# Supplementary material for: The effects of nature‐inspired amino acid substitutions on structural and biochemical properties of the E. coli L‐asparaginase EcAIII
Source: Protein Sci. 2023 Jun 1;32(6):e4647. doi: 10.1002/pro.4647 (PMC10204187; doi:10.1002/pro.4647)
Supplement: Supplementary file 2 — TABLE S1. Position‐specific scoring matrix (PSSM) of Class 2 L‐asparaginase proteins. [file PRO-32-e4647-s003.xlsx]

## Sheet: Table S1
Table S1. Position-specific scoring matrix (PSSM) of Class 2 L-asparaginase proteins.
Position in protein	Amino acid	Identity (%)	Information content	Gaps (%)	A	C	D	E	F	G	H	I	K	L	M	N	P	R	S	T	Q	V	Y	W	Favored residues
4	A	6.9	1.09	18.7	0.05	-2.92	-6.82	-5.04	2.23	-3.84	-2.47	0.95	-3.67	-2.33	0.93	-5.59	2.07	-3.42	-3.07	-1.58	-3.26	-0.46	1.98	3.66	7
5	V	19.3	1.49	18.4	1.81	-2.08	-7.83	-8.13	-5.75	-0.15	-5.24	-0.94	0.63	-2.02	-1.67	-5.82	-5.45	-1.06	1.14	0.51	-3.07	1.78	-6.34	-6.51	5
6	I	38.4	2.78	17.9	-4.91	-3.84	-7.84	-8.14	-1.31	-9.21	-7.57	2.98	-8.93	2.17	0.23	-6.83	-7.04	-7.86	-7.53	-7.81	-6.78	-0.47	-6.94	-6.51	3
7	A	36	2.42	17.9	2.41	-2.04	-6.52	-5.44	-6.34	-4.51	-5.99	1.31	-7.93	-1.28	-0.46	-6.41	-7.04	-7.86	-3.59	-4.72	-5.19	2.3	-5.94	-4.93	3
8	I	59.2	3.01	17.6	-3.71	-3.26	-6.52	-7.56	-5.34	-7.63	-7.58	3.6	-7.35	-0.27	-3.86	-5.61	-7.63	-7.28	-2.27	-3.2	-6.78	1.3	-7.94	-4.52	2
9	H	80.8	4.06	17	-3.41	-6.86	-6.05	-6.84	-7.35	-4.23	5.42	-7.39	-6.95	-7.67	-6.09	-3.57	-7.06	-5.17	-4.42	-5.5	-4.57	-7.18	-6.37	-2.94	1
10	G	80.3	4.01	16.8	-3.12	-3.4	-5.86	-7.58	-6.04	3.77	-5.01	-7.98	-6.15	-8.09	-7.68	-1.54	-6.32	-6.29	-3.88	-5.5	-6.8	-6.87	-7.96	-4.53	1
11	G	79.7	4.21	19.5	-6.24	-5.82	-6.49	-9.11	-6.72	3.81	-7.54	-7.35	-6.32	-8.05	-7.63	-4.38	-5.79	-6.51	-5.17	-6.46	-7.34	-5.68	-7.91	-6.49	1
12	A	72.8	3.57	19.6	3.46	1.09	-6.22	-5.65	-2.33	-5.48	-4.73	-4.29	-5.58	-3.33	-5.04	-3.06	-5.01	-5.37	-2.14	-2.94	-6.33	-2.89	-6.32	-4.16	2
13	G	75.6	3.61	17.1	-3.67	-4.86	-4.39	-4.11	-2.42	3.69	-3.59	-6.97	-2.39	-7.67	-6.67	-3.18	-4.55	-3.66	-2.63	-4.73	-5.38	-5.72	-5.63	1.4	2
14	A	12.7	1.52	20.5	0.95	-3.63	-1.43	-2.65	0.15	-1.02	-2.48	-2.69	-2.7	-4.81	-3.36	-0.52	-2.14	-2.14	0.34	2.99	-2.51	0.89	-1.94	-1.61	5
15	I	45.4	2	20.6	-2.83	-1.94	-3.58	-2.83	0.32	-4.52	-3.28	3.27	-3.68	0.42	1.5	-3.04	-2.72	-2.6	-1.35	-2.27	-4.99	0.17	-2.6	-1.04	5
16	S	13.8	0.92	19.7	-0.12	-4.23	-0.22	0.81	-4.72	-2.24	-2.73	-2.76	-0.62	1.08	-2.98	-0.8	0.8	-0.42	1.39	1.2	-1.43	-1.37	-3.26	-3.67	5
17	R	35.1	1.74	19.9	-1.4	-4.22	-0.74	0.09	-3.72	-2.31	-1	-4.68	2.07	-3.67	-3.92	-1.85	0.58	2.99	-2.07	-1.35	-1.03	-4.43	-5.32	-3.48	4
18	A	18.1	1.02	20.8	1.47	-2.7	0.87	1.17	-3.43	0.56	-0.79	-3.35	0.6	-2.61	-3.21	-1.44	-1.8	-1.82	1.33	-0.81	-1.17	-2.43	-3.98	0.37	7
19	Q	6.8	0.69	20.5	0.06	-3.99	1.03	-0.01	-4.12	-1.99	-0.59	-3.87	0.78	-1.57	0.07	2.07	-1.95	0.45	0.88	0	1.13	-2.86	-2.06	-1.15	8
20	M	32.9	1.41	20.3	-1.89	-3.8	-2.07	-2.46	-0.16	-1.37	-1.98	-0.31	-2.37	1.26	4.1	-2.56	-1.9	-1.59	-2.76	-0.19	-0.35	-0.87	-1.04	-0.72	2
21	S	25.3	1.72	18.9	-0.81	-4.02	0.36	-1.23	-4.07	-0.35	-3.39	-4.14	-2.06	-3.84	-3	-0.08	-0.61	-2.61	2.24	2.79	-3.3	-4.4	-5.6	-3.69	3
22	L	6.3	1.24	21.9	1.12	-1.91	0.25	-0.26	-2.41	-2.82	0.08	-1.4	-1.48	-0.26	-1.83	-1.9	3.03	-2.64	-1.19	-0.75	-1.17	-1.09	-2.08	-2.12	4
23	Q	5.6	1.83	20.3	0.38	-4.48	0.3	3.04	-5.97	-1.88	-0.8	-4.39	-0.86	-4.22	-3.16	-1.57	-1.66	-0.91	-0.59	-1.92	0.83	-2.98	-3.8	-2.56	4
24	Q	14.3	0.86	20.1	-0.49	-4.48	-0.18	0.46	-4.49	-1.88	-1.25	-2.32	1.76	0.11	-0.01	-1.43	-2.13	1.17	-2.26	-0.04	2.18	-1.02	-3.44	-1.95	5
25	E	46	1.93	22	-0.56	-4.77	0.44	3.13	-4.46	-2.84	-1.35	-2.7	0.27	-4.03	-4.42	-2.29	-2.94	-0.31	-1.99	-2.32	0.41	-1.52	-3.77	0.05	5
26	L	5.5	1.05	21.8	1.94	-2.19	-1.96	-0.91	-3.18	-2.42	-1.35	-0.73	1.34	-0.45	-1.34	-1.43	-3.1	0.64	-1.38	-0.36	1.53	-0.49	-3.78	-1.31	4
27	R	10.3	1.4	19.3	2.32	-1.77	-0.96	1	-5.31	-0.71	-0.64	-3.69	-0.38	-2.39	-2.73	-1.62	-2.21	1.21	-1.62	-0.67	0.92	-2.88	-4.1	-4.17	4
28	Y	45.9	1.83	21.9	-0.15	-0.6	-4.12	-3.82	-0.2	-2.32	0.8	-0.02	-0.58	-2.9	-2.1	-3.58	-3.38	-2.11	-3.68	-2.43	-2.39	-0.79	4.33	1.8	3
29	I	6.4	1.04	20.1	-1.32	-2.48	-2.67	-0.37	-2.39	-4.22	2.06	0.43	0.71	-0.13	-1.11	-1.45	-6	2.64	-2.63	-0.46	0.42	-0.53	-1.37	-1.15	5
30	E	14.3	1.24	13.4	2.12	-5.34	0.99	1.29	-3.25	-2.38	-0.37	-3.39	-0.32	-3.55	-0.28	0.37	-3.15	-0.99	-0.78	-0.83	1.13	-2.44	-4.01	-4.27	5
31	A	37.1	1.61	10.2	2.32	-0.72	-0.85	-1.84	-2.24	1.54	-1.03	-2.96	0.98	-4.79	-2.39	-3.45	-4.11	-3.46	0.35	-0.92	-2.52	-0.66	-5.48	-2.84	4
32	L	71.6	2.88	9.6	-2.28	1.09	-7.98	-6.7	-2.8	-2.6	-2.85	-0.94	-4.21	3.04	0.71	-2.46	-5.06	-4.24	-3.96	-2.42	-4.5	-1	-3.22	-1.7	3
33	S	7.7	0.66	8.9	0.53	-2.29	0.08	1.24	-3.17	-1.43	0.53	-2.77	0.71	-2.05	-2.95	0.65	-2.32	0.9	0.36	0.86	1.14	-3.59	-0.84	-1.81	10
34	A	22.7	0.99	8.2	1.58	-2.55	0	1.58	-3.98	-0.4	-0.22	-3.14	0.06	-2.18	-3.36	-0.68	-2.25	1.08	-0.58	-0.61	1.02	-2.07	-4.51	-3.35	6
35	I	16.5	2.41	9.4	2.88	-0.61	-6.66	-6.11	-4.09	-2.15	-6.71	1.62	-7.08	-2.07	-2.34	-2.13	-5.96	-7	-0.31	-2.19	-5.92	0.16	-4.76	-4.66	3
36	V	19.8	2.04	7.1	-0.2	-1.21	-5.69	-4.03	-2.61	-4.64	-4.05	0.71	-3.38	2.41	-1.39	-0.93	-5.63	-2.61	-4.53	-1.31	-3.96	1.64	-2.5	-0.5	3
37	E	22.8	0.95	6.1	0.12	-2.87	1.24	1.85	-5.07	-3.2	-1.2	-3.09	0.62	-1.42	-1.51	0.01	-2.48	1.15	-0.62	-0.1	1.37	-2.75	-3.96	-3.9	7
38	T	10.5	1.51	6.6	2.56	-3.22	-1.62	-0.44	-3	-3.35	-1.06	-0.65	0.36	-2.07	-2.67	-1.74	-3.68	-1.03	-0.74	1.08	-0.4	-0.31	-3.66	-2.38	3
39	G	73.4	3.05	4.6	0.72	-2.81	-4.88	-7.36	-5.55	3.44	-6.79	-3.56	-5.98	-4.67	-3.55	-3.17	-6.84	-7.49	-1.16	-2.79	-5.58	-1.24	-5.83	-0.6	2
40	Q	11.9	0.85	4.2	-0.32	-2.82	-2.33	-0.17	-0.03	-2.21	2.11	-2.99	-1.39	-2.06	-0.55	-1.63	-6.04	-0.17	-0.52	-2.39	1.66	-2.1	3.29	3.14	4
41	K	12.9	1.11	4.4	1.81	-3.74	0.48	1.07	-4.75	-1.5	-0.7	-3.72	1.22	-3.71	-3.88	-0.57	-2.09	0.65	-0.19	-0.51	0.89	-3.09	-3.63	-5.15	6
42	M	6.1	1.52	3.7	-1.06	-1.86	-4.26	-1.83	-1.6	-3.77	-1.97	2.14	-2.04	0.41	1.39	-4.64	-5.15	-1.02	-3.61	-2.51	-0.77	2.35	-0.14	-2.84	4
43	L	90.1	3.74	2.6	-3.95	-4.77	-7.5	-5.48	-3.41	-6.87	-5.82	-0.81	-4.66	3.26	-0.62	-6.34	-7.29	-5.3	-5.66	-6.05	-5.61	-3.86	-4.27	-3.3	1
44	V	2	1.06	4.4	1.53	-2.81	-0.31	1.31	-6.56	-2.39	-1.81	-2.58	1.6	-1.09	-1.42	-0.75	-5.38	0.45	-0.05	-0.86	0.92	-1.73	-6.15	-5.73	5
45	A	21.1	0.98	2	1.38	-2.64	0.67	0.31	-6.27	-0.49	-1.32	-4.41	1.1	-4.46	-3.83	1.43	-3.84	0.56	0.42	-0.61	1.32	-4.14	-5.87	-4.77	8
46	G	86	3.46	2.8	-4.47	-3.76	-1.56	-3.8	-8.58	3.64	-1.98	-6.2	-2.49	-8.9	-6.9	-0.1	-5.28	-3.89	-1.79	-4.19	-3.56	-5.83	-5.01	-4.17	1
47	E	3.7	2.27	1.5	0.34	-2.65	-1.53	-0.85	-5.01	3.21	0.58	-4.31	0.01	-4.67	-2.17	-1.79	-6.57	-1.48	-1.99	-2.59	-1.9	-3.13	-4.11	-3.08	4
48	S	48.6	1.75	1.3	-0.48	-2.16	0.53	-1.56	-5.02	-2.36	-1.67	-4.02	-1.11	-4.37	-3.84	-0.22	0.17	-0.88	2.9	1.61	-3.68	-5.11	-4.62	-5.78	4
49	A	65.1	2.86	0.9	2.99	-0.79	-8.11	-6.83	-8.61	-1.26	-6.84	-3.5	-9.2	-3.36	-6.93	-7.1	-1.66	-5.81	1.95	-2.26	-7.05	-2.76	-7.21	-6.79	2
50	L	61	2.14	1	-2.27	-3.21	-6.3	-2.01	-1.41	-1.71	-3.67	0.24	-2.65	2.68	0.98	-3.64	-3.73	-3.24	-2.86	-1.01	-1.27	0.79	-5.62	-3.61	4
51	D	77	3.02	0.4	-1.86	-6.12	3.82	0.98	-6.29	-5.24	-4.27	-5.33	-3.15	-4.89	-4.48	-1.49	-6.9	-3.74	-2.74	-2.82	-1.53	-3.62	-5.41	-6.79	2
52	V	6	3.51	0.4	3.4	-1.76	-9.12	-9.42	-7.03	-3.56	-7.85	-3.75	-9.21	-5.85	-3.54	-7.1	-7.9	-9.14	-3.39	-0.23	-8.64	-0.18	-8.21	-6.79	1
53	V	83.3	3.33	0.3	-0.49	-1.32	-7.12	-7.84	-7.62	-7.91	-7.85	0.12	-8.21	-2.49	-2.11	-7.69	-8.91	-8.14	-6.07	-2.2	-8.64	3.6	-8.22	-5.79	2
54	T	15.6	1.67	0.5	-1.05	0.79	-6.12	2.67	-8.61	-4.79	-4.26	0.27	-1.8	-2.82	-1.75	-4.44	-6.58	-3.41	-1.43	1.56	0.73	1.04	-8.21	-4.79	6
55	E	13.9	1.55	0.4	2.53	-2.32	-3.56	1.05	-1.93	-4.4	-0.55	-2.62	0.35	-1.49	-2.32	-2.86	-5.9	-0.41	-1.8	-0.26	0.53	-1.71	0.31	-3.62	5
56	A	60.9	2.49	0.4	2.89	0.15	-8.12	-9.42	-8.62	1.04	-7.85	-4.03	-8.21	-3.81	-3.08	-6.37	-7.9	-7.55	-0.74	1.11	-8.64	-0.2	-8.21	-6.79	4
57	V	54.8	2.75	0.3	-1.31	1.43	-8.12	-6.61	-8.62	-4.32	-7.85	2.54	-9.21	-2.56	-3.29	-6.69	-8.9	-9.14	-6.58	-2.44	-8.64	3	-8.21	-6.79	3
58	R	30.1	0.94	1.2	-1.18	0.56	-4.11	-1.22	-7.61	-2.82	0.48	-0.96	0.89	-2.62	0.74	1.26	-8.89	2.46	-0.38	0.11	0.9	0.39	-5.88	-1.92	9
59	L	19.6	1.24	1.2	-0.22	-1.28	-2.92	-1.19	-1.9	-3.84	-1.06	1.25	-2.82	1.04	0.95	-2.8	-2.4	-1.38	-1.07	-1.27	-1.06	2.3	-0.63	-1.78	4
60	L	61.2	2.56	0.4	-3.83	-2.31	-7.53	-5.42	-1.9	-9.49	-7.85	-2.32	-9.21	2.67	3.07	-4.99	-1.44	-9.13	-4.18	-1.3	-3	0.58	-8.21	-5.21	3
61	E	98.6	4.22	0.3	-6.55	-7.12	-5.8	3.88	-8.62	-9.49	-5.85	-9.24	-9.21	-9.94	-7.94	-8.69	-3.15	-6.33	-7.8	-4.56	-7.06	-9.45	-8.21	-6.79	1
62	E	10.8	2.62	0.3	-0.69	-7.12	3.64	0.69	-8.62	-3.24	-5.04	-6.65	-4.96	-2.14	-4.94	1.22	-8.9	-3.58	-1.86	-4.56	-2.49	-4.81	-8.21	-6.79	3
63	C	13.9	1.68	0.9	-1.03	3.35	2.57	-0.84	-0.77	-7.48	-1.08	-4.71	-5.75	-4.29	-3.84	1.44	-6.57	-5.22	2.06	-3.06	-4.94	-3.63	-0.92	-5.79	4
64	P	79.4	2.96	0.7	-2.46	-5.53	-0.9	-0.28	-8.61	-1.05	-2.39	-2.95	-3.28	-4.65	-4.47	-4.1	4.09	-5.04	-1.84	-3.01	-2.78	-2.87	-5.4	-6.79	1
65	L	52.4	1.52	1	-2.03	-1.28	-2.12	-1.16	-0.64	-4.63	1.45	-1.32	-1.82	2.45	-1.61	0.32	-5.73	0.08	-2.72	-0.31	-1.21	-0.65	0.28	-0.66	5
66	F	78.4	2.89	0.8	-5.32	-1.39	-2.22	-5.33	4.36	-5.03	-1.45	-4.71	-3.75	-2.77	-1.61	-3.13	-5.58	-0.96	-2.91	-1.06	-2.26	-4.23	1.28	-4.46	2
67	N	80.6	3.26	0.5	-7.39	-1.73	-0.44	-7.83	-8.61	-4.9	-2.89	-4.15	-7.62	-7.13	-6.94	4.32	-6.58	-5.55	0.79	-1.97	-5.83	-3.56	-5.63	-4.79	2
68	A	79.9	3.36	0.4	3.28	-1.84	-9.12	-9.42	-8.62	-5.49	-2.57	-5.78	-8.21	-6.13	-6.94	-6.1	-6.9	-7.14	-0.9	-4.84	-6.32	1.11	-8.21	-6.79	2
69	G	97.7	4.15	0.3	-3.29	-6.12	-6.8	-9.42	-8.62	3.79	-7.85	-8.24	-9.21	-8.35	-7.94	-8.69	-8.9	-9.14	-3.03	-4.84	-8.64	-7.45	-6.63	-6.79	1
70	I	6.2	1.56	0.3	-5.55	-1.17	-8.12	-7.84	-1.39	-7.91	1.3	0.06	2.43	-1.05	-3.85	-3.88	-7.91	2.26	-3.58	0.52	-5.18	-1.23	2.02	-3.79	6
71	G	98.7	4.21	0.3	-5.26	-7.12	-9.12	-9.42	-8.62	3.81	-5.05	-9.24	-9.21	-9.94	-7.94	-5.23	-8.91	-9.14	-4.14	-8.09	-3.74	-9.45	-7.22	-5.79	1
72	A	54.2	2.79	0.3	2.72	-3.66	-5.95	-4.61	-7.62	1.21	-7.85	-6.07	-6.41	-6.94	-7.94	-8.69	-8.91	-4.14	2.09	-5.63	-6.06	-6.28	-6.63	-6.79	3
73	V	64.7	2.21	0.3	-0.47	-0.41	-4.95	-7.84	-0.86	-4.69	-1.28	-2.51	-3.6	0.07	-2.85	-1.92	-6.91	-0.99	-2.37	-2.09	-0.1	3.24	-0.86	-0.03	2
74	F	42.2	2.06	0.9	-4.5	-2.21	-8.11	-8.41	3.46	-3.63	-6.84	-0.47	-5.4	1.21	-1.68	-6.1	1.93	-3.32	-7.06	-5.27	-5.64	-2.74	1.61	-5.2	4
75	T	52.2	2.43	1	-2.69	-1.83	0.34	-9.41	-7.61	-3.9	-5.84	-9.23	-6.88	-6.93	-7.93	2.73	-6.9	-2.98	-1.95	3.3	1.16	-7.86	-8.21	-6.78	4
76	R	11.4	0.91	0.8	1.2	-1.44	-2.84	0.33	-1.18	-4.32	2.95	-2.56	-1.67	-1.38	-1.18	0.73	-4.2	1.06	1.32	-1.59	-1.84	-3.98	0.29	1.19	8
77	D	44.6	1.84	0.7	0.51	-3.42	3.04	1.82	-5.03	-4.4	-1.31	-2.99	-1.05	-2.28	-4.61	0.11	-5.9	-2.04	-2.6	-2.08	-0.23	-3.05	-3.75	-5.79	4
78	E	8.5	3.28	0.7	-1.27	-0.89	-5.31	0.34	-5.44	3.56	-4.26	-9.23	-3.23	-5.69	-0.77	-4.1	-8.9	-3.64	-4.86	-5.76	-3.28	-6.44	-6.21	-5.79	2
79	T	22	0.84	0.7	-2.05	-2.73	-1.75	0.65	-1.44	-1.18	0.7	-0.26	1.33	-3.17	-0.87	-0.96	-6.9	1.2	-1.92	2.06	0.69	0.47	-1.75	-4.79	7
80	H	24.8	1.65	0.7	-1.41	-0.89	-9.11	-8.42	-2.04	-4.68	3.46	0.91	-7.62	-2.88	-1.15	2.46	-2.97	-3.32	-6.21	-3.44	-0.19	2.02	-1.27	-4.47	4
81	E	76.2	3.01	0.1	-5.13	-4.8	-5.21	3.5	-4.71	-6.91	-5.27	-7.66	-6.22	-4.99	-6.94	-6.69	-8.91	0.68	-2.12	0.23	0.53	-5.99	-3.97	-4.8	4
82	L	66.3	3.14	0.1	-6.55	-0.47	-9.12	-9.42	-2.98	-9.5	-1.11	-6.66	-9.22	2.78	3.63	-4.3	-8.91	-6.82	-9.39	-3.53	-6.06	-4.5	-8.22	-6.8	2
83	D	90.9	3.82	0.1	-8.72	-3.13	4.06	-2.84	-8.62	-9.5	-7.85	-9.24	-9.22	-9.94	-7.94	-6.69	-8.91	-9.14	0.24	-6.28	-7.06	-8.45	-8.22	-6.8	2
84	A	95.5	4.02	0.1	3.53	-4.13	-9.12	-9.42	-7.62	-4.14	-7.85	-7.66	-9.22	-9.94	-7.94	-8.69	-8.91	-9.14	-0.9	-4.44	-8.65	-6.13	-8.22	-6.8	1
85	C	10.6	2.6	0.1	2.2	2.95	-9.12	-9.42	-5.16	-1.44	-7.85	-3.03	-9.22	-2.95	-2.94	-8.69	-8.91	-9.14	2.81	-5.28	-6.32	-5.87	-8.22	-6.8	3
86	V	19.1	2.61	0.1	-6.72	0.29	-9.12	-8.42	0.14	-9.5	-7.85	3.37	-9.22	0.16	-1.5	-7.69	-8.91	-9.14	-9.39	-6.5	-8.65	1.48	-0.72	-3.63	5
87	M	98.3	4.16	0.1	-4.16	-5.13	-9.12	-8.42	-7.04	-9.5	-6.27	-4.11	-9.22	-7.94	5.35	-8.69	-8.91	-9.14	-6.58	-6.09	-5.06	-3.93	-8.22	-5.8	1
88	D	67.6	2.41	0.2	-4.22	0.02	3.63	0.23	-3.19	-7.49	1.07	-5.43	-3.57	-4.13	-5.35	0.98	-8.91	-1.05	-1.96	-1.7	-3.36	-3.45	-1.71	-1.99	5
89	G	93.9	3.94	1.8	-4.83	-7.1	-5.1	-2.54	-8.6	3.76	-2.51	-9.22	-4.73	-8.92	-7.92	-6.67	-6.88	-7.53	-2.19	-3.82	-5.16	-8.43	-6.19	-3.07	1
90	N	7.4	0.89	0.7	1.11	-3.53	0.34	-0.28	-3.52	-2.67	0.37	-3.19	1.54	-3.63	-3.68	0.89	-0.16	1.59	0.55	-0.15	-0.71	-2.79	-2.3	-3.62	7
91	T	49.8	1.87	3.1	-1.99	-3.38	1.46	-1.93	-3.37	-0.55	-1.54	-5.61	-1.98	-3.52	-2.61	1.01	-4.86	-1.47	0.49	3.27	-1.8	-5.24	-4.85	-6.75	4
92	L	48.3	1.94	6.2	-3.6	-1.58	-8.03	-4.43	-0.69	-0.52	0.5	-4.57	-1.12	2.42	0.47	-2.87	-5.82	1.82	-3.37	-4.61	1.04	-5.36	-1.43	-3.71	5
93	K	13.4	1.07	2.4	0.62	-3.19	0.46	0.03	-4.89	-1.35	-1.69	-6.04	1.23	-3.55	0.09	2.05	-7.87	1.88	0.23	-1.89	0.53	-6.83	-6.6	-5.18	9
94	A	67.4	2.41	0.3	3.03	2.45	-8.12	-9.42	0.9	-3.14	-6.85	-0.54	-9.21	-2.03	-0.56	-6.11	-6.91	-8.14	-1.29	-1.86	-4.19	-1.03	-2.05	-1.34	3
95	G	91.7	3.87	0.2	-3.53	-6.12	-7.53	-8.42	-8.62	3.7	-7.85	-9.24	-8.21	-7.94	-7.94	-8.69	-7.91	-9.14	0.14	-7.5	-8.64	-7.45	-8.22	-6.79	2
96	A	76.9	3.23	0.2	3.22	-1.37	-9.12	-9.42	-6.62	0.65	-7.85	-6.43	-9.21	-9.94	-5.94	-6.69	-8.91	-7.14	0.67	-3.13	-8.65	-6.45	-8.22	-6.79	3
97	V	84.6	3.5	0.2	-2.34	-3.22	-9.12	-9.42	-7.03	-9.49	-7.85	0.91	-9.21	-3.27	-4.94	-7.69	-8.91	-9.14	-2.73	-4.56	-8.64	3.63	-7.22	-6.79	2
98	A	67.4	2.55	0.2	3.03	1.59	-9.12	-7.42	-6.3	-0.07	-6.85	0.39	-9.21	-4.03	-1.46	-7.11	-7.32	-8.14	-0.04	-0.14	-7.64	-2.9	-5.89	-6.79	3
99	G	51.8	2.03	0.2	1.03	2.68	-3.66	-5.62	-0.64	2.87	-6.27	-5.92	-9.21	-2.26	-1.19	1.2	-8.91	-4.44	-0.43	-3.77	-3.74	-3.62	-2.38	-5.8	4
100	V	56.6	2.52	0.2	-1.45	-3.22	-9.12	-9.42	-7.03	-8.49	-7.85	1.61	-9.21	0.85	-0.88	-8.69	-7.91	-7.55	-2.14	-1.61	-7.65	3.05	-8.22	-6.8	3
101	S	10.7	1.14	0.2	-2.64	-0.16	-4.08	0.93	-1.85	-2.85	0.79	-4.99	1.27	-5.3	-1.48	-1.47	-1.99	1.63	0.7	2.06	1.31	-3.72	-5.63	-4.21	7
102	H	14.6	1.07	0.4	-1.77	-0.76	0.69	-2.13	-2.76	1	2.69	-2.44	-2	-4.94	-3.69	1.54	-5	1.92	-1.76	1.54	-1.19	-2.99	-1.51	-2.62	6
103	L	5.3	2.17	0.4	-2.54	-2.66	-9.12	-9.42	0.25	-7.91	-4.27	2.67	-8.21	-0.86	-3.85	-8.69	-1.03	-9.14	-3.77	0.37	-7.64	2.51	-0.75	-5.79	4
104	R	37.6	2.27	0.4	-0.47	-3.95	-5.66	-1.81	-6.29	-5.24	-4.68	-3.92	2.91	-2.14	-1.2	-6.37	-2.33	2.77	-4	-4.38	-0.25	-2.13	-5.41	-5.79	2
105	N	70.7	2.93	0.2	-4.96	-3.95	-4.73	-5.18	-6.3	-8.49	3.05	-8.24	-6.21	-7.94	-5.62	4.13	-3.38	-2.36	-0.42	-1.29	-5.48	-7.45	-1.99	-6.79	2
106	P	97	4.09	0.2	-2.29	-5.13	-9.12	-9.42	-8.62	-9.49	-7.85	-9.24	-9.21	-8.36	-5.13	-8.69	4.37	-9.14	-7.39	-4.28	-8.65	-3.2	-8.22	-6.8	1
107	V	26.2	3.08	0.2	-2.4	-2.04	-9.12	-8.42	-6.03	-5.91	-7.85	3.52	-8.21	-4.62	-6.35	-8.69	-7.91	-7.55	-1.08	-4.33	-8.65	1.93	-8.22	-6.8	2
108	L	20	1	0.3	-0.63	-0.49	-0.25	-0.03	-1.18	-3.3	-1.21	-3.95	-0.36	1.06	-1.85	-0.03	-4.58	0.78	2.02	0.35	0.22	-2.16	-3.63	-5.21	5
109	A	31.2	2.41	0.3	1.92	-3.22	-9.12	-9.42	-4.37	-2.97	-6.85	-0.36	-9.21	2.08	-2.51	-8.69	-8.91	-9.14	-8.39	-2.53	-8.64	1.59	-8.22	-6.79	3
110	A	98.5	4.19	0.2	3.58	-2.88	-7.53	-7.1	-8.62	-7.91	-6.85	-8.24	-7.21	-7.94	-6.94	-7.69	-8.91	-8.14	-3.53	-5.5	-6.32	-5.54	-7.22	-6.79	1
111	R	73.9	2.64	0.7	-3.14	-3.66	-2.47	-1.45	-4.03	-6.49	-0.7	-1.45	0.29	-2.21	-3.61	-2.58	-7.31	3.75	-4.17	-3.69	-0.02	-3.74	-0.58	-2.7	2
112	L	15.5	1.32	0.5	2.17	-1.76	-0.46	-0.54	-1.59	-4.36	-0.97	-2.46	1.2	0.69	-0.29	-3.88	-7.9	0.77	-1.29	-1.07	-1.09	-1.98	-2.35	-3.33	4
113	V	77.9	3.26	0.8	-3.62	-5.12	-7.11	-8.41	-3.8	-9.49	-6.84	0.2	-8.21	0.43	-2.68	-8.68	-8.9	-9.13	-6.8	-6.76	-5.31	3.52	-5.21	-6.79	3
114	M	71.6	2.87	0.9	-3.02	-2.66	-8.11	-8.41	-4.52	-6.9	-3.94	-2.37	-2.25	0.75	4.91	-7.1	-7.31	-2.28	-0.74	-5.62	-0.8	-5.63	-5.89	-5.79	2
115	E	55.7	1.93	0.7	-2.24	-4.31	1.32	3.06	-5.81	-2.96	-0.41	-4.33	-0.61	-2.37	-3.54	-0.6	-4.26	-1.08	-2.12	0.21	0.56	-3.74	-4.04	-4.79	4
116	Q	7.9	1.04	1.5	-1.27	-2.3	0.7	0.94	-3.65	-3.19	2.08	-7.64	2.12	-3.69	-4.11	1.22	-5.57	1.16	-1.21	-2.07	1.03	-2.7	-0.16	-4.78	7
117	S	54.2	2.25	0.4	-3.93	-1.42	-0.41	-2.23	-5.45	-0.28	-1.76	-6.24	-1.25	-2.26	-5.13	-3.65	-3.1	-2.09	3.05	2.24	-3.6	-7.45	-4.63	-5.79	2
118	P	38.1	1.41	0.7	-1.66	-3.66	1.48	1.28	-1.31	-1.65	-2.06	-5.33	-0.44	-5.13	-6.35	-0.66	3.03	0.24	-2.08	-2.46	-1.01	-0.8	-2.25	-2.26	4
119	H	81.7	3.12	0.9	-2.6	-2.26	-1.98	-4.66	-2.31	-6.68	5.18	-5.91	-3.65	-5.93	-5.61	0.18	-2.5	-0.02	-3.92	-4.55	-3.59	-6.44	-1.75	-5.2	2
120	V	80.8	2.99	0.7	-3.12	0.1	-5.79	-3.92	-6.61	-6.32	-1.34	-0.35	-6.62	-2.49	-1.93	-1	-7.31	-1.79	-1.6	-2.05	-6.32	3.57	-5.21	-1.03	2
121	M	38	2.36	0.6	-6.01	-1.99	-9.11	-9.42	1.92	-7.9	-2.49	-1.56	-9.21	2.03	3.99	-5.1	-8.9	-5.43	-6.8	-3.56	-3.88	-1.51	-0.86	-6.79	3
122	M	10.9	2.79	0.9	-6.71	-7.11	-8.11	-9.41	1.2	-1.43	-6.84	-1.13	-9.2	2.88	2.19	-8.68	-8.9	-3.04	-1.62	-7.49	-7.63	-3.42	-3.81	-5.2	3
123	I	11	1.67	5	1.56	0.13	-2.53	-6.77	-3.42	-2	-3.14	0.96	-9.14	-4.2	-0.39	-4.37	-8.84	-6.07	1.43	0.44	-3.25	2.16	-2.34	-6.72	6
124	G	84.1	3.29	0.9	-0.61	-2.47	-1.18	-6.24	-3.52	3.58	-4.04	-9.23	-5.2	-7.35	-6.34	-3.93	-6.31	-1.81	-1.17	-4.83	-4.73	-7.86	-1.68	-1.98	1
125	E	30.3	1.09	0.8	0.75	-4.12	1.13	2.18	-4.61	-2.52	-1.09	-3.37	0.89	-3.3	-3.61	-0.79	0.61	-0.75	-0.54	-1.19	0.59	-2.48	-0.68	-5.79	6
126	G	90.1	3.6	0.9	-1.28	-5.53	-2.98	-3.33	-6.29	3.68	-3.09	-6.91	-6.88	-5.41	-3.35	-2.51	-2.61	-4.88	-2.59	-4.83	-2.94	-8.44	-5.21	-6.79	1
127	A	96.6	4.08	0.9	3.56	-4.53	-5.79	-6.41	-8.61	-3.53	-6.84	-6.65	-9.2	-6.61	-6.34	-5.51	-5.09	-7.13	-3.23	-4.43	-7.64	-4.31	-8.21	-6.79	1
128	E	47.5	1.57	0.4	-0.99	-2.73	1.47	2.82	-3.66	-3.74	-2.33	-3.19	-0.85	-0.4	-0.13	-1.1	-6.9	-0.57	-0.92	-0.36	-0.11	-3	-2.86	-4.21	2
129	N	3	1.02	1.5	1.2	-4.11	0.38	1.29	-4.69	-4.19	-1.73	-1.56	0.69	-1.86	-2.11	-0.43	-7.89	1.45	-1.4	-0.28	1.88	-2	-4.11	-2.69	6
130	F	82.3	3.33	1.3	-5.53	-5.52	-8.1	-7.09	4.43	-9.48	-4.52	-2.85	-8.2	-0.55	-2.64	-8.68	-8.89	-6.12	-8.37	-5.75	-6.31	-2.85	1.19	-0.63	2
131	A	88.7	3.56	1	3.44	0.1	-7.11	-6.09	-7.61	-1.66	-7.84	-4.71	-7.62	-2.93	-3.4	-5.22	-6.31	-5.54	-0.93	-5.08	-8.63	-2.8	-8.2	-6.78	2
132	F	3.4	0.9	2.2	0.62	-3.4	-0.9	-0.08	-0.16	-3.53	0.06	-0.68	1.57	-0.18	-1.09	-2.88	-7.88	2.16	-1.41	-0.96	0.37	-0.81	-1.26	-2.96	5
133	A	14.7	1.23	1.7	0.85	-4.52	-0.13	2.42	-3.64	-2.11	-0.77	-3.41	0.31	-1.71	-1.32	-1.35	-6.08	-0.62	0.48	-0.38	1.24	-2.89	-2.95	-4.77	5
134	H	15.3	0.97	1.7	-0.44	0.07	-4.4	-0.44	-1.48	-4.95	2.78	-1.2	-0.42	-1.04	0.79	1.09	-5.18	0.02	-2.44	-2.51	3.04	-1.2	-0.92	-0.02	6
135	G	81	3.11	2	-3.05	-4.51	-0.84	-1.87	-7.59	3.55	-1.72	-7.63	-1.26	-4.16	-6.33	-0.04	-5.07	-3.16	-3.43	-4.81	-0.82	-6.84	-6.61	-5.18	1
136	M	5.9	1.74	3.5	-1.65	-0.42	-5.9	-4.13	2.46	-6.12	-0.6	0.99	-6.36	2.1	1.34	-5.18	-5.54	-2.5	-5.44	-4.23	-2.55	0.35	-0.13	-3.75	5
137	E	49.9	1.82	6.2	-0.04	-5.04	0.21	2.98	-6.53	-3.03	-2.81	-4.9	0.14	-4.9	-3.6	-1.85	1.04	-1.61	-2.06	-0.06	-0.14	-2.49	-5.32	-6.71	4
138	C	2.3	0.71	10.6	-1.6	0.89	-2.07	-1.27	1.08	-5.34	-2.14	1.22	-1.66	1.33	1.89	-1.5	-0.51	0.36	-2.06	0.15	1.02	-1.07	-0.36	-1.99	8
139	V	48	1.62	9.7	-0.3	1.11	-3.73	0.31	-0.04	-3.62	-1.88	-1.07	-1.1	-0.85	-0.26	-4.55	-3.4	-2.8	-4.55	-0.67	-0.79	2.95	0.19	-3.33	4
140	S	9.2	1.35	8.7	-0.54	-3.67	2.69	1.08	-4.91	-1.91	-2.3	-3.41	-1.46	-3.88	-4.23	0.86	1.45	-2.32	0.62	0.11	-2.16	-3.62	-4.39	-3.5	6
141	P	44.8	1.62	7.4	-0.73	-6.02	0.08	-0.46	-6.19	-3.32	-3.05	-5.05	-1.82	-2.87	-0.1	1.79	3.36	-1.8	-1.28	-0.35	0.71	-3.85	-3.65	-4.69	4
142	E	20.9	1.2	9.8	0.03	-5.39	1.7	1.79	-3.57	-1.23	-1.09	-3.89	0.07	-1.53	-2.79	-0.5	-1.82	-1.58	1.88	-0.9	-1.06	-3.26	-2.9	-4.33	5
143	I	5.8	1.7	12.2	-1.36	-2.85	-1.63	-2.67	0.22	-5.61	-0.41	0.15	-3.94	-0.65	-1.17	-1.66	-4.63	-3.74	-2.01	-0.17	-3.55	-1.74	4.21	3.01	4
144	F	62.8	2.52	13.3	-3.17	-5.34	-1.6	-1.85	4.23	-5.2	-4.19	-2.66	-3.55	-0.28	-1.76	-2.47	-0.8	-1.76	-3.28	-3.49	-4.12	-2.98	0.49	0.25	3
145	S	9.6	0.45	9.9	-0.63	-4.17	0.45	-1.09	2.04	-2.13	1.09	-0.03	-1.26	-1.12	-1.47	-0.83	-3.71	0.75	0.7	-0.43	-0.31	-0.79	1.98	1.48	7
146	T	65.1	2.48	8.7	-1	-6	-0.08	-1.64	-6.49	-4.46	-3.4	-1.8	-2.14	-3.27	-4.49	-1.71	-3.69	-0.71	-0.55	3.74	-2.63	-1.52	-4.92	-4.67	1
147	P	16.8	1.49	8.2	-1.6	-6.01	1.29	2.41	-5.91	-3.67	-2.27	-4.73	0.22	-4.12	-3.01	-2.74	1.96	-0.29	-2.33	-2.19	1.54	-4.94	-4.4	0.59	6
148	L	8.7	0.68	7.3	0.81	-3.43	-1.38	1.14	0.77	-3.34	1.14	-1.44	0.82	-0.03	-0.76	-0.72	-2.29	1.49	-0.85	-1.92	0.52	-1.89	-1.17	-1.78	7
149	R	72.1	2.77	6.4	-2.16	-5.03	-3.44	-0.48	-5.36	-4.7	-0.26	-4.56	-0.3	-3.49	-4.15	-2.43	-5.01	3.8	-2.33	-2.14	-0.49	-4.97	-4.04	-0.07	1
150	Y	22.9	1.19	6.9	-2.55	-6.02	-3.16	-1.88	0.43	-5.39	0.93	-1.84	-0.48	-0.04	-1.28	-3.84	-4.22	1.37	-3.77	-2.56	-0.93	-1.53	3.07	4.53	5
151	E	26.5	1.38	4.6	-0.46	-5.47	1.17	2.05	-4.75	-3.79	-0.97	-5.72	1.27	-3.4	-4.07	0.24	-4.14	0.79	-2.6	-2.96	2.33	-4.3	-3.2	-2.64	6
152	Q	38.9	1.44	5.1	0.61	-6.05	-1.15	0.84	-8.55	-1.17	-2.11	-5.36	-0.33	-4.55	-2.31	0.28	-3.05	0.11	0.29	-2.67	3.38	-4.62	-3.1	0.63	7
153	L	55.9	2.08	6.7	-2.17	-5.44	-4.85	-2.55	-1.32	-4.7	-2.8	-1.24	-0.97	2.64	-0.24	-2.37	-4.42	-0.88	-3.01	-2.24	-2.99	-1.92	-0.14	3.91	2
154	L	26.8	1.13	9.8	-0.9	-3.07	-2.37	0.23	-2.57	-6.35	-0.67	-0.1	0.41	1.62	1.1	-2.52	-4.01	-0.03	-3.25	-2.28	2.47	-0.56	-1.84	-0.44	5
155	A	15.8	1	10.9	1.1	-3.79	-1.06	0.64	-4.65	-2.82	-1.88	-2.46	1.76	-1.31	-2.25	-0.82	-1.95	1.77	-0.22	0.02	0.78	-2.39	-4.25	-1.14	6
156	A	38.9	1.18	10.8	2.4	-2.11	-1.24	0.23	-2.23	-2.22	-3.11	0.27	-0.56	-0.89	0.97	-2.6	-1.43	-0.93	-0.92	-1.13	-1.08	-0.16	-2.3	1.22	5
157	R	30.4	1.46	10	-2.1	-4.65	-3.3	-0.83	-4.38	-2.97	-1.06	-0.87	2.23	0.04	-1.1	-1.57	-2.44	2.61	-1.72	-2.46	1.22	-3.07	-3.16	-0.36	4
158	E	25.9	1.11	10	0.53	-4.39	0.82	2.1	-4.22	-0.98	-1.44	-4.7	1.42	-3.16	-2.51	-0.86	-1.33	0.07	-0.46	-1.56	1.32	-3.24	-2.24	-3.48	6
159	E	23.2	0.9	11.5	-0.05	-4.95	0.55	1.96	-4.12	-2.32	-0.36	-3.48	1.23	-2.04	-1.81	-0.64	-2.02	0.55	0.3	-0.05	1.28	-2.9	-1.49	-0.72	6
160	G	22.2	0.8	18.1	0.26	-3.14	1.1	0.63	-2.91	1.94	-1.08	-3.12	0.03	-2.21	-1.61	0.74	-1.08	-0.67	-0.3	-1.54	0.23	-2.27	-1.04	1.29	8
161	A	21.8	0.74	19.3	1.71	-3.01	-1.58	-0.04	-1.99	0.11	-1.19	-1.64	0.95	-0.9	-0.18	-0.87	-1.67	0.78	0.21	-0.44	0.47	-1.36	-1.96	-0.15	6
162	T	15.6	0.47	23	0.58	-3.29	-1.08	-0.13	0.27	-1.11	-2.78	-0.72	-0.15	-1.54	0.41	-0.17	-0.01	-0.83	0.27	1.92	-0.64	0.36	-0.62	1.24	7
163	V	11.8	0.45	25.5	0.56	-3.7	-1.01	-0.44	-0.86	-0.92	-1.68	0.47	-0.06	0.24	1.15	-0.9	-0.72	-0.83	-0.72	-0.05	0.97	1.21	-1.59	0.36	7
164	L	33.8	1.19	25.9	-0.29	-2.61	-1.87	-1.24	-0.62	-2.67	-1.47	-0.12	0.17	2.24	-0.12	-1.79	-0.35	-0.9	-1.03	-1.14	-0.09	-0.42	-0.81	-0.81	2
165	D	38.8	1.58	24.3	-0.43	-4.73	3.23	0.48	-3.22	-1.48	-1.12	-4.38	-0.49	-3.48	-3.08	0.37	0.07	-1.49	-0.36	-1.19	-0.46	-3.63	-2.91	-1.44	4
166	H	33.2	1.15	24.7	-1.04	-5.13	-0.68	-0.07	-1.26	-1.3	4.28	-2.43	-0.4	-2.43	-2.18	0.38	-1.01	0.05	-1.04	-1.49	-0.02	-2.86	0.98	-0.39	4
167	S	15.9	0.82	26.7	0.54	-3.87	1.73	-0.39	-2.37	-0.12	-1.39	-3.55	0.04	-2.13	-2.97	0.24	-0.32	-1.09	1.72	0.51	0.21	-2.63	-1.82	-0.49	7
168	G	25.1	1.06	33.7	0.89	-4.53	-0.15	-0.49	-1.5	2.42	-0.65	-3.56	-0.44	-1.38	-1.08	0.22	-1.05	-0.83	-0.35	-1.5	-0.82	-2.19	0.18	-0.71	4
169	A	25.4	0.98	33.6	2.21	-4.54	-0.65	-0.61	-1.97	-0.15	-1.24	-1.53	0.23	-0.82	-1.49	-1.31	-0.93	-1.35	0.26	-0.12	0.29	-0.82	-0.41	-1.16	4
170	P	35	1.53	33.9	-0.32	-4.21	0.12	-0.45	-2.09	-1.4	-1.83	-2.87	-0.17	-2.23	-1.99	-1.25	3.49	-1.46	-1.12	-0.7	-0.43	-1.6	-1.69	-0.71	2
171	L	22.7	0.91	30.3	-0.39	-2.29	-1.64	-1.33	0.9	-1.93	-1.78	1.26	-0.95	1.76	-0.08	-2.34	-1.02	-1.28	-1.61	-0.45	-1.6	0.32	0.84	-0.58	5
172	D	35	1.34	24	-1.15	-4.73	3.08	0.58	-2.61	-1.31	-1.07	-0.15	-0.91	-2.95	-1.82	0.4	0.03	-2	-0.06	-0.61	-1.1	-2.08	-2.87	-2.94	4
173	E	19.4	0.79	20.7	-0.64	-5.21	0.81	1.86	-2.97	-0.65	-0.42	-2.53	0.62	-2.49	-2.75	0.8	1.68	-0.68	-0.64	-0.28	-0.39	-0.83	-1.98	-2.38	5
174	K	10.5	0.74	19.3	0.19	-5.82	2.11	0.73	-4.31	-0.99	0.6	-0.71	1.16	-2.85	-1.93	0.65	-0.75	0	-0.08	-0.89	-0.15	-2.49	-1.4	-1.24	7
175	Q	5.4	0.47	16.5	-0.83	-4.28	0.52	0.96	-1.11	-1.74	1.55	-2.01	1.08	-1.69	-0.04	-0.12	-1.25	1.41	0	-0.92	0.73	-2.54	1.09	0.12	9
176	K	47.3	1.7	13.9	-1.65	-4.91	-3.26	-1.62	-3.32	-0.83	0.83	-3.64	3.24	-3.01	-1.5	0.62	-0.84	0.93	-1.43	-1.94	-2.15	-2	-0.09	-1.72	4
177	M	6.9	1.2	10.7	-3.45	-0.99	-6.37	-5.94	3.1	-2.63	3.05	-2.11	-0.63	-0.72	1.68	-1.98	-2.32	-0.2	-2.56	-0.62	-1.81	-2.24	2.05	-0.37	4
178	G	80.1	3.57	6.1	-4.5	-7.04	1.14	-4.05	-8.53	3.59	-7.77	-9.15	-9.13	-9.85	-7.85	-2.9	-8.82	-7.05	-2.36	-8	-7.56	-7.78	-8.13	-6.71	2
179	T	97.4	4.28	2.2	-7.37	-7.1	-8.09	-8.39	-8.59	-7.88	-6.82	-9.21	-8.18	-9.91	-6.33	-6.66	-7.88	-6.79	-6.36	4.22	-8.62	-8.42	-8.19	-5.18	1
180	V	80.5	3.51	2.3	-7.69	-3.93	-6.5	-7.81	-8.59	-9.46	-6.24	1.36	-9.18	-5.33	-4.32	-8.66	-7.88	-8.11	-7.04	-1.62	-8.62	3.58	-6.6	-6.77	2
181	G	89.5	3.7	2.3	-3.52	-0.99	-6.5	-9.39	-8.59	3.69	-1.14	-6.63	-9.18	-8.91	-7.91	-0.19	-7.88	-9.11	-3.38	-3.41	-8.62	-2.54	-8.19	-6.77	1
182	A	58.7	2.5	2.3	2.86	3.73	-9.09	-7.39	-1	-9.46	-7.82	-2.67	-9.18	-2.56	1.74	-8.66	-8.88	-9.11	-4.15	-4.06	-6.29	0.28	-4.38	-5.18	4
183	V	78.1	3.15	2.3	-1.27	-0.94	-3.31	-7.81	-7.59	-9.46	-7.82	-0.16	-9.18	-0.23	-4.91	-2.53	-7.88	-9.11	-2.88	-4.81	-7.61	3.54	-8.19	-6.76	1
184	A	84.3	3.42	2.4	3.39	0.42	-7.09	-8.39	-5.78	-1.71	-7.82	-4.21	-9.18	-4.87	-3.1	-6.66	-8.88	-9.11	-2.11	-2.46	-8.61	-0.15	-8.19	-6.76	2
185	L	62.6	2.41	2.3	-4.26	1.97	-8.09	-9.39	-2.61	-7.88	-5.5	0.46	-3.1	2.73	0.26	-7.66	-7.88	0.9	-5.19	-5.47	-2.78	-0.15	-4.28	-2.12	5
186	D	93.4	3.96	2.4	-4.04	-6.09	4.13	-5.69	-8.59	-3.05	-5.5	-9.21	-7.18	-7.59	-6.91	-1.33	-7.87	-9.11	-3.9	-3.17	-6.61	-8.42	-8.19	-5.76	1
187	L	3.5	0.9	2.5	1.36	-0.98	-2.2	-1.79	-4.26	-1.15	-1.39	-1.5	1.73	-1.42	0.22	-1.49	-1.88	1.09	0.53	-0.44	1.52	-1	-3.54	-5.76	6
188	D	9.4	0.79	2.3	0.5	-2.63	0.82	0.08	-0.69	-2.34	2.61	-6.21	0.02	-3.13	-1.5	1.97	-6.88	-0.41	-0.13	-1.66	1.78	-5.51	0.57	-4.44	8
189	G	93.4	3.93	2.4	-4.26	-4.29	-4.77	-4.58	-6.59	3.76	-3.57	-9.21	-3.45	-8.91	-6.91	-2.8	-7.87	-2.07	-4.32	-6.73	-3.53	-7.83	-6.19	-5.18	1
190	N	50.1	1.89	2.4	-3.44	-2.45	0.31	-2.03	-5.42	-2.24	2.96	-4	-0.12	-4.1	-4.74	3.66	-8.87	0.34	-1.55	-1.16	-1.53	-3.66	-5.02	-3.76	4
191	L	61.8	2.76	2.3	-6.1	-3.92	-9.09	-9.39	-1.68	-9.46	-6.82	1.76	-6.86	2.71	1.09	-8.66	-7.29	-8.11	-7.04	-4.53	-8.61	0.5	-5.6	-6.76	4
192	A	78.6	3.12	2.3	3.28	0.93	-9.09	-9.39	-2.57	-3.12	-2.09	-5.75	-9.18	-8.33	-6.91	-5.34	-8.88	-7.52	0.23	-0.92	-8.61	-0.85	-3.1	-3.96	3
193	A	78.1	3.23	2.3	3.28	-0.2	-9.09	-9.39	-8.59	0.37	-7.82	-9.21	-9.18	-9.91	-7.91	-8.66	-8.88	-9.11	-1.11	-2.85	-8.61	-0.21	-8.19	-6.76	2
194	A	54.5	2.92	2.3	2.76	-0.69	-9.09	-9.39	-8.59	2.42	-7.82	-3.08	-9.18	-5.59	-5.59	-8.66	-8.88	-9.11	-2.1	-3.38	-8.61	-1.39	-8.19	-6.76	2
195	T	85.6	3.55	2.3	-3.07	2.46	-9.09	-9.39	-8.59	-4.71	-7.82	-4.63	-9.18	-5.82	-7.91	-3.27	-7.29	-9.11	-2.79	4.04	-8.61	-1.9	-8.19	-6.76	2
196	S	87.5	3.83	2.3	-7.36	-6.09	-9.09	-9.39	-8.59	-9.46	-7.82	-9.21	-9.18	-9.91	-7.91	-8.66	-8.88	-8.11	3.76	0.96	-8.61	-9.42	-8.19	-6.76	2
197	T	96.8	4.24	2.3	-7.69	-7.09	-9.09	-9.39	-8.59	-7.46	-7.82	-8.21	-9.18	-9.91	-7.91	-8.66	-8.88	-8.11	-2.92	4.21	-8.61	-9.42	-8.19	-6.76	1
198	G	79.5	3.58	2.3	-4.33	-4.77	-8.09	-9.39	-8.59	3.52	-7.82	-7.63	-9.18	-9.91	-7.91	-6.66	-8.88	-9.11	1.45	-6.47	-8.61	-7.42	-8.19	-6.76	2
199	G	97.6	4.32	2.3	-8.1	-7.09	-9.09	-9.39	-8.59	3.82	-7.82	-9.21	-9.18	-9.91	-7.91	-8.66	-8.88	-9.11	-8.36	-9.06	-8.61	-9.42	-8.19	-6.76	1
200	M	46.3	1.79	2.3	-2.74	-3.92	-8.09	-8.39	-3.13	-6.88	-4.12	0.18	0.21	0.84	4.3	-6.66	-7.29	-1.77	-2.87	0.44	-6.29	-0.33	-0.67	1.39	6
201	T	55.4	1.99	2.3	0.58	-1.7	-2.92	-4.18	0.64	0.4	-3.5	-4.75	-5.01	-2.45	-0.85	-1.45	-1.44	-4.15	-0.69	3.41	-2.89	-1.67	-4.86	-3.44	4
202	N	44.7	1.62	2.3	0.04	-1.24	-1.65	-7.81	1.58	0.63	-2.69	-5.04	-3.46	-1.89	1.11	3.5	-2.69	-3.79	-4.19	-6.74	-4.44	-4.72	0.77	2.25	7
203	K	85	3.5	2.3	-5.23	-1.48	-8.09	0.17	-8.59	-7.88	-5.02	-9.21	3.9	-9.91	-1.22	-4.57	-7.88	-4.2	-3.15	-4.47	-0.91	-6.84	-8.19	-6.76	2
204	L	11.6	1.28	2.3	-1.37	-5.51	-4.84	-3.59	-3.16	-6.88	-0.74	0.22	1.42	0.3	1.84	-3.3	-1.02	2.66	-3.43	-2.74	0.91	-2.56	0.04	-0.5	7
205	P	28.2	1.17	2.3	-0.59	-3.92	-2.71	-3.56	1.23	-5.66	1.13	-0.82	-1.82	-3.18	-3	-3.24	2.62	-1.49	-2.5	-3.15	-2.64	-0.24	2.46	3.97	5
206	G	92.3	3.92	2.3	-4.88	-2.51	-4.33	-6.39	-8.59	3.74	-4.65	-9.21	-8.18	-9.91	-6.32	-0.17	-8.88	-9.11	-2.85	-9.06	-5.61	-9.42	-8.19	-6.76	1
207	R	97.6	4.31	2.3	-8.1	-7.09	-9.09	-8.39	-8.59	-9.46	-7.82	-9.21	-9.18	-9.91	-7.91	-8.66	-8.88	4.18	-8.36	-9.06	-6.29	-9.42	-8.19	-6.76	1
208	V	64.2	3.16	2.3	-5.1	-4.51	-9.09	-9.39	-6.27	-8.46	-7.82	2.34	-9.18	-1.47	-3.74	-8.66	-8.88	-9.11	-9.36	-4.25	-8.61	3.26	-8.19	-6.76	2
209	G	90.1	3.92	2.3	-7.1	-7.09	-7.09	-9.39	-8.59	3.7	-7.82	-9.21	-9.18	-9.91	-7.91	-8.66	-8.88	-8.11	0.23	-9.06	-8.61	-9.42	-8.19	-6.76	2
210	D	97.6	4.31	2.3	-8.69	-7.09	4.19	-9.39	-8.59	-8.46	-7.82	-9.21	-9.18	-9.91	-7.91	-8.66	-8.88	-9.11	-8.36	-9.06	-7.03	-8.42	-7.19	-6.76	1
211	S	71.2	3.06	2.3	0.4	-2.63	-9.09	-9.39	-8.59	-9.46	-7.82	-9.21	-9.18	-9.91	-7.91	-8.66	-7.88	-9.11	3.47	1.15	-8.61	-0.71	-8.19	-6.76	3
212	P	84.9	3.65	3	0.23	-0.98	-9.08	-9.38	-8.58	-5.13	-7.81	-9.2	-9.17	-8.9	-7.9	-8.65	4.22	-9.1	-1.83	-8.05	-8.6	-7.09	-8.18	-6.75	2
213	L	20.2	2.39	2.3	-3.62	-2.92	-9.09	-9.39	-4.27	-8.46	-6.24	3.11	-8.18	1.1	1.13	-6.66	-8.88	-9.11	-7.04	-0.3	-3.97	1.31	-7.19	-6.76	4
214	V	11.1	2.92	4.9	-3.19	-1.25	-9.05	-9.35	-2.62	-9.42	-5.78	3.66	-9.14	-2.03	-4.87	-7.04	0.11	-8.07	-1.57	-1.95	-7.58	0.77	-4.69	-6.73	3
215	G	89.7	4.04	6.5	-4.3	-7.03	-9.03	-9.33	-8.53	3.76	-7.76	-8.15	-9.12	-9.85	-7.85	-4.6	-0.46	-9.04	-5.71	-8.99	-8.55	-9.36	-8.12	-6.7	1
216	A	80.5	3.35	2.3	3.32	1.98	-4.92	-9.39	-8.59	-2.78	-3.3	-4.63	-9.18	-6.33	-7.91	-5.2	-6.07	-7.52	0.58	-5.74	-6.03	-4.67	-8.19	-6.76	3
217	G	97	4.26	2.3	-3.8	-7.09	-9.09	-9.39	-8.59	3.81	-7.82	-9.21	-9.18	-9.91	-7.91	-7.08	-8.88	-9.11	-6.55	-9.06	-8.61	-9.42	-8.19	-6.76	1
218	C	9.7	2.14	2.3	-3.5	2.86	-9.09	-7.39	0.6	-4.56	-6.24	-2.5	-9.18	0.27	-2.66	1.53	-8.88	-9.11	-3.78	3.36	-2.68	-1.72	-2.54	-6.76	5
219	Y	78.5	3.32	2.3	-7.36	-6.09	-8.09	-9.39	1.5	-9.46	-4.36	-3.78	-9.18	-4.96	-5.32	-8.66	-7.88	-9.11	-8.36	-8.06	-8.61	-4.1	4.78	2.77	3
220	A	82.2	3.48	2.3	3.35	0.89	-9.09	-9.39	-8.59	-7.14	-7.82	-3.46	-9.18	-4.13	-7.91	-8.66	-8.88	-9.11	-4.9	-3.36	-8.61	0.74	-8.19	-6.76	3
221	N	24.7	2.28	11.4	-3.14	-2.31	3.26	-0.5	-7.45	-2.81	-2.87	-7.07	-2.2	-6.45	-3.77	2.78	-8.73	-1.02	-0.28	-1.63	-2.13	-6.69	-7.04	-3.62	2
222	N	59.9	2.41	2.3	-3.52	-5.09	1.82	-1.36	-7	-2	-2.69	-6.63	-2.35	-7.59	-6.91	3.92	-1.97	-2.48	0.15	-1.57	-1.57	-6.84	-6.19	-5.76	3
223	A	20.5	0.89	7	1.42	-3.32	-0.15	1.3	-1.79	0.33	-1.08	-3.62	0.31	-1.9	-3.93	0.37	-2.28	1.48	-0.72	-1.12	0.17	-2.29	-1.76	-2.3	7
224	S	14.8	1.1	3.3	0.12	-1.69	-3.05	-3.36	-0.32	-0.53	-0.55	-0.04	-3.21	-2.55	-5.09	-0.5	-8.86	-0.55	1.22	2.55	-1.05	0.96	-0.05	-1.84	4
225	V	11	2.52	6.2	0.51	5.22	-9.03	-9.33	-7.53	1.8	-7.76	-4.34	-9.12	-4.68	-3.1	-8.6	-8.82	-8.05	-6.72	-8	-8.56	0.77	-7.13	-6.71	4
226	A	76.4	3.48	2.3	3.24	-3.63	-9.09	-9.39	-8.59	1.53	-7.82	-8.21	-9.18	-9.91	-6.91	-8.66	-8.88	-9.11	-2.69	-5.73	-8.61	-5.96	-8.19	-6.76	2
227	V	60.7	2.76	2.5	1.19	0.44	-9.09	-9.39	-3.59	-6.46	-7.82	1.33	-9.18	-3.34	-2.7	-8.66	-8.87	-9.1	-5.36	-4.3	-8.61	3.18	-7.18	-6.76	4
228	S	78.8	3.21	2.4	-0.44	-0.62	-9.09	-9.39	-8.59	-0.53	-7.82	-6.04	-9.18	-7.32	-7.91	-8.66	-8.87	-9.11	3.62	0.05	-7.61	-2	-8.18	-6.76	2
229	C	32.6	2.18	2.4	2.23	4.61	-9.09	-9.39	-5.59	0.5	-7.82	-6.89	-9.18	-2.69	-1.15	-6.66	-8.87	-8.11	0.47	0.04	-8.61	-3.99	-8.19	-6.76	5
230	T	97	4.25	2.3	-7.69	-7.09	-9.09	-9.39	-7	-9.46	-7.82	-6.4	-9.18	-8.91	-6.91	-8.66	-8.88	-9.11	-3.55	4.22	-8.61	-7.1	-8.19	-6.76	1
231	G	96.7	4.24	2.3	-9.69	-7.09	-8.09	-9.39	-8.59	3.81	-1.21	-9.21	-9.18	-9.91	-7.91	-8.66	-8.88	-9.11	-8.36	-9.06	-8.61	-8.42	-8.19	-6.76	1
232	T	12.8	0.85	2.3	-1.78	-4.29	-0.89	-2.33	-2.73	-7.14	3.29	-0.12	-1.48	-0.38	-0.26	-2.71	-6.07	-0.39	0.03	1.3	-0.95	0.45	-0.94	3.86	5
233	G	97.6	4.31	2.3	-9.69	-7.09	-6.5	-9.39	-8.59	3.82	-7.82	-9.21	-9.18	-9.91	-7.91	-8.66	-8.88	-8.11	-7.78	-9.06	-8.61	-9.42	-8.19	-6.76	1
234	E	97	4.26	2.3	-9.69	-7.09	-2.96	3.88	-8.59	-7.88	-7.82	-9.21	-9.18	-9.91	-7.91	-8.66	-7.88	-9.11	-9.36	-9.06	-7.61	-8.42	-8.19	-6.76	1
235	V	5.5	0.91	2.4	0.05	-3.77	0.86	-0.1	2.16	-2.23	-0.27	-0.31	-3.35	-1.56	1.54	-2.49	-1.78	-3.65	-1.22	-3.25	-1.21	-0.28	3.14	-3.76	5
236	F	56	2.22	2.4	-2.97	-2.09	-9.09	-9.39	3.89	-8.46	-7.82	1.35	-9.18	-1.21	-0.81	-0.78	-8.87	-9.11	-3.63	-2.14	-7.61	0.4	1.29	-1.96	4
237	I	66.1	2.74	2.4	-4.48	-6.09	-3.04	-5.58	-5.78	-9.46	-6.82	3.51	-7.6	-0.42	2.76	-7.08	-8.87	-9.11	-1.48	-3.1	-4.44	-0.72	-6.6	-2.68	2
238	R	75	2.92	2.4	-5.36	-4.77	-3.96	-0.84	-5	-4.94	-5.01	-4.96	0.87	-3.25	-3.05	-0.68	-3.63	3.8	-2.27	-3.81	-1.78	-6.42	-2.46	-6.76	2
239	A	17.6	0.61	2.7	1.13	1.74	-4.44	-1.72	-2.01	0.65	0.7	-0.83	-2.08	-0.39	0	0.9	-6.87	-2.22	-0.23	1.21	-2.12	0.23	1.47	0.06	10
240	L	10.9	1.27	2.7	0.9	2.86	-8.08	-8.39	-3.63	0.11	-0.54	-3.35	-4.01	0.22	0.07	-0.41	-5.41	-3.61	-0.52	0.68	-0.94	2.21	-8.18	-6.76	7
241	A	30.2	1.96	2.7	1.91	-0.96	-7.5	-7.8	-1.85	0.33	-7.82	-0.72	-7.18	-0.31	-1.06	-6.66	-6.06	-6.1	-1.74	-0.18	-7.02	2.5	-7.18	-5.76	3
242	A	71.5	2.97	2.7	3.15	0.55	-9.08	-9.39	-8.58	-0.37	-6.82	-7.2	-4.37	-5.73	-6.9	-8.66	-3.44	-4.64	1.15	-0.83	-6.61	-4.41	-8.18	-6.76	3
243	Y	25.9	1.47	3.5	-0.52	-2.03	-6.26	-4.79	1.25	-2.04	3.6	-4.67	0.88	-4.37	-3.8	-3.6	-6.05	0.99	-1.13	-3.45	-2.41	-2.76	3.2	-2.75	5
244	D	39.4	1.42	4	-1.58	-4.75	2.91	1.46	-3.14	-5.05	-2.31	0	-2.28	-0.51	-0.95	-0.93	-7.27	-0.84	-1	0.51	-0.24	-2.56	-2.8	-1.16	3
245	I	49.6	2.7	3.8	-1.51	-2.98	-6.48	-6.05	-3.71	-5.98	-4.8	3.12	-9.16	-1.22	-2.6	-8.64	-7.27	-3.84	-5.75	-1.7	-6.01	2.47	-5.36	-3.93	2
246	A	22.4	1.58	3.8	1.49	3.84	-1.93	-4.46	-5.98	-2.92	-0.56	-1.31	-3.58	-3.51	-3.13	-2.83	-8.85	-4.13	1.72	-0.26	-5.13	1.63	-2.61	-4.16	4
247	A	46.7	1.65	3.8	2.55	1.92	0.22	0.78	-3.14	-3.29	-1.43	-4.87	-4.84	-2.32	-0.32	-1.56	-7.27	0.96	-0.2	-1.15	-2.22	-2.92	-5.36	-2.57	5
248	L	33.3	1.67	5	-1.79	-3.05	-5.05	-3.2	-0.84	-3.67	-1.65	-2.73	-1.62	1.86	0.6	-2.25	-8.83	2.57	-3.96	-3.62	0.98	0.01	-0.45	-1.2	5
249	M	54.7	2.29	5.1	-3.27	-2.97	-5.73	-5.1	-4.02	-4.52	-3.87	0.59	-4.39	-0.97	4.58	-5.81	-7.83	-2.86	-3.51	0.17	-4.11	1.38	-1.88	-5.14	4
250	D	10.3	1.44	9	0.19	-5.99	1.05	2.14	-5.9	-1.27	-2.14	-4.35	0.92	-2.41	-2.03	-3.04	-4.97	2.13	-2.35	-1.61	0	-4.07	-3.56	-5.66	5
251	Y	45.3	1.83	17.1	-1.56	-3.16	-3.68	-2.75	0.88	-4.98	1.08	-3.45	-3.66	-0.27	-0.08	-3.18	-5.47	-0.1	-3.54	-4.12	1.17	-4.79	4.23	0.88	5
252	G	16.6	1.11	18.2	0.9	-0.93	-1.26	-1	-6.01	1.52	-2.52	-5.49	1.85	-0.11	-1.21	-0.81	-4.16	0.76	-1.05	-1.02	1.08	-4.58	-5.34	-4.92	5
253	G	67	2.48	4.8	-1.64	-4.73	-1.1	-1.96	-4.85	3.31	0.12	-6.85	-0.24	-6.7	-3.12	0.87	-3.41	-1.28	-2.33	-4.06	-0.55	-5.58	-4.34	-3.56	3
254	L	24.5	0.89	6.5	-0.32	-1.67	-1.4	0.67	-0.49	-4.82	-1.78	-1.28	0.53	1.44	2.64	-4.51	-5.35	-0.56	-1.91	-1.44	1.06	-0.45	0.04	-1.09	6
255	S	47.8	1.85	4.3	-0.68	-3.26	0.52	-2.5	-5.75	-1.58	0.14	-5.86	-2.25	-4.88	-5.07	-0.65	0.94	-3.08	2.92	1.59	-3.19	-4.35	-6.16	-5.73	5
256	L	50.6	2.16	4.7	-0.53	-0.43	-4.59	-4.45	-3.65	-5.04	-5.2	0.46	-6.83	2.46	-1.81	-6.04	1.83	-4.9	-3.71	-2.75	-3.82	0.76	-5.57	-5.73	4
257	A	16.7	1.06	4.5	1.09	-3.74	-0.14	1.38	-4.1	-1.88	0.02	-2.31	0.77	-2.79	-1.52	-1.39	-1.34	-0.99	-0.81	-0.72	2.75	-1.72	-3.02	-2.34	5
258	E	36.5	1.51	3.6	0.06	-6.07	1.29	2.49	-4.98	-3.44	-2.13	-4.44	0	-4.06	-3.5	-1.41	-4.05	-0.97	-1.57	0.03	2.19	-1.98	-4.47	-4.75	5
259	A	90.7	3.78	3.2	3.51	-4.5	-4.99	-4.79	-5.4	-4.93	-5.22	-4.07	-5.36	-4.9	-4.9	-7.06	-5.28	-4.14	-1.75	-2.72	-4.6	-2.87	-4.59	-2.66	1
260	C	21.3	1.75	5.2	2.4	4.03	-6.46	-6.35	-0.05	-0.79	-4.78	-2.52	-6.14	-1.69	0.58	-6.3	-4.44	-5.61	-0.24	0.16	-3.71	-0.16	-5.56	-5.72	4
261	E	22	1	5.8	-0.24	-4.04	2.05	1.79	-3.84	-1.66	0.94	-2.97	0.22	-3.43	-3.33	0.57	-4.82	0.54	-0.68	-0.85	1	-2.61	-1.35	-3.71	7
262	R	18.1	0.86	5.2	0.45	-5.05	0.23	1.57	-2.42	-1.69	0.62	-1.46	1.2	-2.44	-2.03	-0.6	-5.51	1.79	-1.59	-0.2	0.48	-2.08	-0.44	-3.02	7
263	V	48.3	1.96	8	1.01	-3.2	-4.68	-2.39	-4.41	-2.15	-3.93	0.46	-3.85	-1.24	-0.7	-3.49	-7.2	-3.19	-0.68	0.48	-3.62	2.94	-3.24	-3.87	4
264	V	36	1.99	3.5	-0.49	-1.62	-7.07	-3.7	0	-4.59	-5.22	2.6	-5.26	-0.29	-0.25	-4.94	-6.27	-3.73	-2.56	-0.61	-3.9	2.44	-4.58	-5.16	2
265	M	16.3	0.57	8	0.04	-2.42	-0.96	-1.63	0.42	-2.31	2.21	-0.4	-0.67	0.07	2.88	1.46	-4.98	-0.43	-1.85	-1.29	1.19	-1.27	-0.59	-2.68	7
266	E	29.4	1.17	4.1	-1.02	-5.48	1.65	2.19	-4.75	-0.32	-0.01	-3.83	1.13	-3.21	-2.88	0.53	-4.33	0.36	-2.68	-1.22	0.81	-2.93	-1.19	-5.15	6
267	K	29.5	1.08	10.1	-1.23	-4.17	0.2	1.08	-2.38	-3.17	-1.24	-1.36	2.49	-0.35	-1.19	-1.54	-3.59	1.12	-1.33	-0.62	-0.24	-0.2	-2.18	-5.64	4
268	L	49.7	1.85	5.6	-1.34	-3.04	-3.34	-2.73	-2.25	-4.33	-1.66	1.09	-0.88	2.45	-0.33	-1.88	-2.47	-1.36	-2.8	-2.04	-2.21	1.1	-1.99	-3.01	3
269	P	20.7	0.75	6.2	0.26	-5.45	-0.44	-0.68	-3.95	0.17	-1.86	-1.68	1.39	-1.26	-1.07	-0.56	2.23	-0.05	-1.38	0.17	-0.32	0.32	-2.7	-6.71	6
270	A	21.9	0.87	7.7	1.52	-4.2	-0.1	0.73	-4.34	-1.35	-1.61	-2.96	1.39	-2.08	-3.02	-0.55	0.64	0.98	-0.42	-0.15	0.16	-1.81	-2.61	-3.1	6
271	L	28.4	1.08	9.8	-0.14	-3.28	-2.95	-2.71	-0.6	-5.26	0.14	1.56	-0.5	1.71	2.05	-1.04	-4.51	0.06	-3.27	-1.17	-0.86	-0.05	-0.21	-3.19	5
272	G	53.9	2.03	10.4	-1.09	-3.51	0.97	-1.16	-4.01	3.09	-0.36	-4.84	-0.66	-4.43	-5.46	0.44	-3.33	-0.52	-2.42	-2.8	-0.43	-5.39	-1.62	-4.64	3
273	G	72.6	2.81	8.2	-0.86	-2.48	-1.27	-2.91	-1.74	3.48	-3.56	-1.51	-2.14	-3.54	-3.82	-1.34	-3.17	-1.28	-3.08	-3.44	-3.77	-3.42	-2.03	-3.5	1
274	S	12.3	0.84	7.2	-1.32	-3.21	2.11	0.93	0.2	-1.72	-0.11	-3.38	-0.33	-2.12	-3.25	0.05	-3.25	0.27	1.01	1.17	0.26	-2.17	-1.53	-6.69	8
275	G	67.6	2.68	7.4	0.56	-0.77	-3.37	-3.7	-1.2	3.36	-3.94	-1.72	-3.49	-2.9	-1.34	-2.34	-4.1	-3.42	-4.28	-3.66	-4.15	-0.85	-3.02	-4.1	2
276	G	86.3	3.69	6.1	-1.87	-3.23	-4.03	-5.43	-4.95	3.7	-4.77	-8.15	-2.88	-7.85	-6.27	-1.82	-7.23	-3.84	-1.58	-5.83	-5.1	-5.9	-4.81	-6.71	1
277	L	32.6	1.78	6.9	0.41	0.19	-3.81	-5.15	0.82	-6.81	-5.43	1.08	-5.66	1.86	0.83	-4.51	-6.81	-4.72	-4.71	-3.74	-5.22	1.93	-2.26	-2.7	7
278	I	74.3	3.25	6	-3.88	-3.23	-6.71	-6.34	-4.07	-7.09	-6.18	3.73	-7.54	-0.98	-3.85	-7.61	-5.82	-7.47	-6.5	-4.61	-7.56	1.02	-2.32	-5.71	2
279	A	64.1	2.54	5.8	3.04	0.49	-6.23	-7.34	-4.21	-0.04	-5.77	-1.23	-4.18	-1.18	-2.27	-5.44	-4.82	-5.25	-1.26	-3.3	-4.24	0.72	-4.43	-6.71	3
280	I	25.8	2.22	5.3	-2.36	-4.24	-4.29	-6.35	-4.22	-7.83	-4.97	2.2	-5.14	1.58	1.6	-4.29	-6.51	-6.25	-6.73	-2.82	-8.57	2.26	-5.56	-4.72	4
281	D	66.2	2.65	6.4	-1.2	-4.45	3.7	-4.08	-6.94	-0.21	-3.95	-4.39	-4.87	-6.04	-5.26	1.12	-2.96	-3.09	-0.55	-0.61	-4.55	-7.77	-5.54	-6.7	2
282	H	5.1	1.23	6.5	1.66	-1.78	-3.47	-3.74	-3.28	-1.29	1.27	-4.39	1.91	-4.09	-3.76	0.23	1	1.59	-0.63	-1.15	-1.13	-3.02	-2.22	-1.66	6
283	E	8.6	0.85	6.5	-0.36	-4.03	1.82	0.44	-1.5	-2.69	1.11	-5.56	1.38	-2.23	-2.35	1.4	-5.11	0.21	-0.84	-0.45	1.73	-4	-0.81	-2.38	7
284	G	90.2	3.98	6.4	-2.72	-4.03	-5.44	-6.75	-5.72	3.77	-6.18	-8.15	-5.03	-6.39	-6.26	-3.85	-4.29	-4.29	-3.32	-6.19	-4.97	-6.36	-5.32	-6.7	1
285	N	44.6	1.59	7	-1.08	-3.22	-0.34	0.89	-2.47	-2.57	0.76	-4.5	-1.31	-5.84	-3.25	3.56	-4.35	0.88	-1.08	-0.63	0.07	-2.64	-3.07	-4.69	5
286	V	24.7	1.37	10.4	-0.78	-0.19	-6.96	-3.74	0.61	-2.6	-1.16	2.48	-3.77	-0.73	1.01	-5.37	-0.35	-3.81	-3.38	-1.16	-4.4	2	0.36	1.25	6
287	A	36.8	1.66	17	2.43	0.19	-2.31	-1.63	-3.03	1.05	-0.02	-2.4	-5.25	-3.67	-2.92	-2.87	-5.64	-4.23	0.83	0.32	-2.6	0.62	-2.56	-3.07	6
288	L	19.4	1.37	18	-0.11	-0.45	-5.67	-7.56	1.44	-4.04	-1.84	-0.19	-5.61	1.3	3.66	-5.82	-5.04	-4.27	-2.7	-0.72	-3.56	-0.2	-0.67	2.76	4
289	P	35.9	1.53	18.8	1.09	-0.32	-1.56	-0.02	-3.93	-0.58	-1.65	-3.11	-3.16	-4.22	-2.89	-1.71	3.23	-1.62	0.5	-1.14	-1.62	-0.76	-2.09	-4.5	3
290	F	55.1	2.27	17	-3.34	-0.77	-4.33	-5.99	4.11	-3.25	1.53	-2.73	-1.66	-2.47	1.07	-3.84	-5.83	-3.04	-2.68	-0.39	-3.47	-4.33	1.29	-0.21	4
291	N	68	2.98	14.9	-3.46	-1.85	-2.82	-4.34	-3.39	-1.24	-1.84	-3.4	-6.18	-5.19	-3.54	4.3	-7.09	-2.45	-0.43	0.11	-4.51	-3.03	-4.53	-4.24	2
292	T	48.6	2.3	15.4	-1.4	1.46	-2.75	-4.33	-3.92	-2.95	-2.41	-1.4	-1.21	-5.24	-5.12	-3.33	-4.15	-2.83	1.89	3.43	-2.53	-2.29	-4.81	-6.56	3
293	E	29.8	1.26	15.4	0.38	-4.56	0.14	2.39	-3.63	-1.68	-1.86	-4.83	-0.17	-2.78	-3.61	-1.63	1.82	-1.74	0.55	-0.98	-0.19	-3.04	-0.78	-5.56	5
294	G	65.4	2.74	15.7	-0.88	-1.36	-2.71	-3.82	-1.52	3.45	-0.37	-2.35	-3.48	-4.57	-1.86	-1.97	-6.08	-0.66	-1.13	-2.42	-3.23	-2.75	-3.33	-3.97	1
295	M	68.1	2.98	16.4	-2.46	-2.96	-5.06	-1.52	-0.34	-5.15	-4.79	-2.26	-4.2	-1.35	5.08	-4.12	-3.29	-3.71	-2.99	-1.69	-2.46	-2.29	-4.38	-6.54	1
296	Y	53.1	2.33	20.3	-1.21	-2.99	-3.99	-5.78	1.73	-3.74	-0.35	-1.26	-1.99	-1.92	-2.91	-2.35	-1.85	-3.64	-1.6	-3.34	-1.55	-3.27	4.51	-2.89	2
297	R	61.9	2.78	21.8	-1.27	-0.71	-5.45	-4.03	-1.19	-2.72	0.52	-4.89	-1.67	-4.27	-1.44	-2.79	-3.23	3.84	-2.55	-2.49	-2.94	-2.72	-0.9	-0.89	2
298	A	34.4	2.6	23.7	2.45	-2.65	-4.73	-3.58	-5.06	2.66	-4.66	-4.05	-4.24	-3.67	-4.55	-3.22	-3.27	-4.84	-1.46	-3.09	-4.26	-1.54	-1.56	-5.41	2
299	W	21.7	1.01	26.6	-0.94	0.41	-6.68	-3.94	1.58	-2.21	0.5	-2.13	-1.82	-2.63	0.22	-5.93	-7.46	-0.29	0.44	-0.49	-1.59	-0.4	2.5	4.76	7
300	G	16.2	0.85	23.9	1.14	-0.45	-2.95	-2.42	-2.58	1.59	-1.73	1.22	-0.03	-1.48	1.06	-0.72	-3.99	-0.01	-0.59	-1.65	-0.94	0.62	-2.47	-0.14	5
301	Y	13.8	0.51	19.5	-1.42	-1.68	0.56	-2.29	0.32	-0.52	0.04	-1.78	0.57	-1.94	-1.48	0.74	-3.6	1.04	0.24	0.93	-1.18	-0.47	2.55	0.04	10
302	A	24.2	0.9	18.7	1.85	-1.58	-0.51	-0.17	-4.52	-0.4	0.83	-0.88	-0.65	-2.46	-1.22	-0.62	-0.66	-1.42	1.25	-0.1	-0.93	0.57	-4.01	-3.18	4
303	G	29.5	1.23	18.2	-0.71	-0.79	1.7	-0.68	-4.16	2.35	-1.36	-3.53	-0.15	-3.55	-1.9	0.82	-4.1	-1.8	0.13	-0.01	0.09	-1.96	-2.93	-4.51	5
304	D	15.5	1.34	17.1	-1.22	-2.54	1.78	1.25	-4.54	2.29	-1.3	-3.76	-1.2	-3.61	-2.25	-0.26	-2.73	-1.58	-0.2	-1.13	0.36	-1.68	-3.14	-6.53	4
305	T	13.9	0.67	17.1	0.56	-2.95	-0.23	0.98	-2.26	-1.68	-2.34	-0.82	0.74	-1.91	-1.04	-0.43	-0.43	-0.29	0.39	1.65	-0.3	0.51	-3.63	-4.94	6
306	P	24	0.71	18.7	-0.24	-2.19	-0.75	-0.29	-1.37	-0.87	0.26	-0.14	-0.46	0.25	-0.86	-0.72	2.65	0.09	-1.31	-0.3	-1.07	-0.47	-0.65	-3.5	4
307	T	10.4	0.45	17.4	-1.25	-1.24	-1.02	1.24	-0.27	-1.29	1.34	-1.15	-0.31	-1.06	-1.24	-0.68	-0.2	-0.46	0.16	1.24	0.43	1.04	-0.46	-1.16	6
308	T	17.8	1.29	18.7	-0.43	-0.9	-1.19	-1.92	-2.19	-1.99	-2.97	1.02	-1.42	-1.99	-1.22	-1.59	-1.6	-2.18	-0.5	2.04	-2.06	2.37	-1.9	-0.57	3
309	G	22.2	1.33	20.8	2	-3.98	-1.84	-0.61	-0.42	1.98	-1.79	-3.18	0.28	-2.03	1.03	-1.54	-2.87	-1.06	-0.36	-1.91	-1.7	-2.45	-2.42	-1.65	4
310	I	51	2.3	20.2	-1.75	-2.22	-3.27	-3.35	-0.59	-4.13	-3.95	3.43	-2.7	-0.85	-0.35	-3.56	-4.88	-2.25	-2.53	-2.77	-3.24	1.16	-0.77	-5.47	2
311	Y	43.2	2.1	23.6	-2.44	-3.57	-4.03	-2.23	2.42	-4.79	1.35	-2.18	-3.16	-2.26	-2.09	-2.61	-5.2	-2.39	-3.65	-3.42	-2.43	-1.41	4.28	1.36	4
