# Supplementary material for: The effects of nature‐inspired amino acid substitutions on structural and biochemical properties of the E. coli L‐asparaginase EcAIII
Source: Protein Sci. 2023 Jun 1;32(6):e4647. doi: 10.1002/pro.4647 (PMC10204187; doi:10.1002/pro.4647)
Supplement: Supplementary file 3 — TABLE S3. Residues found at particular positions in the region of active site of Class 2 L‐asparaginases. Orthologous proteins were aligned to the reference EcAIII using global and local alignment. [file PRO-32-e4647-s002.xlsx]

## Sheet: Table_S3
Table S3. Residues found at patticular positions in the region of active site of Class 2 L-asparaginases. Orthologous proteins were aligned to the reference EcAIII using global and local alignment.
EcAIII						A	N	P	H	T	T	G	M	G	R	G	D	S	T	G	T	G	E
Genome accession	Protein accession	Species name	Protein length	Local alignment score	Query coverage (%)	p12	p67	p118	p119	p179	p197	p199	p200	p206	p207	p209	p210	p211	p230	p231	p232	p233	p234	Global alignment score	Sequence identity (%)	Sequence similarity (%)
"M200I"
RS_GCF_900115045.1	NZ_FOVC01000001.1_155	Izhakiella capsodis	319	1077	96.9								I								S			1073	64.8	75.8
RS_GCF_900078705.1	NZ_FKIF01000003.1_235	Bordetella_B ansorpii_A	327	1011	96.9			K					I					A						1007	60.4	71.4
RS_GCF_000685035.1	NZ_BAYB01000008.1_193	Paraburkholderia ferrariae	333	933	96			E					I					T			A			928	55.8	66.1
GB_GCA_001184405.1	LFMX01000022.1_100	Caballeronia humilis	322	924.5	95.7			E		M			I					A						914	57.1	67.6
RS_GCF_006124995.1	NZ_QEWN01000113.1_34	Vibrio sp006124995	314	710	96			N			A		I								M			698	49.2	60.4
"M200L"
RS_GCF_000940805.1	NZ_CP007142.1_15	Gynuella sunshinyii	318	1011.5	96.9			E					L					T						1007.5	61	73.8
RS_GCF_004366505.1	NZ_SODS01000010.1_989	Larkinella sp004366505	307	831.5	91.3	S		D	N				L					T			Y			818.5	52.5	66.1
GB_GCA_002868855.1	PKUM01000133.1_2	BM003 sp002868855	332	813	91			A					L					V			D			799	48.7	60.2
RS_GCF_011059145.1	NZ_JAALLT010000001.1_665	YR4-1 sp011059145	307	767	95.3	S			F				L								H			759	49.5	64.7
GB_GCA_903904835.1	CAIVEI010000067.1_10	Schlesneria sp903904835	391	663	92.9	C		G					L					A			D			648	36.7	51.2
"M200T"
GB_GCA_002311975.1	DCAL01000061.1_2	UBA2146 sp002311975	355	782.5	97.5								T											771.5	44.7	57.4
GB_GCA_003219395.1	QHOR01000130.1_14	Udaeobacter sp003219395	365	775	92.9			G					T					T			D			767.5	43.2	56
GB_GCA_013822795.1	PNLB01000017.1_16	Phenylobacterium sp013822795	349	762.5	96.9								T					A						753.5	45.6	58
GB_GCA_903877135.1	CAIRCN010000065.1_99	Opitutus sp903877135	321	745.5	97.8						S		T				Q	A			Q			739.5	49.1	63.4
RS_GCF_000429645.1	NZ_KE386934.1_100	Niveispirillum irakense	349	729.5	96								T					V						719.5	43.9	54.4
"M200K"
GB_GCA_011362935.1	DTGU01000025.1_3	SpSt-77 sp011362935	303	565.5	92.9		D						K								D			548.5	42	51.1
RS_GCF_900110105.1	NZ_FOCL01000002.1_512	Mucilaginibacter gossypiicola	281	384	92.9	S		D	D				K			S					V			373	32.8	47.2
RS_GCF_009765875.1	NZ_LMUP01000004.1_387	Pedobacter sp009765875	281	345.5	91.3	E		E	D				K	C		S					V			332.5	31.1	46
GB_GCA_007095785.1	SFBL01000019.1_10	Microcystis aeruginosa_E	315	327	93.2			E	D				K			S					V			310	30.6	44.9
RS_GCF_900114085.1	NZ_FORU01000015.1_18	Myroides guanonis	280	312	95	T		E	D				K			S					I			299	30.7	42.9
"M200W"
RS_GCF_000960975.1	NZ_CP010803.1_539	Martelella endophytica	309	706.5	95.3			V					W					T			H			697.5	48.4	61.5
RS_GCF_001875325.1	NZ_MDDC01000029.1_9	Moorella thermoacetica_A	317	417	89.4	V							W					T	S		L			397	35.8	47.2
RS_GCF_000169415.1	NZ_AAYA01000012.1_169	Sagittula stellata	312	678	96.6								W					T			H			665.5	46.5	59.6
GB_GCA_002789675.1	PFTR01000010.1_4	UM-FILTER-47-13 sp002789675	307	595	91.3								W								I			577.5	39.8	54.9
RS_GCF_013344475.1	NZ_JABUOU010000004.1_224	Martelella limonii	308	695	95.3			V					W					T			H			686	45.6	60.8
