# Supplementary material for: The effects of nature‐inspired amino acid substitutions on structural and biochemical properties of the E. coli L‐asparaginase EcAIII
Source: Protein Sci. 2023 Jun 1;32(6):e4647. doi: 10.1002/pro.4647 (PMC10204187; doi:10.1002/pro.4647)
Supplement: Supplementary file 4 — TABLE S5. Data from MD analysis obtained for best evaluated L‐Asn docking pose. [file PRO-32-e4647-s006.xlsx]

## Sheet: WT_ECAIII
Docking results of L-Asn and L-Asp obtained from SP and IFD. Predicted ligands orientation were compared with reference L-Asp (2zal structure) and rescoring using MM/GBSA method using Prime module. For SP docking mode all predicted ligands orientation were presetneted, for IFD protocol top fives poses were shown. According to docking score, estimation of binding energy and rmsd value, best result…
SP docking validation
target structure	ligand pose_number	docking score	E_bind	rmsd
2zal	L-Asn pose1	-6.61	-17.68	0.98
	L-Asn pose2	-6.38	-26.13	0.17
	L-Asn pose3	-6.28	-25.88	0.55
	L-Asn pose4	-4.79	-25.01	4.09
	L-Asp pose1	-5.75	-9.31	0.28
	L-Asp pose2	-5.4	-6.17	3.91
	L-Asp pose3	-5.36	7.97	3.71
	L-Asp pose4	-5.05	-5.86	4.05
IFD protocol docking validation
target structure	ligand pose_number	docking score	E_bind	rmsd
1k2x	L-Asn pose1	-7.22	-28.57	0.54
	L-Asn pose2	-6.63	-25.57	1.16
	L-Asn pose3	-6.48	-23.99	1.09
	L-Asn pose4	-6.41	-24.46	1.03
	L-Asn pose5	-6.46	-27.83	1.45
	L-Asp pose1	-6.27	-5.49	0.87
	L-Asp pose2	-6.07	-8.14	0.57
	L-Asp pose3	-6.04	-1.63	0.43
	L-Asp pose4	-5.82	-3.95	0.54
	L-Asp pose5	-5.84	-6.4	0.72

## Sheet: M200L
Results of docking of L-Asn to M200L wariant. Predicted ligand orientation were compared with reference L-Asp (2zal structure) and rescoring using MM/GBSA method using Prime module. According to docking score, estimation of binding energy and rmsd value, best result was shown. For this orientation MD simulation was performed, to check protein/ligand stability (protein/ligand rmsd plots shown belo…
target structure	ligand pose	docking score	E_bind	rmsd
M200L	L-Asn	-6.96	-29.5	0.64

## Sheet: M200I
Results of docking of L-Asn to M200I wariant. Predicted ligand orientation were compared with reference L-Asp (2zal structure) and rescoring using MM/GBSA method using Prime module. According to docking score, estimation of binding energy and rmsd value, best result was shown. For this orientation MD simulation was performed, to check protein/ligand stability (protein/ligand rmsd plots shown belo…
target structure	ligand pose	docking score	E_bind	rmsd
M200I
	L-Asn	-7.29	-33.37	0.45

## Sheet: M200T
Results of docking of L-Asn to M200T wariant. Predicted ligand orientation were compared with reference L-Asp (2zal structure) and rescoring using MM/GBSA method using Prime module. According to docking score, estimation of binding energy and rmsd value, best result was shown. For this orientation MD simulation was performed, to check protein/ligand stability (protein/ligand rmsd plots shown belo…
target structure	ligand pose	docking score	E_bind	rmsd
M200T	L-Asn	-6.75	-28.54	0.61

## Sheet: M200W
Results of docking of L-Asn to M200W wariant. Predicted ligand orientation were compared with reference L-Asp (2zal structure) and rescoring using MM/GBSA method using Prime module. According to docking score, estimation of binding energy and rmsd value, best result was shown. For this orientation MD simulation was performed, to check protein/ligand stability (protein/ligand rmsd plots shown belo…
target structure	ligand pose	docking score	E_bind	rmsd
M200W	L-Asn	-7.39	-30.69	0.3

## Sheet: M200K
Results of docking of L-Asn to M200K wariant. Predicted ligand orientation were compared with reference L-Asp (2zal structure) and rescoring using MM/GBSA method using Prime module. According to docking score, estimation of binding energy and rmsd value, best result was shown. For this orientation MD simulation was performed, to check protein/ligand stability (protein/ligand rmsd plots shown belo…
target structure	ligand pose	docking score	E_bind	rmsd
M200K	L-Asn	-6.76	-30.2	0.73

## Sheet: NZ_FOVC01000001.1_155
Results of docking of L-Asn to NZ_FOVC01000001.1_155 ortholog. Predicted ligand orientation were compared with reference L-Asp (2zal structure) and rescoring using MM/GBSA method using Prime module. According to docking score, estimation of binding energy and rmsd value, best result was shown. For this orientation MD simulation was performed, to check protein/ligand stability (protein/ligand rmsd…
target structure	ligand pose	docking score	E_bind	rmsd
NZ_FOVC01000001.1_155	L-Asn	-6.82	-30.53	0.79
Organism
Izhakiella capsodis

## Sheet: NZ_FKIF01000003.1_235
Results of docking of L-Asn to NZ_FKIF01000003.1_235 ortholog. Predicted ligand orientation were compared with reference L-Asp (2zal structure) and rescoring using MM/GBSA method using Prime module. According to docking score, estimation of binding energy and rmsd value, best result was shown. For this orientation MD simulation was performed, to check protein/ligand stability (protein/ligand rmsd…
target structure	ligand pose_number	docking score	E_bind	rmsd
NZ_FKIF01000003.1_235	L-Asn	-6.67	-34.31	0.66
Organism
Bordetella_B ansorpii_A

## Sheet: NZ_BAYB01000008.1_193
Results of docking of L-Asn to NZ_BAYB01000008.1_193 ortholog. Predicted ligand orientation were compared with reference L-Asp (2zal structure) and rescoring using MM/GBSA method using Prime module. According to docking score, estimation of binding energy and rmsd value, best result was shown. For this orientation MD simulation was performed, to check protein/ligand stability (protein/ligand rmsd…
target structure	ligand pose	docking score	E_bind	rmsd
NZ_BAYB01000008.1_193	L-Asn	-7.08	-31.23	0.78
Organism
Paraburkholderia ferrariae

## Sheet: LFMX01000022.1_100
Results of docking of L-Asn to LFMX01000022.1_100 ortholog. Predicted ligand orientation were compared with reference L-Asp (2zal structure) and rescoring using MM/GBSA method using Prime module. According to docking score, estimation of binding energy and rmsd value, best result was shown. For this orientation MD simulation was performed, to check protein/ligand stability (protein/ligand rmsd pl…
target structure	ligand pose	docking score	E_bind	rmsd
LFMX01000022.1_100	L-Asn	-7.21	-33.2	0.82
Organism
Caballeronia humilis

[truncated: 21 more sheets: NZ_QEWN01000113.1_34, NZ_CP007142.1_15, NZ_SODS01000010.1_989, PKUM01000133.1_2, NZ_JAALLT010000001.1_665, CAIVEI010000067.1_10, DCAL01000061.1_2, QHOR01000130.1_14, PNLB01000017.1_16, NZ_KE386934.1_100, CAIRCN010000065.1_99, DTGU01000025.1_3, NZ_FOCL01000002.1_512, NZ_LMUP01000004.1_387, SFBL01000019.1_10, NZ_FORU01000015.1_18, NZ_CP010803.1_539, MDDC01000029.1_9, NZ_AAYA01000012.1_169, PFTR01000010.1_4 …]
