# Supplementary material for: The effects of nature‐inspired amino acid substitutions on structural and biochemical properties of the E. coli L‐asparaginase EcAIII
Source: Protein Sci. 2023 Jun 1;32(6):e4647. doi: 10.1002/pro.4647 (PMC10204187; doi:10.1002/pro.4647)
Supplement: Supplementary file 5 — DATA S2. Supporting Information. [file PRO-32-e4647-s005.zip]

Archive with 36 entries (30 files):
- docking_results_orthologs_EcAIII_PDB_files/EcAIII_mutants/
- docking_results_orthologs_EcAIII_PDB_files/EcAIII_mutants/M200I_ECA3_E_Coli.pdb
- docking_results_orthologs_EcAIII_PDB_files/EcAIII_mutants/M200K_ECA3_E_coli.pdb
- docking_results_orthologs_EcAIII_PDB_files/EcAIII_mutants/M200L_ECA3_E_Coli_ASN.pdb
- docking_results_orthologs_EcAIII_PDB_files/EcAIII_mutants/M200T_ECA3_E_Coli.pdb
- docking_results_orthologs_EcAIII_PDB_files/EcAIII_mutants/M200W_2_2_ECA3_E_Coli.pdb
- docking_results_orthologs_EcAIII_PDB_files/orthologs_I/
- docking_results_orthologs_EcAIII_PDB_files/orthologs_I/InducedFit_LFMX01000022_1_100_post_ASP_AB_rec_ASN.pdb
- docking_results_orthologs_EcAIII_PDB_files/orthologs_I/InducedFit_NZ_BAYB01000008_1_193_post_ref_conformer_1_ASN.pdb
- docking_results_orthologs_EcAIII_PDB_files/orthologs_I/InducedFit_NZ_FKIF01000003_1_235_post_ref_rec_ASN.pdb
- docking_results_orthologs_EcAIII_PDB_files/orthologs_I/InducedFit_NZ_FOVC01000001_1_155_post_ref.pdb
- docking_results_orthologs_EcAIII_PDB_files/orthologs_I/InducedFit_NZ_QEWN01000113_1_34_post_ref.pdb
- docking_results_orthologs_EcAIII_PDB_files/orthologs_K/
- docking_results_orthologs_EcAIII_PDB_files/orthologs_K/InducedFit_DTGU01000025_1_3_post_ref.pdb
- docking_results_orthologs_EcAIII_PDB_files/orthologs_K/InducedFit_NZ_FOCL01000002_1_512_post_ref_rec.pdb
- docking_results_orthologs_EcAIII_PDB_files/orthologs_K/InducedFit_NZ_FORU01000015_1_18_post_ref.pdb
- docking_results_orthologs_EcAIII_PDB_files/orthologs_K/InducedFit_NZ_LMUP01000004_1_387_post.pdb
- docking_results_orthologs_EcAIII_PDB_files/orthologs_K/InducedFit_SFBL01000019_1_10_post_ref_rec-1.pdb
- docking_results_orthologs_EcAIII_PDB_files/orthologs_L/
- docking_results_orthologs_EcAIII_PDB_files/orthologs_L/InducedFit_CAIVEI010000067_1_10_obj1_post_ref.pdb
- docking_results_orthologs_EcAIII_PDB_files/orthologs_L/InducedFit_NZ_JAALLT010000001_1_665_post_ref.pdb
- docking_results_orthologs_EcAIII_PDB_files/orthologs_L/InducedFit_PKUM01000133_1_2_post_ref.pdb
- docking_results_orthologs_EcAIII_PDB_files/orthologs_L/InducedFit_poprawiony_NZ_CP007142_1_15_post_rec.pdb
- docking_results_orthologs_EcAIII_PDB_files/orthologs_L/InducedFit_poprawiony_NZ_SODS01000010_1_989_post_rec.pdb
- docking_results_orthologs_EcAIII_PDB_files/orthologs_T/
- docking_results_orthologs_EcAIII_PDB_files/orthologs_T/InducedFit_CAIRCN010000065_1_99_post_ref.pdb
- docking_results_orthologs_EcAIII_PDB_files/orthologs_T/InducedFit_DCAL01000061_1_2_post_ref.pdb
- docking_results_orthologs_EcAIII_PDB_files/orthologs_T/InducedFit_PNLB01000017_1_16_post_ref_ASN.pdb
- docking_results_orthologs_EcAIII_PDB_files/orthologs_T/InducedFit_QHOR01000130_1_14_post_ref.pdb
- docking_results_orthologs_EcAIII_PDB_files/orthologs_T/InducedFitNZ_KE386934_1_100_post_ref.pdb
- docking_results_orthologs_EcAIII_PDB_files/orthologs_W/
- docking_results_orthologs_EcAIII_PDB_files/orthologs_W/InducedFit_NZ_AAYA01000012_1_169_ref.pdb
- docking_results_orthologs_EcAIII_PDB_files/orthologs_W/InducedFit_NZ_CP010803_1_539_post_ref_rec.pdb
- docking_results_orthologs_EcAIII_PDB_files/orthologs_W/InducedFit_NZ_MDDC01000029_1_9_post_ref.pdb
- docking_results_orthologs_EcAIII_PDB_files/orthologs_W/InducedFit_PFTR01000010_1_4_cuted_ref.pdb
- docking_results_orthologs_EcAIII_PDB_files/orthologs_W/InducedFit_poprawiony_NZ_JABUOU010000004_1_224_obj01_post_rec.pdb
