# Supplementary material for: The effects of nature‐inspired amino acid substitutions on structural and biochemical properties of the E. coli L‐asparaginase EcAIII
Source: Protein Sci. 2023 Jun 1;32(6):e4647. doi: 10.1002/pro.4647 (PMC10204187; doi:10.1002/pro.4647)
Supplement: Supplementary file 5 — DATA S2. Supporting Information. [file PRO-32-e4647-s005.zip › docking_results_orthologs_EcAIII_PDB_files/EcAIII_mutants/M200I_ECA3_E_Coli.pdb]

TITLE     M200I_ECA3_E_Coli
REMARK   4      COMPLIES WITH FORMAT V. 3.0, 1-DEC-2006
REMARK 888
REMARK 888 WRITTEN BY MAESTRO (A PRODUCT OF SCHRODINGER, LLC)
ATOM      1  N   GLY A   2      21.251 -19.919  78.903  1.00 14.39           N1+
ATOM      2  CA  GLY A   2      21.401 -20.297  80.336  1.00 14.02           C  
ATOM      3  C   GLY A   2      20.014 -20.442  80.988  1.00 14.56           C  
ATOM      4  O   GLY A   2      19.086 -21.007  80.402  1.00 14.40           O  
ATOM      5  H1  GLY A   2      22.150 -19.890  78.444  1.00 14.39           H  
ATOM      6  H2  GLY A   2      20.675 -20.588  78.412  1.00 14.39           H  
ATOM      7  H3  GLY A   2      20.827 -19.006  78.805  1.00 14.39           H  
ATOM      8  HA3 GLY A   2      22.049 -19.563  80.814  1.00 14.02           H  
ATOM      9  HA2 GLY A   2      21.907 -21.261  80.296  1.00 14.02           H  
ATOM     10  N   LYS A   3      19.894 -19.966  82.240  1.00 15.53           N  
ATOM     11  CA  LYS A   3      18.680 -20.097  83.050  1.00 15.91           C  
ATOM     12  C   LYS A   3      17.576 -19.128  82.589  1.00 14.33           C  
ATOM     13  O   LYS A   3      17.873 -17.977  82.266  1.00 13.99           O  
ATOM     14  CB  LYS A   3      19.031 -19.888  84.538  1.00 19.23           C  
ATOM     15  CG  LYS A   3      17.899 -20.328  85.482  1.00 22.36           C  
ATOM     16  CD  LYS A   3      18.223 -20.141  86.973  1.00 25.70           C  
ATOM     17  CE  LYS A   3      17.253 -20.881  87.913  1.00 27.85           C  
ATOM     18  NZ  LYS A   3      15.848 -20.501  87.694  1.00 28.33           N1+
ATOM     19  H   LYS A   3      20.673 -19.502  82.683  1.00 15.53           H  
ATOM     20  HA  LYS A   3      18.312 -21.119  82.933  1.00 15.91           H  
ATOM     21  HB3 LYS A   3      19.300 -18.847  84.722  1.00 19.23           H  
ATOM     22  HB2 LYS A   3      19.916 -20.478  84.780  1.00 19.23           H  
ATOM     23  HG3 LYS A   3      17.675 -21.379  85.291  1.00 22.36           H  
ATOM     24  HG2 LYS A   3      16.991 -19.773  85.250  1.00 22.36           H  
ATOM     25  HD3 LYS A   3      18.221 -19.076  87.212  1.00 25.70           H  
ATOM     26  HD2 LYS A   3      19.239 -20.485  87.172  1.00 25.70           H  
ATOM     27  HE3 LYS A   3      17.513 -20.675  88.952  1.00 27.85           H  
ATOM     28  HE2 LYS A   3      17.345 -21.959  87.771  1.00 27.85           H  
ATOM     29  HZ1 LYS A   3      15.580 -20.719  86.745  1.00 28.33           H  
ATOM     30  HZ2 LYS A   3      15.247 -21.006  88.331  1.00 28.33           H  
ATOM     31  HZ3 LYS A   3      15.733 -19.512  87.855  1.00 28.33           H  
ATOM     32  N   ALA A   4      16.324 -19.620  82.608  1.00 12.03           N  
ATOM     33  CA  ALA A   4      15.118 -18.864  82.276  1.00 11.12           C  
ATOM     34  C   ALA A   4      14.892 -17.677  83.226  1.00  9.80           C  
ATOM     35  O   ALA A   4      14.977 -17.842  84.445  1.00 10.00           O  
ATOM     36  CB  ALA A   4      13.907 -19.805  82.291  1.00 10.55           C  
ATOM     37  H   ALA A   4      16.176 -20.581  82.882  1.00 12.03           H  
ATOM     38  HA  ALA A   4      15.261 -18.496  81.260  1.00 11.12           H  
ATOM     39  HB1 ALA A   4      13.009 -19.296  81.937  1.00 10.55           H  
ATOM     40  HB2 ALA A   4      14.073 -20.662  81.638  1.00 10.55           H  
ATOM     41  HB3 ALA A   4      13.701 -20.185  83.293  1.00 10.55           H  
ATOM     42  N   VAL A   5      14.626 -16.508  82.631  1.00  9.37           N  
ATOM     43  CA  VAL A   5      14.607 -15.214  83.303  1.00  8.98           C  
ATOM     44  C   VAL A   5      13.714 -14.234  82.529  1.00  8.34           C  
ATOM     45  O   VAL A   5      13.668 -14.293  81.302  1.00  7.82           O  
ATOM     46  CB  VAL A   5      16.056 -14.642  83.430  1.00  8.95           C  
ATOM     47  CG1 VAL A   5      16.795 -14.456  82.090  1.00  9.59           C  
ATOM     48  CG2 VAL A   5      16.164 -13.361  84.280  1.00  9.00           C  
ATOM     49  H   VAL A   5      14.517 -16.477  81.625  1.00  9.37           H  
ATOM     50  HA  VAL A   5      14.169 -15.340  84.293  1.00  8.98           H  
ATOM     51  HB  VAL A   5      16.626 -15.396  83.963  1.00  8.95           H  
ATOM     52 HG11 VAL A   5      17.796 -14.057  82.247  1.00  9.59           H  
ATOM     53 HG12 VAL A   5      16.910 -15.404  81.566  1.00  9.59           H  
ATOM     54 HG13 VAL A   5      16.277 -13.772  81.425  1.00  9.59           H  
ATOM     55 HG21 VAL A   5      17.204 -13.056  84.395  1.00  9.00           H  
ATOM     56 HG22 VAL A   5      15.626 -12.520  83.844  1.00  9.00           H  
ATOM     57 HG23 VAL A   5      15.773 -13.527  85.281  1.00  9.00           H  
ATOM     58  N   ILE A   6      13.035 -13.349  83.274  1.00  8.10           N  
ATOM     59  CA  ILE A   6      12.251 -12.233  82.752  1.00  7.88           C  
ATOM     60  C   ILE A   6      12.735 -10.922  83.392  1.00  7.12           C  
ATOM     61  O   ILE A   6      13.150 -10.917  84.550  1.00  7.31           O  
ATOM     62  CB  ILE A   6      10.719 -12.406  83.017  1.00  8.41           C  
ATOM     63  CG1 ILE A   6       9.862 -11.211  82.521  1.00  8.22           C  
ATOM     64  CG2 ILE A   6      10.382 -12.739  84.488  1.00  8.69           C  
ATOM     65  CD1 ILE A   6       8.359 -11.492  82.427  1.00  8.68           C  
ATOM     66  H   ILE A   6      13.129 -13.376  84.280  1.00  8.10           H  
ATOM     67  HA  ILE A   6      12.404 -12.154  81.676  1.00  7.88           H  
ATOM     68  HB  ILE A   6      10.413 -13.258  82.413  1.00  8.41           H  
ATOM     69 HG13 ILE A   6      10.208 -10.897  81.536  1.00  8.22           H  
ATOM     70 HG12 ILE A   6      10.001 -10.355  83.181  1.00  8.22           H  
ATOM     71 HG21 ILE A   6       9.312 -12.896  84.627  1.00  8.69           H  
ATOM     72 HG22 ILE A   6      10.877 -13.653  84.815  1.00  8.69           H  
ATOM     73 HG23 ILE A   6      10.685 -11.942  85.164  1.00  8.69           H  
ATOM     74 HD11 ILE A   6       7.935 -11.066  81.517  1.00  8.68           H  
ATOM     75 HD12 ILE A   6       8.162 -12.560  82.416  1.00  8.68           H  
ATOM     76 HD13 ILE A   6       7.826 -11.061  83.275  1.00  8.68           H  
ATOM     77  N   ALA A   7      12.620  -9.839  82.615  1.00  6.89           N  
ATOM     78  CA  ALA A   7      12.678  -8.455  83.060  1.00  6.49           C  
ATOM     79  C   ALA A   7      11.476  -7.716  82.465  1.00  6.27           C  
ATOM     80  O   ALA A   7      11.004  -8.086  81.390  1.00  6.15           O  
ATOM     81  CB  ALA A   7      14.005  -7.818  82.622  1.00  6.56           C  
ATOM     82  H   ALA A   7      12.299  -9.958  81.662  1.00  6.89           H  
ATOM     83  HA  ALA A   7      12.599  -8.411  84.143  1.00  6.49           H  
ATOM     84  HB1 ALA A   7      14.068  -6.776  82.939  1.00  6.56           H  
ATOM     85  HB2 ALA A   7      14.851  -8.345  83.062  1.00  6.56           H  
ATOM     86  HB3 ALA A   7      14.128  -7.841  81.540  1.00  6.56           H  
ATOM     87  N   ILE A   8      11.014  -6.679  83.175  1.00  6.24           N  
ATOM     88  CA  ILE A   8       9.915  -5.802  82.777  1.00  6.38           C  
ATOM     89  C   ILE A   8      10.253  -4.338  83.108  1.00  6.57           C  
ATOM     90  O   ILE A   8      11.148  -4.080  83.918  1.00  6.45           O  
ATOM     91  CB  ILE A   8       8.574  -6.179  83.484  1.00  6.03           C  
ATOM     92  CG1 ILE A   8       8.593  -6.063  85.029  1.00  6.17           C  
ATOM     93  CG2 ILE A   8       8.069  -7.563  83.039  1.00  6.10           C  
ATOM     94  CD1 ILE A   8       7.199  -6.154  85.663  1.00  6.36           C  
ATOM     95  H   ILE A   8      11.458  -6.445  84.055  1.00  6.24           H  
ATOM     96  HA  ILE A   8       9.784  -5.855  81.699  1.00  6.38           H  
ATOM     97  HB  ILE A   8       7.825  -5.470  83.125  1.00  6.03           H  
ATOM     98 HG13 ILE A   8       9.038  -5.124  85.355  1.00  6.17           H  
ATOM     99 HG12 ILE A   8       9.226  -6.849  85.443  1.00  6.17           H  
ATOM    100 HG21 ILE A   8       7.049  -7.743  83.378  1.00  6.10           H  
ATOM    101 HG22 ILE A   8       8.069  -7.652  81.954  1.00  6.10           H  
ATOM    102 HG23 ILE A   8       8.692  -8.363  83.439  1.00  6.10           H  
ATOM    103 HD11 ILE A   8       7.205  -5.732  86.666  1.00  6.36           H  
ATOM    104 HD12 ILE A   8       6.453  -5.613  85.081  1.00  6.36           H  
ATOM    105 HD13 ILE A   8       6.872  -7.190  85.748  1.00  6.36           H  
ATOM    106  N   HIS A   9       9.543  -3.405  82.475  1.00  6.88           N  
ATOM    107  CA  HIS A   9       9.560  -1.991  82.807  1.00  7.23           C  
ATOM    108  C   HIS A   9       8.150  -1.417  82.702  1.00  7.91           C  
ATOM    109  O   HIS A   9       7.312  -1.916  81.949  1.00  8.48           O  
ATOM    110  CB  HIS A   9      10.657  -1.190  82.065  1.00  6.78           C  
ATOM    111  CG  HIS A   9      10.387  -0.888  80.609  1.00  6.75           C  
ATOM    112  CD2 HIS A   9      10.977  -1.427  79.488  1.00  6.65           C  
ATOM    113  ND1 HIS A   9       9.434   0.052  80.201  1.00  6.43           N  
ATOM    114  CE1 HIS A   9       9.443  -0.005  78.876  1.00  6.61           C  
ATOM    115  NE2 HIS A   9      10.342  -0.860  78.401  1.00  6.47           N  
ATOM    116  H   HIS A   9       8.818  -3.696  81.823  1.00  6.88           H  
ATOM    117  HA  HIS A   9       9.803  -1.939  83.864  1.00  7.23           H  
ATOM    118  HB3 HIS A   9      11.608  -1.711  82.151  1.00  6.78           H  
ATOM    119  HB2 HIS A   9      10.806  -0.232  82.564  1.00  6.78           H  
ATOM    120  HD2 HIS A   9      11.757  -2.158  79.380  1.00  6.65           H  
ATOM    121  HE1 HIS A   9       8.789   0.583  78.253  1.00  6.61           H  
ATOM    122  HE2 HIS A   9      10.498  -1.080  77.419  1.00  6.47           H  
ATOM    123  N   GLY A  10       7.921  -0.355  83.470  1.00  8.61           N  
ATOM    124  CA  GLY A  10       6.746   0.498  83.448  1.00  8.81           C  
ATOM    125  C   GLY A  10       7.099   1.918  82.989  1.00  8.83           C  
ATOM    126  O   GLY A  10       6.363   2.857  83.290  1.00  8.01           O  
ATOM    127  H   GLY A  10       8.699  -0.037  84.046  1.00  8.61           H  
ATOM    128  HA3 GLY A  10       6.363   0.538  84.462  1.00  8.81           H  
ATOM    129  HA2 GLY A  10       5.954   0.095  82.815  1.00  8.81           H  
ATOM    130  N   GLY A  11       8.239   2.075  82.307  1.00  9.17           N  
ATOM    131  CA  GLY A  11       8.729   3.322  81.741  1.00 10.04           C  
ATOM    132  C   GLY A  11       9.881   3.947  82.538  1.00 10.88           C  
ATOM    133  O   GLY A  11       9.946   3.833  83.767  1.00 10.33           O  
ATOM    134  H   GLY A  11       8.720   1.235  82.009  1.00  9.17           H  
ATOM    135  HA3 GLY A  11       7.928   4.055  81.638  1.00 10.04           H  
ATOM    136  HA2 GLY A  11       9.056   3.078  80.734  1.00 10.04           H  
ATOM    137  N   ALA A  12      10.797   4.609  81.819  1.00 11.32           N  
ATOM    138  CA  ALA A  12      11.891   5.433  82.334  1.00 12.89           C  
ATOM    139  C   ALA A  12      11.459   6.903  82.300  1.00 14.07           C  
ATOM    140  O   ALA A  12      10.766   7.320  81.371  1.00 14.45           O  
ATOM    141  CB  ALA A  12      13.110   5.287  81.412  1.00 12.38           C  
ATOM    142  H   ALA A  12      10.642   4.655  80.812  1.00 11.32           H  
ATOM    143  HA  ALA A  12      12.166   5.158  83.343  1.00 12.89           H  
ATOM    144  HB1 ALA A  12      13.929   5.930  81.735  1.00 12.38           H  
ATOM    145  HB2 ALA A  12      13.490   4.266  81.426  1.00 12.38           H  
ATOM    146  HB3 ALA A  12      12.871   5.545  80.379  1.00 12.38           H  
ATOM    147  N   GLY A  13      11.880   7.702  83.285  1.00 14.42           N  
ATOM    148  CA  GLY A  13      11.537   9.115  83.319  1.00 15.07           C  
ATOM    149  C   GLY A  13      12.071   9.844  84.548  1.00 16.11           C  
ATOM    150  O   GLY A  13      12.850   9.311  85.343  1.00 15.54           O  
ATOM    151  H   GLY A  13      12.466   7.333  84.030  1.00 14.42           H  
ATOM    152  HA3 GLY A  13      10.451   9.220  83.292  1.00 15.07           H  
ATOM    153  HA2 GLY A  13      11.932   9.601  82.426  1.00 15.07           H  
ATOM    154  N   ALA A  14      11.643  11.100  84.696  1.00 17.43           N  
ATOM    155  CA  ALA A  14      11.983  12.006  85.787  1.00 19.78           C  
ATOM    156  C   ALA A  14      11.106  11.705  87.019  1.00 22.75           C  
ATOM    157  O   ALA A  14      10.335  12.549  87.478  1.00 23.96           O  
ATOM    158  CB  ALA A  14      11.744  13.445  85.297  1.00 18.98           C  
ATOM    159  H   ALA A  14      10.981  11.447  84.019  1.00 17.43           H  
ATOM    160  HA  ALA A  14      13.033  11.896  86.050  1.00 19.78           H  
ATOM    161  HB1 ALA A  14      11.984  14.169  86.076  1.00 18.98           H  
ATOM    162  HB2 ALA A  14      12.374  13.677  84.438  1.00 18.98           H  
ATOM    163  HB3 ALA A  14      10.705  13.610  85.006  1.00 18.98           H  
ATOM    164  N   ILE A  15      11.205  10.476  87.540  1.00 25.09           N  
ATOM    165  CA  ILE A  15      10.498  10.016  88.732  1.00 25.79           C  
ATOM    166  C   ILE A  15      11.221  10.663  89.928  1.00 27.93           C  
ATOM    167  O   ILE A  15      12.340  10.273  90.265  1.00 25.63           O  
ATOM    168  CB  ILE A  15      10.529   8.457  88.831  1.00 26.30           C  
ATOM    169  CG1 ILE A  15      10.225   7.749  87.482  1.00 26.89           C  
ATOM    170  CG2 ILE A  15       9.543   7.997  89.928  1.00 26.24           C  
ATOM    171  CD1 ILE A  15      10.359   6.219  87.509  1.00 26.27           C  
ATOM    172  H   ILE A  15      11.856   9.836  87.104  1.00 25.09           H  
ATOM    173  HA  ILE A  15       9.462  10.356  88.683  1.00 25.79           H  
ATOM    174  HB  ILE A  15      11.530   8.138  89.130  1.00 26.30           H  
ATOM    175 HG13 ILE A  15      10.914   8.096  86.715  1.00 26.89           H  
ATOM    176 HG12 ILE A  15       9.227   8.020  87.136  1.00 26.89           H  
ATOM    177 HG21 ILE A  15       9.491   6.917  90.008  1.00 26.24           H  
ATOM    178 HG22 ILE A  15       9.820   8.374  90.913  1.00 26.24           H  
ATOM    179 HG23 ILE A  15       8.529   8.340  89.718  1.00 26.24           H  
ATOM    180 HD11 ILE A  15      10.326   5.807  86.500  1.00 26.27           H  
ATOM    181 HD12 ILE A  15      11.285   5.894  87.977  1.00 26.27           H  
ATOM    182 HD13 ILE A  15       9.544   5.761  88.061  1.00 26.27           H  
ATOM    183  N   SER A  16      10.622  11.704  90.517  1.00 28.33           N  
ATOM    184  CA  SER A  16      11.240  12.479  91.589  1.00 30.49           C  
ATOM    185  C   SER A  16      11.052  11.802  92.955  1.00 29.78           C  
ATOM    186  O   SER A  16       9.929  11.736  93.451  1.00 30.44           O  
ATOM    187  CB  SER A  16      10.659  13.908  91.552  1.00 31.60           C  
ATOM    188  OG  SER A  16      11.236  14.743  92.538  1.00 36.58           O  
ATOM    189  H   SER A  16       9.723  12.031  90.194  1.00 28.33           H  
ATOM    190  HA  SER A  16      12.309  12.559  91.392  1.00 30.49           H  
ATOM    191  HB3 SER A  16       9.578  13.890  91.693  1.00 31.60           H  
ATOM    192  HB2 SER A  16      10.842  14.359  90.576  1.00 31.60           H  
ATOM    193  HG  SER A  16      12.135  14.951  92.267  1.00 36.58           H  
ATOM    194  N   ARG A  17      12.176  11.365  93.548  1.00 30.02           N  
ATOM    195  CA  ARG A  17      12.276  10.809  94.902  1.00 29.08           C  
ATOM    196  C   ARG A  17      11.833  11.789  96.007  1.00 27.66           C  
ATOM    197  O   ARG A  17      11.253  11.348  96.998  1.00 26.95           O  
ATOM    198  CB  ARG A  17      13.730  10.316  95.103  1.00 29.21           C  
ATOM    199  CG  ARG A  17      14.133   9.859  96.520  1.00 29.24           C  
ATOM    200  CD  ARG A  17      13.338   8.662  97.071  1.00 29.62           C  
ATOM    201  NE  ARG A  17      13.688   8.398  98.478  1.00 28.92           N  
ATOM    202  CZ  ARG A  17      13.287   7.364  99.242  1.00 27.70           C  
ATOM    203  NH1 ARG A  17      12.453   6.421  98.784  1.00 28.05           N  
ATOM    204  NH2 ARG A  17      13.732   7.274 100.501  1.00 26.48           N1+
ATOM    205  H   ARG A  17      13.049  11.448  93.047  1.00 30.02           H  
ATOM    206  HA  ARG A  17      11.606   9.951  94.957  1.00 29.08           H  
ATOM    207  HB3 ARG A  17      14.411  11.121  94.824  1.00 29.21           H  
ATOM    208  HB2 ARG A  17      13.933   9.508  94.399  1.00 29.21           H  
ATOM    209  HG3 ARG A  17      14.160  10.688  97.229  1.00 29.24           H  
ATOM    210  HG2 ARG A  17      15.171   9.537  96.421  1.00 29.24           H  
ATOM    211  HD3 ARG A  17      13.666   7.773  96.533  1.00 29.62           H  
ATOM    212  HD2 ARG A  17      12.264   8.748  96.906  1.00 29.62           H  
ATOM    213  HE  ARG A  17      14.299   9.082  98.899  1.00 28.92           H  
ATOM    214 HH12 ARG A  17      12.147   5.661  99.374  1.00 28.05           H  
ATOM    215 HH11 ARG A  17      12.021   6.525  97.875  1.00 28.05           H  
ATOM    216 HH22 ARG A  17      13.437   6.509 101.091  1.00 26.48           H  
ATOM    217 HH21 ARG A  17      14.357   7.972 100.874  1.00 26.48           H  
ATOM    218  N   ALA A  18      12.107  13.090  95.811  1.00 28.13           N  
ATOM    219  CA  ALA A  18      11.763  14.165  96.742  1.00 27.64           C  
ATOM    220  C   ALA A  18      10.256  14.467  96.822  1.00 29.38           C  
ATOM    221  O   ALA A  18       9.793  14.868  97.889  1.00 31.01           O  
ATOM    222  CB  ALA A  18      12.541  15.429  96.344  1.00 27.20           C  
ATOM    223  H   ALA A  18      12.579  13.371  94.963  1.00 28.13           H  
ATOM    224  HA  ALA A  18      12.094  13.865  97.738  1.00 27.64           H  
ATOM    225  HB1 ALA A  18      12.337  16.252  97.030  1.00 27.20           H  
ATOM    226  HB2 ALA A  18      13.617  15.250  96.363  1.00 27.20           H  
ATOM    227  HB3 ALA A  18      12.277  15.761  95.339  1.00 27.20           H  
ATOM    228  N   GLN A  19       9.528  14.272  95.708  1.00 31.95           N  
ATOM    229  CA  GLN A  19       8.089  14.529  95.606  1.00 33.60           C  
ATOM    230  C   GLN A  19       7.235  13.276  95.871  1.00 31.98           C  
ATOM    231  O   GLN A  19       6.068  13.423  96.234  1.00 34.08           O  
ATOM    232  CB  GLN A  19       7.773  15.123  94.220  1.00 35.81           C  
ATOM    233  CG  GLN A  19       8.439  16.492  93.985  1.00 38.28           C  
ATOM    234  CD  GLN A  19       8.027  17.101  92.647  1.00 40.82           C  
ATOM    235  NE2 GLN A  19       8.847  16.906  91.613  1.00 42.75           N  
ATOM    236  OE1 GLN A  19       6.984  17.742  92.547  1.00 42.09           O  
ATOM    237  H   GLN A  19       9.983  13.939  94.870  1.00 31.95           H  
ATOM    238  HA  GLN A  19       7.798  15.269  96.354  1.00 33.60           H  
ATOM    239  HB3 GLN A  19       6.692  15.232  94.112  1.00 35.81           H  
ATOM    240  HB2 GLN A  19       8.084  14.423  93.443  1.00 35.81           H  
ATOM    241  HG3 GLN A  19       9.526  16.408  94.027  1.00 38.28           H  
ATOM    242  HG2 GLN A  19       8.153  17.184  94.778  1.00 38.28           H  
ATOM    243 HE22 GLN A  19       8.620  17.289  90.708  1.00 42.75           H  
ATOM    244 HE21 GLN A  19       9.698  16.374  91.732  1.00 42.75           H  
ATOM    245  N   MET A  20       7.818  12.078  95.694  1.00 28.83           N  
ATOM    246  CA  MET A  20       7.171  10.795  95.952  1.00 29.49           C  
ATOM    247  C   MET A  20       7.216  10.439  97.445  1.00 29.17           C  
ATOM    248  O   MET A  20       8.288  10.458  98.050  1.00 29.19           O  
ATOM    249  CB  MET A  20       7.866   9.698  95.121  1.00 28.58           C  
ATOM    250  CG  MET A  20       7.499   9.691  93.628  1.00 29.10           C  
ATOM    251  SD  MET A  20       5.915   8.892  93.243  1.00 29.30           S  
ATOM    252  CE  MET A  20       4.890  10.343  92.887  1.00 31.68           C  
ATOM    253  H   MET A  20       8.781  12.034  95.389  1.00 28.83           H  
ATOM    254  HA  MET A  20       6.126  10.851  95.647  1.00 29.49           H  
ATOM    255  HB3 MET A  20       7.603   8.722  95.525  1.00 28.58           H  
ATOM    256  HB2 MET A  20       8.948   9.776  95.234  1.00 28.58           H  
ATOM    257  HG3 MET A  20       8.268   9.149  93.077  1.00 29.10           H  
ATOM    258  HG2 MET A  20       7.501  10.702  93.222  1.00 29.10           H  
ATOM    259  HE1 MET A  20       3.872  10.031  92.652  1.00 31.68           H  
ATOM    260  HE2 MET A  20       4.854  11.015  93.744  1.00 31.68           H  
ATOM    261  HE3 MET A  20       5.288  10.890  92.033  1.00 31.68           H  
ATOM    262  N   SER A  21       6.046  10.059  97.980  1.00 28.05           N  
ATOM    263  CA  SER A  21       5.893   9.413  99.283  1.00 27.26           C  
ATOM    264  C   SER A  21       6.079   7.891  99.151  1.00 28.53           C  
ATOM    265  O   SER A  21       5.933   7.349  98.054  1.00 28.89           O  
ATOM    266  CB  SER A  21       4.508   9.782  99.861  1.00 28.69           C  
ATOM    267  OG  SER A  21       3.439   9.128  99.203  1.00 31.28           O  
ATOM    268  H   SER A  21       5.213  10.097  97.408  1.00 28.05           H  
ATOM    269  HA  SER A  21       6.657   9.798  99.961  1.00 27.26           H  
ATOM    270  HB3 SER A  21       4.349  10.860  99.814  1.00 28.69           H  
ATOM    271  HB2 SER A  21       4.465   9.511 100.917  1.00 28.69           H  
ATOM    272  HG  SER A  21       3.316   9.545  98.344  1.00 31.28           H  
ATOM    273  N   LEU A  22       6.350   7.219 100.283  1.00 26.46           N  
ATOM    274  CA  LEU A  22       6.480   5.760 100.361  1.00 24.12           C  
ATOM    275  C   LEU A  22       5.203   5.006  99.937  1.00 22.92           C  
ATOM    276  O   LEU A  22       5.318   3.950  99.321  1.00 19.86           O  
ATOM    277  CB  LEU A  22       6.951   5.368 101.782  1.00 24.32           C  
ATOM    278  CG  LEU A  22       7.221   3.860 102.010  1.00 24.55           C  
ATOM    279  CD1 LEU A  22       8.295   3.299 101.052  1.00 23.88           C  
ATOM    280  CD2 LEU A  22       7.548   3.570 103.490  1.00 24.12           C  
ATOM    281  H   LEU A  22       6.459   7.722 101.151  1.00 26.46           H  
ATOM    282  HA  LEU A  22       7.262   5.484  99.653  1.00 24.12           H  
ATOM    283  HB3 LEU A  22       6.201   5.703 102.500  1.00 24.32           H  
ATOM    284  HB2 LEU A  22       7.860   5.923 102.020  1.00 24.32           H  
ATOM    285  HG  LEU A  22       6.295   3.324 101.807  1.00 24.55           H  
ATOM    286 HD11 LEU A  22       8.980   2.610 101.545  1.00 23.88           H  
ATOM    287 HD12 LEU A  22       7.831   2.751 100.232  1.00 23.88           H  
ATOM    288 HD13 LEU A  22       8.901   4.090 100.610  1.00 23.88           H  
ATOM    289 HD21 LEU A  22       6.891   2.795 103.885  1.00 24.12           H  
ATOM    290 HD22 LEU A  22       8.574   3.231 103.636  1.00 24.12           H  
ATOM    291 HD23 LEU A  22       7.416   4.451 104.118  1.00 24.12           H  
ATOM    292  N   GLN A  23       4.020   5.573 100.232  1.00 23.67           N  
ATOM    293  CA  GLN A  23       2.721   5.001  99.869  1.00 26.25           C  
ATOM    294  C   GLN A  23       2.439   5.048  98.356  1.00 24.59           C  
ATOM    295  O   GLN A  23       1.827   4.112  97.843  1.00 27.35           O  
ATOM    296  CB  GLN A  23       1.600   5.709 100.663  1.00 28.74           C  
ATOM    297  CG  GLN A  23       1.709   5.637 102.204  1.00 33.25           C  
ATOM    298  CD  GLN A  23       1.927   4.224 102.752  1.00 34.93           C  
ATOM    299  NE2 GLN A  23       0.838   3.502 103.021  1.00 36.42           N  
ATOM    300  OE1 GLN A  23       3.063   3.790 102.928  1.00 36.04           O  
ATOM    301  H   GLN A  23       4.000   6.454 100.724  1.00 23.67           H  
ATOM    302  HA  GLN A  23       2.734   3.945 100.142  1.00 26.25           H  
ATOM    303  HB3 GLN A  23       0.639   5.284 100.368  1.00 28.74           H  
ATOM    304  HB2 GLN A  23       1.557   6.760 100.371  1.00 28.74           H  
ATOM    305  HG3 GLN A  23       0.817   6.070 102.658  1.00 33.25           H  
ATOM    306  HG2 GLN A  23       2.543   6.256 102.538  1.00 33.25           H  
ATOM    307 HE22 GLN A  23       0.934   2.563 103.381  1.00 36.42           H  
ATOM    308 HE21 GLN A  23      -0.084   3.883 102.866  1.00 36.42           H  
ATOM    309  N   GLN A  24       2.923   6.097  97.666  1.00 25.23           N  
ATOM    310  CA  GLN A  24       2.888   6.211  96.205  1.00 22.72           C  
ATOM    311  C   GLN A  24       3.820   5.201  95.521  1.00 18.99           C  
ATOM    312  O   GLN A  24       3.383   4.521  94.594  1.00 18.06           O  
ATOM    313  CB  GLN A  24       3.225   7.651  95.771  1.00 25.59           C  
ATOM    314  CG  GLN A  24       2.091   8.654  96.053  1.00 29.05           C  
ATOM    315  CD  GLN A  24       2.543  10.099  95.839  1.00 28.96           C  
ATOM    316  NE2 GLN A  24       1.822  10.852  95.007  1.00 31.11           N  
ATOM    317  OE1 GLN A  24       3.520  10.540  96.440  1.00 30.16           O  
ATOM    318  H   GLN A  24       3.423   6.826  98.157  1.00 25.23           H  
ATOM    319  HA  GLN A  24       1.871   5.988  95.874  1.00 22.72           H  
ATOM    320  HB3 GLN A  24       3.439   7.674  94.701  1.00 25.59           H  
ATOM    321  HB2 GLN A  24       4.145   7.970  96.262  1.00 25.59           H  
ATOM    322  HG3 GLN A  24       1.751   8.562  97.084  1.00 29.05           H  
ATOM    323  HG2 GLN A  24       1.230   8.426  95.423  1.00 29.05           H  
ATOM    324 HE22 GLN A  24       2.081  11.815  94.849  1.00 31.11           H  
ATOM    325 HE21 GLN A  24       1.018  10.469  94.531  1.00 31.11           H  
ATOM    326  N   GLU A  25       5.064   5.101  96.023  1.00 16.61           N  
ATOM    327  CA  GLU A  25       6.092   4.154  95.581  1.00 16.41           C  
ATOM    328  C   GLU A  25       5.668   2.686  95.721  1.00 15.51           C  
ATOM    329  O   GLU A  25       5.924   1.911  94.803  1.00 13.30           O  
ATOM    330  CB  GLU A  25       7.390   4.393  96.370  1.00 16.24           C  
ATOM    331  CG  GLU A  25       8.060   5.752  96.077  1.00 16.78           C  
ATOM    332  CD  GLU A  25       9.192   6.137  97.043  1.00 17.10           C  
ATOM    333  OE1 GLU A  25       9.531   5.334  97.941  1.00 16.97           O  
ATOM    334  OE2 GLU A  25       9.728   7.250  96.856  1.00 16.84           O1-
ATOM    335  H   GLU A  25       5.333   5.708  96.786  1.00 16.61           H  
ATOM    336  HA  GLU A  25       6.291   4.345  94.525  1.00 16.41           H  
ATOM    337  HB3 GLU A  25       8.104   3.593  96.165  1.00 16.24           H  
ATOM    338  HB2 GLU A  25       7.158   4.321  97.433  1.00 16.24           H  
ATOM    339  HG3 GLU A  25       7.315   6.544  96.093  1.00 16.78           H  
ATOM    340  HG2 GLU A  25       8.459   5.743  95.062  1.00 16.78           H  
ATOM    341  N   LEU A  26       5.010   2.341  96.843  1.00 15.82           N  
ATOM    342  CA  LEU A  26       4.512   0.996  97.132  1.00 16.47           C  
ATOM    343  C   LEU A  26       3.463   0.496  96.128  1.00 16.52           C  
ATOM    344  O   LEU A  26       3.488  -0.693  95.831  1.00 17.03           O  
ATOM    345  CB  LEU A  26       3.985   0.911  98.582  1.00 15.90           C  
ATOM    346  CG  LEU A  26       5.090   0.679  99.637  1.00 16.47           C  
ATOM    347  CD1 LEU A  26       4.537   0.862 101.064  1.00 15.23           C  
ATOM    348  CD2 LEU A  26       5.794  -0.685  99.471  1.00 15.61           C  
ATOM    349  H   LEU A  26       4.859   3.035  97.564  1.00 15.82           H  
ATOM    350  HA  LEU A  26       5.365   0.324  97.031  1.00 16.47           H  
ATOM    351  HB3 LEU A  26       3.264   0.096  98.675  1.00 15.90           H  
ATOM    352  HB2 LEU A  26       3.424   1.819  98.808  1.00 15.90           H  
ATOM    353  HG  LEU A  26       5.846   1.449  99.493  1.00 16.47           H  
ATOM    354 HD11 LEU A  26       5.301   1.262 101.729  1.00 15.23           H  
ATOM    355 HD12 LEU A  26       3.692   1.551 101.089  1.00 15.23           H  
ATOM    356 HD13 LEU A  26       4.194  -0.081 101.491  1.00 15.23           H  
ATOM    357 HD21 LEU A  26       5.875  -1.227 100.414  1.00 15.61           H  
ATOM    358 HD22 LEU A  26       5.267  -1.335  98.772  1.00 15.61           H  
ATOM    359 HD23 LEU A  26       6.807  -0.551  99.092  1.00 15.61           H  
ATOM    360  N   ARG A  27       2.616   1.383  95.573  1.00 16.88           N  
ATOM    361  CA  ARG A  27       1.681   1.027  94.497  1.00 18.55           C  
ATOM    362  C   ARG A  27       2.397   0.591  93.207  1.00 17.56           C  
ATOM    363  O   ARG A  27       1.967  -0.386  92.596  1.00 14.61           O  
ATOM    364  CB  ARG A  27       0.716   2.187  94.193  1.00 22.17           C  
ATOM    365  CG  ARG A  27      -0.238   2.529  95.352  1.00 25.97           C  
ATOM    366  CD  ARG A  27      -1.192   3.699  95.045  1.00 30.44           C  
ATOM    367  NE  ARG A  27      -2.098   3.400  93.919  1.00 37.00           N  
ATOM    368  CZ  ARG A  27      -2.962   4.237  93.315  1.00 41.19           C  
ATOM    369  NH1 ARG A  27      -3.131   5.505  93.722  1.00 43.09           N  
ATOM    370  NH2 ARG A  27      -3.675   3.788  92.274  1.00 41.33           N1+
ATOM    371  H   ARG A  27       2.652   2.355  95.846  1.00 16.88           H  
ATOM    372  HA  ARG A  27       1.089   0.176  94.841  1.00 18.55           H  
ATOM    373  HB3 ARG A  27       0.119   1.911  93.322  1.00 22.17           H  
ATOM    374  HB2 ARG A  27       1.276   3.075  93.899  1.00 22.17           H  
ATOM    375  HG3 ARG A  27       0.334   2.772  96.245  1.00 25.97           H  
ATOM    376  HG2 ARG A  27      -0.819   1.644  95.616  1.00 25.97           H  
ATOM    377  HD3 ARG A  27      -0.608   4.589  94.807  1.00 30.44           H  
ATOM    378  HD2 ARG A  27      -1.782   3.937  95.931  1.00 30.44           H  
ATOM    379  HE  ARG A  27      -2.037   2.455  93.566  1.00 37.00           H  
ATOM    380 HH12 ARG A  27      -3.785   6.115  93.255  1.00 43.09           H  
ATOM    381 HH11 ARG A  27      -2.601   5.853  94.508  1.00 43.09           H  
ATOM    382 HH22 ARG A  27      -4.331   4.394  91.804  1.00 41.33           H  
ATOM    383 HH21 ARG A  27      -3.564   2.838  91.950  1.00 41.33           H  
ATOM    384  N   TYR A  28       3.491   1.265  92.842  1.00 16.90           N  
ATOM    385  CA  TYR A  28       4.307   0.906  91.689  1.00 16.68           C  
ATOM    386  C   TYR A  28       5.080  -0.393  91.946  1.00 14.97           C  
ATOM    387  O   TYR A  28       5.053  -1.292  91.107  1.00 14.54           O  
ATOM    388  CB  TYR A  28       5.270   2.063  91.367  1.00 17.55           C  
ATOM    389  CG  TYR A  28       4.600   3.136  90.534  1.00 18.86           C  
ATOM    390  CD1 TYR A  28       4.477   2.927  89.149  1.00 19.46           C  
ATOM    391  CD2 TYR A  28       4.091   4.319  91.109  1.00 20.44           C  
ATOM    392  CE1 TYR A  28       3.865   3.890  88.331  1.00 21.43           C  
ATOM    393  CE2 TYR A  28       3.461   5.281  90.292  1.00 22.33           C  
ATOM    394  CZ  TYR A  28       3.345   5.066  88.903  1.00 21.30           C  
ATOM    395  OH  TYR A  28       2.726   5.986  88.111  1.00 24.18           O  
ATOM    396  H   TYR A  28       3.794   2.038  93.419  1.00 16.90           H  
ATOM    397  HA  TYR A  28       3.658   0.727  90.829  1.00 16.68           H  
ATOM    398  HB3 TYR A  28       6.125   1.696  90.795  1.00 17.55           H  
ATOM    399  HB2 TYR A  28       5.693   2.501  92.271  1.00 17.55           H  
ATOM    400  HD1 TYR A  28       4.870   2.025  88.717  1.00 19.46           H  
ATOM    401  HD2 TYR A  28       4.179   4.497  92.170  1.00 20.44           H  
ATOM    402  HE1 TYR A  28       3.797   3.712  87.267  1.00 21.43           H  
ATOM    403  HE2 TYR A  28       3.069   6.186  90.734  1.00 22.33           H  
ATOM    404  HH  TYR A  28       2.451   5.603  87.277  1.00 24.18           H  
ATOM    405  N   ILE A  29       5.711  -0.533  93.117  1.00 13.35           N  
ATOM    406  CA  ILE A  29       6.464  -1.730  93.507  1.00 13.23           C  
ATOM    407  C   ILE A  29       5.596  -3.003  93.598  1.00 13.46           C  
ATOM    408  O   ILE A  29       6.041  -4.051  93.133  1.00 13.54           O  
ATOM    409  CB  ILE A  29       7.241  -1.510  94.844  1.00 12.89           C  
ATOM    410  CG1 ILE A  29       8.372  -0.465  94.683  1.00 12.96           C  
ATOM    411  CG2 ILE A  29       7.783  -2.786  95.529  1.00 12.87           C  
ATOM    412  CD1 ILE A  29       9.440  -0.802  93.631  1.00 12.67           C  
ATOM    413  H   ILE A  29       5.675   0.212  93.802  1.00 13.35           H  
ATOM    414  HA  ILE A  29       7.188  -1.916  92.713  1.00 13.23           H  
ATOM    415  HB  ILE A  29       6.534  -1.073  95.551  1.00 12.89           H  
ATOM    416 HG13 ILE A  29       8.851  -0.287  95.646  1.00 12.96           H  
ATOM    417 HG12 ILE A  29       7.935   0.489  94.405  1.00 12.96           H  
ATOM    418 HG21 ILE A  29       8.405  -2.536  96.390  1.00 12.87           H  
ATOM    419 HG22 ILE A  29       6.980  -3.420  95.905  1.00 12.87           H  
ATOM    420 HG23 ILE A  29       8.385  -3.385  94.847  1.00 12.87           H  
ATOM    421 HD11 ILE A  29      10.410  -0.390  93.911  1.00 12.67           H  
ATOM    422 HD12 ILE A  29       9.561  -1.874  93.510  1.00 12.67           H  
ATOM    423 HD13 ILE A  29       9.173  -0.392  92.656  1.00 12.67           H  
ATOM    424  N   GLU A  30       4.377  -2.888  94.151  1.00 13.52           N  
ATOM    425  CA  GLU A  30       3.399  -3.976  94.241  1.00 13.82           C  
ATOM    426  C   GLU A  30       2.829  -4.391  92.873  1.00 11.97           C  
ATOM    427  O   GLU A  30       2.609  -5.583  92.664  1.00 11.25           O  
ATOM    428  CB  GLU A  30       2.286  -3.608  95.239  1.00 16.08           C  
ATOM    429  CG  GLU A  30       2.785  -3.600  96.706  1.00 19.32           C  
ATOM    430  CD  GLU A  30       1.832  -2.972  97.738  1.00 21.83           C  
ATOM    431  OE1 GLU A  30       0.692  -2.604  97.375  1.00 25.12           O  
ATOM    432  OE2 GLU A  30       2.276  -2.862  98.902  1.00 25.70           O1-
ATOM    433  H   GLU A  30       4.084  -2.000  94.538  1.00 13.52           H  
ATOM    434  HA  GLU A  30       3.915  -4.846  94.647  1.00 13.82           H  
ATOM    435  HB3 GLU A  30       1.452  -4.307  95.148  1.00 16.08           H  
ATOM    436  HB2 GLU A  30       1.885  -2.630  94.969  1.00 16.08           H  
ATOM    437  HG3 GLU A  30       3.742  -3.081  96.775  1.00 19.32           H  
ATOM    438  HG2 GLU A  30       2.987  -4.627  97.014  1.00 19.32           H  
ATOM    439  N   ALA A  31       2.654  -3.422  91.955  1.00 10.80           N  
ATOM    440  CA  ALA A  31       2.273  -3.674  90.565  1.00 10.39           C  
ATOM    441  C   ALA A  31       3.386  -4.381  89.773  1.00 10.36           C  
ATOM    442  O   ALA A  31       3.098  -5.361  89.092  1.00  9.61           O  
ATOM    443  CB  ALA A  31       1.854  -2.358  89.892  1.00 10.57           C  
ATOM    444  H   ALA A  31       2.841  -2.460  92.202  1.00 10.80           H  
ATOM    445  HA  ALA A  31       1.402  -4.332  90.572  1.00 10.39           H  
ATOM    446  HB1 ALA A  31       1.548  -2.529  88.860  1.00 10.57           H  
ATOM    447  HB2 ALA A  31       1.008  -1.906  90.409  1.00 10.57           H  
ATOM    448  HB3 ALA A  31       2.664  -1.628  89.883  1.00 10.57           H  
ATOM    449  N   LEU A  32       4.637  -3.906  89.915  1.00 10.42           N  
ATOM    450  CA  LEU A  32       5.836  -4.486  89.304  1.00 10.21           C  
ATOM    451  C   LEU A  32       6.129  -5.914  89.800  1.00 10.67           C  
ATOM    452  O   LEU A  32       6.428  -6.772  88.971  1.00 10.90           O  
ATOM    453  CB  LEU A  32       7.047  -3.559  89.559  1.00 10.02           C  
ATOM    454  CG  LEU A  32       7.032  -2.241  88.752  1.00  9.99           C  
ATOM    455  CD1 LEU A  32       7.958  -1.187  89.400  1.00  9.70           C  
ATOM    456  CD2 LEU A  32       7.333  -2.468  87.254  1.00 10.04           C  
ATOM    457  H   LEU A  32       4.788  -3.088  90.492  1.00 10.42           H  
ATOM    458  HA  LEU A  32       5.661  -4.546  88.228  1.00 10.21           H  
ATOM    459  HB3 LEU A  32       7.977  -4.082  89.342  1.00 10.02           H  
ATOM    460  HB2 LEU A  32       7.083  -3.336  90.626  1.00 10.02           H  
ATOM    461  HG  LEU A  32       6.027  -1.830  88.798  1.00  9.99           H  
ATOM    462 HD11 LEU A  32       8.630  -0.717  88.690  1.00  9.70           H  
ATOM    463 HD12 LEU A  32       7.377  -0.381  89.847  1.00  9.70           H  
ATOM    464 HD13 LEU A  32       8.580  -1.611  90.189  1.00  9.70           H  
ATOM    465 HD21 LEU A  32       8.067  -1.769  86.854  1.00 10.04           H  
ATOM    466 HD22 LEU A  32       7.717  -3.469  87.062  1.00 10.04           H  
ATOM    467 HD23 LEU A  32       6.429  -2.348  86.656  1.00 10.04           H  
ATOM    468  N   SER A  33       6.012  -6.148  91.123  1.00 11.53           N  
ATOM    469  CA  SER A  33       6.224  -7.452  91.761  1.00 11.64           C  
ATOM    470  C   SER A  33       5.200  -8.517  91.329  1.00 10.33           C  
ATOM    471  O   SER A  33       5.608  -9.632  91.022  1.00 10.52           O  
ATOM    472  CB  SER A  33       6.329  -7.315  93.296  1.00 12.95           C  
ATOM    473  OG  SER A  33       5.086  -7.080  93.925  1.00 15.50           O  
ATOM    474  H   SER A  33       5.780  -5.383  91.743  1.00 11.53           H  
ATOM    475  HA  SER A  33       7.208  -7.788  91.433  1.00 11.64           H  
ATOM    476  HB3 SER A  33       7.018  -6.522  93.576  1.00 12.95           H  
ATOM    477  HB2 SER A  33       6.737  -8.236  93.715  1.00 12.95           H  
ATOM    478  HG  SER A  33       4.795  -6.192  93.704  1.00 15.50           H  
ATOM    479  N   ALA A  34       3.906  -8.155  91.269  1.00 10.03           N  
ATOM    480  CA  ALA A  34       2.822  -9.053  90.864  1.00  9.39           C  
ATOM    481  C   ALA A  34       2.913  -9.496  89.393  1.00  9.25           C  
ATOM    482  O   ALA A  34       2.629 -10.656  89.093  1.00  9.18           O  
ATOM    483  CB  ALA A  34       1.476  -8.368  91.140  1.00  9.42           C  
ATOM    484  H   ALA A  34       3.634  -7.221  91.546  1.00 10.03           H  
ATOM    485  HA  ALA A  34       2.882  -9.949  91.485  1.00  9.39           H  
ATOM    486  HB1 ALA A  34       0.640  -9.006  90.852  1.00  9.42           H  
ATOM    487  HB2 ALA A  34       1.364  -8.144  92.201  1.00  9.42           H  
ATOM    488  HB3 ALA A  34       1.384  -7.429  90.592  1.00  9.42           H  
ATOM    489  N   ILE A  35       3.327  -8.568  88.515  1.00  9.16           N  
ATOM    490  CA  ILE A  35       3.454  -8.783  87.075  1.00  8.97           C  
ATOM    491  C   ILE A  35       4.688  -9.625  86.707  1.00  9.10           C  
ATOM    492  O   ILE A  35       4.567 -10.505  85.853  1.00  8.39           O  
ATOM    493  CB  ILE A  35       3.480  -7.428  86.310  1.00  8.81           C  
ATOM    494  CG1 ILE A  35       2.103  -6.740  86.449  1.00  8.49           C  
ATOM    495  CG2 ILE A  35       3.870  -7.530  84.817  1.00  8.74           C  
ATOM    496  CD1 ILE A  35       2.067  -5.269  86.014  1.00  8.39           C  
ATOM    497  H   ILE A  35       3.542  -7.637  88.845  1.00  9.16           H  
ATOM    498  HA  ILE A  35       2.575  -9.339  86.742  1.00  8.97           H  
ATOM    499  HB  ILE A  35       4.221  -6.790  86.796  1.00  8.81           H  
ATOM    500 HG13 ILE A  35       1.739  -6.795  87.473  1.00  8.49           H  
ATOM    501 HG12 ILE A  35       1.384  -7.312  85.874  1.00  8.49           H  
ATOM    502 HG21 ILE A  35       3.890  -6.547  84.358  1.00  8.74           H  
ATOM    503 HG22 ILE A  35       4.864  -7.945  84.658  1.00  8.74           H  
ATOM    504 HG23 ILE A  35       3.159  -8.144  84.263  1.00  8.74           H  
ATOM    505 HD11 ILE A  35       1.268  -4.732  86.525  1.00  8.39           H  
ATOM    506 HD12 ILE A  35       3.002  -4.760  86.245  1.00  8.39           H  
ATOM    507 HD13 ILE A  35       1.886  -5.182  84.944  1.00  8.39           H  
ATOM    508  N   VAL A  36       5.837  -9.369  87.360  1.00 10.33           N  
ATOM    509  CA  VAL A  36       7.059 -10.142  87.135  1.00 10.95           C  
ATOM    510  C   VAL A  36       6.963 -11.565  87.728  1.00 12.45           C  
ATOM    511  O   VAL A  36       7.489 -12.480  87.104  1.00 13.04           O  
ATOM    512  CB  VAL A  36       8.335  -9.414  87.647  1.00 10.72           C  
ATOM    513  CG1 VAL A  36       8.505  -9.412  89.174  1.00 10.85           C  
ATOM    514  CG2 VAL A  36       9.619  -9.947  86.992  1.00 10.29           C  
ATOM    515  H   VAL A  36       5.882  -8.630  88.049  1.00 10.33           H  
ATOM    516  HA  VAL A  36       7.169 -10.254  86.054  1.00 10.95           H  
ATOM    517  HB  VAL A  36       8.248  -8.370  87.347  1.00 10.72           H  
ATOM    518 HG11 VAL A  36       9.356  -8.806  89.475  1.00 10.85           H  
ATOM    519 HG12 VAL A  36       7.625  -8.995  89.648  1.00 10.85           H  
ATOM    520 HG13 VAL A  36       8.658 -10.411  89.578  1.00 10.85           H  
ATOM    521 HG21 VAL A  36      10.480  -9.370  87.323  1.00 10.29           H  
ATOM    522 HG22 VAL A  36       9.807 -10.989  87.251  1.00 10.29           H  
ATOM    523 HG23 VAL A  36       9.572  -9.868  85.905  1.00 10.29           H  
ATOM    524  N   GLU A  37       6.239 -11.741  88.853  1.00 14.95           N  
ATOM    525  CA  GLU A  37       5.919 -13.049  89.442  1.00 15.60           C  
ATOM    526  C   GLU A  37       5.000 -13.908  88.565  1.00 14.56           C  
ATOM    527  O   GLU A  37       5.197 -15.122  88.523  1.00 13.97           O  
ATOM    528  CB  GLU A  37       5.327 -12.894  90.855  1.00 17.99           C  
ATOM    529  CG  GLU A  37       6.398 -12.539  91.907  1.00 20.18           C  
ATOM    530  CD  GLU A  37       5.873 -12.233  93.320  1.00 22.25           C  
ATOM    531  OE1 GLU A  37       4.645 -12.318  93.550  1.00 21.40           O  
ATOM    532  OE2 GLU A  37       6.733 -11.913  94.170  1.00 23.56           O1-
ATOM    533  H   GLU A  37       5.851 -10.937  89.329  1.00 14.95           H  
ATOM    534  HA  GLU A  37       6.851 -13.603  89.540  1.00 15.60           H  
ATOM    535  HB3 GLU A  37       4.819 -13.812  91.157  1.00 17.99           H  
ATOM    536  HB2 GLU A  37       4.558 -12.120  90.833  1.00 17.99           H  
ATOM    537  HG3 GLU A  37       6.964 -11.681  91.555  1.00 20.18           H  
ATOM    538  HG2 GLU A  37       7.113 -13.360  91.980  1.00 20.18           H  
ATOM    539  N   THR A  38       4.054 -13.275  87.847  1.00 13.12           N  
ATOM    540  CA  THR A  38       3.228 -13.943  86.838  1.00 12.38           C  
ATOM    541  C   THR A  38       4.080 -14.445  85.653  1.00 11.44           C  
ATOM    542  O   THR A  38       3.864 -15.566  85.200  1.00 11.94           O  
ATOM    543  CB  THR A  38       2.099 -13.023  86.296  1.00 11.87           C  
ATOM    544  CG2 THR A  38       1.217 -13.643  85.193  1.00 12.19           C  
ATOM    545  OG1 THR A  38       1.251 -12.653  87.365  1.00 11.10           O  
ATOM    546  H   THR A  38       3.943 -12.274  87.936  1.00 13.12           H  
ATOM    547  HA  THR A  38       2.765 -14.814  87.309  1.00 12.38           H  
ATOM    548  HB  THR A  38       2.530 -12.102  85.906  1.00 11.87           H  
ATOM    549 HG21 THR A  38       0.361 -13.008  84.967  1.00 12.19           H  
ATOM    550 HG22 THR A  38       1.765 -13.777  84.260  1.00 12.19           H  
ATOM    551 HG23 THR A  38       0.830 -14.616  85.497  1.00 12.19           H  
ATOM    552  HG1 THR A  38       1.748 -12.109  87.984  1.00 11.10           H  
ATOM    553  N   GLY A  39       5.070 -13.640  85.228  1.00 10.82           N  
ATOM    554  CA  GLY A  39       6.013 -13.984  84.168  1.00 11.24           C  
ATOM    555  C   GLY A  39       6.997 -15.084  84.600  1.00 10.98           C  
ATOM    556  O   GLY A  39       7.249 -15.996  83.818  1.00  9.94           O  
ATOM    557  H   GLY A  39       5.188 -12.736  85.666  1.00 10.82           H  
ATOM    558  HA3 GLY A  39       6.573 -13.086  83.919  1.00 11.24           H  
ATOM    559  HA2 GLY A  39       5.473 -14.289  83.270  1.00 11.24           H  
ATOM    560  N   GLN A  40       7.521 -15.022  85.839  1.00 11.55           N  
ATOM    561  CA  GLN A  40       8.421 -16.015  86.440  1.00 12.04           C  
ATOM    562  C   GLN A  40       7.793 -17.408  86.582  1.00 12.34           C  
ATOM    563  O   GLN A  40       8.453 -18.390  86.249  1.00 11.40           O  
ATOM    564  CB  GLN A  40       8.909 -15.529  87.820  1.00 12.14           C  
ATOM    565  CG  GLN A  40      10.015 -14.463  87.764  1.00 11.94           C  
ATOM    566  CD  GLN A  40      10.237 -13.837  89.140  1.00 11.74           C  
ATOM    567  NE2 GLN A  40      11.369 -14.137  89.772  1.00 11.53           N  
ATOM    568  OE1 GLN A  40       9.393 -13.095  89.633  1.00 12.67           O  
ATOM    569  H   GLN A  40       7.295 -14.227  86.424  1.00 11.55           H  
ATOM    570  HA  GLN A  40       9.287 -16.114  85.783  1.00 12.04           H  
ATOM    571  HB3 GLN A  40       9.295 -16.370  88.399  1.00 12.14           H  
ATOM    572  HB2 GLN A  40       8.052 -15.159  88.383  1.00 12.14           H  
ATOM    573  HG3 GLN A  40       9.747 -13.664  87.075  1.00 11.94           H  
ATOM    574  HG2 GLN A  40      10.939 -14.898  87.383  1.00 11.94           H  
ATOM    575 HE22 GLN A  40      11.541 -13.775  90.699  1.00 11.53           H  
ATOM    576 HE21 GLN A  40      12.027 -14.791  89.367  1.00 11.53           H  
ATOM    577  N   LYS A  41       6.538 -17.461  87.061  1.00 13.71           N  
ATOM    578  CA  LYS A  41       5.778 -18.701  87.219  1.00 14.41           C  
ATOM    579  C   LYS A  41       5.311 -19.310  85.888  1.00 12.62           C  
ATOM    580  O   LYS A  41       5.184 -20.531  85.819  1.00 11.50           O  
ATOM    581  CB  LYS A  41       4.600 -18.496  88.187  1.00 17.43           C  
ATOM    582  CG  LYS A  41       5.054 -18.348  89.652  1.00 19.86           C  
ATOM    583  CD  LYS A  41       3.917 -18.504  90.674  1.00 23.71           C  
ATOM    584  CE  LYS A  41       3.455 -19.965  90.836  1.00 26.06           C  
ATOM    585  NZ  LYS A  41       2.422 -20.102  91.877  1.00 28.63           N1+
ATOM    586  H   LYS A  41       6.066 -16.609  87.334  1.00 13.71           H  
ATOM    587  HA  LYS A  41       6.448 -19.431  87.675  1.00 14.41           H  
ATOM    588  HB3 LYS A  41       3.951 -19.368  88.116  1.00 17.43           H  
ATOM    589  HB2 LYS A  41       3.990 -17.644  87.883  1.00 17.43           H  
ATOM    590  HG3 LYS A  41       5.522 -17.373  89.788  1.00 19.86           H  
ATOM    591  HG2 LYS A  41       5.833 -19.076  89.878  1.00 19.86           H  
ATOM    592  HD3 LYS A  41       3.076 -17.879  90.370  1.00 23.71           H  
ATOM    593  HD2 LYS A  41       4.255 -18.111  91.634  1.00 23.71           H  
ATOM    594  HE3 LYS A  41       4.301 -20.598  91.105  1.00 26.06           H  
ATOM    595  HE2 LYS A  41       3.049 -20.356  89.903  1.00 26.06           H  
ATOM    596  HZ1 LYS A  41       1.616 -19.547  91.626  1.00 28.63           H  
ATOM    597  HZ2 LYS A  41       2.152 -21.071  91.957  1.00 28.63           H  
ATOM    598  HZ3 LYS A  41       2.790 -19.781  92.761  1.00 28.63           H  
ATOM    599  N   MET A  42       5.105 -18.476  84.854  1.00 11.93           N  
ATOM    600  CA  MET A  42       4.865 -18.927  83.484  1.00 11.80           C  
ATOM    601  C   MET A  42       6.121 -19.574  82.870  1.00 12.01           C  
ATOM    602  O   MET A  42       6.007 -20.676  82.338  1.00 11.40           O  
ATOM    603  CB  MET A  42       4.352 -17.761  82.622  1.00 11.83           C  
ATOM    604  CG  MET A  42       2.863 -17.443  82.806  1.00 11.82           C  
ATOM    605  SD  MET A  42       2.329 -15.979  81.882  1.00 11.60           S  
ATOM    606  CE  MET A  42       2.336 -16.630  80.188  1.00 11.44           C  
ATOM    607  H   MET A  42       5.201 -17.478  84.987  1.00 11.93           H  
ATOM    608  HA  MET A  42       4.089 -19.695  83.505  1.00 11.80           H  
ATOM    609  HB3 MET A  42       4.508 -17.995  81.571  1.00 11.83           H  
ATOM    610  HB2 MET A  42       4.936 -16.865  82.825  1.00 11.83           H  
ATOM    611  HG3 MET A  42       2.635 -17.288  83.859  1.00 11.82           H  
ATOM    612  HG2 MET A  42       2.251 -18.289  82.495  1.00 11.82           H  
ATOM    613  HE1 MET A  42       1.940 -15.884  79.500  1.00 11.44           H  
ATOM    614  HE2 MET A  42       3.347 -16.883  79.870  1.00 11.44           H  
ATOM    615  HE3 MET A  42       1.717 -17.524  80.118  1.00 11.44           H  
ATOM    616  N   LEU A  43       7.294 -18.922  82.997  1.00 11.91           N  
ATOM    617  CA  LEU A  43       8.593 -19.461  82.564  1.00 12.24           C  
ATOM    618  C   LEU A  43       8.951 -20.787  83.260  1.00 12.65           C  
ATOM    619  O   LEU A  43       9.466 -21.684  82.598  1.00 12.33           O  
ATOM    620  CB  LEU A  43       9.720 -18.440  82.831  1.00 12.43           C  
ATOM    621  CG  LEU A  43       9.701 -17.169  81.962  1.00 12.79           C  
ATOM    622  CD1 LEU A  43      10.579 -16.074  82.591  1.00 13.63           C  
ATOM    623  CD2 LEU A  43      10.096 -17.442  80.498  1.00 12.86           C  
ATOM    624  H   LEU A  43       7.312 -18.013  83.440  1.00 11.91           H  
ATOM    625  HA  LEU A  43       8.524 -19.662  81.494  1.00 12.24           H  
ATOM    626  HB3 LEU A  43      10.694 -18.917  82.707  1.00 12.43           H  
ATOM    627  HB2 LEU A  43       9.669 -18.148  83.880  1.00 12.43           H  
ATOM    628  HG  LEU A  43       8.680 -16.797  81.946  1.00 12.79           H  
ATOM    629 HD11 LEU A  43      11.104 -15.487  81.838  1.00 13.63           H  
ATOM    630 HD12 LEU A  43       9.964 -15.387  83.171  1.00 13.63           H  
ATOM    631 HD13 LEU A  43      11.330 -16.485  83.266  1.00 13.63           H  
ATOM    632 HD21 LEU A  43       9.494 -16.865  79.799  1.00 12.86           H  
ATOM    633 HD22 LEU A  43      11.127 -17.159  80.310  1.00 12.86           H  
ATOM    634 HD23 LEU A  43       9.992 -18.492  80.229  1.00 12.86           H  
ATOM    635  N   GLU A  44       8.638 -20.887  84.563  1.00 14.49           N  
ATOM    636  CA  GLU A  44       8.795 -22.081  85.395  1.00 14.97           C  
ATOM    637  C   GLU A  44       7.878 -23.239  84.951  1.00 13.44           C  
ATOM    638  O   GLU A  44       8.319 -24.387  84.953  1.00 11.53           O  
ATOM    639  CB  GLU A  44       8.550 -21.671  86.863  1.00 17.22           C  
ATOM    640  CG  GLU A  44       8.713 -22.786  87.920  1.00 20.14           C  
ATOM    641  CD  GLU A  44       8.449 -22.347  89.372  1.00 23.14           C  
ATOM    642  OE1 GLU A  44       8.709 -23.188  90.259  1.00 26.77           O  
ATOM    643  OE2 GLU A  44       7.991 -21.202  89.594  1.00 23.32           O1-
ATOM    644  H   GLU A  44       8.235 -20.084  85.028  1.00 14.49           H  
ATOM    645  HA  GLU A  44       9.829 -22.419  85.301  1.00 14.97           H  
ATOM    646  HB3 GLU A  44       7.542 -21.264  86.935  1.00 17.22           H  
ATOM    647  HB2 GLU A  44       9.223 -20.852  87.119  1.00 17.22           H  
ATOM    648  HG3 GLU A  44       9.724 -23.192  87.856  1.00 20.14           H  
ATOM    649  HG2 GLU A  44       8.034 -23.612  87.703  1.00 20.14           H  
ATOM    650  N   ALA A  45       6.639 -22.904  84.548  1.00 13.83           N  
ATOM    651  CA  ALA A  45       5.632 -23.827  84.018  1.00 13.80           C  
ATOM    652  C   ALA A  45       5.891 -24.297  82.572  1.00 13.28           C  
ATOM    653  O   ALA A  45       5.157 -25.164  82.099  1.00 12.98           O  
ATOM    654  CB  ALA A  45       4.246 -23.172  84.136  1.00 13.95           C  
ATOM    655  H   ALA A  45       6.357 -21.933  84.591  1.00 13.83           H  
ATOM    656  HA  ALA A  45       5.632 -24.720  84.647  1.00 13.80           H  
ATOM    657  HB1 ALA A  45       3.457 -23.837  83.782  1.00 13.95           H  
ATOM    658  HB2 ALA A  45       4.016 -22.927  85.173  1.00 13.95           H  
ATOM    659  HB3 ALA A  45       4.183 -22.252  83.555  1.00 13.95           H  
ATOM    660  N   GLY A  46       6.918 -23.746  81.902  1.00 12.90           N  
ATOM    661  CA  GLY A  46       7.320 -24.148  80.557  1.00 13.23           C  
ATOM    662  C   GLY A  46       6.577 -23.375  79.457  1.00 13.42           C  
ATOM    663  O   GLY A  46       6.638 -23.800  78.304  1.00 14.36           O  
ATOM    664  H   GLY A  46       7.477 -23.036  82.354  1.00 12.90           H  
ATOM    665  HA3 GLY A  46       7.186 -25.221  80.410  1.00 13.23           H  
ATOM    666  HA2 GLY A  46       8.385 -23.948  80.445  1.00 13.23           H  
ATOM    667  N   GLU A  47       5.908 -22.251  79.782  1.00 13.43           N  
ATOM    668  CA  GLU A  47       5.360 -21.305  78.801  1.00 13.85           C  
ATOM    669  C   GLU A  47       6.486 -20.664  77.982  1.00 12.92           C  
ATOM    670  O   GLU A  47       7.561 -20.397  78.527  1.00 13.04           O  
ATOM    671  CB  GLU A  47       4.568 -20.180  79.503  1.00 14.82           C  
ATOM    672  CG  GLU A  47       3.354 -20.645  80.342  1.00 16.24           C  
ATOM    673  CD  GLU A  47       2.073 -20.982  79.561  1.00 18.19           C  
ATOM    674  OE1 GLU A  47       1.104 -21.379  80.244  1.00 21.07           O  
ATOM    675  OE2 GLU A  47       2.052 -20.835  78.318  1.00 21.51           O1-
ATOM    676  H   GLU A  47       5.883 -21.947  80.746  1.00 13.43           H  
ATOM    677  HA  GLU A  47       4.696 -21.853  78.130  1.00 13.85           H  
ATOM    678  HB3 GLU A  47       4.245 -19.439  78.769  1.00 14.82           H  
ATOM    679  HB2 GLU A  47       5.249 -19.624  80.143  1.00 14.82           H  
ATOM    680  HG3 GLU A  47       3.095 -19.848  81.034  1.00 16.24           H  
ATOM    681  HG2 GLU A  47       3.626 -21.498  80.965  1.00 16.24           H  
ATOM    682  N   SER A  48       6.199 -20.403  76.697  1.00 10.70           N  
ATOM    683  CA  SER A  48       7.140 -19.751  75.792  1.00 10.19           C  
ATOM    684  C   SER A  48       7.445 -18.305  76.222  1.00  9.73           C  
ATOM    685  O   SER A  48       6.576 -17.642  76.791  1.00  8.85           O  
ATOM    686  CB  SER A  48       6.631 -19.856  74.337  1.00  9.64           C  
ATOM    687  OG  SER A  48       5.613 -18.924  74.029  1.00  9.39           O  
ATOM    688  H   SER A  48       5.287 -20.628  76.325  1.00 10.70           H  
ATOM    689  HA  SER A  48       8.055 -20.336  75.857  1.00 10.19           H  
ATOM    690  HB3 SER A  48       6.273 -20.863  74.123  1.00  9.64           H  
ATOM    691  HB2 SER A  48       7.459 -19.673  73.651  1.00  9.64           H  
ATOM    692  HG  SER A  48       4.778 -19.242  74.391  1.00  9.39           H  
ATOM    693  N   ALA A  49       8.665 -17.841  75.906  1.00  9.70           N  
ATOM    694  CA  ALA A  49       9.121 -16.466  76.125  1.00  9.60           C  
ATOM    695  C   ALA A  49       8.207 -15.425  75.459  1.00  9.62           C  
ATOM    696  O   ALA A  49       8.004 -14.359  76.031  1.00 10.41           O  
ATOM    697  CB  ALA A  49      10.565 -16.319  75.623  1.00  9.54           C  
ATOM    698  H   ALA A  49       9.331 -18.469  75.471  1.00  9.70           H  
ATOM    699  HA  ALA A  49       9.116 -16.282  77.200  1.00  9.60           H  
ATOM    700  HB1 ALA A  49      10.921 -15.295  75.732  1.00  9.54           H  
ATOM    701  HB2 ALA A  49      11.242 -16.958  76.190  1.00  9.54           H  
ATOM    702  HB3 ALA A  49      10.658 -16.590  74.571  1.00  9.54           H  
ATOM    703  N   LEU A  50       7.647 -15.789  74.293  1.00  9.66           N  
ATOM    704  CA  LEU A  50       6.676 -15.032  73.511  1.00 10.31           C  
ATOM    705  C   LEU A  50       5.352 -14.781  74.259  1.00  9.40           C  
ATOM    706  O   LEU A  50       4.899 -13.637  74.295  1.00  9.38           O  
ATOM    707  CB  LEU A  50       6.471 -15.788  72.181  1.00 11.10           C  
ATOM    708  CG  LEU A  50       5.607 -15.065  71.133  1.00 11.91           C  
ATOM    709  CD1 LEU A  50       6.214 -13.710  70.719  1.00 12.61           C  
ATOM    710  CD2 LEU A  50       5.344 -15.994  69.935  1.00 12.36           C  
ATOM    711  H   LEU A  50       7.873 -16.702  73.925  1.00  9.66           H  
ATOM    712  HA  LEU A  50       7.128 -14.063  73.298  1.00 10.31           H  
ATOM    713  HB3 LEU A  50       6.031 -16.762  72.399  1.00 11.10           H  
ATOM    714  HB2 LEU A  50       7.445 -15.998  71.735  1.00 11.10           H  
ATOM    715  HG  LEU A  50       4.632 -14.869  71.577  1.00 11.91           H  
ATOM    716 HD11 LEU A  50       6.108 -13.507  69.656  1.00 12.61           H  
ATOM    717 HD12 LEU A  50       5.719 -12.900  71.253  1.00 12.61           H  
ATOM    718 HD13 LEU A  50       7.278 -13.649  70.949  1.00 12.61           H  
ATOM    719 HD21 LEU A  50       4.346 -15.832  69.530  1.00 12.36           H  
ATOM    720 HD22 LEU A  50       6.065 -15.839  69.133  1.00 12.36           H  
ATOM    721 HD23 LEU A  50       5.406 -17.047  70.210  1.00 12.36           H  
ATOM    722  N   ASP A  51       4.777 -15.838  74.862  1.00  9.18           N  
ATOM    723  CA  ASP A  51       3.581 -15.779  75.717  1.00  8.78           C  
ATOM    724  C   ASP A  51       3.815 -14.986  77.009  1.00  8.50           C  
ATOM    725  O   ASP A  51       2.930 -14.238  77.420  1.00  7.72           O  
ATOM    726  CB  ASP A  51       3.020 -17.181  76.070  1.00  8.90           C  
ATOM    727  CG  ASP A  51       2.604 -18.052  74.873  1.00  8.84           C  
ATOM    728  OD1 ASP A  51       2.129 -17.489  73.861  1.00  8.56           O  
ATOM    729  OD2 ASP A  51       2.655 -19.290  75.032  1.00  8.13           O1-
ATOM    730  H   ASP A  51       5.210 -16.748  74.774  1.00  9.18           H  
ATOM    731  HA  ASP A  51       2.814 -15.233  75.168  1.00  8.78           H  
ATOM    732  HB3 ASP A  51       2.148 -17.083  76.720  1.00  8.90           H  
ATOM    733  HB2 ASP A  51       3.772 -17.731  76.640  1.00  8.90           H  
ATOM    734  N   VAL A  52       5.005 -15.156  77.605  1.00  8.58           N  
ATOM    735  CA  VAL A  52       5.434 -14.509  78.841  1.00  8.36           C  
ATOM    736  C   VAL A  52       5.565 -12.980  78.714  1.00  7.84           C  
ATOM    737  O   VAL A  52       5.046 -12.276  79.580  1.00  8.09           O  
ATOM    738  CB  VAL A  52       6.759 -15.149  79.346  1.00  8.79           C  
ATOM    739  CG1 VAL A  52       7.555 -14.325  80.379  1.00  8.81           C  
ATOM    740  CG2 VAL A  52       6.459 -16.544  79.918  1.00  9.25           C  
ATOM    741  H   VAL A  52       5.663 -15.808  77.199  1.00  8.58           H  
ATOM    742  HA  VAL A  52       4.660 -14.698  79.588  1.00  8.36           H  
ATOM    743  HB  VAL A  52       7.410 -15.291  78.485  1.00  8.79           H  
ATOM    744 HG11 VAL A  52       8.431 -14.867  80.729  1.00  8.81           H  
ATOM    745 HG12 VAL A  52       7.927 -13.388  79.965  1.00  8.81           H  
ATOM    746 HG13 VAL A  52       6.937 -14.097  81.247  1.00  8.81           H  
ATOM    747 HG21 VAL A  52       7.353 -17.145  80.050  1.00  9.25           H  
ATOM    748 HG22 VAL A  52       5.987 -16.444  80.890  1.00  9.25           H  
ATOM    749 HG23 VAL A  52       5.789 -17.120  79.280  1.00  9.25           H  
ATOM    750  N   VAL A  53       6.212 -12.494  77.638  1.00  7.38           N  
ATOM    751  CA  VAL A  53       6.363 -11.060  77.377  1.00  6.52           C  
ATOM    752  C   VAL A  53       5.057 -10.385  76.918  1.00  6.60           C  
ATOM    753  O   VAL A  53       4.845  -9.222  77.257  1.00  6.81           O  
ATOM    754  CB  VAL A  53       7.477 -10.741  76.343  1.00  6.14           C  
ATOM    755  CG1 VAL A  53       8.853 -11.166  76.869  1.00  5.94           C  
ATOM    756  CG2 VAL A  53       7.235 -11.267  74.914  1.00  5.99           C  
ATOM    757  H   VAL A  53       6.630 -13.127  76.968  1.00  7.38           H  
ATOM    758  HA  VAL A  53       6.648 -10.594  78.321  1.00  6.52           H  
ATOM    759  HB  VAL A  53       7.536  -9.656  76.254  1.00  6.14           H  
ATOM    760 HG11 VAL A  53       9.635 -10.871  76.175  1.00  5.94           H  
ATOM    761 HG12 VAL A  53       9.067 -10.703  77.831  1.00  5.94           H  
ATOM    762 HG13 VAL A  53       8.924 -12.242  77.006  1.00  5.94           H  
ATOM    763 HG21 VAL A  53       8.078 -11.040  74.263  1.00  5.99           H  
ATOM    764 HG22 VAL A  53       7.107 -12.343  74.906  1.00  5.99           H  
ATOM    765 HG23 VAL A  53       6.350 -10.834  74.452  1.00  5.99           H  
ATOM    766  N   THR A  54       4.191 -11.128  76.207  1.00  6.80           N  
ATOM    767  CA  THR A  54       2.866 -10.666  75.793  1.00  6.85           C  
ATOM    768  C   THR A  54       1.924 -10.492  76.997  1.00  6.64           C  
ATOM    769  O   THR A  54       1.276  -9.453  77.086  1.00  6.73           O  
ATOM    770  CB  THR A  54       2.211 -11.647  74.787  1.00  7.00           C  
ATOM    771  CG2 THR A  54       0.741 -11.370  74.417  1.00  7.18           C  
ATOM    772  OG1 THR A  54       2.966 -11.619  73.593  1.00  7.60           O  
ATOM    773  H   THR A  54       4.428 -12.082  75.973  1.00  6.80           H  
ATOM    774  HA  THR A  54       2.980  -9.693  75.309  1.00  6.85           H  
ATOM    775  HB  THR A  54       2.275 -12.661  75.184  1.00  7.00           H  
ATOM    776 HG21 THR A  54       0.376 -12.098  73.694  1.00  7.18           H  
ATOM    777 HG22 THR A  54       0.080 -11.449  75.279  1.00  7.18           H  
ATOM    778 HG23 THR A  54       0.621 -10.376  73.983  1.00  7.18           H  
ATOM    779  HG1 THR A  54       3.843 -11.970  73.783  1.00  7.60           H  
ATOM    780  N   GLU A  55       1.889 -11.487  77.904  1.00  6.31           N  
ATOM    781  CA  GLU A  55       1.074 -11.469  79.120  1.00  5.98           C  
ATOM    782  C   GLU A  55       1.552 -10.431  80.148  1.00  5.99           C  
ATOM    783  O   GLU A  55       0.712  -9.769  80.755  1.00  5.81           O  
ATOM    784  CB  GLU A  55       0.986 -12.898  79.711  1.00  5.91           C  
ATOM    785  CG  GLU A  55       0.183 -13.052  81.030  1.00  5.82           C  
ATOM    786  CD  GLU A  55      -1.309 -12.679  80.969  1.00  5.98           C  
ATOM    787  OE1 GLU A  55      -1.891 -12.684  79.861  1.00  5.72           O  
ATOM    788  OE2 GLU A  55      -1.865 -12.402  82.054  1.00  6.28           O1-
ATOM    789  H   GLU A  55       2.447 -12.319  77.759  1.00  6.31           H  
ATOM    790  HA  GLU A  55       0.071 -11.168  78.813  1.00  5.98           H  
ATOM    791  HB3 GLU A  55       1.997 -13.268  79.886  1.00  5.91           H  
ATOM    792  HB2 GLU A  55       0.566 -13.569  78.960  1.00  5.91           H  
ATOM    793  HG3 GLU A  55       0.669 -12.493  81.830  1.00  5.82           H  
ATOM    794  HG2 GLU A  55       0.224 -14.095  81.339  1.00  5.82           H  
ATOM    795  N   ALA A  56       2.880 -10.275  80.293  1.00  5.75           N  
ATOM    796  CA  ALA A  56       3.502  -9.269  81.153  1.00  6.07           C  
ATOM    797  C   ALA A  56       3.174  -7.833  80.716  1.00  6.22           C  
ATOM    798  O   ALA A  56       2.753  -7.044  81.559  1.00  6.03           O  
ATOM    799  CB  ALA A  56       5.017  -9.501  81.219  1.00  6.12           C  
ATOM    800  H   ALA A  56       3.513 -10.871  79.775  1.00  5.75           H  
ATOM    801  HA  ALA A  56       3.101  -9.407  82.160  1.00  6.07           H  
ATOM    802  HB1 ALA A  56       5.513  -8.723  81.800  1.00  6.12           H  
ATOM    803  HB2 ALA A  56       5.246 -10.456  81.692  1.00  6.12           H  
ATOM    804  HB3 ALA A  56       5.461  -9.509  80.224  1.00  6.12           H  
ATOM    805  N   VAL A  57       3.307  -7.540  79.408  1.00  6.56           N  
ATOM    806  CA  VAL A  57       2.920  -6.256  78.817  1.00  6.84           C  
ATOM    807  C   VAL A  57       1.395  -6.026  78.818  1.00  7.22           C  
ATOM    808  O   VAL A  57       0.990  -4.878  78.976  1.00  7.77           O  
ATOM    809  CB  VAL A  57       3.507  -6.066  77.386  1.00  6.87           C  
ATOM    810  CG1 VAL A  57       2.920  -4.911  76.547  1.00  6.89           C  
ATOM    811  CG2 VAL A  57       5.025  -5.858  77.477  1.00  7.14           C  
ATOM    812  H   VAL A  57       3.655  -8.241  78.767  1.00  6.56           H  
ATOM    813  HA  VAL A  57       3.350  -5.477  79.447  1.00  6.84           H  
ATOM    814  HB  VAL A  57       3.330  -6.987  76.829  1.00  6.87           H  
ATOM    815 HG11 VAL A  57       3.410  -4.842  75.576  1.00  6.89           H  
ATOM    816 HG12 VAL A  57       1.856  -5.031  76.357  1.00  6.89           H  
ATOM    817 HG13 VAL A  57       3.049  -3.952  77.043  1.00  6.89           H  
ATOM    818 HG21 VAL A  57       5.469  -5.729  76.492  1.00  7.14           H  
ATOM    819 HG22 VAL A  57       5.260  -4.967  78.060  1.00  7.14           H  
ATOM    820 HG23 VAL A  57       5.515  -6.703  77.952  1.00  7.14           H  
ATOM    821  N   ARG A  58       0.581  -7.094  78.710  1.00  7.31           N  
ATOM    822  CA  ARG A  58      -0.878  -7.016  78.828  1.00  8.12           C  
ATOM    823  C   ARG A  58      -1.329  -6.580  80.233  1.00  8.46           C  
ATOM    824  O   ARG A  58      -2.228  -5.751  80.335  1.00  8.95           O  
ATOM    825  CB  ARG A  58      -1.545  -8.341  78.398  1.00  8.19           C  
ATOM    826  CG  ARG A  58      -3.074  -8.237  78.202  1.00  7.95           C  
ATOM    827  CD  ARG A  58      -3.814  -9.586  78.181  1.00  7.98           C  
ATOM    828  NE  ARG A  58      -3.876 -10.225  79.507  1.00  8.18           N  
ATOM    829  CZ  ARG A  58      -4.730  -9.958  80.512  1.00  7.93           C  
ATOM    830  NH1 ARG A  58      -5.688  -9.023  80.414  1.00  7.95           N  
ATOM    831  NH2 ARG A  58      -4.614 -10.653  81.650  1.00  8.04           N1+
ATOM    832  H   ARG A  58       0.973  -8.014  78.562  1.00  7.31           H  
ATOM    833  HA  ARG A  58      -1.205  -6.251  78.127  1.00  8.12           H  
ATOM    834  HB3 ARG A  58      -1.306  -9.118  79.124  1.00  8.19           H  
ATOM    835  HB2 ARG A  58      -1.122  -8.671  77.451  1.00  8.19           H  
ATOM    836  HG3 ARG A  58      -3.321  -7.651  77.318  1.00  7.95           H  
ATOM    837  HG2 ARG A  58      -3.484  -7.667  79.036  1.00  7.95           H  
ATOM    838  HD3 ARG A  58      -3.230 -10.281  77.578  1.00  7.98           H  
ATOM    839  HD2 ARG A  58      -4.790  -9.517  77.702  1.00  7.98           H  
ATOM    840  HE  ARG A  58      -3.179 -10.946  79.666  1.00  8.18           H  
ATOM    841 HH12 ARG A  58      -6.312  -8.837  81.185  1.00  7.95           H  
ATOM    842 HH11 ARG A  58      -5.782  -8.487  79.563  1.00  7.95           H  
ATOM    843 HH22 ARG A  58      -5.237 -10.486  82.426  1.00  8.04           H  
ATOM    844 HH21 ARG A  58      -3.870 -11.337  81.750  1.00  8.04           H  
ATOM    845  N   LEU A  59      -0.677  -7.099  81.286  1.00  8.48           N  
ATOM    846  CA  LEU A  59      -0.929  -6.697  82.671  1.00  8.67           C  
ATOM    847  C   LEU A  59      -0.455  -5.262  82.975  1.00  8.34           C  
ATOM    848  O   LEU A  59      -1.110  -4.580  83.762  1.00  8.73           O  
ATOM    849  CB  LEU A  59      -0.259  -7.691  83.634  1.00  8.72           C  
ATOM    850  CG  LEU A  59      -0.881  -9.103  83.655  1.00  8.78           C  
ATOM    851  CD1 LEU A  59       0.066 -10.110  84.345  1.00  8.68           C  
ATOM    852  CD2 LEU A  59      -2.292  -9.094  84.279  1.00  9.20           C  
ATOM    853  H   LEU A  59       0.045  -7.792  81.139  1.00  8.48           H  
ATOM    854  HA  LEU A  59      -2.007  -6.722  82.839  1.00  8.67           H  
ATOM    855  HB3 LEU A  59      -0.324  -7.289  84.644  1.00  8.72           H  
ATOM    856  HB2 LEU A  59       0.802  -7.752  83.389  1.00  8.72           H  
ATOM    857  HG  LEU A  59      -0.995  -9.444  82.626  1.00  8.78           H  
ATOM    858 HD11 LEU A  59       0.342 -10.908  83.655  1.00  8.68           H  
ATOM    859 HD12 LEU A  59       0.994  -9.646  84.679  1.00  8.68           H  
ATOM    860 HD13 LEU A  59      -0.380 -10.580  85.221  1.00  8.68           H  
ATOM    861 HD21 LEU A  59      -2.467  -9.940  84.942  1.00  9.20           H  
ATOM    862 HD22 LEU A  59      -2.480  -8.187  84.855  1.00  9.20           H  
ATOM    863 HD23 LEU A  59      -3.051  -9.137  83.500  1.00  9.20           H  
ATOM    864  N   LEU A  60       0.640  -4.821  82.330  1.00  8.13           N  
ATOM    865  CA  LEU A  60       1.151  -3.449  82.412  1.00  7.89           C  
ATOM    866  C   LEU A  60       0.241  -2.437  81.682  1.00  7.86           C  
ATOM    867  O   LEU A  60       0.140  -1.300  82.141  1.00  7.68           O  
ATOM    868  CB  LEU A  60       2.584  -3.388  81.844  1.00  7.54           C  
ATOM    869  CG  LEU A  60       3.682  -4.093  82.667  1.00  7.35           C  
ATOM    870  CD1 LEU A  60       4.917  -4.471  81.823  1.00  7.23           C  
ATOM    871  CD2 LEU A  60       4.093  -3.276  83.903  1.00  7.33           C  
ATOM    872  H   LEU A  60       1.137  -5.446  81.711  1.00  8.13           H  
ATOM    873  HA  LEU A  60       1.175  -3.156  83.463  1.00  7.89           H  
ATOM    874  HB3 LEU A  60       2.869  -2.347  81.752  1.00  7.54           H  
ATOM    875  HB2 LEU A  60       2.565  -3.793  80.834  1.00  7.54           H  
ATOM    876  HG  LEU A  60       3.246  -5.021  83.023  1.00  7.35           H  
ATOM    877 HD11 LEU A  60       5.046  -5.553  81.783  1.00  7.23           H  
ATOM    878 HD12 LEU A  60       4.849  -4.117  80.794  1.00  7.23           H  
ATOM    879 HD13 LEU A  60       5.838  -4.066  82.241  1.00  7.23           H  
ATOM    880 HD21 LEU A  60       4.614  -3.903  84.628  1.00  7.33           H  
ATOM    881 HD22 LEU A  60       4.760  -2.455  83.637  1.00  7.33           H  
ATOM    882 HD23 LEU A  60       3.230  -2.847  84.407  1.00  7.33           H  
ATOM    883  N   GLU A  61      -0.422  -2.875  80.593  1.00  7.83           N  
ATOM    884  CA  GLU A  61      -1.466  -2.131  79.883  1.00  8.63           C  
ATOM    885  C   GLU A  61      -2.746  -1.967  80.713  1.00  9.15           C  
ATOM    886  O   GLU A  61      -3.321  -0.885  80.699  1.00 10.24           O  
ATOM    887  CB  GLU A  61      -1.821  -2.825  78.556  1.00  8.36           C  
ATOM    888  CG  GLU A  61      -0.791  -2.647  77.421  1.00  8.26           C  
ATOM    889  CD  GLU A  61      -0.996  -3.600  76.230  1.00  8.59           C  
ATOM    890  OE1 GLU A  61      -0.288  -3.405  75.224  1.00  8.27           O  
ATOM    891  OE2 GLU A  61      -1.852  -4.506  76.302  1.00  9.03           O1-
ATOM    892  H   GLU A  61      -0.246  -3.811  80.254  1.00  7.83           H  
ATOM    893  HA  GLU A  61      -1.075  -1.140  79.662  1.00  8.63           H  
ATOM    894  HB3 GLU A  61      -2.794  -2.488  78.195  1.00  8.36           H  
ATOM    895  HB2 GLU A  61      -1.945  -3.883  78.768  1.00  8.36           H  
ATOM    896  HG3 GLU A  61       0.223  -2.775  77.798  1.00  8.26           H  
ATOM    897  HG2 GLU A  61      -0.847  -1.621  77.056  1.00  8.26           H  
ATOM    898  N   GLU A  62      -3.176  -3.033  81.409  1.00  9.96           N  
ATOM    899  CA  GLU A  62      -4.354  -3.023  82.282  1.00 10.78           C  
ATOM    900  C   GLU A  62      -4.174  -2.164  83.545  1.00 10.55           C  
ATOM    901  O   GLU A  62      -5.155  -1.591  84.018  1.00 10.82           O  
ATOM    902  CB  GLU A  62      -4.738  -4.471  82.665  1.00 10.69           C  
ATOM    903  CG  GLU A  62      -5.308  -5.319  81.509  1.00 10.73           C  
ATOM    904  CD  GLU A  62      -6.657  -4.815  80.988  1.00 11.16           C  
ATOM    905  OE1 GLU A  62      -7.636  -4.859  81.766  1.00 10.62           O  
ATOM    906  OE2 GLU A  62      -6.696  -4.397  79.811  1.00 10.44           O1-
ATOM    907  H   GLU A  62      -2.673  -3.908  81.343  1.00  9.96           H  
ATOM    908  HA  GLU A  62      -5.177  -2.574  81.723  1.00 10.78           H  
ATOM    909  HB3 GLU A  62      -5.448  -4.467  83.495  1.00 10.69           H  
ATOM    910  HB2 GLU A  62      -3.854  -4.979  83.051  1.00 10.69           H  
ATOM    911  HG3 GLU A  62      -5.434  -6.347  81.849  1.00 10.73           H  
ATOM    912  HG2 GLU A  62      -4.603  -5.362  80.683  1.00 10.73           H  
ATOM    913  N   CYS A  63      -2.934  -2.093  84.057  1.00 10.89           N  
ATOM    914  CA  CYS A  63      -2.558  -1.336  85.246  1.00 11.31           C  
ATOM    915  C   CYS A  63      -2.528   0.180  84.919  1.00 11.42           C  
ATOM    916  O   CYS A  63      -1.701   0.581  84.098  1.00 11.83           O  
ATOM    917  CB  CYS A  63      -1.195  -1.840  85.766  1.00 11.58           C  
ATOM    918  SG  CYS A  63      -0.719  -1.011  87.310  1.00 12.45           S  
ATOM    919  H   CYS A  63      -2.187  -2.596  83.598  1.00 10.89           H  
ATOM    920  HA  CYS A  63      -3.293  -1.580  86.010  1.00 11.31           H  
ATOM    921  HB3 CYS A  63      -0.416  -1.692  85.019  1.00 11.58           H  
ATOM    922  HB2 CYS A  63      -1.240  -2.912  85.962  1.00 11.58           H  
ATOM    923  HG  CYS A  63      -1.637  -1.603  88.079  1.00 12.45           H  
ATOM    924  N   PRO A  64      -3.416   0.995  85.545  1.00 11.56           N  
ATOM    925  CA  PRO A  64      -3.551   2.435  85.229  1.00 11.24           C  
ATOM    926  C   PRO A  64      -2.371   3.332  85.657  1.00 10.58           C  
ATOM    927  O   PRO A  64      -2.363   4.511  85.303  1.00 11.29           O  
ATOM    928  CB  PRO A  64      -4.850   2.838  85.946  1.00 11.54           C  
ATOM    929  CG  PRO A  64      -4.909   1.917  87.152  1.00 11.94           C  
ATOM    930  CD  PRO A  64      -4.351   0.608  86.607  1.00 11.99           C  
ATOM    931  HA  PRO A  64      -3.684   2.565  84.156  1.00 11.24           H  
ATOM    932  HB3 PRO A  64      -5.704   2.642  85.298  1.00 11.54           H  
ATOM    933  HB2 PRO A  64      -4.895   3.891  86.226  1.00 11.54           H  
ATOM    934  HG3 PRO A  64      -5.909   1.818  87.575  1.00 11.94           H  
ATOM    935  HG2 PRO A  64      -4.249   2.300  87.932  1.00 11.94           H  
ATOM    936  HD2 PRO A  64      -3.876   0.037  87.405  1.00 11.99           H  
ATOM    937  HD3 PRO A  64      -5.151   0.007  86.174  1.00 11.99           H  
ATOM    938  N   LEU A  65      -1.372   2.787  86.363  1.00 10.64           N  
ATOM    939  CA  LEU A  65      -0.197   3.503  86.847  1.00 10.72           C  
ATOM    940  C   LEU A  65       0.847   3.764  85.744  1.00 10.08           C  
ATOM    941  O   LEU A  65       1.716   4.619  85.931  1.00 10.33           O  
ATOM    942  CB  LEU A  65       0.501   2.620  87.911  1.00 11.49           C  
ATOM    943  CG  LEU A  65      -0.311   2.275  89.176  1.00 11.53           C  
ATOM    944  CD1 LEU A  65       0.500   1.326  90.071  1.00 11.46           C  
ATOM    945  CD2 LEU A  65      -0.711   3.528  89.972  1.00 11.61           C  
ATOM    946  H   LEU A  65      -1.402   1.795  86.536  1.00 10.64           H  
ATOM    947  HA  LEU A  65      -0.491   4.463  87.274  1.00 10.72           H  
ATOM    948  HB3 LEU A  65       1.407   3.121  88.239  1.00 11.49           H  
ATOM    949  HB2 LEU A  65       0.842   1.695  87.440  1.00 11.49           H  
ATOM    950  HG  LEU A  65      -1.221   1.752  88.880  1.00 11.53           H  
ATOM    951 HD11 LEU A  65      -0.079   0.996  90.934  1.00 11.46           H  
ATOM    952 HD12 LEU A  65       0.809   0.434  89.527  1.00 11.46           H  
ATOM    953 HD13 LEU A  65       1.405   1.810  90.442  1.00 11.46           H  
ATOM    954 HD21 LEU A  65      -1.215   3.259  90.900  1.00 11.61           H  
ATOM    955 HD22 LEU A  65       0.162   4.127  90.234  1.00 11.61           H  
ATOM    956 HD23 LEU A  65      -1.394   4.162  89.407  1.00 11.61           H  
ATOM    957  N   PHE A  66       0.805   3.019  84.632  1.00 10.11           N  
ATOM    958  CA  PHE A  66       1.857   2.968  83.622  1.00  9.91           C  
ATOM    959  C   PHE A  66       1.340   3.486  82.273  1.00  9.34           C  
ATOM    960  O   PHE A  66       0.146   3.433  82.000  1.00  8.24           O  
ATOM    961  CB  PHE A  66       2.334   1.520  83.473  1.00 10.64           C  
ATOM    962  CG  PHE A  66       2.877   0.863  84.729  1.00 11.19           C  
ATOM    963  CD1 PHE A  66       4.033   1.358  85.363  1.00 11.26           C  
ATOM    964  CD2 PHE A  66       2.238  -0.278  85.244  1.00 11.23           C  
ATOM    965  CE1 PHE A  66       4.560   0.692  86.485  1.00 11.18           C  
ATOM    966  CE2 PHE A  66       2.741  -0.921  86.390  1.00 11.31           C  
ATOM    967  CZ  PHE A  66       3.904  -0.435  87.013  1.00 10.74           C  
ATOM    968  H   PHE A  66       0.002   2.422  84.470  1.00 10.11           H  
ATOM    969  HA  PHE A  66       2.710   3.582  83.918  1.00  9.91           H  
ATOM    970  HB3 PHE A  66       3.152   1.525  82.763  1.00 10.64           H  
ATOM    971  HB2 PHE A  66       1.543   0.903  83.038  1.00 10.64           H  
ATOM    972  HD1 PHE A  66       4.538   2.231  84.974  1.00 11.26           H  
ATOM    973  HD2 PHE A  66       1.365  -0.658  84.742  1.00 11.23           H  
ATOM    974  HE1 PHE A  66       5.471   1.052  86.935  1.00 11.18           H  
ATOM    975  HE2 PHE A  66       2.239  -1.794  86.779  1.00 11.31           H  
ATOM    976  HZ  PHE A  66       4.286  -0.931  87.891  1.00 10.74           H  
ATOM    977  N   ASN A  67       2.238   4.013  81.430  1.00  9.00           N  
ATOM    978  CA  ASN A  67       1.902   4.614  80.137  1.00  8.55           C  
ATOM    979  C   ASN A  67       1.897   3.525  79.051  1.00  7.99           C  
ATOM    980  O   ASN A  67       2.861   3.384  78.299  1.00  7.89           O  
ATOM    981  CB  ASN A  67       2.955   5.705  79.811  1.00  8.47           C  
ATOM    982  CG  ASN A  67       2.756   6.373  78.443  1.00  8.35           C  
ATOM    983  ND2 ASN A  67       3.800   6.453  77.625  1.00  8.17           N  
ATOM    984  OD1 ASN A  67       1.647   6.756  78.092  1.00  7.57           O  
ATOM    985  H   ASN A  67       3.215   3.955  81.677  1.00  9.00           H  
ATOM    986  HA  ASN A  67       0.916   5.080  80.176  1.00  8.55           H  
ATOM    987  HB3 ASN A  67       3.963   5.301  79.892  1.00  8.47           H  
ATOM    988  HB2 ASN A  67       2.890   6.494  80.561  1.00  8.47           H  
ATOM    989 HD22 ASN A  67       3.731   6.972  76.753  1.00  8.17           H  
ATOM    990 HD21 ASN A  67       4.660   5.949  77.826  1.00  8.17           H  
ATOM    991  N   ALA A  68       0.791   2.790  78.957  1.00  7.32           N  
ATOM    992  CA  ALA A  68       0.407   1.897  77.872  1.00  7.25           C  
ATOM    993  C   ALA A  68      -1.030   1.472  78.152  1.00  6.95           C  
ATOM    994  O   ALA A  68      -1.379   1.311  79.313  1.00  7.12           O  
ATOM    995  CB  ALA A  68       1.318   0.668  77.791  1.00  6.91           C  
ATOM    996  H   ALA A  68       0.100   2.860  79.703  1.00  7.32           H  
ATOM    997  HA  ALA A  68       0.442   2.451  76.934  1.00  7.25           H  
ATOM    998  HB1 ALA A  68       1.030   0.020  76.964  1.00  6.91           H  
ATOM    999  HB2 ALA A  68       2.359   0.944  77.637  1.00  6.91           H  
ATOM   1000  HB3 ALA A  68       1.253   0.080  78.707  1.00  6.91           H  
ATOM   1001  N   GLY A  69      -1.849   1.271  77.112  1.00  6.95           N  
ATOM   1002  CA  GLY A  69      -3.244   0.826  77.201  1.00  7.38           C  
ATOM   1003  C   GLY A  69      -4.057   1.768  78.100  1.00  7.10           C  
ATOM   1004  O   GLY A  69      -4.161   2.961  77.820  1.00  6.79           O  
ATOM   1005  H   GLY A  69      -1.484   1.421  76.183  1.00  6.95           H  
ATOM   1006  HA3 GLY A  69      -3.279  -0.197  77.577  1.00  7.38           H  
ATOM   1007  HA2 GLY A  69      -3.683   0.815  76.203  1.00  7.38           H  
ATOM   1008  N   ILE A  70      -4.605   1.217  79.194  1.00  7.81           N  
ATOM   1009  CA  ILE A  70      -5.217   1.964  80.290  1.00  8.18           C  
ATOM   1010  C   ILE A  70      -4.123   2.616  81.159  1.00  8.06           C  
ATOM   1011  O   ILE A  70      -3.247   1.913  81.660  1.00  8.45           O  
ATOM   1012  CB  ILE A  70      -6.131   1.054  81.165  1.00  8.60           C  
ATOM   1013  CG1 ILE A  70      -7.269   0.435  80.316  1.00  8.90           C  
ATOM   1014  CG2 ILE A  70      -6.724   1.773  82.397  1.00  8.49           C  
ATOM   1015  CD1 ILE A  70      -8.003  -0.728  81.000  1.00  9.18           C  
ATOM   1016  H   ILE A  70      -4.439   0.238  79.385  1.00  7.81           H  
ATOM   1017  HA  ILE A  70      -5.826   2.752  79.865  1.00  8.18           H  
ATOM   1018  HB  ILE A  70      -5.521   0.233  81.541  1.00  8.60           H  
ATOM   1019 HG13 ILE A  70      -6.885   0.059  79.368  1.00  8.90           H  
ATOM   1020 HG12 ILE A  70      -7.986   1.211  80.052  1.00  8.90           H  
ATOM   1021 HG21 ILE A  70      -7.369   1.111  82.973  1.00  8.49           H  
ATOM   1022 HG22 ILE A  70      -5.950   2.118  83.080  1.00  8.49           H  
ATOM   1023 HG23 ILE A  70      -7.317   2.639  82.100  1.00  8.49           H  
ATOM   1024 HD11 ILE A  70      -8.414  -1.410  80.256  1.00  9.18           H  
ATOM   1025 HD12 ILE A  70      -7.340  -1.307  81.643  1.00  9.18           H  
ATOM   1026 HD13 ILE A  70      -8.832  -0.366  81.609  1.00  9.18           H  
ATOM   1027  N   GLY A  71      -4.137   3.950  81.287  1.00  8.69           N  
ATOM   1028  CA  GLY A  71      -3.047   4.709  81.906  1.00  8.50           C  
ATOM   1029  C   GLY A  71      -2.140   5.403  80.883  1.00  8.09           C  
ATOM   1030  O   GLY A  71      -1.198   6.090  81.279  1.00  8.35           O  
ATOM   1031  H   GLY A  71      -4.863   4.484  80.826  1.00  8.69           H  
ATOM   1032  HA3 GLY A  71      -2.422   4.081  82.543  1.00  8.50           H  
ATOM   1033  HA2 GLY A  71      -3.471   5.471  82.557  1.00  8.50           H  
ATOM   1034  N   ALA A  72      -2.428   5.271  79.578  1.00  8.06           N  
ATOM   1035  CA  ALA A  72      -1.751   5.950  78.474  1.00  8.07           C  
ATOM   1036  C   ALA A  72      -1.854   7.484  78.555  1.00  8.08           C  
ATOM   1037  O   ALA A  72      -2.869   8.028  78.993  1.00  7.25           O  
ATOM   1038  CB  ALA A  72      -2.367   5.472  77.153  1.00  8.19           C  
ATOM   1039  H   ALA A  72      -3.188   4.650  79.336  1.00  8.06           H  
ATOM   1040  HA  ALA A  72      -0.700   5.663  78.498  1.00  8.07           H  
ATOM   1041  HB1 ALA A  72      -1.991   6.037  76.300  1.00  8.19           H  
ATOM   1042  HB2 ALA A  72      -2.140   4.421  76.979  1.00  8.19           H  
ATOM   1043  HB3 ALA A  72      -3.452   5.587  77.156  1.00  8.19           H  
ATOM   1044  N   VAL A  73      -0.805   8.188  78.117  1.00  7.65           N  
ATOM   1045  CA  VAL A  73      -0.764   9.645  78.023  1.00  7.58           C  
ATOM   1046  C   VAL A  73      -1.686  10.198  76.920  1.00  7.70           C  
ATOM   1047  O   VAL A  73      -2.096   9.488  75.999  1.00  8.23           O  
ATOM   1048  CB  VAL A  73       0.691  10.134  77.803  1.00  7.39           C  
ATOM   1049  CG1 VAL A  73       1.583   9.869  79.028  1.00  7.12           C  
ATOM   1050  CG2 VAL A  73       1.337   9.626  76.505  1.00  7.30           C  
ATOM   1051  H   VAL A  73       0.034   7.680  77.849  1.00  7.65           H  
ATOM   1052  HA  VAL A  73      -1.121  10.039  78.968  1.00  7.58           H  
ATOM   1053  HB  VAL A  73       0.654  11.217  77.697  1.00  7.39           H  
ATOM   1054 HG11 VAL A  73       2.644   9.949  78.786  1.00  7.12           H  
ATOM   1055 HG12 VAL A  73       1.377  10.593  79.815  1.00  7.12           H  
ATOM   1056 HG13 VAL A  73       1.429   8.877  79.449  1.00  7.12           H  
ATOM   1057 HG21 VAL A  73       2.374   9.945  76.442  1.00  7.30           H  
ATOM   1058 HG22 VAL A  73       1.330   8.543  76.433  1.00  7.30           H  
ATOM   1059 HG23 VAL A  73       0.829  10.008  75.618  1.00  7.30           H  
ATOM   1060  N   PHE A  74      -1.990  11.493  77.045  1.00  8.03           N  
ATOM   1061  CA  PHE A  74      -2.810  12.265  76.122  1.00  8.11           C  
ATOM   1062  C   PHE A  74      -1.960  12.913  75.017  1.00  8.57           C  
ATOM   1063  O   PHE A  74      -0.842  13.359  75.281  1.00  9.16           O  
ATOM   1064  CB  PHE A  74      -3.545  13.360  76.921  1.00  7.97           C  
ATOM   1065  CG  PHE A  74      -4.615  12.869  77.882  1.00  7.96           C  
ATOM   1066  CD1 PHE A  74      -4.266  12.337  79.141  1.00  8.04           C  
ATOM   1067  CD2 PHE A  74      -5.963  12.818  77.476  1.00  8.41           C  
ATOM   1068  CE1 PHE A  74      -5.252  11.834  79.981  1.00  8.24           C  
ATOM   1069  CE2 PHE A  74      -6.938  12.334  78.337  1.00  8.39           C  
ATOM   1070  CZ  PHE A  74      -6.584  11.848  79.588  1.00  8.36           C  
ATOM   1071  H   PHE A  74      -1.674  11.990  77.865  1.00  8.03           H  
ATOM   1072  HA  PHE A  74      -3.553  11.609  75.666  1.00  8.11           H  
ATOM   1073  HB3 PHE A  74      -4.014  14.064  76.233  1.00  7.97           H  
ATOM   1074  HB2 PHE A  74      -2.820  13.944  77.490  1.00  7.97           H  
ATOM   1075  HD1 PHE A  74      -3.234  12.319  79.455  1.00  8.04           H  
ATOM   1076  HD2 PHE A  74      -6.243  13.171  76.500  1.00  8.41           H  
ATOM   1077  HE1 PHE A  74      -4.984  11.434  80.946  1.00  8.24           H  
ATOM   1078  HE2 PHE A  74      -7.972  12.320  78.024  1.00  8.39           H  
ATOM   1079  HZ  PHE A  74      -7.343  11.464  80.253  1.00  8.36           H  
ATOM   1080  N   THR A  75      -2.558  13.030  73.822  1.00  8.77           N  
ATOM   1081  CA  THR A  75      -2.095  13.892  72.732  1.00  9.38           C  
ATOM   1082  C   THR A  75      -2.429  15.376  73.022  1.00  9.98           C  
ATOM   1083  O   THR A  75      -3.126  15.682  73.992  1.00  9.39           O  
ATOM   1084  CB  THR A  75      -2.774  13.492  71.385  1.00  9.34           C  
ATOM   1085  CG2 THR A  75      -2.606  12.015  71.004  1.00  9.35           C  
ATOM   1086  OG1 THR A  75      -4.141  13.857  71.321  1.00  9.38           O  
ATOM   1087  H   THR A  75      -3.471  12.615  73.685  1.00  8.77           H  
ATOM   1088  HA  THR A  75      -1.013  13.794  72.630  1.00  9.38           H  
ATOM   1089  HB  THR A  75      -2.291  14.057  70.587  1.00  9.34           H  
ATOM   1090 HG21 THR A  75      -2.994  11.820  70.004  1.00  9.35           H  
ATOM   1091 HG22 THR A  75      -1.555  11.742  71.008  1.00  9.35           H  
ATOM   1092 HG23 THR A  75      -3.119  11.346  71.693  1.00  9.35           H  
ATOM   1093  HG1 THR A  75      -4.602  13.219  70.765  1.00  9.38           H  
ATOM   1094  N   ARG A  76      -1.952  16.263  72.134  1.00 10.50           N  
ATOM   1095  CA  ARG A  76      -2.250  17.696  72.072  1.00 12.37           C  
ATOM   1096  C   ARG A  76      -3.760  18.023  72.071  1.00 12.17           C  
ATOM   1097  O   ARG A  76      -4.142  19.022  72.675  1.00 11.96           O  
ATOM   1098  CB  ARG A  76      -1.549  18.261  70.814  1.00 14.04           C  
ATOM   1099  CG  ARG A  76      -1.676  19.784  70.565  1.00 16.30           C  
ATOM   1100  CD  ARG A  76      -1.344  20.198  69.117  1.00 19.02           C  
ATOM   1101  NE  ARG A  76      -2.388  19.760  68.169  1.00 20.20           N  
ATOM   1102  CZ  ARG A  76      -2.424  19.887  66.830  1.00 21.02           C  
ATOM   1103  NH1 ARG A  76      -1.451  20.503  66.144  1.00 21.70           N  
ATOM   1104  NH2 ARG A  76      -3.473  19.385  66.167  1.00 21.09           N1+
ATOM   1105  H   ARG A  76      -1.360  15.920  71.388  1.00 10.50           H  
ATOM   1106  HA  ARG A  76      -1.815  18.158  72.957  1.00 12.37           H  
ATOM   1107  HB3 ARG A  76      -1.944  17.726  69.953  1.00 14.04           H  
ATOM   1108  HB2 ARG A  76      -0.488  18.011  70.850  1.00 14.04           H  
ATOM   1109  HG3 ARG A  76      -1.095  20.364  71.282  1.00 16.30           H  
ATOM   1110  HG2 ARG A  76      -2.710  20.079  70.739  1.00 16.30           H  
ATOM   1111  HD3 ARG A  76      -0.444  19.665  68.816  1.00 19.02           H  
ATOM   1112  HD2 ARG A  76      -1.119  21.261  69.039  1.00 19.02           H  
ATOM   1113  HE  ARG A  76      -3.214  19.360  68.603  1.00 20.20           H  
ATOM   1114 HH12 ARG A  76      -1.506  20.591  65.140  1.00 21.70           H  
ATOM   1115 HH11 ARG A  76      -0.663  20.896  66.637  1.00 21.70           H  
ATOM   1116 HH22 ARG A  76      -3.539  19.460  65.163  1.00 21.09           H  
ATOM   1117 HH21 ARG A  76      -4.234  18.948  66.677  1.00 21.09           H  
ATOM   1118  N   ASP A  77      -4.574  17.179  71.411  1.00 11.86           N  
ATOM   1119  CA  ASP A  77      -6.031  17.333  71.273  1.00 12.51           C  
ATOM   1120  C   ASP A  77      -6.826  16.471  72.275  1.00 11.70           C  
ATOM   1121  O   ASP A  77      -8.029  16.291  72.085  1.00 10.56           O  
ATOM   1122  CB  ASP A  77      -6.525  17.104  69.815  1.00 12.57           C  
ATOM   1123  CG  ASP A  77      -5.936  18.027  68.732  1.00 13.53           C  
ATOM   1124  OD1 ASP A  77      -5.325  19.064  69.075  1.00 14.45           O  
ATOM   1125  OD2 ASP A  77      -6.190  17.733  67.544  1.00 13.60           O1-
ATOM   1126  H   ASP A  77      -4.179  16.364  70.964  1.00 11.86           H  
ATOM   1127  HA  ASP A  77      -6.300  18.358  71.535  1.00 12.51           H  
ATOM   1128  HB3 ASP A  77      -7.608  17.228  69.764  1.00 12.57           H  
ATOM   1129  HB2 ASP A  77      -6.310  16.074  69.524  1.00 12.57           H  
ATOM   1130  N   GLU A  78      -6.164  15.982  73.340  1.00 11.59           N  
ATOM   1131  CA  GLU A  78      -6.748  15.227  74.458  1.00 12.63           C  
ATOM   1132  C   GLU A  78      -7.283  13.830  74.065  1.00 11.91           C  
ATOM   1133  O   GLU A  78      -8.161  13.307  74.752  1.00 11.94           O  
ATOM   1134  CB  GLU A  78      -7.807  16.057  75.234  1.00 13.58           C  
ATOM   1135  CG  GLU A  78      -7.364  17.492  75.598  1.00 15.03           C  
ATOM   1136  CD  GLU A  78      -8.357  18.306  76.445  1.00 16.22           C  
ATOM   1137  OE1 GLU A  78      -9.369  17.745  76.922  1.00 19.08           O  
ATOM   1138  OE2 GLU A  78      -8.069  19.508  76.630  1.00 18.19           O1-
ATOM   1139  H   GLU A  78      -5.173  16.166  73.416  1.00 11.59           H  
ATOM   1140  HA  GLU A  78      -5.915  15.049  75.138  1.00 12.63           H  
ATOM   1141  HB3 GLU A  78      -8.047  15.523  76.156  1.00 13.58           H  
ATOM   1142  HB2 GLU A  78      -8.738  16.099  74.665  1.00 13.58           H  
ATOM   1143  HG3 GLU A  78      -7.170  18.057  74.687  1.00 15.03           H  
ATOM   1144  HG2 GLU A  78      -6.421  17.441  76.138  1.00 15.03           H  
ATOM   1145  N   THR A  79      -6.732  13.237  72.994  1.00 10.87           N  
ATOM   1146  CA  THR A  79      -7.051  11.883  72.535  1.00 10.36           C  
ATOM   1147  C   THR A  79      -5.969  10.885  73.001  1.00  9.74           C  
ATOM   1148  O   THR A  79      -4.931  11.301  73.516  1.00  9.90           O  
ATOM   1149  CB  THR A  79      -7.178  11.828  70.982  1.00 10.39           C  
ATOM   1150  CG2 THR A  79      -8.080  12.923  70.392  1.00 10.54           C  
ATOM   1151  OG1 THR A  79      -5.941  11.811  70.289  1.00 10.59           O  
ATOM   1152  H   THR A  79      -6.004  13.716  72.481  1.00 10.87           H  
ATOM   1153  HA  THR A  79      -8.002  11.556  72.960  1.00 10.36           H  
ATOM   1154  HB  THR A  79      -7.654  10.877  70.737  1.00 10.39           H  
ATOM   1155 HG21 THR A  79      -8.239  12.770  69.324  1.00 10.54           H  
ATOM   1156 HG22 THR A  79      -9.059  12.923  70.874  1.00 10.54           H  
ATOM   1157 HG23 THR A  79      -7.647  13.915  70.519  1.00 10.54           H  
ATOM   1158  HG1 THR A  79      -6.119  11.772  69.345  1.00 10.59           H  
ATOM   1159  N   HIS A  80      -6.241   9.584  72.812  1.00  9.24           N  
ATOM   1160  CA  HIS A  80      -5.309   8.495  73.103  1.00  9.07           C  
ATOM   1161  C   HIS A  80      -5.020   7.723  71.818  1.00  8.88           C  
ATOM   1162  O   HIS A  80      -5.950   7.234  71.177  1.00  8.31           O  
ATOM   1163  CB  HIS A  80      -5.907   7.569  74.174  1.00  9.13           C  
ATOM   1164  CG  HIS A  80      -6.035   8.229  75.518  1.00  8.84           C  
ATOM   1165  CD2 HIS A  80      -7.137   8.670  76.213  1.00  8.97           C  
ATOM   1166  ND1 HIS A  80      -4.940   8.542  76.306  1.00  8.38           N  
ATOM   1167  CE1 HIS A  80      -5.409   9.138  77.403  1.00  8.80           C  
ATOM   1168  NE2 HIS A  80      -6.731   9.246  77.415  1.00  8.26           N  
ATOM   1169  H   HIS A  80      -7.114   9.311  72.387  1.00  9.24           H  
ATOM   1170  HA  HIS A  80      -4.362   8.884  73.484  1.00  9.07           H  
ATOM   1171  HB3 HIS A  80      -5.288   6.677  74.296  1.00  9.13           H  
ATOM   1172  HB2 HIS A  80      -6.894   7.221  73.865  1.00  9.13           H  
ATOM   1173  HD2 HIS A  80      -8.181   8.634  75.939  1.00  8.97           H  
ATOM   1174  HD1 HIS A  80      -3.967   8.384  76.083  1.00  8.38           H  
ATOM   1175  HE1 HIS A  80      -4.778   9.514  78.194  1.00  8.80           H  
ATOM   1176  N   GLU A  81      -3.748   7.642  71.426  1.00  8.53           N  
ATOM   1177  CA  GLU A  81      -3.254   6.930  70.255  1.00  8.72           C  
ATOM   1178  C   GLU A  81      -2.154   6.004  70.775  1.00  8.48           C  
ATOM   1179  O   GLU A  81      -1.117   6.494  71.224  1.00  8.41           O  
ATOM   1180  CB  GLU A  81      -2.675   7.954  69.260  1.00  9.19           C  
ATOM   1181  CG  GLU A  81      -3.702   8.937  68.662  1.00  9.94           C  
ATOM   1182  CD  GLU A  81      -3.069   9.939  67.695  1.00 10.71           C  
ATOM   1183  OE1 GLU A  81      -1.831  10.114  67.739  1.00 12.79           O  
ATOM   1184  OE2 GLU A  81      -3.841  10.549  66.925  1.00 10.77           O1-
ATOM   1185  H   GLU A  81      -3.034   8.033  72.024  1.00  8.53           H  
ATOM   1186  HA  GLU A  81      -4.036   6.340  69.771  1.00  8.72           H  
ATOM   1187  HB3 GLU A  81      -2.184   7.420  68.448  1.00  9.19           H  
ATOM   1188  HB2 GLU A  81      -1.891   8.522  69.758  1.00  9.19           H  
ATOM   1189  HG3 GLU A  81      -4.198   9.501  69.452  1.00  9.94           H  
ATOM   1190  HG2 GLU A  81      -4.482   8.382  68.138  1.00  9.94           H  
ATOM   1191  N   LEU A  82      -2.397   4.694  70.776  1.00  8.05           N  
ATOM   1192  CA  LEU A  82      -1.507   3.699  71.358  1.00  7.88           C  
ATOM   1193  C   LEU A  82      -0.654   3.057  70.253  1.00  7.42           C  
ATOM   1194  O   LEU A  82      -1.118   2.889  69.120  1.00  6.83           O  
ATOM   1195  CB  LEU A  82      -2.360   2.588  72.005  1.00  8.51           C  
ATOM   1196  CG  LEU A  82      -3.451   3.059  72.995  1.00  8.86           C  
ATOM   1197  CD1 LEU A  82      -4.274   1.867  73.493  1.00  9.03           C  
ATOM   1198  CD2 LEU A  82      -2.876   3.841  74.184  1.00  9.56           C  
ATOM   1199  H   LEU A  82      -3.252   4.336  70.354  1.00  8.05           H  
ATOM   1200  HA  LEU A  82      -0.860   4.153  72.109  1.00  7.88           H  
ATOM   1201  HB3 LEU A  82      -1.675   1.918  72.523  1.00  8.51           H  
ATOM   1202  HB2 LEU A  82      -2.835   1.993  71.225  1.00  8.51           H  
ATOM   1203  HG  LEU A  82      -4.148   3.716  72.472  1.00  8.86           H  
ATOM   1204 HD11 LEU A  82      -5.002   2.184  74.237  1.00  9.03           H  
ATOM   1205 HD12 LEU A  82      -4.819   1.387  72.679  1.00  9.03           H  
ATOM   1206 HD13 LEU A  82      -3.646   1.116  73.965  1.00  9.03           H  
ATOM   1207 HD21 LEU A  82      -3.658   4.086  74.905  1.00  9.56           H  
ATOM   1208 HD22 LEU A  82      -2.108   3.271  74.706  1.00  9.56           H  
ATOM   1209 HD23 LEU A  82      -2.436   4.783  73.858  1.00  9.56           H  
ATOM   1210  N   ASP A  83       0.579   2.669  70.600  1.00  7.09           N  
ATOM   1211  CA  ASP A  83       1.526   1.969  69.732  1.00  6.83           C  
ATOM   1212  C   ASP A  83       2.102   0.758  70.474  1.00  6.47           C  
ATOM   1213  O   ASP A  83       2.342   0.852  71.678  1.00  6.83           O  
ATOM   1214  CB  ASP A  83       2.686   2.874  69.237  1.00  6.74           C  
ATOM   1215  CG  ASP A  83       2.390   4.272  68.682  1.00  6.88           C  
ATOM   1216  OD1 ASP A  83       1.294   4.479  68.121  1.00  6.79           O  
ATOM   1217  OD2 ASP A  83       3.311   5.114  68.775  1.00  6.79           O1-
ATOM   1218  H   ASP A  83       0.852   2.771  71.574  1.00  7.09           H  
ATOM   1219  HA  ASP A  83       0.985   1.581  68.873  1.00  6.83           H  
ATOM   1220  HB3 ASP A  83       3.193   2.324  68.454  1.00  6.74           H  
ATOM   1221  HB2 ASP A  83       3.411   3.002  70.038  1.00  6.74           H  
ATOM   1222  N   ALA A  84       2.381  -0.353  69.778  1.00  6.21           N  
ATOM   1223  CA  ALA A  84       2.999  -1.554  70.343  1.00  6.01           C  
ATOM   1224  C   ALA A  84       3.673  -2.428  69.288  1.00  5.98           C  
ATOM   1225  O   ALA A  84       3.255  -2.426  68.130  1.00  5.90           O  
ATOM   1226  CB  ALA A  84       1.974  -2.364  71.146  1.00  6.12           C  
ATOM   1227  H   ALA A  84       2.173  -0.375  68.779  1.00  6.21           H  
ATOM   1228  HA  ALA A  84       3.794  -1.220  71.010  1.00  6.01           H  
ATOM   1229  HB1 ALA A  84       2.411  -3.271  71.564  1.00  6.12           H  
ATOM   1230  HB2 ALA A  84       1.595  -1.776  71.976  1.00  6.12           H  
ATOM   1231  HB3 ALA A  84       1.135  -2.657  70.517  1.00  6.12           H  
ATOM   1232  N   CYS A  85       4.668  -3.218  69.709  1.00  6.08           N  
ATOM   1233  CA  CYS A  85       5.346  -4.232  68.907  1.00  6.33           C  
ATOM   1234  C   CYS A  85       5.663  -5.432  69.804  1.00  6.51           C  
ATOM   1235  O   CYS A  85       6.027  -5.250  70.965  1.00  6.58           O  
ATOM   1236  CB  CYS A  85       6.614  -3.679  68.215  1.00  6.37           C  
ATOM   1237  SG  CYS A  85       7.544  -4.901  67.241  1.00  6.43           S  
ATOM   1238  H   CYS A  85       4.903  -3.219  70.694  1.00  6.08           H  
ATOM   1239  HA  CYS A  85       4.655  -4.572  68.137  1.00  6.33           H  
ATOM   1240  HB3 CYS A  85       7.289  -3.244  68.950  1.00  6.37           H  
ATOM   1241  HB2 CYS A  85       6.338  -2.892  67.523  1.00  6.37           H  
ATOM   1242  HG  CYS A  85       7.951  -5.635  68.281  1.00  6.43           H  
ATOM   1243  N   VAL A  86       5.575  -6.630  69.216  1.00  6.96           N  
ATOM   1244  CA  VAL A  86       6.082  -7.874  69.778  1.00  7.38           C  
ATOM   1245  C   VAL A  86       6.996  -8.534  68.731  1.00  7.50           C  
ATOM   1246  O   VAL A  86       6.741  -8.400  67.533  1.00  7.60           O  
ATOM   1247  CB  VAL A  86       4.911  -8.825  70.156  1.00  8.01           C  
ATOM   1248  CG1 VAL A  86       4.112  -9.364  68.952  1.00  8.51           C  
ATOM   1249  CG2 VAL A  86       5.371  -9.991  71.047  1.00  8.53           C  
ATOM   1250  H   VAL A  86       5.274  -6.683  68.251  1.00  6.96           H  
ATOM   1251  HA  VAL A  86       6.682  -7.669  70.663  1.00  7.38           H  
ATOM   1252  HB  VAL A  86       4.214  -8.234  70.754  1.00  8.01           H  
ATOM   1253 HG11 VAL A  86       3.212  -9.866  69.295  1.00  8.51           H  
ATOM   1254 HG12 VAL A  86       3.802  -8.561  68.285  1.00  8.51           H  
ATOM   1255 HG13 VAL A  86       4.680 -10.086  68.364  1.00  8.51           H  
ATOM   1256 HG21 VAL A  86       4.518 -10.556  71.417  1.00  8.53           H  
ATOM   1257 HG22 VAL A  86       6.021 -10.679  70.507  1.00  8.53           H  
ATOM   1258 HG23 VAL A  86       5.916  -9.631  71.917  1.00  8.53           H  
ATOM   1259  N   MET A  87       8.043  -9.228  69.201  1.00  7.49           N  
ATOM   1260  CA  MET A  87       8.974  -9.955  68.348  1.00  7.40           C  
ATOM   1261  C   MET A  87       9.393 -11.264  69.022  1.00  7.57           C  
ATOM   1262  O   MET A  87       9.794 -11.257  70.185  1.00  7.82           O  
ATOM   1263  CB  MET A  87      10.172  -9.055  67.970  1.00  7.04           C  
ATOM   1264  CG  MET A  87      11.119  -9.679  66.929  1.00  7.03           C  
ATOM   1265  SD  MET A  87      12.301  -8.502  66.230  1.00  6.77           S  
ATOM   1266  CE  MET A  87      12.819  -9.397  64.747  1.00  6.76           C  
ATOM   1267  H   MET A  87       8.206  -9.289  70.199  1.00  7.49           H  
ATOM   1268  HA  MET A  87       8.458 -10.224  67.427  1.00  7.40           H  
ATOM   1269  HB3 MET A  87      10.739  -8.799  68.866  1.00  7.04           H  
ATOM   1270  HB2 MET A  87       9.798  -8.109  67.575  1.00  7.04           H  
ATOM   1271  HG3 MET A  87      10.540 -10.096  66.107  1.00  7.03           H  
ATOM   1272  HG2 MET A  87      11.677 -10.512  67.356  1.00  7.03           H  
ATOM   1273  HE1 MET A  87      13.626  -8.865  64.245  1.00  6.76           H  
ATOM   1274  HE2 MET A  87      13.167 -10.399  65.001  1.00  6.76           H  
ATOM   1275  HE3 MET A  87      11.981  -9.473  64.056  1.00  6.76           H  
ATOM   1276  N   ASP A  88       9.313 -12.349  68.241  1.00  8.04           N  
ATOM   1277  CA  ASP A  88       9.825 -13.674  68.560  1.00  8.01           C  
ATOM   1278  C   ASP A  88      11.256 -13.756  68.005  1.00  7.84           C  
ATOM   1279  O   ASP A  88      11.451 -13.502  66.818  1.00  7.75           O  
ATOM   1280  CB  ASP A  88       8.908 -14.755  67.932  1.00  8.44           C  
ATOM   1281  CG  ASP A  88       9.289 -16.228  68.167  1.00  9.08           C  
ATOM   1282  OD1 ASP A  88       9.995 -16.524  69.156  1.00  8.96           O  
ATOM   1283  OD2 ASP A  88       8.759 -17.061  67.399  1.00 10.45           O1-
ATOM   1284  H   ASP A  88       8.977 -12.240  67.292  1.00  8.04           H  
ATOM   1285  HA  ASP A  88       9.842 -13.806  69.644  1.00  8.01           H  
ATOM   1286  HB3 ASP A  88       8.821 -14.573  66.858  1.00  8.44           H  
ATOM   1287  HB2 ASP A  88       7.899 -14.610  68.316  1.00  8.44           H  
ATOM   1288  N   GLY A  89      12.220 -14.114  68.865  1.00  8.15           N  
ATOM   1289  CA  GLY A  89      13.631 -14.208  68.500  1.00  8.96           C  
ATOM   1290  C   GLY A  89      13.994 -15.546  67.843  1.00  9.96           C  
ATOM   1291  O   GLY A  89      15.062 -15.633  67.237  1.00 10.52           O  
ATOM   1292  H   GLY A  89      11.982 -14.340  69.822  1.00  8.15           H  
ATOM   1293  HA3 GLY A  89      14.236 -14.081  69.398  1.00  8.96           H  
ATOM   1294  HA2 GLY A  89      13.892 -13.401  67.819  1.00  8.96           H  
ATOM   1295  N   ASN A  90      13.142 -16.581  67.960  1.00 10.56           N  
ATOM   1296  CA  ASN A  90      13.372 -17.908  67.382  1.00 11.90           C  
ATOM   1297  C   ASN A  90      13.181 -17.906  65.856  1.00 11.90           C  
ATOM   1298  O   ASN A  90      14.049 -18.404  65.140  1.00 11.97           O  
ATOM   1299  CB  ASN A  90      12.466 -18.934  68.105  1.00 12.82           C  
ATOM   1300  CG  ASN A  90      12.654 -20.386  67.647  1.00 13.57           C  
ATOM   1301  ND2 ASN A  90      13.875 -20.915  67.751  1.00 13.90           N  
ATOM   1302  OD1 ASN A  90      11.703 -21.025  67.204  1.00 15.32           O  
ATOM   1303  H   ASN A  90      12.280 -16.460  68.477  1.00 10.56           H  
ATOM   1304  HA  ASN A  90      14.411 -18.176  67.576  1.00 11.90           H  
ATOM   1305  HB3 ASN A  90      11.417 -18.667  67.970  1.00 12.82           H  
ATOM   1306  HB2 ASN A  90      12.652 -18.895  69.179  1.00 12.82           H  
ATOM   1307 HD22 ASN A  90      14.034 -21.871  67.467  1.00 13.90           H  
ATOM   1308 HD21 ASN A  90      14.638 -20.375  68.129  1.00 13.90           H  
ATOM   1309  N   THR A  91      12.060 -17.330  65.400  1.00 11.88           N  
ATOM   1310  CA  THR A  91      11.684 -17.240  63.988  1.00 11.49           C  
ATOM   1311  C   THR A  91      12.059 -15.878  63.358  1.00 11.15           C  
ATOM   1312  O   THR A  91      11.998 -15.758  62.134  1.00 12.02           O  
ATOM   1313  CB  THR A  91      10.149 -17.429  63.836  1.00 12.00           C  
ATOM   1314  CG2 THR A  91       9.653 -18.778  64.381  1.00 11.94           C  
ATOM   1315  OG1 THR A  91       9.418 -16.391  64.466  1.00 11.60           O  
ATOM   1316  H   THR A  91      11.395 -16.951  66.060  1.00 11.88           H  
ATOM   1317  HA  THR A  91      12.186 -18.021  63.414  1.00 11.49           H  
ATOM   1318  HB  THR A  91       9.894 -17.395  62.776  1.00 12.00           H  
ATOM   1319 HG21 THR A  91       8.581 -18.895  64.221  1.00 11.94           H  
ATOM   1320 HG22 THR A  91      10.153 -19.607  63.879  1.00 11.94           H  
ATOM   1321 HG23 THR A  91       9.839 -18.883  65.451  1.00 11.94           H  
ATOM   1322  HG1 THR A  91       9.254 -16.641  65.383  1.00 11.60           H  
ATOM   1323  N   LEU A  92      12.407 -14.879  64.192  1.00 10.38           N  
ATOM   1324  CA  LEU A  92      12.627 -13.466  63.843  1.00  9.42           C  
ATOM   1325  C   LEU A  92      11.370 -12.752  63.309  1.00  8.94           C  
ATOM   1326  O   LEU A  92      11.496 -11.645  62.788  1.00  9.29           O  
ATOM   1327  CB  LEU A  92      13.854 -13.264  62.914  1.00  9.48           C  
ATOM   1328  CG  LEU A  92      15.188 -13.857  63.421  1.00  9.69           C  
ATOM   1329  CD1 LEU A  92      16.335 -13.591  62.428  1.00  9.65           C  
ATOM   1330  CD2 LEU A  92      15.571 -13.360  64.824  1.00  9.57           C  
ATOM   1331  H   LEU A  92      12.438 -15.076  65.182  1.00 10.38           H  
ATOM   1332  HA  LEU A  92      12.836 -12.950  64.777  1.00  9.42           H  
ATOM   1333  HB3 LEU A  92      14.006 -12.194  62.760  1.00  9.48           H  
ATOM   1334  HB2 LEU A  92      13.638 -13.673  61.927  1.00  9.48           H  
ATOM   1335  HG  LEU A  92      15.065 -14.939  63.491  1.00  9.69           H  
ATOM   1336 HD11 LEU A  92      16.655 -14.515  61.947  1.00  9.65           H  
ATOM   1337 HD12 LEU A  92      16.042 -12.895  61.642  1.00  9.65           H  
ATOM   1338 HD13 LEU A  92      17.211 -13.163  62.918  1.00  9.65           H  
ATOM   1339 HD21 LEU A  92      16.432 -13.916  65.190  1.00  9.57           H  
ATOM   1340 HD22 LEU A  92      15.826 -12.300  64.822  1.00  9.57           H  
ATOM   1341 HD23 LEU A  92      14.779 -13.511  65.554  1.00  9.57           H  
ATOM   1342  N   LYS A  93      10.180 -13.363  63.455  1.00  9.76           N  
ATOM   1343  CA  LYS A  93       8.900 -12.742  63.130  1.00  9.79           C  
ATOM   1344  C   LYS A  93       8.540 -11.675  64.168  1.00  9.48           C  
ATOM   1345  O   LYS A  93       8.763 -11.880  65.361  1.00  8.87           O  
ATOM   1346  CB  LYS A  93       7.786 -13.800  63.053  1.00 11.10           C  
ATOM   1347  CG  LYS A  93       7.919 -14.753  61.851  1.00 12.60           C  
ATOM   1348  CD  LYS A  93       6.783 -15.788  61.759  1.00 14.58           C  
ATOM   1349  CE  LYS A  93       5.401 -15.166  61.477  1.00 15.67           C  
ATOM   1350  NZ  LYS A  93       4.342 -16.184  61.370  1.00 17.55           N1+
ATOM   1351  H   LYS A  93      10.135 -14.271  63.898  1.00  9.76           H  
ATOM   1352  HA  LYS A  93       8.983 -12.263  62.154  1.00  9.79           H  
ATOM   1353  HB3 LYS A  93       6.836 -13.276  62.963  1.00 11.10           H  
ATOM   1354  HB2 LYS A  93       7.731 -14.363  63.985  1.00 11.10           H  
ATOM   1355  HG3 LYS A  93       8.872 -15.278  61.907  1.00 12.60           H  
ATOM   1356  HG2 LYS A  93       7.955 -14.173  60.928  1.00 12.60           H  
ATOM   1357  HD3 LYS A  93       6.750 -16.357  62.690  1.00 14.58           H  
ATOM   1358  HD2 LYS A  93       7.031 -16.507  60.977  1.00 14.58           H  
ATOM   1359  HE3 LYS A  93       5.425 -14.589  60.552  1.00 15.67           H  
ATOM   1360  HE2 LYS A  93       5.116 -14.482  62.274  1.00 15.67           H  
ATOM   1361  HZ1 LYS A  93       4.289 -16.709  62.232  1.00 17.55           H  
ATOM   1362  HZ2 LYS A  93       3.458 -15.722  61.206  1.00 17.55           H  
ATOM   1363  HZ3 LYS A  93       4.544 -16.810  60.604  1.00 17.55           H  
ATOM   1364  N   ALA A  94       7.954 -10.580  63.673  1.00  8.86           N  
ATOM   1365  CA  ALA A  94       7.423  -9.493  64.477  1.00  7.94           C  
ATOM   1366  C   ALA A  94       6.048  -9.088  63.944  1.00  7.52           C  
ATOM   1367  O   ALA A  94       5.736  -9.334  62.779  1.00  7.60           O  
ATOM   1368  CB  ALA A  94       8.404  -8.311  64.444  1.00  8.00           C  
ATOM   1369  H   ALA A  94       7.782 -10.507  62.681  1.00  8.86           H  
ATOM   1370  HA  ALA A  94       7.285  -9.827  65.505  1.00  7.94           H  
ATOM   1371  HB1 ALA A  94       8.004  -7.447  64.975  1.00  8.00           H  
ATOM   1372  HB2 ALA A  94       9.350  -8.568  64.914  1.00  8.00           H  
ATOM   1373  HB3 ALA A  94       8.626  -8.006  63.421  1.00  8.00           H  
ATOM   1374  N   GLY A  95       5.256  -8.471  64.824  1.00  6.68           N  
ATOM   1375  CA  GLY A  95       3.990  -7.842  64.481  1.00  6.19           C  
ATOM   1376  C   GLY A  95       3.889  -6.565  65.316  1.00  5.75           C  
ATOM   1377  O   GLY A  95       4.499  -6.464  66.382  1.00  5.44           O  
ATOM   1378  H   GLY A  95       5.592  -8.313  65.766  1.00  6.68           H  
ATOM   1379  HA3 GLY A  95       3.163  -8.509  64.697  1.00  6.19           H  
ATOM   1380  HA2 GLY A  95       3.931  -7.607  63.421  1.00  6.19           H  
ATOM   1381  N   ALA A  96       3.109  -5.591  64.827  1.00  5.37           N  
ATOM   1382  CA  ALA A  96       3.003  -4.269  65.434  1.00  5.18           C  
ATOM   1383  C   ALA A  96       1.723  -3.547  65.008  1.00  5.10           C  
ATOM   1384  O   ALA A  96       1.185  -3.808  63.931  1.00  5.08           O  
ATOM   1385  CB  ALA A  96       4.243  -3.430  65.070  1.00  5.07           C  
ATOM   1386  H   ALA A  96       2.616  -5.720  63.955  1.00  5.37           H  
ATOM   1387  HA  ALA A  96       2.955  -4.390  66.517  1.00  5.18           H  
ATOM   1388  HB1 ALA A  96       4.167  -2.419  65.470  1.00  5.07           H  
ATOM   1389  HB2 ALA A  96       5.155  -3.869  65.474  1.00  5.07           H  
ATOM   1390  HB3 ALA A  96       4.369  -3.348  63.990  1.00  5.07           H  
ATOM   1391  N   VAL A  97       1.300  -2.617  65.874  1.00  5.09           N  
ATOM   1392  CA  VAL A  97       0.206  -1.675  65.657  1.00  5.31           C  
ATOM   1393  C   VAL A  97       0.663  -0.278  66.117  1.00  5.38           C  
ATOM   1394  O   VAL A  97       1.427  -0.183  67.077  1.00  5.40           O  
ATOM   1395  CB  VAL A  97      -1.079  -2.081  66.433  1.00  5.25           C  
ATOM   1396  CG1 VAL A  97      -1.652  -3.410  65.911  1.00  5.23           C  
ATOM   1397  CG2 VAL A  97      -0.944  -2.109  67.970  1.00  5.35           C  
ATOM   1398  H   VAL A  97       1.829  -2.465  66.725  1.00  5.09           H  
ATOM   1399  HA  VAL A  97      -0.035  -1.628  64.598  1.00  5.31           H  
ATOM   1400  HB  VAL A  97      -1.833  -1.327  66.204  1.00  5.25           H  
ATOM   1401 HG11 VAL A  97      -2.643  -3.594  66.322  1.00  5.23           H  
ATOM   1402 HG12 VAL A  97      -1.745  -3.402  64.825  1.00  5.23           H  
ATOM   1403 HG13 VAL A  97      -1.017  -4.253  66.181  1.00  5.23           H  
ATOM   1404 HG21 VAL A  97      -1.868  -2.453  68.434  1.00  5.35           H  
ATOM   1405 HG22 VAL A  97      -0.148  -2.785  68.285  1.00  5.35           H  
ATOM   1406 HG23 VAL A  97      -0.733  -1.124  68.386  1.00  5.35           H  
ATOM   1407  N   ALA A  98       0.240   0.780  65.419  1.00  5.59           N  
ATOM   1408  CA  ALA A  98       0.546   2.165  65.752  1.00  5.99           C  
ATOM   1409  C   ALA A  98      -0.643   3.067  65.430  1.00  6.05           C  
ATOM   1410  O   ALA A  98      -1.333   2.869  64.426  1.00  6.83           O  
ATOM   1411  CB  ALA A  98       1.863   2.629  65.113  1.00  5.98           C  
ATOM   1412  H   ALA A  98      -0.338   0.632  64.604  1.00  5.59           H  
ATOM   1413  HA  ALA A  98       0.680   2.221  66.830  1.00  5.99           H  
ATOM   1414  HB1 ALA A  98       2.190   3.569  65.556  1.00  5.98           H  
ATOM   1415  HB2 ALA A  98       2.655   1.901  65.274  1.00  5.98           H  
ATOM   1416  HB3 ALA A  98       1.766   2.793  64.042  1.00  5.98           H  
ATOM   1417  N   GLY A  99      -0.876   4.058  66.291  1.00  6.28           N  
ATOM   1418  CA  GLY A  99      -1.939   5.046  66.186  1.00  6.60           C  
ATOM   1419  C   GLY A  99      -3.335   4.504  66.504  1.00  7.39           C  
ATOM   1420  O   GLY A  99      -4.317   5.150  66.146  1.00  8.13           O  
ATOM   1421  H   GLY A  99      -0.271   4.122  67.109  1.00  6.28           H  
ATOM   1422  HA3 GLY A  99      -1.952   5.476  65.184  1.00  6.60           H  
ATOM   1423  HA2 GLY A  99      -1.717   5.861  66.872  1.00  6.60           H  
ATOM   1424  N   VAL A 100      -3.445   3.316  67.113  1.00  7.82           N  
ATOM   1425  CA  VAL A 100      -4.728   2.672  67.407  1.00  8.02           C  
ATOM   1426  C   VAL A 100      -5.364   3.257  68.683  1.00  8.47           C  
ATOM   1427  O   VAL A 100      -4.684   3.432  69.693  1.00  7.98           O  
ATOM   1428  CB  VAL A 100      -4.622   1.122  67.519  1.00  7.90           C  
ATOM   1429  CG1 VAL A 100      -4.137   0.513  66.194  1.00  7.78           C  
ATOM   1430  CG2 VAL A 100      -3.802   0.569  68.702  1.00  7.79           C  
ATOM   1431  H   VAL A 100      -2.615   2.827  67.418  1.00  7.82           H  
ATOM   1432  HA  VAL A 100      -5.398   2.880  66.570  1.00  8.02           H  
ATOM   1433  HB  VAL A 100      -5.639   0.750  67.659  1.00  7.90           H  
ATOM   1434 HG11 VAL A 100      -4.160  -0.576  66.225  1.00  7.78           H  
ATOM   1435 HG12 VAL A 100      -4.773   0.831  65.368  1.00  7.78           H  
ATOM   1436 HG13 VAL A 100      -3.117   0.817  65.960  1.00  7.78           H  
ATOM   1437 HG21 VAL A 100      -3.778  -0.521  68.679  1.00  7.79           H  
ATOM   1438 HG22 VAL A 100      -2.770   0.913  68.667  1.00  7.79           H  
ATOM   1439 HG23 VAL A 100      -4.225   0.850  69.666  1.00  7.79           H  
ATOM   1440  N   SER A 101      -6.659   3.578  68.581  1.00  9.17           N  
ATOM   1441  CA  SER A 101      -7.447   4.282  69.594  1.00  9.46           C  
ATOM   1442  C   SER A 101      -8.614   3.428  70.121  1.00  9.95           C  
ATOM   1443  O   SER A 101      -9.274   3.854  71.068  1.00  9.18           O  
ATOM   1444  CB  SER A 101      -8.006   5.568  68.948  1.00 10.38           C  
ATOM   1445  OG  SER A 101      -6.966   6.477  68.649  1.00 11.51           O  
ATOM   1446  H   SER A 101      -7.135   3.405  67.702  1.00  9.17           H  
ATOM   1447  HA  SER A 101      -6.832   4.552  70.454  1.00  9.46           H  
ATOM   1448  HB3 SER A 101      -8.700   6.073  69.620  1.00 10.38           H  
ATOM   1449  HB2 SER A 101      -8.557   5.342  68.034  1.00 10.38           H  
ATOM   1450  HG  SER A 101      -6.589   6.793  69.478  1.00 11.51           H  
ATOM   1451  N   HIS A 102      -8.874   2.270  69.488  1.00 10.53           N  
ATOM   1452  CA  HIS A 102     -10.070   1.454  69.710  1.00 10.80           C  
ATOM   1453  C   HIS A 102      -9.764  -0.024  70.005  1.00 10.51           C  
ATOM   1454  O   HIS A 102     -10.692  -0.834  69.998  1.00  9.20           O  
ATOM   1455  CB  HIS A 102     -11.019   1.623  68.507  1.00 11.43           C  
ATOM   1456  CG  HIS A 102     -11.467   3.040  68.249  1.00 12.67           C  
ATOM   1457  CD2 HIS A 102     -12.305   3.875  68.951  1.00 13.14           C  
ATOM   1458  ND1 HIS A 102     -11.061   3.772  67.148  1.00 13.85           N  
ATOM   1459  CE1 HIS A 102     -11.640   4.972  67.231  1.00 14.41           C  
ATOM   1460  NE2 HIS A 102     -12.414   5.106  68.301  1.00 13.96           N  
ATOM   1461  H   HIS A 102      -8.294   1.999  68.706  1.00 10.53           H  
ATOM   1462  HA  HIS A 102     -10.587   1.810  70.600  1.00 10.80           H  
ATOM   1463  HB3 HIS A 102     -11.915   1.032  68.660  1.00 11.43           H  
ATOM   1464  HB2 HIS A 102     -10.553   1.226  67.606  1.00 11.43           H  
ATOM   1465  HD2 HIS A 102     -12.835   3.693  69.872  1.00 13.14           H  
ATOM   1466  HD1 HIS A 102     -10.444   3.450  66.410  1.00 13.85           H  
ATOM   1467  HE1 HIS A 102     -11.496   5.752  66.497  1.00 14.41           H  
ATOM   1468  N   LEU A 103      -8.494  -0.346  70.304  1.00  9.81           N  
ATOM   1469  CA  LEU A 103      -8.048  -1.671  70.734  1.00  9.40           C  
ATOM   1470  C   LEU A 103      -7.529  -1.549  72.170  1.00  9.82           C  
ATOM   1471  O   LEU A 103      -6.580  -0.800  72.405  1.00 10.48           O  
ATOM   1472  CB  LEU A 103      -6.941  -2.187  69.783  1.00  9.88           C  
ATOM   1473  CG  LEU A 103      -7.386  -2.435  68.322  1.00  9.52           C  
ATOM   1474  CD1 LEU A 103      -6.179  -2.679  67.392  1.00  9.19           C  
ATOM   1475  CD2 LEU A 103      -8.430  -3.559  68.189  1.00  9.90           C  
ATOM   1476  H   LEU A 103      -7.791   0.379  70.315  1.00  9.81           H  
ATOM   1477  HA  LEU A 103      -8.877  -2.378  70.746  1.00  9.40           H  
ATOM   1478  HB3 LEU A 103      -6.521  -3.112  70.180  1.00  9.88           H  
ATOM   1479  HB2 LEU A 103      -6.121  -1.466  69.781  1.00  9.88           H  
ATOM   1480  HG  LEU A 103      -7.866  -1.522  67.975  1.00  9.52           H  
ATOM   1481 HD11 LEU A 103      -6.146  -1.931  66.600  1.00  9.19           H  
ATOM   1482 HD12 LEU A 103      -5.229  -2.627  67.925  1.00  9.19           H  
ATOM   1483 HD13 LEU A 103      -6.222  -3.655  66.909  1.00  9.19           H  
ATOM   1484 HD21 LEU A 103      -8.925  -3.509  67.219  1.00  9.90           H  
ATOM   1485 HD22 LEU A 103      -7.968  -4.542  68.281  1.00  9.90           H  
ATOM   1486 HD23 LEU A 103      -9.217  -3.502  68.938  1.00  9.90           H  
ATOM   1487  N   ARG A 104      -8.176  -2.283  73.096  1.00  9.50           N  
ATOM   1488  CA  ARG A 104      -7.904  -2.277  74.538  1.00  9.52           C  
ATOM   1489  C   ARG A 104      -6.454  -2.639  74.901  1.00  8.86           C  
ATOM   1490  O   ARG A 104      -5.884  -2.008  75.792  1.00  8.64           O  
ATOM   1491  CB  ARG A 104      -8.907  -3.214  75.249  1.00  9.71           C  
ATOM   1492  CG  ARG A 104      -8.811  -3.216  76.788  1.00 10.42           C  
ATOM   1493  CD  ARG A 104      -9.788  -4.197  77.452  1.00 11.20           C  
ATOM   1494  NE  ARG A 104      -9.775  -4.059  78.919  1.00 11.11           N  
ATOM   1495  CZ  ARG A 104     -10.725  -3.543  79.720  1.00 12.10           C  
ATOM   1496  NH1 ARG A 104     -11.894  -3.088  79.246  1.00 12.45           N  
ATOM   1497  NH2 ARG A 104     -10.490  -3.485  81.037  1.00 12.07           N1+
ATOM   1498  H   ARG A 104      -8.945  -2.867  72.802  1.00  9.50           H  
ATOM   1499  HA  ARG A 104      -8.090  -1.263  74.889  1.00  9.52           H  
ATOM   1500  HB3 ARG A 104      -8.769  -4.234  74.887  1.00  9.71           H  
ATOM   1501  HB2 ARG A 104      -9.918  -2.934  74.960  1.00  9.71           H  
ATOM   1502  HG3 ARG A 104      -8.883  -2.214  77.214  1.00 10.42           H  
ATOM   1503  HG2 ARG A 104      -7.811  -3.570  77.040  1.00 10.42           H  
ATOM   1504  HD3 ARG A 104      -9.403  -5.205  77.290  1.00 11.20           H  
ATOM   1505  HD2 ARG A 104     -10.777  -4.184  76.995  1.00 11.20           H  
ATOM   1506  HE  ARG A 104      -8.903  -4.341  79.356  1.00 11.11           H  
ATOM   1507 HH12 ARG A 104     -12.592  -2.705  79.866  1.00 12.45           H  
ATOM   1508 HH11 ARG A 104     -12.092  -3.154  78.258  1.00 12.45           H  
ATOM   1509 HH22 ARG A 104     -11.174  -3.103  81.671  1.00 12.07           H  
ATOM   1510 HH21 ARG A 104      -9.611  -3.837  81.404  1.00 12.07           H  
ATOM   1511  N   ASN A 105      -5.910  -3.652  74.206  1.00  8.91           N  
ATOM   1512  CA  ASN A 105      -4.595  -4.230  74.465  1.00  8.76           C  
ATOM   1513  C   ASN A 105      -3.792  -4.282  73.150  1.00  8.67           C  
ATOM   1514  O   ASN A 105      -3.875  -5.286  72.440  1.00  8.75           O  
ATOM   1515  CB  ASN A 105      -4.767  -5.633  75.098  1.00  8.59           C  
ATOM   1516  CG  ASN A 105      -5.413  -5.605  76.487  1.00  8.83           C  
ATOM   1517  ND2 ASN A 105      -4.687  -5.107  77.489  1.00  8.71           N  
ATOM   1518  OD1 ASN A 105      -6.557  -6.024  76.648  1.00  8.90           O  
ATOM   1519  H   ASN A 105      -6.451  -4.096  73.478  1.00  8.91           H  
ATOM   1520  HA  ASN A 105      -4.069  -3.611  75.190  1.00  8.76           H  
ATOM   1521  HB3 ASN A 105      -3.794  -6.113  75.198  1.00  8.59           H  
ATOM   1522  HB2 ASN A 105      -5.360  -6.275  74.444  1.00  8.59           H  
ATOM   1523 HD22 ASN A 105      -5.097  -5.011  78.410  1.00  8.71           H  
ATOM   1524 HD21 ASN A 105      -3.742  -4.780  77.321  1.00  8.71           H  
ATOM   1525  N   PRO A 106      -3.029  -3.204  72.844  1.00  8.97           N  
ATOM   1526  CA  PRO A 106      -2.123  -3.134  71.680  1.00  9.33           C  
ATOM   1527  C   PRO A 106      -1.124  -4.289  71.464  1.00  9.60           C  
ATOM   1528  O   PRO A 106      -0.849  -4.592  70.306  1.00 11.12           O  
ATOM   1529  CB  PRO A 106      -1.379  -1.810  71.883  1.00  9.36           C  
ATOM   1530  CG  PRO A 106      -2.360  -0.934  72.622  1.00  9.55           C  
ATOM   1531  CD  PRO A 106      -3.089  -1.909  73.530  1.00  9.23           C  
ATOM   1532  HA  PRO A 106      -2.758  -3.052  70.796  1.00  9.33           H  
ATOM   1533  HB3 PRO A 106      -1.036  -1.357  70.952  1.00  9.36           H  
ATOM   1534  HB2 PRO A 106      -0.512  -1.963  72.525  1.00  9.36           H  
ATOM   1535  HG3 PRO A 106      -3.061  -0.490  71.913  1.00  9.55           H  
ATOM   1536  HG2 PRO A 106      -1.871  -0.141  73.183  1.00  9.55           H  
ATOM   1537  HD2 PRO A 106      -2.582  -1.976  74.491  1.00  9.23           H  
ATOM   1538  HD3 PRO A 106      -4.106  -1.562  73.705  1.00  9.23           H  
ATOM   1539  N   VAL A 107      -0.598  -4.912  72.537  1.00  9.22           N  
ATOM   1540  CA  VAL A 107       0.352  -6.031  72.439  1.00  9.26           C  
ATOM   1541  C   VAL A 107      -0.300  -7.340  71.949  1.00  9.22           C  
ATOM   1542  O   VAL A 107       0.362  -8.118  71.263  1.00  8.80           O  
ATOM   1543  CB  VAL A 107       1.083  -6.309  73.783  1.00  9.10           C  
ATOM   1544  CG1 VAL A 107       0.220  -6.999  74.863  1.00  9.06           C  
ATOM   1545  CG2 VAL A 107       2.386  -7.105  73.587  1.00  9.05           C  
ATOM   1546  H   VAL A 107      -0.817  -4.587  73.471  1.00  9.22           H  
ATOM   1547  HA  VAL A 107       1.107  -5.744  71.705  1.00  9.26           H  
ATOM   1548  HB  VAL A 107       1.371  -5.334  74.171  1.00  9.10           H  
ATOM   1549 HG11 VAL A 107       0.708  -6.968  75.836  1.00  9.06           H  
ATOM   1550 HG12 VAL A 107      -0.751  -6.520  74.966  1.00  9.06           H  
ATOM   1551 HG13 VAL A 107       0.043  -8.050  74.636  1.00  9.06           H  
ATOM   1552 HG21 VAL A 107       2.905  -7.230  74.536  1.00  9.05           H  
ATOM   1553 HG22 VAL A 107       2.205  -8.105  73.192  1.00  9.05           H  
ATOM   1554 HG23 VAL A 107       3.066  -6.593  72.905  1.00  9.05           H  
ATOM   1555  N   LEU A 108      -1.590  -7.542  72.276  1.00  8.41           N  
ATOM   1556  CA  LEU A 108      -2.384  -8.656  71.764  1.00  8.30           C  
ATOM   1557  C   LEU A 108      -2.713  -8.454  70.276  1.00  7.88           C  
ATOM   1558  O   LEU A 108      -2.700  -9.429  69.528  1.00  7.40           O  
ATOM   1559  CB  LEU A 108      -3.679  -8.840  72.588  1.00  8.71           C  
ATOM   1560  CG  LEU A 108      -3.510  -9.051  74.109  1.00  9.03           C  
ATOM   1561  CD1 LEU A 108      -4.892  -9.174  74.787  1.00  9.09           C  
ATOM   1562  CD2 LEU A 108      -2.581 -10.228  74.472  1.00  9.20           C  
ATOM   1563  H   LEU A 108      -2.079  -6.856  72.834  1.00  8.41           H  
ATOM   1564  HA  LEU A 108      -1.784  -9.565  71.840  1.00  8.30           H  
ATOM   1565  HB3 LEU A 108      -4.222  -9.698  72.190  1.00  8.71           H  
ATOM   1566  HB2 LEU A 108      -4.326  -7.976  72.428  1.00  8.71           H  
ATOM   1567  HG  LEU A 108      -3.042  -8.152  74.510  1.00  9.03           H  
ATOM   1568 HD11 LEU A 108      -4.985  -8.467  75.610  1.00  9.09           H  
ATOM   1569 HD12 LEU A 108      -5.708  -8.960  74.096  1.00  9.09           H  
ATOM   1570 HD13 LEU A 108      -5.081 -10.168  75.191  1.00  9.09           H  
ATOM   1571 HD21 LEU A 108      -3.022 -10.911  75.198  1.00  9.20           H  
ATOM   1572 HD22 LEU A 108      -2.308 -10.830  73.606  1.00  9.20           H  
ATOM   1573 HD23 LEU A 108      -1.660  -9.852  74.917  1.00  9.20           H  
ATOM   1574  N   ALA A 109      -2.973  -7.196  69.870  1.00  7.97           N  
ATOM   1575  CA  ALA A 109      -3.170  -6.805  68.474  1.00  8.07           C  
ATOM   1576  C   ALA A 109      -1.874  -6.898  67.645  1.00  7.98           C  
ATOM   1577  O   ALA A 109      -1.952  -7.216  66.461  1.00  7.74           O  
ATOM   1578  CB  ALA A 109      -3.778  -5.396  68.419  1.00  8.07           C  
ATOM   1579  H   ALA A 109      -2.979  -6.448  70.549  1.00  7.97           H  
ATOM   1580  HA  ALA A 109      -3.893  -7.493  68.032  1.00  8.07           H  
ATOM   1581  HB1 ALA A 109      -4.058  -5.133  67.399  1.00  8.07           H  
ATOM   1582  HB2 ALA A 109      -4.682  -5.334  69.026  1.00  8.07           H  
ATOM   1583  HB3 ALA A 109      -3.083  -4.638  68.781  1.00  8.07           H  
ATOM   1584  N   ALA A 110      -0.712  -6.678  68.287  1.00  8.42           N  
ATOM   1585  CA  ALA A 110       0.618  -6.877  67.714  1.00  8.89           C  
ATOM   1586  C   ALA A 110       0.935  -8.365  67.472  1.00  9.50           C  
ATOM   1587  O   ALA A 110       1.443  -8.687  66.401  1.00  8.82           O  
ATOM   1588  CB  ALA A 110       1.672  -6.210  68.613  1.00  8.42           C  
ATOM   1589  H   ALA A 110      -0.736  -6.378  69.252  1.00  8.42           H  
ATOM   1590  HA  ALA A 110       0.642  -6.369  66.748  1.00  8.89           H  
ATOM   1591  HB1 ALA A 110       2.667  -6.288  68.182  1.00  8.42           H  
ATOM   1592  HB2 ALA A 110       1.462  -5.148  68.748  1.00  8.42           H  
ATOM   1593  HB3 ALA A 110       1.715  -6.669  69.598  1.00  8.42           H  
ATOM   1594  N   ARG A 111       0.572  -9.255  68.417  1.00 10.95           N  
ATOM   1595  CA  ARG A 111       0.627 -10.717  68.244  1.00 12.78           C  
ATOM   1596  C   ARG A 111      -0.275 -11.211  67.104  1.00 12.27           C  
ATOM   1597  O   ARG A 111       0.111 -12.145  66.402  1.00 10.65           O  
ATOM   1598  CB  ARG A 111       0.201 -11.431  69.547  1.00 15.67           C  
ATOM   1599  CG  ARG A 111       1.283 -11.542  70.634  1.00 17.93           C  
ATOM   1600  CD  ARG A 111       2.418 -12.544  70.325  1.00 20.11           C  
ATOM   1601  NE  ARG A 111       1.965 -13.946  70.269  1.00 21.64           N  
ATOM   1602  CZ  ARG A 111       1.770 -14.799  71.291  1.00 20.93           C  
ATOM   1603  NH1 ARG A 111       1.390 -16.053  71.027  1.00 19.99           N  
ATOM   1604  NH2 ARG A 111       1.947 -14.445  72.568  1.00 20.35           N1+
ATOM   1605  H   ARG A 111       0.174  -8.922  69.285  1.00 10.95           H  
ATOM   1606  HA  ARG A 111       1.644 -10.999  67.974  1.00 12.78           H  
ATOM   1607  HB3 ARG A 111      -0.137 -12.444  69.319  1.00 15.67           H  
ATOM   1608  HB2 ARG A 111      -0.675 -10.939  69.965  1.00 15.67           H  
ATOM   1609  HG3 ARG A 111       0.752 -11.912  71.508  1.00 17.93           H  
ATOM   1610  HG2 ARG A 111       1.679 -10.573  70.937  1.00 17.93           H  
ATOM   1611  HD3 ARG A 111       3.279 -12.410  70.976  1.00 20.11           H  
ATOM   1612  HD2 ARG A 111       2.790 -12.355  69.319  1.00 20.11           H  
ATOM   1613  HE  ARG A 111       1.771 -14.302  69.341  1.00 21.64           H  
ATOM   1614 HH12 ARG A 111       1.296 -16.726  71.778  1.00 19.99           H  
ATOM   1615 HH11 ARG A 111       1.264 -16.353  70.066  1.00 19.99           H  
ATOM   1616 HH22 ARG A 111       1.836 -15.138  73.298  1.00 20.35           H  
ATOM   1617 HH21 ARG A 111       2.236 -13.505  72.804  1.00 20.35           H  
ATOM   1618  N   LEU A 112      -1.445 -10.575  66.939  1.00 12.68           N  
ATOM   1619  CA  LEU A 112      -2.424 -10.910  65.913  1.00 13.41           C  
ATOM   1620  C   LEU A 112      -1.919 -10.597  64.493  1.00 12.80           C  
ATOM   1621  O   LEU A 112      -2.155 -11.400  63.594  1.00 12.58           O  
ATOM   1622  CB  LEU A 112      -3.740 -10.178  66.233  1.00 14.37           C  
ATOM   1623  CG  LEU A 112      -4.989 -10.838  65.625  1.00 16.34           C  
ATOM   1624  CD1 LEU A 112      -5.298 -12.194  66.291  1.00 16.55           C  
ATOM   1625  CD2 LEU A 112      -6.184  -9.875  65.678  1.00 17.04           C  
ATOM   1626  H   LEU A 112      -1.698  -9.830  67.574  1.00 12.68           H  
ATOM   1627  HA  LEU A 112      -2.591 -11.986  65.978  1.00 13.41           H  
ATOM   1628  HB3 LEU A 112      -3.664  -9.144  65.896  1.00 14.37           H  
ATOM   1629  HB2 LEU A 112      -3.879 -10.123  67.311  1.00 14.37           H  
ATOM   1630  HG  LEU A 112      -4.796 -11.032  64.568  1.00 16.34           H  
ATOM   1631 HD11 LEU A 112      -6.366 -12.379  66.404  1.00 16.55           H  
ATOM   1632 HD12 LEU A 112      -4.893 -13.006  65.690  1.00 16.55           H  
ATOM   1633 HD13 LEU A 112      -4.849 -12.276  67.281  1.00 16.55           H  
ATOM   1634 HD21 LEU A 112      -6.465  -9.616  64.659  1.00 17.04           H  
ATOM   1635 HD22 LEU A 112      -7.059 -10.297  66.172  1.00 17.04           H  
ATOM   1636 HD23 LEU A 112      -5.951  -8.943  66.194  1.00 17.04           H  
ATOM   1637  N   VAL A 113      -1.196  -9.473  64.329  1.00 13.27           N  
ATOM   1638  CA  VAL A 113      -0.523  -9.090  63.083  1.00 14.13           C  
ATOM   1639  C   VAL A 113       0.607 -10.068  62.702  1.00 14.42           C  
ATOM   1640  O   VAL A 113       0.744 -10.382  61.522  1.00 13.85           O  
ATOM   1641  CB  VAL A 113       0.028  -7.631  63.158  1.00 13.96           C  
ATOM   1642  CG1 VAL A 113       1.018  -7.225  62.043  1.00 14.51           C  
ATOM   1643  CG2 VAL A 113      -1.136  -6.626  63.178  1.00 14.11           C  
ATOM   1644  H   VAL A 113      -1.053  -8.858  65.118  1.00 13.27           H  
ATOM   1645  HA  VAL A 113      -1.266  -9.131  62.285  1.00 14.13           H  
ATOM   1646  HB  VAL A 113       0.559  -7.518  64.104  1.00 13.96           H  
ATOM   1647 HG11 VAL A 113       1.279  -6.169  62.114  1.00 14.51           H  
ATOM   1648 HG12 VAL A 113       1.955  -7.779  62.099  1.00 14.51           H  
ATOM   1649 HG13 VAL A 113       0.591  -7.391  61.053  1.00 14.51           H  
ATOM   1650 HG21 VAL A 113      -0.779  -5.600  63.265  1.00 14.11           H  
ATOM   1651 HG22 VAL A 113      -1.725  -6.702  62.265  1.00 14.11           H  
ATOM   1652 HG23 VAL A 113      -1.816  -6.803  64.006  1.00 14.11           H  
ATOM   1653  N   MET A 114       1.356 -10.562  63.704  1.00 15.53           N  
ATOM   1654  CA  MET A 114       2.439 -11.529  63.523  1.00 17.33           C  
ATOM   1655  C   MET A 114       1.950 -12.917  63.060  1.00 17.24           C  
ATOM   1656  O   MET A 114       2.585 -13.513  62.190  1.00 16.95           O  
ATOM   1657  CB  MET A 114       3.247 -11.634  64.836  1.00 19.32           C  
ATOM   1658  CG  MET A 114       4.582 -12.379  64.689  1.00 21.51           C  
ATOM   1659  SD  MET A 114       5.513 -12.553  66.230  1.00 25.21           S  
ATOM   1660  CE  MET A 114       4.555 -13.891  66.978  1.00 22.30           C  
ATOM   1661  H   MET A 114       1.178 -10.261  64.652  1.00 15.53           H  
ATOM   1662  HA  MET A 114       3.101 -11.128  62.752  1.00 17.33           H  
ATOM   1663  HB3 MET A 114       2.643 -12.116  65.603  1.00 19.32           H  
ATOM   1664  HB2 MET A 114       3.457 -10.641  65.226  1.00 19.32           H  
ATOM   1665  HG3 MET A 114       5.211 -11.854  63.973  1.00 21.51           H  
ATOM   1666  HG2 MET A 114       4.428 -13.377  64.283  1.00 21.51           H  
ATOM   1667  HE1 MET A 114       5.068 -14.255  67.860  1.00 22.30           H  
ATOM   1668  HE2 MET A 114       3.568 -13.542  67.277  1.00 22.30           H  
ATOM   1669  HE3 MET A 114       4.443 -14.725  66.285  1.00 22.30           H  
ATOM   1670  N   GLU A 115       0.863 -13.412  63.676  1.00 17.02           N  
ATOM   1671  CA  GLU A 115       0.428 -14.809  63.579  1.00 16.33           C  
ATOM   1672  C   GLU A 115      -0.759 -15.050  62.636  1.00 15.25           C  
ATOM   1673  O   GLU A 115      -0.877 -16.166  62.131  1.00 16.84           O  
ATOM   1674  CB  GLU A 115       0.101 -15.324  64.993  1.00 16.40           C  
ATOM   1675  CG  GLU A 115       1.354 -15.381  65.892  1.00 17.03           C  
ATOM   1676  CD  GLU A 115       1.117 -15.904  67.313  1.00 18.39           C  
ATOM   1677  OE1 GLU A 115      -0.014 -15.774  67.831  1.00 18.96           O  
ATOM   1678  OE2 GLU A 115       2.108 -16.403  67.889  1.00 18.09           O1-
ATOM   1679  H   GLU A 115       0.402 -12.856  64.384  1.00 17.02           H  
ATOM   1680  HA  GLU A 115       1.248 -15.419  63.195  1.00 16.33           H  
ATOM   1681  HB3 GLU A 115      -0.349 -16.317  64.939  1.00 16.40           H  
ATOM   1682  HB2 GLU A 115      -0.652 -14.675  65.444  1.00 16.40           H  
ATOM   1683  HG3 GLU A 115       1.786 -14.386  65.984  1.00 17.03           H  
ATOM   1684  HG2 GLU A 115       2.113 -15.999  65.407  1.00 17.03           H  
ATOM   1685  N   GLN A 116      -1.608 -14.034  62.413  1.00 14.13           N  
ATOM   1686  CA  GLN A 116      -2.803 -14.123  61.565  1.00 13.71           C  
ATOM   1687  C   GLN A 116      -2.776 -13.111  60.405  1.00 14.45           C  
ATOM   1688  O   GLN A 116      -3.829 -12.778  59.859  1.00 15.26           O  
ATOM   1689  CB  GLN A 116      -4.084 -14.026  62.423  1.00 12.98           C  
ATOM   1690  CG  GLN A 116      -4.238 -15.192  63.421  1.00 12.34           C  
ATOM   1691  CD  GLN A 116      -5.611 -15.232  64.098  1.00 11.24           C  
ATOM   1692  NE2 GLN A 116      -5.662 -15.755  65.324  1.00 11.05           N  
ATOM   1693  OE1 GLN A 116      -6.618 -14.820  63.525  1.00 11.16           O  
ATOM   1694  H   GLN A 116      -1.456 -13.143  62.869  1.00 14.13           H  
ATOM   1695  HA  GLN A 116      -2.832 -15.093  61.065  1.00 13.71           H  
ATOM   1696  HB3 GLN A 116      -4.947 -14.024  61.758  1.00 12.98           H  
ATOM   1697  HB2 GLN A 116      -4.110 -13.078  62.961  1.00 12.98           H  
ATOM   1698  HG3 GLN A 116      -3.461 -15.133  64.184  1.00 12.34           H  
ATOM   1699  HG2 GLN A 116      -4.098 -16.141  62.903  1.00 12.34           H  
ATOM   1700 HE22 GLN A 116      -6.545 -15.816  65.811  1.00 11.05           H  
ATOM   1701 HE21 GLN A 116      -4.824 -16.096  65.772  1.00 11.05           H  
ATOM   1702  N   SER A 117      -1.568 -12.677  60.015  1.00 13.49           N  
ATOM   1703  CA  SER A 117      -1.317 -11.852  58.838  1.00 13.51           C  
ATOM   1704  C   SER A 117       0.105 -12.142  58.317  1.00 15.06           C  
ATOM   1705  O   SER A 117       0.978 -12.489  59.115  1.00 15.26           O  
ATOM   1706  CB  SER A 117      -1.610 -10.359  59.163  1.00 12.88           C  
ATOM   1707  OG  SER A 117      -0.505  -9.484  59.063  1.00 11.44           O  
ATOM   1708  H   SER A 117      -0.742 -12.989  60.508  1.00 13.49           H  
ATOM   1709  HA  SER A 117      -2.030 -12.182  58.081  1.00 13.51           H  
ATOM   1710  HB3 SER A 117      -1.994 -10.253  60.175  1.00 12.88           H  
ATOM   1711  HB2 SER A 117      -2.386  -9.984  58.496  1.00 12.88           H  
ATOM   1712  HG  SER A 117       0.094  -9.673  59.795  1.00 11.44           H  
ATOM   1713  N   PRO A 118       0.331 -11.950  56.997  1.00 17.76           N  
ATOM   1714  CA  PRO A 118       1.685 -12.009  56.421  1.00 18.36           C  
ATOM   1715  C   PRO A 118       2.555 -10.771  56.728  1.00 18.99           C  
ATOM   1716  O   PRO A 118       3.747 -10.810  56.434  1.00 19.31           O  
ATOM   1717  CB  PRO A 118       1.408 -12.155  54.916  1.00 18.22           C  
ATOM   1718  CG  PRO A 118       0.118 -11.381  54.696  1.00 18.20           C  
ATOM   1719  CD  PRO A 118      -0.674 -11.643  55.973  1.00 17.80           C  
ATOM   1720  HA  PRO A 118       2.220 -12.891  56.778  1.00 18.36           H  
ATOM   1721  HB3 PRO A 118       1.250 -13.208  54.680  1.00 18.22           H  
ATOM   1722  HB2 PRO A 118       2.220 -11.799  54.281  1.00 18.22           H  
ATOM   1723  HG3 PRO A 118      -0.415 -11.668  53.789  1.00 18.20           H  
ATOM   1724  HG2 PRO A 118       0.348 -10.320  54.627  1.00 18.20           H  
ATOM   1725  HD2 PRO A 118      -1.295 -10.784  56.231  1.00 17.80           H  
ATOM   1726  HD3 PRO A 118      -1.319 -12.513  55.843  1.00 17.80           H  
ATOM   1727  N   HIS A 119       1.947  -9.709  57.288  1.00 18.72           N  
ATOM   1728  CA  HIS A 119       2.556  -8.405  57.546  1.00 15.91           C  
ATOM   1729  C   HIS A 119       3.217  -8.324  58.929  1.00 14.26           C  
ATOM   1730  O   HIS A 119       2.906  -9.119  59.816  1.00 12.51           O  
ATOM   1731  CB  HIS A 119       1.491  -7.302  57.373  1.00 15.67           C  
ATOM   1732  CG  HIS A 119       0.697  -7.385  56.091  1.00 17.02           C  
ATOM   1733  CD2 HIS A 119      -0.653  -7.276  55.847  1.00 17.75           C  
ATOM   1734  ND1 HIS A 119       1.275  -7.636  54.857  1.00 15.91           N  
ATOM   1735  CE1 HIS A 119       0.291  -7.656  53.954  1.00 17.45           C  
ATOM   1736  NE2 HIS A 119      -0.907  -7.440  54.482  1.00 17.87           N  
ATOM   1737  H   HIS A 119       0.968  -9.776  57.532  1.00 18.72           H  
ATOM   1738  HA  HIS A 119       3.319  -8.237  56.794  1.00 15.91           H  
ATOM   1739  HB3 HIS A 119       1.968  -6.321  57.401  1.00 15.67           H  
ATOM   1740  HB2 HIS A 119       0.790  -7.314  58.208  1.00 15.67           H  
ATOM   1741  HD2 HIS A 119      -1.451  -7.084  56.548  1.00 17.75           H  
ATOM   1742  HD1 HIS A 119       2.265  -7.748  54.673  1.00 15.91           H  
ATOM   1743  HE1 HIS A 119       0.455  -7.823  52.900  1.00 17.45           H  
ATOM   1744  N   VAL A 120       4.119  -7.339  59.068  1.00 13.21           N  
ATOM   1745  CA  VAL A 120       4.905  -7.073  60.276  1.00 11.60           C  
ATOM   1746  C   VAL A 120       4.472  -5.772  60.987  1.00 10.94           C  
ATOM   1747  O   VAL A 120       4.781  -5.614  62.167  1.00 10.48           O  
ATOM   1748  CB  VAL A 120       6.425  -7.031  59.923  1.00 11.29           C  
ATOM   1749  CG1 VAL A 120       7.368  -6.427  60.986  1.00 11.13           C  
ATOM   1750  CG2 VAL A 120       6.929  -8.439  59.564  1.00 11.79           C  
ATOM   1751  H   VAL A 120       4.312  -6.740  58.279  1.00 13.21           H  
ATOM   1752  HA  VAL A 120       4.742  -7.876  60.994  1.00 11.60           H  
ATOM   1753  HB  VAL A 120       6.537  -6.423  59.024  1.00 11.29           H  
ATOM   1754 HG11 VAL A 120       8.412  -6.569  60.709  1.00 11.13           H  
ATOM   1755 HG12 VAL A 120       7.216  -5.354  61.101  1.00 11.13           H  
ATOM   1756 HG13 VAL A 120       7.218  -6.895  61.958  1.00 11.13           H  
ATOM   1757 HG21 VAL A 120       7.948  -8.405  59.183  1.00 11.79           H  
ATOM   1758 HG22 VAL A 120       6.925  -9.097  60.433  1.00 11.79           H  
ATOM   1759 HG23 VAL A 120       6.310  -8.907  58.800  1.00 11.79           H  
ATOM   1760  N   MET A 121       3.737  -4.883  60.300  1.00 11.06           N  
ATOM   1761  CA  MET A 121       3.210  -3.658  60.895  1.00 10.95           C  
ATOM   1762  C   MET A 121       1.915  -3.240  60.193  1.00 10.83           C  
ATOM   1763  O   MET A 121       1.878  -3.161  58.965  1.00 10.04           O  
ATOM   1764  CB  MET A 121       4.290  -2.551  60.891  1.00 11.21           C  
ATOM   1765  CG  MET A 121       3.856  -1.235  61.559  1.00 11.47           C  
ATOM   1766  SD  MET A 121       5.199  -0.029  61.710  1.00 11.29           S  
ATOM   1767  CE  MET A 121       4.268   1.392  62.336  1.00 12.43           C  
ATOM   1768  H   MET A 121       3.487  -5.056  59.337  1.00 11.06           H  
ATOM   1769  HA  MET A 121       2.958  -3.869  61.936  1.00 10.95           H  
ATOM   1770  HB3 MET A 121       4.598  -2.345  59.864  1.00 11.21           H  
ATOM   1771  HB2 MET A 121       5.184  -2.916  61.399  1.00 11.21           H  
ATOM   1772  HG3 MET A 121       3.469  -1.436  62.559  1.00 11.47           H  
ATOM   1773  HG2 MET A 121       3.044  -0.769  61.001  1.00 11.47           H  
ATOM   1774  HE1 MET A 121       4.932   2.235  62.523  1.00 12.43           H  
ATOM   1775  HE2 MET A 121       3.525   1.702  61.604  1.00 12.43           H  
ATOM   1776  HE3 MET A 121       3.763   1.132  63.264  1.00 12.43           H  
ATOM   1777  N   MET A 122       0.900  -2.944  61.017  1.00 10.96           N  
ATOM   1778  CA  MET A 122      -0.356  -2.303  60.634  1.00 10.37           C  
ATOM   1779  C   MET A 122      -0.462  -0.952  61.368  1.00 10.57           C  
ATOM   1780  O   MET A 122       0.243  -0.743  62.356  1.00  9.98           O  
ATOM   1781  CB  MET A 122      -1.538  -3.227  60.998  1.00 10.19           C  
ATOM   1782  CG  MET A 122      -1.531  -4.603  60.307  1.00  9.91           C  
ATOM   1783  SD  MET A 122      -1.600  -4.600  58.495  1.00  9.42           S  
ATOM   1784  CE  MET A 122      -3.286  -3.994  58.241  1.00  9.89           C  
ATOM   1785  H   MET A 122       1.034  -3.050  62.014  1.00 10.96           H  
ATOM   1786  HA  MET A 122      -0.365  -2.119  59.563  1.00 10.37           H  
ATOM   1787  HB3 MET A 122      -2.472  -2.724  60.751  1.00 10.19           H  
ATOM   1788  HB2 MET A 122      -1.563  -3.382  62.078  1.00 10.19           H  
ATOM   1789  HG3 MET A 122      -2.383  -5.183  60.662  1.00  9.91           H  
ATOM   1790  HG2 MET A 122      -0.641  -5.159  60.599  1.00  9.91           H  
ATOM   1791  HE1 MET A 122      -3.492  -3.938  57.174  1.00  9.89           H  
ATOM   1792  HE2 MET A 122      -4.013  -4.664  58.702  1.00  9.89           H  
ATOM   1793  HE3 MET A 122      -3.410  -2.997  58.662  1.00  9.89           H  
ATOM   1794  N   ILE A 123      -1.336  -0.053  60.884  1.00 10.47           N  
ATOM   1795  CA  ILE A 123      -1.561   1.266  61.486  1.00 10.20           C  
ATOM   1796  C   ILE A 123      -3.029   1.720  61.398  1.00 10.01           C  
ATOM   1797  O   ILE A 123      -3.751   1.304  60.490  1.00  9.92           O  
ATOM   1798  CB  ILE A 123      -0.669   2.381  60.854  1.00 10.14           C  
ATOM   1799  CG1 ILE A 123      -0.895   2.652  59.346  1.00 10.41           C  
ATOM   1800  CG2 ILE A 123       0.819   2.151  61.166  1.00  9.62           C  
ATOM   1801  CD1 ILE A 123      -0.403   4.022  58.864  1.00 10.54           C  
ATOM   1802  H   ILE A 123      -1.863  -0.256  60.046  1.00 10.47           H  
ATOM   1803  HA  ILE A 123      -1.335   1.194  62.550  1.00 10.20           H  
ATOM   1804  HB  ILE A 123      -0.940   3.301  61.367  1.00 10.14           H  
ATOM   1805 HG13 ILE A 123      -1.947   2.577  59.080  1.00 10.41           H  
ATOM   1806 HG12 ILE A 123      -0.391   1.890  58.763  1.00 10.41           H  
ATOM   1807 HG21 ILE A 123       1.430   3.021  60.930  1.00  9.62           H  
ATOM   1808 HG22 ILE A 123       0.962   1.930  62.222  1.00  9.62           H  
ATOM   1809 HG23 ILE A 123       1.216   1.305  60.605  1.00  9.62           H  
ATOM   1810 HD11 ILE A 123      -0.215   3.998  57.792  1.00 10.54           H  
ATOM   1811 HD12 ILE A 123      -1.149   4.795  59.054  1.00 10.54           H  
ATOM   1812 HD13 ILE A 123       0.527   4.323  59.342  1.00 10.54           H  
ATOM   1813  N   GLY A 124      -3.400   2.608  62.340  1.00 10.12           N  
ATOM   1814  CA  GLY A 124      -4.658   3.357  62.407  1.00 10.49           C  
ATOM   1815  C   GLY A 124      -5.895   2.452  62.382  1.00 10.54           C  
ATOM   1816  O   GLY A 124      -5.891   1.364  62.957  1.00 10.76           O  
ATOM   1817  H   GLY A 124      -2.720   2.846  63.051  1.00 10.12           H  
ATOM   1818  HA3 GLY A 124      -4.689   4.069  61.581  1.00 10.49           H  
ATOM   1819  HA2 GLY A 124      -4.669   3.937  63.331  1.00 10.49           H  
ATOM   1820  N   GLU A 125      -6.949   2.922  61.695  1.00 12.27           N  
ATOM   1821  CA  GLU A 125      -8.207   2.205  61.461  1.00 13.84           C  
ATOM   1822  C   GLU A 125      -8.050   0.866  60.718  1.00 12.68           C  
ATOM   1823  O   GLU A 125      -8.879  -0.018  60.912  1.00 11.23           O  
ATOM   1824  CB  GLU A 125      -9.192   3.118  60.706  1.00 16.77           C  
ATOM   1825  CG  GLU A 125      -9.594   4.384  61.497  1.00 20.40           C  
ATOM   1826  CD  GLU A 125     -10.587   5.320  60.785  1.00 25.66           C  
ATOM   1827  OE1 GLU A 125     -11.066   6.246  61.476  1.00 28.26           O  
ATOM   1828  OE2 GLU A 125     -10.858   5.120  59.579  1.00 29.34           O1-
ATOM   1829  H   GLU A 125      -6.890   3.836  61.269  1.00 12.27           H  
ATOM   1830  HA  GLU A 125      -8.634   1.978  62.436  1.00 13.84           H  
ATOM   1831  HB3 GLU A 125     -10.091   2.554  60.452  1.00 16.77           H  
ATOM   1832  HB2 GLU A 125      -8.742   3.412  59.756  1.00 16.77           H  
ATOM   1833  HG3 GLU A 125      -8.706   4.970  61.737  1.00 20.40           H  
ATOM   1834  HG2 GLU A 125     -10.027   4.082  62.453  1.00 20.40           H  
ATOM   1835  N   GLY A 126      -6.985   0.722  59.913  1.00 11.43           N  
ATOM   1836  CA  GLY A 126      -6.681  -0.497  59.172  1.00 10.63           C  
ATOM   1837  C   GLY A 126      -6.175  -1.624  60.089  1.00  9.87           C  
ATOM   1838  O   GLY A 126      -6.494  -2.786  59.840  1.00 10.66           O  
ATOM   1839  H   GLY A 126      -6.335   1.490  59.817  1.00 11.43           H  
ATOM   1840  HA3 GLY A 126      -5.910  -0.239  58.452  1.00 10.63           H  
ATOM   1841  HA2 GLY A 126      -7.553  -0.830  58.607  1.00 10.63           H  
ATOM   1842  N   ALA A 127      -5.437  -1.285  61.163  1.00  8.99           N  
ATOM   1843  CA  ALA A 127      -5.042  -2.210  62.231  1.00  8.71           C  
ATOM   1844  C   ALA A 127      -6.227  -2.629  63.116  1.00  8.44           C  
ATOM   1845  O   ALA A 127      -6.280  -3.783  63.540  1.00  8.17           O  
ATOM   1846  CB  ALA A 127      -3.959  -1.559  63.103  1.00  8.60           C  
ATOM   1847  H   ALA A 127      -5.206  -0.312  61.312  1.00  8.99           H  
ATOM   1848  HA  ALA A 127      -4.625  -3.109  61.775  1.00  8.71           H  
ATOM   1849  HB1 ALA A 127      -3.640  -2.226  63.903  1.00  8.60           H  
ATOM   1850  HB2 ALA A 127      -3.079  -1.306  62.521  1.00  8.60           H  
ATOM   1851  HB3 ALA A 127      -4.314  -0.639  63.562  1.00  8.60           H  
ATOM   1852  N   GLU A 128      -7.153  -1.685  63.357  1.00  8.68           N  
ATOM   1853  CA  GLU A 128      -8.381  -1.891  64.120  1.00  9.56           C  
ATOM   1854  C   GLU A 128      -9.357  -2.838  63.410  1.00  9.94           C  
ATOM   1855  O   GLU A 128      -9.789  -3.799  64.035  1.00 10.09           O  
ATOM   1856  CB  GLU A 128      -9.053  -0.540  64.413  1.00  9.71           C  
ATOM   1857  CG  GLU A 128      -8.218   0.397  65.311  1.00  9.95           C  
ATOM   1858  CD  GLU A 128      -8.770   1.824  65.448  1.00 10.64           C  
ATOM   1859  OE1 GLU A 128      -9.834   2.133  64.866  1.00 11.35           O  
ATOM   1860  OE2 GLU A 128      -8.118   2.601  66.174  1.00 11.05           O1-
ATOM   1861  H   GLU A 128      -7.019  -0.757  62.981  1.00  8.68           H  
ATOM   1862  HA  GLU A 128      -8.112  -2.348  65.074  1.00  9.56           H  
ATOM   1863  HB3 GLU A 128     -10.018  -0.709  64.888  1.00  9.71           H  
ATOM   1864  HB2 GLU A 128      -9.274  -0.046  63.468  1.00  9.71           H  
ATOM   1865  HG3 GLU A 128      -7.195   0.465  64.946  1.00  9.95           H  
ATOM   1866  HG2 GLU A 128      -8.150  -0.034  66.308  1.00  9.95           H  
ATOM   1867  N   ASN A 129      -9.661  -2.578  62.125  1.00 10.98           N  
ATOM   1868  CA  ASN A 129     -10.570  -3.389  61.300  1.00 10.91           C  
ATOM   1869  C   ASN A 129     -10.037  -4.811  61.046  1.00 11.13           C  
ATOM   1870  O   ASN A 129     -10.838  -5.746  61.018  1.00 11.05           O  
ATOM   1871  CB  ASN A 129     -10.863  -2.684  59.952  1.00 11.96           C  
ATOM   1872  CG  ASN A 129     -11.586  -1.330  60.030  1.00 12.60           C  
ATOM   1873  ND2 ASN A 129     -12.245  -1.008  61.147  1.00 12.63           N  
ATOM   1874  OD1 ASN A 129     -11.551  -0.570  59.066  1.00 12.78           O  
ATOM   1875  H   ASN A 129      -9.269  -1.757  61.680  1.00 10.98           H  
ATOM   1876  HA  ASN A 129     -11.503  -3.489  61.857  1.00 10.91           H  
ATOM   1877  HB3 ASN A 129     -11.486  -3.330  59.332  1.00 11.96           H  
ATOM   1878  HB2 ASN A 129      -9.931  -2.541  59.401  1.00 11.96           H  
ATOM   1879 HD22 ASN A 129     -12.717  -0.118  61.208  1.00 12.63           H  
ATOM   1880 HD21 ASN A 129     -12.250  -1.630  61.941  1.00 12.63           H  
ATOM   1881  N   PHE A 130      -8.704  -4.950  60.934  1.00 11.07           N  
ATOM   1882  CA  PHE A 130      -7.990  -6.227  60.933  1.00 10.66           C  
ATOM   1883  C   PHE A 130      -8.230  -7.051  62.216  1.00 10.86           C  
ATOM   1884  O   PHE A 130      -8.509  -8.247  62.130  1.00 10.71           O  
ATOM   1885  CB  PHE A 130      -6.489  -5.972  60.635  1.00 10.34           C  
ATOM   1886  CG  PHE A 130      -5.547  -7.129  60.916  1.00 10.65           C  
ATOM   1887  CD1 PHE A 130      -5.414  -8.168  59.973  1.00 10.89           C  
ATOM   1888  CD2 PHE A 130      -4.971  -7.282  62.196  1.00 10.74           C  
ATOM   1889  CE1 PHE A 130      -4.706  -9.313  60.304  1.00 11.13           C  
ATOM   1890  CE2 PHE A 130      -4.277  -8.440  62.510  1.00 10.55           C  
ATOM   1891  CZ  PHE A 130      -4.153  -9.453  61.570  1.00 11.08           C  
ATOM   1892  H   PHE A 130      -8.123  -4.123  60.953  1.00 11.07           H  
ATOM   1893  HA  PHE A 130      -8.388  -6.821  60.108  1.00 10.66           H  
ATOM   1894  HB3 PHE A 130      -6.138  -5.113  61.207  1.00 10.34           H  
ATOM   1895  HB2 PHE A 130      -6.380  -5.693  59.586  1.00 10.34           H  
ATOM   1896  HD1 PHE A 130      -5.884  -8.088  59.004  1.00 10.89           H  
ATOM   1897  HD2 PHE A 130      -5.099  -6.515  62.947  1.00 10.74           H  
ATOM   1898  HE1 PHE A 130      -4.612 -10.113  59.585  1.00 11.13           H  
ATOM   1899  HE2 PHE A 130      -3.851  -8.559  63.495  1.00 10.55           H  
ATOM   1900  HZ  PHE A 130      -3.632 -10.363  61.823  1.00 11.08           H  
ATOM   1901  N   ALA A 131      -8.125  -6.374  63.371  1.00 11.51           N  
ATOM   1902  CA  ALA A 131      -8.295  -6.954  64.697  1.00 12.56           C  
ATOM   1903  C   ALA A 131      -9.752  -7.286  65.056  1.00 13.50           C  
ATOM   1904  O   ALA A 131      -9.979  -8.313  65.694  1.00 13.50           O  
ATOM   1905  CB  ALA A 131      -7.647  -6.029  65.732  1.00 12.77           C  
ATOM   1906  H   ALA A 131      -7.895  -5.389  63.349  1.00 11.51           H  
ATOM   1907  HA  ALA A 131      -7.751  -7.893  64.713  1.00 12.56           H  
ATOM   1908  HB1 ALA A 131      -7.806  -6.394  66.744  1.00 12.77           H  
ATOM   1909  HB2 ALA A 131      -6.570  -5.961  65.574  1.00 12.77           H  
ATOM   1910  HB3 ALA A 131      -8.052  -5.020  65.670  1.00 12.77           H  
ATOM   1911  N   PHE A 132     -10.708  -6.445  64.621  1.00 14.69           N  
ATOM   1912  CA  PHE A 132     -12.148  -6.636  64.830  1.00 15.87           C  
ATOM   1913  C   PHE A 132     -12.700  -7.860  64.080  1.00 18.36           C  
ATOM   1914  O   PHE A 132     -13.566  -8.551  64.617  1.00 18.79           O  
ATOM   1915  CB  PHE A 132     -12.935  -5.369  64.424  1.00 14.72           C  
ATOM   1916  CG  PHE A 132     -12.600  -4.058  65.125  1.00 13.62           C  
ATOM   1917  CD1 PHE A 132     -12.078  -4.016  66.438  1.00 13.73           C  
ATOM   1918  CD2 PHE A 132     -12.949  -2.842  64.497  1.00 12.73           C  
ATOM   1919  CE1 PHE A 132     -11.838  -2.794  67.053  1.00 13.17           C  
ATOM   1920  CE2 PHE A 132     -12.710  -1.631  65.132  1.00 12.63           C  
ATOM   1921  CZ  PHE A 132     -12.148  -1.608  66.402  1.00 12.51           C  
ATOM   1922  H   PHE A 132     -10.436  -5.599  64.136  1.00 14.69           H  
ATOM   1923  HA  PHE A 132     -12.307  -6.825  65.890  1.00 15.87           H  
ATOM   1924  HB3 PHE A 132     -14.001  -5.546  64.574  1.00 14.72           H  
ATOM   1925  HB2 PHE A 132     -12.808  -5.206  63.352  1.00 14.72           H  
ATOM   1926  HD1 PHE A 132     -11.836  -4.921  66.972  1.00 13.73           H  
ATOM   1927  HD2 PHE A 132     -13.395  -2.849  63.513  1.00 12.73           H  
ATOM   1928  HE1 PHE A 132     -11.415  -2.768  68.046  1.00 13.17           H  
ATOM   1929  HE2 PHE A 132     -12.960  -0.703  64.639  1.00 12.63           H  
ATOM   1930  HZ  PHE A 132     -11.960  -0.664  66.889  1.00 12.51           H  
ATOM   1931  N   ALA A 133     -12.150  -8.132  62.883  1.00 20.85           N  
ATOM   1932  CA  ALA A 133     -12.425  -9.322  62.075  1.00 21.51           C  
ATOM   1933  C   ALA A 133     -11.853 -10.630  62.663  1.00 24.90           C  
ATOM   1934  O   ALA A 133     -12.201 -11.702  62.171  1.00 28.07           O  
ATOM   1935  CB  ALA A 133     -11.874  -9.079  60.661  1.00 20.64           C  
ATOM   1936  H   ALA A 133     -11.449  -7.503  62.513  1.00 20.85           H  
ATOM   1937  HA  ALA A 133     -13.507  -9.442  62.004  1.00 21.51           H  
ATOM   1938  HB1 ALA A 133     -12.065  -9.930  60.005  1.00 20.64           H  
ATOM   1939  HB2 ALA A 133     -12.340  -8.206  60.205  1.00 20.64           H  
ATOM   1940  HB3 ALA A 133     -10.797  -8.907  60.677  1.00 20.64           H  
ATOM   1941  N   ARG A 134     -10.991 -10.519  63.687  1.00 25.39           N  
ATOM   1942  CA  ARG A 134     -10.313 -11.619  64.375  1.00 22.97           C  
ATOM   1943  C   ARG A 134     -10.608 -11.587  65.889  1.00 22.90           C  
ATOM   1944  O   ARG A 134      -9.760 -11.985  66.688  1.00 24.58           O  
ATOM   1945  CB  ARG A 134      -8.812 -11.550  64.030  1.00 22.36           C  
ATOM   1946  CG  ARG A 134      -8.519 -11.972  62.582  1.00 22.48           C  
ATOM   1947  CD  ARG A 134      -7.114 -11.573  62.111  1.00 22.46           C  
ATOM   1948  NE  ARG A 134      -6.887 -11.943  60.704  1.00 21.78           N  
ATOM   1949  CZ  ARG A 134      -7.377 -11.343  59.602  1.00 22.32           C  
ATOM   1950  NH1 ARG A 134      -8.175 -10.265  59.661  1.00 21.48           N  
ATOM   1951  NH2 ARG A 134      -7.054 -11.842  58.403  1.00 22.97           N1+
ATOM   1952  H   ARG A 134     -10.771  -9.595  64.035  1.00 25.39           H  
ATOM   1953  HA  ARG A 134     -10.698 -12.581  64.033  1.00 22.97           H  
ATOM   1954  HB3 ARG A 134      -8.225 -12.195  64.685  1.00 22.36           H  
ATOM   1955  HB2 ARG A 134      -8.466 -10.532  64.201  1.00 22.36           H  
ATOM   1956  HG3 ARG A 134      -9.273 -11.608  61.886  1.00 22.48           H  
ATOM   1957  HG2 ARG A 134      -8.601 -13.060  62.555  1.00 22.48           H  
ATOM   1958  HD3 ARG A 134      -6.382 -12.139  62.687  1.00 22.46           H  
ATOM   1959  HD2 ARG A 134      -6.898 -10.522  62.302  1.00 22.46           H  
ATOM   1960  HE  ARG A 134      -6.294 -12.751  60.571  1.00 21.78           H  
ATOM   1961 HH12 ARG A 134      -8.543  -9.845  58.821  1.00 21.48           H  
ATOM   1962 HH11 ARG A 134      -8.397  -9.857  60.560  1.00 21.48           H  
ATOM   1963 HH22 ARG A 134      -7.410 -11.423  57.557  1.00 22.97           H  
ATOM   1964 HH21 ARG A 134      -6.438 -12.640  58.336  1.00 22.97           H  
ATOM   1965  N   GLY A 135     -11.840 -11.185  66.247  1.00 22.59           N  
ATOM   1966  CA  GLY A 135     -12.440 -11.439  67.557  1.00 21.67           C  
ATOM   1967  C   GLY A 135     -12.112 -10.403  68.642  1.00 20.77           C  
ATOM   1968  O   GLY A 135     -12.540 -10.611  69.777  1.00 20.28           O  
ATOM   1969  H   GLY A 135     -12.462 -10.838  65.530  1.00 22.59           H  
ATOM   1970  HA3 GLY A 135     -12.155 -12.430  67.915  1.00 21.67           H  
ATOM   1971  HA2 GLY A 135     -13.522 -11.461  67.428  1.00 21.67           H  
ATOM   1972  N   MET A 136     -11.393  -9.307  68.337  1.00 19.64           N  
ATOM   1973  CA  MET A 136     -11.153  -8.227  69.302  1.00 18.79           C  
ATOM   1974  C   MET A 136     -12.351  -7.275  69.374  1.00 17.91           C  
ATOM   1975  O   MET A 136     -12.886  -6.889  68.336  1.00 15.67           O  
ATOM   1976  CB  MET A 136      -9.860  -7.461  68.970  1.00 18.04           C  
ATOM   1977  CG  MET A 136      -8.639  -8.385  68.952  1.00 19.38           C  
ATOM   1978  SD  MET A 136      -7.067  -7.572  69.315  1.00 19.28           S  
ATOM   1979  CE  MET A 136      -6.067  -9.061  69.529  1.00 19.30           C  
ATOM   1980  H   MET A 136     -11.055  -9.163  67.395  1.00 19.64           H  
ATOM   1981  HA  MET A 136     -11.014  -8.666  70.292  1.00 18.79           H  
ATOM   1982  HB3 MET A 136      -9.705  -6.669  69.704  1.00 18.04           H  
ATOM   1983  HB2 MET A 136      -9.957  -6.957  68.008  1.00 18.04           H  
ATOM   1984  HG3 MET A 136      -8.560  -8.899  67.994  1.00 19.38           H  
ATOM   1985  HG2 MET A 136      -8.778  -9.161  69.705  1.00 19.38           H  
ATOM   1986  HE1 MET A 136      -5.364  -8.894  70.337  1.00 19.30           H  
ATOM   1987  HE2 MET A 136      -6.670  -9.929  69.794  1.00 19.30           H  
ATOM   1988  HE3 MET A 136      -5.519  -9.284  68.616  1.00 19.30           H  
ATOM   1989  N   GLU A 137     -12.735  -6.903  70.606  1.00 19.95           N  
ATOM   1990  CA  GLU A 137     -13.800  -5.934  70.859  1.00 23.82           C  
ATOM   1991  C   GLU A 137     -13.327  -4.502  70.562  1.00 24.53           C  
ATOM   1992  O   GLU A 137     -12.167  -4.167  70.814  1.00 20.46           O  
ATOM   1993  CB  GLU A 137     -14.322  -6.080  72.306  1.00 26.34           C  
ATOM   1994  CG  GLU A 137     -13.290  -5.815  73.434  1.00 27.00           C  
ATOM   1995  CD  GLU A 137     -13.849  -5.874  74.868  1.00 29.78           C  
ATOM   1996  OE1 GLU A 137     -13.003  -5.901  75.790  1.00 30.25           O  
ATOM   1997  OE2 GLU A 137     -15.089  -5.876  75.043  1.00 30.53           O1-
ATOM   1998  H   GLU A 137     -12.251  -7.257  71.418  1.00 19.95           H  
ATOM   1999  HA  GLU A 137     -14.631  -6.166  70.188  1.00 23.82           H  
ATOM   2000  HB3 GLU A 137     -14.737  -7.081  72.429  1.00 26.34           H  
ATOM   2001  HB2 GLU A 137     -15.168  -5.400  72.423  1.00 26.34           H  
ATOM   2002  HG3 GLU A 137     -12.849  -4.826  73.313  1.00 27.00           H  
ATOM   2003  HG2 GLU A 137     -12.469  -6.529  73.352  1.00 27.00           H  
ATOM   2004  N   ARG A 138     -14.266  -3.681  70.069  1.00 27.97           N  
ATOM   2005  CA  ARG A 138     -14.075  -2.247  69.909  1.00 30.45           C  
ATOM   2006  C   ARG A 138     -14.388  -1.544  71.237  1.00 27.60           C  
ATOM   2007  O   ARG A 138     -15.543  -1.549  71.662  1.00 34.92           O  
ATOM   2008  CB  ARG A 138     -14.949  -1.725  68.748  1.00 36.16           C  
ATOM   2009  CG  ARG A 138     -14.764  -0.214  68.508  1.00 42.63           C  
ATOM   2010  CD  ARG A 138     -15.942   0.659  68.971  1.00 48.60           C  
ATOM   2011  NE  ARG A 138     -15.558   2.082  69.042  1.00 52.53           N  
ATOM   2012  CZ  ARG A 138     -16.336   3.170  68.877  1.00 54.84           C  
ATOM   2013  NH1 ARG A 138     -17.640   3.084  68.572  1.00 56.63           N  
ATOM   2014  NH2 ARG A 138     -15.789   4.384  69.022  1.00 48.10           N1+
ATOM   2015  H   ARG A 138     -15.197  -4.030  69.896  1.00 27.97           H  
ATOM   2016  HA  ARG A 138     -13.035  -2.051  69.646  1.00 30.45           H  
ATOM   2017  HB3 ARG A 138     -16.001  -1.955  68.922  1.00 36.16           H  
ATOM   2018  HB2 ARG A 138     -14.677  -2.265  67.840  1.00 36.16           H  
ATOM   2019  HG3 ARG A 138     -14.693  -0.099  67.425  1.00 42.63           H  
ATOM   2020  HG2 ARG A 138     -13.815   0.144  68.897  1.00 42.63           H  
ATOM   2021  HD3 ARG A 138     -16.405   0.303  69.891  1.00 48.60           H  
ATOM   2022  HD2 ARG A 138     -16.704   0.590  68.195  1.00 48.60           H  
ATOM   2023  HE  ARG A 138     -14.592   2.239  69.295  1.00 52.53           H  
ATOM   2024 HH12 ARG A 138     -18.197   3.916  68.443  1.00 56.63           H  
ATOM   2025 HH11 ARG A 138     -18.070   2.178  68.456  1.00 56.63           H  
ATOM   2026 HH22 ARG A 138     -16.348   5.216  68.904  1.00 48.10           H  
ATOM   2027 HH21 ARG A 138     -14.800   4.484  69.208  1.00 48.10           H  
ATOM   2028  N   VAL A 139     -13.358  -0.931  71.836  1.00 21.34           N  
ATOM   2029  CA  VAL A 139     -13.502  -0.032  72.980  1.00 18.37           C  
ATOM   2030  C   VAL A 139     -13.466   1.432  72.504  1.00 16.89           C  
ATOM   2031  O   VAL A 139     -12.985   1.719  71.409  1.00 15.09           O  
ATOM   2032  CB  VAL A 139     -12.372  -0.243  74.028  1.00 17.49           C  
ATOM   2033  CG1 VAL A 139     -12.466  -1.636  74.672  1.00 18.37           C  
ATOM   2034  CG2 VAL A 139     -10.941   0.040  73.526  1.00 17.54           C  
ATOM   2035  H   VAL A 139     -12.437  -0.977  71.420  1.00 21.34           H  
ATOM   2036  HA  VAL A 139     -14.461  -0.197  73.475  1.00 18.37           H  
ATOM   2037  HB  VAL A 139     -12.556   0.461  74.840  1.00 17.49           H  
ATOM   2038 HG11 VAL A 139     -11.784  -1.722  75.517  1.00 18.37           H  
ATOM   2039 HG12 VAL A 139     -13.470  -1.831  75.048  1.00 18.37           H  
ATOM   2040 HG13 VAL A 139     -12.222  -2.425  73.959  1.00 18.37           H  
ATOM   2041 HG21 VAL A 139     -10.213  -0.115  74.321  1.00 17.54           H  
ATOM   2042 HG22 VAL A 139     -10.672  -0.629  72.711  1.00 17.54           H  
ATOM   2043 HG23 VAL A 139     -10.814   1.066  73.180  1.00 17.54           H  
ATOM   2044  N   SER A 140     -13.971   2.330  73.360  1.00 16.08           N  
ATOM   2045  CA  SER A 140     -13.838   3.779  73.220  1.00 16.99           C  
ATOM   2046  C   SER A 140     -12.493   4.218  73.844  1.00 17.44           C  
ATOM   2047  O   SER A 140     -12.122   3.649  74.871  1.00 18.24           O  
ATOM   2048  CB  SER A 140     -15.035   4.408  73.966  1.00 16.76           C  
ATOM   2049  OG  SER A 140     -15.025   5.817  73.887  1.00 17.60           O  
ATOM   2050  H   SER A 140     -14.356   2.011  74.237  1.00 16.08           H  
ATOM   2051  HA  SER A 140     -13.895   4.037  72.162  1.00 16.99           H  
ATOM   2052  HB3 SER A 140     -15.031   4.122  75.020  1.00 16.76           H  
ATOM   2053  HB2 SER A 140     -15.974   4.049  73.544  1.00 16.76           H  
ATOM   2054  HG  SER A 140     -15.785   6.159  74.365  1.00 17.60           H  
ATOM   2055  N   PRO A 141     -11.795   5.231  73.271  1.00 17.94           N  
ATOM   2056  CA  PRO A 141     -10.554   5.774  73.869  1.00 18.46           C  
ATOM   2057  C   PRO A 141     -10.710   6.394  75.276  1.00 19.52           C  
ATOM   2058  O   PRO A 141      -9.704   6.546  75.967  1.00 17.35           O  
ATOM   2059  CB  PRO A 141     -10.056   6.800  72.836  1.00 18.76           C  
ATOM   2060  CG  PRO A 141     -11.311   7.231  72.096  1.00 18.65           C  
ATOM   2061  CD  PRO A 141     -12.140   5.954  72.048  1.00 17.62           C  
ATOM   2062  HA  PRO A 141      -9.825   4.968  73.948  1.00 18.46           H  
ATOM   2063  HB3 PRO A 141      -9.367   6.313  72.144  1.00 18.76           H  
ATOM   2064  HB2 PRO A 141      -9.523   7.646  73.274  1.00 18.76           H  
ATOM   2065  HG3 PRO A 141     -11.110   7.652  71.110  1.00 18.65           H  
ATOM   2066  HG2 PRO A 141     -11.837   7.984  72.684  1.00 18.65           H  
ATOM   2067  HD2 PRO A 141     -13.201   6.184  71.949  1.00 17.62           H  
ATOM   2068  HD3 PRO A 141     -11.835   5.345  71.199  1.00 17.62           H  
ATOM   2069  N   GLU A 142     -11.960   6.673  75.688  1.00 21.08           N  
ATOM   2070  CA  GLU A 142     -12.382   7.100  77.024  1.00 21.34           C  
ATOM   2071  C   GLU A 142     -11.955   6.159  78.169  1.00 17.95           C  
ATOM   2072  O   GLU A 142     -11.743   6.649  79.277  1.00 17.67           O  
ATOM   2073  CB  GLU A 142     -13.921   7.248  77.031  1.00 26.78           C  
ATOM   2074  CG  GLU A 142     -14.477   8.319  76.064  1.00 33.06           C  
ATOM   2075  CD  GLU A 142     -14.190   9.773  76.473  1.00 38.19           C  
ATOM   2076  OE1 GLU A 142     -14.299  10.079  77.682  1.00 37.99           O  
ATOM   2077  OE2 GLU A 142     -13.892  10.568  75.556  1.00 46.99           O1-
ATOM   2078  H   GLU A 142     -12.718   6.533  75.035  1.00 21.08           H  
ATOM   2079  HA  GLU A 142     -11.925   8.072  77.217  1.00 21.34           H  
ATOM   2080  HB3 GLU A 142     -14.279   7.436  78.045  1.00 26.78           H  
ATOM   2081  HB2 GLU A 142     -14.364   6.290  76.755  1.00 26.78           H  
ATOM   2082  HG3 GLU A 142     -15.560   8.211  76.006  1.00 33.06           H  
ATOM   2083  HG2 GLU A 142     -14.109   8.141  75.052  1.00 33.06           H  
ATOM   2084  N   ILE A 143     -11.820   4.845  77.897  1.00 16.00           N  
ATOM   2085  CA  ILE A 143     -11.381   3.856  78.891  1.00 14.76           C  
ATOM   2086  C   ILE A 143      -9.889   3.979  79.277  1.00 13.13           C  
ATOM   2087  O   ILE A 143      -9.502   3.454  80.321  1.00 12.01           O  
ATOM   2088  CB  ILE A 143     -11.662   2.385  78.451  1.00 15.99           C  
ATOM   2089  CG1 ILE A 143     -10.806   1.825  77.285  1.00 16.56           C  
ATOM   2090  CG2 ILE A 143     -13.160   2.137  78.201  1.00 17.14           C  
ATOM   2091  CD1 ILE A 143     -10.316   0.392  77.532  1.00 17.17           C  
ATOM   2092  H   ILE A 143     -12.000   4.501  76.964  1.00 16.00           H  
ATOM   2093  HA  ILE A 143     -11.952   4.037  79.804  1.00 14.76           H  
ATOM   2094  HB  ILE A 143     -11.418   1.778  79.325  1.00 15.99           H  
ATOM   2095 HG13 ILE A 143      -9.943   2.452  77.077  1.00 16.56           H  
ATOM   2096 HG12 ILE A 143     -11.380   1.833  76.362  1.00 16.56           H  
ATOM   2097 HG21 ILE A 143     -13.358   1.079  78.023  1.00 17.14           H  
ATOM   2098 HG22 ILE A 143     -13.758   2.445  79.059  1.00 17.14           H  
ATOM   2099 HG23 ILE A 143     -13.517   2.689  77.331  1.00 17.14           H  
ATOM   2100 HD11 ILE A 143      -9.866  -0.025  76.633  1.00 17.17           H  
ATOM   2101 HD12 ILE A 143      -9.563   0.365  78.319  1.00 17.17           H  
ATOM   2102 HD13 ILE A 143     -11.135  -0.265  77.825  1.00 17.17           H  
ATOM   2103  N   PHE A 144      -9.092   4.672  78.443  1.00 11.89           N  
ATOM   2104  CA  PHE A 144      -7.658   4.879  78.648  1.00 11.48           C  
ATOM   2105  C   PHE A 144      -7.342   6.123  79.491  1.00 11.35           C  
ATOM   2106  O   PHE A 144      -6.224   6.224  79.999  1.00 11.02           O  
ATOM   2107  CB  PHE A 144      -6.949   4.963  77.280  1.00 10.55           C  
ATOM   2108  CG  PHE A 144      -7.216   3.805  76.333  1.00  9.65           C  
ATOM   2109  CD1 PHE A 144      -7.165   2.468  76.782  1.00  9.17           C  
ATOM   2110  CD2 PHE A 144      -7.416   4.054  74.960  1.00  9.62           C  
ATOM   2111  CE1 PHE A 144      -7.381   1.426  75.894  1.00  9.21           C  
ATOM   2112  CE2 PHE A 144      -7.647   2.999  74.090  1.00  8.66           C  
ATOM   2113  CZ  PHE A 144      -7.645   1.693  74.558  1.00  8.95           C  
ATOM   2114  H   PHE A 144      -9.483   5.083  77.607  1.00 11.89           H  
ATOM   2115  HA  PHE A 144      -7.274   4.027  79.194  1.00 11.48           H  
ATOM   2116  HB3 PHE A 144      -5.871   5.049  77.419  1.00 10.55           H  
ATOM   2117  HB2 PHE A 144      -7.256   5.882  76.783  1.00 10.55           H  
ATOM   2118  HD1 PHE A 144      -6.976   2.243  77.820  1.00  9.17           H  
ATOM   2119  HD2 PHE A 144      -7.419   5.065  74.583  1.00  9.62           H  
ATOM   2120  HE1 PHE A 144      -7.351   0.409  76.253  1.00  9.21           H  
ATOM   2121  HE2 PHE A 144      -7.818   3.194  73.044  1.00  8.66           H  
ATOM   2122  HZ  PHE A 144      -7.832   0.883  73.872  1.00  8.95           H  
ATOM   2123  N   SER A 145      -8.321   7.036  79.616  1.00 11.63           N  
ATOM   2124  CA  SER A 145      -8.213   8.304  80.332  1.00 12.71           C  
ATOM   2125  C   SER A 145      -8.065   8.093  81.845  1.00 12.89           C  
ATOM   2126  O   SER A 145      -8.860   7.369  82.444  1.00 16.21           O  
ATOM   2127  CB  SER A 145      -9.458   9.162  80.032  1.00 12.12           C  
ATOM   2128  OG  SER A 145      -9.537   9.475  78.656  1.00 12.38           O  
ATOM   2129  H   SER A 145      -9.211   6.868  79.169  1.00 11.63           H  
ATOM   2130  HA  SER A 145      -7.327   8.827  79.971  1.00 12.71           H  
ATOM   2131  HB3 SER A 145      -9.420  10.099  80.589  1.00 12.12           H  
ATOM   2132  HB2 SER A 145     -10.372   8.652  80.335  1.00 12.12           H  
ATOM   2133  HG  SER A 145      -8.717   9.897  78.384  1.00 12.38           H  
ATOM   2134  N   THR A 146      -7.056   8.758  82.424  1.00 12.48           N  
ATOM   2135  CA  THR A 146      -6.798   8.799  83.861  1.00 12.71           C  
ATOM   2136  C   THR A 146      -6.426  10.240  84.252  1.00 12.37           C  
ATOM   2137  O   THR A 146      -5.857  10.977  83.443  1.00 12.83           O  
ATOM   2138  CB  THR A 146      -5.634   7.852  84.276  1.00 12.21           C  
ATOM   2139  CG2 THR A 146      -5.896   6.375  83.945  1.00 12.52           C  
ATOM   2140  OG1 THR A 146      -4.390   8.239  83.720  1.00 12.26           O  
ATOM   2141  H   THR A 146      -6.454   9.340  81.860  1.00 12.48           H  
ATOM   2142  HA  THR A 146      -7.700   8.524  84.412  1.00 12.71           H  
ATOM   2143  HB  THR A 146      -5.516   7.919  85.359  1.00 12.21           H  
ATOM   2144 HG21 THR A 146      -5.109   5.737  84.348  1.00 12.52           H  
ATOM   2145 HG22 THR A 146      -6.839   6.038  84.377  1.00 12.52           H  
ATOM   2146 HG23 THR A 146      -5.946   6.201  82.870  1.00 12.52           H  
ATOM   2147  HG1 THR A 146      -4.408   8.045  82.780  1.00 12.26           H  
ATOM   2148  N   SER A 147      -6.753  10.601  85.504  1.00 12.27           N  
ATOM   2149  CA  SER A 147      -6.481  11.914  86.093  1.00 12.77           C  
ATOM   2150  C   SER A 147      -4.976  12.230  86.186  1.00 12.02           C  
ATOM   2151  O   SER A 147      -4.600  13.371  85.936  1.00 10.52           O  
ATOM   2152  CB  SER A 147      -7.178  12.002  87.467  1.00 12.65           C  
ATOM   2153  OG  SER A 147      -7.058  13.287  88.045  1.00 14.77           O  
ATOM   2154  H   SER A 147      -7.230   9.941  86.102  1.00 12.27           H  
ATOM   2155  HA  SER A 147      -6.935  12.660  85.437  1.00 12.77           H  
ATOM   2156  HB3 SER A 147      -6.767  11.266  88.159  1.00 12.65           H  
ATOM   2157  HB2 SER A 147      -8.241  11.780  87.364  1.00 12.65           H  
ATOM   2158  HG  SER A 147      -6.132  13.465  88.230  1.00 14.77           H  
ATOM   2159  N   LEU A 148      -4.168  11.189  86.447  1.00 12.35           N  
ATOM   2160  CA  LEU A 148      -2.708  11.130  86.452  1.00 14.07           C  
ATOM   2161  C   LEU A 148      -2.111  11.794  85.208  1.00 13.62           C  
ATOM   2162  O   LEU A 148      -1.398  12.793  85.288  1.00 15.57           O  
ATOM   2163  CB  LEU A 148      -2.302   9.635  86.595  1.00 15.24           C  
ATOM   2164  CG  LEU A 148      -0.803   9.279  86.433  1.00 16.25           C  
ATOM   2165  CD1 LEU A 148       0.057   9.887  87.550  1.00 16.92           C  
ATOM   2166  CD2 LEU A 148      -0.608   7.754  86.360  1.00 16.98           C  
ATOM   2167  H   LEU A 148      -4.635  10.305  86.564  1.00 12.35           H  
ATOM   2168  HA  LEU A 148      -2.353  11.683  87.323  1.00 14.07           H  
ATOM   2169  HB3 LEU A 148      -2.855   9.056  85.854  1.00 15.24           H  
ATOM   2170  HB2 LEU A 148      -2.646   9.266  87.562  1.00 15.24           H  
ATOM   2171  HG  LEU A 148      -0.440   9.673  85.486  1.00 16.25           H  
ATOM   2172 HD11 LEU A 148       1.106   9.610  87.434  1.00 16.92           H  
ATOM   2173 HD12 LEU A 148       0.005  10.976  87.548  1.00 16.92           H  
ATOM   2174 HD13 LEU A 148      -0.265   9.540  88.533  1.00 16.92           H  
ATOM   2175 HD21 LEU A 148      -0.935   7.264  87.278  1.00 16.98           H  
ATOM   2176 HD22 LEU A 148      -1.171   7.316  85.535  1.00 16.98           H  
ATOM   2177 HD23 LEU A 148       0.440   7.494  86.207  1.00 16.98           H  
ATOM   2178  N   ARG A 149      -2.449  11.235  84.045  1.00 13.48           N  
ATOM   2179  CA  ARG A 149      -1.888  11.644  82.770  1.00 13.34           C  
ATOM   2180  C   ARG A 149      -2.511  12.944  82.251  1.00 13.05           C  
ATOM   2181  O   ARG A 149      -1.885  13.636  81.448  1.00 11.27           O  
ATOM   2182  CB  ARG A 149      -2.142  10.526  81.750  1.00 13.83           C  
ATOM   2183  CG  ARG A 149      -1.522   9.167  82.117  1.00 14.31           C  
ATOM   2184  CD  ARG A 149      -0.020   9.225  82.397  1.00 14.08           C  
ATOM   2185  NE  ARG A 149       0.538   7.911  82.714  1.00 14.10           N  
ATOM   2186  CZ  ARG A 149       1.765   7.711  83.212  1.00 15.16           C  
ATOM   2187  NH1 ARG A 149       2.631   8.721  83.365  1.00 14.67           N  
ATOM   2188  NH2 ARG A 149       2.130   6.481  83.570  1.00 14.85           N1+
ATOM   2189  H   ARG A 149      -3.091  10.450  84.058  1.00 13.48           H  
ATOM   2190  HA  ARG A 149      -0.819  11.825  82.874  1.00 13.34           H  
ATOM   2191  HB3 ARG A 149      -1.752  10.853  80.791  1.00 13.83           H  
ATOM   2192  HB2 ARG A 149      -3.211  10.376  81.605  1.00 13.83           H  
ATOM   2193  HG3 ARG A 149      -1.713   8.487  81.293  1.00 14.31           H  
ATOM   2194  HG2 ARG A 149      -2.018   8.737  82.985  1.00 14.31           H  
ATOM   2195  HD3 ARG A 149       0.157   9.853  83.266  1.00 14.08           H  
ATOM   2196  HD2 ARG A 149       0.521   9.656  81.563  1.00 14.08           H  
ATOM   2197  HE  ARG A 149      -0.052   7.118  82.472  1.00 14.10           H  
ATOM   2198 HH12 ARG A 149       3.560   8.560  83.724  1.00 14.67           H  
ATOM   2199 HH11 ARG A 149       2.380   9.661  83.075  1.00 14.67           H  
ATOM   2200 HH22 ARG A 149       3.028   6.302  83.994  1.00 14.85           H  
ATOM   2201 HH21 ARG A 149       1.463   5.721  83.527  1.00 14.85           H  
ATOM   2202  N   TYR A 150      -3.716  13.301  82.710  1.00 13.32           N  
ATOM   2203  CA  TYR A 150      -4.369  14.547  82.305  1.00 14.42           C  
ATOM   2204  C   TYR A 150      -3.758  15.772  83.009  1.00 13.61           C  
ATOM   2205  O   TYR A 150      -3.624  16.816  82.377  1.00 12.63           O  
ATOM   2206  CB  TYR A 150      -5.892  14.460  82.522  1.00 15.11           C  
ATOM   2207  CG  TYR A 150      -6.657  15.582  81.840  1.00 16.27           C  
ATOM   2208  CD1 TYR A 150      -6.768  15.589  80.434  1.00 17.72           C  
ATOM   2209  CD2 TYR A 150      -7.220  16.635  82.591  1.00 17.36           C  
ATOM   2210  CE1 TYR A 150      -7.437  16.640  79.780  1.00 19.02           C  
ATOM   2211  CE2 TYR A 150      -7.891  17.687  81.936  1.00 18.31           C  
ATOM   2212  CZ  TYR A 150      -8.000  17.691  80.530  1.00 19.96           C  
ATOM   2213  OH  TYR A 150      -8.648  18.713  79.899  1.00 20.53           O  
ATOM   2214  H   TYR A 150      -4.201  12.732  83.390  1.00 13.32           H  
ATOM   2215  HA  TYR A 150      -4.200  14.676  81.233  1.00 14.42           H  
ATOM   2216  HB3 TYR A 150      -6.128  14.435  83.587  1.00 15.11           H  
ATOM   2217  HB2 TYR A 150      -6.268  13.522  82.113  1.00 15.11           H  
ATOM   2218  HD1 TYR A 150      -6.330  14.794  79.850  1.00 17.72           H  
ATOM   2219  HD2 TYR A 150      -7.128  16.647  83.667  1.00 17.36           H  
ATOM   2220  HE1 TYR A 150      -7.509  16.633  78.704  1.00 19.02           H  
ATOM   2221  HE2 TYR A 150      -8.316  18.494  82.513  1.00 18.31           H  
ATOM   2222  HH  TYR A 150      -8.749  18.575  78.951  1.00 20.53           H  
ATOM   2223  N   GLU A 151      -3.344  15.611  84.278  1.00 14.13           N  
ATOM   2224  CA  GLU A 151      -2.585  16.617  85.024  1.00 15.59           C  
ATOM   2225  C   GLU A 151      -1.152  16.807  84.490  1.00 14.57           C  
ATOM   2226  O   GLU A 151      -0.636  17.920  84.574  1.00 16.34           O  
ATOM   2227  CB  GLU A 151      -2.594  16.276  86.530  1.00 17.96           C  
ATOM   2228  CG  GLU A 151      -3.992  16.353  87.197  1.00 20.15           C  
ATOM   2229  CD  GLU A 151      -4.620  17.752  87.324  1.00 22.90           C  
ATOM   2230  OE1 GLU A 151      -3.892  18.763  87.202  1.00 23.72           O  
ATOM   2231  OE2 GLU A 151      -5.849  17.786  87.555  1.00 26.47           O1-
ATOM   2232  H   GLU A 151      -3.512  14.735  84.754  1.00 14.13           H  
ATOM   2233  HA  GLU A 151      -3.091  17.573  84.886  1.00 15.59           H  
ATOM   2234  HB3 GLU A 151      -1.890  16.914  87.068  1.00 17.96           H  
ATOM   2235  HB2 GLU A 151      -2.216  15.261  86.661  1.00 17.96           H  
ATOM   2236  HG3 GLU A 151      -3.925  15.932  88.200  1.00 20.15           H  
ATOM   2237  HG2 GLU A 151      -4.695  15.725  86.655  1.00 20.15           H  
ATOM   2238  N   GLN A 152      -0.564  15.764  83.888  1.00 14.03           N  
ATOM   2239  CA  GLN A 152       0.723  15.819  83.197  1.00 13.75           C  
ATOM   2240  C   GLN A 152       0.607  16.574  81.860  1.00 12.39           C  
ATOM   2241  O   GLN A 152       1.515  17.322  81.504  1.00 11.85           O  
ATOM   2242  CB  GLN A 152       1.222  14.383  82.939  1.00 15.27           C  
ATOM   2243  CG  GLN A 152       1.661  13.674  84.236  1.00 17.63           C  
ATOM   2244  CD  GLN A 152       1.885  12.171  84.077  1.00 19.17           C  
ATOM   2245  NE2 GLN A 152       2.010  11.462  85.190  1.00 21.31           N  
ATOM   2246  OE1 GLN A 152       1.928  11.633  82.974  1.00 20.81           O  
ATOM   2247  H   GLN A 152      -1.055  14.880  83.915  1.00 14.03           H  
ATOM   2248  HA  GLN A 152       1.446  16.346  83.821  1.00 13.75           H  
ATOM   2249  HB3 GLN A 152       2.076  14.404  82.259  1.00 15.27           H  
ATOM   2250  HB2 GLN A 152       0.458  13.804  82.425  1.00 15.27           H  
ATOM   2251  HG3 GLN A 152       0.916  13.823  85.017  1.00 17.63           H  
ATOM   2252  HG2 GLN A 152       2.582  14.125  84.605  1.00 17.63           H  
ATOM   2253 HE22 GLN A 152       2.169  10.468  85.146  1.00 21.31           H  
ATOM   2254 HE21 GLN A 152       1.946  11.919  86.087  1.00 21.31           H  
ATOM   2255  N   LEU A 153      -0.522  16.442  81.147  1.00 10.81           N  
ATOM   2256  CA  LEU A 153      -0.826  17.195  79.926  1.00  9.76           C  
ATOM   2257  C   LEU A 153      -0.964  18.700  80.210  1.00 10.11           C  
ATOM   2258  O   LEU A 153      -0.407  19.504  79.467  1.00  9.20           O  
ATOM   2259  CB  LEU A 153      -2.084  16.600  79.250  1.00  9.32           C  
ATOM   2260  CG  LEU A 153      -2.539  17.309  77.952  1.00  8.88           C  
ATOM   2261  CD1 LEU A 153      -1.482  17.190  76.836  1.00  8.84           C  
ATOM   2262  CD2 LEU A 153      -3.934  16.824  77.512  1.00  8.71           C  
ATOM   2263  H   LEU A 153      -1.262  15.851  81.501  1.00 10.81           H  
ATOM   2264  HA  LEU A 153       0.016  17.072  79.244  1.00  9.76           H  
ATOM   2265  HB3 LEU A 153      -2.910  16.634  79.959  1.00  9.32           H  
ATOM   2266  HB2 LEU A 153      -1.917  15.542  79.046  1.00  9.32           H  
ATOM   2267  HG  LEU A 153      -2.664  18.372  78.156  1.00  8.88           H  
ATOM   2268 HD11 LEU A 153      -1.923  17.119  75.843  1.00  8.84           H  
ATOM   2269 HD12 LEU A 153      -0.839  18.070  76.833  1.00  8.84           H  
ATOM   2270 HD13 LEU A 153      -0.841  16.318  76.971  1.00  8.84           H  
ATOM   2271 HD21 LEU A 153      -3.959  16.480  76.478  1.00  8.71           H  
ATOM   2272 HD22 LEU A 153      -4.301  16.006  78.132  1.00  8.71           H  
ATOM   2273 HD23 LEU A 153      -4.658  17.634  77.600  1.00  8.71           H  
ATOM   2274  N   LEU A 154      -1.668  19.041  81.301  1.00 10.78           N  
ATOM   2275  CA  LEU A 154      -1.849  20.405  81.803  1.00 11.53           C  
ATOM   2276  C   LEU A 154      -0.531  21.038  82.292  1.00 11.48           C  
ATOM   2277  O   LEU A 154      -0.347  22.238  82.093  1.00 11.65           O  
ATOM   2278  CB  LEU A 154      -2.929  20.387  82.911  1.00 12.47           C  
ATOM   2279  CG  LEU A 154      -4.374  20.652  82.423  1.00 13.20           C  
ATOM   2280  CD1 LEU A 154      -4.794  19.853  81.171  1.00 13.56           C  
ATOM   2281  CD2 LEU A 154      -5.380  20.463  83.577  1.00 13.32           C  
ATOM   2282  H   LEU A 154      -2.106  18.312  81.848  1.00 10.78           H  
ATOM   2283  HA  LEU A 154      -2.202  21.026  80.977  1.00 11.53           H  
ATOM   2284  HB3 LEU A 154      -2.701  21.143  83.664  1.00 12.47           H  
ATOM   2285  HB2 LEU A 154      -2.886  19.437  83.444  1.00 12.47           H  
ATOM   2286  HG  LEU A 154      -4.416  21.705  82.141  1.00 13.20           H  
ATOM   2287 HD11 LEU A 154      -5.868  19.669  81.147  1.00 13.56           H  
ATOM   2288 HD12 LEU A 154      -4.549  20.405  80.265  1.00 13.56           H  
ATOM   2289 HD13 LEU A 154      -4.303  18.886  81.104  1.00 13.56           H  
ATOM   2290 HD21 LEU A 154      -6.035  21.330  83.669  1.00 13.32           H  
ATOM   2291 HD22 LEU A 154      -6.012  19.587  83.433  1.00 13.32           H  
ATOM   2292 HD23 LEU A 154      -4.881  20.334  84.539  1.00 13.32           H  
ATOM   2293  N   ALA A 155       0.373  20.224  82.867  1.00 12.19           N  
ATOM   2294  CA  ALA A 155       1.724  20.631  83.261  1.00 12.99           C  
ATOM   2295  C   ALA A 155       2.653  20.878  82.057  1.00 13.15           C  
ATOM   2296  O   ALA A 155       3.446  21.817  82.107  1.00 13.49           O  
ATOM   2297  CB  ALA A 155       2.319  19.577  84.206  1.00 13.23           C  
ATOM   2298  H   ALA A 155       0.137  19.254  83.024  1.00 12.19           H  
ATOM   2299  HA  ALA A 155       1.642  21.565  83.819  1.00 12.99           H  
ATOM   2300  HB1 ALA A 155       3.312  19.871  84.548  1.00 13.23           H  
ATOM   2301  HB2 ALA A 155       1.696  19.448  85.092  1.00 13.23           H  
ATOM   2302  HB3 ALA A 155       2.410  18.606  83.720  1.00 13.23           H  
ATOM   2303  N   ALA A 156       2.513  20.062  80.994  1.00 14.78           N  
ATOM   2304  CA  ALA A 156       3.241  20.189  79.727  1.00 14.81           C  
ATOM   2305  C   ALA A 156       2.820  21.420  78.900  1.00 14.74           C  
ATOM   2306  O   ALA A 156       3.652  21.979  78.187  1.00 14.33           O  
ATOM   2307  CB  ALA A 156       3.067  18.899  78.909  1.00 15.20           C  
ATOM   2308  H   ALA A 156       1.854  19.297  81.047  1.00 14.78           H  
ATOM   2309  HA  ALA A 156       4.301  20.289  79.962  1.00 14.81           H  
ATOM   2310  HB1 ALA A 156       3.631  18.944  77.976  1.00 15.20           H  
ATOM   2311  HB2 ALA A 156       3.428  18.032  79.463  1.00 15.20           H  
ATOM   2312  HB3 ALA A 156       2.023  18.717  78.654  1.00 15.20           H  
ATOM   2313  N   ARG A 157       1.552  21.842  79.035  1.00 14.84           N  
ATOM   2314  CA  ARG A 157       1.026  23.084  78.466  1.00 15.27           C  
ATOM   2315  C   ARG A 157       1.462  24.319  79.274  1.00 16.15           C  
ATOM   2316  O   ARG A 157       1.687  25.367  78.669  1.00 14.79           O  
ATOM   2317  CB  ARG A 157      -0.510  23.009  78.418  1.00 15.18           C  
ATOM   2318  CG  ARG A 157      -1.069  22.013  77.389  1.00 15.04           C  
ATOM   2319  CD  ARG A 157      -2.552  21.727  77.660  1.00 14.81           C  
ATOM   2320  NE  ARG A 157      -3.197  20.980  76.569  1.00 14.97           N  
ATOM   2321  CZ  ARG A 157      -4.500  20.645  76.509  1.00 14.99           C  
ATOM   2322  NH1 ARG A 157      -5.364  20.938  77.492  1.00 14.36           N  
ATOM   2323  NH2 ARG A 157      -4.960  20.001  75.433  1.00 15.48           N1+
ATOM   2324  H   ARG A 157       0.916  21.308  79.610  1.00 14.84           H  
ATOM   2325  HA  ARG A 157       1.402  23.203  77.447  1.00 15.27           H  
ATOM   2326  HB3 ARG A 157      -0.916  23.992  78.172  1.00 15.18           H  
ATOM   2327  HB2 ARG A 157      -0.892  22.771  79.412  1.00 15.18           H  
ATOM   2328  HG3 ARG A 157      -0.520  21.079  77.501  1.00 15.04           H  
ATOM   2329  HG2 ARG A 157      -0.890  22.335  76.362  1.00 15.04           H  
ATOM   2330  HD3 ARG A 157      -3.098  22.628  77.942  1.00 14.81           H  
ATOM   2331  HD2 ARG A 157      -2.607  21.050  78.513  1.00 14.81           H  
ATOM   2332  HE  ARG A 157      -2.596  20.705  75.805  1.00 14.97           H  
ATOM   2333 HH12 ARG A 157      -6.334  20.653  77.413  1.00 14.36           H  
ATOM   2334 HH11 ARG A 157      -5.055  21.431  78.316  1.00 14.36           H  
ATOM   2335 HH22 ARG A 157      -5.939  19.746  75.389  1.00 15.48           H  
ATOM   2336 HH21 ARG A 157      -4.358  19.768  74.654  1.00 15.48           H  
ATOM   2337  N   LYS A 158       1.569  24.182  80.608  1.00 17.08           N  
ATOM   2338  CA  LYS A 158       1.945  25.255  81.531  1.00 19.81           C  
ATOM   2339  C   LYS A 158       3.410  25.706  81.370  1.00 21.29           C  
ATOM   2340  O   LYS A 158       3.658  26.912  81.363  1.00 20.95           O  
ATOM   2341  CB  LYS A 158       1.590  24.837  82.978  1.00 20.36           C  
ATOM   2342  CG  LYS A 158       2.043  25.793  84.100  1.00 20.69           C  
ATOM   2343  CD  LYS A 158       1.434  27.207  84.007  1.00 21.28           C  
ATOM   2344  CE  LYS A 158       2.000  28.200  85.037  1.00 22.37           C  
ATOM   2345  NZ  LYS A 158       3.400  28.570  84.750  1.00 21.25           N1+
ATOM   2346  H   LYS A 158       1.353  23.290  81.032  1.00 17.08           H  
ATOM   2347  HA  LYS A 158       1.317  26.110  81.273  1.00 19.81           H  
ATOM   2348  HB3 LYS A 158       2.036  23.863  83.180  1.00 20.36           H  
ATOM   2349  HB2 LYS A 158       0.512  24.691  83.052  1.00 20.36           H  
ATOM   2350  HG3 LYS A 158       3.132  25.842  84.119  1.00 20.69           H  
ATOM   2351  HG2 LYS A 158       1.761  25.356  85.059  1.00 20.69           H  
ATOM   2352  HD3 LYS A 158       0.357  27.130  84.157  1.00 21.28           H  
ATOM   2353  HD2 LYS A 158       1.557  27.618  83.004  1.00 21.28           H  
ATOM   2354  HE3 LYS A 158       1.933  27.786  86.044  1.00 22.37           H  
ATOM   2355  HE2 LYS A 158       1.405  29.114  85.028  1.00 22.37           H  
ATOM   2356  HZ1 LYS A 158       3.459  28.978  83.827  1.00 21.25           H  
ATOM   2357  HZ2 LYS A 158       3.724  29.237  85.435  1.00 21.25           H  
ATOM   2358  HZ3 LYS A 158       3.980  27.744  84.783  1.00 21.25           H  
ATOM   2359  N   GLU A 159       4.338  24.743  81.217  1.00 23.37           N  
ATOM   2360  CA  GLU A 159       5.753  25.004  80.925  1.00 27.78           C  
ATOM   2361  C   GLU A 159       5.982  25.481  79.477  1.00 27.87           C  
ATOM   2362  O   GLU A 159       6.936  26.222  79.244  1.00 31.50           O  
ATOM   2363  CB  GLU A 159       6.606  23.768  81.305  1.00 31.41           C  
ATOM   2364  CG  GLU A 159       6.323  22.459  80.520  1.00 36.93           C  
ATOM   2365  CD  GLU A 159       7.172  22.163  79.268  1.00 42.09           C  
ATOM   2366  OE1 GLU A 159       6.880  21.120  78.643  1.00 46.58           O  
ATOM   2367  OE2 GLU A 159       8.094  22.945  78.945  1.00 44.14           O1-
ATOM   2368  H   GLU A 159       4.063  23.771  81.256  1.00 23.37           H  
ATOM   2369  HA  GLU A 159       6.076  25.820  81.575  1.00 27.78           H  
ATOM   2370  HB3 GLU A 159       6.434  23.563  82.362  1.00 31.41           H  
ATOM   2371  HB2 GLU A 159       7.664  24.031  81.261  1.00 31.41           H  
ATOM   2372  HG3 GLU A 159       5.274  22.426  80.240  1.00 36.93           H  
ATOM   2373  HG2 GLU A 159       6.469  21.620  81.201  1.00 36.93           H  
ATOM   2374  N   GLY A 160       5.081  25.100  78.553  1.00 27.76           N  
ATOM   2375  CA  GLY A 160       5.067  25.564  77.164  1.00 28.37           C  
ATOM   2376  C   GLY A 160       4.504  26.992  77.025  1.00 29.15           C  
ATOM   2377  O   GLY A 160       4.583  27.560  75.936  1.00 25.05           O  
ATOM   2378  H   GLY A 160       4.337  24.475  78.828  1.00 27.76           H  
ATOM   2379  HA3 GLY A 160       4.448  24.883  76.580  1.00 28.37           H  
ATOM   2380  HA2 GLY A 160       6.072  25.523  76.742  1.00 28.37           H  
ATOM   2381  N   ALA A 161       3.951  27.570  78.108  1.00 29.82           N  
ATOM   2382  CA  ALA A 161       3.370  28.915  78.180  1.00 33.34           C  
ATOM   2383  C   ALA A 161       4.163  29.725  79.194  1.00 32.29           C  
ATOM   2384  O   ALA A 161       5.245  29.390  79.684  1.00 31.21           O  
ATOM   2385  CB  ALA A 161       1.893  28.810  78.603  1.00 33.94           C  
ATOM   2386  H   ALA A 161       3.883  27.026  78.957  1.00 29.82           H  
ATOM   2387  HA  ALA A 161       3.420  29.424  77.216  1.00 33.34           H  
ATOM   2388  HXT ALA A 161       3.702  30.676  79.460  1.00 32.29           H  
ATOM   2389  HB1 ALA A 161       1.420  29.791  78.663  1.00 33.94           H  
ATOM   2390  HB2 ALA A 161       1.324  28.223  77.881  1.00 33.94           H  
ATOM   2391  HB3 ALA A 161       1.779  28.325  79.574  1.00 33.94           H  
TER    2392      ALA A 161
ATOM   2393  N   THR B 179       5.692   4.166  78.231  1.00  6.62           N  
ATOM   2394  CA  THR B 179       5.913   2.846  77.609  1.00  6.60           C  
ATOM   2395  C   THR B 179       5.920   1.829  78.747  1.00  6.59           C  
ATOM   2396  O   THR B 179       6.274   2.199  79.866  1.00  7.00           O  
ATOM   2397  CB  THR B 179       7.228   2.784  76.802  1.00  6.73           C  
ATOM   2398  CG2 THR B 179       7.419   1.543  75.922  1.00  6.61           C  
ATOM   2399  OG1 THR B 179       7.236   3.880  75.927  1.00  6.85           O  
ATOM   2400  H2  THR B 179       4.699   4.059  78.440  1.00  6.62           H  
ATOM   2401  HA  THR B 179       5.068   2.656  76.956  1.00  6.60           H  
ATOM   2402  HB  THR B 179       8.077   2.883  77.476  1.00  6.73           H  
ATOM   2403 HG21 THR B 179       8.338   1.621  75.345  1.00  6.61           H  
ATOM   2404 HG22 THR B 179       7.474   0.624  76.500  1.00  6.61           H  
ATOM   2405 HG23 THR B 179       6.612   1.423  75.206  1.00  6.61           H  
ATOM   2406  HG1 THR B 179       7.341   4.642  76.489  1.00  6.85           H  
ATOM   2407  H   THR B 179       6.153   3.989  79.125  1.00  0.00           H  
ATOM   2408  N   VAL B 180       5.546   0.592  78.453  1.00  6.27           N  
ATOM   2409  CA  VAL B 180       5.708  -0.580  79.294  1.00  5.95           C  
ATOM   2410  C   VAL B 180       6.371  -1.654  78.432  1.00  5.87           C  
ATOM   2411  O   VAL B 180       6.186  -1.660  77.207  1.00  5.56           O  
ATOM   2412  CB  VAL B 180       4.357  -1.014  79.905  1.00  5.97           C  
ATOM   2413  CG1 VAL B 180       3.629   0.160  80.568  1.00  5.87           C  
ATOM   2414  CG2 VAL B 180       3.423  -1.759  78.932  1.00  5.89           C  
ATOM   2415  H   VAL B 180       5.224   0.406  77.503  1.00  6.27           H  
ATOM   2416  HA  VAL B 180       6.399  -0.336  80.104  1.00  5.95           H  
ATOM   2417  HB  VAL B 180       4.626  -1.710  80.698  1.00  5.97           H  
ATOM   2418 HG11 VAL B 180       2.769  -0.171  81.148  1.00  5.87           H  
ATOM   2419 HG12 VAL B 180       4.321   0.682  81.226  1.00  5.87           H  
ATOM   2420 HG13 VAL B 180       3.269   0.885  79.841  1.00  5.87           H  
ATOM   2421 HG21 VAL B 180       2.423  -1.889  79.344  1.00  5.89           H  
ATOM   2422 HG22 VAL B 180       3.330  -1.228  77.986  1.00  5.89           H  
ATOM   2423 HG23 VAL B 180       3.811  -2.754  78.721  1.00  5.89           H  
ATOM   2424  N   GLY B 181       7.134  -2.554  79.050  1.00  6.02           N  
ATOM   2425  CA  GLY B 181       7.876  -3.546  78.289  1.00  6.09           C  
ATOM   2426  C   GLY B 181       8.066  -4.828  79.085  1.00  6.17           C  
ATOM   2427  O   GLY B 181       7.860  -4.876  80.298  1.00  6.49           O  
ATOM   2428  H   GLY B 181       7.258  -2.536  80.054  1.00  6.02           H  
ATOM   2429  HA3 GLY B 181       8.857  -3.138  78.065  1.00  6.09           H  
ATOM   2430  HA2 GLY B 181       7.384  -3.786  77.347  1.00  6.09           H  
ATOM   2431  N   ALA B 182       8.504  -5.860  78.354  1.00  6.17           N  
ATOM   2432  CA  ALA B 182       8.918  -7.152  78.874  1.00  6.20           C  
ATOM   2433  C   ALA B 182       9.877  -7.807  77.876  1.00  6.05           C  
ATOM   2434  O   ALA B 182       9.647  -7.734  76.670  1.00  5.83           O  
ATOM   2435  CB  ALA B 182       7.698  -8.042  79.144  1.00  6.26           C  
ATOM   2436  H   ALA B 182       8.625  -5.739  77.356  1.00  6.17           H  
ATOM   2437  HA  ALA B 182       9.446  -6.986  79.808  1.00  6.20           H  
ATOM   2438  HB1 ALA B 182       7.995  -8.982  79.609  1.00  6.26           H  
ATOM   2439  HB2 ALA B 182       6.988  -7.555  79.814  1.00  6.26           H  
ATOM   2440  HB3 ALA B 182       7.174  -8.274  78.219  1.00  6.26           H  
ATOM   2441  N   VAL B 183      10.919  -8.455  78.408  1.00  5.98           N  
ATOM   2442  CA  VAL B 183      11.867  -9.288  77.668  1.00  6.26           C  
ATOM   2443  C   VAL B 183      12.117 -10.557  78.496  1.00  6.49           C  
ATOM   2444  O   VAL B 183      12.151 -10.473  79.725  1.00  6.33           O  
ATOM   2445  CB  VAL B 183      13.218  -8.566  77.396  1.00  5.86           C  
ATOM   2446  CG1 VAL B 183      13.040  -7.367  76.456  1.00  5.63           C  
ATOM   2447  CG2 VAL B 183      14.012  -8.154  78.649  1.00  5.61           C  
ATOM   2448  H   VAL B 183      11.032  -8.466  79.414  1.00  5.98           H  
ATOM   2449  HA  VAL B 183      11.433  -9.584  76.715  1.00  6.26           H  
ATOM   2450  HB  VAL B 183      13.856  -9.267  76.855  1.00  5.86           H  
ATOM   2451 HG11 VAL B 183      13.994  -6.880  76.270  1.00  5.63           H  
ATOM   2452 HG12 VAL B 183      12.631  -7.677  75.495  1.00  5.63           H  
ATOM   2453 HG13 VAL B 183      12.371  -6.618  76.876  1.00  5.63           H  
ATOM   2454 HG21 VAL B 183      14.889  -7.564  78.384  1.00  5.61           H  
ATOM   2455 HG22 VAL B 183      13.404  -7.560  79.328  1.00  5.61           H  
ATOM   2456 HG23 VAL B 183      14.374  -9.022  79.192  1.00  5.61           H  
ATOM   2457  N   ALA B 184      12.258 -11.710  77.823  1.00  6.84           N  
ATOM   2458  CA  ALA B 184      12.387 -13.000  78.498  1.00  7.42           C  
ATOM   2459  C   ALA B 184      13.203 -14.012  77.690  1.00  7.50           C  
ATOM   2460  O   ALA B 184      13.169 -13.995  76.461  1.00  7.88           O  
ATOM   2461  CB  ALA B 184      10.992 -13.564  78.829  1.00  7.35           C  
ATOM   2462  H   ALA B 184      12.223 -11.727  76.811  1.00  6.84           H  
ATOM   2463  HA  ALA B 184      12.920 -12.839  79.432  1.00  7.42           H  
ATOM   2464  HB1 ALA B 184      11.066 -14.490  79.400  1.00  7.35           H  
ATOM   2465  HB2 ALA B 184      10.411 -12.862  79.428  1.00  7.35           H  
ATOM   2466  HB3 ALA B 184      10.423 -13.782  77.924  1.00  7.35           H  
ATOM   2467  N   LEU B 185      13.868 -14.905  78.439  1.00  8.24           N  
ATOM   2468  CA  LEU B 185      14.473 -16.154  77.990  1.00  9.30           C  
ATOM   2469  C   LEU B 185      13.687 -17.283  78.677  1.00  9.45           C  
ATOM   2470  O   LEU B 185      13.566 -17.245  79.901  1.00  9.85           O  
ATOM   2471  CB  LEU B 185      15.958 -16.176  78.433  1.00  9.26           C  
ATOM   2472  CG  LEU B 185      16.781 -17.396  77.948  1.00  9.36           C  
ATOM   2473  CD1 LEU B 185      17.185 -17.262  76.472  1.00  9.58           C  
ATOM   2474  CD2 LEU B 185      18.019 -17.646  78.830  1.00  9.85           C  
ATOM   2475  H   LEU B 185      13.822 -14.803  79.446  1.00  8.24           H  
ATOM   2476  HA  LEU B 185      14.406 -16.243  76.907  1.00  9.30           H  
ATOM   2477  HB3 LEU B 185      15.977 -16.140  79.523  1.00  9.26           H  
ATOM   2478  HB2 LEU B 185      16.459 -15.262  78.111  1.00  9.26           H  
ATOM   2479  HG  LEU B 185      16.164 -18.290  78.035  1.00  9.36           H  
ATOM   2480 HD11 LEU B 185      17.826 -18.088  76.163  1.00  9.58           H  
ATOM   2481 HD12 LEU B 185      16.314 -17.261  75.818  1.00  9.58           H  
ATOM   2482 HD13 LEU B 185      17.740 -16.341  76.297  1.00  9.58           H  
ATOM   2483 HD21 LEU B 185      18.025 -18.671  79.201  1.00  9.85           H  
ATOM   2484 HD22 LEU B 185      18.950 -17.488  78.285  1.00  9.85           H  
ATOM   2485 HD23 LEU B 185      18.040 -16.994  79.701  1.00  9.85           H  
ATOM   2486  N   ASP B 186      13.183 -18.263  77.907  1.00 10.11           N  
ATOM   2487  CA  ASP B 186      12.446 -19.425  78.435  1.00 10.49           C  
ATOM   2488  C   ASP B 186      13.393 -20.603  78.760  1.00 10.86           C  
ATOM   2489  O   ASP B 186      14.613 -20.470  78.636  1.00 10.56           O  
ATOM   2490  CB  ASP B 186      11.236 -19.819  77.534  1.00 10.17           C  
ATOM   2491  CG  ASP B 186      11.513 -20.167  76.058  1.00  9.68           C  
ATOM   2492  OD1 ASP B 186      12.647 -20.576  75.742  1.00  9.72           O  
ATOM   2493  OD2 ASP B 186      10.546 -20.150  75.270  1.00  9.15           O1-
ATOM   2494  H   ASP B 186      13.327 -18.244  76.906  1.00 10.11           H  
ATOM   2495  HA  ASP B 186      12.022 -19.155  79.400  1.00 10.49           H  
ATOM   2496  HB3 ASP B 186      10.543 -18.978  77.544  1.00 10.17           H  
ATOM   2497  HB2 ASP B 186      10.675 -20.639  77.984  1.00 10.17           H  
ATOM   2498  N   LEU B 187      12.807 -21.744  79.168  1.00 11.26           N  
ATOM   2499  CA  LEU B 187      13.514 -23.004  79.434  1.00 11.63           C  
ATOM   2500  C   LEU B 187      14.180 -23.612  78.182  1.00 12.68           C  
ATOM   2501  O   LEU B 187      15.216 -24.261  78.318  1.00 13.26           O  
ATOM   2502  CB  LEU B 187      12.536 -24.038  80.043  1.00 10.82           C  
ATOM   2503  CG  LEU B 187      11.980 -23.699  81.445  1.00 10.15           C  
ATOM   2504  CD1 LEU B 187      10.889 -24.711  81.861  1.00  9.72           C  
ATOM   2505  CD2 LEU B 187      13.083 -23.574  82.519  1.00 10.14           C  
ATOM   2506  H   LEU B 187      11.801 -21.778  79.251  1.00 11.26           H  
ATOM   2507  HA  LEU B 187      14.312 -22.792  80.147  1.00 11.63           H  
ATOM   2508  HB3 LEU B 187      13.027 -25.011  80.103  1.00 10.82           H  
ATOM   2509  HB2 LEU B 187      11.704 -24.173  79.349  1.00 10.82           H  
ATOM   2510  HG  LEU B 187      11.494 -22.727  81.364  1.00 10.15           H  
ATOM   2511 HD11 LEU B 187      10.014 -24.204  82.265  1.00  9.72           H  
ATOM   2512 HD12 LEU B 187      10.548 -25.314  81.019  1.00  9.72           H  
ATOM   2513 HD13 LEU B 187      11.233 -25.408  82.624  1.00  9.72           H  
ATOM   2514 HD21 LEU B 187      12.870 -24.164  83.411  1.00 10.14           H  
ATOM   2515 HD22 LEU B 187      14.056 -23.898  82.152  1.00 10.14           H  
ATOM   2516 HD23 LEU B 187      13.182 -22.541  82.848  1.00 10.14           H  
ATOM   2517  N   ASP B 188      13.584 -23.381  76.999  1.00 13.40           N  
ATOM   2518  CA  ASP B 188      14.051 -23.869  75.694  1.00 14.26           C  
ATOM   2519  C   ASP B 188      15.192 -23.018  75.092  1.00 13.49           C  
ATOM   2520  O   ASP B 188      15.767 -23.430  74.085  1.00 12.46           O  
ATOM   2521  CB  ASP B 188      12.892 -24.014  74.670  1.00 15.17           C  
ATOM   2522  CG  ASP B 188      11.669 -24.843  75.110  1.00 18.43           C  
ATOM   2523  OD1 ASP B 188      11.812 -25.710  76.003  1.00 20.03           O  
ATOM   2524  OD2 ASP B 188      10.622 -24.684  74.445  1.00 20.83           O1-
ATOM   2525  H   ASP B 188      12.745 -22.818  76.973  1.00 13.40           H  
ATOM   2526  HA  ASP B 188      14.474 -24.865  75.846  1.00 14.26           H  
ATOM   2527  HB3 ASP B 188      13.269 -24.471  73.753  1.00 15.17           H  
ATOM   2528  HB2 ASP B 188      12.533 -23.020  74.402  1.00 15.17           H  
ATOM   2529  N   GLY B 189      15.513 -21.866  75.710  1.00 13.95           N  
ATOM   2530  CA  GLY B 189      16.592 -20.970  75.295  1.00 13.53           C  
ATOM   2531  C   GLY B 189      16.156 -19.954  74.226  1.00 13.35           C  
ATOM   2532  O   GLY B 189      17.020 -19.287  73.656  1.00 13.25           O  
ATOM   2533  H   GLY B 189      14.974 -21.586  76.518  1.00 13.95           H  
ATOM   2534  HA3 GLY B 189      17.449 -21.539  74.930  1.00 13.53           H  
ATOM   2535  HA2 GLY B 189      16.931 -20.422  76.174  1.00 13.53           H  
ATOM   2536  N   ASN B 190      14.846 -19.821  73.952  1.00 11.97           N  
ATOM   2537  CA  ASN B 190      14.282 -18.843  73.020  1.00 11.28           C  
ATOM   2538  C   ASN B 190      14.123 -17.479  73.697  1.00  9.33           C  
ATOM   2539  O   ASN B 190      13.629 -17.405  74.821  1.00  9.32           O  
ATOM   2540  CB  ASN B 190      12.908 -19.293  72.474  1.00 12.02           C  
ATOM   2541  CG  ASN B 190      12.924 -20.663  71.795  1.00 14.00           C  
ATOM   2542  ND2 ASN B 190      11.977 -21.530  72.159  1.00 14.55           N  
ATOM   2543  OD1 ASN B 190      13.768 -20.926  70.942  1.00 15.27           O  
ATOM   2544  H   ASN B 190      14.170 -20.364  74.479  1.00 11.97           H  
ATOM   2545  HA  ASN B 190      14.964 -18.726  72.181  1.00 11.28           H  
ATOM   2546  HB3 ASN B 190      12.554 -18.569  71.738  1.00 12.02           H  
ATOM   2547  HB2 ASN B 190      12.165 -19.293  73.270  1.00 12.02           H  
ATOM   2548 HD22 ASN B 190      11.937 -22.448  71.742  1.00 14.55           H  
ATOM   2549 HD21 ASN B 190      11.315 -21.286  72.884  1.00 14.55           H  
ATOM   2550  N   LEU B 191      14.503 -16.431  72.956  1.00  8.01           N  
ATOM   2551  CA  LEU B 191      14.310 -15.034  73.319  1.00  7.47           C  
ATOM   2552  C   LEU B 191      13.025 -14.488  72.686  1.00  7.09           C  
ATOM   2553  O   LEU B 191      12.611 -14.949  71.623  1.00  7.89           O  
ATOM   2554  CB  LEU B 191      15.534 -14.224  72.837  1.00  7.07           C  
ATOM   2555  CG  LEU B 191      16.769 -14.366  73.749  1.00  7.04           C  
ATOM   2556  CD1 LEU B 191      17.984 -13.655  73.124  1.00  7.16           C  
ATOM   2557  CD2 LEU B 191      16.482 -13.844  75.172  1.00  7.12           C  
ATOM   2558  H   LEU B 191      14.877 -16.591  72.029  1.00  8.01           H  
ATOM   2559  HA  LEU B 191      14.213 -14.950  74.399  1.00  7.47           H  
ATOM   2560  HB3 LEU B 191      15.282 -13.167  72.767  1.00  7.07           H  
ATOM   2561  HB2 LEU B 191      15.789 -14.521  71.818  1.00  7.07           H  
ATOM   2562  HG  LEU B 191      17.022 -15.424  73.829  1.00  7.04           H  
ATOM   2563 HD11 LEU B 191      18.546 -13.062  73.842  1.00  7.16           H  
ATOM   2564 HD12 LEU B 191      18.677 -14.373  72.686  1.00  7.16           H  
ATOM   2565 HD13 LEU B 191      17.677 -12.969  72.338  1.00  7.16           H  
ATOM   2566 HD21 LEU B 191      17.351 -13.376  75.628  1.00  7.12           H  
ATOM   2567 HD22 LEU B 191      15.677 -13.110  75.182  1.00  7.12           H  
ATOM   2568 HD23 LEU B 191      16.178 -14.657  75.828  1.00  7.12           H  
ATOM   2569  N   ALA B 192      12.451 -13.476  73.348  1.00  6.64           N  
ATOM   2570  CA  ALA B 192      11.326 -12.691  72.854  1.00  6.43           C  
ATOM   2571  C   ALA B 192      11.278 -11.353  73.596  1.00  6.14           C  
ATOM   2572  O   ALA B 192      11.758 -11.260  74.727  1.00  5.79           O  
ATOM   2573  CB  ALA B 192      10.010 -13.459  73.030  1.00  6.06           C  
ATOM   2574  H   ALA B 192      12.837 -13.173  74.232  1.00  6.64           H  
ATOM   2575  HA  ALA B 192      11.483 -12.493  71.793  1.00  6.43           H  
ATOM   2576  HB1 ALA B 192       9.171 -12.901  72.612  1.00  6.06           H  
ATOM   2577  HB2 ALA B 192      10.032 -14.429  72.533  1.00  6.06           H  
ATOM   2578  HB3 ALA B 192       9.805 -13.623  74.086  1.00  6.06           H  
ATOM   2579  N   ALA B 193      10.672 -10.354  72.941  1.00  5.92           N  
ATOM   2580  CA  ALA B 193      10.464  -9.013  73.474  1.00  5.71           C  
ATOM   2581  C   ALA B 193       9.060  -8.518  73.126  1.00  5.48           C  
ATOM   2582  O   ALA B 193       8.504  -8.908  72.099  1.00  5.39           O  
ATOM   2583  CB  ALA B 193      11.519  -8.067  72.887  1.00  5.74           C  
ATOM   2584  H   ALA B 193      10.289 -10.523  72.019  1.00  5.92           H  
ATOM   2585  HA  ALA B 193      10.560  -9.024  74.560  1.00  5.71           H  
ATOM   2586  HB1 ALA B 193      11.398  -7.055  73.276  1.00  5.74           H  
ATOM   2587  HB2 ALA B 193      12.526  -8.395  73.140  1.00  5.74           H  
ATOM   2588  HB3 ALA B 193      11.446  -8.015  71.800  1.00  5.74           H  
ATOM   2589  N   ALA B 194       8.537  -7.634  73.984  1.00  5.22           N  
ATOM   2590  CA  ALA B 194       7.286  -6.916  73.793  1.00  5.05           C  
ATOM   2591  C   ALA B 194       7.419  -5.505  74.365  1.00  4.78           C  
ATOM   2592  O   ALA B 194       8.097  -5.311  75.374  1.00  4.79           O  
ATOM   2593  CB  ALA B 194       6.134  -7.669  74.466  1.00  5.01           C  
ATOM   2594  H   ALA B 194       9.055  -7.384  74.818  1.00  5.22           H  
ATOM   2595  HA  ALA B 194       7.079  -6.830  72.727  1.00  5.05           H  
ATOM   2596  HB1 ALA B 194       5.201  -7.115  74.374  1.00  5.01           H  
ATOM   2597  HB2 ALA B 194       5.976  -8.645  74.012  1.00  5.01           H  
ATOM   2598  HB3 ALA B 194       6.327  -7.816  75.528  1.00  5.01           H  
ATOM   2599  N   THR B 195       6.776  -4.541  73.705  1.00  4.83           N  
ATOM   2600  CA  THR B 195       6.796  -3.121  74.036  1.00  4.77           C  
ATOM   2601  C   THR B 195       5.405  -2.565  73.691  1.00  4.86           C  
ATOM   2602  O   THR B 195       4.864  -2.907  72.637  1.00  4.79           O  
ATOM   2603  CB  THR B 195       7.944  -2.407  73.263  1.00  4.57           C  
ATOM   2604  CG2 THR B 195       8.205  -0.977  73.752  1.00  4.72           C  
ATOM   2605  OG1 THR B 195       9.183  -3.088  73.394  1.00  4.41           O  
ATOM   2606  H   THR B 195       6.254  -4.782  72.864  1.00  4.83           H  
ATOM   2607  HA  THR B 195       6.959  -3.007  75.109  1.00  4.77           H  
ATOM   2608  HB  THR B 195       7.693  -2.373  72.201  1.00  4.57           H  
ATOM   2609 HG21 THR B 195       9.010  -0.507  73.187  1.00  4.72           H  
ATOM   2610 HG22 THR B 195       7.319  -0.353  73.650  1.00  4.72           H  
ATOM   2611 HG23 THR B 195       8.499  -0.968  74.803  1.00  4.72           H  
ATOM   2612  HG1 THR B 195       9.077  -3.956  73.023  1.00  4.41           H  
ATOM   2613  N   SER B 196       4.833  -1.706  74.539  1.00  5.04           N  
ATOM   2614  CA  SER B 196       3.589  -0.995  74.305  1.00  5.33           C  
ATOM   2615  C   SER B 196       3.686   0.397  74.930  1.00  5.30           C  
ATOM   2616  O   SER B 196       4.363   0.541  75.945  1.00  5.73           O  
ATOM   2617  CB  SER B 196       2.423  -1.849  74.812  1.00  5.34           C  
ATOM   2618  OG  SER B 196       1.194  -1.231  74.532  1.00  5.39           O  
ATOM   2619  H   SER B 196       5.308  -1.476  75.412  1.00  5.04           H  
ATOM   2620  HA  SER B 196       3.470  -0.848  73.234  1.00  5.33           H  
ATOM   2621  HB3 SER B 196       2.499  -2.004  75.888  1.00  5.34           H  
ATOM   2622  HB2 SER B 196       2.433  -2.831  74.339  1.00  5.34           H  
ATOM   2623  HG  SER B 196       0.514  -1.837  74.811  1.00  5.39           H  
ATOM   2624  N   THR B 197       3.043   1.411  74.343  1.00  5.43           N  
ATOM   2625  CA  THR B 197       3.064   2.785  74.796  1.00  5.64           C  
ATOM   2626  C   THR B 197       1.746   3.515  74.507  1.00  5.98           C  
ATOM   2627  O   THR B 197       1.005   3.157  73.587  1.00  6.71           O  
ATOM   2628  CB  THR B 197       4.320   3.487  74.231  1.00  5.37           C  
ATOM   2629  CG2 THR B 197       4.237   3.844  72.741  1.00  5.44           C  
ATOM   2630  OG1 THR B 197       4.595   4.657  74.960  1.00  5.20           O  
ATOM   2631  H   THR B 197       2.500   1.220  73.501  1.00  5.43           H  
ATOM   2632  HA  THR B 197       3.139   2.754  75.881  1.00  5.64           H  
ATOM   2633  HB  THR B 197       5.184   2.840  74.364  1.00  5.37           H  
ATOM   2634 HG21 THR B 197       5.174   4.276  72.388  1.00  5.44           H  
ATOM   2635 HG22 THR B 197       4.041   2.945  72.162  1.00  5.44           H  
ATOM   2636 HG23 THR B 197       3.443   4.555  72.516  1.00  5.44           H  
ATOM   2637  HG1 THR B 197       5.421   4.475  75.415  1.00  5.20           H  
ATOM   2638  N   GLY B 198       1.520   4.604  75.251  1.00  6.26           N  
ATOM   2639  CA  GLY B 198       0.631   5.702  74.882  1.00  6.61           C  
ATOM   2640  C   GLY B 198       1.373   6.826  74.142  1.00  7.06           C  
ATOM   2641  O   GLY B 198       0.753   7.791  73.697  1.00  7.05           O  
ATOM   2642  H   GLY B 198       2.192   4.792  75.985  1.00  6.26           H  
ATOM   2643  HA3 GLY B 198       0.211   6.124  75.793  1.00  6.61           H  
ATOM   2644  HA2 GLY B 198      -0.202   5.357  74.269  1.00  6.61           H  
ATOM   2645  N   GLY B 199       2.704   6.733  74.016  1.00  7.45           N  
ATOM   2646  CA  GLY B 199       3.552   7.734  73.391  1.00  7.96           C  
ATOM   2647  C   GLY B 199       4.101   8.729  74.416  1.00  8.63           C  
ATOM   2648  O   GLY B 199       4.327   8.377  75.577  1.00  8.65           O  
ATOM   2649  H   GLY B 199       3.183   5.925  74.407  1.00  7.45           H  
ATOM   2650  HA3 GLY B 199       3.021   8.254  72.593  1.00  7.96           H  
ATOM   2651  HA2 GLY B 199       4.386   7.214  72.929  1.00  7.96           H  
ATOM   2652  N   ILE B 200       4.342   9.967  73.973  1.00  9.10           N  
ATOM   2653  CA  ILE B 200       4.799  11.096  74.778  1.00 10.13           C  
ATOM   2654  C   ILE B 200       3.587  12.034  74.943  1.00  9.98           C  
ATOM   2655  O   ILE B 200       2.796  12.208  74.012  1.00  9.75           O  
ATOM   2656  CB  ILE B 200       5.980  11.806  74.043  1.00 10.90           C  
ATOM   2657  CG1 ILE B 200       7.165  10.830  73.819  1.00 12.17           C  
ATOM   2658  CG2 ILE B 200       6.460  13.073  74.787  1.00 11.23           C  
ATOM   2659  CD1 ILE B 200       8.371  11.422  73.071  1.00 12.79           C  
ATOM   2660  H   ILE B 200       4.031  10.205  73.046  1.00  9.10           H  
ATOM   2661  HA  ILE B 200       5.132  10.761  75.762  1.00 10.13           H  
ATOM   2662  HB  ILE B 200       5.623  12.127  73.062  1.00 10.90           H  
ATOM   2663 HG13 ILE B 200       6.822   9.967  73.249  1.00 12.17           H  
ATOM   2664 HG12 ILE B 200       7.502  10.436  74.778  1.00 12.17           H  
ATOM   2665 HG21 ILE B 200       7.249  13.588  74.241  1.00 11.23           H  
ATOM   2666 HG22 ILE B 200       5.666  13.810  74.910  1.00 11.23           H  
ATOM   2667 HG23 ILE B 200       6.846  12.831  75.778  1.00 11.23           H  
ATOM   2668 HD11 ILE B 200       9.090  10.642  72.822  1.00 12.79           H  
ATOM   2669 HD12 ILE B 200       8.068  11.901  72.140  1.00 12.79           H  
ATOM   2670 HD13 ILE B 200       8.902  12.159  73.673  1.00 12.79           H  
ATOM   2671  N   THR B 201       3.438  12.628  76.132  1.00  9.32           N  
ATOM   2672  CA  THR B 201       2.315  13.478  76.525  1.00  9.57           C  
ATOM   2673  C   THR B 201       2.376  14.800  75.732  1.00  9.61           C  
ATOM   2674  O   THR B 201       3.431  15.432  75.672  1.00  8.68           O  
ATOM   2675  CB  THR B 201       2.411  13.787  78.052  1.00  9.10           C  
ATOM   2676  CG2 THR B 201       1.067  14.220  78.657  1.00  9.38           C  
ATOM   2677  OG1 THR B 201       2.873  12.678  78.813  1.00  8.04           O  
ATOM   2678  H   THR B 201       4.122  12.464  76.856  1.00  9.32           H  
ATOM   2679  HA  THR B 201       1.397  12.937  76.302  1.00  9.57           H  
ATOM   2680  HB  THR B 201       3.138  14.586  78.219  1.00  9.10           H  
ATOM   2681 HG21 THR B 201       1.168  14.437  79.721  1.00  9.38           H  
ATOM   2682 HG22 THR B 201       0.703  15.124  78.175  1.00  9.38           H  
ATOM   2683 HG23 THR B 201       0.299  13.455  78.545  1.00  9.38           H  
ATOM   2684  HG1 THR B 201       2.297  11.938  78.677  1.00  8.04           H  
ATOM   2685  N   ASN B 202       1.256  15.203  75.121  1.00 10.07           N  
ATOM   2686  CA  ASN B 202       1.080  16.432  74.332  1.00 10.56           C  
ATOM   2687  C   ASN B 202       1.605  16.269  72.889  1.00 10.23           C  
ATOM   2688  O   ASN B 202       1.786  17.265  72.191  1.00 10.56           O  
ATOM   2689  CB  ASN B 202       1.584  17.710  75.067  1.00 11.16           C  
ATOM   2690  CG  ASN B 202       0.963  19.020  74.560  1.00 11.95           C  
ATOM   2691  ND2 ASN B 202       1.761  19.909  73.982  1.00 12.04           N  
ATOM   2692  OD1 ASN B 202      -0.237  19.245  74.685  1.00 13.01           O  
ATOM   2693  H   ASN B 202       0.449  14.580  75.181  1.00 10.07           H  
ATOM   2694  HA  ASN B 202      -0.000  16.533  74.233  1.00 10.56           H  
ATOM   2695  HB3 ASN B 202       2.670  17.779  74.998  1.00 11.16           H  
ATOM   2696  HB2 ASN B 202       1.359  17.641  76.131  1.00 11.16           H  
ATOM   2697 HD22 ASN B 202       1.369  20.770  73.638  1.00 12.04           H  
ATOM   2698 HD21 ASN B 202       2.734  19.699  73.825  1.00 12.04           H  
ATOM   2699  N   LYS B 203       1.847  15.030  72.419  1.00 10.12           N  
ATOM   2700  CA  LYS B 203       2.256  14.738  71.038  1.00 10.18           C  
ATOM   2701  C   LYS B 203       1.222  15.233  70.009  1.00  9.78           C  
ATOM   2702  O   LYS B 203       0.020  15.270  70.306  1.00 10.32           O  
ATOM   2703  CB  LYS B 203       2.549  13.225  70.845  1.00  9.96           C  
ATOM   2704  CG  LYS B 203       1.360  12.237  70.993  1.00 10.13           C  
ATOM   2705  CD  LYS B 203       1.741  10.783  70.632  1.00  9.96           C  
ATOM   2706  CE  LYS B 203       0.587   9.765  70.721  1.00 10.22           C  
ATOM   2707  NZ  LYS B 203       0.994   8.434  70.230  1.00 10.38           N1+
ATOM   2708  H   LYS B 203       1.758  14.252  73.058  1.00 10.12           H  
ATOM   2709  HA  LYS B 203       3.183  15.288  70.860  1.00 10.18           H  
ATOM   2710  HB3 LYS B 203       3.351  12.931  71.522  1.00  9.96           H  
ATOM   2711  HB2 LYS B 203       2.961  13.109  69.842  1.00  9.96           H  
ATOM   2712  HG3 LYS B 203       0.545  12.548  70.338  1.00 10.13           H  
ATOM   2713  HG2 LYS B 203       0.971  12.275  72.011  1.00 10.13           H  
ATOM   2714  HD3 LYS B 203       2.564  10.454  71.267  1.00  9.96           H  
ATOM   2715  HD2 LYS B 203       2.103  10.762  69.606  1.00  9.96           H  
ATOM   2716  HE3 LYS B 203      -0.249  10.099  70.108  1.00 10.22           H  
ATOM   2717  HE2 LYS B 203       0.227   9.673  71.746  1.00 10.22           H  
ATOM   2718  HZ1 LYS B 203       0.219   7.791  70.324  1.00 10.38           H  
ATOM   2719  HZ2 LYS B 203       1.261   8.489  69.255  1.00 10.38           H  
ATOM   2720  HZ3 LYS B 203       1.766   8.081  70.775  1.00 10.38           H  
ATOM   2721  N   LEU B 204       1.668  15.557  68.787  1.00  9.12           N  
ATOM   2722  CA  LEU B 204       0.767  15.803  67.658  1.00  8.96           C  
ATOM   2723  C   LEU B 204      -0.013  14.512  67.316  1.00  8.17           C  
ATOM   2724  O   LEU B 204       0.617  13.457  67.250  1.00  7.17           O  
ATOM   2725  CB  LEU B 204       1.594  16.224  66.419  1.00  9.53           C  
ATOM   2726  CG  LEU B 204       2.388  17.545  66.538  1.00 10.13           C  
ATOM   2727  CD1 LEU B 204       3.181  17.825  65.241  1.00 10.06           C  
ATOM   2728  CD2 LEU B 204       1.506  18.739  66.943  1.00 10.55           C  
ATOM   2729  H   LEU B 204       2.656  15.519  68.573  1.00  9.12           H  
ATOM   2730  HA  LEU B 204       0.102  16.615  67.944  1.00  8.96           H  
ATOM   2731  HB3 LEU B 204       0.915  16.319  65.569  1.00  9.53           H  
ATOM   2732  HB2 LEU B 204       2.282  15.418  66.161  1.00  9.53           H  
ATOM   2733  HG  LEU B 204       3.121  17.420  67.333  1.00 10.13           H  
ATOM   2734 HD11 LEU B 204       4.240  17.962  65.459  1.00 10.06           H  
ATOM   2735 HD12 LEU B 204       3.106  17.003  64.528  1.00 10.06           H  
ATOM   2736 HD13 LEU B 204       2.841  18.719  64.720  1.00 10.06           H  
ATOM   2737 HD21 LEU B 204       1.734  19.645  66.382  1.00 10.55           H  
ATOM   2738 HD22 LEU B 204       0.450  18.525  66.793  1.00 10.55           H  
ATOM   2739 HD23 LEU B 204       1.651  18.975  67.997  1.00 10.55           H  
ATOM   2740  N   PRO B 205      -1.345  14.591  67.092  1.00  7.82           N  
ATOM   2741  CA  PRO B 205      -2.124  13.482  66.506  1.00  7.58           C  
ATOM   2742  C   PRO B 205      -1.519  12.923  65.205  1.00  6.87           C  
ATOM   2743  O   PRO B 205      -1.133  13.700  64.334  1.00  6.88           O  
ATOM   2744  CB  PRO B 205      -3.513  14.091  66.267  1.00  7.89           C  
ATOM   2745  CG  PRO B 205      -3.619  15.190  67.304  1.00  8.18           C  
ATOM   2746  CD  PRO B 205      -2.203  15.740  67.373  1.00  8.05           C  
ATOM   2747  HA  PRO B 205      -2.190  12.706  67.269  1.00  7.58           H  
ATOM   2748  HB3 PRO B 205      -4.315  13.359  66.360  1.00  7.89           H  
ATOM   2749  HB2 PRO B 205      -3.582  14.530  65.270  1.00  7.89           H  
ATOM   2750  HG3 PRO B 205      -3.893  14.759  68.268  1.00  8.18           H  
ATOM   2751  HG2 PRO B 205      -4.358  15.943  67.044  1.00  8.18           H  
ATOM   2752  HD2 PRO B 205      -2.041  16.504  66.612  1.00  8.05           H  
ATOM   2753  HD3 PRO B 205      -2.018  16.173  68.355  1.00  8.05           H  
ATOM   2754  N   GLY B 206      -1.412  11.590  65.145  1.00  6.46           N  
ATOM   2755  CA  GLY B 206      -0.781  10.831  64.072  1.00  6.41           C  
ATOM   2756  C   GLY B 206       0.682  10.500  64.382  1.00  6.28           C  
ATOM   2757  O   GLY B 206       1.278   9.754  63.617  1.00  5.94           O  
ATOM   2758  H   GLY B 206      -1.756  11.045  65.929  1.00  6.46           H  
ATOM   2759  HA3 GLY B 206      -0.810  11.362  63.122  1.00  6.41           H  
ATOM   2760  HA2 GLY B 206      -1.334   9.901  63.933  1.00  6.41           H  
ATOM   2761  N   ARG B 207       1.306  11.034  65.442  1.00  6.45           N  
ATOM   2762  CA  ARG B 207       2.718  10.774  65.736  1.00  6.60           C  
ATOM   2763  C   ARG B 207       2.931   9.334  66.235  1.00  6.48           C  
ATOM   2764  O   ARG B 207       2.283   8.904  67.194  1.00  5.95           O  
ATOM   2765  CB  ARG B 207       3.218  11.786  66.785  1.00  7.00           C  
ATOM   2766  CG  ARG B 207       4.672  11.588  67.259  1.00  7.39           C  
ATOM   2767  CD  ARG B 207       4.807  10.780  68.554  1.00  7.54           C  
ATOM   2768  NE  ARG B 207       6.194  10.651  69.008  1.00  7.82           N  
ATOM   2769  CZ  ARG B 207       6.609   9.748  69.905  1.00  7.39           C  
ATOM   2770  NH1 ARG B 207       5.767   8.850  70.429  1.00  7.10           N  
ATOM   2771  NH2 ARG B 207       7.883   9.745  70.289  1.00  7.57           N1+
ATOM   2772  H   ARG B 207       0.799  11.668  66.047  1.00  6.45           H  
ATOM   2773  HA  ARG B 207       3.294  10.922  64.822  1.00  6.60           H  
ATOM   2774  HB3 ARG B 207       2.550  11.801  67.645  1.00  7.00           H  
ATOM   2775  HB2 ARG B 207       3.142  12.782  66.346  1.00  7.00           H  
ATOM   2776  HG3 ARG B 207       5.062  12.568  67.482  1.00  7.39           H  
ATOM   2777  HG2 ARG B 207       5.298  11.181  66.462  1.00  7.39           H  
ATOM   2778  HD3 ARG B 207       4.395   9.782  68.432  1.00  7.54           H  
ATOM   2779  HD2 ARG B 207       4.258  11.263  69.357  1.00  7.54           H  
ATOM   2780  HE  ARG B 207       6.878  11.305  68.635  1.00  7.82           H  
ATOM   2781 HH12 ARG B 207       6.123   8.130  71.059  1.00  7.10           H  
ATOM   2782 HH11 ARG B 207       4.831   8.757  70.070  1.00  7.10           H  
ATOM   2783 HH22 ARG B 207       8.206   9.083  70.993  1.00  7.57           H  
ATOM   2784 HH21 ARG B 207       8.530  10.456  69.956  1.00  7.57           H  
ATOM   2785  N   VAL B 208       3.908   8.647  65.637  1.00  6.59           N  
ATOM   2786  CA  VAL B 208       4.370   7.308  65.987  1.00  6.60           C  
ATOM   2787  C   VAL B 208       5.665   7.433  66.817  1.00  6.86           C  
ATOM   2788  O   VAL B 208       6.459   8.356  66.619  1.00  6.78           O  
ATOM   2789  CB  VAL B 208       4.591   6.527  64.660  1.00  6.63           C  
ATOM   2790  CG1 VAL B 208       5.383   5.217  64.788  1.00  6.70           C  
ATOM   2791  CG2 VAL B 208       3.234   6.232  64.005  1.00  6.95           C  
ATOM   2792  H   VAL B 208       4.450   9.129  64.927  1.00  6.59           H  
ATOM   2793  HA  VAL B 208       3.619   6.793  66.591  1.00  6.60           H  
ATOM   2794  HB  VAL B 208       5.160   7.160  63.979  1.00  6.63           H  
ATOM   2795 HG11 VAL B 208       5.349   4.629  63.871  1.00  6.70           H  
ATOM   2796 HG12 VAL B 208       6.436   5.406  64.992  1.00  6.70           H  
ATOM   2797 HG13 VAL B 208       4.984   4.609  65.593  1.00  6.70           H  
ATOM   2798 HG21 VAL B 208       3.348   5.618  63.113  1.00  6.95           H  
ATOM   2799 HG22 VAL B 208       2.568   5.701  64.685  1.00  6.95           H  
ATOM   2800 HG23 VAL B 208       2.736   7.157  63.722  1.00  6.95           H  
ATOM   2801  N   GLY B 209       5.845   6.515  67.773  1.00  6.97           N  
ATOM   2802  CA  GLY B 209       7.022   6.384  68.627  1.00  7.44           C  
ATOM   2803  C   GLY B 209       8.033   5.358  68.115  1.00  7.35           C  
ATOM   2804  O   GLY B 209       7.931   4.888  66.986  1.00  7.07           O  
ATOM   2805  H   GLY B 209       5.124   5.813  67.882  1.00  6.97           H  
ATOM   2806  HA3 GLY B 209       6.666   6.040  69.592  1.00  7.44           H  
ATOM   2807  HA2 GLY B 209       7.522   7.343  68.771  1.00  7.44           H  
ATOM   2808  N   ASP B 210       9.003   4.980  68.960  1.00  7.29           N  
ATOM   2809  CA  ASP B 210       9.973   3.911  68.679  1.00  7.65           C  
ATOM   2810  C   ASP B 210       9.343   2.535  68.971  1.00  7.05           C  
ATOM   2811  O   ASP B 210       9.663   1.557  68.302  1.00  7.51           O  
ATOM   2812  CB  ASP B 210      11.237   4.086  69.570  1.00  7.97           C  
ATOM   2813  CG  ASP B 210      11.064   4.007  71.095  1.00  8.17           C  
ATOM   2814  OD1 ASP B 210      10.050   4.539  71.598  1.00  8.50           O  
ATOM   2815  OD2 ASP B 210      11.963   3.433  71.744  1.00  9.32           O1-
ATOM   2816  H   ASP B 210       9.028   5.372  69.891  1.00  7.29           H  
ATOM   2817  HA  ASP B 210      10.264   3.937  67.628  1.00  7.65           H  
ATOM   2818  HB3 ASP B 210      11.704   5.040  69.347  1.00  7.97           H  
ATOM   2819  HB2 ASP B 210      11.972   3.333  69.282  1.00  7.97           H  
ATOM   2820  N   SER B 211       8.436   2.468  69.953  1.00  6.92           N  
ATOM   2821  CA  SER B 211       7.719   1.291  70.450  1.00  6.63           C  
ATOM   2822  C   SER B 211       7.110   0.333  69.397  1.00  6.89           C  
ATOM   2823  O   SER B 211       7.258  -0.872  69.595  1.00  7.37           O  
ATOM   2824  CB  SER B 211       6.669   1.725  71.492  1.00  6.57           C  
ATOM   2825  OG  SER B 211       7.241   2.467  72.563  1.00  6.25           O  
ATOM   2826  H   SER B 211       8.326   3.301  70.516  1.00  6.92           H  
ATOM   2827  HA  SER B 211       8.472   0.700  70.974  1.00  6.63           H  
ATOM   2828  HB3 SER B 211       6.150   0.856  71.901  1.00  6.57           H  
ATOM   2829  HB2 SER B 211       5.909   2.340  71.016  1.00  6.57           H  
ATOM   2830  HG  SER B 211       7.863   1.936  73.043  1.00  6.25           H  
ATOM   2831  N   PRO B 212       6.432   0.794  68.315  1.00  6.60           N  
ATOM   2832  CA  PRO B 212       5.905  -0.101  67.278  1.00  6.80           C  
ATOM   2833  C   PRO B 212       6.947  -0.494  66.216  1.00  7.31           C  
ATOM   2834  O   PRO B 212       6.670  -1.376  65.407  1.00  8.08           O  
ATOM   2835  CB  PRO B 212       4.787   0.696  66.605  1.00  6.64           C  
ATOM   2836  CG  PRO B 212       5.250   2.135  66.714  1.00  6.53           C  
ATOM   2837  CD  PRO B 212       6.031   2.175  68.027  1.00  6.39           C  
ATOM   2838  HA  PRO B 212       5.473  -0.993  67.717  1.00  6.80           H  
ATOM   2839  HB3 PRO B 212       3.866   0.553  67.166  1.00  6.64           H  
ATOM   2840  HB2 PRO B 212       4.587   0.391  65.576  1.00  6.64           H  
ATOM   2841  HG3 PRO B 212       4.422   2.840  66.694  1.00  6.53           H  
ATOM   2842  HG2 PRO B 212       5.911   2.377  65.882  1.00  6.53           H  
ATOM   2843  HD2 PRO B 212       6.889   2.819  67.893  1.00  6.39           H  
ATOM   2844  HD3 PRO B 212       5.430   2.580  68.837  1.00  6.39           H  
ATOM   2845  N   LEU B 213       8.106   0.173  66.164  1.00  7.33           N  
ATOM   2846  CA  LEU B 213       9.069   0.018  65.088  1.00  7.29           C  
ATOM   2847  C   LEU B 213      10.130  -0.989  65.549  1.00  6.65           C  
ATOM   2848  O   LEU B 213      10.810  -0.791  66.567  1.00  5.93           O  
ATOM   2849  CB  LEU B 213       9.717   1.390  64.782  1.00  7.94           C  
ATOM   2850  CG  LEU B 213       8.727   2.531  64.439  1.00  8.58           C  
ATOM   2851  CD1 LEU B 213       9.466   3.754  63.880  1.00  8.87           C  
ATOM   2852  CD2 LEU B 213       7.627   2.098  63.464  1.00  8.24           C  
ATOM   2853  H   LEU B 213       8.374   0.796  66.916  1.00  7.33           H  
ATOM   2854  HA  LEU B 213       8.587  -0.353  64.181  1.00  7.29           H  
ATOM   2855  HB3 LEU B 213      10.414   1.257  63.953  1.00  7.94           H  
ATOM   2856  HB2 LEU B 213      10.320   1.714  65.628  1.00  7.94           H  
ATOM   2857  HG  LEU B 213       8.240   2.843  65.364  1.00  8.58           H  
ATOM   2858 HD11 LEU B 213       8.788   4.599  63.751  1.00  8.87           H  
ATOM   2859 HD12 LEU B 213      10.256   4.073  64.554  1.00  8.87           H  
ATOM   2860 HD13 LEU B 213       9.921   3.541  62.913  1.00  8.87           H  
ATOM   2861 HD21 LEU B 213       7.082   2.957  63.072  1.00  8.24           H  
ATOM   2862 HD22 LEU B 213       8.051   1.550  62.626  1.00  8.24           H  
ATOM   2863 HD23 LEU B 213       6.900   1.440  63.938  1.00  8.24           H  
ATOM   2864  N   VAL B 214      10.264  -2.080  64.784  1.00  6.13           N  
ATOM   2865  CA  VAL B 214      11.234  -3.147  65.018  1.00  6.15           C  
ATOM   2866  C   VAL B 214      12.666  -2.593  64.897  1.00  5.97           C  
ATOM   2867  O   VAL B 214      12.957  -1.859  63.953  1.00  5.87           O  
ATOM   2868  CB  VAL B 214      11.065  -4.312  64.002  1.00  6.03           C  
ATOM   2869  CG1 VAL B 214      12.130  -5.421  64.122  1.00  5.92           C  
ATOM   2870  CG2 VAL B 214       9.668  -4.948  64.098  1.00  5.99           C  
ATOM   2871  H   VAL B 214       9.715  -2.158  63.941  1.00  6.13           H  
ATOM   2872  HA  VAL B 214      11.065  -3.532  66.023  1.00  6.15           H  
ATOM   2873  HB  VAL B 214      11.163  -3.889  63.004  1.00  6.03           H  
ATOM   2874 HG11 VAL B 214      11.901  -6.264  63.470  1.00  5.92           H  
ATOM   2875 HG12 VAL B 214      13.123  -5.072  63.843  1.00  5.92           H  
ATOM   2876 HG13 VAL B 214      12.184  -5.794  65.144  1.00  5.92           H  
ATOM   2877 HG21 VAL B 214       9.541  -5.730  63.349  1.00  5.99           H  
ATOM   2878 HG22 VAL B 214       9.514  -5.403  65.076  1.00  5.99           H  
ATOM   2879 HG23 VAL B 214       8.872  -4.220  63.937  1.00  5.99           H  
ATOM   2880  N   GLY B 215      13.511  -2.948  65.872  1.00  5.81           N  
ATOM   2881  CA  GLY B 215      14.908  -2.544  65.946  1.00  5.66           C  
ATOM   2882  C   GLY B 215      15.117  -1.133  66.513  1.00  5.46           C  
ATOM   2883  O   GLY B 215      16.270  -0.743  66.670  1.00  5.32           O  
ATOM   2884  H   GLY B 215      13.166  -3.530  66.625  1.00  5.81           H  
ATOM   2885  HA3 GLY B 215      15.379  -2.617  64.967  1.00  5.66           H  
ATOM   2886  HA2 GLY B 215      15.419  -3.251  66.597  1.00  5.66           H  
ATOM   2887  N   ALA B 216      14.050  -0.387  66.851  1.00  5.12           N  
ATOM   2888  CA  ALA B 216      14.130   0.920  67.503  1.00  5.17           C  
ATOM   2889  C   ALA B 216      13.718   0.805  68.974  1.00  5.03           C  
ATOM   2890  O   ALA B 216      14.531   1.121  69.842  1.00  4.47           O  
ATOM   2891  CB  ALA B 216      13.242   1.926  66.760  1.00  5.17           C  
ATOM   2892  H   ALA B 216      13.121  -0.749  66.687  1.00  5.12           H  
ATOM   2893  HA  ALA B 216      15.148   1.309  67.478  1.00  5.17           H  
ATOM   2894  HB1 ALA B 216      13.249   2.897  67.256  1.00  5.17           H  
ATOM   2895  HB2 ALA B 216      13.583   2.071  65.735  1.00  5.17           H  
ATOM   2896  HB3 ALA B 216      12.210   1.586  66.725  1.00  5.17           H  
ATOM   2897  N   GLY B 217      12.477   0.367  69.211  1.00  5.07           N  
ATOM   2898  CA  GLY B 217      11.901   0.248  70.541  1.00  5.24           C  
ATOM   2899  C   GLY B 217      11.684  -1.194  70.987  1.00  5.28           C  
ATOM   2900  O   GLY B 217      11.453  -1.412  72.172  1.00  5.40           O  
ATOM   2901  H   GLY B 217      11.853   0.213  68.424  1.00  5.07           H  
ATOM   2902  HA3 GLY B 217      10.940   0.756  70.561  1.00  5.24           H  
ATOM   2903  HA2 GLY B 217      12.522   0.755  71.273  1.00  5.24           H  
ATOM   2904  N   CYS B 218      11.757  -2.164  70.066  1.00  5.43           N  
ATOM   2905  CA  CYS B 218      11.470  -3.576  70.307  1.00  5.68           C  
ATOM   2906  C   CYS B 218      12.324  -4.414  69.349  1.00  6.13           C  
ATOM   2907  O   CYS B 218      12.294  -4.156  68.148  1.00  6.00           O  
ATOM   2908  CB  CYS B 218       9.966  -3.886  70.133  1.00  5.56           C  
ATOM   2909  SG  CYS B 218       9.552  -5.593  70.605  1.00  5.80           S  
ATOM   2910  H   CYS B 218      12.073  -1.934  69.134  1.00  5.43           H  
ATOM   2911  HA  CYS B 218      11.760  -3.818  71.330  1.00  5.68           H  
ATOM   2912  HB3 CYS B 218       9.668  -3.728  69.096  1.00  5.56           H  
ATOM   2913  HB2 CYS B 218       9.358  -3.207  70.726  1.00  5.56           H  
ATOM   2914  HG  CYS B 218       8.225  -5.436  70.555  1.00  5.80           H  
ATOM   2915  N   TYR B 219      13.040  -5.418  69.875  1.00  6.83           N  
ATOM   2916  CA  TYR B 219      13.800  -6.372  69.065  1.00  7.09           C  
ATOM   2917  C   TYR B 219      13.980  -7.689  69.829  1.00  7.52           C  
ATOM   2918  O   TYR B 219      14.050  -7.663  71.054  1.00  7.79           O  
ATOM   2919  CB  TYR B 219      15.159  -5.763  68.642  1.00  7.25           C  
ATOM   2920  CG  TYR B 219      15.925  -6.613  67.643  1.00  7.26           C  
ATOM   2921  CD1 TYR B 219      15.454  -6.721  66.318  1.00  7.28           C  
ATOM   2922  CD2 TYR B 219      17.065  -7.343  68.042  1.00  7.33           C  
ATOM   2923  CE1 TYR B 219      16.095  -7.581  65.406  1.00  7.23           C  
ATOM   2924  CE2 TYR B 219      17.712  -8.195  67.126  1.00  7.29           C  
ATOM   2925  CZ  TYR B 219      17.221  -8.323  65.811  1.00  7.35           C  
ATOM   2926  OH  TYR B 219      17.841  -9.154  64.924  1.00  7.42           O  
ATOM   2927  H   TYR B 219      13.030  -5.587  70.873  1.00  6.83           H  
ATOM   2928  HA  TYR B 219      13.215  -6.594  68.172  1.00  7.09           H  
ATOM   2929  HB3 TYR B 219      15.780  -5.582  69.521  1.00  7.25           H  
ATOM   2930  HB2 TYR B 219      15.003  -4.788  68.186  1.00  7.25           H  
ATOM   2931  HD1 TYR B 219      14.584  -6.164  66.004  1.00  7.28           H  
ATOM   2932  HD2 TYR B 219      17.433  -7.271  69.056  1.00  7.33           H  
ATOM   2933  HE1 TYR B 219      15.721  -7.664  64.396  1.00  7.23           H  
ATOM   2934  HE2 TYR B 219      18.580  -8.757  67.439  1.00  7.29           H  
ATOM   2935  HH  TYR B 219      17.418  -9.156  64.062  1.00  7.42           H  
ATOM   2936  N   ALA B 220      14.099  -8.804  69.090  1.00  7.91           N  
ATOM   2937  CA  ALA B 220      14.453 -10.116  69.624  1.00  8.26           C  
ATOM   2938  C   ALA B 220      15.146 -10.966  68.556  1.00  8.52           C  
ATOM   2939  O   ALA B 220      14.762 -10.917  67.386  1.00  8.55           O  
ATOM   2940  CB  ALA B 220      13.219 -10.824  70.204  1.00  8.39           C  
ATOM   2941  H   ALA B 220      14.031  -8.749  68.083  1.00  7.91           H  
ATOM   2942  HA  ALA B 220      15.173  -9.975  70.424  1.00  8.26           H  
ATOM   2943  HB1 ALA B 220      13.494 -11.780  70.651  1.00  8.39           H  
ATOM   2944  HB2 ALA B 220      12.750 -10.224  70.984  1.00  8.39           H  
ATOM   2945  HB3 ALA B 220      12.470 -11.021  69.440  1.00  8.39           H  
ATOM   2946  N   ASN B 221      16.144 -11.746  69.002  1.00  9.34           N  
ATOM   2947  CA  ASN B 221      16.963 -12.639  68.183  1.00  9.40           C  
ATOM   2948  C   ASN B 221      17.716 -13.584  69.130  1.00  9.66           C  
ATOM   2949  O   ASN B 221      18.480 -13.103  69.964  1.00 10.16           O  
ATOM   2950  CB  ASN B 221      17.915 -11.795  67.293  1.00  9.09           C  
ATOM   2951  CG  ASN B 221      18.785 -12.564  66.287  1.00  8.84           C  
ATOM   2952  ND2 ASN B 221      19.465 -11.826  65.409  1.00  8.88           N  
ATOM   2953  OD1 ASN B 221      18.854 -13.791  66.289  1.00  8.16           O  
ATOM   2954  H   ASN B 221      16.399 -11.708  69.979  1.00  9.34           H  
ATOM   2955  HA  ASN B 221      16.306 -13.233  67.548  1.00  9.40           H  
ATOM   2956  HB3 ASN B 221      18.563 -11.183  67.919  1.00  9.09           H  
ATOM   2957  HB2 ASN B 221      17.319 -11.100  66.704  1.00  9.09           H  
ATOM   2958 HD22 ASN B 221      20.061 -12.271  64.727  1.00  8.88           H  
ATOM   2959 HD21 ASN B 221      19.369 -10.819  65.404  1.00  8.88           H  
ATOM   2960  N   ASN B 222      17.526 -14.905  68.952  1.00 10.61           N  
ATOM   2961  CA  ASN B 222      18.198 -15.980  69.705  1.00 10.74           C  
ATOM   2962  C   ASN B 222      19.734 -15.988  69.575  1.00 11.50           C  
ATOM   2963  O   ASN B 222      20.387 -16.532  70.463  1.00 11.80           O  
ATOM   2964  CB  ASN B 222      17.648 -17.354  69.251  1.00 11.03           C  
ATOM   2965  CG  ASN B 222      16.271 -17.723  69.807  1.00 11.11           C  
ATOM   2966  ND2 ASN B 222      15.933 -19.012  69.741  1.00 11.26           N  
ATOM   2967  OD1 ASN B 222      15.523 -16.875  70.287  1.00 11.03           O  
ATOM   2968  H   ASN B 222      16.876 -15.212  68.240  1.00 10.61           H  
ATOM   2969  HA  ASN B 222      17.924 -15.806  70.747  1.00 10.74           H  
ATOM   2970  HB3 ASN B 222      18.321 -18.143  69.593  1.00 11.03           H  
ATOM   2971  HB2 ASN B 222      17.632 -17.421  68.162  1.00 11.03           H  
ATOM   2972 HD22 ASN B 222      15.053 -19.333  70.123  1.00 11.26           H  
ATOM   2973 HD21 ASN B 222      16.580 -19.689  69.362  1.00 11.26           H  
ATOM   2974  N   ALA B 223      20.287 -15.404  68.498  1.00 11.93           N  
ATOM   2975  CA  ALA B 223      21.730 -15.279  68.284  1.00 12.58           C  
ATOM   2976  C   ALA B 223      22.390 -14.168  69.124  1.00 13.16           C  
ATOM   2977  O   ALA B 223      23.615 -14.169  69.241  1.00 13.33           O  
ATOM   2978  CB  ALA B 223      21.988 -15.038  66.788  1.00 12.78           C  
ATOM   2979  H   ALA B 223      19.692 -14.985  67.795  1.00 11.93           H  
ATOM   2980  HA  ALA B 223      22.204 -16.224  68.557  1.00 12.58           H  
ATOM   2981  HB1 ALA B 223      23.056 -15.031  66.567  1.00 12.78           H  
ATOM   2982  HB2 ALA B 223      21.535 -15.822  66.180  1.00 12.78           H  
ATOM   2983  HB3 ALA B 223      21.579 -14.083  66.459  1.00 12.78           H  
ATOM   2984  N   SER B 224      21.586 -13.246  69.681  1.00 12.48           N  
ATOM   2985  CA  SER B 224      22.054 -12.058  70.386  1.00 12.05           C  
ATOM   2986  C   SER B 224      21.178 -11.767  71.616  1.00 12.57           C  
ATOM   2987  O   SER B 224      21.515 -12.255  72.696  1.00 12.08           O  
ATOM   2988  CB  SER B 224      22.246 -10.886  69.390  1.00 12.02           C  
ATOM   2989  OG  SER B 224      21.050 -10.517  68.730  1.00 12.38           O  
ATOM   2990  H   SER B 224      20.583 -13.329  69.575  1.00 12.48           H  
ATOM   2991  HA  SER B 224      23.043 -12.267  70.798  1.00 12.05           H  
ATOM   2992  HB3 SER B 224      22.990 -11.147  68.637  1.00 12.02           H  
ATOM   2993  HB2 SER B 224      22.634 -10.010  69.912  1.00 12.02           H  
ATOM   2994  HG  SER B 224      20.868 -11.172  68.051  1.00 12.38           H  
ATOM   2995  N   VAL B 225      20.122 -10.951  71.456  1.00 10.71           N  
ATOM   2996  CA  VAL B 225      19.454 -10.266  72.561  1.00 10.39           C  
ATOM   2997  C   VAL B 225      17.978  -9.936  72.259  1.00  9.95           C  
ATOM   2998  O   VAL B 225      17.631  -9.653  71.112  1.00 10.24           O  
ATOM   2999  CB  VAL B 225      20.242  -8.961  72.895  1.00 10.21           C  
ATOM   3000  CG1 VAL B 225      20.213  -7.927  71.753  1.00  9.82           C  
ATOM   3001  CG2 VAL B 225      19.848  -8.303  74.226  1.00 10.56           C  
ATOM   3002  H   VAL B 225      19.893 -10.617  70.529  1.00 10.71           H  
ATOM   3003  HA  VAL B 225      19.449 -10.922  73.425  1.00 10.39           H  
ATOM   3004  HB  VAL B 225      21.287  -9.247  73.018  1.00 10.21           H  
ATOM   3005 HG11 VAL B 225      20.878  -7.093  71.959  1.00  9.82           H  
ATOM   3006 HG12 VAL B 225      20.543  -8.380  70.820  1.00  9.82           H  
ATOM   3007 HG13 VAL B 225      19.220  -7.514  71.582  1.00  9.82           H  
ATOM   3008 HG21 VAL B 225      20.483  -7.443  74.433  1.00 10.56           H  
ATOM   3009 HG22 VAL B 225      18.820  -7.950  74.225  1.00 10.56           H  
ATOM   3010 HG23 VAL B 225      19.966  -9.000  75.053  1.00 10.56           H  
ATOM   3011  N   ALA B 226      17.161  -9.945  73.328  1.00  9.50           N  
ATOM   3012  CA  ALA B 226      15.815  -9.379  73.387  1.00  8.38           C  
ATOM   3013  C   ALA B 226      15.867  -8.046  74.139  1.00  7.55           C  
ATOM   3014  O   ALA B 226      16.392  -8.028  75.250  1.00  7.32           O  
ATOM   3015  CB  ALA B 226      14.876 -10.349  74.115  1.00  8.22           C  
ATOM   3016  H   ALA B 226      17.543 -10.216  74.226  1.00  9.50           H  
ATOM   3017  HA  ALA B 226      15.430  -9.205  72.389  1.00  8.38           H  
ATOM   3018  HB1 ALA B 226      13.935  -9.863  74.369  1.00  8.22           H  
ATOM   3019  HB2 ALA B 226      14.634 -11.204  73.488  1.00  8.22           H  
ATOM   3020  HB3 ALA B 226      15.313 -10.718  75.044  1.00  8.22           H  
ATOM   3021  N   VAL B 227      15.324  -6.974  73.535  1.00  6.77           N  
ATOM   3022  CA  VAL B 227      15.349  -5.611  74.075  1.00  6.33           C  
ATOM   3023  C   VAL B 227      13.959  -4.952  73.957  1.00  6.23           C  
ATOM   3024  O   VAL B 227      13.278  -5.144  72.950  1.00  5.67           O  
ATOM   3025  CB  VAL B 227      16.376  -4.706  73.325  1.00  6.18           C  
ATOM   3026  CG1 VAL B 227      16.428  -3.255  73.851  1.00  6.08           C  
ATOM   3027  CG2 VAL B 227      17.794  -5.296  73.355  1.00  6.26           C  
ATOM   3028  H   VAL B 227      14.878  -7.084  72.632  1.00  6.77           H  
ATOM   3029  HA  VAL B 227      15.625  -5.644  75.126  1.00  6.33           H  
ATOM   3030  HB  VAL B 227      16.089  -4.658  72.273  1.00  6.18           H  
ATOM   3031 HG11 VAL B 227      17.295  -2.719  73.468  1.00  6.08           H  
ATOM   3032 HG12 VAL B 227      15.547  -2.683  73.560  1.00  6.08           H  
ATOM   3033 HG13 VAL B 227      16.498  -3.235  74.938  1.00  6.08           H  
ATOM   3034 HG21 VAL B 227      18.497  -4.644  72.842  1.00  6.26           H  
ATOM   3035 HG22 VAL B 227      18.147  -5.436  74.376  1.00  6.26           H  
ATOM   3036 HG23 VAL B 227      17.830  -6.258  72.848  1.00  6.26           H  
ATOM   3037  N   SER B 228      13.600  -4.151  74.975  1.00  6.68           N  
ATOM   3038  CA  SER B 228      12.418  -3.288  75.004  1.00  6.97           C  
ATOM   3039  C   SER B 228      12.811  -1.937  75.627  1.00  7.12           C  
ATOM   3040  O   SER B 228      13.397  -1.928  76.709  1.00  7.43           O  
ATOM   3041  CB  SER B 228      11.286  -3.990  75.781  1.00  6.61           C  
ATOM   3042  OG  SER B 228      10.159  -3.149  75.911  1.00  6.81           O  
ATOM   3043  H   SER B 228      14.225  -4.054  75.765  1.00  6.68           H  
ATOM   3044  HA  SER B 228      12.078  -3.105  73.984  1.00  6.97           H  
ATOM   3045  HB3 SER B 228      11.614  -4.281  76.777  1.00  6.61           H  
ATOM   3046  HB2 SER B 228      10.982  -4.903  75.267  1.00  6.61           H  
ATOM   3047  HG  SER B 228       9.686  -3.144  75.071  1.00  6.81           H  
ATOM   3048  N   CYS B 229      12.553  -0.826  74.928  1.00  7.53           N  
ATOM   3049  CA  CYS B 229      13.024   0.520  75.273  1.00  7.92           C  
ATOM   3050  C   CYS B 229      11.909   1.392  75.877  1.00  8.32           C  
ATOM   3051  O   CYS B 229      10.727   1.056  75.804  1.00  9.42           O  
ATOM   3052  CB  CYS B 229      13.500   1.222  73.985  1.00  8.19           C  
ATOM   3053  SG  CYS B 229      14.848   0.307  73.170  1.00  7.71           S  
ATOM   3054  H   CYS B 229      12.044  -0.931  74.056  1.00  7.53           H  
ATOM   3055  HA  CYS B 229      13.838   0.474  75.989  1.00  7.92           H  
ATOM   3056  HB3 CYS B 229      13.860   2.227  74.205  1.00  8.19           H  
ATOM   3057  HB2 CYS B 229      12.661   1.344  73.303  1.00  8.19           H  
ATOM   3058  HG  CYS B 229      14.783   0.957  71.999  1.00  7.71           H  
ATOM   3059  N   THR B 230      12.297   2.537  76.449  1.00  8.77           N  
ATOM   3060  CA  THR B 230      11.461   3.610  76.949  1.00  9.13           C  
ATOM   3061  C   THR B 230      12.278   4.913  76.894  1.00  8.74           C  
ATOM   3062  O   THR B 230      13.481   4.893  77.147  1.00  8.94           O  
ATOM   3063  CB  THR B 230      10.890   3.213  78.330  1.00  9.32           C  
ATOM   3064  CG2 THR B 230      11.931   2.645  79.315  1.00  9.61           C  
ATOM   3065  OG1 THR B 230      10.257   4.322  78.938  1.00  9.50           O  
ATOM   3066  H   THR B 230      13.294   2.712  76.571  1.00  8.77           H  
ATOM   3067  HA  THR B 230      10.626   3.732  76.256  1.00  9.13           H  
ATOM   3068  HB  THR B 230      10.132   2.452  78.175  1.00  9.32           H  
ATOM   3069 HG21 THR B 230      11.493   2.435  80.290  1.00  9.61           H  
ATOM   3070 HG22 THR B 230      12.339   1.699  78.959  1.00  9.61           H  
ATOM   3071 HG23 THR B 230      12.770   3.324  79.449  1.00  9.61           H  
ATOM   3072  HG1 THR B 230       9.661   4.728  78.312  1.00  9.50           H  
ATOM   3073  N   GLY B 231      11.652   6.056  76.596  1.00  8.92           N  
ATOM   3074  CA  GLY B 231      12.348   7.331  76.498  1.00  9.30           C  
ATOM   3075  C   GLY B 231      11.833   8.194  75.360  1.00  9.87           C  
ATOM   3076  O   GLY B 231      10.786   7.929  74.778  1.00 10.31           O  
ATOM   3077  H   GLY B 231      10.650   6.069  76.441  1.00  8.92           H  
ATOM   3078  HA3 GLY B 231      13.403   7.171  76.282  1.00  9.30           H  
ATOM   3079  HA2 GLY B 231      12.272   7.870  77.442  1.00  9.30           H  
ATOM   3080  N   THR B 232      12.589   9.240  75.034  1.00  9.88           N  
ATOM   3081  CA  THR B 232      12.370  10.197  73.951  1.00  9.74           C  
ATOM   3082  C   THR B 232      12.548   9.511  72.575  1.00  8.67           C  
ATOM   3083  O   THR B 232      13.588   9.660  71.924  1.00  8.17           O  
ATOM   3084  CB  THR B 232      13.369  11.370  74.163  1.00 10.38           C  
ATOM   3085  CG2 THR B 232      13.155  12.131  75.479  1.00 10.58           C  
ATOM   3086  OG1 THR B 232      14.713  10.917  74.138  1.00 11.84           O  
ATOM   3087  H   THR B 232      13.450   9.369  75.563  1.00  9.88           H  
ATOM   3088  HA  THR B 232      11.350  10.581  74.015  1.00  9.74           H  
ATOM   3089  HB  THR B 232      13.246  12.076  73.340  1.00 10.38           H  
ATOM   3090 HG21 THR B 232      13.827  12.987  75.548  1.00 10.58           H  
ATOM   3091 HG22 THR B 232      12.135  12.511  75.548  1.00 10.58           H  
ATOM   3092 HG23 THR B 232      13.332  11.502  76.352  1.00 10.58           H  
ATOM   3093  HG1 THR B 232      14.800  10.437  73.318  1.00 11.84           H  
ATOM   3094  N   GLY B 233      11.543   8.720  72.174  1.00  7.59           N  
ATOM   3095  CA  GLY B 233      11.578   7.700  71.130  1.00  7.31           C  
ATOM   3096  C   GLY B 233      12.147   8.127  69.780  1.00  6.85           C  
ATOM   3097  O   GLY B 233      12.808   7.321  69.140  1.00  6.50           O  
ATOM   3098  H   GLY B 233      10.802   8.597  72.860  1.00  7.59           H  
ATOM   3099  HA3 GLY B 233      10.576   7.312  70.957  1.00  7.31           H  
ATOM   3100  HA2 GLY B 233      12.160   6.860  71.511  1.00  7.31           H  
ATOM   3101  N   GLU B 234      12.006   9.399  69.384  1.00  6.33           N  
ATOM   3102  CA  GLU B 234      12.596   9.994  68.184  1.00  6.25           C  
ATOM   3103  C   GLU B 234      14.102   9.704  68.048  1.00  6.41           C  
ATOM   3104  O   GLU B 234      14.574   9.367  66.965  1.00  6.63           O  
ATOM   3105  CB  GLU B 234      12.353  11.519  68.182  1.00  5.97           C  
ATOM   3106  CG  GLU B 234      10.934  11.970  67.774  1.00  5.89           C  
ATOM   3107  CD  GLU B 234       9.852  11.887  68.850  1.00  5.55           C  
ATOM   3108  OE1 GLU B 234      10.176  11.551  70.009  1.00  5.82           O  
ATOM   3109  OE2 GLU B 234       8.682  12.143  68.492  1.00  5.32           O1-
ATOM   3110  H   GLU B 234      11.461  10.016  69.973  1.00  6.33           H  
ATOM   3111  HA  GLU B 234      12.110   9.552  67.313  1.00  6.25           H  
ATOM   3112  HB3 GLU B 234      13.041  11.981  67.472  1.00  5.97           H  
ATOM   3113  HB2 GLU B 234      12.630  11.950  69.146  1.00  5.97           H  
ATOM   3114  HG3 GLU B 234      10.602  11.413  66.898  1.00  5.89           H  
ATOM   3115  HG2 GLU B 234      10.994  13.015  67.473  1.00  5.89           H  
ATOM   3116  N   VAL B 235      14.855   9.788  69.150  1.00  6.50           N  
ATOM   3117  CA  VAL B 235      16.295   9.541  69.161  1.00  6.65           C  
ATOM   3118  C   VAL B 235      16.581   8.025  69.120  1.00  6.89           C  
ATOM   3119  O   VAL B 235      17.583   7.607  68.547  1.00  6.61           O  
ATOM   3120  CB  VAL B 235      16.922  10.187  70.427  1.00  6.67           C  
ATOM   3121  CG1 VAL B 235      18.456  10.233  70.329  1.00  6.71           C  
ATOM   3122  CG2 VAL B 235      16.395  11.618  70.665  1.00  6.74           C  
ATOM   3123  H   VAL B 235      14.391   9.977  70.033  1.00  6.50           H  
ATOM   3124  HA  VAL B 235      16.739  10.000  68.276  1.00  6.65           H  
ATOM   3125  HB  VAL B 235      16.659   9.587  71.301  1.00  6.67           H  
ATOM   3126 HG11 VAL B 235      18.902  10.681  71.217  1.00  6.71           H  
ATOM   3127 HG12 VAL B 235      18.899   9.245  70.212  1.00  6.71           H  
ATOM   3128 HG13 VAL B 235      18.764  10.830  69.470  1.00  6.71           H  
ATOM   3129 HG21 VAL B 235      16.958  12.132  71.442  1.00  6.74           H  
ATOM   3130 HG22 VAL B 235      16.481  12.224  69.764  1.00  6.74           H  
ATOM   3131 HG23 VAL B 235      15.350  11.628  70.974  1.00  6.74           H  
ATOM   3132  N   PHE B 236      15.677   7.199  69.657  1.00  6.83           N  
ATOM   3133  CA  PHE B 236      15.778   5.741  69.669  1.00  7.07           C  
ATOM   3134  C   PHE B 236      15.440   5.171  68.276  1.00  7.41           C  
ATOM   3135  O   PHE B 236      16.007   4.147  67.900  1.00  7.26           O  
ATOM   3136  CB  PHE B 236      14.816   5.146  70.727  1.00  6.82           C  
ATOM   3137  CG  PHE B 236      15.163   5.419  72.191  1.00  6.62           C  
ATOM   3138  CD1 PHE B 236      15.177   6.733  72.712  1.00  6.39           C  
ATOM   3139  CD2 PHE B 236      15.436   4.341  73.062  1.00  6.67           C  
ATOM   3140  CE1 PHE B 236      15.476   6.968  74.068  1.00  6.56           C  
ATOM   3141  CE2 PHE B 236      15.724   4.571  74.422  1.00  6.62           C  
ATOM   3142  CZ  PHE B 236      15.749   5.885  74.924  1.00  6.62           C  
ATOM   3143  H   PHE B 236      14.809   7.598  69.985  1.00  6.83           H  
ATOM   3144  HA  PHE B 236      16.801   5.451  69.914  1.00  7.07           H  
ATOM   3145  HB3 PHE B 236      14.773   4.063  70.590  1.00  6.82           H  
ATOM   3146  HB2 PHE B 236      13.796   5.478  70.553  1.00  6.82           H  
ATOM   3147  HD1 PHE B 236      14.951   7.575  72.080  1.00  6.39           H  
ATOM   3148  HD2 PHE B 236      15.407   3.325  72.697  1.00  6.67           H  
ATOM   3149  HE1 PHE B 236      15.479   7.975  74.458  1.00  6.56           H  
ATOM   3150  HE2 PHE B 236      15.917   3.738  75.084  1.00  6.62           H  
ATOM   3151  HZ  PHE B 236      15.960   6.056  75.969  1.00  6.62           H  
ATOM   3152  N   ILE B 237      14.601   5.864  67.484  1.00  7.98           N  
ATOM   3153  CA  ILE B 237      14.370   5.603  66.059  1.00  7.87           C  
ATOM   3154  C   ILE B 237      15.629   5.974  65.255  1.00  8.48           C  
ATOM   3155  O   ILE B 237      16.080   5.177  64.446  1.00  8.73           O  
ATOM   3156  CB  ILE B 237      13.137   6.401  65.525  1.00  7.30           C  
ATOM   3157  CG1 ILE B 237      11.827   6.030  66.248  1.00  7.39           C  
ATOM   3158  CG2 ILE B 237      12.935   6.213  64.006  1.00  7.18           C  
ATOM   3159  CD1 ILE B 237      10.653   6.977  65.937  1.00  7.09           C  
ATOM   3160  H   ILE B 237      14.093   6.633  67.907  1.00  7.98           H  
ATOM   3161  HA  ILE B 237      14.192   4.537  65.917  1.00  7.87           H  
ATOM   3162  HB  ILE B 237      13.318   7.462  65.700  1.00  7.30           H  
ATOM   3163 HG13 ILE B 237      11.977   6.031  67.320  1.00  7.39           H  
ATOM   3164 HG12 ILE B 237      11.558   5.003  66.015  1.00  7.39           H  
ATOM   3165 HG21 ILE B 237      12.030   6.689  63.637  1.00  7.18           H  
ATOM   3166 HG22 ILE B 237      13.754   6.651  63.436  1.00  7.18           H  
ATOM   3167 HG23 ILE B 237      12.870   5.155  63.748  1.00  7.18           H  
ATOM   3168 HD11 ILE B 237       9.840   6.833  66.643  1.00  7.09           H  
ATOM   3169 HD12 ILE B 237      10.951   8.021  66.002  1.00  7.09           H  
ATOM   3170 HD13 ILE B 237      10.239   6.805  64.943  1.00  7.09           H  
ATOM   3171  N   ARG B 238      16.202   7.168  65.472  1.00 10.28           N  
ATOM   3172  CA  ARG B 238      17.366   7.678  64.738  1.00 11.65           C  
ATOM   3173  C   ARG B 238      18.659   6.884  65.016  1.00 10.58           C  
ATOM   3174  O   ARG B 238      19.479   6.754  64.107  1.00  9.64           O  
ATOM   3175  CB  ARG B 238      17.557   9.172  65.076  1.00 13.35           C  
ATOM   3176  CG  ARG B 238      16.448  10.096  64.521  1.00 15.57           C  
ATOM   3177  CD  ARG B 238      16.347  11.471  65.214  1.00 17.85           C  
ATOM   3178  NE  ARG B 238      17.622  12.212  65.228  1.00 20.39           N  
ATOM   3179  CZ  ARG B 238      18.080  13.061  66.168  1.00 23.52           C  
ATOM   3180  NH1 ARG B 238      17.383  13.352  67.277  1.00 25.16           N  
ATOM   3181  NH2 ARG B 238      19.275  13.639  65.994  1.00 23.61           N1+
ATOM   3182  H   ARG B 238      15.816   7.787  66.171  1.00 10.28           H  
ATOM   3183  HA  ARG B 238      17.162   7.592  63.669  1.00 11.65           H  
ATOM   3184  HB3 ARG B 238      18.509   9.513  64.669  1.00 13.35           H  
ATOM   3185  HB2 ARG B 238      17.635   9.290  66.158  1.00 13.35           H  
ATOM   3186  HG3 ARG B 238      15.502   9.594  64.713  1.00 15.57           H  
ATOM   3187  HG2 ARG B 238      16.477  10.189  63.435  1.00 15.57           H  
ATOM   3188  HD3 ARG B 238      15.858  11.401  66.184  1.00 17.85           H  
ATOM   3189  HD2 ARG B 238      15.701  12.097  64.599  1.00 17.85           H  
ATOM   3190  HE  ARG B 238      18.208  12.043  64.421  1.00 20.39           H  
ATOM   3191 HH12 ARG B 238      17.761  13.978  67.974  1.00 25.16           H  
ATOM   3192 HH11 ARG B 238      16.477  12.934  67.425  1.00 25.16           H  
ATOM   3193 HH22 ARG B 238      19.645  14.266  66.694  1.00 23.61           H  
ATOM   3194 HH21 ARG B 238      19.822  13.465  65.161  1.00 23.61           H  
ATOM   3195  N   ALA B 239      18.807   6.359  66.245  1.00  9.70           N  
ATOM   3196  CA  ALA B 239      19.943   5.541  66.674  1.00  9.17           C  
ATOM   3197  C   ALA B 239      19.736   4.032  66.447  1.00  8.88           C  
ATOM   3198  O   ALA B 239      20.719   3.295  66.516  1.00  8.58           O  
ATOM   3199  CB  ALA B 239      20.196   5.810  68.167  1.00  8.99           C  
ATOM   3200  H   ALA B 239      18.100   6.536  66.946  1.00  9.70           H  
ATOM   3201  HA  ALA B 239      20.836   5.840  66.122  1.00  9.17           H  
ATOM   3202  HB1 ALA B 239      21.070   5.267  68.528  1.00  8.99           H  
ATOM   3203  HB2 ALA B 239      20.373   6.870  68.349  1.00  8.99           H  
ATOM   3204  HB3 ALA B 239      19.344   5.507  68.779  1.00  8.99           H  
ATOM   3205  N   LEU B 240      18.479   3.600  66.221  1.00  8.40           N  
ATOM   3206  CA  LEU B 240      18.015   2.204  66.186  1.00  8.34           C  
ATOM   3207  C   LEU B 240      18.354   1.468  67.498  1.00  7.90           C  
ATOM   3208  O   LEU B 240      18.979   0.414  67.450  1.00  7.63           O  
ATOM   3209  CB  LEU B 240      18.541   1.432  64.936  1.00  8.65           C  
ATOM   3210  CG  LEU B 240      17.905   1.793  63.579  1.00  9.22           C  
ATOM   3211  CD1 LEU B 240      16.371   1.622  63.576  1.00  9.07           C  
ATOM   3212  CD2 LEU B 240      18.390   3.142  63.016  1.00  9.82           C  
ATOM   3213  H   LEU B 240      17.744   4.290  66.155  1.00  8.40           H  
ATOM   3214  HA  LEU B 240      16.928   2.252  66.153  1.00  8.34           H  
ATOM   3215  HB3 LEU B 240      18.335   0.368  65.067  1.00  8.65           H  
ATOM   3216  HB2 LEU B 240      19.627   1.499  64.868  1.00  8.65           H  
ATOM   3217  HG  LEU B 240      18.288   1.039  62.890  1.00  9.22           H  
ATOM   3218 HD11 LEU B 240      16.056   0.990  62.746  1.00  9.07           H  
ATOM   3219 HD12 LEU B 240      16.002   1.134  64.477  1.00  9.07           H  
ATOM   3220 HD13 LEU B 240      15.848   2.573  63.486  1.00  9.07           H  
ATOM   3221 HD21 LEU B 240      18.642   3.054  61.959  1.00  9.82           H  
ATOM   3222 HD22 LEU B 240      17.638   3.919  63.098  1.00  9.82           H  
ATOM   3223 HD23 LEU B 240      19.281   3.503  63.527  1.00  9.82           H  
ATOM   3224  N   ALA B 241      17.967   2.056  68.643  1.00  7.57           N  
ATOM   3225  CA  ALA B 241      18.408   1.680  69.990  1.00  7.30           C  
ATOM   3226  C   ALA B 241      18.301   0.188  70.363  1.00  7.22           C  
ATOM   3227  O   ALA B 241      19.251  -0.327  70.948  1.00  7.10           O  
ATOM   3228  CB  ALA B 241      17.683   2.556  71.018  1.00  7.47           C  
ATOM   3229  H   ALA B 241      17.413   2.901  68.585  1.00  7.57           H  
ATOM   3230  HA  ALA B 241      19.468   1.935  70.040  1.00  7.30           H  
ATOM   3231  HB1 ALA B 241      17.952   2.287  72.041  1.00  7.47           H  
ATOM   3232  HB2 ALA B 241      17.935   3.608  70.883  1.00  7.47           H  
ATOM   3233  HB3 ALA B 241      16.603   2.458  70.918  1.00  7.47           H  
ATOM   3234  N   ALA B 242      17.191  -0.484  70.002  1.00  7.10           N  
ATOM   3235  CA  ALA B 242      16.965  -1.901  70.308  1.00  7.64           C  
ATOM   3236  C   ALA B 242      17.840  -2.873  69.493  1.00  8.21           C  
ATOM   3237  O   ALA B 242      18.331  -3.847  70.064  1.00  9.06           O  
ATOM   3238  CB  ALA B 242      15.473  -2.243  70.177  1.00  7.64           C  
ATOM   3239  H   ALA B 242      16.446   0.003  69.522  1.00  7.10           H  
ATOM   3240  HA  ALA B 242      17.232  -2.043  71.354  1.00  7.64           H  
ATOM   3241  HB1 ALA B 242      15.276  -3.275  70.465  1.00  7.64           H  
ATOM   3242  HB2 ALA B 242      14.866  -1.609  70.824  1.00  7.64           H  
ATOM   3243  HB3 ALA B 242      15.113  -2.115  69.158  1.00  7.64           H  
ATOM   3244  N   TYR B 243      18.044  -2.584  68.194  1.00  8.53           N  
ATOM   3245  CA  TYR B 243      18.938  -3.347  67.316  1.00  8.81           C  
ATOM   3246  C   TYR B 243      20.416  -2.964  67.496  1.00  8.88           C  
ATOM   3247  O   TYR B 243      21.278  -3.774  67.167  1.00  8.57           O  
ATOM   3248  CB  TYR B 243      18.506  -3.186  65.843  1.00  8.98           C  
ATOM   3249  CG  TYR B 243      19.261  -4.059  64.853  1.00  9.15           C  
ATOM   3250  CD1 TYR B 243      18.938  -5.424  64.747  1.00  9.38           C  
ATOM   3251  CD2 TYR B 243      20.296  -3.528  64.059  1.00  9.39           C  
ATOM   3252  CE1 TYR B 243      19.637  -6.254  63.852  1.00  9.54           C  
ATOM   3253  CE2 TYR B 243      21.000  -4.355  63.159  1.00  9.29           C  
ATOM   3254  CZ  TYR B 243      20.669  -5.722  63.056  1.00  9.62           C  
ATOM   3255  OH  TYR B 243      21.341  -6.540  62.197  1.00  9.12           O  
ATOM   3256  H   TYR B 243      17.613  -1.762  67.790  1.00  8.53           H  
ATOM   3257  HA  TYR B 243      18.845  -4.405  67.572  1.00  8.81           H  
ATOM   3258  HB3 TYR B 243      18.576  -2.141  65.536  1.00  8.98           H  
ATOM   3259  HB2 TYR B 243      17.460  -3.460  65.748  1.00  8.98           H  
ATOM   3260  HD1 TYR B 243      18.155  -5.831  65.364  1.00  9.38           H  
ATOM   3261  HD2 TYR B 243      20.557  -2.488  64.166  1.00  9.39           H  
ATOM   3262  HE1 TYR B 243      19.384  -7.301  63.776  1.00  9.54           H  
ATOM   3263  HE2 TYR B 243      21.796  -3.941  62.557  1.00  9.29           H  
ATOM   3264  HH  TYR B 243      21.962  -6.081  61.622  1.00  9.12           H  
ATOM   3265  N   ASP B 244      20.696  -1.754  68.008  1.00  8.88           N  
ATOM   3266  CA  ASP B 244      22.047  -1.249  68.244  1.00  9.00           C  
ATOM   3267  C   ASP B 244      22.748  -2.035  69.369  1.00  9.49           C  
ATOM   3268  O   ASP B 244      23.940  -2.298  69.237  1.00  9.78           O  
ATOM   3269  CB  ASP B 244      22.050   0.279  68.499  1.00  8.72           C  
ATOM   3270  CG  ASP B 244      23.407   0.999  68.427  1.00  8.51           C  
ATOM   3271  OD1 ASP B 244      24.326   0.498  67.742  1.00  8.00           O  
ATOM   3272  OD2 ASP B 244      23.457   2.141  68.931  1.00  8.44           O1-
ATOM   3273  H   ASP B 244      19.940  -1.114  68.218  1.00  8.88           H  
ATOM   3274  HA  ASP B 244      22.598  -1.440  67.321  1.00  9.00           H  
ATOM   3275  HB3 ASP B 244      21.567   0.493  69.455  1.00  8.72           H  
ATOM   3276  HB2 ASP B 244      21.426   0.760  67.748  1.00  8.72           H  
ATOM   3277  N   ILE B 245      21.989  -2.483  70.392  1.00  9.79           N  
ATOM   3278  CA  ILE B 245      22.458  -3.433  71.411  1.00  9.82           C  
ATOM   3279  C   ILE B 245      22.866  -4.779  70.771  1.00  9.56           C  
ATOM   3280  O   ILE B 245      23.953  -5.271  71.065  1.00  9.28           O  
ATOM   3281  CB  ILE B 245      21.387  -3.742  72.507  1.00  9.78           C  
ATOM   3282  CG1 ILE B 245      20.819  -2.483  73.198  1.00 10.40           C  
ATOM   3283  CG2 ILE B 245      21.842  -4.760  73.583  1.00  9.86           C  
ATOM   3284  CD1 ILE B 245      21.748  -1.833  74.227  1.00 10.59           C  
ATOM   3285  H   ILE B 245      21.012  -2.230  70.431  1.00  9.79           H  
ATOM   3286  HA  ILE B 245      23.337  -2.995  71.885  1.00  9.82           H  
ATOM   3287  HB  ILE B 245      20.541  -4.197  71.989  1.00  9.78           H  
ATOM   3288 HG13 ILE B 245      19.889  -2.748  73.701  1.00 10.40           H  
ATOM   3289 HG12 ILE B 245      20.543  -1.738  72.460  1.00 10.40           H  
ATOM   3290 HG21 ILE B 245      21.055  -4.927  74.319  1.00  9.86           H  
ATOM   3291 HG22 ILE B 245      22.097  -5.734  73.172  1.00  9.86           H  
ATOM   3292 HG23 ILE B 245      22.724  -4.408  74.118  1.00  9.86           H  
ATOM   3293 HD11 ILE B 245      21.375  -0.851  74.513  1.00 10.59           H  
ATOM   3294 HD12 ILE B 245      21.810  -2.430  75.135  1.00 10.59           H  
ATOM   3295 HD13 ILE B 245      22.753  -1.712  73.830  1.00 10.59           H  
ATOM   3296  N   ALA B 246      22.007  -5.317  69.883  1.00  9.22           N  
ATOM   3297  CA  ALA B 246      22.227  -6.568  69.153  1.00  9.63           C  
ATOM   3298  C   ALA B 246      23.450  -6.525  68.225  1.00  9.52           C  
ATOM   3299  O   ALA B 246      24.237  -7.467  68.241  1.00 10.66           O  
ATOM   3300  CB  ALA B 246      20.958  -6.938  68.366  1.00  9.68           C  
ATOM   3301  H   ALA B 246      21.145  -4.832  69.679  1.00  9.22           H  
ATOM   3302  HA  ALA B 246      22.411  -7.347  69.895  1.00  9.63           H  
ATOM   3303  HB1 ALA B 246      21.049  -7.931  67.925  1.00  9.68           H  
ATOM   3304  HB2 ALA B 246      20.076  -6.943  69.007  1.00  9.68           H  
ATOM   3305  HB3 ALA B 246      20.760  -6.244  67.551  1.00  9.68           H  
ATOM   3306  N   ALA B 247      23.596  -5.424  67.471  1.00  8.99           N  
ATOM   3307  CA  ALA B 247      24.693  -5.164  66.541  1.00  9.28           C  
ATOM   3308  C   ALA B 247      26.052  -4.958  67.230  1.00  9.22           C  
ATOM   3309  O   ALA B 247      27.060  -5.428  66.708  1.00  8.74           O  
ATOM   3310  CB  ALA B 247      24.328  -3.942  65.689  1.00  9.36           C  
ATOM   3311  H   ALA B 247      22.883  -4.706  67.518  1.00  8.99           H  
ATOM   3312  HA  ALA B 247      24.783  -6.027  65.878  1.00  9.28           H  
ATOM   3313  HB1 ALA B 247      25.132  -3.696  64.999  1.00  9.36           H  
ATOM   3314  HB2 ALA B 247      23.430  -4.127  65.098  1.00  9.36           H  
ATOM   3315  HB3 ALA B 247      24.145  -3.062  66.307  1.00  9.36           H  
ATOM   3316  N   LEU B 248      26.054  -4.289  68.397  1.00 10.26           N  
ATOM   3317  CA  LEU B 248      27.235  -4.089  69.241  1.00 10.60           C  
ATOM   3318  C   LEU B 248      27.753  -5.388  69.876  1.00 11.39           C  
ATOM   3319  O   LEU B 248      28.958  -5.494  70.091  1.00 11.99           O  
ATOM   3320  CB  LEU B 248      26.912  -3.062  70.346  1.00  9.96           C  
ATOM   3321  CG  LEU B 248      26.970  -1.595  69.875  1.00  9.50           C  
ATOM   3322  CD1 LEU B 248      26.277  -0.676  70.893  1.00  9.66           C  
ATOM   3323  CD2 LEU B 248      28.409  -1.134  69.572  1.00  9.96           C  
ATOM   3324  H   LEU B 248      25.187  -3.907  68.752  1.00 10.26           H  
ATOM   3325  HA  LEU B 248      28.038  -3.703  68.610  1.00 10.60           H  
ATOM   3326  HB3 LEU B 248      27.602  -3.171  71.183  1.00  9.96           H  
ATOM   3327  HB2 LEU B 248      25.931  -3.294  70.761  1.00  9.96           H  
ATOM   3328  HG  LEU B 248      26.402  -1.519  68.948  1.00  9.50           H  
ATOM   3329 HD11 LEU B 248      25.992   0.273  70.437  1.00  9.66           H  
ATOM   3330 HD12 LEU B 248      25.369  -1.134  71.285  1.00  9.66           H  
ATOM   3331 HD13 LEU B 248      26.920  -0.467  71.746  1.00  9.66           H  
ATOM   3332 HD21 LEU B 248      28.690  -0.253  70.149  1.00  9.96           H  
ATOM   3333 HD22 LEU B 248      29.144  -1.910  69.782  1.00  9.96           H  
ATOM   3334 HD23 LEU B 248      28.517  -0.878  68.521  1.00  9.96           H  
ATOM   3335  N   MET B 249      26.855  -6.345  70.158  1.00 12.01           N  
ATOM   3336  CA  MET B 249      27.212  -7.653  70.703  1.00 12.95           C  
ATOM   3337  C   MET B 249      27.652  -8.634  69.607  1.00 13.66           C  
ATOM   3338  O   MET B 249      28.667  -9.308  69.780  1.00 13.35           O  
ATOM   3339  CB  MET B 249      26.031  -8.226  71.506  1.00 13.01           C  
ATOM   3340  CG  MET B 249      25.712  -7.435  72.783  1.00 13.21           C  
ATOM   3341  SD  MET B 249      24.221  -7.995  73.640  1.00 15.10           S  
ATOM   3342  CE  MET B 249      24.816  -9.594  74.247  1.00 14.85           C  
ATOM   3343  H   MET B 249      25.874  -6.182  69.976  1.00 12.01           H  
ATOM   3344  HA  MET B 249      28.055  -7.528  71.379  1.00 12.95           H  
ATOM   3345  HB3 MET B 249      26.260  -9.255  71.784  1.00 13.01           H  
ATOM   3346  HB2 MET B 249      25.139  -8.274  70.879  1.00 13.01           H  
ATOM   3347  HG3 MET B 249      25.593  -6.378  72.561  1.00 13.21           H  
ATOM   3348  HG2 MET B 249      26.545  -7.492  73.481  1.00 13.21           H  
ATOM   3349  HE1 MET B 249      24.105 -10.004  74.958  1.00 14.85           H  
ATOM   3350  HE2 MET B 249      24.929 -10.303  73.428  1.00 14.85           H  
ATOM   3351  HE3 MET B 249      25.776  -9.484  74.752  1.00 14.85           H  
ATOM   3352  N   ASP B 250      26.874  -8.696  68.514  1.00 14.22           N  
ATOM   3353  CA  ASP B 250      27.039  -9.628  67.399  1.00 15.33           C  
ATOM   3354  C   ASP B 250      28.299  -9.310  66.569  1.00 13.73           C  
ATOM   3355  O   ASP B 250      29.093 -10.216  66.316  1.00 13.04           O  
ATOM   3356  CB  ASP B 250      25.739  -9.667  66.546  1.00 16.69           C  
ATOM   3357  CG  ASP B 250      25.603 -10.728  65.437  1.00 19.28           C  
ATOM   3358  OD1 ASP B 250      26.396 -11.695  65.408  1.00 18.02           O  
ATOM   3359  OD2 ASP B 250      24.608 -10.610  64.687  1.00 21.04           O1-
ATOM   3360  H   ASP B 250      26.054  -8.104  68.463  1.00 14.22           H  
ATOM   3361  HA  ASP B 250      27.179 -10.618  67.837  1.00 15.33           H  
ATOM   3362  HB3 ASP B 250      25.567  -8.681  66.110  1.00 16.69           H  
ATOM   3363  HB2 ASP B 250      24.898  -9.822  67.224  1.00 16.69           H  
ATOM   3364  N   TYR B 251      28.465  -8.035  66.181  1.00 12.35           N  
ATOM   3365  CA  TYR B 251      29.549  -7.585  65.302  1.00 12.46           C  
ATOM   3366  C   TYR B 251      30.677  -6.893  66.077  1.00 13.15           C  
ATOM   3367  O   TYR B 251      31.840  -7.086  65.724  1.00 13.37           O  
ATOM   3368  CB  TYR B 251      28.992  -6.621  64.235  1.00 12.21           C  
ATOM   3369  CG  TYR B 251      27.762  -7.076  63.471  1.00 11.57           C  
ATOM   3370  CD1 TYR B 251      27.588  -8.431  63.115  1.00 11.73           C  
ATOM   3371  CD2 TYR B 251      26.777  -6.129  63.119  1.00 11.25           C  
ATOM   3372  CE1 TYR B 251      26.423  -8.840  62.444  1.00 11.74           C  
ATOM   3373  CE2 TYR B 251      25.620  -6.534  62.430  1.00 11.26           C  
ATOM   3374  CZ  TYR B 251      25.442  -7.892  62.102  1.00 11.34           C  
ATOM   3375  OH  TYR B 251      24.332  -8.293  61.426  1.00 11.73           O  
ATOM   3376  H   TYR B 251      27.777  -7.339  66.435  1.00 12.35           H  
ATOM   3377  HA  TYR B 251      29.994  -8.436  64.783  1.00 12.46           H  
ATOM   3378  HB3 TYR B 251      29.768  -6.380  63.511  1.00 12.21           H  
ATOM   3379  HB2 TYR B 251      28.726  -5.687  64.725  1.00 12.21           H  
ATOM   3380  HD1 TYR B 251      28.331  -9.171  63.371  1.00 11.73           H  
ATOM   3381  HD2 TYR B 251      26.906  -5.089  63.380  1.00 11.25           H  
ATOM   3382  HE1 TYR B 251      26.286  -9.881  62.192  1.00 11.74           H  
ATOM   3383  HE2 TYR B 251      24.871  -5.804  62.159  1.00 11.26           H  
ATOM   3384  HH  TYR B 251      23.847  -7.547  61.051  1.00 11.73           H  
ATOM   3385  N   GLY B 252      30.324  -6.103  67.107  1.00 12.21           N  
ATOM   3386  CA  GLY B 252      31.282  -5.336  67.907  1.00 12.23           C  
ATOM   3387  C   GLY B 252      31.941  -6.186  69.007  1.00 11.72           C  
ATOM   3388  O   GLY B 252      32.938  -5.748  69.579  1.00 12.08           O  
ATOM   3389  H   GLY B 252      29.345  -5.998  67.336  1.00 12.21           H  
ATOM   3390  HA3 GLY B 252      30.759  -4.499  68.371  1.00 12.23           H  
ATOM   3391  HA2 GLY B 252      32.053  -4.903  67.266  1.00 12.23           H  
ATOM   3392  N   GLY B 253      31.403  -7.385  69.297  1.00 12.04           N  
ATOM   3393  CA  GLY B 253      31.958  -8.347  70.250  1.00 11.83           C  
ATOM   3394  C   GLY B 253      31.729  -7.973  71.725  1.00 12.27           C  
ATOM   3395  O   GLY B 253      32.312  -8.626  72.589  1.00 12.41           O  
ATOM   3396  H   GLY B 253      30.576  -7.679  68.796  1.00 12.04           H  
ATOM   3397  HA3 GLY B 253      33.027  -8.471  70.071  1.00 11.83           H  
ATOM   3398  HA2 GLY B 253      31.496  -9.317  70.065  1.00 11.83           H  
ATOM   3399  N   LEU B 254      30.912  -6.945  72.025  1.00 12.03           N  
ATOM   3400  CA  LEU B 254      30.614  -6.498  73.388  1.00 12.27           C  
ATOM   3401  C   LEU B 254      29.739  -7.503  74.158  1.00 10.90           C  
ATOM   3402  O   LEU B 254      28.991  -8.271  73.555  1.00 10.25           O  
ATOM   3403  CB  LEU B 254      29.911  -5.117  73.347  1.00 13.15           C  
ATOM   3404  CG  LEU B 254      30.737  -3.954  72.749  1.00 14.28           C  
ATOM   3405  CD1 LEU B 254      29.958  -2.626  72.855  1.00 14.39           C  
ATOM   3406  CD2 LEU B 254      32.142  -3.823  73.369  1.00 15.70           C  
ATOM   3407  H   LEU B 254      30.448  -6.445  71.279  1.00 12.03           H  
ATOM   3408  HA  LEU B 254      31.558  -6.410  73.929  1.00 12.27           H  
ATOM   3409  HB3 LEU B 254      29.631  -4.836  74.362  1.00 13.15           H  
ATOM   3410  HB2 LEU B 254      28.968  -5.208  72.805  1.00 13.15           H  
ATOM   3411  HG  LEU B 254      30.870  -4.160  71.686  1.00 14.28           H  
ATOM   3412 HD11 LEU B 254      29.993  -2.077  71.916  1.00 14.39           H  
ATOM   3413 HD12 LEU B 254      28.909  -2.790  73.099  1.00 14.39           H  
ATOM   3414 HD13 LEU B 254      30.357  -1.971  73.630  1.00 14.39           H  
ATOM   3415 HD21 LEU B 254      32.471  -2.786  73.435  1.00 15.70           H  
ATOM   3416 HD22 LEU B 254      32.181  -4.236  74.376  1.00 15.70           H  
ATOM   3417 HD23 LEU B 254      32.879  -4.353  72.765  1.00 15.70           H  
ATOM   3418  N   SER B 255      29.811  -7.429  75.495  1.00  9.75           N  
ATOM   3419  CA  SER B 255      28.845  -8.049  76.404  1.00  9.61           C  
ATOM   3420  C   SER B 255      27.520  -7.259  76.432  1.00  9.85           C  
ATOM   3421  O   SER B 255      27.451  -6.148  75.901  1.00 10.00           O  
ATOM   3422  CB  SER B 255      29.488  -8.180  77.803  1.00  9.01           C  
ATOM   3423  OG  SER B 255      29.598  -6.942  78.477  1.00  8.54           O  
ATOM   3424  H   SER B 255      30.485  -6.803  75.920  1.00  9.75           H  
ATOM   3425  HA  SER B 255      28.630  -9.055  76.039  1.00  9.61           H  
ATOM   3426  HB3 SER B 255      30.478  -8.633  77.729  1.00  9.01           H  
ATOM   3427  HB2 SER B 255      28.891  -8.848  78.425  1.00  9.01           H  
ATOM   3428  HG  SER B 255      30.364  -6.477  78.126  1.00  8.54           H  
ATOM   3429  N   LEU B 256      26.495  -7.839  77.082  1.00 10.08           N  
ATOM   3430  CA  LEU B 256      25.197  -7.197  77.315  1.00 10.50           C  
ATOM   3431  C   LEU B 256      25.323  -5.876  78.097  1.00 11.36           C  
ATOM   3432  O   LEU B 256      24.712  -4.891  77.692  1.00 11.51           O  
ATOM   3433  CB  LEU B 256      24.250  -8.198  78.016  1.00 10.56           C  
ATOM   3434  CG  LEU B 256      22.798  -7.707  78.233  1.00 10.52           C  
ATOM   3435  CD1 LEU B 256      22.054  -7.457  76.910  1.00 10.97           C  
ATOM   3436  CD2 LEU B 256      22.019  -8.672  79.141  1.00 10.48           C  
ATOM   3437  H   LEU B 256      26.613  -8.759  77.480  1.00 10.08           H  
ATOM   3438  HA  LEU B 256      24.783  -6.955  76.336  1.00 10.50           H  
ATOM   3439  HB3 LEU B 256      24.687  -8.465  78.980  1.00 10.56           H  
ATOM   3440  HB2 LEU B 256      24.220  -9.124  77.441  1.00 10.56           H  
ATOM   3441  HG  LEU B 256      22.833  -6.762  78.774  1.00 10.52           H  
ATOM   3442 HD11 LEU B 256      21.047  -7.872  76.927  1.00 10.97           H  
ATOM   3443 HD12 LEU B 256      21.960  -6.389  76.711  1.00 10.97           H  
ATOM   3444 HD13 LEU B 256      22.566  -7.906  76.061  1.00 10.97           H  
ATOM   3445 HD21 LEU B 256      21.335  -8.124  79.787  1.00 10.48           H  
ATOM   3446 HD22 LEU B 256      21.429  -9.388  78.571  1.00 10.48           H  
ATOM   3447 HD23 LEU B 256      22.681  -9.245  79.788  1.00 10.48           H  
ATOM   3448  N   ALA B 257      26.145  -5.879  79.162  1.00 12.27           N  
ATOM   3449  CA  ALA B 257      26.426  -4.720  80.011  1.00 12.15           C  
ATOM   3450  C   ALA B 257      27.188  -3.595  79.288  1.00 11.90           C  
ATOM   3451  O   ALA B 257      26.847  -2.431  79.485  1.00 11.76           O  
ATOM   3452  CB  ALA B 257      27.197  -5.186  81.254  1.00 12.49           C  
ATOM   3453  H   ALA B 257      26.630  -6.730  79.405  1.00 12.27           H  
ATOM   3454  HA  ALA B 257      25.469  -4.314  80.343  1.00 12.15           H  
ATOM   3455  HB1 ALA B 257      27.413  -4.352  81.922  1.00 12.49           H  
ATOM   3456  HB2 ALA B 257      26.619  -5.916  81.821  1.00 12.49           H  
ATOM   3457  HB3 ALA B 257      28.147  -5.652  80.985  1.00 12.49           H  
ATOM   3458  N   GLU B 258      28.178  -3.960  78.455  1.00 12.35           N  
ATOM   3459  CA  GLU B 258      28.976  -3.035  77.644  1.00 12.93           C  
ATOM   3460  C   GLU B 258      28.174  -2.362  76.519  1.00 12.71           C  
ATOM   3461  O   GLU B 258      28.350  -1.165  76.296  1.00 12.66           O  
ATOM   3462  CB  GLU B 258      30.196  -3.778  77.071  1.00 13.58           C  
ATOM   3463  CG  GLU B 258      31.284  -4.066  78.129  1.00 14.55           C  
ATOM   3464  CD  GLU B 258      32.432  -4.966  77.643  1.00 16.05           C  
ATOM   3465  OE1 GLU B 258      32.183  -5.836  76.777  1.00 17.86           O  
ATOM   3466  OE2 GLU B 258      33.549  -4.790  78.174  1.00 16.34           O1-
ATOM   3467  H   GLU B 258      28.399  -4.942  78.353  1.00 12.35           H  
ATOM   3468  HA  GLU B 258      29.337  -2.238  78.297  1.00 12.93           H  
ATOM   3469  HB3 GLU B 258      30.637  -3.216  76.246  1.00 13.58           H  
ATOM   3470  HB2 GLU B 258      29.841  -4.714  76.639  1.00 13.58           H  
ATOM   3471  HG3 GLU B 258      30.841  -4.540  79.005  1.00 14.55           H  
ATOM   3472  HG2 GLU B 258      31.694  -3.116  78.478  1.00 14.55           H  
ATOM   3473  N   ALA B 259      27.293  -3.131  75.855  1.00 12.70           N  
ATOM   3474  CA  ALA B 259      26.367  -2.635  74.838  1.00 12.97           C  
ATOM   3475  C   ALA B 259      25.279  -1.723  75.430  1.00 12.71           C  
ATOM   3476  O   ALA B 259      24.978  -0.693  74.832  1.00 12.32           O  
ATOM   3477  CB  ALA B 259      25.760  -3.827  74.086  1.00 12.66           C  
ATOM   3478  H   ALA B 259      27.223  -4.115  76.081  1.00 12.70           H  
ATOM   3479  HA  ALA B 259      26.936  -2.043  74.120  1.00 12.97           H  
ATOM   3480  HB1 ALA B 259      25.076  -3.496  73.307  1.00 12.66           H  
ATOM   3481  HB2 ALA B 259      26.541  -4.415  73.602  1.00 12.66           H  
ATOM   3482  HB3 ALA B 259      25.212  -4.491  74.755  1.00 12.66           H  
ATOM   3483  N   CYS B 260      24.755  -2.090  76.613  1.00 13.02           N  
ATOM   3484  CA  CYS B 260      23.796  -1.312  77.404  1.00 13.84           C  
ATOM   3485  C   CYS B 260      24.363   0.039  77.877  1.00 13.94           C  
ATOM   3486  O   CYS B 260      23.643   1.035  77.814  1.00 14.87           O  
ATOM   3487  CB  CYS B 260      23.276  -2.122  78.607  1.00 14.36           C  
ATOM   3488  SG  CYS B 260      21.986  -3.279  78.058  1.00 14.16           S  
ATOM   3489  H   CYS B 260      25.052  -2.964  77.027  1.00 13.02           H  
ATOM   3490  HA  CYS B 260      22.951  -1.072  76.757  1.00 13.84           H  
ATOM   3491  HB3 CYS B 260      22.861  -1.478  79.380  1.00 14.36           H  
ATOM   3492  HB2 CYS B 260      24.082  -2.676  79.087  1.00 14.36           H  
ATOM   3493  HG  CYS B 260      22.820  -4.118  77.435  1.00 14.16           H  
ATOM   3494  N   GLU B 261      25.639   0.053  78.302  1.00 15.97           N  
ATOM   3495  CA  GLU B 261      26.370   1.255  78.707  1.00 17.19           C  
ATOM   3496  C   GLU B 261      26.620   2.197  77.515  1.00 15.77           C  
ATOM   3497  O   GLU B 261      26.346   3.390  77.622  1.00 15.50           O  
ATOM   3498  CB  GLU B 261      27.686   0.838  79.405  1.00 18.52           C  
ATOM   3499  CG  GLU B 261      28.510   1.998  80.021  1.00 20.07           C  
ATOM   3500  CD  GLU B 261      27.903   2.657  81.274  1.00 23.30           C  
ATOM   3501  OE1 GLU B 261      27.052   2.025  81.940  1.00 26.41           O  
ATOM   3502  OE2 GLU B 261      28.316   3.802  81.561  1.00 27.03           O1-
ATOM   3503  H   GLU B 261      26.157  -0.814  78.348  1.00 15.97           H  
ATOM   3504  HA  GLU B 261      25.747   1.785  79.428  1.00 17.19           H  
ATOM   3505  HB3 GLU B 261      28.320   0.319  78.685  1.00 18.52           H  
ATOM   3506  HB2 GLU B 261      27.475   0.092  80.172  1.00 18.52           H  
ATOM   3507  HG3 GLU B 261      28.712   2.762  79.269  1.00 20.07           H  
ATOM   3508  HG2 GLU B 261      29.488   1.611  80.310  1.00 20.07           H  
ATOM   3509  N   ARG B 262      27.093   1.628  76.393  1.00 14.93           N  
ATOM   3510  CA  ARG B 262      27.372   2.328  75.140  1.00 16.14           C  
ATOM   3511  C   ARG B 262      26.138   3.029  74.546  1.00 14.46           C  
ATOM   3512  O   ARG B 262      26.237   4.190  74.163  1.00 13.86           O  
ATOM   3513  CB  ARG B 262      28.001   1.327  74.145  1.00 18.60           C  
ATOM   3514  CG  ARG B 262      28.286   1.856  72.722  1.00 21.24           C  
ATOM   3515  CD  ARG B 262      29.337   2.978  72.619  1.00 24.45           C  
ATOM   3516  NE  ARG B 262      30.693   2.504  72.949  1.00 28.86           N  
ATOM   3517  CZ  ARG B 262      31.527   1.797  72.161  1.00 31.85           C  
ATOM   3518  NH1 ARG B 262      31.223   1.484  70.891  1.00 29.74           N  
ATOM   3519  NH2 ARG B 262      32.698   1.387  72.663  1.00 31.69           N1+
ATOM   3520  H   ARG B 262      27.296   0.637  76.396  1.00 14.93           H  
ATOM   3521  HA  ARG B 262      28.108   3.100  75.367  1.00 16.14           H  
ATOM   3522  HB3 ARG B 262      27.335   0.470  74.044  1.00 18.60           H  
ATOM   3523  HB2 ARG B 262      28.920   0.927  74.575  1.00 18.60           H  
ATOM   3524  HG3 ARG B 262      27.378   2.127  72.182  1.00 21.24           H  
ATOM   3525  HG2 ARG B 262      28.676   0.993  72.183  1.00 21.24           H  
ATOM   3526  HD3 ARG B 262      29.122   3.728  73.379  1.00 24.45           H  
ATOM   3527  HD2 ARG B 262      29.282   3.508  71.667  1.00 24.45           H  
ATOM   3528  HE  ARG B 262      30.991   2.718  73.893  1.00 28.86           H  
ATOM   3529 HH12 ARG B 262      31.864   0.950  70.322  1.00 29.74           H  
ATOM   3530 HH11 ARG B 262      30.345   1.789  70.497  1.00 29.74           H  
ATOM   3531 HH22 ARG B 262      33.341   0.852  72.099  1.00 31.69           H  
ATOM   3532 HH21 ARG B 262      32.947   1.610  73.617  1.00 31.69           H  
ATOM   3533  N   VAL B 263      25.002   2.318  74.485  1.00 13.46           N  
ATOM   3534  CA  VAL B 263      23.760   2.828  73.908  1.00 13.33           C  
ATOM   3535  C   VAL B 263      23.078   3.877  74.807  1.00 13.25           C  
ATOM   3536  O   VAL B 263      22.821   4.981  74.333  1.00 13.45           O  
ATOM   3537  CB  VAL B 263      22.783   1.665  73.561  1.00 13.62           C  
ATOM   3538  CG1 VAL B 263      21.325   2.070  73.257  1.00 13.03           C  
ATOM   3539  CG2 VAL B 263      23.331   0.849  72.379  1.00 13.23           C  
ATOM   3540  H   VAL B 263      24.989   1.361  74.812  1.00 13.46           H  
ATOM   3541  HA  VAL B 263      24.014   3.325  72.970  1.00 13.33           H  
ATOM   3542  HB  VAL B 263      22.750   0.997  74.422  1.00 13.62           H  
ATOM   3543 HG11 VAL B 263      20.753   1.224  72.875  1.00 13.03           H  
ATOM   3544 HG12 VAL B 263      20.809   2.404  74.155  1.00 13.03           H  
ATOM   3545 HG13 VAL B 263      21.276   2.864  72.511  1.00 13.03           H  
ATOM   3546 HG21 VAL B 263      22.678   0.015  72.120  1.00 13.23           H  
ATOM   3547 HG22 VAL B 263      23.433   1.473  71.495  1.00 13.23           H  
ATOM   3548 HG23 VAL B 263      24.313   0.440  72.603  1.00 13.23           H  
ATOM   3549  N   VAL B 264      22.797   3.522  76.071  1.00 13.60           N  
ATOM   3550  CA  VAL B 264      21.920   4.309  76.943  1.00 14.23           C  
ATOM   3551  C   VAL B 264      22.646   5.417  77.727  1.00 13.79           C  
ATOM   3552  O   VAL B 264      22.016   6.435  78.001  1.00 12.08           O  
ATOM   3553  CB  VAL B 264      21.180   3.400  77.961  1.00 14.84           C  
ATOM   3554  CG1 VAL B 264      20.234   4.141  78.930  1.00 15.50           C  
ATOM   3555  CG2 VAL B 264      20.381   2.305  77.239  1.00 15.13           C  
ATOM   3556  H   VAL B 264      23.075   2.613  76.417  1.00 13.60           H  
ATOM   3557  HA  VAL B 264      21.161   4.796  76.328  1.00 14.23           H  
ATOM   3558  HB  VAL B 264      21.929   2.902  78.576  1.00 14.84           H  
ATOM   3559 HG11 VAL B 264      19.666   3.428  79.522  1.00 15.50           H  
ATOM   3560 HG12 VAL B 264      20.766   4.774  79.639  1.00 15.50           H  
ATOM   3561 HG13 VAL B 264      19.521   4.766  78.391  1.00 15.50           H  
ATOM   3562 HG21 VAL B 264      19.822   1.713  77.957  1.00 15.13           H  
ATOM   3563 HG22 VAL B 264      19.667   2.732  76.534  1.00 15.13           H  
ATOM   3564 HG23 VAL B 264      21.030   1.619  76.694  1.00 15.13           H  
ATOM   3565  N   MET B 265      23.923   5.214  78.090  1.00 14.78           N  
ATOM   3566  CA  MET B 265      24.663   6.142  78.955  1.00 15.29           C  
ATOM   3567  C   MET B 265      25.644   7.044  78.189  1.00 16.24           C  
ATOM   3568  O   MET B 265      26.111   8.015  78.783  1.00 16.66           O  
ATOM   3569  CB  MET B 265      25.387   5.364  80.078  1.00 16.57           C  
ATOM   3570  CG  MET B 265      24.511   4.356  80.846  1.00 16.91           C  
ATOM   3571  SD  MET B 265      22.990   5.004  81.594  1.00 18.60           S  
ATOM   3572  CE  MET B 265      23.693   6.204  82.753  1.00 19.01           C  
ATOM   3573  H   MET B 265      24.401   4.362  77.831  1.00 14.78           H  
ATOM   3574  HA  MET B 265      23.965   6.819  79.451  1.00 15.29           H  
ATOM   3575  HB3 MET B 265      25.820   6.069  80.788  1.00 16.57           H  
ATOM   3576  HB2 MET B 265      26.243   4.832  79.667  1.00 16.57           H  
ATOM   3577  HG3 MET B 265      25.100   3.914  81.649  1.00 16.91           H  
ATOM   3578  HG2 MET B 265      24.234   3.530  80.191  1.00 16.91           H  
ATOM   3579  HE1 MET B 265      22.912   6.600  83.398  1.00 19.01           H  
ATOM   3580  HE2 MET B 265      24.451   5.731  83.379  1.00 19.01           H  
ATOM   3581  HE3 MET B 265      24.149   7.035  82.216  1.00 19.01           H  
ATOM   3582  N   GLU B 266      25.935   6.733  76.912  1.00 16.85           N  
ATOM   3583  CA  GLU B 266      26.910   7.462  76.097  1.00 16.86           C  
ATOM   3584  C   GLU B 266      26.264   8.008  74.813  1.00 15.08           C  
ATOM   3585  O   GLU B 266      26.220   9.228  74.652  1.00 14.21           O  
ATOM   3586  CB  GLU B 266      28.146   6.580  75.802  1.00 18.11           C  
ATOM   3587  CG  GLU B 266      28.855   6.036  77.067  1.00 20.48           C  
ATOM   3588  CD  GLU B 266      30.064   5.119  76.813  1.00 23.70           C  
ATOM   3589  OE1 GLU B 266      30.664   4.700  77.827  1.00 27.98           O  
ATOM   3590  OE2 GLU B 266      30.384   4.832  75.636  1.00 24.48           O1-
ATOM   3591  H   GLU B 266      25.514   5.918  76.490  1.00 16.85           H  
ATOM   3592  HA  GLU B 266      27.276   8.334  76.643  1.00 16.86           H  
ATOM   3593  HB3 GLU B 266      28.860   7.161  75.217  1.00 18.11           H  
ATOM   3594  HB2 GLU B 266      27.860   5.744  75.170  1.00 18.11           H  
ATOM   3595  HG3 GLU B 266      28.148   5.469  77.674  1.00 20.48           H  
ATOM   3596  HG2 GLU B 266      29.180   6.876  77.683  1.00 20.48           H  
ATOM   3597  N   LYS B 267      25.775   7.118  73.929  1.00 14.54           N  
ATOM   3598  CA  LYS B 267      25.245   7.481  72.611  1.00 14.98           C  
ATOM   3599  C   LYS B 267      23.926   8.270  72.645  1.00 14.13           C  
ATOM   3600  O   LYS B 267      23.857   9.314  72.000  1.00 13.20           O  
ATOM   3601  CB  LYS B 267      25.122   6.242  71.702  1.00 16.83           C  
ATOM   3602  CG  LYS B 267      26.476   5.697  71.209  1.00 18.90           C  
ATOM   3603  CD  LYS B 267      26.346   4.555  70.186  1.00 19.99           C  
ATOM   3604  CE  LYS B 267      25.867   5.041  68.804  1.00 21.04           C  
ATOM   3605  NZ  LYS B 267      25.793   3.945  67.825  1.00 21.31           N1+
ATOM   3606  H   LYS B 267      25.846   6.127  74.124  1.00 14.54           H  
ATOM   3607  HA  LYS B 267      25.984   8.142  72.152  1.00 14.98           H  
ATOM   3608  HB3 LYS B 267      24.531   6.518  70.829  1.00 16.83           H  
ATOM   3609  HB2 LYS B 267      24.556   5.458  72.206  1.00 16.83           H  
ATOM   3610  HG3 LYS B 267      27.064   5.350  72.058  1.00 18.90           H  
ATOM   3611  HG2 LYS B 267      27.058   6.507  70.767  1.00 18.90           H  
ATOM   3612  HD3 LYS B 267      25.656   3.803  70.576  1.00 19.99           H  
ATOM   3613  HD2 LYS B 267      27.311   4.056  70.092  1.00 19.99           H  
ATOM   3614  HE3 LYS B 267      26.547   5.801  68.418  1.00 21.04           H  
ATOM   3615  HE2 LYS B 267      24.879   5.495  68.869  1.00 21.04           H  
ATOM   3616  HZ1 LYS B 267      25.119   3.258  68.146  1.00 21.31           H  
ATOM   3617  HZ2 LYS B 267      25.492   4.302  66.930  1.00 21.31           H  
ATOM   3618  HZ3 LYS B 267      26.694   3.500  67.722  1.00 21.31           H  
ATOM   3619  N   LEU B 268      22.910   7.775  73.376  1.00 14.12           N  
ATOM   3620  CA  LEU B 268      21.597   8.425  73.466  1.00 13.59           C  
ATOM   3621  C   LEU B 268      21.635   9.831  74.117  1.00 13.52           C  
ATOM   3622  O   LEU B 268      21.099  10.739  73.485  1.00 12.09           O  
ATOM   3623  CB  LEU B 268      20.541   7.481  74.099  1.00 13.85           C  
ATOM   3624  CG  LEU B 268      20.036   6.365  73.157  1.00 14.36           C  
ATOM   3625  CD1 LEU B 268      19.282   5.285  73.958  1.00 14.59           C  
ATOM   3626  CD2 LEU B 268      19.179   6.924  72.003  1.00 14.31           C  
ATOM   3627  H   LEU B 268      23.018   6.897  73.869  1.00 14.12           H  
ATOM   3628  HA  LEU B 268      21.281   8.598  72.435  1.00 13.59           H  
ATOM   3629  HB3 LEU B 268      19.684   8.056  74.454  1.00 13.85           H  
ATOM   3630  HB2 LEU B 268      20.960   7.002  74.982  1.00 13.85           H  
ATOM   3631  HG  LEU B 268      20.900   5.875  72.706  1.00 14.36           H  
ATOM   3632 HD11 LEU B 268      18.441   4.861  73.411  1.00 14.59           H  
ATOM   3633 HD12 LEU B 268      19.947   4.459  74.200  1.00 14.59           H  
ATOM   3634 HD13 LEU B 268      18.899   5.671  74.903  1.00 14.59           H  
ATOM   3635 HD21 LEU B 268      18.266   6.354  71.830  1.00 14.31           H  
ATOM   3636 HD22 LEU B 268      18.872   7.950  72.199  1.00 14.31           H  
ATOM   3637 HD23 LEU B 268      19.738   6.920  71.067  1.00 14.31           H  
ATOM   3638  N   PRO B 269      22.333  10.036  75.265  1.00 13.56           N  
ATOM   3639  CA  PRO B 269      22.569  11.379  75.840  1.00 13.35           C  
ATOM   3640  C   PRO B 269      23.310  12.379  74.936  1.00 13.29           C  
ATOM   3641  O   PRO B 269      22.955  13.558  74.954  1.00 13.24           O  
ATOM   3642  CB  PRO B 269      23.349  11.107  77.136  1.00 13.43           C  
ATOM   3643  CG  PRO B 269      22.923   9.710  77.535  1.00 13.96           C  
ATOM   3644  CD  PRO B 269      22.801   9.008  76.191  1.00 13.66           C  
ATOM   3645  HA  PRO B 269      21.595  11.797  76.097  1.00 13.35           H  
ATOM   3646  HB3 PRO B 269      23.141  11.840  77.916  1.00 13.43           H  
ATOM   3647  HB2 PRO B 269      24.426  11.113  76.954  1.00 13.43           H  
ATOM   3648  HG3 PRO B 269      21.945   9.755  78.015  1.00 13.96           H  
ATOM   3649  HG2 PRO B 269      23.612   9.222  78.224  1.00 13.96           H  
ATOM   3650  HD2 PRO B 269      23.768   8.635  75.866  1.00 13.66           H  
ATOM   3651  HD3 PRO B 269      22.117   8.173  76.270  1.00 13.66           H  
ATOM   3652  N   ALA B 270      24.291  11.898  74.150  1.00 13.71           N  
ATOM   3653  CA  ALA B 270      25.034  12.702  73.174  1.00 13.87           C  
ATOM   3654  C   ALA B 270      24.179  13.181  71.984  1.00 13.94           C  
ATOM   3655  O   ALA B 270      24.467  14.242  71.432  1.00 13.59           O  
ATOM   3656  CB  ALA B 270      26.252  11.906  72.682  1.00 13.72           C  
ATOM   3657  H   ALA B 270      24.540  10.920  74.201  1.00 13.71           H  
ATOM   3658  HA  ALA B 270      25.403  13.592  73.688  1.00 13.87           H  
ATOM   3659  HB1 ALA B 270      26.835  12.479  71.960  1.00 13.72           H  
ATOM   3660  HB2 ALA B 270      26.917  11.660  73.511  1.00 13.72           H  
ATOM   3661  HB3 ALA B 270      25.958  10.972  72.204  1.00 13.72           H  
ATOM   3662  N   LEU B 271      23.131  12.413  71.642  1.00 15.73           N  
ATOM   3663  CA  LEU B 271      22.133  12.741  70.620  1.00 14.16           C  
ATOM   3664  C   LEU B 271      20.922  13.515  71.190  1.00 14.41           C  
ATOM   3665  O   LEU B 271      19.980  13.777  70.440  1.00 13.07           O  
ATOM   3666  CB  LEU B 271      21.690  11.432  69.927  1.00 15.12           C  
ATOM   3667  CG  LEU B 271      22.794  10.724  69.111  1.00 15.49           C  
ATOM   3668  CD1 LEU B 271      22.337   9.313  68.680  1.00 15.87           C  
ATOM   3669  CD2 LEU B 271      23.274  11.581  67.922  1.00 14.78           C  
ATOM   3670  H   LEU B 271      22.976  11.548  72.143  1.00 15.73           H  
ATOM   3671  HA  LEU B 271      22.584  13.395  69.873  1.00 14.16           H  
ATOM   3672  HB3 LEU B 271      20.860  11.635  69.250  1.00 15.12           H  
ATOM   3673  HB2 LEU B 271      21.309  10.750  70.688  1.00 15.12           H  
ATOM   3674  HG  LEU B 271      23.657  10.580  69.760  1.00 15.49           H  
ATOM   3675 HD11 LEU B 271      23.034   8.555  69.040  1.00 15.87           H  
ATOM   3676 HD12 LEU B 271      21.356   9.059  69.083  1.00 15.87           H  
ATOM   3677 HD13 LEU B 271      22.268   9.202  67.598  1.00 15.87           H  
ATOM   3678 HD21 LEU B 271      23.452  10.991  67.025  1.00 14.78           H  
ATOM   3679 HD22 LEU B 271      22.555  12.358  67.660  1.00 14.78           H  
ATOM   3680 HD23 LEU B 271      24.215  12.076  68.163  1.00 14.78           H  
ATOM   3681  N   GLY B 272      20.964  13.883  72.484  1.00 13.61           N  
ATOM   3682  CA  GLY B 272      19.936  14.671  73.167  1.00 14.04           C  
ATOM   3683  C   GLY B 272      18.744  13.824  73.645  1.00 14.46           C  
ATOM   3684  O   GLY B 272      17.732  14.396  74.049  1.00 15.65           O  
ATOM   3685  H   GLY B 272      21.774  13.632  73.035  1.00 13.61           H  
ATOM   3686  HA3 GLY B 272      19.577  15.472  72.518  1.00 14.04           H  
ATOM   3687  HA2 GLY B 272      20.390  15.149  74.035  1.00 14.04           H  
ATOM   3688  N   GLY B 273      18.848  12.486  73.594  1.00 14.37           N  
ATOM   3689  CA  GLY B 273      17.800  11.557  73.998  1.00 14.64           C  
ATOM   3690  C   GLY B 273      17.978  11.163  75.464  1.00 14.51           C  
ATOM   3691  O   GLY B 273      19.099  11.051  75.960  1.00 14.29           O  
ATOM   3692  H   GLY B 273      19.720  12.073  73.289  1.00 14.37           H  
ATOM   3693  HA3 GLY B 273      17.864  10.656  73.390  1.00 14.64           H  
ATOM   3694  HA2 GLY B 273      16.817  11.995  73.831  1.00 14.64           H  
ATOM   3695  N   SER B 274      16.865  10.860  76.130  1.00 13.90           N  
ATOM   3696  CA  SER B 274      16.821  10.398  77.512  1.00 14.74           C  
ATOM   3697  C   SER B 274      15.796   9.272  77.666  1.00 13.87           C  
ATOM   3698  O   SER B 274      14.831   9.201  76.899  1.00 14.38           O  
ATOM   3699  CB  SER B 274      16.707  11.585  78.498  1.00 14.40           C  
ATOM   3700  OG  SER B 274      15.477  12.290  78.404  1.00 15.20           O  
ATOM   3701  H   SER B 274      15.979  10.866  75.625  1.00 13.90           H  
ATOM   3702  HA  SER B 274      17.780   9.927  77.713  1.00 14.74           H  
ATOM   3703  HB3 SER B 274      17.534  12.280  78.343  1.00 14.40           H  
ATOM   3704  HB2 SER B 274      16.807  11.220  79.521  1.00 14.40           H  
ATOM   3705  HG  SER B 274      15.401  12.616  77.516  1.00 15.20           H  
ATOM   3706  N   GLY B 275      16.024   8.379  78.632  1.00 12.51           N  
ATOM   3707  CA  GLY B 275      15.207   7.209  78.904  1.00 12.87           C  
ATOM   3708  C   GLY B 275      16.075   6.030  79.329  1.00 12.87           C  
ATOM   3709  O   GLY B 275      17.073   6.212  80.034  1.00 14.44           O  
ATOM   3710  H   GLY B 275      16.850   8.491  79.218  1.00 12.51           H  
ATOM   3711  HA3 GLY B 275      14.640   6.927  78.025  1.00 12.87           H  
ATOM   3712  HA2 GLY B 275      14.489   7.433  79.692  1.00 12.87           H  
ATOM   3713  N   GLY B 276      15.683   4.827  78.913  1.00 12.07           N  
ATOM   3714  CA  GLY B 276      16.329   3.575  79.252  1.00 11.58           C  
ATOM   3715  C   GLY B 276      15.788   2.426  78.410  1.00 11.18           C  
ATOM   3716  O   GLY B 276      15.013   2.615  77.472  1.00 12.73           O  
ATOM   3717  H   GLY B 276      14.885   4.745  78.277  1.00 12.07           H  
ATOM   3718  HA3 GLY B 276      16.150   3.354  80.303  1.00 11.58           H  
ATOM   3719  HA2 GLY B 276      17.403   3.646  79.093  1.00 11.58           H  
ATOM   3720  N   LEU B 277      16.214   1.217  78.747  1.00 10.10           N  
ATOM   3721  CA  LEU B 277      15.752  -0.039  78.163  1.00  9.99           C  
ATOM   3722  C   LEU B 277      16.024  -1.187  79.140  1.00  9.16           C  
ATOM   3723  O   LEU B 277      16.835  -1.048  80.052  1.00  9.26           O  
ATOM   3724  CB  LEU B 277      16.345  -0.253  76.737  1.00 10.11           C  
ATOM   3725  CG  LEU B 277      17.879  -0.431  76.607  1.00  9.77           C  
ATOM   3726  CD1 LEU B 277      18.372  -1.857  76.923  1.00  9.88           C  
ATOM   3727  CD2 LEU B 277      18.381   0.023  75.220  1.00  9.70           C  
ATOM   3728  H   LEU B 277      16.833   1.121  79.543  1.00 10.10           H  
ATOM   3729  HA  LEU B 277      14.666   0.033  78.079  1.00  9.99           H  
ATOM   3730  HB3 LEU B 277      16.046   0.606  76.139  1.00 10.11           H  
ATOM   3731  HB2 LEU B 277      15.854  -1.097  76.253  1.00 10.11           H  
ATOM   3732  HG  LEU B 277      18.333   0.243  77.328  1.00  9.77           H  
ATOM   3733 HD11 LEU B 277      19.088  -2.223  76.187  1.00  9.88           H  
ATOM   3734 HD12 LEU B 277      18.866  -1.898  77.893  1.00  9.88           H  
ATOM   3735 HD13 LEU B 277      17.551  -2.569  76.949  1.00  9.88           H  
ATOM   3736 HD21 LEU B 277      19.391   0.424  75.286  1.00  9.70           H  
ATOM   3737 HD22 LEU B 277      18.405  -0.799  74.505  1.00  9.70           H  
ATOM   3738 HD23 LEU B 277      17.760   0.806  74.783  1.00  9.70           H  
ATOM   3739  N   ILE B 278      15.340  -2.311  78.905  1.00  8.75           N  
ATOM   3740  CA  ILE B 278      15.622  -3.600  79.528  1.00  8.38           C  
ATOM   3741  C   ILE B 278      16.118  -4.547  78.429  1.00  8.16           C  
ATOM   3742  O   ILE B 278      15.659  -4.447  77.289  1.00  7.64           O  
ATOM   3743  CB  ILE B 278      14.358  -4.210  80.196  1.00  8.42           C  
ATOM   3744  CG1 ILE B 278      13.213  -4.539  79.204  1.00  8.54           C  
ATOM   3745  CG2 ILE B 278      13.897  -3.299  81.350  1.00  8.96           C  
ATOM   3746  CD1 ILE B 278      11.938  -5.073  79.854  1.00  8.38           C  
ATOM   3747  H   ILE B 278      14.678  -2.333  78.139  1.00  8.75           H  
ATOM   3748  HA  ILE B 278      16.408  -3.506  80.278  1.00  8.38           H  
ATOM   3749  HB  ILE B 278      14.661  -5.152  80.655  1.00  8.42           H  
ATOM   3750 HG13 ILE B 278      13.535  -5.286  78.482  1.00  8.54           H  
ATOM   3751 HG12 ILE B 278      12.974  -3.659  78.614  1.00  8.54           H  
ATOM   3752 HG21 ILE B 278      13.138  -3.779  81.966  1.00  8.96           H  
ATOM   3753 HG22 ILE B 278      14.732  -3.049  82.004  1.00  8.96           H  
ATOM   3754 HG23 ILE B 278      13.487  -2.361  80.976  1.00  8.96           H  
ATOM   3755 HD11 ILE B 278      11.291  -5.522  79.105  1.00  8.38           H  
ATOM   3756 HD12 ILE B 278      12.183  -5.833  80.589  1.00  8.38           H  
ATOM   3757 HD13 ILE B 278      11.372  -4.290  80.353  1.00  8.38           H  
ATOM   3758  N   ALA B 279      17.054  -5.433  78.788  1.00  8.13           N  
ATOM   3759  CA  ALA B 279      17.670  -6.362  77.853  1.00  7.98           C  
ATOM   3760  C   ALA B 279      18.037  -7.669  78.556  1.00  7.82           C  
ATOM   3761  O   ALA B 279      18.571  -7.635  79.664  1.00  7.61           O  
ATOM   3762  CB  ALA B 279      18.897  -5.706  77.202  1.00  7.92           C  
ATOM   3763  H   ALA B 279      17.410  -5.449  79.736  1.00  8.13           H  
ATOM   3764  HA  ALA B 279      16.945  -6.589  77.077  1.00  7.98           H  
ATOM   3765  HB1 ALA B 279      19.326  -6.355  76.440  1.00  7.92           H  
ATOM   3766  HB2 ALA B 279      18.633  -4.771  76.711  1.00  7.92           H  
ATOM   3767  HB3 ALA B 279      19.674  -5.489  77.936  1.00  7.92           H  
ATOM   3768  N   ILE B 280      17.765  -8.790  77.872  1.00  7.92           N  
ATOM   3769  CA  ILE B 280      18.186 -10.136  78.256  1.00  8.06           C  
ATOM   3770  C   ILE B 280      18.780 -10.813  77.016  1.00  8.16           C  
ATOM   3771  O   ILE B 280      18.129 -10.826  75.969  1.00  7.72           O  
ATOM   3772  CB  ILE B 280      17.014 -10.997  78.829  1.00  8.05           C  
ATOM   3773  CG1 ILE B 280      16.655 -10.516  80.249  1.00  8.16           C  
ATOM   3774  CG2 ILE B 280      17.273 -12.524  78.859  1.00  8.47           C  
ATOM   3775  CD1 ILE B 280      15.334 -11.065  80.798  1.00  8.29           C  
ATOM   3776  H   ILE B 280      17.317  -8.718  76.968  1.00  7.92           H  
ATOM   3777  HA  ILE B 280      18.971 -10.059  79.007  1.00  8.06           H  
ATOM   3778  HB  ILE B 280      16.142 -10.830  78.193  1.00  8.05           H  
ATOM   3779 HG13 ILE B 280      16.586  -9.429  80.265  1.00  8.16           H  
ATOM   3780 HG12 ILE B 280      17.466 -10.773  80.932  1.00  8.16           H  
ATOM   3781 HG21 ILE B 280      16.430 -13.065  79.282  1.00  8.47           H  
ATOM   3782 HG22 ILE B 280      17.411 -12.942  77.865  1.00  8.47           H  
ATOM   3783 HG23 ILE B 280      18.157 -12.768  79.450  1.00  8.47           H  
ATOM   3784 HD11 ILE B 280      14.678 -10.246  81.079  1.00  8.29           H  
ATOM   3785 HD12 ILE B 280      14.798 -11.674  80.072  1.00  8.29           H  
ATOM   3786 HD13 ILE B 280      15.495 -11.664  81.691  1.00  8.29           H  
ATOM   3787  N   ASP B 281      19.995 -11.364  77.163  1.00  8.74           N  
ATOM   3788  CA  ASP B 281      20.704 -12.063  76.091  1.00  9.73           C  
ATOM   3789  C   ASP B 281      20.371 -13.568  76.088  1.00 10.91           C  
ATOM   3790  O   ASP B 281      19.693 -14.068  76.988  1.00 10.03           O  
ATOM   3791  CB  ASP B 281      22.226 -11.748  76.079  1.00 10.23           C  
ATOM   3792  CG  ASP B 281      23.121 -12.253  77.225  1.00 10.46           C  
ATOM   3793  OD1 ASP B 281      22.634 -12.996  78.101  1.00  9.71           O  
ATOM   3794  OD2 ASP B 281      24.321 -11.907  77.189  1.00 10.36           O1-
ATOM   3795  H   ASP B 281      20.453 -11.349  78.064  1.00  8.74           H  
ATOM   3796  HA  ASP B 281      20.335 -11.690  75.142  1.00  9.73           H  
ATOM   3797  HB3 ASP B 281      22.310 -10.661  76.100  1.00 10.23           H  
ATOM   3798  HB2 ASP B 281      22.662 -12.052  75.127  1.00 10.23           H  
ATOM   3799  N   HIS B 282      20.889 -14.264  75.066  1.00 12.43           N  
ATOM   3800  CA  HIS B 282      20.762 -15.711  74.872  1.00 13.82           C  
ATOM   3801  C   HIS B 282      21.384 -16.580  75.991  1.00 14.51           C  
ATOM   3802  O   HIS B 282      21.015 -17.748  76.107  1.00 17.21           O  
ATOM   3803  CB  HIS B 282      21.317 -16.071  73.477  1.00 14.27           C  
ATOM   3804  CG  HIS B 282      22.815 -15.961  73.288  1.00 15.99           C  
ATOM   3805  CD2 HIS B 282      23.809 -16.917  73.395  1.00 17.11           C  
ATOM   3806  ND1 HIS B 282      23.442 -14.756  72.999  1.00 18.03           N1+
ATOM   3807  CE1 HIS B 282      24.749 -15.004  72.935  1.00 17.87           C  
ATOM   3808  NE2 HIS B 282      25.022 -16.288  73.163  1.00 17.49           N  
ATOM   3809  H   HIS B 282      21.406 -13.765  74.357  1.00 12.43           H  
ATOM   3810  HA  HIS B 282      19.692 -15.927  74.860  1.00 13.82           H  
ATOM   3811  HB3 HIS B 282      20.836 -15.437  72.732  1.00 14.27           H  
ATOM   3812  HB2 HIS B 282      21.027 -17.092  73.227  1.00 14.27           H  
ATOM   3813  HD2 HIS B 282      23.763 -17.972  73.622  1.00 17.11           H  
ATOM   3814  HD1 HIS B 282      22.992 -13.860  72.865  1.00 18.03           H  
ATOM   3815  HE1 HIS B 282      25.500 -14.253  72.734  1.00 17.87           H  
ATOM   3816  HE2 HIS B 282      25.939 -16.711  73.188  1.00 17.49           H  
ATOM   3817  N   GLU B 283      22.294 -15.999  76.792  1.00 14.80           N  
ATOM   3818  CA  GLU B 283      22.986 -16.650  77.908  1.00 15.99           C  
ATOM   3819  C   GLU B 283      22.252 -16.496  79.255  1.00 15.56           C  
ATOM   3820  O   GLU B 283      22.672 -17.129  80.223  1.00 16.14           O  
ATOM   3821  CB  GLU B 283      24.428 -16.112  78.010  1.00 15.95           C  
ATOM   3822  CG  GLU B 283      25.217 -16.210  76.685  1.00 17.38           C  
ATOM   3823  CD  GLU B 283      26.698 -15.807  76.752  1.00 20.20           C  
ATOM   3824  OE1 GLU B 283      27.341 -15.921  75.684  1.00 22.30           O  
ATOM   3825  OE2 GLU B 283      27.174 -15.395  77.834  1.00 23.66           O1-
ATOM   3826  H   GLU B 283      22.522 -15.024  76.654  1.00 14.80           H  
ATOM   3827  HA  GLU B 283      23.054 -17.719  77.701  1.00 15.99           H  
ATOM   3828  HB3 GLU B 283      24.957 -16.667  78.786  1.00 15.95           H  
ATOM   3829  HB2 GLU B 283      24.410 -15.075  78.342  1.00 15.95           H  
ATOM   3830  HG3 GLU B 283      24.745 -15.566  75.942  1.00 17.38           H  
ATOM   3831  HG2 GLU B 283      25.154 -17.229  76.303  1.00 17.38           H  
ATOM   3832  N   GLY B 284      21.172 -15.697  79.309  1.00 15.46           N  
ATOM   3833  CA  GLY B 284      20.367 -15.497  80.514  1.00 14.02           C  
ATOM   3834  C   GLY B 284      20.941 -14.423  81.452  1.00 13.30           C  
ATOM   3835  O   GLY B 284      20.474 -14.320  82.587  1.00 12.93           O  
ATOM   3836  H   GLY B 284      20.889 -15.191  78.480  1.00 15.46           H  
ATOM   3837  HA3 GLY B 284      20.234 -16.434  81.058  1.00 14.02           H  
ATOM   3838  HA2 GLY B 284      19.375 -15.167  80.205  1.00 14.02           H  
ATOM   3839  N   ASN B 285      21.911 -13.610  80.992  1.00 12.26           N  
ATOM   3840  CA  ASN B 285      22.316 -12.360  81.648  1.00 11.78           C  
ATOM   3841  C   ASN B 285      21.218 -11.302  81.441  1.00 11.76           C  
ATOM   3842  O   ASN B 285      20.503 -11.357  80.440  1.00 11.63           O  
ATOM   3843  CB  ASN B 285      23.658 -11.824  81.088  1.00 11.93           C  
ATOM   3844  CG  ASN B 285      24.810 -12.832  81.143  1.00 10.59           C  
ATOM   3845  ND2 ASN B 285      25.439 -13.102  79.997  1.00 10.77           N  
ATOM   3846  OD1 ASN B 285      25.137 -13.346  82.210  1.00 10.43           O  
ATOM   3847  H   ASN B 285      22.247 -13.729  80.044  1.00 12.26           H  
ATOM   3848  HA  ASN B 285      22.421 -12.521  82.723  1.00 11.78           H  
ATOM   3849  HB3 ASN B 285      23.964 -10.947  81.660  1.00 11.93           H  
ATOM   3850  HB2 ASN B 285      23.535 -11.473  80.065  1.00 11.93           H  
ATOM   3851 HD22 ASN B 285      26.204 -13.761  79.972  1.00 10.77           H  
ATOM   3852 HD21 ASN B 285      25.126 -12.681  79.129  1.00 10.77           H  
ATOM   3853  N   VAL B 286      21.115 -10.360  82.387  1.00 11.30           N  
ATOM   3854  CA  VAL B 286      20.080  -9.330  82.410  1.00 11.40           C  
ATOM   3855  C   VAL B 286      20.703  -7.960  82.733  1.00 11.08           C  
ATOM   3856  O   VAL B 286      21.647  -7.878  83.521  1.00 11.66           O  
ATOM   3857  CB  VAL B 286      18.974  -9.699  83.443  1.00 11.65           C  
ATOM   3858  CG1 VAL B 286      19.475  -9.787  84.897  1.00 11.72           C  
ATOM   3859  CG2 VAL B 286      17.743  -8.778  83.373  1.00 11.65           C  
ATOM   3860  H   VAL B 286      21.758 -10.354  83.166  1.00 11.30           H  
ATOM   3861  HA  VAL B 286      19.616  -9.255  81.426  1.00 11.40           H  
ATOM   3862  HB  VAL B 286      18.625 -10.697  83.175  1.00 11.65           H  
ATOM   3863 HG11 VAL B 286      18.696 -10.192  85.538  1.00 11.72           H  
ATOM   3864 HG12 VAL B 286      20.336 -10.449  84.990  1.00 11.72           H  
ATOM   3865 HG13 VAL B 286      19.753  -8.813  85.299  1.00 11.72           H  
ATOM   3866 HG21 VAL B 286      16.948  -9.144  84.023  1.00 11.65           H  
ATOM   3867 HG22 VAL B 286      17.979  -7.765  83.687  1.00 11.65           H  
ATOM   3868 HG23 VAL B 286      17.343  -8.721  82.362  1.00 11.65           H  
ATOM   3869  N   ALA B 287      20.156  -6.913  82.099  1.00 10.65           N  
ATOM   3870  CA  ALA B 287      20.580  -5.525  82.241  1.00 10.27           C  
ATOM   3871  C   ALA B 287      19.352  -4.617  82.115  1.00 10.32           C  
ATOM   3872  O   ALA B 287      18.497  -4.871  81.267  1.00 10.45           O  
ATOM   3873  CB  ALA B 287      21.628  -5.203  81.165  1.00  9.98           C  
ATOM   3874  H   ALA B 287      19.395  -7.069  81.449  1.00 10.65           H  
ATOM   3875  HA  ALA B 287      21.021  -5.373  83.228  1.00 10.27           H  
ATOM   3876  HB1 ALA B 287      21.969  -4.170  81.237  1.00  9.98           H  
ATOM   3877  HB2 ALA B 287      22.506  -5.842  81.266  1.00  9.98           H  
ATOM   3878  HB3 ALA B 287      21.225  -5.354  80.162  1.00  9.98           H  
ATOM   3879  N   LEU B 288      19.288  -3.580  82.966  1.00 10.37           N  
ATOM   3880  CA  LEU B 288      18.181  -2.621  83.015  1.00 10.33           C  
ATOM   3881  C   LEU B 288      18.713  -1.168  83.070  1.00 10.80           C  
ATOM   3882  O   LEU B 288      18.438  -0.475  84.051  1.00 11.53           O  
ATOM   3883  CB  LEU B 288      17.210  -2.939  84.187  1.00  9.88           C  
ATOM   3884  CG  LEU B 288      16.624  -4.371  84.244  1.00  9.54           C  
ATOM   3885  CD1 LEU B 288      17.513  -5.335  85.052  1.00  9.48           C  
ATOM   3886  CD2 LEU B 288      15.207  -4.364  84.843  1.00  9.36           C  
ATOM   3887  H   LEU B 288      20.031  -3.433  83.634  1.00 10.37           H  
ATOM   3888  HA  LEU B 288      17.591  -2.684  82.101  1.00 10.33           H  
ATOM   3889  HB3 LEU B 288      16.378  -2.247  84.067  1.00  9.88           H  
ATOM   3890  HB2 LEU B 288      17.662  -2.694  85.149  1.00  9.88           H  
ATOM   3891  HG  LEU B 288      16.526  -4.754  83.227  1.00  9.54           H  
ATOM   3892 HD11 LEU B 288      16.971  -6.243  85.310  1.00  9.48           H  
ATOM   3893 HD12 LEU B 288      18.393  -5.649  84.496  1.00  9.48           H  
ATOM   3894 HD13 LEU B 288      17.860  -4.883  85.981  1.00  9.48           H  
ATOM   3895 HD21 LEU B 288      14.784  -5.368  84.881  1.00  9.36           H  
ATOM   3896 HD22 LEU B 288      15.206  -3.967  85.859  1.00  9.36           H  
ATOM   3897 HD23 LEU B 288      14.528  -3.757  84.246  1.00  9.36           H  
ATOM   3898  N   PRO B 289      19.491  -0.723  82.050  1.00 10.92           N  
ATOM   3899  CA  PRO B 289      20.040   0.651  82.002  1.00 10.77           C  
ATOM   3900  C   PRO B 289      18.973   1.754  81.854  1.00 11.35           C  
ATOM   3901  O   PRO B 289      17.954   1.541  81.198  1.00 10.58           O  
ATOM   3902  CB  PRO B 289      20.938   0.624  80.754  1.00 10.66           C  
ATOM   3903  CG  PRO B 289      20.251  -0.379  79.847  1.00 10.67           C  
ATOM   3904  CD  PRO B 289      19.865  -1.463  80.839  1.00 10.74           C  
ATOM   3905  HA  PRO B 289      20.642   0.848  82.891  1.00 10.77           H  
ATOM   3906  HB3 PRO B 289      21.934   0.267  81.021  1.00 10.66           H  
ATOM   3907  HB2 PRO B 289      21.064   1.598  80.284  1.00 10.66           H  
ATOM   3908  HG3 PRO B 289      20.856  -0.719  79.011  1.00 10.67           H  
ATOM   3909  HG2 PRO B 289      19.345   0.058  79.430  1.00 10.67           H  
ATOM   3910  HD2 PRO B 289      19.083  -2.106  80.439  1.00 10.74           H  
ATOM   3911  HD3 PRO B 289      20.731  -2.087  81.062  1.00 10.74           H  
ATOM   3912  N   PHE B 290      19.268   2.930  82.427  1.00 11.47           N  
ATOM   3913  CA  PHE B 290      18.512   4.169  82.241  1.00 11.66           C  
ATOM   3914  C   PHE B 290      19.384   5.356  82.675  1.00 11.57           C  
ATOM   3915  O   PHE B 290      20.137   5.238  83.642  1.00 11.82           O  
ATOM   3916  CB  PHE B 290      17.135   4.118  82.950  1.00 11.50           C  
ATOM   3917  CG  PHE B 290      17.160   4.005  84.462  1.00 11.78           C  
ATOM   3918  CD1 PHE B 290      17.388   2.755  85.072  1.00 11.18           C  
ATOM   3919  CD2 PHE B 290      17.101   5.161  85.265  1.00 11.85           C  
ATOM   3920  CE1 PHE B 290      17.498   2.665  86.450  1.00 11.29           C  
ATOM   3921  CE2 PHE B 290      17.210   5.050  86.644  1.00 12.32           C  
ATOM   3922  CZ  PHE B 290      17.396   3.806  87.233  1.00 11.47           C  
ATOM   3923  H   PHE B 290      20.120   3.024  82.961  1.00 11.47           H  
ATOM   3924  HA  PHE B 290      18.332   4.277  81.174  1.00 11.66           H  
ATOM   3925  HB3 PHE B 290      16.546   3.287  82.566  1.00 11.50           H  
ATOM   3926  HB2 PHE B 290      16.568   5.012  82.687  1.00 11.50           H  
ATOM   3927  HD1 PHE B 290      17.478   1.867  84.467  1.00 11.18           H  
ATOM   3928  HD2 PHE B 290      16.967   6.129  84.810  1.00 11.85           H  
ATOM   3929  HE1 PHE B 290      17.668   1.704  86.912  1.00 11.29           H  
ATOM   3930  HE2 PHE B 290      17.153   5.937  87.257  1.00 12.32           H  
ATOM   3931  HZ  PHE B 290      17.472   3.725  88.304  1.00 11.47           H  
ATOM   3932  N   ASN B 291      19.263   6.473  81.941  1.00 12.06           N  
ATOM   3933  CA  ASN B 291      20.016   7.716  82.159  1.00 12.13           C  
ATOM   3934  C   ASN B 291      19.219   8.783  82.943  1.00 12.33           C  
ATOM   3935  O   ASN B 291      19.809   9.781  83.352  1.00 11.86           O  
ATOM   3936  CB  ASN B 291      20.560   8.237  80.802  1.00 12.29           C  
ATOM   3937  CG  ASN B 291      19.498   8.543  79.737  1.00 12.43           C  
ATOM   3938  ND2 ASN B 291      19.698   8.060  78.510  1.00 13.23           N  
ATOM   3939  OD1 ASN B 291      18.511   9.220  80.011  1.00 12.31           O  
ATOM   3940  H   ASN B 291      18.615   6.481  81.162  1.00 12.06           H  
ATOM   3941  HA  ASN B 291      20.890   7.486  82.768  1.00 12.13           H  
ATOM   3942  HB3 ASN B 291      21.254   7.497  80.401  1.00 12.29           H  
ATOM   3943  HB2 ASN B 291      21.153   9.139  80.959  1.00 12.29           H  
ATOM   3944 HD22 ASN B 291      19.038   8.250  77.770  1.00 13.23           H  
ATOM   3945 HD21 ASN B 291      20.524   7.508  78.307  1.00 13.23           H  
ATOM   3946  N   THR B 292      17.926   8.538  83.163  1.00 11.61           N  
ATOM   3947  CA  THR B 292      16.950   9.387  83.837  1.00 12.97           C  
ATOM   3948  C   THR B 292      17.006   9.241  85.374  1.00 13.97           C  
ATOM   3949  O   THR B 292      17.785   8.447  85.912  1.00 12.52           O  
ATOM   3950  CB  THR B 292      15.554   8.973  83.276  1.00 12.86           C  
ATOM   3951  CG2 THR B 292      15.383   9.370  81.810  1.00 13.52           C  
ATOM   3952  OG1 THR B 292      15.265   7.580  83.358  1.00 12.85           O  
ATOM   3953  H   THR B 292      17.545   7.672  82.812  1.00 11.61           H  
ATOM   3954  HA  THR B 292      17.153  10.431  83.594  1.00 12.97           H  
ATOM   3955  HB  THR B 292      14.788   9.510  83.827  1.00 12.86           H  
ATOM   3956 HG21 THR B 292      14.387   9.123  81.444  1.00 13.52           H  
ATOM   3957 HG22 THR B 292      15.531  10.441  81.667  1.00 13.52           H  
ATOM   3958 HG23 THR B 292      16.110   8.852  81.188  1.00 13.52           H  
ATOM   3959  HG1 THR B 292      14.860   7.364  84.197  1.00 12.85           H  
ATOM   3960  N   GLU B 293      16.175  10.022  86.092  1.00 14.89           N  
ATOM   3961  CA  GLU B 293      16.034   9.964  87.557  1.00 15.19           C  
ATOM   3962  C   GLU B 293      15.573   8.595  88.084  1.00 14.04           C  
ATOM   3963  O   GLU B 293      16.044   8.166  89.138  1.00 13.15           O  
ATOM   3964  CB  GLU B 293      15.044  11.036  88.059  1.00 17.95           C  
ATOM   3965  CG  GLU B 293      15.395  12.485  87.658  1.00 20.94           C  
ATOM   3966  CD  GLU B 293      14.451  13.551  88.245  1.00 24.99           C  
ATOM   3967  OE1 GLU B 293      14.273  14.579  87.557  1.00 30.26           O  
ATOM   3968  OE2 GLU B 293      13.926  13.348  89.363  1.00 27.85           O1-
ATOM   3969  H   GLU B 293      15.607  10.715  85.628  1.00 14.89           H  
ATOM   3970  HA  GLU B 293      17.015  10.173  87.986  1.00 15.19           H  
ATOM   3971  HB3 GLU B 293      14.988  10.960  89.146  1.00 17.95           H  
ATOM   3972  HB2 GLU B 293      14.042  10.805  87.696  1.00 17.95           H  
ATOM   3973  HG3 GLU B 293      15.399  12.573  86.571  1.00 20.94           H  
ATOM   3974  HG2 GLU B 293      16.407  12.718  87.989  1.00 20.94           H  
ATOM   3975  N   GLY B 294      14.685   7.923  87.350  1.00 12.36           N  
ATOM   3976  CA  GLY B 294      14.219   6.591  87.671  1.00 12.16           C  
ATOM   3977  C   GLY B 294      13.762   5.847  86.419  1.00 11.54           C  
ATOM   3978  O   GLY B 294      13.622   6.431  85.339  1.00 12.20           O  
ATOM   3979  H   GLY B 294      14.305   8.341  86.508  1.00 12.36           H  
ATOM   3980  HA3 GLY B 294      13.394   6.670  88.378  1.00 12.16           H  
ATOM   3981  HA2 GLY B 294      15.003   6.012  88.158  1.00 12.16           H  
ATOM   3982  N   MET B 295      13.500   4.555  86.601  1.00 11.01           N  
ATOM   3983  CA  MET B 295      12.807   3.656  85.700  1.00 10.28           C  
ATOM   3984  C   MET B 295      12.058   2.666  86.578  1.00 10.64           C  
ATOM   3985  O   MET B 295      12.688   1.950  87.361  1.00 10.48           O  
ATOM   3986  CB  MET B 295      13.766   3.003  84.675  1.00 10.18           C  
ATOM   3987  CG  MET B 295      13.073   2.049  83.679  1.00 10.09           C  
ATOM   3988  SD  MET B 295      14.092   1.482  82.286  1.00  9.87           S  
ATOM   3989  CE  MET B 295      15.100   0.196  83.062  1.00 11.02           C  
ATOM   3990  H   MET B 295      13.606   4.202  87.553  1.00 11.01           H  
ATOM   3991  HA  MET B 295      12.053   4.241  85.183  1.00 10.28           H  
ATOM   3992  HB3 MET B 295      14.556   2.468  85.201  1.00 10.18           H  
ATOM   3993  HB2 MET B 295      14.260   3.794  84.109  1.00 10.18           H  
ATOM   3994  HG3 MET B 295      12.222   2.560  83.237  1.00 10.09           H  
ATOM   3995  HG2 MET B 295      12.663   1.179  84.190  1.00 10.09           H  
ATOM   3996  HE1 MET B 295      15.817  -0.196  82.341  1.00 11.02           H  
ATOM   3997  HE2 MET B 295      15.655   0.596  83.908  1.00 11.02           H  
ATOM   3998  HE3 MET B 295      14.473  -0.627  83.404  1.00 11.02           H  
ATOM   3999  N   TYR B 296      10.730   2.605  86.419  1.00 10.72           N  
ATOM   4000  CA  TYR B 296       9.874   1.606  87.048  1.00 11.47           C  
ATOM   4001  C   TYR B 296      10.211   0.276  86.375  1.00 11.02           C  
ATOM   4002  O   TYR B 296      10.079   0.155  85.157  1.00 11.25           O  
ATOM   4003  CB  TYR B 296       8.389   1.931  86.777  1.00 12.32           C  
ATOM   4004  CG  TYR B 296       7.853   3.211  87.392  1.00 12.71           C  
ATOM   4005  CD1 TYR B 296       7.953   3.431  88.780  1.00 12.86           C  
ATOM   4006  CD2 TYR B 296       7.224   4.178  86.579  1.00 13.04           C  
ATOM   4007  CE1 TYR B 296       7.455   4.619  89.350  1.00 13.76           C  
ATOM   4008  CE2 TYR B 296       6.706   5.356  87.150  1.00 13.06           C  
ATOM   4009  CZ  TYR B 296       6.824   5.578  88.536  1.00 13.27           C  
ATOM   4010  OH  TYR B 296       6.310   6.708  89.096  1.00 14.00           O  
ATOM   4011  H   TYR B 296      10.313   3.169  85.683  1.00 10.72           H  
ATOM   4012  HA  TYR B 296      10.073   1.557  88.120  1.00 11.47           H  
ATOM   4013  HB3 TYR B 296       7.773   1.113  87.152  1.00 12.32           H  
ATOM   4014  HB2 TYR B 296       8.210   1.964  85.701  1.00 12.32           H  
ATOM   4015  HD1 TYR B 296       8.408   2.687  89.410  1.00 12.86           H  
ATOM   4016  HD2 TYR B 296       7.131   4.025  85.512  1.00 13.04           H  
ATOM   4017  HE1 TYR B 296       7.534   4.790  90.413  1.00 13.76           H  
ATOM   4018  HE2 TYR B 296       6.220   6.084  86.518  1.00 13.06           H  
ATOM   4019  HH  TYR B 296       5.504   6.978  88.677  1.00 14.00           H  
ATOM   4020  N   ARG B 297      10.715  -0.686  87.143  1.00 10.25           N  
ATOM   4021  CA  ARG B 297      11.292  -1.925  86.637  1.00 10.16           C  
ATOM   4022  C   ARG B 297      11.225  -3.048  87.671  1.00 10.36           C  
ATOM   4023  O   ARG B 297      11.092  -2.799  88.870  1.00 10.26           O  
ATOM   4024  CB  ARG B 297      12.736  -1.658  86.146  1.00 10.40           C  
ATOM   4025  CG  ARG B 297      13.759  -1.376  87.263  1.00 10.03           C  
ATOM   4026  CD  ARG B 297      15.078  -0.812  86.718  1.00  9.91           C  
ATOM   4027  NE  ARG B 297      16.119  -0.730  87.759  1.00  9.52           N  
ATOM   4028  CZ  ARG B 297      16.253   0.205  88.719  1.00  9.82           C  
ATOM   4029  NH1 ARG B 297      15.399   1.230  88.851  1.00 10.17           N  
ATOM   4030  NH2 ARG B 297      17.275   0.113  89.579  1.00  9.66           N1+
ATOM   4031  H   ARG B 297      10.744  -0.555  88.146  1.00 10.25           H  
ATOM   4032  HA  ARG B 297      10.686  -2.257  85.799  1.00 10.16           H  
ATOM   4033  HB3 ARG B 297      12.739  -0.835  85.431  1.00 10.40           H  
ATOM   4034  HB2 ARG B 297      13.075  -2.524  85.579  1.00 10.40           H  
ATOM   4035  HG3 ARG B 297      13.930  -2.245  87.900  1.00 10.03           H  
ATOM   4036  HG2 ARG B 297      13.317  -0.618  87.909  1.00 10.03           H  
ATOM   4037  HD3 ARG B 297      14.909   0.208  86.370  1.00  9.91           H  
ATOM   4038  HD2 ARG B 297      15.418  -1.365  85.848  1.00  9.91           H  
ATOM   4039  HE  ARG B 297      16.786  -1.488  87.750  1.00  9.52           H  
ATOM   4040 HH12 ARG B 297      15.546   1.924  89.572  1.00 10.17           H  
ATOM   4041 HH11 ARG B 297      14.609   1.325  88.224  1.00 10.17           H  
ATOM   4042 HH22 ARG B 297      17.398   0.814  90.299  1.00  9.66           H  
ATOM   4043 HH21 ARG B 297      17.940  -0.643  89.515  1.00  9.66           H  
ATOM   4044  N   ALA B 298      11.382  -4.270  87.151  1.00 10.39           N  
ATOM   4045  CA  ALA B 298      11.580  -5.488  87.920  1.00 10.04           C  
ATOM   4046  C   ALA B 298      12.158  -6.581  87.021  1.00 10.05           C  
ATOM   4047  O   ALA B 298      12.080  -6.475  85.799  1.00  9.62           O  
ATOM   4048  CB  ALA B 298      10.264  -5.934  88.576  1.00  9.85           C  
ATOM   4049  H   ALA B 298      11.476  -4.378  86.149  1.00 10.39           H  
ATOM   4050  HA  ALA B 298      12.324  -5.270  88.684  1.00 10.04           H  
ATOM   4051  HB1 ALA B 298      10.408  -6.844  89.157  1.00  9.85           H  
ATOM   4052  HB2 ALA B 298       9.898  -5.176  89.264  1.00  9.85           H  
ATOM   4053  HB3 ALA B 298       9.483  -6.125  87.841  1.00  9.85           H  
ATOM   4054  N   TRP B 299      12.727  -7.615  87.652  1.00 10.92           N  
ATOM   4055  CA  TRP B 299      13.283  -8.788  86.987  1.00 12.02           C  
ATOM   4056  C   TRP B 299      13.453  -9.923  88.004  1.00 12.84           C  
ATOM   4057  O   TRP B 299      13.523  -9.666  89.206  1.00 12.22           O  
ATOM   4058  CB  TRP B 299      14.626  -8.431  86.300  1.00 13.03           C  
ATOM   4059  CG  TRP B 299      15.788  -8.149  87.206  1.00 14.79           C  
ATOM   4060  CD1 TRP B 299      16.074  -6.960  87.783  1.00 15.47           C  
ATOM   4061  CD2 TRP B 299      16.766  -9.095  87.735  1.00 15.88           C  
ATOM   4062  CE2 TRP B 299      17.648  -8.394  88.610  1.00 16.81           C  
ATOM   4063  CE3 TRP B 299      16.990 -10.482  87.570  1.00 16.89           C  
ATOM   4064  NE1 TRP B 299      17.186  -7.094  88.589  1.00 16.14           N  
ATOM   4065  CZ2 TRP B 299      18.703  -9.036  89.283  1.00 18.08           C  
ATOM   4066  CZ3 TRP B 299      18.037 -11.137  88.247  1.00 18.50           C  
ATOM   4067  CH2 TRP B 299      18.895 -10.417  89.099  1.00 17.54           C  
ATOM   4068  H   TRP B 299      12.767  -7.625  88.664  1.00 10.92           H  
ATOM   4069  HA  TRP B 299      12.557  -9.113  86.244  1.00 12.02           H  
ATOM   4070  HB3 TRP B 299      14.502  -7.588  85.622  1.00 13.03           H  
ATOM   4071  HB2 TRP B 299      14.925  -9.263  85.662  1.00 13.03           H  
ATOM   4072  HD1 TRP B 299      15.512  -6.052  87.619  1.00 15.47           H  
ATOM   4073  HE3 TRP B 299      16.349 -11.050  86.913  1.00 16.89           H  
ATOM   4074  HE1 TRP B 299      17.579  -6.323  89.110  1.00 16.14           H  
ATOM   4075  HZ2 TRP B 299      19.351  -8.477  89.941  1.00 18.08           H  
ATOM   4076  HZ3 TRP B 299      18.178 -12.197  88.108  1.00 18.50           H  
ATOM   4077  HH2 TRP B 299      19.697 -10.926  89.615  1.00 17.54           H  
ATOM   4078  N   GLY B 300      13.584 -11.154  87.497  1.00 13.47           N  
ATOM   4079  CA  GLY B 300      13.954 -12.290  88.327  1.00 15.33           C  
ATOM   4080  C   GLY B 300      13.984 -13.559  87.477  1.00 16.74           C  
ATOM   4081  O   GLY B 300      13.289 -13.669  86.465  1.00 17.06           O  
ATOM   4082  H   GLY B 300      13.501 -11.309  86.500  1.00 13.47           H  
ATOM   4083  HA3 GLY B 300      13.237 -12.409  89.137  1.00 15.33           H  
ATOM   4084  HA2 GLY B 300      14.932 -12.118  88.779  1.00 15.33           H  
ATOM   4085  N   TYR B 301      14.779 -14.537  87.942  1.00 18.22           N  
ATOM   4086  CA  TYR B 301      14.837 -15.898  87.408  1.00 20.10           C  
ATOM   4087  C   TYR B 301      13.572 -16.692  87.788  1.00 19.51           C  
ATOM   4088  O   TYR B 301      12.961 -16.416  88.820  1.00 20.98           O  
ATOM   4089  CB  TYR B 301      16.121 -16.588  87.918  1.00 21.98           C  
ATOM   4090  CG  TYR B 301      17.409 -16.027  87.337  1.00 24.84           C  
ATOM   4091  CD1 TYR B 301      17.825 -16.418  86.048  1.00 28.12           C  
ATOM   4092  CD2 TYR B 301      18.191 -15.108  88.068  1.00 28.71           C  
ATOM   4093  CE1 TYR B 301      18.978 -15.855  85.468  1.00 32.45           C  
ATOM   4094  CE2 TYR B 301      19.358 -14.561  87.496  1.00 30.77           C  
ATOM   4095  CZ  TYR B 301      19.740 -14.915  86.187  1.00 34.76           C  
ATOM   4096  OH  TYR B 301      20.840 -14.344  85.616  1.00 40.91           O  
ATOM   4097  H   TYR B 301      15.319 -14.376  88.779  1.00 18.22           H  
ATOM   4098  HA  TYR B 301      14.892 -15.837  86.323  1.00 20.10           H  
ATOM   4099  HB3 TYR B 301      16.092 -17.644  87.653  1.00 21.98           H  
ATOM   4100  HB2 TYR B 301      16.167 -16.556  89.007  1.00 21.98           H  
ATOM   4101  HD1 TYR B 301      17.246 -17.132  85.484  1.00 28.12           H  
ATOM   4102  HD2 TYR B 301      17.891 -14.810  89.063  1.00 28.71           H  
ATOM   4103  HE1 TYR B 301      19.266 -16.141  84.466  1.00 32.45           H  
ATOM   4104  HE2 TYR B 301      19.948 -13.850  88.057  1.00 30.77           H  
ATOM   4105  HH  TYR B 301      20.934 -14.561  84.683  1.00 40.91           H  
ATOM   4106  N   ALA B 302      13.197 -17.659  86.936  1.00 19.58           N  
ATOM   4107  CA  ALA B 302      12.015 -18.511  87.098  1.00 18.59           C  
ATOM   4108  C   ALA B 302      12.086 -19.385  88.367  1.00 18.54           C  
ATOM   4109  O   ALA B 302      13.011 -20.183  88.496  1.00 17.95           O  
ATOM   4110  CB  ALA B 302      11.884 -19.377  85.837  1.00 18.39           C  
ATOM   4111  H   ALA B 302      13.741 -17.816  86.098  1.00 19.58           H  
ATOM   4112  HA  ALA B 302      11.140 -17.862  87.160  1.00 18.59           H  
ATOM   4113  HB1 ALA B 302      10.986 -19.991  85.869  1.00 18.39           H  
ATOM   4114  HB2 ALA B 302      11.823 -18.756  84.943  1.00 18.39           H  
ATOM   4115  HB3 ALA B 302      12.738 -20.044  85.713  1.00 18.39           H  
ATOM   4116  N   GLY B 303      11.124 -19.210  89.288  1.00 19.28           N  
ATOM   4117  CA  GLY B 303      11.097 -19.922  90.572  1.00 21.43           C  
ATOM   4118  C   GLY B 303      12.057 -19.325  91.620  1.00 22.62           C  
ATOM   4119  O   GLY B 303      12.285 -19.958  92.650  1.00 23.99           O  
ATOM   4120  H   GLY B 303      10.378 -18.551  89.116  1.00 19.28           H  
ATOM   4121  HA3 GLY B 303      11.316 -20.982  90.429  1.00 21.43           H  
ATOM   4122  HA2 GLY B 303      10.085 -19.865  90.972  1.00 21.43           H  
ATOM   4123  N   ASP B 304      12.603 -18.123  91.370  1.00 24.22           N  
ATOM   4124  CA  ASP B 304      13.406 -17.323  92.300  1.00 25.29           C  
ATOM   4125  C   ASP B 304      12.553 -16.117  92.756  1.00 24.14           C  
ATOM   4126  O   ASP B 304      11.503 -15.842  92.174  1.00 22.10           O  
ATOM   4127  CB  ASP B 304      14.716 -16.867  91.595  1.00 27.06           C  
ATOM   4128  CG  ASP B 304      15.887 -16.365  92.463  1.00 30.02           C  
ATOM   4129  OD1 ASP B 304      15.840 -16.500  93.707  1.00 31.32           O  
ATOM   4130  OD2 ASP B 304      16.864 -15.896  91.838  1.00 29.75           O1-
ATOM   4131  H   ASP B 304      12.376 -17.661  90.500  1.00 24.22           H  
ATOM   4132  HA  ASP B 304      13.650 -17.917  93.182  1.00 25.29           H  
ATOM   4133  HB3 ASP B 304      14.479 -16.085  90.873  1.00 27.06           H  
ATOM   4134  HB2 ASP B 304      15.092 -17.695  90.993  1.00 27.06           H  
ATOM   4135  N   THR B 305      13.024 -15.408  93.791  1.00 24.23           N  
ATOM   4136  CA  THR B 305      12.443 -14.150  94.265  1.00 24.68           C  
ATOM   4137  C   THR B 305      12.868 -12.991  93.323  1.00 21.89           C  
ATOM   4138  O   THR B 305      14.046 -12.914  92.964  1.00 22.79           O  
ATOM   4139  CB  THR B 305      12.929 -13.832  95.708  1.00 26.56           C  
ATOM   4140  CG2 THR B 305      12.613 -14.949  96.715  1.00 26.37           C  
ATOM   4141  OG1 THR B 305      14.305 -13.505  95.802  1.00 28.88           O  
ATOM   4142  H   THR B 305      13.907 -15.679  94.204  1.00 24.23           H  
ATOM   4143  HA  THR B 305      11.362 -14.283  94.294  1.00 24.68           H  
ATOM   4144  HB  THR B 305      12.393 -12.942  96.042  1.00 26.56           H  
ATOM   4145 HG21 THR B 305      12.897 -14.657  97.726  1.00 26.37           H  
ATOM   4146 HG22 THR B 305      11.546 -15.172  96.726  1.00 26.37           H  
ATOM   4147 HG23 THR B 305      13.143 -15.872  96.478  1.00 26.37           H  
ATOM   4148  HG1 THR B 305      14.826 -14.261  95.519  1.00 28.88           H  
ATOM   4149  N   PRO B 306      11.913 -12.133  92.897  1.00 21.35           N  
ATOM   4150  CA  PRO B 306      12.236 -10.983  92.038  1.00 21.23           C  
ATOM   4151  C   PRO B 306      12.909  -9.823  92.787  1.00 20.09           C  
ATOM   4152  O   PRO B 306      12.652  -9.608  93.971  1.00 21.14           O  
ATOM   4153  CB  PRO B 306      10.871 -10.543  91.504  1.00 21.05           C  
ATOM   4154  CG  PRO B 306       9.902 -10.901  92.616  1.00 21.00           C  
ATOM   4155  CD  PRO B 306      10.474 -12.202  93.170  1.00 20.77           C  
ATOM   4156  HA  PRO B 306      12.873 -11.296  91.209  1.00 21.23           H  
ATOM   4157  HB3 PRO B 306      10.647 -11.110  90.603  1.00 21.05           H  
ATOM   4158  HB2 PRO B 306      10.822  -9.486  91.238  1.00 21.05           H  
ATOM   4159  HG3 PRO B 306       8.873 -10.984  92.279  1.00 21.00           H  
ATOM   4160  HG2 PRO B 306       9.933 -10.132  93.388  1.00 21.00           H  
ATOM   4161  HD2 PRO B 306      10.246 -12.304  94.232  1.00 20.77           H  
ATOM   4162  HD3 PRO B 306      10.054 -13.058  92.639  1.00 20.77           H  
ATOM   4163  N   THR B 307      13.709  -9.065  92.029  1.00 17.38           N  
ATOM   4164  CA  THR B 307      14.170  -7.727  92.381  1.00 17.28           C  
ATOM   4165  C   THR B 307      13.250  -6.709  91.683  1.00 15.56           C  
ATOM   4166  O   THR B 307      12.920  -6.897  90.513  1.00 15.05           O  
ATOM   4167  CB  THR B 307      15.615  -7.509  91.860  1.00 16.97           C  
ATOM   4168  CG2 THR B 307      16.169  -6.076  91.988  1.00 17.76           C  
ATOM   4169  OG1 THR B 307      16.480  -8.366  92.576  1.00 17.87           O  
ATOM   4170  H   THR B 307      13.836  -9.320  91.057  1.00 17.38           H  
ATOM   4171  HA  THR B 307      14.140  -7.573  93.462  1.00 17.28           H  
ATOM   4172  HB  THR B 307      15.667  -7.808  90.813  1.00 16.97           H  
ATOM   4173 HG21 THR B 307      17.226  -6.043  91.721  1.00 17.76           H  
ATOM   4174 HG22 THR B 307      15.655  -5.378  91.327  1.00 17.76           H  
ATOM   4175 HG23 THR B 307      16.073  -5.704  93.009  1.00 17.76           H  
ATOM   4176  HG1 THR B 307      16.191  -9.272  92.440  1.00 17.87           H  
ATOM   4177  N   THR B 308      12.876  -5.647  92.409  1.00 14.69           N  
ATOM   4178  CA  THR B 308      12.104  -4.510  91.905  1.00 16.08           C  
ATOM   4179  C   THR B 308      12.879  -3.208  92.196  1.00 16.36           C  
ATOM   4180  O   THR B 308      13.706  -3.181  93.110  1.00 16.94           O  
ATOM   4181  CB  THR B 308      10.720  -4.423  92.606  1.00 15.84           C  
ATOM   4182  CG2 THR B 308       9.858  -5.683  92.451  1.00 15.99           C  
ATOM   4183  OG1 THR B 308      10.831  -4.135  93.990  1.00 16.63           O  
ATOM   4184  H   THR B 308      13.184  -5.565  93.367  1.00 14.69           H  
ATOM   4185  HA  THR B 308      11.954  -4.582  90.828  1.00 16.08           H  
ATOM   4186  HB  THR B 308      10.164  -3.604  92.147  1.00 15.84           H  
ATOM   4187 HG21 THR B 308       8.869  -5.515  92.873  1.00 15.99           H  
ATOM   4188 HG22 THR B 308       9.723  -5.953  91.406  1.00 15.99           H  
ATOM   4189 HG23 THR B 308      10.296  -6.541  92.962  1.00 15.99           H  
ATOM   4190  HG1 THR B 308      11.280  -3.293  94.098  1.00 16.63           H  
ATOM   4191  N   GLY B 309      12.593  -2.149  91.424  1.00 16.33           N  
ATOM   4192  CA  GLY B 309      13.245  -0.858  91.614  1.00 16.12           C  
ATOM   4193  C   GLY B 309      12.441   0.257  90.942  1.00 15.93           C  
ATOM   4194  O   GLY B 309      11.617   0.016  90.058  1.00 17.70           O  
ATOM   4195  H   GLY B 309      11.912  -2.220  90.678  1.00 16.33           H  
ATOM   4196  HA3 GLY B 309      14.246  -0.888  91.181  1.00 16.12           H  
ATOM   4197  HA2 GLY B 309      13.348  -0.630  92.677  1.00 16.12           H  
ATOM   4198  N   ILE B 310      12.742   1.495  91.364  1.00 15.21           N  
ATOM   4199  CA  ILE B 310      12.245   2.733  90.766  1.00 15.22           C  
ATOM   4200  C   ILE B 310      13.439   3.657  90.465  1.00 15.37           C  
ATOM   4201  O   ILE B 310      13.523   4.157  89.350  1.00 14.78           O  
ATOM   4202  CB  ILE B 310      11.237   3.502  91.679  1.00 14.89           C  
ATOM   4203  CG1 ILE B 310      10.024   2.618  92.054  1.00 14.41           C  
ATOM   4204  CG2 ILE B 310      10.757   4.828  91.043  1.00 15.07           C  
ATOM   4205  CD1 ILE B 310       9.003   3.291  92.985  1.00 14.56           C  
ATOM   4206  H   ILE B 310      13.421   1.606  92.102  1.00 15.21           H  
ATOM   4207  HA  ILE B 310      11.753   2.520  89.816  1.00 15.22           H  
ATOM   4208  HB  ILE B 310      11.744   3.755  92.611  1.00 14.89           H  
ATOM   4209 HG13 ILE B 310      10.373   1.712  92.547  1.00 14.41           H  
ATOM   4210 HG12 ILE B 310       9.519   2.285  91.149  1.00 14.41           H  
ATOM   4211 HG21 ILE B 310      10.049   5.354  91.683  1.00 15.07           H  
ATOM   4212 HG22 ILE B 310      11.570   5.531  90.867  1.00 15.07           H  
ATOM   4213 HG23 ILE B 310      10.267   4.646  90.085  1.00 15.07           H  
ATOM   4214 HD11 ILE B 310       8.430   2.550  93.537  1.00 14.56           H  
ATOM   4215 HD12 ILE B 310       9.492   3.936  93.715  1.00 14.56           H  
ATOM   4216 HD13 ILE B 310       8.291   3.895  92.422  1.00 14.56           H  
ATOM   4217  N   TYR B 311      14.343   3.856  91.440  1.00 14.95           N  
ATOM   4218  CA  TYR B 311      15.440   4.829  91.368  1.00 16.95           C  
ATOM   4219  C   TYR B 311      16.791   4.164  91.065  1.00 16.64           C  
ATOM   4220  O   TYR B 311      16.895   2.937  91.050  1.00 14.04           O  
ATOM   4221  CB  TYR B 311      15.500   5.599  92.704  1.00 16.92           C  
ATOM   4222  CG  TYR B 311      14.174   6.220  93.099  1.00 17.33           C  
ATOM   4223  CD1 TYR B 311      13.648   7.292  92.348  1.00 17.28           C  
ATOM   4224  CD2 TYR B 311      13.437   5.689  94.178  1.00 17.67           C  
ATOM   4225  CE1 TYR B 311      12.381   7.814  92.666  1.00 17.58           C  
ATOM   4226  CE2 TYR B 311      12.170   6.212  94.492  1.00 17.94           C  
ATOM   4227  CZ  TYR B 311      11.639   7.270  93.730  1.00 17.15           C  
ATOM   4228  OH  TYR B 311      10.408   7.776  94.018  1.00 18.15           O  
ATOM   4229  H   TYR B 311      14.219   3.407  92.335  1.00 14.95           H  
ATOM   4230  HA  TYR B 311      15.249   5.550  90.571  1.00 16.95           H  
ATOM   4231  HB3 TYR B 311      16.243   6.396  92.653  1.00 16.92           H  
ATOM   4232  HB2 TYR B 311      15.829   4.933  93.504  1.00 16.92           H  
ATOM   4233  HD1 TYR B 311      14.203   7.702  91.517  1.00 17.28           H  
ATOM   4234  HD2 TYR B 311      13.828   4.862  94.754  1.00 17.67           H  
ATOM   4235  HE1 TYR B 311      11.977   8.632  92.094  1.00 17.58           H  
ATOM   4236  HE2 TYR B 311      11.603   5.789  95.308  1.00 17.94           H  
ATOM   4237  HH  TYR B 311      10.063   7.477  94.867  1.00 18.15           H  
ATOM   4238  N   ARG B 312      17.803   5.016  90.832  1.00 21.53           N  
ATOM   4239  CA  ARG B 312      19.207   4.664  90.589  1.00 26.36           C  
ATOM   4240  C   ARG B 312      19.857   3.925  91.775  1.00 29.14           C  
ATOM   4241  O   ARG B 312      19.413   4.082  92.913  1.00 30.35           O  
ATOM   4242  CB  ARG B 312      19.991   5.951  90.249  1.00 29.35           C  
ATOM   4243  CG  ARG B 312      19.400   6.736  89.058  1.00 33.60           C  
ATOM   4244  CD  ARG B 312      20.163   8.021  88.685  1.00 35.19           C  
ATOM   4245  NE  ARG B 312      21.468   7.749  88.058  1.00 40.07           N  
ATOM   4246  CZ  ARG B 312      21.689   7.408  86.774  1.00 41.67           C  
ATOM   4247  NH1 ARG B 312      20.696   7.319  85.879  1.00 39.95           N  
ATOM   4248  NH2 ARG B 312      22.939   7.140  86.379  1.00 41.97           N1+
ATOM   4249  H   ARG B 312      17.614   6.007  90.868  1.00 21.53           H  
ATOM   4250  HA  ARG B 312      19.239   3.999  89.725  1.00 26.36           H  
ATOM   4251  HB3 ARG B 312      21.028   5.693  90.032  1.00 29.35           H  
ATOM   4252  HB2 ARG B 312      20.017   6.601  91.125  1.00 29.35           H  
ATOM   4253  HG3 ARG B 312      18.344   6.967  89.184  1.00 33.60           H  
ATOM   4254  HG2 ARG B 312      19.446   6.051  88.210  1.00 33.60           H  
ATOM   4255  HD3 ARG B 312      20.422   8.538  89.609  1.00 35.19           H  
ATOM   4256  HD2 ARG B 312      19.544   8.720  88.120  1.00 35.19           H  
ATOM   4257  HE  ARG B 312      22.261   7.781  88.683  1.00 40.07           H  
ATOM   4258 HH12 ARG B 312      20.870   6.982  84.942  1.00 39.95           H  
ATOM   4259 HH11 ARG B 312      19.749   7.560  86.142  1.00 39.95           H  
ATOM   4260 HH22 ARG B 312      23.126   6.874  85.423  1.00 41.97           H  
ATOM   4261 HH21 ARG B 312      23.707   7.200  87.031  1.00 41.97           H  
ATOM   4262  N   GLU B 313      20.903   3.134  91.464  1.00 38.26           N  
ATOM   4263  CA  GLU B 313      21.685   2.256  92.361  1.00 40.53           C  
ATOM   4264  C   GLU B 313      20.878   1.004  92.680  1.00 44.74           C  
ATOM   4265  O   GLU B 313      20.036   0.513  91.923  1.00 57.01           O  
ATOM   4266  CB  GLU B 313      22.201   2.950  93.652  1.00 40.76           C  
ATOM   4267  CG  GLU B 313      23.073   4.198  93.391  1.00 41.13           C  
ATOM   4268  CD  GLU B 313      23.642   4.807  94.680  1.00 43.62           C  
ATOM   4269  OE1 GLU B 313      22.829   5.189  95.551  1.00 37.58           O  
ATOM   4270  OE2 GLU B 313      24.886   4.892  94.771  1.00 40.66           O1-
ATOM   4271  H   GLU B 313      21.192   3.099  90.497  1.00 38.26           H  
ATOM   4272  HA  GLU B 313      22.555   1.941  91.784  1.00 40.53           H  
ATOM   4273  HXT GLU B 313      21.118   0.535  93.634  1.00 44.74           H  
ATOM   4274  HB3 GLU B 313      22.797   2.237  94.225  1.00 40.76           H  
ATOM   4275  HB2 GLU B 313      21.367   3.214  94.304  1.00 40.76           H  
ATOM   4276  HG3 GLU B 313      22.488   4.968  92.886  1.00 41.13           H  
ATOM   4277  HG2 GLU B 313      23.885   3.939  92.710  1.00 41.13           H  
TER    4278      GLU B 313
ATOM   4279  N   GLY C   2      35.463  11.759  49.351  1.00 40.09           N1+
ATOM   4280  CA  GLY C   2      34.877  11.126  48.137  1.00 41.41           C  
ATOM   4281  C   GLY C   2      34.369  12.192  47.146  1.00 41.99           C  
ATOM   4282  O   GLY C   2      33.914  13.274  47.530  1.00 48.13           O  
ATOM   4283  H1  GLY C   2      35.730  11.057  50.027  1.00 40.09           H  
ATOM   4284  H2  GLY C   2      36.286  12.300  49.124  1.00 40.09           H  
ATOM   4285  H3  GLY C   2      34.792  12.370  49.793  1.00 40.09           H  
ATOM   4286  HA3 GLY C   2      34.033  10.566  48.538  1.00 41.41           H  
ATOM   4287  HA2 GLY C   2      35.619  10.442  47.723  1.00 41.41           H  
ATOM   4288  N   LYS C   3      34.397  11.841  45.847  1.00 40.59           N  
ATOM   4289  CA  LYS C   3      33.733  12.588  44.773  1.00 39.91           C  
ATOM   4290  C   LYS C   3      32.205  12.491  44.936  1.00 33.48           C  
ATOM   4291  O   LYS C   3      31.706  11.407  45.246  1.00 35.28           O  
ATOM   4292  CB  LYS C   3      34.196  12.034  43.403  1.00 43.81           C  
ATOM   4293  CG  LYS C   3      33.662  12.812  42.181  1.00 48.86           C  
ATOM   4294  CD  LYS C   3      34.131  12.232  40.835  1.00 54.12           C  
ATOM   4295  CE  LYS C   3      33.637  13.068  39.641  1.00 56.14           C  
ATOM   4296  NZ  LYS C   3      33.949  12.440  38.343  1.00 57.64           N1+
ATOM   4297  H   LYS C   3      34.777  10.943  45.583  1.00 40.59           H  
ATOM   4298  HA  LYS C   3      34.034  13.635  44.845  1.00 39.91           H  
ATOM   4299  HB3 LYS C   3      33.909  10.985  43.317  1.00 43.81           H  
ATOM   4300  HB2 LYS C   3      35.287  12.051  43.367  1.00 43.81           H  
ATOM   4301  HG3 LYS C   3      33.975  13.854  42.256  1.00 48.86           H  
ATOM   4302  HG2 LYS C   3      32.572  12.823  42.188  1.00 48.86           H  
ATOM   4303  HD3 LYS C   3      33.775  11.205  40.747  1.00 54.12           H  
ATOM   4304  HD2 LYS C   3      35.221  12.180  40.824  1.00 54.12           H  
ATOM   4305  HE3 LYS C   3      34.081  14.064  39.667  1.00 56.14           H  
ATOM   4306  HE2 LYS C   3      32.560  13.204  39.702  1.00 56.14           H  
ATOM   4307  HZ1 LYS C   3      33.602  13.025  37.595  1.00 57.64           H  
ATOM   4308  HZ2 LYS C   3      34.948  12.331  38.245  1.00 57.64           H  
ATOM   4309  HZ3 LYS C   3      33.506  11.533  38.279  1.00 57.64           H  
ATOM   4310  N   ALA C   4      31.502  13.616  44.714  1.00 27.68           N  
ATOM   4311  CA  ALA C   4      30.042  13.700  44.792  1.00 23.06           C  
ATOM   4312  C   ALA C   4      29.355  12.781  43.769  1.00 21.11           C  
ATOM   4313  O   ALA C   4      29.832  12.659  42.640  1.00 19.54           O  
ATOM   4314  CB  ALA C   4      29.601  15.157  44.612  1.00 22.53           C  
ATOM   4315  H   ALA C   4      31.983  14.467  44.463  1.00 27.68           H  
ATOM   4316  HA  ALA C   4      29.768  13.379  45.798  1.00 23.06           H  
ATOM   4317  HB1 ALA C   4      28.523  15.260  44.739  1.00 22.53           H  
ATOM   4318  HB2 ALA C   4      30.076  15.798  45.353  1.00 22.53           H  
ATOM   4319  HB3 ALA C   4      29.862  15.541  43.626  1.00 22.53           H  
ATOM   4320  N   VAL C   5      28.275  12.125  44.209  1.00 18.77           N  
ATOM   4321  CA  VAL C   5      27.648  11.013  43.503  1.00 16.78           C  
ATOM   4322  C   VAL C   5      26.221  10.790  44.012  1.00 15.62           C  
ATOM   4323  O   VAL C   5      25.966  10.951  45.203  1.00 14.15           O  
ATOM   4324  CB  VAL C   5      28.487   9.703  43.659  1.00 17.26           C  
ATOM   4325  CG1 VAL C   5      28.802   9.315  45.118  1.00 17.06           C  
ATOM   4326  CG2 VAL C   5      27.936   8.485  42.891  1.00 17.29           C  
ATOM   4327  H   VAL C   5      27.920  12.311  45.139  1.00 18.77           H  
ATOM   4328  HA  VAL C   5      27.571  11.282  42.450  1.00 16.78           H  
ATOM   4329  HB  VAL C   5      29.447   9.918  43.203  1.00 17.26           H  
ATOM   4330 HG11 VAL C   5      29.353   8.376  45.167  1.00 17.06           H  
ATOM   4331 HG12 VAL C   5      29.419  10.069  45.602  1.00 17.06           H  
ATOM   4332 HG13 VAL C   5      27.904   9.201  45.718  1.00 17.06           H  
ATOM   4333 HG21 VAL C   5      28.625   7.642  42.953  1.00 17.29           H  
ATOM   4334 HG22 VAL C   5      26.975   8.144  43.276  1.00 17.29           H  
ATOM   4335 HG23 VAL C   5      27.809   8.714  41.836  1.00 17.29           H  
ATOM   4336  N   ILE C   6      25.334  10.412  43.083  1.00 13.33           N  
ATOM   4337  CA  ILE C   6      23.965   9.982  43.347  1.00 12.81           C  
ATOM   4338  C   ILE C   6      23.751   8.583  42.749  1.00 12.54           C  
ATOM   4339  O   ILE C   6      24.315   8.260  41.704  1.00 11.60           O  
ATOM   4340  CB  ILE C   6      22.907  10.974  42.760  1.00 12.63           C  
ATOM   4341  CG1 ILE C   6      21.441  10.495  42.939  1.00 12.15           C  
ATOM   4342  CG2 ILE C   6      23.177  11.361  41.290  1.00 12.52           C  
ATOM   4343  CD1 ILE C   6      20.377  11.577  42.726  1.00 12.12           C  
ATOM   4344  H   ILE C   6      25.638  10.306  42.124  1.00 13.33           H  
ATOM   4345  HA  ILE C   6      23.809   9.915  44.424  1.00 12.81           H  
ATOM   4346  HB  ILE C   6      22.994  11.882  43.355  1.00 12.63           H  
ATOM   4347 HG13 ILE C   6      21.309  10.090  43.943  1.00 12.15           H  
ATOM   4348 HG12 ILE C   6      21.232   9.679  42.249  1.00 12.15           H  
ATOM   4349 HG21 ILE C   6      22.430  12.059  40.914  1.00 12.52           H  
ATOM   4350 HG22 ILE C   6      24.146  11.845  41.173  1.00 12.52           H  
ATOM   4351 HG23 ILE C   6      23.169  10.491  40.637  1.00 12.52           H  
ATOM   4352 HD11 ILE C   6      19.551  11.452  43.426  1.00 12.12           H  
ATOM   4353 HD12 ILE C   6      20.789  12.571  42.878  1.00 12.12           H  
ATOM   4354 HD13 ILE C   6      19.967  11.531  41.717  1.00 12.12           H  
ATOM   4355  N   ALA C   7      22.891   7.811  43.424  1.00 11.31           N  
ATOM   4356  CA  ALA C   7      22.236   6.621  42.906  1.00 10.52           C  
ATOM   4357  C   ALA C   7      20.739   6.737  43.209  1.00 10.32           C  
ATOM   4358  O   ALA C   7      20.364   7.332  44.219  1.00  9.94           O  
ATOM   4359  CB  ALA C   7      22.847   5.363  43.539  1.00 10.56           C  
ATOM   4360  H   ALA C   7      22.505   8.159  44.293  1.00 11.31           H  
ATOM   4361  HA  ALA C   7      22.359   6.577  41.827  1.00 10.52           H  
ATOM   4362  HB1 ALA C   7      22.374   4.458  43.155  1.00 10.56           H  
ATOM   4363  HB2 ALA C   7      23.910   5.297  43.313  1.00 10.56           H  
ATOM   4364  HB3 ALA C   7      22.739   5.360  44.623  1.00 10.56           H  
ATOM   4365  N   ILE C   8      19.917   6.152  42.331  1.00 10.07           N  
ATOM   4366  CA  ILE C   8      18.463   6.078  42.457  1.00  9.77           C  
ATOM   4367  C   ILE C   8      17.974   4.660  42.121  1.00  9.77           C  
ATOM   4368  O   ILE C   8      18.710   3.883  41.508  1.00  9.93           O  
ATOM   4369  CB  ILE C   8      17.740   7.098  41.523  1.00  9.90           C  
ATOM   4370  CG1 ILE C   8      17.999   6.893  40.010  1.00  9.92           C  
ATOM   4371  CG2 ILE C   8      18.036   8.549  41.942  1.00 10.24           C  
ATOM   4372  CD1 ILE C   8      17.087   7.742  39.113  1.00  9.76           C  
ATOM   4373  H   ILE C   8      20.309   5.673  41.529  1.00 10.07           H  
ATOM   4374  HA  ILE C   8      18.174   6.266  43.489  1.00  9.77           H  
ATOM   4375  HB  ILE C   8      16.669   6.963  41.681  1.00  9.90           H  
ATOM   4376 HG13 ILE C   8      17.865   5.850  39.722  1.00  9.92           H  
ATOM   4377 HG12 ILE C   8      19.040   7.130  39.788  1.00  9.92           H  
ATOM   4378 HG21 ILE C   8      17.399   9.253  41.408  1.00 10.24           H  
ATOM   4379 HG22 ILE C   8      17.862   8.694  43.006  1.00 10.24           H  
ATOM   4380 HG23 ILE C   8      19.070   8.821  41.733  1.00 10.24           H  
ATOM   4381 HD11 ILE C   8      16.988   7.288  38.129  1.00  9.76           H  
ATOM   4382 HD12 ILE C   8      16.085   7.843  39.531  1.00  9.76           H  
ATOM   4383 HD13 ILE C   8      17.495   8.742  38.973  1.00  9.76           H  
ATOM   4384  N   HIS C   9      16.723   4.364  42.510  1.00  9.73           N  
ATOM   4385  CA  HIS C   9      16.016   3.159  42.091  1.00  9.23           C  
ATOM   4386  C   HIS C   9      14.532   3.447  41.837  1.00  9.29           C  
ATOM   4387  O   HIS C   9      13.971   4.389  42.396  1.00  8.34           O  
ATOM   4388  CB  HIS C   9      16.282   1.977  43.058  1.00  8.94           C  
ATOM   4389  CG  HIS C   9      15.554   1.984  44.380  1.00  8.86           C  
ATOM   4390  CD2 HIS C   9      16.050   2.211  45.646  1.00  9.06           C  
ATOM   4391  ND1 HIS C   9      14.190   1.700  44.482  1.00  9.13           N  
ATOM   4392  CE1 HIS C   9      13.918   1.811  45.771  1.00  9.12           C  
ATOM   4393  NE2 HIS C   9      14.981   2.105  46.514  1.00  9.22           N  
ATOM   4394  H   HIS C   9      16.176   5.047  43.020  1.00  9.73           H  
ATOM   4395  HA  HIS C   9      16.417   2.885  41.122  1.00  9.23           H  
ATOM   4396  HB3 HIS C   9      17.351   1.892  43.248  1.00  8.94           H  
ATOM   4397  HB2 HIS C   9      16.008   1.044  42.566  1.00  8.94           H  
ATOM   4398  HD2 HIS C   9      17.041   2.431  45.995  1.00  9.06           H  
ATOM   4399  HE1 HIS C   9      12.931   1.675  46.173  1.00  9.12           H  
ATOM   4400  HE2 HIS C   9      14.998   2.231  47.517  1.00  9.22           H  
ATOM   4401  N   GLY C  10      13.945   2.594  40.988  1.00 10.37           N  
ATOM   4402  CA  GLY C  10      12.530   2.569  40.640  1.00 10.60           C  
ATOM   4403  C   GLY C  10      11.840   1.305  41.180  1.00 10.97           C  
ATOM   4404  O   GLY C  10      10.627   1.178  41.014  1.00 12.52           O  
ATOM   4405  H   GLY C  10      14.518   1.867  40.577  1.00 10.37           H  
ATOM   4406  HA3 GLY C  10      12.464   2.563  39.555  1.00 10.60           H  
ATOM   4407  HA2 GLY C  10      12.007   3.459  40.990  1.00 10.60           H  
ATOM   4408  N   GLY C  11      12.591   0.390  41.821  1.00 11.10           N  
ATOM   4409  CA  GLY C  11      12.068  -0.770  42.539  1.00 11.34           C  
ATOM   4410  C   GLY C  11      12.611  -2.080  41.964  1.00 11.44           C  
ATOM   4411  O   GLY C  11      12.872  -2.189  40.765  1.00 10.73           O  
ATOM   4412  H   GLY C  11      13.581   0.562  41.919  1.00 11.10           H  
ATOM   4413  HA3 GLY C  11      10.978  -0.808  42.539  1.00 11.34           H  
ATOM   4414  HA2 GLY C  11      12.383  -0.666  43.576  1.00 11.34           H  
ATOM   4415  N   ALA C  12      12.737  -3.078  42.855  1.00 13.10           N  
ATOM   4416  CA  ALA C  12      13.168  -4.448  42.584  1.00 13.75           C  
ATOM   4417  C   ALA C  12      11.981  -5.417  42.653  1.00 15.32           C  
ATOM   4418  O   ALA C  12      11.018  -5.166  43.378  1.00 14.48           O  
ATOM   4419  CB  ALA C  12      14.220  -4.852  43.630  1.00 13.13           C  
ATOM   4420  H   ALA C  12      12.483  -2.895  43.819  1.00 13.10           H  
ATOM   4421  HA  ALA C  12      13.610  -4.518  41.594  1.00 13.75           H  
ATOM   4422  HB1 ALA C  12      14.614  -5.849  43.431  1.00 13.13           H  
ATOM   4423  HB2 ALA C  12      15.065  -4.167  43.625  1.00 13.13           H  
ATOM   4424  HB3 ALA C  12      13.803  -4.854  44.638  1.00 13.13           H  
ATOM   4425  N   GLY C  13      12.102  -6.531  41.918  1.00 18.23           N  
ATOM   4426  CA  GLY C  13      11.083  -7.572  41.873  1.00 22.10           C  
ATOM   4427  C   GLY C  13      11.330  -8.468  40.657  1.00 26.74           C  
ATOM   4428  O   GLY C  13      12.365  -8.381  39.991  1.00 22.39           O  
ATOM   4429  H   GLY C  13      12.925  -6.673  41.346  1.00 18.23           H  
ATOM   4430  HA3 GLY C  13      10.087  -7.131  41.797  1.00 22.10           H  
ATOM   4431  HA2 GLY C  13      11.120  -8.167  42.785  1.00 22.10           H  
ATOM   4432  N   ALA C  14      10.350  -9.344  40.378  1.00 32.15           N  
ATOM   4433  CA  ALA C  14      10.326 -10.259  39.236  1.00 35.44           C  
ATOM   4434  C   ALA C  14       9.961  -9.527  37.930  1.00 38.83           C  
ATOM   4435  O   ALA C  14       8.906  -9.782  37.348  1.00 41.87           O  
ATOM   4436  CB  ALA C  14       9.365 -11.418  39.557  1.00 34.61           C  
ATOM   4437  H   ALA C  14       9.530  -9.364  40.966  1.00 32.15           H  
ATOM   4438  HA  ALA C  14      11.323 -10.685  39.103  1.00 35.44           H  
ATOM   4439  HB1 ALA C  14       9.327 -12.138  38.738  1.00 34.61           H  
ATOM   4440  HB2 ALA C  14       9.689 -11.959  40.447  1.00 34.61           H  
ATOM   4441  HB3 ALA C  14       8.350 -11.063  39.737  1.00 34.61           H  
ATOM   4442  N   ILE C  15      10.855  -8.620  37.501  1.00 36.73           N  
ATOM   4443  CA  ILE C  15      10.777  -7.881  36.246  1.00 38.19           C  
ATOM   4444  C   ILE C  15      11.238  -8.842  35.134  1.00 40.34           C  
ATOM   4445  O   ILE C  15      12.439  -9.046  34.962  1.00 48.83           O  
ATOM   4446  CB  ILE C  15      11.687  -6.612  36.258  1.00 37.48           C  
ATOM   4447  CG1 ILE C  15      11.374  -5.675  37.451  1.00 34.92           C  
ATOM   4448  CG2 ILE C  15      11.609  -5.813  34.936  1.00 37.32           C  
ATOM   4449  CD1 ILE C  15      12.445  -4.598  37.689  1.00 34.40           C  
ATOM   4450  H   ILE C  15      11.684  -8.457  38.057  1.00 36.73           H  
ATOM   4451  HA  ILE C  15       9.745  -7.574  36.064  1.00 38.19           H  
ATOM   4452  HB  ILE C  15      12.720  -6.940  36.381  1.00 37.48           H  
ATOM   4453 HG13 ILE C  15      11.276  -6.244  38.375  1.00 34.92           H  
ATOM   4454 HG12 ILE C  15      10.406  -5.198  37.295  1.00 34.92           H  
ATOM   4455 HG21 ILE C  15      12.253  -4.935  34.961  1.00 37.32           H  
ATOM   4456 HG22 ILE C  15      11.915  -6.400  34.073  1.00 37.32           H  
ATOM   4457 HG23 ILE C  15      10.593  -5.464  34.749  1.00 37.32           H  
ATOM   4458 HD11 ILE C  15      12.587  -4.414  38.754  1.00 34.40           H  
ATOM   4459 HD12 ILE C  15      13.410  -4.879  37.269  1.00 34.40           H  
ATOM   4460 HD13 ILE C  15      12.165  -3.656  37.227  1.00 34.40           H  
ATOM   4461  N   SER C  16      10.260  -9.482  34.476  1.00 41.70           N  
ATOM   4462  CA  SER C  16      10.488 -10.517  33.474  1.00 48.11           C  
ATOM   4463  C   SER C  16      10.936  -9.903  32.141  1.00 45.74           C  
ATOM   4464  O   SER C  16      10.187  -9.126  31.553  1.00 43.71           O  
ATOM   4465  CB  SER C  16       9.223 -11.388  33.361  1.00 50.00           C  
ATOM   4466  OG  SER C  16       9.316 -12.349  32.326  1.00 58.49           O  
ATOM   4467  H   SER C  16       9.296  -9.288  34.706  1.00 41.70           H  
ATOM   4468  HA  SER C  16      11.280 -11.169  33.832  1.00 48.11           H  
ATOM   4469  HB3 SER C  16       8.347 -10.763  33.199  1.00 50.00           H  
ATOM   4470  HB2 SER C  16       9.052 -11.916  34.300  1.00 50.00           H  
ATOM   4471  HG  SER C  16       8.539 -12.912  32.370  1.00 58.49           H  
ATOM   4472  N   ARG C  17      12.143 -10.289  31.696  1.00 49.05           N  
ATOM   4473  CA  ARG C  17      12.768  -9.875  30.437  1.00 54.10           C  
ATOM   4474  C   ARG C  17      11.927 -10.203  29.187  1.00 64.76           C  
ATOM   4475  O   ARG C  17      11.847  -9.368  28.287  1.00 73.15           O  
ATOM   4476  CB  ARG C  17      14.200 -10.467  30.387  1.00 53.35           C  
ATOM   4477  CG  ARG C  17      14.914 -10.455  29.020  1.00 50.77           C  
ATOM   4478  CD  ARG C  17      15.131  -9.061  28.400  1.00 46.43           C  
ATOM   4479  NE  ARG C  17      15.530  -9.177  26.986  1.00 42.83           N  
ATOM   4480  CZ  ARG C  17      15.712  -8.181  26.100  1.00 38.84           C  
ATOM   4481  NH1 ARG C  17      15.573  -6.894  26.439  1.00 36.80           N  
ATOM   4482  NH2 ARG C  17      16.037  -8.483  24.837  1.00 38.58           N1+
ATOM   4483  H   ARG C  17      12.687 -10.926  32.266  1.00 49.05           H  
ATOM   4484  HA  ARG C  17      12.855  -8.790  30.460  1.00 54.10           H  
ATOM   4485  HB3 ARG C  17      14.153 -11.511  30.703  1.00 53.35           H  
ATOM   4486  HB2 ARG C  17      14.820  -9.966  31.131  1.00 53.35           H  
ATOM   4487  HG3 ARG C  17      14.451 -11.148  28.316  1.00 50.77           H  
ATOM   4488  HG2 ARG C  17      15.901 -10.873  29.221  1.00 50.77           H  
ATOM   4489  HD3 ARG C  17      15.996  -8.609  28.886  1.00 46.43           H  
ATOM   4490  HD2 ARG C  17      14.298  -8.378  28.565  1.00 46.43           H  
ATOM   4491  HE  ARG C  17      15.652 -10.124  26.657  1.00 42.83           H  
ATOM   4492 HH12 ARG C  17      15.686  -6.157  25.758  1.00 36.80           H  
ATOM   4493 HH11 ARG C  17      15.240  -6.646  27.361  1.00 36.80           H  
ATOM   4494 HH22 ARG C  17      16.170  -7.749  24.158  1.00 38.58           H  
ATOM   4495 HH21 ARG C  17      16.139  -9.445  24.550  1.00 38.58           H  
ATOM   4496  N   ALA C  18      11.313 -11.397  29.162  1.00 73.63           N  
ATOM   4497  CA  ALA C  18      10.480 -11.865  28.055  1.00 76.83           C  
ATOM   4498  C   ALA C  18       9.099 -11.190  27.992  1.00 74.48           C  
ATOM   4499  O   ALA C  18       8.593 -10.977  26.890  1.00 78.91           O  
ATOM   4500  CB  ALA C  18      10.326 -13.389  28.159  1.00 78.42           C  
ATOM   4501  H   ALA C  18      11.415 -12.025  29.947  1.00 73.63           H  
ATOM   4502  HA  ALA C  18      10.999 -11.643  27.120  1.00 76.83           H  
ATOM   4503  HB1 ALA C  18       9.727 -13.784  27.338  1.00 78.42           H  
ATOM   4504  HB2 ALA C  18      11.297 -13.885  28.120  1.00 78.42           H  
ATOM   4505  HB3 ALA C  18       9.842 -13.679  29.093  1.00 78.42           H  
ATOM   4506  N   GLN C  19       8.515 -10.879  29.163  1.00 60.79           N  
ATOM   4507  CA  GLN C  19       7.164 -10.321  29.289  1.00 51.69           C  
ATOM   4508  C   GLN C  19       7.132  -8.781  29.241  1.00 44.16           C  
ATOM   4509  O   GLN C  19       6.062  -8.222  29.001  1.00 40.28           O  
ATOM   4510  CB  GLN C  19       6.511 -10.867  30.573  1.00 58.74           C  
ATOM   4511  CG  GLN C  19       6.325 -12.401  30.547  1.00 63.17           C  
ATOM   4512  CD  GLN C  19       5.796 -12.985  31.859  1.00 61.24           C  
ATOM   4513  NE2 GLN C  19       5.278 -14.213  31.801  1.00 58.83           N  
ATOM   4514  OE1 GLN C  19       5.879 -12.363  32.916  1.00 60.83           O  
ATOM   4515  H   GLN C  19       9.004 -11.066  30.027  1.00 60.79           H  
ATOM   4516  HA  GLN C  19       6.560 -10.668  28.448  1.00 51.69           H  
ATOM   4517  HB3 GLN C  19       5.538 -10.396  30.722  1.00 58.74           H  
ATOM   4518  HB2 GLN C  19       7.119 -10.570  31.424  1.00 58.74           H  
ATOM   4519  HG3 GLN C  19       7.272 -12.897  30.336  1.00 63.17           H  
ATOM   4520  HG2 GLN C  19       5.647 -12.671  29.736  1.00 63.17           H  
ATOM   4521 HE22 GLN C  19       4.928 -14.652  32.640  1.00 58.83           H  
ATOM   4522 HE21 GLN C  19       5.230 -14.710  30.924  1.00 58.83           H  
ATOM   4523  N   MET C  20       8.293  -8.129  29.422  1.00 36.71           N  
ATOM   4524  CA  MET C  20       8.501  -6.708  29.143  1.00 32.59           C  
ATOM   4525  C   MET C  20       8.750  -6.505  27.641  1.00 26.85           C  
ATOM   4526  O   MET C  20       9.497  -7.276  27.036  1.00 24.20           O  
ATOM   4527  CB  MET C  20       9.721  -6.202  29.943  1.00 31.69           C  
ATOM   4528  CG  MET C  20       9.490  -6.025  31.455  1.00 32.90           C  
ATOM   4529  SD  MET C  20       9.017  -4.349  31.972  1.00 32.36           S  
ATOM   4530  CE  MET C  20       7.214  -4.510  32.034  1.00 34.09           C  
ATOM   4531  H   MET C  20       9.127  -8.658  29.635  1.00 36.71           H  
ATOM   4532  HA  MET C  20       7.617  -6.141  29.433  1.00 32.59           H  
ATOM   4533  HB3 MET C  20      10.043  -5.241  29.538  1.00 31.69           H  
ATOM   4534  HB2 MET C  20      10.565  -6.876  29.785  1.00 31.69           H  
ATOM   4535  HG3 MET C  20      10.418  -6.255  31.977  1.00 32.90           H  
ATOM   4536  HG2 MET C  20       8.760  -6.744  31.829  1.00 32.90           H  
ATOM   4537  HE1 MET C  20       6.766  -3.562  32.332  1.00 34.09           H  
ATOM   4538  HE2 MET C  20       6.815  -4.786  31.060  1.00 34.09           H  
ATOM   4539  HE3 MET C  20       6.925  -5.272  32.756  1.00 34.09           H  
ATOM   4540  N   SER C  21       8.155  -5.439  27.085  1.00 25.28           N  
ATOM   4541  CA  SER C  21       8.446  -4.950  25.736  1.00 25.72           C  
ATOM   4542  C   SER C  21       9.638  -3.978  25.761  1.00 23.59           C  
ATOM   4543  O   SER C  21       9.908  -3.364  26.794  1.00 26.39           O  
ATOM   4544  CB  SER C  21       7.173  -4.304  25.145  1.00 24.45           C  
ATOM   4545  OG  SER C  21       6.868  -3.047  25.719  1.00 21.89           O  
ATOM   4546  H   SER C  21       7.549  -4.858  27.648  1.00 25.28           H  
ATOM   4547  HA  SER C  21       8.709  -5.799  25.101  1.00 25.72           H  
ATOM   4548  HB3 SER C  21       6.315  -4.967  25.264  1.00 24.45           H  
ATOM   4549  HB2 SER C  21       7.300  -4.154  24.072  1.00 24.45           H  
ATOM   4550  HG  SER C  21       6.515  -3.199  26.601  1.00 21.89           H  
ATOM   4551  N   LEU C  22      10.301  -3.821  24.603  1.00 20.79           N  
ATOM   4552  CA  LEU C  22      11.412  -2.882  24.415  1.00 19.32           C  
ATOM   4553  C   LEU C  22      11.003  -1.408  24.616  1.00 18.09           C  
ATOM   4554  O   LEU C  22      11.818  -0.632  25.107  1.00 15.94           O  
ATOM   4555  CB  LEU C  22      12.059  -3.139  23.034  1.00 19.65           C  
ATOM   4556  CG  LEU C  22      13.325  -2.305  22.716  1.00 19.94           C  
ATOM   4557  CD1 LEU C  22      14.452  -2.528  23.746  1.00 19.65           C  
ATOM   4558  CD2 LEU C  22      13.803  -2.552  21.270  1.00 19.65           C  
ATOM   4559  H   LEU C  22      10.030  -4.359  23.793  1.00 20.79           H  
ATOM   4560  HA  LEU C  22      12.147  -3.116  25.185  1.00 19.32           H  
ATOM   4561  HB3 LEU C  22      11.311  -2.956  22.261  1.00 19.65           H  
ATOM   4562  HB2 LEU C  22      12.315  -4.197  22.955  1.00 19.65           H  
ATOM   4563  HG  LEU C  22      13.049  -1.252  22.759  1.00 19.94           H  
ATOM   4564 HD11 LEU C  22      15.441  -2.546  23.289  1.00 19.65           H  
ATOM   4565 HD12 LEU C  22      14.460  -1.728  24.488  1.00 19.65           H  
ATOM   4566 HD13 LEU C  22      14.330  -3.468  24.284  1.00 19.65           H  
ATOM   4567 HD21 LEU C  22      13.910  -1.609  20.732  1.00 19.65           H  
ATOM   4568 HD22 LEU C  22      14.767  -3.060  21.229  1.00 19.65           H  
ATOM   4569 HD23 LEU C  22      13.100  -3.165  20.706  1.00 19.65           H  
ATOM   4570  N   GLN C  23       9.749  -1.058  24.280  1.00 15.73           N  
ATOM   4571  CA  GLN C  23       9.186   0.280  24.476  1.00 15.82           C  
ATOM   4572  C   GLN C  23       8.941   0.634  25.952  1.00 15.34           C  
ATOM   4573  O   GLN C  23       9.171   1.784  26.322  1.00 13.65           O  
ATOM   4574  CB  GLN C  23       7.897   0.433  23.639  1.00 16.73           C  
ATOM   4575  CG  GLN C  23       8.119   0.396  22.111  1.00 16.31           C  
ATOM   4576  CD  GLN C  23       9.033   1.517  21.604  1.00 17.82           C  
ATOM   4577  NE2 GLN C  23      10.046   1.168  20.807  1.00 17.09           N  
ATOM   4578  OE1 GLN C  23       8.822   2.686  21.918  1.00 18.40           O  
ATOM   4579  H   GLN C  23       9.124  -1.755  23.902  1.00 15.73           H  
ATOM   4580  HA  GLN C  23       9.925   0.999  24.118  1.00 15.82           H  
ATOM   4581  HB3 GLN C  23       7.401   1.370  23.899  1.00 16.73           H  
ATOM   4582  HB2 GLN C  23       7.192  -0.355  23.911  1.00 16.73           H  
ATOM   4583  HG3 GLN C  23       7.159   0.491  21.604  1.00 16.31           H  
ATOM   4584  HG2 GLN C  23       8.524  -0.574  21.818  1.00 16.31           H  
ATOM   4585 HE22 GLN C  23      10.669   1.877  20.449  1.00 17.09           H  
ATOM   4586 HE21 GLN C  23      10.197   0.202  20.558  1.00 17.09           H  
ATOM   4587  N   GLN C  24       8.540  -0.352  26.775  1.00 16.49           N  
ATOM   4588  CA  GLN C  24       8.459  -0.213  28.233  1.00 17.59           C  
ATOM   4589  C   GLN C  24       9.837   0.025  28.863  1.00 15.58           C  
ATOM   4590  O   GLN C  24       9.990   0.992  29.607  1.00 13.89           O  
ATOM   4591  CB  GLN C  24       7.767  -1.438  28.864  1.00 20.76           C  
ATOM   4592  CG  GLN C  24       6.241  -1.439  28.673  1.00 25.02           C  
ATOM   4593  CD  GLN C  24       5.621  -2.774  29.088  1.00 27.99           C  
ATOM   4594  NE2 GLN C  24       4.670  -2.744  30.023  1.00 31.01           N  
ATOM   4595  OE1 GLN C  24       5.984  -3.820  28.555  1.00 29.39           O  
ATOM   4596  H   GLN C  24       8.375  -1.278  26.403  1.00 16.49           H  
ATOM   4597  HA  GLN C  24       7.849   0.667  28.449  1.00 17.59           H  
ATOM   4598  HB3 GLN C  24       7.973  -1.470  29.936  1.00 20.76           H  
ATOM   4599  HB2 GLN C  24       8.204  -2.349  28.455  1.00 20.76           H  
ATOM   4600  HG3 GLN C  24       5.989  -1.265  27.626  1.00 25.02           H  
ATOM   4601  HG2 GLN C  24       5.795  -0.618  29.236  1.00 25.02           H  
ATOM   4602 HE22 GLN C  24       4.226  -3.604  30.315  1.00 31.01           H  
ATOM   4603 HE21 GLN C  24       4.385  -1.871  30.442  1.00 31.01           H  
ATOM   4604  N   GLU C  25      10.810  -0.832  28.509  1.00 14.98           N  
ATOM   4605  CA  GLU C  25      12.209  -0.758  28.935  1.00 15.75           C  
ATOM   4606  C   GLU C  25      12.885   0.580  28.598  1.00 15.95           C  
ATOM   4607  O   GLU C  25      13.551   1.135  29.467  1.00 15.61           O  
ATOM   4608  CB  GLU C  25      13.003  -1.911  28.302  1.00 16.33           C  
ATOM   4609  CG  GLU C  25      12.580  -3.318  28.779  1.00 16.92           C  
ATOM   4610  CD  GLU C  25      13.171  -4.471  27.952  1.00 17.93           C  
ATOM   4611  OE1 GLU C  25      13.978  -4.211  27.033  1.00 18.91           O  
ATOM   4612  OE2 GLU C  25      12.812  -5.626  28.265  1.00 17.82           O1-
ATOM   4613  H   GLU C  25      10.586  -1.596  27.885  1.00 14.98           H  
ATOM   4614  HA  GLU C  25      12.227  -0.876  30.020  1.00 15.75           H  
ATOM   4615  HB3 GLU C  25      14.069  -1.776  28.496  1.00 16.33           H  
ATOM   4616  HB2 GLU C  25      12.886  -1.842  27.220  1.00 16.33           H  
ATOM   4617  HG3 GLU C  25      11.496  -3.414  28.771  1.00 16.92           H  
ATOM   4618  HG2 GLU C  25      12.880  -3.450  29.819  1.00 16.92           H  
ATOM   4619  N   LEU C  26      12.675   1.087  27.370  1.00 15.75           N  
ATOM   4620  CA  LEU C  26      13.185   2.382  26.912  1.00 16.95           C  
ATOM   4621  C   LEU C  26      12.622   3.563  27.717  1.00 16.40           C  
ATOM   4622  O   LEU C  26      13.406   4.430  28.087  1.00 15.64           O  
ATOM   4623  CB  LEU C  26      12.925   2.561  25.400  1.00 16.57           C  
ATOM   4624  CG  LEU C  26      13.926   1.804  24.497  1.00 17.27           C  
ATOM   4625  CD1 LEU C  26      13.443   1.783  23.036  1.00 17.64           C  
ATOM   4626  CD2 LEU C  26      15.363   2.354  24.609  1.00 17.29           C  
ATOM   4627  H   LEU C  26      12.131   0.560  26.699  1.00 15.75           H  
ATOM   4628  HA  LEU C  26      14.262   2.378  27.084  1.00 16.95           H  
ATOM   4629  HB3 LEU C  26      12.968   3.619  25.133  1.00 16.57           H  
ATOM   4630  HB2 LEU C  26      11.903   2.248  25.181  1.00 16.57           H  
ATOM   4631  HG  LEU C  26      13.953   0.767  24.832  1.00 17.27           H  
ATOM   4632 HD11 LEU C  26      13.834   0.912  22.511  1.00 17.64           H  
ATOM   4633 HD12 LEU C  26      12.355   1.744  22.967  1.00 17.64           H  
ATOM   4634 HD13 LEU C  26      13.771   2.668  22.490  1.00 17.64           H  
ATOM   4635 HD21 LEU C  26      15.808   2.549  23.633  1.00 17.29           H  
ATOM   4636 HD22 LEU C  26      15.401   3.289  25.171  1.00 17.29           H  
ATOM   4637 HD23 LEU C  26      16.010   1.641  25.120  1.00 17.29           H  
ATOM   4638  N   ARG C  27      11.316   3.548  28.038  1.00 15.98           N  
ATOM   4639  CA  ARG C  27      10.675   4.547  28.902  1.00 17.64           C  
ATOM   4640  C   ARG C  27      11.211   4.530  30.346  1.00 15.59           C  
ATOM   4641  O   ARG C  27      11.367   5.605  30.924  1.00 14.58           O  
ATOM   4642  CB  ARG C  27       9.149   4.351  28.896  1.00 20.21           C  
ATOM   4643  CG  ARG C  27       8.486   4.671  27.543  1.00 23.81           C  
ATOM   4644  CD  ARG C  27       7.029   4.183  27.447  1.00 27.28           C  
ATOM   4645  NE  ARG C  27       6.129   4.913  28.360  1.00 30.14           N  
ATOM   4646  CZ  ARG C  27       4.825   4.667  28.588  1.00 35.01           C  
ATOM   4647  NH1 ARG C  27       4.161   3.688  27.953  1.00 38.65           N  
ATOM   4648  NH2 ARG C  27       4.170   5.425  29.477  1.00 35.67           N1+
ATOM   4649  H   ARG C  27      10.728   2.795  27.708  1.00 15.98           H  
ATOM   4650  HA  ARG C  27      10.892   5.535  28.491  1.00 17.64           H  
ATOM   4651  HB3 ARG C  27       8.700   4.999  29.651  1.00 20.21           H  
ATOM   4652  HB2 ARG C  27       8.909   3.331  29.199  1.00 20.21           H  
ATOM   4653  HG3 ARG C  27       9.061   4.312  26.691  1.00 23.81           H  
ATOM   4654  HG2 ARG C  27       8.501   5.758  27.444  1.00 23.81           H  
ATOM   4655  HD3 ARG C  27       6.999   3.146  27.783  1.00 27.28           H  
ATOM   4656  HD2 ARG C  27       6.676   4.181  26.416  1.00 27.28           H  
ATOM   4657  HE  ARG C  27       6.561   5.673  28.864  1.00 30.14           H  
ATOM   4658 HH12 ARG C  27       3.182   3.522  28.137  1.00 38.65           H  
ATOM   4659 HH11 ARG C  27       4.643   3.114  27.277  1.00 38.65           H  
ATOM   4660 HH22 ARG C  27       3.191   5.264  29.664  1.00 35.67           H  
ATOM   4661 HH21 ARG C  27       4.647   6.169  29.964  1.00 35.67           H  
ATOM   4662  N   TYR C  28      11.514   3.334  30.888  1.00 14.00           N  
ATOM   4663  CA  TYR C  28      12.176   3.170  32.184  1.00 15.48           C  
ATOM   4664  C   TYR C  28      13.612   3.718  32.182  1.00 15.45           C  
ATOM   4665  O   TYR C  28      13.949   4.460  33.098  1.00 16.30           O  
ATOM   4666  CB  TYR C  28      12.123   1.696  32.652  1.00 14.37           C  
ATOM   4667  CG  TYR C  28      10.802   1.285  33.281  1.00 13.85           C  
ATOM   4668  CD1 TYR C  28       9.967   0.326  32.672  1.00 13.87           C  
ATOM   4669  CD2 TYR C  28      10.414   1.860  34.506  1.00 13.57           C  
ATOM   4670  CE1 TYR C  28       8.726  -0.005  33.252  1.00 13.80           C  
ATOM   4671  CE2 TYR C  28       9.195   1.501  35.110  1.00 13.05           C  
ATOM   4672  CZ  TYR C  28       8.336   0.589  34.469  1.00 13.03           C  
ATOM   4673  OH  TYR C  28       7.129   0.279  35.024  1.00 13.10           O  
ATOM   4674  H   TYR C  28      11.338   2.489  30.360  1.00 14.00           H  
ATOM   4675  HA  TYR C  28      11.614   3.773  32.900  1.00 15.48           H  
ATOM   4676  HB3 TYR C  28      12.878   1.530  33.424  1.00 14.37           H  
ATOM   4677  HB2 TYR C  28      12.386   1.017  31.840  1.00 14.37           H  
ATOM   4678  HD1 TYR C  28      10.272  -0.162  31.761  1.00 13.87           H  
ATOM   4679  HD2 TYR C  28      11.059   2.582  34.978  1.00 13.57           H  
ATOM   4680  HE1 TYR C  28       8.081  -0.722  32.767  1.00 13.80           H  
ATOM   4681  HE2 TYR C  28       8.914   1.948  36.052  1.00 13.05           H  
ATOM   4682  HH  TYR C  28       6.922   0.822  35.792  1.00 13.10           H  
ATOM   4683  N   ILE C  29      14.406   3.395  31.146  1.00 15.73           N  
ATOM   4684  CA  ILE C  29      15.776   3.883  30.947  1.00 16.23           C  
ATOM   4685  C   ILE C  29      15.854   5.416  30.765  1.00 16.92           C  
ATOM   4686  O   ILE C  29      16.743   6.036  31.345  1.00 18.39           O  
ATOM   4687  CB  ILE C  29      16.462   3.161  29.743  1.00 17.66           C  
ATOM   4688  CG1 ILE C  29      16.711   1.661  30.036  1.00 19.13           C  
ATOM   4689  CG2 ILE C  29      17.739   3.827  29.178  1.00 18.06           C  
ATOM   4690  CD1 ILE C  29      17.914   1.345  30.936  1.00 20.15           C  
ATOM   4691  H   ILE C  29      14.051   2.777  30.427  1.00 15.73           H  
ATOM   4692  HA  ILE C  29      16.333   3.645  31.854  1.00 16.23           H  
ATOM   4693  HB  ILE C  29      15.740   3.178  28.926  1.00 17.66           H  
ATOM   4694 HG13 ILE C  29      16.840   1.134  29.089  1.00 19.13           H  
ATOM   4695 HG12 ILE C  29      15.832   1.220  30.496  1.00 19.13           H  
ATOM   4696 HG21 ILE C  29      18.192   3.206  28.406  1.00 18.06           H  
ATOM   4697 HG22 ILE C  29      17.529   4.791  28.715  1.00 18.06           H  
ATOM   4698 HG23 ILE C  29      18.484   3.987  29.956  1.00 18.06           H  
ATOM   4699 HD11 ILE C  29      17.896   0.303  31.252  1.00 20.15           H  
ATOM   4700 HD12 ILE C  29      18.851   1.502  30.404  1.00 20.15           H  
ATOM   4701 HD13 ILE C  29      17.918   1.959  31.835  1.00 20.15           H  
ATOM   4702  N   GLU C  30      14.906   5.994  30.008  1.00 17.26           N  
ATOM   4703  CA  GLU C  30      14.753   7.436  29.789  1.00 17.13           C  
ATOM   4704  C   GLU C  30      14.376   8.206  31.065  1.00 15.62           C  
ATOM   4705  O   GLU C  30      14.940   9.274  31.299  1.00 16.03           O  
ATOM   4706  CB  GLU C  30      13.724   7.685  28.669  1.00 18.61           C  
ATOM   4707  CG  GLU C  30      14.258   7.329  27.261  1.00 20.59           C  
ATOM   4708  CD  GLU C  30      13.195   7.215  26.153  1.00 22.41           C  
ATOM   4709  OE1 GLU C  30      12.011   7.542  26.402  1.00 22.56           O  
ATOM   4710  OE2 GLU C  30      13.593   6.785  25.048  1.00 25.25           O1-
ATOM   4711  H   GLU C  30      14.226   5.408  29.539  1.00 17.26           H  
ATOM   4712  HA  GLU C  30      15.714   7.824  29.448  1.00 17.13           H  
ATOM   4713  HB3 GLU C  30      13.400   8.727  28.675  1.00 18.61           H  
ATOM   4714  HB2 GLU C  30      12.832   7.095  28.889  1.00 18.61           H  
ATOM   4715  HG3 GLU C  30      14.816   6.393  27.295  1.00 20.59           H  
ATOM   4716  HG2 GLU C  30      14.982   8.086  26.958  1.00 20.59           H  
ATOM   4717  N   ALA C  31      13.469   7.641  31.881  1.00 13.81           N  
ATOM   4718  CA  ALA C  31      13.072   8.197  33.176  1.00 13.45           C  
ATOM   4719  C   ALA C  31      14.198   8.119  34.220  1.00 12.73           C  
ATOM   4720  O   ALA C  31      14.432   9.101  34.920  1.00 13.07           O  
ATOM   4721  CB  ALA C  31      11.804   7.488  33.673  1.00 12.94           C  
ATOM   4722  H   ALA C  31      13.031   6.769  31.615  1.00 13.81           H  
ATOM   4723  HA  ALA C  31      12.827   9.251  33.027  1.00 13.45           H  
ATOM   4724  HB1 ALA C  31      11.459   7.921  34.612  1.00 12.94           H  
ATOM   4725  HB2 ALA C  31      10.990   7.588  32.954  1.00 12.94           H  
ATOM   4726  HB3 ALA C  31      11.972   6.422  33.835  1.00 12.94           H  
ATOM   4727  N   LEU C  32      14.899   6.973  34.271  1.00 12.62           N  
ATOM   4728  CA  LEU C  32      16.055   6.723  35.133  1.00 13.79           C  
ATOM   4729  C   LEU C  32      17.248   7.639  34.810  1.00 13.84           C  
ATOM   4730  O   LEU C  32      17.836   8.182  35.744  1.00 12.44           O  
ATOM   4731  CB  LEU C  32      16.453   5.233  35.034  1.00 12.41           C  
ATOM   4732  CG  LEU C  32      15.524   4.275  35.815  1.00 12.22           C  
ATOM   4733  CD1 LEU C  32      15.677   2.820  35.321  1.00 11.62           C  
ATOM   4734  CD2 LEU C  32      15.695   4.407  37.344  1.00 12.55           C  
ATOM   4735  H   LEU C  32      14.631   6.208  33.664  1.00 12.62           H  
ATOM   4736  HA  LEU C  32      15.750   6.940  36.158  1.00 13.79           H  
ATOM   4737  HB3 LEU C  32      17.469   5.083  35.388  1.00 12.41           H  
ATOM   4738  HB2 LEU C  32      16.480   4.958  33.979  1.00 12.41           H  
ATOM   4739  HG  LEU C  32      14.497   4.562  35.593  1.00 12.22           H  
ATOM   4740 HD11 LEU C  32      14.707   2.399  35.053  1.00 11.62           H  
ATOM   4741 HD12 LEU C  32      16.312   2.745  34.438  1.00 11.62           H  
ATOM   4742 HD13 LEU C  32      16.115   2.165  36.069  1.00 11.62           H  
ATOM   4743 HD21 LEU C  32      15.719   3.443  37.850  1.00 12.55           H  
ATOM   4744 HD22 LEU C  32      16.614   4.931  37.607  1.00 12.55           H  
ATOM   4745 HD23 LEU C  32      14.865   4.967  37.777  1.00 12.55           H  
ATOM   4746  N   SER C  33      17.558   7.818  33.510  1.00 14.93           N  
ATOM   4747  CA  SER C  33      18.611   8.715  33.025  1.00 15.86           C  
ATOM   4748  C   SER C  33      18.317  10.199  33.310  1.00 15.32           C  
ATOM   4749  O   SER C  33      19.196  10.878  33.828  1.00 16.51           O  
ATOM   4750  CB  SER C  33      18.952   8.443  31.543  1.00 17.15           C  
ATOM   4751  OG  SER C  33      17.930   8.838  30.651  1.00 20.03           O  
ATOM   4752  H   SER C  33      17.036   7.321  32.800  1.00 14.93           H  
ATOM   4753  HA  SER C  33      19.512   8.448  33.578  1.00 15.86           H  
ATOM   4754  HB3 SER C  33      19.174   7.392  31.375  1.00 17.15           H  
ATOM   4755  HB2 SER C  33      19.855   8.992  31.272  1.00 17.15           H  
ATOM   4756  HG  SER C  33      17.208   8.208  30.720  1.00 20.03           H  
ATOM   4757  N   ALA C  34      17.090  10.666  33.024  1.00 14.13           N  
ATOM   4758  CA  ALA C  34      16.677  12.059  33.219  1.00 13.38           C  
ATOM   4759  C   ALA C  34      16.699  12.523  34.686  1.00 14.32           C  
ATOM   4760  O   ALA C  34      17.091  13.659  34.952  1.00 14.29           O  
ATOM   4761  CB  ALA C  34      15.279  12.260  32.615  1.00 13.18           C  
ATOM   4762  H   ALA C  34      16.409  10.055  32.593  1.00 14.13           H  
ATOM   4763  HA  ALA C  34      17.377  12.688  32.665  1.00 13.38           H  
ATOM   4764  HB1 ALA C  34      14.934  13.287  32.745  1.00 13.18           H  
ATOM   4765  HB2 ALA C  34      15.284  12.052  31.545  1.00 13.18           H  
ATOM   4766  HB3 ALA C  34      14.543  11.600  33.078  1.00 13.18           H  
ATOM   4767  N   ILE C  35      16.294  11.632  35.606  1.00 14.94           N  
ATOM   4768  CA  ILE C  35      16.204  11.912  37.038  1.00 14.69           C  
ATOM   4769  C   ILE C  35      17.574  11.865  37.739  1.00 14.62           C  
ATOM   4770  O   ILE C  35      17.815  12.702  38.611  1.00 14.31           O  
ATOM   4771  CB  ILE C  35      15.197  10.952  37.737  1.00 15.03           C  
ATOM   4772  CG1 ILE C  35      13.774  11.228  37.198  1.00 15.18           C  
ATOM   4773  CG2 ILE C  35      15.203  11.023  39.282  1.00 15.07           C  
ATOM   4774  CD1 ILE C  35      12.730  10.168  37.571  1.00 15.34           C  
ATOM   4775  H   ILE C  35      15.983  10.716  35.308  1.00 14.94           H  
ATOM   4776  HA  ILE C  35      15.822  12.929  37.157  1.00 14.69           H  
ATOM   4777  HB  ILE C  35      15.465   9.932  37.457  1.00 15.03           H  
ATOM   4778 HG13 ILE C  35      13.778  11.316  36.112  1.00 15.18           H  
ATOM   4779 HG12 ILE C  35      13.455  12.205  37.549  1.00 15.18           H  
ATOM   4780 HG21 ILE C  35      14.462  10.355  39.710  1.00 15.07           H  
ATOM   4781 HG22 ILE C  35      16.157  10.724  39.716  1.00 15.07           H  
ATOM   4782 HG23 ILE C  35      14.979  12.031  39.630  1.00 15.07           H  
ATOM   4783 HD11 ILE C  35      11.865  10.224  36.910  1.00 15.34           H  
ATOM   4784 HD12 ILE C  35      13.143   9.162  37.488  1.00 15.34           H  
ATOM   4785 HD13 ILE C  35      12.373  10.307  38.590  1.00 15.34           H  
ATOM   4786  N   VAL C  36      18.459  10.934  37.335  1.00 16.00           N  
ATOM   4787  CA  VAL C  36      19.825  10.871  37.860  1.00 17.36           C  
ATOM   4788  C   VAL C  36      20.707  12.019  37.313  1.00 17.94           C  
ATOM   4789  O   VAL C  36      21.540  12.511  38.068  1.00 18.05           O  
ATOM   4790  CB  VAL C  36      20.497   9.485  37.633  1.00 17.43           C  
ATOM   4791  CG1 VAL C  36      20.968   9.221  36.196  1.00 16.58           C  
ATOM   4792  CG2 VAL C  36      21.663   9.231  38.601  1.00 18.05           C  
ATOM   4793  H   VAL C  36      18.213  10.269  36.613  1.00 16.00           H  
ATOM   4794  HA  VAL C  36      19.757  11.014  38.941  1.00 17.36           H  
ATOM   4795  HB  VAL C  36      19.746   8.726  37.857  1.00 17.43           H  
ATOM   4796 HG11 VAL C  36      21.397   8.225  36.097  1.00 16.58           H  
ATOM   4797 HG12 VAL C  36      20.136   9.286  35.509  1.00 16.58           H  
ATOM   4798 HG13 VAL C  36      21.723   9.934  35.871  1.00 16.58           H  
ATOM   4799 HG21 VAL C  36      22.059   8.225  38.471  1.00 18.05           H  
ATOM   4800 HG22 VAL C  36      22.485   9.928  38.435  1.00 18.05           H  
ATOM   4801 HG23 VAL C  36      21.341   9.319  39.639  1.00 18.05           H  
ATOM   4802  N   GLU C  37      20.463  12.475  36.066  1.00 19.72           N  
ATOM   4803  CA  GLU C  37      21.071  13.674  35.470  1.00 22.12           C  
ATOM   4804  C   GLU C  37      20.697  14.971  36.201  1.00 19.56           C  
ATOM   4805  O   GLU C  37      21.566  15.825  36.370  1.00 18.96           O  
ATOM   4806  CB  GLU C  37      20.702  13.796  33.978  1.00 24.96           C  
ATOM   4807  CG  GLU C  37      21.479  12.818  33.072  1.00 28.68           C  
ATOM   4808  CD  GLU C  37      20.962  12.715  31.624  1.00 31.82           C  
ATOM   4809  OE1 GLU C  37      20.158  13.576  31.200  1.00 34.27           O  
ATOM   4810  OE2 GLU C  37      21.392  11.754  30.949  1.00 40.33           O1-
ATOM   4811  H   GLU C  37      19.780  11.999  35.490  1.00 19.72           H  
ATOM   4812  HA  GLU C  37      22.154  13.570  35.539  1.00 22.12           H  
ATOM   4813  HB3 GLU C  37      20.874  14.815  33.626  1.00 24.96           H  
ATOM   4814  HB2 GLU C  37      19.631  13.620  33.868  1.00 24.96           H  
ATOM   4815  HG3 GLU C  37      21.470  11.829  33.525  1.00 28.68           H  
ATOM   4816  HG2 GLU C  37      22.527  13.116  33.037  1.00 28.68           H  
ATOM   4817  N   THR C  38      19.434  15.080  36.649  1.00 17.82           N  
ATOM   4818  CA  THR C  38      18.956  16.196  37.471  1.00 17.26           C  
ATOM   4819  C   THR C  38      19.660  16.236  38.843  1.00 16.68           C  
ATOM   4820  O   THR C  38      20.051  17.316  39.280  1.00 17.42           O  
ATOM   4821  CB  THR C  38      17.420  16.141  37.695  1.00 17.18           C  
ATOM   4822  CG2 THR C  38      16.843  17.260  38.586  1.00 17.76           C  
ATOM   4823  OG1 THR C  38      16.766  16.213  36.443  1.00 16.16           O  
ATOM   4824  H   THR C  38      18.774  14.338  36.465  1.00 17.82           H  
ATOM   4825  HA  THR C  38      19.196  17.123  36.945  1.00 17.26           H  
ATOM   4826  HB  THR C  38      17.146  15.182  38.135  1.00 17.18           H  
ATOM   4827 HG21 THR C  38      15.754  17.248  38.579  1.00 17.76           H  
ATOM   4828 HG22 THR C  38      17.153  17.154  39.626  1.00 17.76           H  
ATOM   4829 HG23 THR C  38      17.162  18.243  38.240  1.00 17.76           H  
ATOM   4830  HG1 THR C  38      16.980  15.426  35.932  1.00 16.16           H  
ATOM   4831  N   GLY C  39      19.868  15.055  39.453  1.00 15.14           N  
ATOM   4832  CA  GLY C  39      20.580  14.895  40.718  1.00 14.87           C  
ATOM   4833  C   GLY C  39      22.085  15.172  40.572  1.00 15.73           C  
ATOM   4834  O   GLY C  39      22.654  15.823  41.444  1.00 16.38           O  
ATOM   4835  H   GLY C  39      19.523  14.211  39.016  1.00 15.14           H  
ATOM   4836  HA3 GLY C  39      20.441  13.871  41.053  1.00 14.87           H  
ATOM   4837  HA2 GLY C  39      20.146  15.547  41.479  1.00 14.87           H  
ATOM   4838  N   GLN C  40      22.716  14.720  39.472  1.00 15.59           N  
ATOM   4839  CA  GLN C  40      24.124  14.961  39.135  1.00 16.91           C  
ATOM   4840  C   GLN C  40      24.468  16.446  38.948  1.00 19.03           C  
ATOM   4841  O   GLN C  40      25.491  16.885  39.469  1.00 18.89           O  
ATOM   4842  CB  GLN C  40      24.517  14.167  37.871  1.00 16.84           C  
ATOM   4843  CG  GLN C  40      24.801  12.677  38.122  1.00 16.54           C  
ATOM   4844  CD  GLN C  40      24.925  11.912  36.805  1.00 16.68           C  
ATOM   4845  NE2 GLN C  40      26.131  11.456  36.473  1.00 16.76           N  
ATOM   4846  OE1 GLN C  40      23.944  11.734  36.088  1.00 18.34           O  
ATOM   4847  H   GLN C  40      22.195  14.165  38.804  1.00 15.59           H  
ATOM   4848  HA  GLN C  40      24.725  14.595  39.970  1.00 16.91           H  
ATOM   4849  HB3 GLN C  40      25.413  14.599  37.421  1.00 16.84           H  
ATOM   4850  HB2 GLN C  40      23.732  14.282  37.125  1.00 16.84           H  
ATOM   4851  HG3 GLN C  40      23.997  12.223  38.698  1.00 16.54           H  
ATOM   4852  HG2 GLN C  40      25.706  12.562  38.720  1.00 16.54           H  
ATOM   4853 HE22 GLN C  40      26.266  10.973  35.597  1.00 16.76           H  
ATOM   4854 HE21 GLN C  40      26.933  11.652  37.059  1.00 16.76           H  
ATOM   4855  N   LYS C  41      23.603  17.184  38.228  1.00 20.74           N  
ATOM   4856  CA  LYS C  41      23.748  18.623  37.997  1.00 21.26           C  
ATOM   4857  C   LYS C  41      23.512  19.472  39.255  1.00 19.59           C  
ATOM   4858  O   LYS C  41      24.170  20.500  39.396  1.00 17.61           O  
ATOM   4859  CB  LYS C  41      22.832  19.078  36.846  1.00 24.19           C  
ATOM   4860  CG  LYS C  41      23.337  18.626  35.463  1.00 26.97           C  
ATOM   4861  CD  LYS C  41      22.572  19.252  34.286  1.00 29.58           C  
ATOM   4862  CE  LYS C  41      22.875  20.751  34.092  1.00 33.70           C  
ATOM   4863  NZ  LYS C  41      22.203  21.298  32.902  1.00 37.20           N1+
ATOM   4864  H   LYS C  41      22.792  16.743  37.815  1.00 20.74           H  
ATOM   4865  HA  LYS C  41      24.781  18.798  37.690  1.00 21.26           H  
ATOM   4866  HB3 LYS C  41      22.795  20.167  36.853  1.00 24.19           H  
ATOM   4867  HB2 LYS C  41      21.808  18.740  37.012  1.00 24.19           H  
ATOM   4868  HG3 LYS C  41      23.271  17.541  35.392  1.00 26.97           H  
ATOM   4869  HG2 LYS C  41      24.397  18.861  35.363  1.00 26.97           H  
ATOM   4870  HD3 LYS C  41      21.501  19.107  34.440  1.00 29.58           H  
ATOM   4871  HD2 LYS C  41      22.822  18.701  33.378  1.00 29.58           H  
ATOM   4872  HE3 LYS C  41      23.949  20.904  33.982  1.00 33.70           H  
ATOM   4873  HE2 LYS C  41      22.557  21.331  34.958  1.00 33.70           H  
ATOM   4874  HZ1 LYS C  41      21.203  21.194  33.002  1.00 37.20           H  
ATOM   4875  HZ2 LYS C  41      22.431  22.277  32.807  1.00 37.20           H  
ATOM   4876  HZ3 LYS C  41      22.512  20.799  32.079  1.00 37.20           H  
ATOM   4877  N   MET C  42      22.623  19.018  40.156  1.00 17.66           N  
ATOM   4878  CA  MET C  42      22.419  19.619  41.474  1.00 17.12           C  
ATOM   4879  C   MET C  42      23.644  19.433  42.386  1.00 16.81           C  
ATOM   4880  O   MET C  42      24.093  20.416  42.970  1.00 18.85           O  
ATOM   4881  CB  MET C  42      21.152  19.043  42.126  1.00 16.46           C  
ATOM   4882  CG  MET C  42      19.839  19.617  41.585  1.00 16.47           C  
ATOM   4883  SD  MET C  42      18.371  18.801  42.269  1.00 17.03           S  
ATOM   4884  CE  MET C  42      18.370  19.460  43.960  1.00 17.42           C  
ATOM   4885  H   MET C  42      22.101  18.174  39.963  1.00 17.66           H  
ATOM   4886  HA  MET C  42      22.274  20.694  41.345  1.00 17.12           H  
ATOM   4887  HB3 MET C  42      21.177  19.242  43.195  1.00 16.46           H  
ATOM   4888  HB2 MET C  42      21.142  17.959  42.016  1.00 16.46           H  
ATOM   4889  HG3 MET C  42      19.804  19.529  40.501  1.00 16.47           H  
ATOM   4890  HG2 MET C  42      19.775  20.683  41.801  1.00 16.47           H  
ATOM   4891  HE1 MET C  42      17.479  19.124  44.490  1.00 17.42           H  
ATOM   4892  HE2 MET C  42      19.243  19.118  44.515  1.00 17.42           H  
ATOM   4893  HE3 MET C  42      18.372  20.550  43.947  1.00 17.42           H  
ATOM   4894  N   LEU C  43      24.192  18.205  42.458  1.00 16.35           N  
ATOM   4895  CA  LEU C  43      25.413  17.889  43.212  1.00 17.71           C  
ATOM   4896  C   LEU C  43      26.644  18.665  42.715  1.00 17.65           C  
ATOM   4897  O   LEU C  43      27.432  19.113  43.544  1.00 18.64           O  
ATOM   4898  CB  LEU C  43      25.711  16.376  43.145  1.00 17.32           C  
ATOM   4899  CG  LEU C  43      24.744  15.477  43.935  1.00 16.48           C  
ATOM   4900  CD1 LEU C  43      24.875  14.015  43.479  1.00 16.97           C  
ATOM   4901  CD2 LEU C  43      24.909  15.617  45.462  1.00 16.26           C  
ATOM   4902  H   LEU C  43      23.763  17.438  41.957  1.00 16.35           H  
ATOM   4903  HA  LEU C  43      25.242  18.184  44.248  1.00 17.71           H  
ATOM   4904  HB3 LEU C  43      26.723  16.176  43.499  1.00 17.32           H  
ATOM   4905  HB2 LEU C  43      25.703  16.074  42.096  1.00 17.32           H  
ATOM   4906  HG  LEU C  43      23.733  15.796  43.698  1.00 16.48           H  
ATOM   4907 HD11 LEU C  43      24.741  13.315  44.303  1.00 16.97           H  
ATOM   4908 HD12 LEU C  43      24.116  13.787  42.733  1.00 16.97           H  
ATOM   4909 HD13 LEU C  43      25.846  13.810  43.027  1.00 16.97           H  
ATOM   4910 HD21 LEU C  43      23.949  15.681  45.970  1.00 16.26           H  
ATOM   4911 HD22 LEU C  43      25.421  14.761  45.892  1.00 16.26           H  
ATOM   4912 HD23 LEU C  43      25.477  16.505  45.736  1.00 16.26           H  
ATOM   4913  N   GLU C  44      26.761  18.829  41.386  1.00 19.18           N  
ATOM   4914  CA  GLU C  44      27.808  19.604  40.717  1.00 20.06           C  
ATOM   4915  C   GLU C  44      27.687  21.119  40.983  1.00 17.57           C  
ATOM   4916  O   GLU C  44      28.712  21.784  41.125  1.00 16.39           O  
ATOM   4917  CB  GLU C  44      27.774  19.262  39.213  1.00 23.30           C  
ATOM   4918  CG  GLU C  44      28.899  19.901  38.367  1.00 27.45           C  
ATOM   4919  CD  GLU C  44      28.926  19.466  36.892  1.00 31.62           C  
ATOM   4920  OE1 GLU C  44      29.977  19.712  36.260  1.00 35.63           O  
ATOM   4921  OE2 GLU C  44      27.920  18.902  36.403  1.00 33.58           O1-
ATOM   4922  H   GLU C  44      26.075  18.404  40.777  1.00 19.18           H  
ATOM   4923  HA  GLU C  44      28.768  19.273  41.119  1.00 20.06           H  
ATOM   4924  HB3 GLU C  44      26.806  19.559  38.808  1.00 23.30           H  
ATOM   4925  HB2 GLU C  44      27.826  18.180  39.094  1.00 23.30           H  
ATOM   4926  HG3 GLU C  44      29.863  19.660  38.820  1.00 27.45           H  
ATOM   4927  HG2 GLU C  44      28.812  20.987  38.387  1.00 27.45           H  
ATOM   4928  N   ALA C  45      26.441  21.617  41.093  1.00 17.14           N  
ATOM   4929  CA  ALA C  45      26.104  22.997  41.453  1.00 16.95           C  
ATOM   4930  C   ALA C  45      26.261  23.317  42.954  1.00 16.22           C  
ATOM   4931  O   ALA C  45      26.142  24.487  43.318  1.00 16.40           O  
ATOM   4932  CB  ALA C  45      24.672  23.300  40.981  1.00 16.73           C  
ATOM   4933  H   ALA C  45      25.654  21.000  40.949  1.00 17.14           H  
ATOM   4934  HA  ALA C  45      26.781  23.662  40.914  1.00 16.95           H  
ATOM   4935  HB1 ALA C  45      24.386  24.328  41.208  1.00 16.73           H  
ATOM   4936  HB2 ALA C  45      24.582  23.173  39.902  1.00 16.73           H  
ATOM   4937  HB3 ALA C  45      23.943  22.644  41.455  1.00 16.73           H
[truncated: 289,186 more chars]
