# Supplementary material for: The effects of nature‐inspired amino acid substitutions on structural and biochemical properties of the E. coli L‐asparaginase EcAIII
Source: Protein Sci. 2023 Jun 1;32(6):e4647. doi: 10.1002/pro.4647 (PMC10204187; doi:10.1002/pro.4647)
Supplement: Supplementary file 5 — DATA S2. Supporting Information. [file PRO-32-e4647-s005.zip › docking_results_orthologs_EcAIII_PDB_files/EcAIII_mutants/M200K_ECA3_E_coli.pdb]

TITLE     M200K_ECA3_E_coli
REMARK   4      COMPLIES WITH FORMAT V. 3.0, 1-DEC-2006
REMARK 888
REMARK 888 WRITTEN BY MAESTRO (A PRODUCT OF SCHRODINGER, LLC)
ATOM      1  N   MET B   1      20.302 -27.251  82.715  1.00 44.44           N1+
ATOM      2  CA  MET B   1      18.974 -26.632  82.369  1.00 44.44           C  
ATOM      3  C   MET B   1      19.233 -25.102  82.350  1.00 44.44           C  
ATOM      4  O   MET B   1      19.781 -24.543  83.306  1.00 44.44           O  
ATOM      5  CB  MET B   1      17.885 -27.084  83.375  1.00 44.44           C  
ATOM      6  CG  MET B   1      16.441 -26.799  82.936  1.00 44.44           C  
ATOM      7  SD  MET B   1      15.216 -27.482  84.088  1.00 44.44           S  
ATOM      8  CE  MET B   1      13.726 -27.372  83.066  1.00 44.44           C  
ATOM      9  H1  MET B   1      20.203 -28.256  82.728  1.00 44.44           H  
ATOM     10  H2  MET B   1      20.986 -26.986  82.020  1.00 44.44           H  
ATOM     11  H3  MET B   1      20.585 -26.923  83.627  1.00 44.44           H  
ATOM     12  HA  MET B   1      18.762 -27.015  81.369  1.00 44.44           H  
ATOM     13  HB3 MET B   1      18.058 -26.637  84.356  1.00 44.44           H  
ATOM     14  HB2 MET B   1      17.954 -28.163  83.530  1.00 44.44           H  
ATOM     15  HG3 MET B   1      16.265 -27.232  81.950  1.00 44.44           H  
ATOM     16  HG2 MET B   1      16.274 -25.725  82.844  1.00 44.44           H  
ATOM     17  HE1 MET B   1      12.841 -27.610  83.657  1.00 44.44           H  
ATOM     18  HE2 MET B   1      13.616 -26.370  82.658  1.00 44.44           H  
ATOM     19  HE3 MET B   1      13.786 -28.074  82.234  1.00 44.44           H  
ATOM     20  N   GLY B   2      18.864 -24.456  81.227  1.00 60.28           N  
ATOM     21  CA  GLY B   2      19.158 -23.047  80.944  1.00 60.28           C  
ATOM     22  C   GLY B   2      18.407 -22.100  81.892  1.00 60.28           C  
ATOM     23  O   GLY B   2      17.309 -22.416  82.354  1.00 60.28           O  
ATOM     24  H   GLY B   2      18.395 -24.967  80.494  1.00 60.28           H  
ATOM     25  HA3 GLY B   2      18.858 -22.826  79.919  1.00 60.28           H  
ATOM     26  HA2 GLY B   2      20.233 -22.876  81.009  1.00 60.28           H  
ATOM     27  N   LYS B   3      19.011 -20.928  82.152  1.00 85.38           N  
ATOM     28  CA  LYS B   3      18.440 -19.860  82.972  1.00 85.38           C  
ATOM     29  C   LYS B   3      17.250 -19.196  82.265  1.00 85.38           C  
ATOM     30  O   LYS B   3      17.461 -18.379  81.369  1.00 85.38           O  
ATOM     31  CB  LYS B   3      19.525 -18.811  83.302  1.00 85.38           C  
ATOM     32  CG  LYS B   3      20.566 -19.278  84.331  1.00 85.38           C  
ATOM     33  CD  LYS B   3      21.557 -18.158  84.689  1.00 85.38           C  
ATOM     34  CE  LYS B   3      22.577 -18.581  85.757  1.00 85.38           C  
ATOM     35  NZ  LYS B   3      23.495 -17.479  86.096  1.00 85.38           N1+
ATOM     36  H   LYS B   3      19.906 -20.726  81.731  1.00 85.38           H  
ATOM     37  HA  LYS B   3      18.089 -20.296  83.910  1.00 85.38           H  
ATOM     38  HB3 LYS B   3      19.036 -17.929  83.716  1.00 85.38           H  
ATOM     39  HB2 LYS B   3      20.021 -18.477  82.389  1.00 85.38           H  
ATOM     40  HG3 LYS B   3      21.110 -20.138  83.940  1.00 85.38           H  
ATOM     41  HG2 LYS B   3      20.058 -19.616  85.234  1.00 85.38           H  
ATOM     42  HD3 LYS B   3      21.002 -17.289  85.042  1.00 85.38           H  
ATOM     43  HD2 LYS B   3      22.077 -17.840  83.784  1.00 85.38           H  
ATOM     44  HE3 LYS B   3      23.163 -19.431  85.404  1.00 85.38           H  
ATOM     45  HE2 LYS B   3      22.063 -18.897  86.665  1.00 85.38           H  
ATOM     46  HZ1 LYS B   3      22.965 -16.696  86.451  1.00 85.38           H  
ATOM     47  HZ2 LYS B   3      24.150 -17.788  86.800  1.00 85.38           H  
ATOM     48  HZ3 LYS B   3      24.000 -17.192  85.269  1.00 85.38           H  
ATOM     49  N   ALA B   4      16.028 -19.542  82.701  1.00 97.59           N  
ATOM     50  CA  ALA B   4      14.818 -18.823  82.316  1.00 97.59           C  
ATOM     51  C   ALA B   4      14.656 -17.590  83.211  1.00 97.59           C  
ATOM     52  O   ALA B   4      14.886 -17.681  84.417  1.00 97.59           O  
ATOM     53  CB  ALA B   4      13.598 -19.743  82.403  1.00 97.59           C  
ATOM     54  H   ALA B   4      15.927 -20.241  83.422  1.00 97.59           H  
ATOM     55  HA  ALA B   4      14.924 -18.511  81.278  1.00 97.59           H  
ATOM     56  HB1 ALA B   4      12.683 -19.202  82.166  1.00 97.59           H  
ATOM     57  HB2 ALA B   4      13.683 -20.552  81.680  1.00 97.59           H  
ATOM     58  HB3 ALA B   4      13.487 -20.182  83.394  1.00 97.59           H  
ATOM     59  N   VAL B   5      14.290 -16.461  82.595  1.00 98.41           N  
ATOM     60  CA  VAL B   5      14.295 -15.153  83.235  1.00 98.41           C  
ATOM     61  C   VAL B   5      13.433 -14.166  82.450  1.00 98.41           C  
ATOM     62  O   VAL B   5      13.391 -14.235  81.225  1.00 98.41           O  
ATOM     63  CB  VAL B   5      15.746 -14.606  83.376  1.00 98.41           C  
ATOM     64  CG1 VAL B   5      16.557 -14.557  82.066  1.00 98.41           C  
ATOM     65  CG2 VAL B   5      15.853 -13.276  84.135  1.00 98.41           C  
ATOM     66  H   VAL B   5      14.085 -16.471  81.603  1.00 98.41           H  
ATOM     67  HA  VAL B   5      13.842 -15.259  84.221  1.00 98.41           H  
ATOM     68  HB  VAL B   5      16.254 -15.326  84.003  1.00 98.41           H  
ATOM     69 HG11 VAL B   5      17.529 -14.086  82.219  1.00 98.41           H  
ATOM     70 HG12 VAL B   5      16.747 -15.561  81.688  1.00 98.41           H  
ATOM     71 HG13 VAL B   5      16.042 -14.009  81.284  1.00 98.41           H  
ATOM     72 HG21 VAL B   5      16.878 -13.130  84.467  1.00 98.41           H  
ATOM     73 HG22 VAL B   5      15.558 -12.420  83.529  1.00 98.41           H  
ATOM     74 HG23 VAL B   5      15.236 -13.278  85.026  1.00 98.41           H  
ATOM     75  N   ILE B   6      12.764 -13.274  83.190  1.00 98.78           N  
ATOM     76  CA  ILE B   6      11.986 -12.163  82.660  1.00 98.78           C  
ATOM     77  C   ILE B   6      12.485 -10.861  83.302  1.00 98.78           C  
ATOM     78  O   ILE B   6      12.872 -10.858  84.469  1.00 98.78           O  
ATOM     79  CB  ILE B   6      10.457 -12.334  82.934  1.00 98.78           C  
ATOM     80  CG1 ILE B   6       9.612 -11.167  82.358  1.00 98.78           C  
ATOM     81  CG2 ILE B   6      10.112 -12.569  84.422  1.00 98.78           C  
ATOM     82  CD1 ILE B   6       8.105 -11.433  82.297  1.00 98.78           C  
ATOM     83  H   ILE B   6      12.853 -13.297  84.197  1.00 98.78           H  
ATOM     84  HA  ILE B   6      12.137 -12.090  81.584  1.00 98.78           H  
ATOM     85  HB  ILE B   6      10.157 -13.231  82.391  1.00 98.78           H  
ATOM     86 HG13 ILE B   6       9.954 -10.929  81.351  1.00 98.78           H  
ATOM     87 HG12 ILE B   6       9.766 -10.265  82.951  1.00 98.78           H  
ATOM     88 HG21 ILE B   6       9.051 -12.777  84.559  1.00 98.78           H  
ATOM     89 HG22 ILE B   6      10.653 -13.421  84.833  1.00 98.78           H  
ATOM     90 HG23 ILE B   6      10.351 -11.698  85.028  1.00 98.78           H  
ATOM     91 HD11 ILE B   6       7.688 -11.096  81.348  1.00 98.78           H  
ATOM     92 HD12 ILE B   6       7.893 -12.493  82.391  1.00 98.78           H  
ATOM     93 HD13 ILE B   6       7.579 -10.913  83.098  1.00 98.78           H  
ATOM     94  N   ALA B   7      12.423  -9.780  82.516  1.00 98.74           N  
ATOM     95  CA  ALA B   7      12.536  -8.402  82.965  1.00 98.74           C  
ATOM     96  C   ALA B   7      11.389  -7.611  82.339  1.00 98.74           C  
ATOM     97  O   ALA B   7      10.990  -7.910  81.215  1.00 98.74           O  
ATOM     98  CB  ALA B   7      13.905  -7.831  82.564  1.00 98.74           C  
ATOM     99  H   ALA B   7      12.121  -9.892  81.556  1.00 98.74           H  
ATOM    100  HA  ALA B   7      12.422  -8.353  84.044  1.00 98.74           H  
ATOM    101  HB1 ALA B   7      14.013  -6.798  82.896  1.00 98.74           H  
ATOM    102  HB2 ALA B   7      14.713  -8.407  83.013  1.00 98.74           H  
ATOM    103  HB3 ALA B   7      14.051  -7.846  81.486  1.00 98.74           H  
ATOM    104  N   ILE B   8      10.895  -6.606  83.072  1.00 98.72           N  
ATOM    105  CA  ILE B   8       9.875  -5.661  82.629  1.00 98.72           C  
ATOM    106  C   ILE B   8      10.291  -4.231  83.008  1.00 98.72           C  
ATOM    107  O   ILE B   8      11.123  -4.043  83.898  1.00 98.72           O  
ATOM    108  CB  ILE B   8       8.468  -5.963  83.235  1.00 98.72           C  
ATOM    109  CG1 ILE B   8       8.304  -5.641  84.742  1.00 98.72           C  
ATOM    110  CG2 ILE B   8       8.018  -7.399  82.904  1.00 98.72           C  
ATOM    111  CD1 ILE B   8       6.872  -5.836  85.258  1.00 98.72           C  
ATOM    112  H   ILE B   8      11.273  -6.433  83.997  1.00 98.72           H  
ATOM    113  HA  ILE B   8       9.805  -5.692  81.546  1.00 98.72           H  
ATOM    114  HB  ILE B   8       7.766  -5.313  82.711  1.00 98.72           H  
ATOM    115 HG13 ILE B   8       8.579  -4.611  84.962  1.00 98.72           H  
ATOM    116 HG12 ILE B   8       8.993  -6.256  85.317  1.00 98.72           H  
ATOM    117 HG21 ILE B   8       6.962  -7.547  83.122  1.00 98.72           H  
ATOM    118 HG22 ILE B   8       8.161  -7.622  81.848  1.00 98.72           H  
ATOM    119 HG23 ILE B   8       8.579  -8.137  83.477  1.00 98.72           H  
ATOM    120 HD11 ILE B   8       6.755  -5.402  86.248  1.00 98.72           H  
ATOM    121 HD12 ILE B   8       6.141  -5.364  84.600  1.00 98.72           H  
ATOM    122 HD13 ILE B   8       6.618  -6.892  85.338  1.00 98.72           H  
ATOM    123  N   HIS B   9       9.636  -3.250  82.382  1.00 97.44           N  
ATOM    124  CA  HIS B   9       9.648  -1.851  82.770  1.00 97.44           C  
ATOM    125  C   HIS B   9       8.239  -1.263  82.691  1.00 97.44           C  
ATOM    126  O   HIS B   9       7.429  -1.655  81.850  1.00 97.44           O  
ATOM    127  CB  HIS B   9      10.713  -1.022  82.021  1.00 97.44           C  
ATOM    128  CG  HIS B   9      10.471  -0.839  80.544  1.00 97.44           C  
ATOM    129  CD2 HIS B   9       9.634   0.039  79.883  1.00 97.44           C  
ATOM    130  ND1 HIS B   9      11.123  -1.626  79.599  1.00 97.44           N  
ATOM    131  CE1 HIS B   9      10.669  -1.218  78.427  1.00 97.44           C  
ATOM    132  NE2 HIS B   9       9.795  -0.225  78.535  1.00 97.44           N  
ATOM    133  H   HIS B   9       8.985  -3.501  81.641  1.00 97.44           H  
ATOM    134  HA  HIS B   9       9.909  -1.834  83.823  1.00 97.44           H  
ATOM    135  HB3 HIS B   9      11.699  -1.462  82.167  1.00 97.44           H  
ATOM    136  HB2 HIS B   9      10.771  -0.026  82.460  1.00 97.44           H  
ATOM    137  HD2 HIS B   9       8.959   0.799  80.249  1.00 97.44           H  
ATOM    138  HE1 HIS B   9      10.970  -1.644  77.485  1.00 97.44           H  
ATOM    139  HE2 HIS B   9       9.376   0.236  77.737  1.00 97.44           H  
ATOM    140  N   GLY B  10       7.981  -0.291  83.567  1.00 94.65           N  
ATOM    141  CA  GLY B  10       6.795   0.559  83.570  1.00 94.65           C  
ATOM    142  C   GLY B  10       7.063   1.937  82.950  1.00 94.65           C  
ATOM    143  O   GLY B  10       6.124   2.707  82.757  1.00 94.65           O  
ATOM    144  H   GLY B  10       8.733  -0.055  84.210  1.00 94.65           H  
ATOM    145  HA3 GLY B  10       6.494   0.704  84.605  1.00 94.65           H  
ATOM    146  HA2 GLY B  10       5.956   0.085  83.058  1.00 94.65           H  
ATOM    147  N   GLY B  11       8.333   2.243  82.647  1.00 91.32           N  
ATOM    148  CA  GLY B  11       8.782   3.444  81.951  1.00 91.32           C  
ATOM    149  C   GLY B  11       9.988   4.097  82.635  1.00 91.32           C  
ATOM    150  O   GLY B  11      10.141   4.001  83.856  1.00 91.32           O  
ATOM    151  H   GLY B  11       9.045   1.575  82.892  1.00 91.32           H  
ATOM    152  HA3 GLY B  11       7.986   4.186  81.872  1.00 91.32           H  
ATOM    153  HA2 GLY B  11       9.038   3.150  80.936  1.00 91.32           H  
ATOM    154  N   ALA B  12      10.850   4.748  81.842  1.00 86.23           N  
ATOM    155  CA  ALA B  12      11.972   5.586  82.272  1.00 86.23           C  
ATOM    156  C   ALA B  12      11.555   7.060  82.217  1.00 86.23           C  
ATOM    157  O   ALA B  12      10.821   7.462  81.308  1.00 86.23           O  
ATOM    158  CB  ALA B  12      13.149   5.397  81.303  1.00 86.23           C  
ATOM    159  H   ALA B  12      10.649   4.746  80.842  1.00 86.23           H  
ATOM    160  HA  ALA B  12      12.296   5.345  83.276  1.00 86.23           H  
ATOM    161  HB1 ALA B  12      13.977   6.060  81.556  1.00 86.23           H  
ATOM    162  HB2 ALA B  12      13.539   4.382  81.355  1.00 86.23           H  
ATOM    163  HB3 ALA B  12      12.863   5.598  80.269  1.00 86.23           H  
ATOM    164  N   GLY B  13      12.037   7.873  83.165  1.00 81.73           N  
ATOM    165  CA  GLY B  13      11.731   9.294  83.218  1.00 81.73           C  
ATOM    166  C   GLY B  13      12.387  10.012  84.399  1.00 81.73           C  
ATOM    167  O   GLY B  13      13.180   9.441  85.153  1.00 81.73           O  
ATOM    168  H   GLY B  13      12.655   7.501  83.883  1.00 81.73           H  
ATOM    169  HA3 GLY B  13      10.649   9.425  83.280  1.00 81.73           H  
ATOM    170  HA2 GLY B  13      12.062   9.767  82.292  1.00 81.73           H  
ATOM    171  N   ALA B  14      12.053  11.296  84.563  1.00 61.89           N  
ATOM    172  CA  ALA B  14      12.523  12.173  85.633  1.00 61.89           C  
ATOM    173  C   ALA B  14      11.687  11.934  86.907  1.00 61.89           C  
ATOM    174  O   ALA B  14      10.934  12.800  87.355  1.00 61.89           O  
ATOM    175  CB  ALA B  14      12.374  13.628  85.160  1.00 61.89           C  
ATOM    176  H   ALA B  14      11.373  11.686  83.929  1.00 61.89           H  
ATOM    177  HA  ALA B  14      13.575  11.985  85.837  1.00 61.89           H  
ATOM    178  HB1 ALA B  14      12.720  14.323  85.926  1.00 61.89           H  
ATOM    179  HB2 ALA B  14      12.968  13.814  84.265  1.00 61.89           H  
ATOM    180  HB3 ALA B  14      11.337  13.881  84.931  1.00 61.89           H  
ATOM    181  N   ILE B  15      11.780  10.720  87.461  1.00 67.51           N  
ATOM    182  CA  ILE B  15      11.028  10.271  88.627  1.00 67.51           C  
ATOM    183  C   ILE B  15      11.654  10.924  89.881  1.00 67.51           C  
ATOM    184  O   ILE B  15      12.665  10.433  90.388  1.00 67.51           O  
ATOM    185  CB  ILE B  15      11.085   8.708  88.718  1.00 67.51           C  
ATOM    186  CG1 ILE B  15      10.763   7.991  87.379  1.00 67.51           C  
ATOM    187  CG2 ILE B  15      10.127   8.220  89.813  1.00 67.51           C  
ATOM    188  CD1 ILE B  15      10.715   6.455  87.455  1.00 67.51           C  
ATOM    189  H   ILE B  15      12.395  10.053  87.014  1.00 67.51           H  
ATOM    190  HA  ILE B  15       9.988  10.588  88.526  1.00 67.51           H  
ATOM    191  HB  ILE B  15      12.094   8.406  89.004  1.00 67.51           H  
ATOM    192 HG13 ILE B  15      11.517   8.246  86.640  1.00 67.51           H  
ATOM    193 HG12 ILE B  15       9.815   8.356  86.982  1.00 67.51           H  
ATOM    194 HG21 ILE B  15      10.233   7.156  90.004  1.00 67.51           H  
ATOM    195 HG22 ILE B  15      10.298   8.720  90.764  1.00 67.51           H  
ATOM    196 HG23 ILE B  15       9.093   8.402  89.519  1.00 67.51           H  
ATOM    197 HD11 ILE B  15      10.653   6.019  86.457  1.00 67.51           H  
ATOM    198 HD12 ILE B  15      11.593   6.040  87.947  1.00 67.51           H  
ATOM    199 HD13 ILE B  15       9.843   6.109  88.006  1.00 67.51           H  
ATOM    200  N   SER B  16      11.079  12.031  90.380  1.00 63.30           N  
ATOM    201  CA  SER B  16      11.556  12.683  91.593  1.00 63.30           C  
ATOM    202  C   SER B  16      11.120  11.888  92.833  1.00 63.30           C  
ATOM    203  O   SER B  16       9.920  11.723  93.059  1.00 63.30           O  
ATOM    204  CB  SER B  16      11.049  14.140  91.602  1.00 63.30           C  
ATOM    205  OG  SER B  16      11.287  14.793  92.834  1.00 63.30           O  
ATOM    206  H   SER B  16      10.301  12.474  89.914  1.00 63.30           H  
ATOM    207  HA  SER B  16      12.648  12.715  91.561  1.00 63.30           H  
ATOM    208  HB3 SER B  16       9.980  14.169  91.396  1.00 63.30           H  
ATOM    209  HB2 SER B  16      11.533  14.709  90.807  1.00 63.30           H  
ATOM    210  HG  SER B  16      11.081  15.725  92.726  1.00 63.30           H  
ATOM    211  N   ARG B  17      12.114  11.442  93.618  1.00 66.65           N  
ATOM    212  CA  ARG B  17      11.912  10.751  94.893  1.00 66.65           C  
ATOM    213  C   ARG B  17      11.256  11.644  95.961  1.00 66.65           C  
ATOM    214  O   ARG B  17      10.492  11.135  96.779  1.00 66.65           O  
ATOM    215  CB  ARG B  17      13.259  10.164  95.366  1.00 66.65           C  
ATOM    216  CG  ARG B  17      13.147   9.243  96.594  1.00 66.65           C  
ATOM    217  CD  ARG B  17      14.478   8.563  96.941  1.00 66.65           C  
ATOM    218  NE  ARG B  17      14.307   7.536  97.983  1.00 66.65           N  
ATOM    219  CZ  ARG B  17      15.278   6.842  98.607  1.00 66.65           C  
ATOM    220  NH1 ARG B  17      16.580   7.032  98.338  1.00 66.65           N  
ATOM    221  NH2 ARG B  17      14.931   5.931  99.524  1.00 66.65           N1+
ATOM    222  H   ARG B  17      13.071  11.607  93.346  1.00 66.65           H  
ATOM    223  HA  ARG B  17      11.225   9.927  94.704  1.00 66.65           H  
ATOM    224  HB3 ARG B  17      13.962  10.970  95.580  1.00 66.65           H  
ATOM    225  HB2 ARG B  17      13.704   9.597  94.548  1.00 66.65           H  
ATOM    226  HG3 ARG B  17      12.336   8.520  96.495  1.00 66.65           H  
ATOM    227  HG2 ARG B  17      12.879   9.880  97.438  1.00 66.65           H  
ATOM    228  HD3 ARG B  17      15.128   9.315  97.389  1.00 66.65           H  
ATOM    229  HD2 ARG B  17      14.993   8.185  96.057  1.00 66.65           H  
ATOM    230  HE  ARG B  17      13.348   7.327  98.224  1.00 66.65           H  
ATOM    231 HH12 ARG B  17      17.289   6.494  98.815  1.00 66.65           H  
ATOM    232 HH11 ARG B  17      16.854   7.711  97.644  1.00 66.65           H  
ATOM    233 HH22 ARG B  17      15.636   5.391 100.005  1.00 66.65           H  
ATOM    234 HH21 ARG B  17      13.957   5.760  99.729  1.00 66.65           H  
ATOM    235  N   ALA B  18      11.540  12.957  95.901  1.00 65.58           N  
ATOM    236  CA  ALA B  18      10.951  13.982  96.760  1.00 65.58           C  
ATOM    237  C   ALA B  18       9.456  14.229  96.490  1.00 65.58           C  
ATOM    238  O   ALA B  18       8.735  14.554  97.432  1.00 65.58           O  
ATOM    239  CB  ALA B  18      11.749  15.284  96.591  1.00 65.58           C  
ATOM    240  H   ALA B  18      12.164  13.292  95.181  1.00 65.58           H  
ATOM    241  HA  ALA B  18      11.052  13.651  97.796  1.00 65.58           H  
ATOM    242  HB1 ALA B  18      11.359  16.071  97.238  1.00 65.58           H  
ATOM    243  HB2 ALA B  18      12.797  15.137  96.853  1.00 65.58           H  
ATOM    244  HB3 ALA B  18      11.710  15.649  95.564  1.00 65.58           H  
ATOM    245  N   GLN B  19       9.020  14.070  95.228  1.00 66.75           N  
ATOM    246  CA  GLN B  19       7.630  14.269  94.806  1.00 66.75           C  
ATOM    247  C   GLN B  19       6.750  13.024  94.973  1.00 66.75           C  
ATOM    248  O   GLN B  19       5.533  13.178  95.076  1.00 66.75           O  
ATOM    249  CB  GLN B  19       7.597  14.752  93.345  1.00 66.75           C  
ATOM    250  CG  GLN B  19       8.126  16.191  93.185  1.00 66.75           C  
ATOM    251  CD  GLN B  19       8.174  16.714  91.745  1.00 66.75           C  
ATOM    252  NE2 GLN B  19       7.764  15.919  90.753  1.00 66.75           N  
ATOM    253  OE1 GLN B  19       8.591  17.848  91.528  1.00 66.75           O  
ATOM    254  H   GLN B  19       9.672  13.797  94.506  1.00 66.75           H  
ATOM    255  HA  GLN B  19       7.183  15.051  95.424  1.00 66.75           H  
ATOM    256  HB3 GLN B  19       6.572  14.716  92.970  1.00 66.75           H  
ATOM    257  HB2 GLN B  19       8.169  14.057  92.730  1.00 66.75           H  
ATOM    258  HG3 GLN B  19       9.132  16.269  93.597  1.00 66.75           H  
ATOM    259  HG2 GLN B  19       7.508  16.874  93.770  1.00 66.75           H  
ATOM    260 HE22 GLN B  19       7.787  16.252  89.799  1.00 66.75           H  
ATOM    261 HE21 GLN B  19       7.419  14.991  90.947  1.00 66.75           H  
ATOM    262  N   MET B  20       7.357  11.827  94.990  1.00 77.57           N  
ATOM    263  CA  MET B  20       6.636  10.572  95.152  1.00 77.57           C  
ATOM    264  C   MET B  20       6.485  10.246  96.641  1.00 77.57           C  
ATOM    265  O   MET B  20       7.490  10.108  97.340  1.00 77.57           O  
ATOM    266  CB  MET B  20       7.363   9.457  94.379  1.00 77.57           C  
ATOM    267  CG  MET B  20       6.507   8.188  94.211  1.00 77.57           C  
ATOM    268  SD  MET B  20       7.290   6.821  93.319  1.00 77.57           S  
ATOM    269  CE  MET B  20       7.581   7.611  91.728  1.00 77.57           C  
ATOM    270  H   MET B  20       8.362  11.765  94.906  1.00 77.57           H  
ATOM    271  HA  MET B  20       5.644  10.676  94.707  1.00 77.57           H  
ATOM    272  HB3 MET B  20       8.310   9.210  94.862  1.00 77.57           H  
ATOM    273  HB2 MET B  20       7.621   9.845  93.395  1.00 77.57           H  
ATOM    274  HG3 MET B  20       5.576   8.434  93.700  1.00 77.57           H  
ATOM    275  HG2 MET B  20       6.224   7.801  95.187  1.00 77.57           H  
ATOM    276  HE1 MET B  20       8.001   6.875  91.046  1.00 77.57           H  
ATOM    277  HE2 MET B  20       6.652   8.002  91.314  1.00 77.57           H  
ATOM    278  HE3 MET B  20       8.295   8.425  91.835  1.00 77.57           H  
ATOM    279  N   SER B  21       5.226  10.091  97.083  1.00 81.29           N  
ATOM    280  CA  SER B  21       4.897   9.578  98.412  1.00 81.29           C  
ATOM    281  C   SER B  21       5.278   8.092  98.536  1.00 81.29           C  
ATOM    282  O   SER B  21       5.315   7.383  97.529  1.00 81.29           O  
ATOM    283  CB  SER B  21       3.402   9.834  98.706  1.00 81.29           C  
ATOM    284  OG  SER B  21       2.540   8.956  98.009  1.00 81.29           O  
ATOM    285  H   SER B  21       4.453  10.233  96.448  1.00 81.29           H  
ATOM    286  HA  SER B  21       5.484  10.145  99.138  1.00 81.29           H  
ATOM    287  HB3 SER B  21       3.134  10.864  98.467  1.00 81.29           H  
ATOM    288  HB2 SER B  21       3.211   9.706  99.772  1.00 81.29           H  
ATOM    289  HG  SER B  21       2.525   9.221  97.085  1.00 81.29           H  
ATOM    290  N   LEU B  22       5.522   7.640  99.776  1.00 87.46           N  
ATOM    291  CA  LEU B  22       5.823   6.240 100.084  1.00 87.46           C  
ATOM    292  C   LEU B  22       4.698   5.277  99.652  1.00 87.46           C  
ATOM    293  O   LEU B  22       5.004   4.187  99.175  1.00 87.46           O  
ATOM    294  CB  LEU B  22       6.162   6.119 101.587  1.00 87.46           C  
ATOM    295  CG  LEU B  22       6.614   4.717 102.058  1.00 87.46           C  
ATOM    296  CD1 LEU B  22       7.885   4.230 101.327  1.00 87.46           C  
ATOM    297  CD2 LEU B  22       6.765   4.671 103.593  1.00 87.46           C  
ATOM    298  H   LEU B  22       5.485   8.274 100.561  1.00 87.46           H  
ATOM    299  HA  LEU B  22       6.711   5.981  99.505  1.00 87.46           H  
ATOM    300  HB3 LEU B  22       5.286   6.422 102.164  1.00 87.46           H  
ATOM    301  HB2 LEU B  22       6.945   6.838 101.835  1.00 87.46           H  
ATOM    302  HG  LEU B  22       5.817   4.013 101.823  1.00 87.46           H  
ATOM    303 HD11 LEU B  22       8.599   3.751 101.997  1.00 87.46           H  
ATOM    304 HD12 LEU B  22       7.628   3.498 100.561  1.00 87.46           H  
ATOM    305 HD13 LEU B  22       8.411   5.046 100.831  1.00 87.46           H  
ATOM    306 HD21 LEU B  22       6.201   3.837 104.012  1.00 87.46           H  
ATOM    307 HD22 LEU B  22       7.802   4.553 103.910  1.00 87.46           H  
ATOM    308 HD23 LEU B  22       6.395   5.579 104.069  1.00 87.46           H  
ATOM    309  N   GLN B  23       3.433   5.718  99.769  1.00 89.62           N  
ATOM    310  CA  GLN B  23       2.250   4.992  99.309  1.00 89.62           C  
ATOM    311  C   GLN B  23       2.191   4.809  97.785  1.00 89.62           C  
ATOM    312  O   GLN B  23       1.922   3.696  97.339  1.00 89.62           O  
ATOM    313  CB  GLN B  23       0.973   5.683  99.818  1.00 89.62           C  
ATOM    314  CG  GLN B  23       0.790   5.570 101.342  1.00 89.62           C  
ATOM    315  CD  GLN B  23      -0.558   6.122 101.812  1.00 89.62           C  
ATOM    316  NE2 GLN B  23      -1.073   5.590 102.921  1.00 89.62           N  
ATOM    317  OE1 GLN B  23      -1.122   7.027 101.200  1.00 89.62           O  
ATOM    318  H   GLN B  23       3.267   6.638 100.151  1.00 89.62           H  
ATOM    319  HA  GLN B  23       2.291   3.992  99.748  1.00 89.62           H  
ATOM    320  HB3 GLN B  23       0.105   5.236  99.328  1.00 89.62           H  
ATOM    321  HB2 GLN B  23       0.981   6.734  99.520  1.00 89.62           H  
ATOM    322  HG3 GLN B  23       1.585   6.106 101.861  1.00 89.62           H  
ATOM    323  HG2 GLN B  23       0.867   4.524 101.642  1.00 89.62           H  
ATOM    324 HE22 GLN B  23      -1.956   5.927 103.277  1.00 89.62           H  
ATOM    325 HE21 GLN B  23      -0.588   4.854 103.412  1.00 89.62           H  
ATOM    326  N   GLN B  24       2.473   5.881  97.020  1.00 86.44           N  
ATOM    327  CA  GLN B  24       2.578   5.842  95.556  1.00 86.44           C  
ATOM    328  C   GLN B  24       3.696   4.916  95.066  1.00 86.44           C  
ATOM    329  O   GLN B  24       3.459   4.128  94.153  1.00 86.44           O  
ATOM    330  CB  GLN B  24       2.782   7.258  94.989  1.00 86.44           C  
ATOM    331  CG  GLN B  24       1.495   8.101  94.968  1.00 86.44           C  
ATOM    332  CD  GLN B  24       1.753   9.546  94.535  1.00 86.44           C  
ATOM    333  NE2 GLN B  24       0.746  10.186  93.940  1.00 86.44           N  
ATOM    334  OE1 GLN B  24       2.832  10.092  94.762  1.00 86.44           O  
ATOM    335  H   GLN B  24       2.690   6.764  97.460  1.00 86.44           H  
ATOM    336  HA  GLN B  24       1.637   5.446  95.168  1.00 86.44           H  
ATOM    337  HB3 GLN B  24       3.161   7.200  93.967  1.00 86.44           H  
ATOM    338  HB2 GLN B  24       3.562   7.761  95.563  1.00 86.44           H  
ATOM    339  HG3 GLN B  24       1.031   8.116  95.954  1.00 86.44           H  
ATOM    340  HG2 GLN B  24       0.771   7.642  94.294  1.00 86.44           H  
ATOM    341 HE22 GLN B  24       0.864  11.145  93.646  1.00 86.44           H  
ATOM    342 HE21 GLN B  24      -0.135   9.722  93.776  1.00 86.44           H  
ATOM    343  N   GLU B  25       4.868   5.007  95.718  1.00 88.41           N  
ATOM    344  CA  GLU B  25       6.027   4.156  95.471  1.00 88.41           C  
ATOM    345  C   GLU B  25       5.713   2.669  95.694  1.00 88.41           C  
ATOM    346  O   GLU B  25       6.009   1.868  94.811  1.00 88.41           O  
ATOM    347  CB  GLU B  25       7.218   4.654  96.317  1.00 88.41           C  
ATOM    348  CG  GLU B  25       8.531   3.893  96.035  1.00 88.41           C  
ATOM    349  CD  GLU B  25       9.766   4.374  96.808  1.00 88.41           C  
ATOM    350  OE1 GLU B  25      10.725   3.573  96.872  1.00 88.41           O  
ATOM    351  OE2 GLU B  25       9.769   5.527  97.295  1.00 88.41           O1-
ATOM    352  H   GLU B  25       4.973   5.692  96.455  1.00 88.41           H  
ATOM    353  HA  GLU B  25       6.290   4.274  94.419  1.00 88.41           H  
ATOM    354  HB3 GLU B  25       6.976   4.578  97.377  1.00 88.41           H  
ATOM    355  HB2 GLU B  25       7.363   5.717  96.122  1.00 88.41           H  
ATOM    356  HG3 GLU B  25       8.758   4.015  94.979  1.00 88.41           H  
ATOM    357  HG2 GLU B  25       8.403   2.825  96.214  1.00 88.41           H  
ATOM    358  N   LEU B  26       5.061   2.342  96.824  1.00 92.14           N  
ATOM    359  CA  LEU B  26       4.596   0.994  97.156  1.00 92.14           C  
ATOM    360  C   LEU B  26       3.598   0.418  96.137  1.00 92.14           C  
ATOM    361  O   LEU B  26       3.724  -0.760  95.825  1.00 92.14           O  
ATOM    362  CB  LEU B  26       4.004   0.968  98.583  1.00 92.14           C  
ATOM    363  CG  LEU B  26       5.063   0.961  99.708  1.00 92.14           C  
ATOM    364  CD1 LEU B  26       4.414   1.232 101.079  1.00 92.14           C  
ATOM    365  CD2 LEU B  26       5.910  -0.329  99.719  1.00 92.14           C  
ATOM    366  H   LEU B  26       4.859   3.062  97.506  1.00 92.14           H  
ATOM    367  HA  LEU B  26       5.472   0.344  97.128  1.00 92.14           H  
ATOM    368  HB3 LEU B  26       3.373   0.086  98.713  1.00 92.14           H  
ATOM    369  HB2 LEU B  26       3.337   1.822  98.700  1.00 92.14           H  
ATOM    370  HG  LEU B  26       5.749   1.786  99.520  1.00 92.14           H  
ATOM    371 HD11 LEU B  26       5.081   1.815 101.713  1.00 92.14           H  
ATOM    372 HD12 LEU B  26       3.483   1.792 100.989  1.00 92.14           H  
ATOM    373 HD13 LEU B  26       4.182   0.309 101.611  1.00 92.14           H  
ATOM    374 HD21 LEU B  26       5.981  -0.771 100.713  1.00 92.14           H  
ATOM    375 HD22 LEU B  26       5.499  -1.093  99.059  1.00 92.14           H  
ATOM    376 HD23 LEU B  26       6.928  -0.125  99.387  1.00 92.14           H  
ATOM    377  N   ARG B  27       2.677   1.239  95.595  1.00 92.69           N  
ATOM    378  CA  ARG B  27       1.752   0.827  94.530  1.00 92.69           C  
ATOM    379  C   ARG B  27       2.467   0.446  93.223  1.00 92.69           C  
ATOM    380  O   ARG B  27       2.076  -0.550  92.614  1.00 92.69           O  
ATOM    381  CB  ARG B  27       0.712   1.925  94.242  1.00 92.69           C  
ATOM    382  CG  ARG B  27      -0.321   2.127  95.356  1.00 92.69           C  
ATOM    383  CD  ARG B  27      -1.311   3.242  94.991  1.00 92.69           C  
ATOM    384  NE  ARG B  27      -2.237   3.551  96.091  1.00 92.69           N  
ATOM    385  CZ  ARG B  27      -3.267   4.419  96.054  1.00 92.69           C  
ATOM    386  NH1 ARG B  27      -3.558   5.137  94.958  1.00 92.69           N  
ATOM    387  NH2 ARG B  27      -4.025   4.569  97.147  1.00 92.69           N1+
ATOM    388  H   ARG B  27       2.626   2.203  95.896  1.00 92.69           H  
ATOM    389  HA  ARG B  27       1.221  -0.063  94.875  1.00 92.69           H  
ATOM    390  HB3 ARG B  27       0.160   1.668  93.336  1.00 92.69           H  
ATOM    391  HB2 ARG B  27       1.214   2.867  94.023  1.00 92.69           H  
ATOM    392  HG3 ARG B  27       0.122   2.273  96.339  1.00 92.69           H  
ATOM    393  HG2 ARG B  27      -0.875   1.189  95.422  1.00 92.69           H  
ATOM    394  HD3 ARG B  27      -1.949   2.867  94.190  1.00 92.69           H  
ATOM    395  HD2 ARG B  27      -0.807   4.128  94.601  1.00 92.69           H  
ATOM    396  HE  ARG B  27      -2.070   3.045  96.950  1.00 92.69           H  
ATOM    397 HH12 ARG B  27      -4.337   5.780  94.953  1.00 92.69           H  
ATOM    398 HH11 ARG B  27      -2.997   5.032  94.125  1.00 92.69           H  
ATOM    399 HH22 ARG B  27      -4.803   5.213  97.147  1.00 92.69           H  
ATOM    400 HH21 ARG B  27      -3.825   4.040  97.984  1.00 92.69           H  
ATOM    401  N   TYR B  28       3.507   1.193  92.834  1.00 91.82           N  
ATOM    402  CA  TYR B  28       4.344   0.882  91.678  1.00 91.82           C  
ATOM    403  C   TYR B  28       5.146  -0.407  91.899  1.00 91.82           C  
ATOM    404  O   TYR B  28       5.141  -1.282  91.035  1.00 91.82           O  
ATOM    405  CB  TYR B  28       5.290   2.063  91.370  1.00 91.82           C  
ATOM    406  CG  TYR B  28       4.655   3.111  90.477  1.00 91.82           C  
ATOM    407  CD1 TYR B  28       4.439   2.807  89.119  1.00 91.82           C  
ATOM    408  CD2 TYR B  28       4.281   4.376  90.974  1.00 91.82           C  
ATOM    409  CE1 TYR B  28       3.841   3.748  88.263  1.00 91.82           C  
ATOM    410  CE2 TYR B  28       3.657   5.311  90.125  1.00 91.82           C  
ATOM    411  CZ  TYR B  28       3.427   4.993  88.771  1.00 91.82           C  
ATOM    412  OH  TYR B  28       2.790   5.885  87.962  1.00 91.82           O  
ATOM    413  H   TYR B  28       3.749   2.004  93.393  1.00 91.82           H  
ATOM    414  HA  TYR B  28       3.695   0.703  90.817  1.00 91.82           H  
ATOM    415  HB3 TYR B  28       6.180   1.707  90.846  1.00 91.82           H  
ATOM    416  HB2 TYR B  28       5.660   2.524  92.286  1.00 91.82           H  
ATOM    417  HD1 TYR B  28       4.731   1.842  88.738  1.00 91.82           H  
ATOM    418  HD2 TYR B  28       4.462   4.634  92.005  1.00 91.82           H  
ATOM    419  HE1 TYR B  28       3.680   3.499  87.224  1.00 91.82           H  
ATOM    420  HE2 TYR B  28       3.341   6.267  90.517  1.00 91.82           H  
ATOM    421  HH  TYR B  28       2.470   5.488  87.150  1.00 91.82           H  
ATOM    422  N   ILE B  29       5.788  -0.553  93.064  1.00 93.34           N  
ATOM    423  CA  ILE B  29       6.570  -1.732  93.438  1.00 93.34           C  
ATOM    424  C   ILE B  29       5.723  -3.021  93.514  1.00 93.34           C  
ATOM    425  O   ILE B  29       6.164  -4.040  92.989  1.00 93.34           O  
ATOM    426  CB  ILE B  29       7.342  -1.502  94.773  1.00 93.34           C  
ATOM    427  CG1 ILE B  29       8.415  -0.389  94.642  1.00 93.34           C  
ATOM    428  CG2 ILE B  29       7.950  -2.770  95.414  1.00 93.34           C  
ATOM    429  CD1 ILE B  29       9.580  -0.679  93.687  1.00 93.34           C  
ATOM    430  H   ILE B  29       5.741   0.186  93.755  1.00 93.34           H  
ATOM    431  HA  ILE B  29       7.300  -1.894  92.643  1.00 93.34           H  
ATOM    432  HB  ILE B  29       6.617  -1.122  95.494  1.00 93.34           H  
ATOM    433 HG13 ILE B  29       8.814  -0.154  95.629  1.00 93.34           H  
ATOM    434 HG12 ILE B  29       7.955   0.531  94.297  1.00 93.34           H  
ATOM    435 HG21 ILE B  29       8.572  -2.516  96.273  1.00 93.34           H  
ATOM    436 HG22 ILE B  29       7.182  -3.452  95.779  1.00 93.34           H  
ATOM    437 HG23 ILE B  29       8.568  -3.317  94.705  1.00 93.34           H  
ATOM    438 HD11 ILE B  29      10.354   0.081  93.791  1.00 93.34           H  
ATOM    439 HD12 ILE B  29      10.045  -1.634  93.908  1.00 93.34           H  
ATOM    440 HD13 ILE B  29       9.262  -0.682  92.644  1.00 93.34           H  
ATOM    441  N   GLU B  30       4.516  -2.941  94.104  1.00 96.78           N  
ATOM    442  CA  GLU B  30       3.529  -4.026  94.156  1.00 96.78           C  
ATOM    443  C   GLU B  30       3.026  -4.454  92.768  1.00 96.78           C  
ATOM    444  O   GLU B  30       2.958  -5.655  92.511  1.00 96.78           O  
ATOM    445  CB  GLU B  30       2.338  -3.624  95.048  1.00 96.78           C  
ATOM    446  CG  GLU B  30       2.654  -3.653  96.561  1.00 96.78           C  
ATOM    447  CD  GLU B  30       1.554  -3.079  97.474  1.00 96.78           C  
ATOM    448  OE1 GLU B  30       1.790  -3.100  98.702  1.00 96.78           O  
ATOM    449  OE2 GLU B  30       0.504  -2.626  96.963  1.00 96.78           O1-
ATOM    450  H   GLU B  30       4.229  -2.070  94.533  1.00 96.78           H  
ATOM    451  HA  GLU B  30       4.015  -4.896  94.603  1.00 96.78           H  
ATOM    452  HB3 GLU B  30       1.484  -4.277  94.854  1.00 96.78           H  
ATOM    453  HB2 GLU B  30       2.014  -2.623  94.759  1.00 96.78           H  
ATOM    454  HG3 GLU B  30       3.582  -3.120  96.764  1.00 96.78           H  
ATOM    455  HG2 GLU B  30       2.837  -4.686  96.861  1.00 96.78           H  
ATOM    456  N   ALA B  31       2.712  -3.473  91.902  1.00 96.67           N  
ATOM    457  CA  ALA B  31       2.279  -3.694  90.522  1.00 96.67           C  
ATOM    458  C   ALA B  31       3.361  -4.375  89.670  1.00 96.67           C  
ATOM    459  O   ALA B  31       3.062  -5.373  89.019  1.00 96.67           O  
ATOM    460  CB  ALA B  31       1.830  -2.366  89.891  1.00 96.67           C  
ATOM    461  H   ALA B  31       2.781  -2.507  92.197  1.00 96.67           H  
ATOM    462  HA  ALA B  31       1.413  -4.359  90.551  1.00 96.67           H  
ATOM    463  HB1 ALA B  31       1.517  -2.507  88.856  1.00 96.67           H  
ATOM    464  HB2 ALA B  31       0.983  -1.943  90.431  1.00 96.67           H  
ATOM    465  HB3 ALA B  31       2.630  -1.624  89.896  1.00 96.67           H  
ATOM    466  N   LEU B  32       4.600  -3.859  89.738  1.00 97.12           N  
ATOM    467  CA  LEU B  32       5.782  -4.413  89.074  1.00 97.12           C  
ATOM    468  C   LEU B  32       6.118  -5.839  89.547  1.00 97.12           C  
ATOM    469  O   LEU B  32       6.360  -6.698  88.701  1.00 97.12           O  
ATOM    470  CB  LEU B  32       6.989  -3.477  89.302  1.00 97.12           C  
ATOM    471  CG  LEU B  32       6.948  -2.150  88.513  1.00 97.12           C  
ATOM    472  CD1 LEU B  32       7.961  -1.138  89.091  1.00 97.12           C  
ATOM    473  CD2 LEU B  32       7.134  -2.356  86.995  1.00 97.12           C  
ATOM    474  H   LEU B  32       4.759  -3.034  90.303  1.00 97.12           H  
ATOM    475  HA  LEU B  32       5.565  -4.463  88.007  1.00 97.12           H  
ATOM    476  HB3 LEU B  32       7.911  -3.991  89.040  1.00 97.12           H  
ATOM    477  HB2 LEU B  32       7.064  -3.272  90.371  1.00 97.12           H  
ATOM    478  HG  LEU B  32       5.963  -1.710  88.652  1.00 97.12           H  
ATOM    479 HD11 LEU B  32       7.468  -0.198  89.343  1.00 97.12           H  
ATOM    480 HD12 LEU B  32       8.439  -1.501  90.002  1.00 97.12           H  
ATOM    481 HD13 LEU B  32       8.762  -0.907  88.394  1.00 97.12           H  
ATOM    482 HD21 LEU B  32       7.727  -1.566  86.534  1.00 97.12           H  
ATOM    483 HD22 LEU B  32       7.634  -3.298  86.778  1.00 97.12           H  
ATOM    484 HD23 LEU B  32       6.171  -2.369  86.483  1.00 97.12           H  
ATOM    485  N   SER B  33       6.100  -6.068  90.874  1.00 97.10           N  
ATOM    486  CA  SER B  33       6.372  -7.363  91.502  1.00 97.10           C  
ATOM    487  C   SER B  33       5.359  -8.440  91.085  1.00 97.10           C  
ATOM    488  O   SER B  33       5.785  -9.512  90.669  1.00 97.10           O  
ATOM    489  CB  SER B  33       6.445  -7.209  93.037  1.00 97.10           C  
ATOM    490  OG  SER B  33       6.854  -8.405  93.672  1.00 97.10           O  
ATOM    491  H   SER B  33       5.896  -5.305  91.508  1.00 97.10           H  
ATOM    492  HA  SER B  33       7.358  -7.682  91.155  1.00 97.10           H  
ATOM    493  HB3 SER B  33       5.482  -6.898  93.446  1.00 97.10           H  
ATOM    494  HB2 SER B  33       7.165  -6.440  93.308  1.00 97.10           H  
ATOM    495  HG  SER B  33       6.155  -9.063  93.607  1.00 97.10           H  
ATOM    496  N   ALA B  34       4.054  -8.119  91.153  1.00 98.56           N  
ATOM    497  CA  ALA B  34       2.953  -9.009  90.774  1.00 98.56           C  
ATOM    498  C   ALA B  34       2.987  -9.460  89.303  1.00 98.56           C  
ATOM    499  O   ALA B  34       2.683 -10.621  89.027  1.00 98.56           O  
ATOM    500  CB  ALA B  34       1.618  -8.318  91.094  1.00 98.56           C  
ATOM    501  H   ALA B  34       3.784  -7.207  91.500  1.00 98.56           H  
ATOM    502  HA  ALA B  34       3.029  -9.903  91.396  1.00 98.56           H  
ATOM    503  HB1 ALA B  34       0.770  -8.952  90.833  1.00 98.56           H  
ATOM    504  HB2 ALA B  34       1.541  -8.094  92.158  1.00 98.56           H  
ATOM    505  HB3 ALA B  34       1.513  -7.378  90.549  1.00 98.56           H  
ATOM    506  N   ILE B  35       3.387  -8.550  88.398  1.00 98.66           N  
ATOM    507  CA  ILE B  35       3.509  -8.812  86.963  1.00 98.66           C  
ATOM    508  C   ILE B  35       4.732  -9.687  86.629  1.00 98.66           C  
ATOM    509  O   ILE B  35       4.600 -10.599  85.812  1.00 98.66           O  
ATOM    510  CB  ILE B  35       3.558  -7.489  86.144  1.00 98.66           C  
ATOM    511  CG1 ILE B  35       2.222  -6.730  86.294  1.00 98.66           C  
ATOM    512  CG2 ILE B  35       3.875  -7.673  84.641  1.00 98.66           C  
ATOM    513  CD1 ILE B  35       2.269  -5.265  85.844  1.00 98.66           C  
ATOM    514  H   ILE B  35       3.618  -7.615  88.703  1.00 98.66           H  
ATOM    515  HA  ILE B  35       2.621  -9.366  86.649  1.00 98.66           H  
ATOM    516  HB  ILE B  35       4.343  -6.865  86.576  1.00 98.66           H  
ATOM    517 HG13 ILE B  35       1.860  -6.762  87.320  1.00 98.66           H  
ATOM    518 HG12 ILE B  35       1.467  -7.264  85.729  1.00 98.66           H  
ATOM    519 HG21 ILE B  35       3.876  -6.718  84.118  1.00 98.66           H  
ATOM    520 HG22 ILE B  35       4.852  -8.117  84.459  1.00 98.66           H  
ATOM    521 HG23 ILE B  35       3.131  -8.308  84.162  1.00 98.66           H  
ATOM    522 HD11 ILE B  35       1.557  -4.661  86.407  1.00 98.66           H  
ATOM    523 HD12 ILE B  35       3.258  -4.834  85.997  1.00 98.66           H  
ATOM    524 HD13 ILE B  35       2.014  -5.175  84.790  1.00 98.66           H  
ATOM    525  N   VAL B  36       5.877  -9.432  87.289  1.00 98.32           N  
ATOM    526  CA  VAL B  36       7.083 -10.257  87.170  1.00 98.32           C  
ATOM    527  C   VAL B  36       6.894 -11.662  87.762  1.00 98.32           C  
ATOM    528  O   VAL B  36       7.345 -12.612  87.133  1.00 98.32           O  
ATOM    529  CB  VAL B  36       8.330  -9.585  87.808  1.00 98.32           C  
ATOM    530  CG1 VAL B  36       9.567 -10.482  88.018  1.00 98.32           C  
ATOM    531  CG2 VAL B  36       8.757  -8.393  86.956  1.00 98.32           C  
ATOM    532  H   VAL B  36       5.922  -8.662  87.944  1.00 98.32           H  
ATOM    533  HA  VAL B  36       7.281 -10.387  86.103  1.00 98.32           H  
ATOM    534  HB  VAL B  36       8.048  -9.204  88.791  1.00 98.32           H  
ATOM    535 HG11 VAL B  36      10.390  -9.914  88.453  1.00 98.32           H  
ATOM    536 HG12 VAL B  36       9.370 -11.300  88.703  1.00 98.32           H  
ATOM    537 HG13 VAL B  36       9.920 -10.910  87.082  1.00 98.32           H  
ATOM    538 HG21 VAL B  36       9.676  -7.969  87.339  1.00 98.32           H  
ATOM    539 HG22 VAL B  36       8.937  -8.679  85.919  1.00 98.32           H  
ATOM    540 HG23 VAL B  36       8.004  -7.613  86.975  1.00 98.32           H  
ATOM    541  N   GLU B  37       6.192 -11.777  88.905  1.00 98.34           N  
ATOM    542  CA  GLU B  37       5.796 -13.049  89.518  1.00 98.34           C  
ATOM    543  C   GLU B  37       4.912 -13.912  88.613  1.00 98.34           C  
ATOM    544  O   GLU B  37       5.124 -15.121  88.572  1.00 98.34           O  
ATOM    545  CB  GLU B  37       5.085 -12.815  90.861  1.00 98.34           C  
ATOM    546  CG  GLU B  37       6.047 -12.417  91.996  1.00 98.34           C  
ATOM    547  CD  GLU B  37       5.370 -12.008  93.316  1.00 98.34           C  
ATOM    548  OE1 GLU B  37       6.127 -11.627  94.235  1.00 98.34           O  
ATOM    549  OE2 GLU B  37       4.123 -12.074  93.410  1.00 98.34           O1-
ATOM    550  H   GLU B  37       5.879 -10.941  89.382  1.00 98.34           H  
ATOM    551  HA  GLU B  37       6.704 -13.621  89.712  1.00 98.34           H  
ATOM    552  HB3 GLU B  37       4.533 -13.708  91.160  1.00 98.34           H  
ATOM    553  HB2 GLU B  37       4.338 -12.032  90.727  1.00 98.34           H  
ATOM    554  HG3 GLU B  37       6.673 -11.599  91.654  1.00 98.34           H  
ATOM    555  HG2 GLU B  37       6.726 -13.247  92.200  1.00 98.34           H  
ATOM    556  N   THR B  38       3.975 -13.284  87.882  1.00 98.73           N  
ATOM    557  CA  THR B  38       3.156 -13.960  86.875  1.00 98.73           C  
ATOM    558  C   THR B  38       4.016 -14.490  85.712  1.00 98.73           C  
ATOM    559  O   THR B  38       3.846 -15.644  85.328  1.00 98.73           O  
ATOM    560  CB  THR B  38       2.041 -13.047  86.300  1.00 98.73           C  
ATOM    561  CG2 THR B  38       1.148 -13.716  85.235  1.00 98.73           C  
ATOM    562  OG1 THR B  38       1.204 -12.614  87.355  1.00 98.73           O  
ATOM    563  H   THR B  38       3.857 -12.284  87.970  1.00 98.73           H  
ATOM    564  HA  THR B  38       2.681 -14.818  87.357  1.00 98.73           H  
ATOM    565  HB  THR B  38       2.482 -12.152  85.861  1.00 98.73           H  
ATOM    566 HG21 THR B  38       0.294 -13.089  84.978  1.00 98.73           H  
ATOM    567 HG22 THR B  38       1.690 -13.905  84.308  1.00 98.73           H  
ATOM    568 HG23 THR B  38       0.756 -14.670  85.592  1.00 98.73           H  
ATOM    569  HG1 THR B  38       1.711 -12.040  87.938  1.00 98.73           H  
ATOM    570  N   GLY B  39       4.967 -13.669  85.233  1.00 98.76           N  
ATOM    571  CA  GLY B  39       5.926 -14.026  84.190  1.00 98.76           C  
ATOM    572  C   GLY B  39       6.875 -15.155  84.627  1.00 98.76           C  
ATOM    573  O   GLY B  39       7.125 -16.063  83.840  1.00 98.76           O  
ATOM    574  H   GLY B  39       5.046 -12.737  85.618  1.00 98.76           H  
ATOM    575  HA3 GLY B  39       6.513 -13.138  83.971  1.00 98.76           H  
ATOM    576  HA2 GLY B  39       5.397 -14.305  83.277  1.00 98.76           H  
ATOM    577  N   GLN B  40       7.363 -15.125  85.881  1.00 97.86           N  
ATOM    578  CA  GLN B  40       8.191 -16.162  86.505  1.00 97.86           C  
ATOM    579  C   GLN B  40       7.472 -17.512  86.648  1.00 97.86           C  
ATOM    580  O   GLN B  40       8.087 -18.538  86.371  1.00 97.86           O  
ATOM    581  CB  GLN B  40       8.694 -15.687  87.883  1.00 97.86           C  
ATOM    582  CG  GLN B  40       9.844 -14.664  87.829  1.00 97.86           C  
ATOM    583  CD  GLN B  40      10.156 -14.116  89.224  1.00 97.86           C  
ATOM    584  NE2 GLN B  40      11.396 -14.268  89.678  1.00 97.86           N  
ATOM    585  OE1 GLN B  40       9.290 -13.559  89.892  1.00 97.86           O  
ATOM    586  H   GLN B  40       7.143 -14.330  86.468  1.00 97.86           H  
ATOM    587  HA  GLN B  40       9.057 -16.321  85.860  1.00 97.86           H  
ATOM    588  HB3 GLN B  40       9.043 -16.543  88.463  1.00 97.86           H  
ATOM    589  HB2 GLN B  40       7.853 -15.278  88.442  1.00 97.86           H  
ATOM    590  HG3 GLN B  40       9.592 -13.825  87.182  1.00 97.86           H  
ATOM    591  HG2 GLN B  40      10.732 -15.128  87.396  1.00 97.86           H  
ATOM    592 HE22 GLN B  40      11.629 -13.964  90.612  1.00 97.86           H  
ATOM    593 HE21 GLN B  40      12.084 -14.779  89.139  1.00 97.86           H  
ATOM    594  N   LYS B  41       6.189 -17.490  87.053  1.00 98.53           N  
ATOM    595  CA  LYS B  41       5.326 -18.673  87.158  1.00 98.53           C  
ATOM    596  C   LYS B  41       5.066 -19.350  85.805  1.00 98.53           C  
ATOM    597  O   LYS B  41       5.085 -20.578  85.745  1.00 98.53           O  
ATOM    598  CB  LYS B  41       3.996 -18.294  87.836  1.00 98.53           C  
ATOM    599  CG  LYS B  41       4.111 -18.085  89.353  1.00 98.53           C  
ATOM    600  CD  LYS B  41       2.822 -17.500  89.945  1.00 98.53           C  
ATOM    601  CE  LYS B  41       2.938 -17.218  91.450  1.00 98.53           C  
ATOM    602  NZ  LYS B  41       1.691 -16.652  91.995  1.00 98.53           N1+
ATOM    603  H   LYS B  41       5.757 -16.604  87.281  1.00 98.53           H  
ATOM    604  HA  LYS B  41       5.841 -19.397  87.793  1.00 98.53           H  
ATOM    605  HB3 LYS B  41       3.260 -19.084  87.674  1.00 98.53           H  
ATOM    606  HB2 LYS B  41       3.584 -17.403  87.359  1.00 98.53           H  
ATOM    607  HG3 LYS B  41       4.955 -17.438  89.586  1.00 98.53           H  
ATOM    608  HG2 LYS B  41       4.330 -19.041  89.832  1.00 98.53           H  
ATOM    609  HD3 LYS B  41       1.998 -18.191  89.758  1.00 98.53           H  
ATOM    610  HD2 LYS B  41       2.575 -16.577  89.416  1.00 98.53           H  
ATOM    611  HE3 LYS B  41       3.751 -16.516  91.639  1.00 98.53           H  
ATOM    612  HE2 LYS B  41       3.172 -18.136  91.990  1.00 98.53           H  
ATOM    613  HZ1 LYS B  41       0.932 -17.303  91.853  1.00 98.53           H  
ATOM    614  HZ2 LYS B  41       1.805 -16.475  92.983  1.00 98.53           H  
ATOM    615  HZ3 LYS B  41       1.482 -15.783  91.523  1.00 98.53           H  
ATOM    616  N   MET B  42       4.872 -18.542  84.748  1.00 98.82           N  
ATOM    617  CA  MET B  42       4.754 -18.998  83.363  1.00 98.82           C  
ATOM    618  C   MET B  42       6.054 -19.641  82.847  1.00 98.82           C  
ATOM    619  O   MET B  42       5.980 -20.677  82.191  1.00 98.82           O  
ATOM    620  CB  MET B  42       4.352 -17.816  82.468  1.00 98.82           C  
ATOM    621  CG  MET B  42       2.936 -17.278  82.696  1.00 98.82           C  
ATOM    622  SD  MET B  42       2.673 -15.691  81.868  1.00 98.82           S  
ATOM    623  CE  MET B  42       2.365 -16.288  80.188  1.00 98.82           C  
ATOM    624  H   MET B  42       4.853 -17.541  84.888  1.00 98.82           H  
ATOM    625  HA  MET B  42       3.965 -19.751  83.313  1.00 98.82           H  
ATOM    626  HB3 MET B  42       4.437 -18.111  81.422  1.00 98.82           H  
ATOM    627  HB2 MET B  42       5.055 -16.999  82.614  1.00 98.82           H  
ATOM    628  HG3 MET B  42       2.727 -17.156  83.755  1.00 98.82           H  
ATOM    629  HG2 MET B  42       2.194 -17.987  82.336  1.00 98.82           H  
ATOM    630  HE1 MET B  42       2.237 -15.458  79.501  1.00 98.82           H  
ATOM    631  HE2 MET B  42       3.195 -16.897  79.828  1.00 98.82           H  
ATOM    632  HE3 MET B  42       1.451 -16.880  80.168  1.00 98.82           H  
ATOM    633  N   LEU B  43       7.215 -19.050  83.184  1.00 98.42           N  
ATOM    634  CA  LEU B  43       8.539 -19.586  82.855  1.00 98.42           C  
ATOM    635  C   LEU B  43       8.834 -20.926  83.550  1.00 98.42           C  
ATOM    636  O   LEU B  43       9.367 -21.815  82.892  1.00 98.42           O  
ATOM    637  CB  LEU B  43       9.637 -18.560  83.200  1.00 98.42           C  
ATOM    638  CG  LEU B  43       9.697 -17.327  82.278  1.00 98.42           C  
ATOM    639  CD1 LEU B  43      10.486 -16.182  82.935  1.00 98.42           C  
ATOM    640  CD2 LEU B  43      10.273 -17.667  80.894  1.00 98.42           C  
ATOM    641  H   LEU B  43       7.200 -18.187  83.710  1.00 98.42           H  
ATOM    642  HA  LEU B  43       8.551 -19.779  81.781  1.00 98.42           H  
ATOM    643  HB3 LEU B  43      10.615 -19.041  83.187  1.00 98.42           H  
ATOM    644  HB2 LEU B  43       9.493 -18.230  84.228  1.00 98.42           H  
ATOM    645  HG  LEU B  43       8.681 -16.975  82.112  1.00 98.42           H  
ATOM    646 HD11 LEU B  43      11.080 -15.639  82.202  1.00 98.42           H  
ATOM    647 HD12 LEU B  43       9.809 -15.460  83.392  1.00 98.42           H  
ATOM    648 HD13 LEU B  43      11.163 -16.537  83.713  1.00 98.42           H  
ATOM    649 HD21 LEU B  43       9.867 -17.019  80.118  1.00 98.42           H  
ATOM    650 HD22 LEU B  43      11.349 -17.531  80.896  1.00 98.42           H  
ATOM    651 HD23 LEU B  43      10.083 -18.698  80.597  1.00 98.42           H  
ATOM    652  N   VAL B  44       8.449 -21.063  84.833  1.00 97.38           N  
ATOM    653  CA  VAL B  44       8.527 -22.312  85.604  1.00 97.38           C  
ATOM    654  C   VAL B  44       7.605 -23.412  85.035  1.00 97.38           C  
ATOM    655  O   VAL B  44       8.010 -24.574  85.005  1.00 97.38           O  
ATOM    656  CB  VAL B  44       8.203 -22.074  87.114  1.00 97.38           C  
ATOM    657  CG1 VAL B  44       7.896 -23.339  87.946  1.00 97.38           C  
ATOM    658  CG2 VAL B  44       9.334 -21.295  87.809  1.00 97.38           C  
ATOM    659  H   VAL B  44       8.036 -20.272  85.311  1.00 97.38           H  
ATOM    660  HA  VAL B  44       9.554 -22.677  85.528  1.00 97.38           H  
ATOM    661  HB  VAL B  44       7.314 -21.443  87.165  1.00 97.38           H  
ATOM    662 HG11 VAL B  44       7.790 -23.096  89.004  1.00 97.38           H  
ATOM    663 HG12 VAL B  44       6.961 -23.813  87.646  1.00 97.38           H  
ATOM    664 HG13 VAL B  44       8.694 -24.076  87.857  1.00 97.38           H  
ATOM    665 HG21 VAL B  44       9.076 -21.055  88.840  1.00 97.38           H  
ATOM    666 HG22 VAL B  44      10.258 -21.873  87.826  1.00 97.38           H  
ATOM    667 HG23 VAL B  44       9.548 -20.354  87.307  1.00 97.38           H  
ATOM    668  N   ALA B  45       6.413 -23.017  84.549  1.00 98.14           N  
ATOM    669  CA  ALA B  45       5.449 -23.879  83.862  1.00 98.14           C  
ATOM    670  C   ALA B  45       5.878 -24.314  82.444  1.00 98.14           C  
ATOM    671  O   ALA B  45       5.200 -25.156  81.857  1.00 98.14           O  
ATOM    672  CB  ALA B  45       4.084 -23.171  83.830  1.00 98.14           C  
ATOM    673  H   ALA B  45       6.151 -22.043  84.625  1.00 98.14           H  
ATOM    674  HA  ALA B  45       5.337 -24.791  84.452  1.00 98.14           H  
ATOM    675  HB1 ALA B  45       3.319 -23.797  83.371  1.00 98.14           H  
ATOM    676  HB2 ALA B  45       3.744 -22.933  84.838  1.00 98.14           H  
ATOM    677  HB3 ALA B  45       4.125 -22.239  83.268  1.00 98.14           H  
ATOM    678  N   GLY B  46       6.991 -23.763  81.928  1.00 97.56           N  
ATOM    679  CA  GLY B  46       7.575 -24.142  80.644  1.00 97.56           C  
ATOM    680  C   GLY B  46       6.923 -23.418  79.460  1.00 97.56           C  
ATOM    681  O   GLY B  46       7.111 -23.861  78.328  1.00 97.56           O  
ATOM    682  H   GLY B  46       7.494 -23.074  82.469  1.00 97.56           H  
ATOM    683  HA3 GLY B  46       7.516 -25.222  80.497  1.00 97.56           H  
ATOM    684  HA2 GLY B  46       8.633 -23.883  80.657  1.00 97.56           H  
ATOM    685  N   GLU B  47       6.175 -22.322  79.695  1.00 98.63           N  
ATOM    686  CA  GLU B  47       5.622 -21.475  78.636  1.00 98.63           C  
ATOM    687  C   GLU B  47       6.725 -20.725  77.882  1.00 98.63           C  
ATOM    688  O   GLU B  47       7.770 -20.415  78.461  1.00 98.63           O  
ATOM    689  CB  GLU B  47       4.602 -20.468  79.195  1.00 98.63           C  
ATOM    690  CG  GLU B  47       3.427 -21.142  79.936  1.00 98.63           C  
ATOM    691  CD  GLU B  47       2.228 -20.223  80.205  1.00 98.63           C  
ATOM    692  OE1 GLU B  47       1.624 -20.386  81.287  1.00 98.63           O  
ATOM    693  OE2 GLU B  47       1.903 -19.395  79.324  1.00 98.63           O1-
ATOM    694  H   GLU B  47       6.049 -21.991  80.643  1.00 98.63           H  
ATOM    695  HA  GLU B  47       5.104 -22.123  77.927  1.00 98.63           H  
ATOM    696  HB3 GLU B  47       4.234 -19.870  78.359  1.00 98.63           H  
ATOM    697  HB2 GLU B  47       5.099 -19.763  79.860  1.00 98.63           H  
ATOM    698  HG3 GLU B  47       3.782 -21.571  80.874  1.00 98.63           H  
ATOM    699  HG2 GLU B  47       3.060 -21.980  79.343  1.00 98.63           H  
ATOM    700  N   SER B  48       6.447 -20.440  76.601  1.00 98.82           N  
ATOM    701  CA  SER B  48       7.373 -19.737  75.722  1.00 98.82           C  
ATOM    702  C   SER B  48       7.628 -18.293  76.183  1.00 98.82           C  
ATOM    703  O   SER B  48       6.733 -17.668  76.753  1.00 98.82           O  
ATOM    704  CB  SER B  48       6.891 -19.828  74.258  1.00 98.82           C  
ATOM    705  OG  SER B  48       5.837 -18.935  73.957  1.00 98.82           O  
ATOM    706  H   SER B  48       5.558 -20.708  76.203  1.00 98.82           H  
ATOM    707  HA  SER B  48       8.297 -20.301  75.797  1.00 98.82           H  
ATOM    708  HB3 SER B  48       6.581 -20.846  74.016  1.00 98.82           H  
ATOM    709  HB2 SER B  48       7.720 -19.592  73.590  1.00 98.82           H  
ATOM    710  HG  SER B  48       5.018 -19.284  74.326  1.00 98.82           H  
ATOM    711  N   ALA B  49       8.833 -17.782  75.883  1.00 98.90           N  
ATOM    712  CA  ALA B  49       9.240 -16.397  76.125  1.00 98.90           C  
ATOM    713  C   ALA B  49       8.295 -15.388  75.459  1.00 98.90           C  
ATOM    714  O   ALA B  49       8.026 -14.344  76.044  1.00 98.90           O  
ATOM    715  CB  ALA B  49      10.679 -16.190  75.632  1.00 98.90           C  
ATOM    716  H   ALA B  49       9.521 -18.380  75.441  1.00 98.90           H  
ATOM    717  HA  ALA B  49       9.220 -16.225  77.202  1.00 98.90           H  
ATOM    718  HB1 ALA B  49      10.990 -15.150  75.732  1.00 98.90           H  
ATOM    719  HB2 ALA B  49      11.375 -16.792  76.215  1.00 98.90           H  
ATOM    720  HB3 ALA B  49      10.794 -16.469  74.583  1.00 98.90           H  
ATOM    721  N   LEU B  50       7.781 -15.759  74.276  1.00 98.96           N  
ATOM    722  CA  LEU B  50       6.795 -15.031  73.489  1.00 98.96           C  
ATOM    723  C   LEU B  50       5.448 -14.855  74.219  1.00 98.96           C  
ATOM    724  O   LEU B  50       4.942 -13.735  74.253  1.00 98.96           O  
ATOM    725  CB  LEU B  50       6.669 -15.753  72.132  1.00 98.96           C  
ATOM    726  CG  LEU B  50       5.839 -15.026  71.061  1.00 98.96           C  
ATOM    727  CD1 LEU B  50       6.400 -13.623  70.756  1.00 98.96           C  
ATOM    728  CD2 LEU B  50       5.702 -15.911  69.805  1.00 98.96           C  
ATOM    729  H   LEU B  50       8.059 -16.652  73.895  1.00 98.96           H  
ATOM    730  HA  LEU B  50       7.208 -14.038  73.320  1.00 98.96           H  
ATOM    731  HB3 LEU B  50       6.248 -16.746  72.299  1.00 98.96           H  
ATOM    732  HB2 LEU B  50       7.669 -15.922  71.726  1.00 98.96           H  
ATOM    733  HG  LEU B  50       4.836 -14.890  71.455  1.00 98.96           H  
ATOM    734 HD11 LEU B  50       6.370 -13.368  69.698  1.00 98.96           H  
ATOM    735 HD12 LEU B  50       5.820 -12.875  71.292  1.00 98.96           H  
ATOM    736 HD13 LEU B  50       7.440 -13.519  71.068  1.00 98.96           H  
ATOM    737 HD21 LEU B  50       4.658 -16.054  69.533  1.00 98.96           H  
ATOM    738 HD22 LEU B  50       6.198 -15.493  68.934  1.00 98.96           H  
ATOM    739 HD23 LEU B  50       6.128 -16.904  69.953  1.00 98.96           H  
ATOM    740  N   ASP B  51       4.923 -15.935  74.829  1.00 98.95           N  
ATOM    741  CA  ASP B  51       3.734 -15.915  75.698  1.00 98.95           C  
ATOM    742  C   ASP B  51       3.948 -15.080  76.968  1.00 98.95           C  
ATOM    743  O   ASP B  51       3.069 -14.295  77.321  1.00 98.95           O  
ATOM    744  CB  ASP B  51       3.235 -17.329  76.097  1.00 98.95           C  
ATOM    745  CG  ASP B  51       2.842 -18.256  74.935  1.00 98.95           C  
ATOM    746  OD1 ASP B  51       2.396 -17.741  73.887  1.00 98.95           O  
ATOM    747  OD2 ASP B  51       2.884 -19.486  75.154  1.00 98.95           O1-
ATOM    748  H   ASP B  51       5.399 -16.824  74.753  1.00 98.95           H  
ATOM    749  HA  ASP B  51       2.936 -15.419  75.143  1.00 98.95           H  
ATOM    750  HB3 ASP B  51       2.366 -17.246  76.752  1.00 98.95           H  
ATOM    751  HB2 ASP B  51       4.012 -17.832  76.676  1.00 98.95           H  
ATOM    752  N   VAL B  52       5.116 -15.257  77.604  1.00 98.96           N  
ATOM    753  CA  VAL B  52       5.526 -14.597  78.842  1.00 98.96           C  
ATOM    754  C   VAL B  52       5.605 -13.061  78.717  1.00 98.96           C  
ATOM    755  O   VAL B  52       5.041 -12.377  79.570  1.00 98.96           O  
ATOM    756  CB  VAL B  52       6.877 -15.186  79.345  1.00 98.96           C  
ATOM    757  CG1 VAL B  52       7.589 -14.381  80.447  1.00 98.96           C  
ATOM    758  CG2 VAL B  52       6.686 -16.635  79.827  1.00 98.96           C  
ATOM    759  H   VAL B  52       5.770 -15.934  77.235  1.00 98.96           H  
ATOM    760  HA  VAL B  52       4.765 -14.817  79.592  1.00 98.96           H  
ATOM    761  HB  VAL B  52       7.554 -15.225  78.493  1.00 98.96           H  
ATOM    762 HG11 VAL B  52       8.478 -14.901  80.804  1.00 98.96           H  
ATOM    763 HG12 VAL B  52       7.923 -13.406  80.094  1.00 98.96           H  
ATOM    764 HG13 VAL B  52       6.928 -14.233  81.300  1.00 98.96           H  
ATOM    765 HG21 VAL B  52       7.630 -17.175  79.861  1.00 98.96           H  
ATOM    766 HG22 VAL B  52       6.267 -16.650  80.829  1.00 98.96           H  
ATOM    767 HG23 VAL B  52       6.015 -17.209  79.189  1.00 98.96           H  
ATOM    768  N   VAL B  53       6.251 -12.550  77.651  1.00 98.97           N  
ATOM    769  CA  VAL B  53       6.357 -11.109  77.386  1.00 98.97           C  
ATOM    770  C   VAL B  53       5.039 -10.474  76.915  1.00 98.97           C  
ATOM    771  O   VAL B  53       4.784  -9.324  77.271  1.00 98.97           O  
ATOM    772  CB  VAL B  53       7.455 -10.746  76.349  1.00 98.97           C  
ATOM    773  CG1 VAL B  53       8.844 -11.131  76.860  1.00 98.97           C  
ATOM    774  CG2 VAL B  53       7.223 -11.253  74.911  1.00 98.97           C  
ATOM    775  H   VAL B  53       6.705 -13.168  76.990  1.00 98.97           H  
ATOM    776  HA  VAL B  53       6.627 -10.629  78.329  1.00 98.97           H  
ATOM    777  HB  VAL B  53       7.480  -9.657  76.273  1.00 98.97           H  
ATOM    778 HG11 VAL B  53       9.611 -10.793  76.169  1.00 98.97           H  
ATOM    779 HG12 VAL B  53       9.044 -10.677  77.830  1.00 98.97           H  
ATOM    780 HG13 VAL B  53       8.950 -12.205  76.972  1.00 98.97           H  
ATOM    781 HG21 VAL B  53       8.072 -11.017  74.270  1.00 98.97           H  
ATOM    782 HG22 VAL B  53       7.090 -12.329  74.888  1.00 98.97           H  
ATOM    783 HG23 VAL B  53       6.345 -10.805  74.447  1.00 98.97           H  
ATOM    784  N   THR B  54       4.217 -11.228  76.162  1.00 98.97           N  
ATOM    785  CA  THR B  54       2.898 -10.783  75.709  1.00 98.97           C  
ATOM    786  C   THR B  54       1.930 -10.612  76.892  1.00 98.97           C  
ATOM    787  O   THR B  54       1.245  -9.595  76.942  1.00 98.97           O  
ATOM    788  CB  THR B  54       2.273 -11.761  74.677  1.00 98.97           C  
ATOM    789  CG2 THR B  54       0.829 -11.454  74.242  1.00 98.97           C  
ATOM    790  OG1 THR B  54       3.064 -11.755  73.506  1.00 98.97           O  
ATOM    791  H   THR B  54       4.487 -12.171  75.915  1.00 98.97           H  
ATOM    792  HA  THR B  54       3.019  -9.808  75.230  1.00 98.97           H  
ATOM    793  HB  THR B  54       2.302 -12.776  75.077  1.00 98.97           H  
ATOM    794 HG21 THR B  54       0.511 -12.119  73.439  1.00 98.97           H  
ATOM    795 HG22 THR B  54       0.124 -11.592  75.061  1.00 98.97           H  
ATOM    796 HG23 THR B  54       0.735 -10.429  73.879  1.00 98.97           H  
ATOM    797  HG1 THR B  54       3.914 -12.157  73.714  1.00 98.97           H  
ATOM    798  N   GLU B  55       1.936 -11.569  77.838  1.00 98.95           N  
ATOM    799  CA  GLU B  55       1.142 -11.524  79.065  1.00 98.95           C  
ATOM    800  C   GLU B  55       1.618 -10.450  80.054  1.00 98.95           C  
ATOM    801  O   GLU B  55       0.776  -9.777  80.643  1.00 98.95           O  
ATOM    802  CB  GLU B  55       1.110 -12.926  79.713  1.00 98.95           C  
ATOM    803  CG  GLU B  55       0.336 -13.057  81.052  1.00 98.95           C  
ATOM    804  CD  GLU B  55      -1.163 -12.722  81.005  1.00 98.95           C  
ATOM    805  OE1 GLU B  55      -1.712 -12.446  82.094  1.00 98.95           O  
ATOM    806  OE2 GLU B  55      -1.755 -12.756  79.904  1.00 98.95           O1-
ATOM    807  H   GLU B  55       2.528 -12.382  77.725  1.00 98.95           H  
ATOM    808  HA  GLU B  55       0.127 -11.259  78.768  1.00 98.95           H  
ATOM    809  HB3 GLU B  55       2.140 -13.238  79.889  1.00 98.95           H  
ATOM    810  HB2 GLU B  55       0.707 -13.642  78.996  1.00 98.95           H  
ATOM    811  HG3 GLU B  55       0.825 -12.466  81.826  1.00 98.95           H  
ATOM    812  HG2 GLU B  55       0.400 -14.089  81.391  1.00 98.95           H  
ATOM    813  N   ALA B  56       2.944 -10.293  80.204  1.00 98.96           N  
ATOM    814  CA  ALA B  56       3.554  -9.283  81.067  1.00 98.96           C  
ATOM    815  C   ALA B  56       3.216  -7.848  80.633  1.00 98.96           C  
ATOM    816  O   ALA B  56       2.819  -7.051  81.481  1.00 98.96           O  
ATOM    817  CB  ALA B  56       5.070  -9.503  81.133  1.00 98.96           C  
ATOM    818  H   ALA B  56       3.580 -10.901  79.705  1.00 98.96           H  
ATOM    819  HA  ALA B  56       3.153  -9.428  82.072  1.00 98.96           H  
ATOM    820  HB1 ALA B  56       5.556  -8.733  81.730  1.00 98.96           H  
ATOM    821  HB2 ALA B  56       5.301 -10.465  81.590  1.00 98.96           H  
ATOM    822  HB3 ALA B  56       5.518  -9.488  80.140  1.00 98.96           H  
ATOM    823  N   VAL B  57       3.311  -7.570  79.320  1.00 98.96           N  
ATOM    824  CA  VAL B  57       2.893  -6.298  78.728  1.00 98.96           C  
ATOM    825  C   VAL B  57       1.365  -6.111  78.726  1.00 98.96           C  
ATOM    826  O   VAL B  57       0.923  -4.976  78.888  1.00 98.96           O  
ATOM    827  CB  VAL B  57       3.464  -6.097  77.296  1.00 98.96           C  
ATOM    828  CG1 VAL B  57       2.873  -4.915  76.497  1.00 98.96           C  
ATOM    829  CG2 VAL B  57       4.983  -5.907  77.371  1.00 98.96           C  
ATOM    830  H   VAL B  57       3.646  -8.276  78.677  1.00 98.96           H  
ATOM    831  HA  VAL B  57       3.306  -5.508  79.352  1.00 98.96           H  
ATOM    832  HB  VAL B  57       3.271  -7.006  76.726  1.00 98.96           H  
ATOM    833 HG11 VAL B  57       3.364  -4.805  75.530  1.00 98.96           H  
ATOM    834 HG12 VAL B  57       1.811  -5.037  76.298  1.00 98.96           H  
ATOM    835 HG13 VAL B  57       2.995  -3.979  77.037  1.00 98.96           H  
ATOM    836 HG21 VAL B  57       5.408  -5.720  76.388  1.00 98.96           H  
ATOM    837 HG22 VAL B  57       5.235  -5.056  78.004  1.00 98.96           H  
ATOM    838 HG23 VAL B  57       5.472  -6.784  77.783  1.00 98.96           H  
ATOM    839  N   ARG B  58       0.585  -7.202  78.608  1.00 98.94           N  
ATOM    840  CA  ARG B  58      -0.873  -7.163  78.734  1.00 98.94           C  
ATOM    841  C   ARG B  58      -1.315  -6.722  80.142  1.00 98.94           C  
ATOM    842  O   ARG B  58      -2.207  -5.890  80.243  1.00 98.94           O  
ATOM    843  CB  ARG B  58      -1.504  -8.511  78.326  1.00 98.94           C  
ATOM    844  CG  ARG B  58      -3.035  -8.460  78.146  1.00 98.94           C  
ATOM    845  CD  ARG B  58      -3.737  -9.823  78.252  1.00 98.94           C  
ATOM    846  NE  ARG B  58      -3.734 -10.353  79.626  1.00 98.94           N  
ATOM    847  CZ  ARG B  58      -4.535 -10.010  80.650  1.00 98.94           C  
ATOM    848  NH1 ARG B  58      -5.509  -9.097  80.523  1.00 98.94           N  
ATOM    849  NH2 ARG B  58      -4.353 -10.605  81.834  1.00 98.94           N1+
ATOM    850  H   ARG B  58       1.002  -8.111  78.458  1.00 98.94           H  
ATOM    851  HA  ARG B  58      -1.228  -6.415  78.027  1.00 98.94           H  
ATOM    852  HB3 ARG B  58      -1.230  -9.272  79.054  1.00 98.94           H  
ATOM    853  HB2 ARG B  58      -1.086  -8.836  77.375  1.00 98.94           H  
ATOM    854  HG3 ARG B  58      -3.301  -7.967  77.213  1.00 98.94           H  
ATOM    855  HG2 ARG B  58      -3.450  -7.825  78.927  1.00 98.94           H  
ATOM    856  HD3 ARG B  58      -3.160 -10.549  77.677  1.00 98.94           H  
ATOM    857  HD2 ARG B  58      -4.733  -9.812  77.809  1.00 98.94           H  
ATOM    858  HE  ARG B  58      -3.030 -11.065  79.804  1.00 98.94           H  
ATOM    859 HH12 ARG B  58      -6.096  -8.851  81.307  1.00 98.94           H  
ATOM    860 HH11 ARG B  58      -5.650  -8.628  79.639  1.00 98.94           H  
ATOM    861 HH22 ARG B  58      -4.937 -10.378  82.625  1.00 98.94           H  
ATOM    862 HH21 ARG B  58      -3.603 -11.280  81.949  1.00 98.94           H  
ATOM    863  N   LEU B  59      -0.651  -7.227  81.194  1.00 98.92           N  
ATOM    864  CA  LEU B  59      -0.889  -6.817  82.580  1.00 98.92           C  
ATOM    865  C   LEU B  59      -0.438  -5.373  82.874  1.00 98.92           C  
ATOM    866  O   LEU B  59      -1.094  -4.704  83.673  1.00 98.92           O  
ATOM    867  CB  LEU B  59      -0.190  -7.791  83.543  1.00 98.92           C  
ATOM    868  CG  LEU B  59      -0.763  -9.222  83.575  1.00 98.92           C  
ATOM    869  CD1 LEU B  59       0.221 -10.188  84.267  1.00 98.92           C  
ATOM    870  CD2 LEU B  59      -2.148  -9.256  84.243  1.00 98.92           C  
ATOM    871  H   LEU B  59       0.071  -7.921  81.045  1.00 98.92           H  
ATOM    872  HA  LEU B  59      -1.964  -6.860  82.762  1.00 98.92           H  
ATOM    873  HB3 LEU B  59      -0.265  -7.387  84.551  1.00 98.92           H  
ATOM    874  HB2 LEU B  59       0.872  -7.823  83.293  1.00 98.92           H  
ATOM    875  HG  LEU B  59      -0.894  -9.577  82.554  1.00 98.92           H  
ATOM    876 HD11 LEU B  59      -0.252 -10.752  85.072  1.00 98.92           H  
ATOM    877 HD12 LEU B  59       0.619 -10.909  83.554  1.00 98.92           H  
ATOM    878 HD13 LEU B  59       1.073  -9.668  84.705  1.00 98.92           H  
ATOM    879 HD21 LEU B  59      -2.441 -10.271  84.511  1.00 98.92           H  
ATOM    880 HD22 LEU B  59      -2.173  -8.652  85.150  1.00 98.92           H  
ATOM    881 HD23 LEU B  59      -2.912  -8.866  83.572  1.00 98.92           H  
ATOM    882  N   LEU B  60       0.638  -4.905  82.213  1.00 98.74           N  
ATOM    883  CA  LEU B  60       1.101  -3.513  82.264  1.00 98.74           C  
ATOM    884  C   LEU B  60       0.095  -2.545  81.607  1.00 98.74           C  
ATOM    885  O   LEU B  60      -0.116  -1.458  82.143  1.00 98.74           O  
ATOM    886  CB  LEU B  60       2.487  -3.391  81.595  1.00 98.74           C  
ATOM    887  CG  LEU B  60       3.672  -3.959  82.408  1.00 98.74           C  
ATOM    888  CD1 LEU B  60       4.889  -4.287  81.514  1.00 98.74           C  
ATOM    889  CD2 LEU B  60       4.072  -3.015  83.556  1.00 98.74           C  
ATOM    890  H   LEU B  60       1.141  -5.520  81.587  1.00 98.74           H  
ATOM    891  HA  LEU B  60       1.191  -3.221  83.312  1.00 98.74           H  
ATOM    892  HB3 LEU B  60       2.693  -2.346  81.393  1.00 98.74           H  
ATOM    893  HB2 LEU B  60       2.441  -3.868  80.620  1.00 98.74           H  
ATOM    894  HG  LEU B  60       3.355  -4.899  82.853  1.00 98.74           H  
ATOM    895 HD11 LEU B  60       5.126  -5.351  81.555  1.00 98.74           H  
ATOM    896 HD12 LEU B  60       4.720  -4.037  80.467  1.00 98.74           H  
ATOM    897 HD13 LEU B  60       5.786  -3.751  81.820  1.00 98.74           H  
ATOM    898 HD21 LEU B  60       5.078  -3.218  83.924  1.00 98.74           H  
ATOM    899 HD22 LEU B  60       4.044  -1.970  83.248  1.00 98.74           H  
ATOM    900 HD23 LEU B  60       3.396  -3.123  84.401  1.00 98.74           H  
ATOM    901  N   GLU B  61      -0.536  -2.977  80.498  1.00 98.60           N  
ATOM    902  CA  GLU B  61      -1.637  -2.280  79.829  1.00 98.60           C  
ATOM    903  C   GLU B  61      -2.919  -2.200  80.673  1.00 98.60           C  
ATOM    904  O   GLU B  61      -3.633  -1.208  80.576  1.00 98.60           O  
ATOM    905  CB  GLU B  61      -1.959  -2.961  78.489  1.00 98.60           C  
ATOM    906  CG  GLU B  61      -0.917  -2.722  77.378  1.00 98.60           C  
ATOM    907  CD  GLU B  61      -1.081  -3.640  76.158  1.00 98.60           C  
ATOM    908  OE1 GLU B  61      -0.436  -3.336  75.137  1.00 98.60           O  
ATOM    909  OE2 GLU B  61      -1.853  -4.619  76.220  1.00 98.60           O1-
ATOM    910  H   GLU B  61      -0.278  -3.871  80.101  1.00 98.60           H  
ATOM    911  HA  GLU B  61      -1.301  -1.267  79.628  1.00 98.60           H  
ATOM    912  HB3 GLU B  61      -2.938  -2.648  78.122  1.00 98.60           H  
ATOM    913  HB2 GLU B  61      -2.053  -4.026  78.678  1.00 98.60           H  
ATOM    914  HG3 GLU B  61       0.095  -2.842  77.765  1.00 98.60           H  
ATOM    915  HG2 GLU B  61      -0.991  -1.686  77.048  1.00 98.60           H  
ATOM    916  N   GLU B  62      -3.194  -3.237  81.478  1.00 98.50           N  
ATOM    917  CA  GLU B  62      -4.351  -3.303  82.374  1.00 98.50           C  
ATOM    918  C   GLU B  62      -4.217  -2.443  83.640  1.00 98.50           C  
ATOM    919  O   GLU B  62      -5.233  -2.178  84.279  1.00 98.50           O  
ATOM    920  CB  GLU B  62      -4.603  -4.776  82.757  1.00 98.50           C  
ATOM    921  CG  GLU B  62      -5.137  -5.634  81.593  1.00 98.50           C  
ATOM    922  CD  GLU B  62      -6.576  -5.342  81.160  1.00 98.50           C  
ATOM    923  OE1 GLU B  62      -6.876  -5.645  79.985  1.00 98.50           O  
ATOM    924  OE2 GLU B  62      -7.367  -4.846  81.991  1.00 98.50           O1-
ATOM    925  H   GLU B  62      -2.576  -4.036  81.484  1.00 98.50           H  
ATOM    926  HA  GLU B  62      -5.221  -2.922  81.838  1.00 98.50           H  
ATOM    927  HB3 GLU B  62      -5.268  -4.852  83.619  1.00 98.50           H  
ATOM    928  HB2 GLU B  62      -3.666  -5.217  83.096  1.00 98.50           H  
ATOM    929  HG3 GLU B  62      -5.075  -6.682  81.881  1.00 98.50           H  
ATOM    930  HG2 GLU B  62      -4.506  -5.514  80.718  1.00 98.50           H  
ATOM    931  N   CYS B  63      -2.983  -2.047  83.987  1.00 96.96           N  
ATOM    932  CA  CYS B  63      -2.651  -1.308  85.198  1.00 96.96           C  
ATOM    933  C   CYS B  63      -2.684   0.212  84.893  1.00 96.96           C  
ATOM    934  O   CYS B  63      -1.832   0.663  84.125  1.00 96.96           O  
ATOM    935  CB  CYS B  63      -1.277  -1.782  85.705  1.00 96.96           C  
ATOM    936  SG  CYS B  63      -0.798  -0.947  87.244  1.00 96.96           S  
ATOM    937  H   CYS B  63      -2.204  -2.290  83.390  1.00 96.96           H  
ATOM    938  HA  CYS B  63      -3.351  -1.590  85.981  1.00 96.96           H  
ATOM    939  HB3 CYS B  63      -0.517  -1.627  84.946  1.00 96.96           H  
ATOM    940  HB2 CYS B  63      -1.300  -2.856  85.898  1.00 96.96           H  
ATOM    941  HG  CYS B  63      -1.697  -1.557  88.022  1.00 96.96           H  
ATOM    942  N   PRO B  64      -3.640   0.976  85.489  1.00 95.90           N  
ATOM    943  CA  PRO B  64      -3.768   2.440  85.286  1.00 95.90           C  
ATOM    944  C   PRO B  64      -2.548   3.313  85.645  1.00 95.90           C  
ATOM    945  O   PRO B  64      -2.495   4.462  85.206  1.00 95.90           O  
ATOM    946  CB  PRO B  64      -4.977   2.848  86.147  1.00 95.90           C  
ATOM    947  CG  PRO B  64      -5.761   1.573  86.374  1.00 95.90           C  
ATOM    948  CD  PRO B  64      -4.686   0.501  86.400  1.00 95.90           C  
ATOM    949  HA  PRO B  64      -4.016   2.597  84.240  1.00 95.90           H  
ATOM    950  HB3 PRO B  64      -5.584   3.621  85.676  1.00 95.90           H  
ATOM    951  HB2 PRO B  64      -4.651   3.235  87.115  1.00 95.90           H  
ATOM    952  HG3 PRO B  64      -6.428   1.394  85.532  1.00 95.90           H  
ATOM    953  HG2 PRO B  64      -6.370   1.595  87.278  1.00 95.90           H  
ATOM    954  HD2 PRO B  64      -4.260   0.403  87.399  1.00 95.90           H  
ATOM    955  HD3 PRO B  64      -5.132  -0.451  86.121  1.00 95.90           H  
ATOM    956  N   LEU B  65      -1.570   2.778  86.394  1.00 92.38           N  
ATOM    957  CA  LEU B  65      -0.362   3.473  86.841  1.00 92.38           C  
ATOM    958  C   LEU B  65       0.651   3.726  85.708  1.00 92.38           C  
ATOM    959  O   LEU B  65       1.539   4.568  85.871  1.00 92.38           O  
ATOM    960  CB  LEU B  65       0.373   2.598  87.888  1.00 92.38           C  
ATOM    961  CG  LEU B  65      -0.397   2.220  89.170  1.00 92.38           C  
ATOM    962  CD1 LEU B  65       0.465   1.291  90.041  1.00 92.38           C  
ATOM    963  CD2 LEU B  65      -0.825   3.452  89.982  1.00 92.38           C  
ATOM    964  H   LEU B  65      -1.641   1.803  86.636  1.00 92.38           H  
ATOM    965  HA  LEU B  65      -0.636   4.437  87.273  1.00 92.38           H  
ATOM    966  HB3 LEU B  65       1.277   3.119  88.198  1.00 92.38           H  
ATOM    967  HB2 LEU B  65       0.724   1.684  87.403  1.00 92.38           H  
ATOM    968  HG  LEU B  65      -1.296   1.668  88.890  1.00 92.38           H  
ATOM    969 HD11 LEU B  65      -0.083   0.938  90.915  1.00 92.38           H  
ATOM    970 HD12 LEU B  65       0.788   0.411  89.485  1.00 92.38           H  
ATOM    971 HD13 LEU B  65       1.364   1.798  90.396  1.00 92.38           H  
ATOM    972 HD21 LEU B  65      -1.328   3.160  90.904  1.00 92.38           H  
ATOM    973 HD22 LEU B  65       0.036   4.066  90.254  1.00 92.38           H  
ATOM    974 HD23 LEU B  65      -1.519   4.080  89.423  1.00 92.38           H  
ATOM    975  N   PHE B  66       0.564   2.978  84.604  1.00 94.55           N  
ATOM    976  CA  PHE B  66       1.543   2.974  83.524  1.00 94.55           C  
ATOM    977  C   PHE B  66       0.922   3.558  82.249  1.00 94.55           C  
ATOM    978  O   PHE B  66      -0.295   3.632  82.110  1.00 94.55           O  
ATOM    979  CB  PHE B  66       2.020   1.534  83.282  1.00 94.55           C  
ATOM    980  CG  PHE B  66       2.668   0.852  84.477  1.00 94.55           C  
ATOM    981  CD1 PHE B  66       3.786   1.421  85.120  1.00 94.55           C  
ATOM    982  CD2 PHE B  66       2.144  -0.366  84.950  1.00 94.55           C  
ATOM    983  CE1 PHE B  66       4.355   0.785  86.241  1.00 94.55           C  
ATOM    984  CE2 PHE B  66       2.694  -0.989  86.086  1.00 94.55           C  
ATOM    985  CZ  PHE B  66       3.797  -0.409  86.737  1.00 94.55           C  
ATOM    986  H   PHE B  66      -0.252   2.389  84.472  1.00 94.55           H  
ATOM    987  HA  PHE B  66       2.407   3.590  83.782  1.00 94.55           H  
ATOM    988  HB3 PHE B  66       2.772   1.573  82.503  1.00 94.55           H  
ATOM    989  HB2 PHE B  66       1.200   0.923  82.896  1.00 94.55           H  
ATOM    990  HD1 PHE B  66       4.215   2.344  84.757  1.00 94.55           H  
ATOM    991  HD2 PHE B  66       1.316  -0.815  84.428  1.00 94.55           H  
ATOM    992  HE1 PHE B  66       5.221   1.220  86.715  1.00 94.55           H  
ATOM    993  HE2 PHE B  66       2.272  -1.914  86.451  1.00 94.55           H  
ATOM    994  HZ  PHE B  66       4.215  -0.887  87.609  1.00 94.55           H  
ATOM    995  N   ASN B  67       1.769   4.024  81.324  1.00 94.49           N  
ATOM    996  CA  ASN B  67       1.364   4.691  80.087  1.00 94.49           C  
ATOM    997  C   ASN B  67       1.304   3.653  78.953  1.00 94.49           C  
ATOM    998  O   ASN B  67       2.135   3.651  78.045  1.00 94.49           O  
ATOM    999  CB  ASN B  67       2.412   5.785  79.779  1.00 94.49           C  
ATOM   1000  CG  ASN B  67       2.101   6.605  78.525  1.00 94.49           C  
ATOM   1001  ND2 ASN B  67       3.139   6.958  77.777  1.00 94.49           N  
ATOM   1002  OD1 ASN B  67       0.944   6.867  78.207  1.00 94.49           O  
ATOM   1003  H   ASN B  67       2.757   3.881  81.467  1.00 94.49           H  
ATOM   1004  HA  ASN B  67       0.381   5.155  80.198  1.00 94.49           H  
ATOM   1005  HB3 ASN B  67       3.404   5.338  79.686  1.00 94.49           H  
ATOM   1006  HB2 ASN B  67       2.466   6.485  80.612  1.00 94.49           H  
ATOM   1007 HD22 ASN B  67       3.025   7.553  76.954  1.00 94.49           H  
ATOM   1008 HD21 ASN B  67       4.069   6.655  78.019  1.00 94.49           H  
ATOM   1009  N   ALA B  68       0.308   2.773  79.007  1.00 96.67           N  
ATOM   1010  CA  ALA B  68      -0.079   1.833  77.965  1.00 96.67           C  
ATOM   1011  C   ALA B  68      -1.470   1.324  78.331  1.00 96.67           C  
ATOM   1012  O   ALA B  68      -1.742   1.149  79.512  1.00 96.67           O  
ATOM   1013  CB  ALA B  68       0.938   0.689  77.838  1.00 96.67           C  
ATOM   1014  H   ALA B  68      -0.308   2.777  79.819  1.00 96.67           H  
ATOM   1015  HA  ALA B  68      -0.139   2.373  77.019  1.00 96.67           H  
ATOM   1016  HB1 ALA B  68       0.665   0.009  77.031  1.00 96.67           H  
ATOM   1017  HB2 ALA B  68       1.937   1.061  77.617  1.00 96.67           H  
ATOM   1018  HB3 ALA B  68       0.989   0.108  78.760  1.00 96.67           H  
ATOM   1019  N   GLY B  69      -2.334   1.078  77.339  1.00 97.68           N  
ATOM   1020  CA  GLY B  69      -3.707   0.585  77.492  1.00 97.68           C  
ATOM   1021  C   GLY B  69      -4.517   1.519  78.402  1.00 97.68           C  
ATOM   1022  O   GLY B  69      -4.623   2.716  78.132  1.00 97.68           O  
ATOM   1023  H   GLY B  69      -2.023   1.260  76.396  1.00 97.68           H  
ATOM   1024  HA3 GLY B  69      -3.691  -0.430  77.888  1.00 97.68           H  
ATOM   1025  HA2 GLY B  69      -4.186   0.538  76.515  1.00 97.68           H  
ATOM   1026  N   ILE B  70      -5.079   0.955  79.482  1.00 97.87           N  
ATOM   1027  CA  ILE B  70      -5.716   1.676  80.583  1.00 97.87           C  
ATOM   1028  C   ILE B  70      -4.675   2.536  81.323  1.00 97.87           C  
ATOM   1029  O   ILE B  70      -3.666   2.002  81.785  1.00 97.87           O  
ATOM   1030  CB  ILE B  70      -6.409   0.718  81.594  1.00 97.87           C  
ATOM   1031  CG1 ILE B  70      -7.449  -0.178  80.879  1.00 97.87           C  
ATOM   1032  CG2 ILE B  70      -7.081   1.472  82.765  1.00 97.87           C  
ATOM   1033  CD1 ILE B  70      -8.021  -1.296  81.758  1.00 97.87           C  
ATOM   1034  H   ILE B  70      -4.905  -0.025  79.660  1.00 97.87           H  
ATOM   1035  HA  ILE B  70      -6.484   2.320  80.176  1.00 97.87           H  
ATOM   1036  HB  ILE B  70      -5.646   0.063  82.018  1.00 97.87           H  
ATOM   1037 HG13 ILE B  70      -7.010  -0.649  79.999  1.00 97.87           H  
ATOM   1038 HG12 ILE B  70      -8.266   0.439  80.503  1.00 97.87           H  
ATOM   1039 HG21 ILE B  70      -7.560   0.783  83.459  1.00 97.87           H  
ATOM   1040 HG22 ILE B  70      -6.368   2.052  83.347  1.00 97.87           H  
ATOM   1041 HG23 ILE B  70      -7.846   2.160  82.405  1.00 97.87           H  
ATOM   1042 HD11 ILE B  70      -8.219  -2.183  81.156  1.00 97.87           H  
ATOM   1043 HD12 ILE B  70      -7.332  -1.588  82.550  1.00 97.87           H  
ATOM   1044 HD13 ILE B  70      -8.960  -0.992  82.222  1.00 97.87           H  
ATOM   1045  N   GLY B  71      -4.879   3.856  81.403  1.00 95.60           N  
ATOM   1046  CA  GLY B  71      -3.883   4.761  81.971  1.00 95.60           C  
ATOM   1047  C   GLY B  71      -2.953   5.375  80.924  1.00 95.60           C  
ATOM   1048  O   GLY B  71      -2.023   6.088  81.294  1.00 95.60           O  
ATOM   1049  H   GLY B  71      -5.674   4.272  80.935  1.00 95.60           H  
ATOM   1050  HA3 GLY B  71      -3.261   4.267  82.719  1.00 95.60           H  
ATOM   1051  HA2 GLY B  71      -4.395   5.571  82.486  1.00 95.60           H  
ATOM   1052  N   ALA B  72      -3.207   5.167  79.626  1.00 97.03           N  
ATOM   1053  CA  ALA B  72      -2.519   5.850  78.535  1.00 97.03           C  
ATOM   1054  C   ALA B  72      -2.771   7.367  78.558  1.00 97.03           C  
ATOM   1055  O   ALA B  72      -3.855   7.833  78.919  1.00 97.03           O  
ATOM   1056  CB  ALA B  72      -3.005   5.277  77.202  1.00 97.03           C  
ATOM   1057  H   ALA B  72      -3.956   4.531  79.382  1.00 97.03           H  
ATOM   1058  HA  ALA B  72      -1.448   5.664  78.634  1.00 97.03           H  
ATOM   1059  HB1 ALA B  72      -2.602   5.833  76.356  1.00 97.03           H  
ATOM   1060  HB2 ALA B  72      -2.689   4.240  77.102  1.00 97.03           H  
ATOM   1061  HB3 ALA B  72      -4.092   5.312  77.123  1.00 97.03           H  
ATOM   1062  N   VAL B  73      -1.762   8.146  78.163  1.00 95.10           N  
ATOM   1063  CA  VAL B  73      -1.847   9.594  78.019  1.00 95.10           C  
ATOM   1064  C   VAL B  73      -2.737  10.001  76.824  1.00 95.10           C  
ATOM   1065  O   VAL B  73      -3.013   9.210  75.918  1.00 95.10           O  
ATOM   1066  CB  VAL B  73      -0.418  10.173  77.864  1.00 95.10           C  
ATOM   1067  CG1 VAL B  73       0.432   9.961  79.134  1.00 95.10           C  
ATOM   1068  CG2 VAL B  73       0.319   9.680  76.605  1.00 95.10           C  
ATOM   1069  H   VAL B  73      -0.876   7.707  77.933  1.00 95.10           H  
ATOM   1070  HA  VAL B  73      -2.296   9.999  78.926  1.00 95.10           H  
ATOM   1071  HB  VAL B  73      -0.516  11.251  77.743  1.00 95.10           H  
ATOM   1072 HG11 VAL B  73       1.495  10.109  78.940  1.00 95.10           H  
ATOM   1073 HG12 VAL B  73       0.149  10.665  79.915  1.00 95.10           H  
ATOM   1074 HG13 VAL B  73       0.328   8.959  79.548  1.00 95.10           H  
ATOM   1075 HG21 VAL B  73       1.353  10.016  76.605  1.00 95.10           H  
ATOM   1076 HG22 VAL B  73       0.336   8.596  76.527  1.00 95.10           H  
ATOM   1077 HG23 VAL B  73      -0.140  10.056  75.690  1.00 95.10           H  
ATOM   1078  N   PHE B  74      -3.183  11.259  76.851  1.00 95.21           N  
ATOM   1079  CA  PHE B  74      -3.975  11.898  75.809  1.00 95.21           C  
ATOM   1080  C   PHE B  74      -3.074  12.576  74.768  1.00 95.21           C  
ATOM   1081  O   PHE B  74      -2.048  13.159  75.124  1.00 95.21           O  
ATOM   1082  CB  PHE B  74      -4.898  12.948  76.453  1.00 95.21           C  
ATOM   1083  CG  PHE B  74      -6.006  12.400  77.334  1.00 95.21           C  
ATOM   1084  CD1 PHE B  74      -7.271  12.115  76.785  1.00 95.21           C  
ATOM   1085  CD2 PHE B  74      -5.752  12.046  78.675  1.00 95.21           C  
ATOM   1086  CE1 PHE B  74      -8.283  11.606  77.587  1.00 95.21           C  
ATOM   1087  CE2 PHE B  74      -6.767  11.512  79.457  1.00 95.21           C  
ATOM   1088  CZ  PHE B  74      -8.033  11.317  78.922  1.00 95.21           C  
ATOM   1089  H   PHE B  74      -2.994  11.818  77.670  1.00 95.21           H  
ATOM   1090  HA  PHE B  74      -4.595  11.148  75.317  1.00 95.21           H  
ATOM   1091  HB3 PHE B  74      -5.366  13.552  75.674  1.00 95.21           H  
ATOM   1092  HB2 PHE B  74      -4.302  13.642  77.045  1.00 95.21           H  
ATOM   1093  HD1 PHE B  74      -7.461  12.308  75.744  1.00 95.21           H  
ATOM   1094  HD2 PHE B  74      -4.770  12.198  79.095  1.00 95.21           H  
ATOM   1095  HE1 PHE B  74      -9.261  11.421  77.168  1.00 95.21           H  
ATOM   1096  HE2 PHE B  74      -6.582  11.254  80.488  1.00 95.21           H  
ATOM   1097  HZ  PHE B  74      -8.821  10.926  79.545  1.00 95.21           H  
ATOM   1098  N   THR B  75      -3.541  12.566  73.512  1.00 96.22           N  
ATOM   1099  CA  THR B  75      -3.092  13.461  72.447  1.00 96.22           C  
ATOM   1100  C   THR B  75      -3.589  14.901  72.708  1.00 96.22           C  
ATOM   1101  O   THR B  75      -4.426  15.125  73.585  1.00 96.22           O  
ATOM   1102  CB  THR B  75      -3.646  13.001  71.064  1.00 96.22           C  
ATOM   1103  CG2 THR B  75      -3.363  11.532  70.718  1.00 96.22           C  
ATOM   1104  OG1 THR B  75      -5.025  13.285  70.895  1.00 96.22           O  
ATOM   1105  H   THR B  75      -4.387  12.046  73.308  1.00 96.22           H  
ATOM   1106  HA  THR B  75      -2.001  13.465  72.418  1.00 96.22           H  
ATOM   1107  HB  THR B  75      -3.138  13.587  70.297  1.00 96.22           H  
ATOM   1108 HG21 THR B  75      -3.691  11.299  69.705  1.00 96.22           H  
ATOM   1109 HG22 THR B  75      -2.296  11.331  70.771  1.00 96.22           H  
ATOM   1110 HG23 THR B  75      -3.862  10.838  71.392  1.00 96.22           H  
ATOM   1111  HG1 THR B  75      -5.423  12.590  70.358  1.00 96.22           H  
ATOM   1112  N   ARG B  76      -3.096  15.845  71.895  1.00 94.32           N  
ATOM   1113  CA  ARG B  76      -3.509  17.247  71.879  1.00 94.32           C  
ATOM   1114  C   ARG B  76      -5.009  17.474  71.586  1.00 94.32           C  
ATOM   1115  O   ARG B  76      -5.501  18.548  71.919  1.00 94.32           O  
ATOM   1116  CB  ARG B  76      -2.603  18.002  70.882  1.00 94.32           C  
ATOM   1117  CG  ARG B  76      -2.769  19.538  70.870  1.00 94.32           C  
ATOM   1118  CD  ARG B  76      -1.920  20.245  69.804  1.00 94.32           C  
ATOM   1119  NE  ARG B  76      -2.430  19.993  68.444  1.00 94.32           N  
ATOM   1120  CZ  ARG B  76      -2.019  20.567  67.299  1.00 94.32           C  
ATOM   1121  NH1 ARG B  76      -1.054  21.499  67.275  1.00 94.32           N  
ATOM   1122  NH2 ARG B  76      -2.601  20.196  66.152  1.00 94.32           N1+
ATOM   1123  H   ARG B  76      -2.398  15.586  71.207  1.00 94.32           H  
ATOM   1124  HA  ARG B  76      -3.321  17.641  72.877  1.00 94.32           H  
ATOM   1125  HB3 ARG B  76      -2.778  17.605  69.881  1.00 94.32           H  
ATOM   1126  HB2 ARG B  76      -1.561  17.778  71.112  1.00 94.32           H  
ATOM   1127  HG3 ARG B  76      -2.603  19.979  71.852  1.00 94.32           H  
ATOM   1128  HG2 ARG B  76      -3.806  19.764  70.625  1.00 94.32           H  
ATOM   1129  HD3 ARG B  76      -0.922  19.806  69.814  1.00 94.32           H  
ATOM   1130  HD2 ARG B  76      -1.797  21.304  70.030  1.00 94.32           H  
ATOM   1131  HE  ARG B  76      -3.192  19.328  68.390  1.00 94.32           H  
ATOM   1132 HH12 ARG B  76      -0.769  21.925  66.405  1.00 94.32           H  
ATOM   1133 HH11 ARG B  76      -0.616  21.790  68.137  1.00 94.32           H  
ATOM   1134 HH22 ARG B  76      -2.323  20.610  65.274  1.00 94.32           H  
ATOM   1135 HH21 ARG B  76      -3.345  19.511  66.157  1.00 94.32           H  
ATOM   1136  N   ASP B  77      -5.713  16.489  70.998  1.00 96.56           N  
ATOM   1137  CA  ASP B  77      -7.144  16.569  70.667  1.00 96.56           C  
ATOM   1138  C   ASP B  77      -8.023  15.732  71.623  1.00 96.56           C  
ATOM   1139  O   ASP B  77      -9.178  15.464  71.292  1.00 96.56           O  
ATOM   1140  CB  ASP B  77      -7.445  16.243  69.176  1.00 96.56           C  
ATOM   1141  CG  ASP B  77      -6.799  17.147  68.104  1.00 96.56           C  
ATOM   1142  OD1 ASP B  77      -6.059  18.100  68.441  1.00 96.56           O  
ATOM   1143  OD2 ASP B  77      -7.080  16.868  66.918  1.00 96.56           O1-
ATOM   1144  H   ASP B  77      -5.254  15.619  70.763  1.00 96.56           H  
ATOM   1145  HA  ASP B  77      -7.492  17.591  70.823  1.00 96.56           H  
ATOM   1146  HB3 ASP B  77      -8.521  16.276  68.998  1.00 96.56           H  
ATOM   1147  HB2 ASP B  77      -7.124  15.220  68.970  1.00 96.56           H  
ATOM   1148  N   GLU B  78      -7.492  15.358  72.803  1.00 97.36           N  
ATOM   1149  CA  GLU B  78      -8.175  14.598  73.865  1.00 97.36           C  
ATOM   1150  C   GLU B  78      -8.574  13.164  73.453  1.00 97.36           C  
ATOM   1151  O   GLU B  78      -9.525  12.616  74.012  1.00 97.36           O  
ATOM   1152  CB  GLU B  78      -9.384  15.364  74.467  1.00 97.36           C  
ATOM   1153  CG  GLU B  78      -9.108  16.838  74.820  1.00 97.36           C  
ATOM   1154  CD  GLU B  78     -10.214  17.561  75.609  1.00 97.36           C  
ATOM   1155  OE1 GLU B  78      -9.996  18.759  75.891  1.00 97.36           O  
ATOM   1156  OE2 GLU B  78     -11.246  16.938  75.941  1.00 97.36           O1-
ATOM   1157  H   GLU B  78      -6.533  15.609  73.001  1.00 97.36           H  
ATOM   1158  HA  GLU B  78      -7.433  14.488  74.656  1.00 97.36           H  
ATOM   1159  HB3 GLU B  78      -9.693  14.841  75.374  1.00 97.36           H  
ATOM   1160  HB2 GLU B  78     -10.236  15.312  73.787  1.00 97.36           H  
ATOM   1161  HG3 GLU B  78      -8.949  17.395  73.896  1.00 97.36           H  
ATOM   1162  HG2 GLU B  78      -8.186  16.899  75.391  1.00 97.36           H  
ATOM   1163  N   THR B  79      -7.827  12.571  72.511  1.00 98.05           N  
ATOM   1164  CA  THR B  79      -7.988  11.183  72.077  1.00 98.05           C  
ATOM   1165  C   THR B  79      -6.797  10.346  72.582  1.00 98.05           C  
ATOM   1166  O   THR B  79      -5.817  10.905  73.071  1.00 98.05           O  
ATOM   1167  CB  THR B  79      -8.073  11.089  70.525  1.00 98.05           C  
ATOM   1168  CG2 THR B  79      -9.142  12.006  69.911  1.00 98.05           C  
ATOM   1169  OG1 THR B  79      -6.839  11.299  69.861  1.00 98.05           O  
ATOM   1170  H   THR B  79      -7.055  13.073  72.095  1.00 98.05           H  
ATOM   1171  HA  THR B  79      -8.897  10.746  72.495  1.00 98.05           H  
ATOM   1172  HB  THR B  79      -8.365  10.066  70.279  1.00 98.05           H  
ATOM   1173 HG21 THR B  79      -9.257  11.815  68.844  1.00 98.05           H  
ATOM   1174 HG22 THR B  79     -10.112  11.846  70.381  1.00 98.05           H  
ATOM   1175 HG23 THR B  79      -8.883  13.058  70.028  1.00 98.05           H  
ATOM   1176  HG1 THR B  79      -6.994  11.261  68.913  1.00 98.05           H  
ATOM   1177  N   HIS B  80      -6.912   9.016  72.464  1.00 98.20           N  
ATOM   1178  CA  HIS B  80      -5.846   8.071  72.792  1.00 98.20           C  
ATOM   1179  C   HIS B  80      -5.404   7.367  71.514  1.00 98.20           C  
ATOM   1180  O   HIS B  80      -6.251   6.888  70.766  1.00 98.20           O  
ATOM   1181  CB  HIS B  80      -6.359   7.045  73.815  1.00 98.20           C  
ATOM   1182  CG  HIS B  80      -6.728   7.668  75.132  1.00 98.20           C  
ATOM   1183  CD2 HIS B  80      -7.952   7.920  75.708  1.00 98.20           C  
ATOM   1184  ND1 HIS B  80      -5.784   8.146  76.023  1.00 98.20           N  
ATOM   1185  CE1 HIS B  80      -6.451   8.634  77.070  1.00 98.20           C  
ATOM   1186  NE2 HIS B  80      -7.767   8.519  76.952  1.00 98.20           N  
ATOM   1187  H   HIS B  80      -7.745   8.616  72.057  1.00 98.20           H  
ATOM   1188  HA  HIS B  80      -4.982   8.581  73.223  1.00 98.20           H  
ATOM   1189  HB3 HIS B  80      -5.598   6.286  74.004  1.00 98.20           H  
ATOM   1190  HB2 HIS B  80      -7.231   6.515  73.427  1.00 98.20           H  
ATOM   1191  HD2 HIS B  80      -8.942   7.714  75.329  1.00 98.20           H  
ATOM   1192  HD1 HIS B  80      -4.780   8.144  75.904  1.00 98.20           H  
ATOM   1193  HE1 HIS B  80      -5.974   9.091  77.923  1.00 98.20           H  
ATOM   1194  N   GLU B  81      -4.083   7.303  71.316  1.00 98.48           N  
ATOM   1195  CA  GLU B  81      -3.445   6.612  70.206  1.00 98.48           C  
ATOM   1196  C   GLU B  81      -2.372   5.703  70.792  1.00 98.48           C  
ATOM   1197  O   GLU B  81      -1.303   6.171  71.186  1.00 98.48           O  
ATOM   1198  CB  GLU B  81      -2.847   7.630  69.235  1.00 98.48           C  
ATOM   1199  CG  GLU B  81      -3.899   8.345  68.367  1.00 98.48           C  
ATOM   1200  CD  GLU B  81      -3.300   9.334  67.361  1.00 98.48           C  
ATOM   1201  OE1 GLU B  81      -4.104   9.912  66.598  1.00 98.48           O  
ATOM   1202  OE2 GLU B  81      -2.061   9.519  67.363  1.00 98.48           O1-
ATOM   1203  H   GLU B  81      -3.457   7.717  71.991  1.00 98.48           H  
ATOM   1204  HA  GLU B  81      -4.158   5.990  69.659  1.00 98.48           H  
ATOM   1205  HB3 GLU B  81      -2.105   7.141  68.600  1.00 98.48           H  
ATOM   1206  HB2 GLU B  81      -2.309   8.381  69.812  1.00 98.48           H  
ATOM   1207  HG3 GLU B  81      -4.601   8.887  69.002  1.00 98.48           H  
ATOM   1208  HG2 GLU B  81      -4.484   7.604  67.819  1.00 98.48           H  
ATOM   1209  N   LEU B  82      -2.718   4.419  70.865  1.00 98.72           N  
ATOM   1210  CA  LEU B  82      -1.904   3.372  71.445  1.00 98.72           C  
ATOM   1211  C   LEU B  82      -1.061   2.716  70.352  1.00 98.72           C  
ATOM   1212  O   LEU B  82      -1.543   2.514  69.237  1.00 98.72           O  
ATOM   1213  CB  LEU B  82      -2.821   2.323  72.091  1.00 98.72           C  
ATOM   1214  CG  LEU B  82      -3.812   2.864  73.142  1.00 98.72           C  
ATOM   1215  CD1 LEU B  82      -4.828   1.786  73.541  1.00 98.72           C  
ATOM   1216  CD2 LEU B  82      -3.107   3.450  74.373  1.00 98.72           C  
ATOM   1217  H   LEU B  82      -3.613   4.118  70.496  1.00 98.72           H  
ATOM   1218  HA  LEU B  82      -1.252   3.799  72.208  1.00 98.72           H  
ATOM   1219  HB3 LEU B  82      -2.180   1.579  72.555  1.00 98.72           H  
ATOM   1220  HB2 LEU B  82      -3.377   1.806  71.311  1.00 98.72           H  
ATOM   1221  HG  LEU B  82      -4.400   3.660  72.684  1.00 98.72           H  
ATOM   1222 HD11 LEU B  82      -5.712   2.251  73.973  1.00 98.72           H  
ATOM   1223 HD12 LEU B  82      -5.157   1.197  72.685  1.00 98.72           H  
ATOM   1224 HD13 LEU B  82      -4.419   1.096  74.278  1.00 98.72           H  
ATOM   1225 HD21 LEU B  82      -3.571   3.106  75.297  1.00 98.72           H  
ATOM   1226 HD22 LEU B  82      -2.054   3.170  74.418  1.00 98.72           H  
ATOM   1227 HD23 LEU B  82      -3.164   4.538  74.360  1.00 98.72           H  
ATOM   1228  N   ASP B  83       0.199   2.402  70.673  1.00 98.85           N  
ATOM   1229  CA  ASP B  83       1.161   1.714  69.811  1.00 98.85           C  
ATOM   1230  C   ASP B  83       1.723   0.510  70.576  1.00 98.85           C  
ATOM   1231  O   ASP B  83       1.905   0.601  71.790  1.00 98.85           O  
ATOM   1232  CB  ASP B  83       2.339   2.623  69.358  1.00 98.85           C  
ATOM   1233  CG  ASP B  83       2.048   4.005  68.758  1.00 98.85           C  
ATOM   1234  OD1 ASP B  83       0.926   4.221  68.252  1.00 98.85           O  
ATOM   1235  OD2 ASP B  83       2.994   4.825  68.770  1.00 98.85           O1-
ATOM   1236  H   ASP B  83       0.490   2.553  71.636  1.00 98.85           H  
ATOM   1237  HA  ASP B  83       0.642   1.332  68.934  1.00 98.85           H  
ATOM   1238  HB3 ASP B  83       2.909   2.073  68.614  1.00 98.85           H  
ATOM   1239  HB2 ASP B  83       3.013   2.781  70.197  1.00 98.85           H  
ATOM   1240  N   ALA B  84       2.058  -0.583  69.880  1.00 98.97           N  
ATOM   1241  CA  ALA B  84       2.699  -1.771  70.434  1.00 98.97           C  
ATOM   1242  C   ALA B  84       3.447  -2.563  69.361  1.00 98.97           C  
ATOM   1243  O   ALA B  84       3.138  -2.449  68.177  1.00 98.97           O  
ATOM   1244  CB  ALA B  84       1.670  -2.662  71.150  1.00 98.97           C  
ATOM   1245  H   ALA B  84       1.972  -0.551  68.871  1.00 98.97           H  
ATOM   1246  HA  ALA B  84       3.448  -1.428  71.146  1.00 98.97           H  
ATOM   1247  HB1 ALA B  84       2.111  -3.600  71.487  1.00 98.97           H  
ATOM   1248  HB2 ALA B  84       1.271  -2.168  72.034  1.00 98.97           H  
ATOM   1249  HB3 ALA B  84       0.838  -2.902  70.490  1.00 98.97           H  
ATOM   1250  N   CYS B  85       4.403  -3.376  69.825  1.00 98.97           N  
ATOM   1251  CA  CYS B  85       5.159  -4.337  69.034  1.00 98.97           C  
ATOM   1252  C   CYS B  85       5.454  -5.554  69.911  1.00 98.97           C  
ATOM   1253  O   CYS B  85       5.668  -5.408  71.112  1.00 98.97           O  
ATOM   1254  CB  CYS B  85       6.444  -3.723  68.429  1.00 98.97           C  
ATOM   1255  SG  CYS B  85       7.477  -4.875  67.471  1.00 98.97           S  
ATOM   1256  H   CYS B  85       4.582  -3.402  70.822  1.00 98.97           H  
ATOM   1257  HA  CYS B  85       4.524  -4.672  68.216  1.00 98.97           H  
ATOM   1258  HB3 CYS B  85       7.057  -3.271  69.207  1.00 98.97           H  
ATOM   1259  HB2 CYS B  85       6.168  -2.945  67.730  1.00 98.97           H  
ATOM   1260  HG  CYS B  85       7.850  -5.632  68.507  1.00 98.97           H  
ATOM   1261  N   VAL B  86       5.503  -6.723  69.268  1.00 98.97           N  
ATOM   1262  CA  VAL B  86       6.037  -7.956  69.823  1.00 98.97           C  
ATOM   1263  C   VAL B  86       6.941  -8.599  68.762  1.00 98.97           C  
ATOM   1264  O   VAL B  86       6.651  -8.494  67.569  1.00 98.97           O  
ATOM   1265  CB  VAL B  86       4.900  -8.922  70.251  1.00 98.97           C  
ATOM   1266  CG1 VAL B  86       4.000  -9.396  69.099  1.00 98.97           C  
ATOM   1267  CG2 VAL B  86       5.418 -10.142  71.027  1.00 98.97           C  
ATOM   1268  H   VAL B  86       5.297  -6.750  68.277  1.00 98.97           H  
ATOM   1269  HA  VAL B  86       6.655  -7.725  70.688  1.00 98.97           H  
ATOM   1270  HB  VAL B  86       4.261  -8.366  70.940  1.00 98.97           H  
ATOM   1271 HG11 VAL B  86       3.180  -9.976  69.514  1.00 98.97           H  
ATOM   1272 HG12 VAL B  86       3.571  -8.559  68.549  1.00 98.97           H  
ATOM   1273 HG13 VAL B  86       4.525 -10.034  68.388  1.00 98.97           H  
ATOM   1274 HG21 VAL B  86       4.592 -10.753  71.390  1.00 98.97           H  
ATOM   1275 HG22 VAL B  86       6.046 -10.776  70.402  1.00 98.97           H  
ATOM   1276 HG23 VAL B  86       6.006  -9.844  71.893  1.00 98.97           H  
ATOM   1277  N   MET B  87       8.026  -9.238  69.219  1.00 98.97           N  
ATOM   1278  CA  MET B  87       8.982  -9.924  68.363  1.00 98.97           C  
ATOM   1279  C   MET B  87       9.447 -11.212  69.044  1.00 98.97           C  
ATOM   1280  O   MET B  87       9.827 -11.188  70.214  1.00 98.97           O  
ATOM   1281  CB  MET B  87      10.139  -8.970  67.998  1.00 98.97           C  
ATOM   1282  CG  MET B  87      11.115  -9.544  66.958  1.00 98.97           C  
ATOM   1283  SD  MET B  87      12.264  -8.309  66.302  1.00 98.97           S  
ATOM   1284  CE  MET B  87      12.879  -9.179  64.841  1.00 98.97           C  
ATOM   1285  H   MET B  87       8.211  -9.271  70.214  1.00 98.97           H  
ATOM   1286  HA  MET B  87       8.477 -10.210  67.441  1.00 98.97           H  
ATOM   1287  HB3 MET B  87      10.692  -8.697  68.899  1.00 98.97           H  
ATOM   1288  HB2 MET B  87       9.726  -8.038  67.609  1.00 98.97           H  
ATOM   1289  HG3 MET B  87      10.557  -9.961  66.121  1.00 98.97           H  
ATOM   1290  HG2 MET B  87      11.696 -10.364  67.379  1.00 98.97           H  
ATOM   1291  HE1 MET B  87      13.694  -8.621  64.382  1.00 98.97           H  
ATOM   1292  HE2 MET B  87      13.241 -10.170  65.112  1.00 98.97           H  
ATOM   1293  HE3 MET B  87      12.081  -9.284  64.107  1.00 98.97           H  
ATOM   1294  N   ASP B  88       9.421 -12.304  68.268  1.00 98.92           N  
ATOM   1295  CA  ASP B  88       9.939 -13.615  68.633  1.00 98.92           C  
ATOM   1296  C   ASP B  88      11.377 -13.698  68.111  1.00 98.92           C  
ATOM   1297  O   ASP B  88      11.594 -13.473  66.922  1.00 98.92           O  
ATOM   1298  CB  ASP B  88       9.057 -14.723  68.010  1.00 98.92           C  
ATOM   1299  CG  ASP B  88       9.397 -16.183  68.367  1.00 98.92           C  
ATOM   1300  OD1 ASP B  88      10.128 -16.421  69.354  1.00 98.92           O  
ATOM   1301  OD2 ASP B  88       8.828 -17.059  67.680  1.00 98.92           O1-
ATOM   1302  H   ASP B  88       9.098 -12.218  67.312  1.00 98.92           H  
ATOM   1303  HA  ASP B  88       9.932 -13.721  69.721  1.00 98.92           H  
ATOM   1304  HB3 ASP B  88       9.046 -14.611  66.924  1.00 98.92           H  
ATOM   1305  HB2 ASP B  88       8.029 -14.533  68.308  1.00 98.92           H  
ATOM   1306  N   GLY B  89      12.322 -14.039  68.995  1.00 98.80           N  
ATOM   1307  CA  GLY B  89      13.731 -14.157  68.645  1.00 98.80           C  
ATOM   1308  C   GLY B  89      14.062 -15.485  67.954  1.00 98.80           C  
ATOM   1309  O   GLY B  89      15.089 -15.556  67.278  1.00 98.80           O  
ATOM   1310  H   GLY B  89      12.069 -14.250  69.953  1.00 98.80           H  
ATOM   1311  HA3 GLY B  89      14.337 -14.059  69.546  1.00 98.80           H  
ATOM   1312  HA2 GLY B  89      14.002 -13.344  67.975  1.00 98.80           H  
ATOM   1313  N   ASN B  90      13.226 -16.527  68.115  1.00 98.20           N  
ATOM   1314  CA  ASN B  90      13.437 -17.849  67.519  1.00 98.20           C  
ATOM   1315  C   ASN B  90      13.247 -17.829  65.997  1.00 98.20           C  
ATOM   1316  O   ASN B  90      14.115 -18.312  65.272  1.00 98.20           O  
ATOM   1317  CB  ASN B  90      12.517 -18.877  68.222  1.00 98.20           C  
ATOM   1318  CG  ASN B  90      12.673 -20.326  67.742  1.00 98.20           C  
ATOM   1319  ND2 ASN B  90      13.909 -20.823  67.643  1.00 98.20           N  
ATOM   1320  OD1 ASN B  90      11.682 -20.996  67.464  1.00 98.20           O  
ATOM   1321  H   ASN B  90      12.396 -16.418  68.684  1.00 98.20           H  
ATOM   1322  HA  ASN B  90      14.473 -18.130  67.698  1.00 98.20           H  
ATOM   1323  HB3 ASN B  90      11.473 -18.588  68.093  1.00 98.20           H  
ATOM   1324  HB2 ASN B  90      12.704 -18.856  69.295  1.00 98.20           H  
ATOM   1325 HD22 ASN B  90      14.045 -21.776  67.341  1.00 98.20           H  
ATOM   1326 HD21 ASN B  90      14.709 -20.257  67.883  1.00 98.20           H  
ATOM   1327  N   THR B  91      12.116 -17.263  65.560  1.00 97.75           N  
ATOM   1328  CA  THR B  91      11.711 -17.216  64.160  1.00 97.75           C  
ATOM   1329  C   THR B  91      12.042 -15.864  63.493  1.00 97.75           C  
ATOM   1330  O   THR B  91      11.961 -15.786  62.268  1.00 97.75           O  
ATOM   1331  CB  THR B  91      10.180 -17.450  64.050  1.00 97.75           C  
ATOM   1332  CG2 THR B  91       9.738 -18.801  64.637  1.00 97.75           C  
ATOM   1333  OG1 THR B  91       9.438 -16.423  64.684  1.00 97.75           O  
ATOM   1334  H   THR B  91      11.458 -16.889  66.229  1.00 97.75           H  
ATOM   1335  HA  THR B  91      12.217 -17.998  63.591  1.00 97.75           H  
ATOM   1336  HB  THR B  91       9.896 -17.444  62.997  1.00 97.75           H  
ATOM   1337 HG21 THR B  91       8.667 -18.955  64.501  1.00 97.75           H  
ATOM   1338 HG22 THR B  91      10.254 -19.625  64.144  1.00 97.75           H  
ATOM   1339 HG23 THR B  91       9.947 -18.874  65.704  1.00 97.75           H  
ATOM   1340  HG1 THR B  91       9.305 -16.662  65.608  1.00 97.75           H  
ATOM   1341  N   LEU B  92      12.379 -14.831  64.290  1.00 98.58           N  
ATOM   1342  CA  LEU B  92      12.549 -13.422  63.902  1.00 98.58           C  
ATOM   1343  C   LEU B  92      11.249 -12.733  63.446  1.00 98.58           C  
ATOM   1344  O   LEU B  92      11.317 -11.580  63.020  1.00 98.58           O  
ATOM   1345  CB  LEU B  92      13.708 -13.215  62.887  1.00 98.58           C  
ATOM   1346  CG  LEU B  92      15.102 -13.579  63.435  1.00 98.58           C  
ATOM   1347  CD1 LEU B  92      16.166 -13.534  62.322  1.00 98.58           C  
ATOM   1348  CD2 LEU B  92      15.498 -12.682  64.624  1.00 98.58           C  
ATOM   1349  H   LEU B  92      12.431 -14.998  65.286  1.00 98.58           H  
ATOM   1350  HA  LEU B  92      12.816 -12.899  64.817  1.00 98.58           H  
ATOM   1351  HB3 LEU B  92      13.743 -12.172  62.568  1.00 98.58           H  
ATOM   1352  HB2 LEU B  92      13.515 -13.784  61.979  1.00 98.58           H  
ATOM   1353  HG  LEU B  92      15.071 -14.607  63.798  1.00 98.58           H  
ATOM   1354 HD11 LEU B  92      17.155 -13.272  62.697  1.00 98.58           H  
ATOM   1355 HD12 LEU B  92      16.260 -14.509  61.842  1.00 98.58           H  
ATOM   1356 HD13 LEU B  92      15.910 -12.806  61.552  1.00 98.58           H  
ATOM   1357 HD21 LEU B  92      16.456 -12.188  64.474  1.00 98.58           H  
ATOM   1358 HD22 LEU B  92      14.783 -11.883  64.808  1.00 98.58           H  
ATOM   1359 HD23 LEU B  92      15.567 -13.273  65.536  1.00 98.58           H  
ATOM   1360  N   LYS B  93      10.090 -13.411  63.555  1.00 98.78           N  
ATOM   1361  CA  LYS B  93       8.773 -12.845  63.269  1.00 98.78           C  
ATOM   1362  C   LYS B  93       8.439 -11.718  64.247  1.00 98.78           C  
ATOM   1363  O   LYS B  93       8.704 -11.846  65.443  1.00 98.78           O  
ATOM   1364  CB  LYS B  93       7.685 -13.931  63.333  1.00 98.78           C  
ATOM   1365  CG  LYS B  93       7.756 -14.948  62.185  1.00 98.78           C  
ATOM   1366  CD  LYS B  93       6.624 -15.981  62.277  1.00 98.78           C  
ATOM   1367  CE  LYS B  93       6.655 -16.999  61.128  1.00 98.78           C  
ATOM   1368  NZ  LYS B  93       5.534 -17.950  61.221  1.00 98.78           N1+
ATOM   1369  H   LYS B  93      10.097 -14.350  63.931  1.00 98.78           H  
ATOM   1370  HA  LYS B  93       8.793 -12.437  62.258  1.00 98.78           H  
ATOM   1371  HB3 LYS B  93       6.707 -13.454  63.274  1.00 98.78           H  
ATOM   1372  HB2 LYS B  93       7.710 -14.436  64.300  1.00 98.78           H  
ATOM   1373  HG3 LYS B  93       8.722 -15.452  62.190  1.00 98.78           H  
ATOM   1374  HG2 LYS B  93       7.693 -14.421  61.232  1.00 98.78           H  
ATOM   1375  HD3 LYS B  93       5.666 -15.458  62.284  1.00 98.78           H  
ATOM   1376  HD2 LYS B  93       6.697 -16.501  63.234  1.00 98.78           H  
ATOM   1377  HE3 LYS B  93       7.593 -17.556  61.142  1.00 98.78           H  
ATOM   1378  HE2 LYS B  93       6.598 -16.486  60.167  1.00 98.78           H  
ATOM   1379  HZ1 LYS B  93       4.659 -17.445  61.180  1.00 98.78           H  
ATOM   1380  HZ2 LYS B  93       5.578 -18.605  60.453  1.00 98.78           H  
ATOM   1381  HZ3 LYS B  93       5.589 -18.453  62.095  1.00 98.78           H  
ATOM   1382  N   ALA B  94       7.844 -10.654  63.701  1.00 98.93           N  
ATOM   1383  CA  ALA B  94       7.381  -9.502  64.453  1.00 98.93           C  
ATOM   1384  C   ALA B  94       5.987  -9.109  63.970  1.00 98.93           C  
ATOM   1385  O   ALA B  94       5.635  -9.352  62.816  1.00 98.93           O  
ATOM   1386  CB  ALA B  94       8.379  -8.346  64.281  1.00 98.93           C  
ATOM   1387  H   ALA B  94       7.635 -10.642  62.714  1.00 98.93           H  
ATOM   1388  HA  ALA B  94       7.305  -9.759  65.508  1.00 98.93           H  
ATOM   1389  HB1 ALA B  94       8.052  -7.461  64.828  1.00 98.93           H  
ATOM   1390  HB2 ALA B  94       9.365  -8.614  64.660  1.00 98.93           H  
ATOM   1391  HB3 ALA B  94       8.497  -8.071  63.233  1.00 98.93           H  
ATOM   1392  N   GLY B  95       5.229  -8.500  64.883  1.00 98.95           N  
ATOM   1393  CA  GLY B  95       3.947  -7.888  64.588  1.00 98.95           C  
ATOM   1394  C   GLY B  95       3.867  -6.615  65.423  1.00 98.95           C  
ATOM   1395  O   GLY B  95       4.474  -6.518  66.490  1.00 98.95           O  
ATOM   1396  H   GLY B  95       5.597  -8.347  65.814  1.00 98.95           H  
ATOM   1397  HA3 GLY B  95       3.135  -8.558  64.836  1.00 98.95           H  
ATOM   1398  HA2 GLY B  95       3.846  -7.659  63.529  1.00 98.95           H  
ATOM   1399  N   ALA B  96       3.100  -5.642  64.924  1.00 98.97           N  
ATOM   1400  CA  ALA B  96       2.991  -4.313  65.498  1.00 98.97           C  
ATOM   1401  C   ALA B  96       1.700  -3.640  65.041  1.00 98.97           C  
ATOM   1402  O   ALA B  96       1.206  -3.902  63.943  1.00 98.97           O  
ATOM   1403  CB  ALA B  96       4.218  -3.464  65.117  1.00 98.97           C  
ATOM   1404  H   ALA B  96       2.627  -5.776  64.041  1.00 98.97           H  
ATOM   1405  HA  ALA B  96       2.941  -4.416  66.581  1.00 98.97           H  
ATOM   1406  HB1 ALA B  96       4.146  -2.462  65.539  1.00 98.97           H  
ATOM   1407  HB2 ALA B  96       5.141  -3.906  65.493  1.00 98.97           H  
ATOM   1408  HB3 ALA B  96       4.317  -3.359  64.036  1.00 98.97           H  
ATOM   1409  N   VAL B  97       1.207  -2.755  65.913  1.00 98.96           N  
ATOM   1410  CA  VAL B  97       0.096  -1.849  65.659  1.00 98.96           C  
ATOM   1411  C   VAL B  97       0.504  -0.440  66.114  1.00 98.96           C  
ATOM   1412  O   VAL B  97       1.282  -0.310  67.059  1.00 98.96           O  
ATOM   1413  CB  VAL B  97      -1.198  -2.284  66.399  1.00 98.96           C  
ATOM   1414  CG1 VAL B  97      -1.743  -3.605  65.831  1.00 98.96           C  
ATOM   1415  CG2 VAL B  97      -1.087  -2.340  67.936  1.00 98.96           C  
ATOM   1416  H   VAL B  97       1.700  -2.596  66.782  1.00 98.96           H  
ATOM   1417  HA  VAL B  97      -0.115  -1.822  64.596  1.00 98.96           H  
ATOM   1418  HB  VAL B  97      -1.956  -1.533  66.173  1.00 98.96           H  
ATOM   1419 HG11 VAL B  97      -2.722  -3.834  66.249  1.00 98.96           H  
ATOM   1420 HG12 VAL B  97      -1.857  -3.554  64.747  1.00 98.96           H  
ATOM   1421 HG13 VAL B  97      -1.082  -4.441  66.054  1.00 98.96           H  
ATOM   1422 HG21 VAL B  97      -2.027  -2.666  68.382  1.00 98.96           H  
ATOM   1423 HG22 VAL B  97      -0.313  -3.037  68.254  1.00 98.96           H  
ATOM   1424 HG23 VAL B  97      -0.859  -1.367  68.371  1.00 98.96           H  
ATOM   1425  N   ALA B  98      -0.021   0.592  65.438  1.00 98.91           N  
ATOM   1426  CA  ALA B  98       0.240   1.986  65.790  1.00 98.91           C  
ATOM   1427  C   ALA B  98      -0.981   2.853  65.482  1.00 98.91           C  
ATOM   1428  O   ALA B  98      -1.619   2.668  64.449  1.00 98.91           O  
ATOM   1429  CB  ALA B  98       1.496   2.493  65.065  1.00 98.91           C  
ATOM   1430  H   ALA B  98      -0.643   0.433  64.658  1.00 98.91           H  
ATOM   1431  HA  ALA B  98       0.417   2.052  66.862  1.00 98.91           H  
ATOM   1432  HB1 ALA B  98       1.775   3.483  65.421  1.00 98.91           H  
ATOM   1433  HB2 ALA B  98       2.345   1.836  65.248  1.00 98.91           H  
ATOM   1434  HB3 ALA B  98       1.348   2.560  63.988  1.00 98.91           H  
ATOM   1435  N   GLY B  99      -1.269   3.802  66.384  1.00 98.72           N  
ATOM   1436  CA  GLY B  99      -2.374   4.749  66.255  1.00 98.72           C  
ATOM   1437  C   GLY B  99      -3.751   4.110  66.498  1.00 98.72           C  
ATOM   1438  O   GLY B  99      -4.737   4.651  65.999  1.00 98.72           O  
ATOM   1439  H   GLY B  99      -0.675   3.902  67.199  1.00 98.72           H  
ATOM   1440  HA3 GLY B  99      -2.354   5.215  65.269  1.00 98.72           H  
ATOM   1441  HA2 GLY B  99      -2.228   5.547  66.981  1.00 98.72           H  
ATOM   1442  N   VAL B 100      -3.834   2.977  67.224  1.00 98.83           N  
ATOM   1443  CA  VAL B 100      -5.101   2.313  67.551  1.00 98.83           C  
ATOM   1444  C   VAL B 100      -5.726   2.926  68.820  1.00 98.83           C  
ATOM   1445  O   VAL B 100      -5.017   3.278  69.759  1.00 98.83           O  
ATOM   1446  CB  VAL B 100      -4.955   0.771  67.715  1.00 98.83           C  
ATOM   1447  CG1 VAL B 100      -4.392   0.141  66.430  1.00 98.83           C  
ATOM   1448  CG2 VAL B 100      -4.189   0.273  68.956  1.00 98.83           C  
ATOM   1449  H   VAL B 100      -2.998   2.580  67.631  1.00 98.83           H  
ATOM   1450  HA  VAL B 100      -5.797   2.474  66.724  1.00 98.83           H  
ATOM   1451  HB  VAL B 100      -5.967   0.375  67.815  1.00 98.83           H  
ATOM   1452 HG11 VAL B 100      -4.347  -0.945  66.500  1.00 98.83           H  
ATOM   1453 HG12 VAL B 100      -5.022   0.389  65.576  1.00 98.83           H  
ATOM   1454 HG13 VAL B 100      -3.384   0.496  66.214  1.00 98.83           H  
ATOM   1455 HG21 VAL B 100      -4.120  -0.814  68.962  1.00 98.83           H  
ATOM   1456 HG22 VAL B 100      -3.171   0.653  68.978  1.00 98.83           H  
ATOM   1457 HG23 VAL B 100      -4.686   0.556  69.883  1.00 98.83           H  
ATOM   1458  N   SER B 101      -7.052   3.078  68.792  1.00 98.68           N  
ATOM   1459  CA  SER B 101      -7.853   3.860  69.732  1.00 98.68           C  
ATOM   1460  C   SER B 101      -9.029   3.050  70.309  1.00 98.68           C  
ATOM   1461  O   SER B 101      -9.770   3.605  71.118  1.00 98.68           O  
ATOM   1462  CB  SER B 101      -8.412   5.082  68.967  1.00 98.68           C  
ATOM   1463  OG  SER B 101      -7.379   5.904  68.464  1.00 98.68           O  
ATOM   1464  H   SER B 101      -7.560   2.763  67.970  1.00 98.68           H  
ATOM   1465  HA  SER B 101      -7.247   4.202  70.574  1.00 98.68           H  
ATOM   1466  HB3 SER B 101      -9.039   5.695  69.617  1.00 98.68           H  
ATOM   1467  HB2 SER B 101      -9.035   4.768  68.130  1.00 98.68           H  
ATOM   1468  HG  SER B 101      -6.915   6.299  69.212  1.00 98.68           H  
ATOM   1469  N   HIS B 102      -9.219   1.795  69.863  1.00 98.79           N  
ATOM   1470  CA  HIS B 102     -10.380   0.952  70.178  1.00 98.79           C  
ATOM   1471  C   HIS B 102      -9.991  -0.514  70.450  1.00 98.79           C  
ATOM   1472  O   HIS B 102     -10.862  -1.383  70.396  1.00 98.79           O  
ATOM   1473  CB  HIS B 102     -11.428   1.045  69.047  1.00 98.79           C  
ATOM   1474  CG  HIS B 102     -11.981   2.418  68.766  1.00 98.79           C  
ATOM   1475  CD2 HIS B 102     -13.087   3.078  69.250  1.00 98.79           C  
ATOM   1476  ND1 HIS B 102     -11.408   3.278  67.848  1.00 98.79           N  
ATOM   1477  CE1 HIS B 102     -12.140   4.393  67.839  1.00 98.79           C  
ATOM   1478  NE2 HIS B 102     -13.176   4.344  68.667  1.00 98.79           N  
ATOM   1479  H   HIS B 102      -8.589   1.428  69.164  1.00 98.79           H  
ATOM   1480  HA  HIS B 102     -10.839   1.304  71.103  1.00 98.79           H  
ATOM   1481  HB3 HIS B 102     -12.281   0.400  69.261  1.00 98.79           H  
ATOM   1482  HB2 HIS B 102     -10.986   0.679  68.121  1.00 98.79           H  
ATOM   1483  HD2 HIS B 102     -13.821   2.742  69.967  1.00 98.79           H  
ATOM   1484  HD1 HIS B 102     -10.589   3.087  67.281  1.00 98.79           H  
ATOM   1485  HE1 HIS B 102     -11.915   5.244  67.214  1.00 98.79           H  
ATOM   1486  N   LEU B 103      -8.709  -0.767  70.755  1.00 98.79           N  
ATOM   1487  CA  LEU B 103      -8.191  -2.082  71.123  1.00 98.79           C  
ATOM   1488  C   LEU B 103      -7.700  -1.993  72.566  1.00 98.79           C  
ATOM   1489  O   LEU B 103      -6.749  -1.255  72.826  1.00 98.79           O  
ATOM   1490  CB  LEU B 103      -7.047  -2.479  70.160  1.00 98.79           C  
ATOM   1491  CG  LEU B 103      -7.491  -2.733  68.701  1.00 98.79           C  
ATOM   1492  CD1 LEU B 103      -6.290  -2.843  67.744  1.00 98.79           C  
ATOM   1493  CD2 LEU B 103      -8.408  -3.962  68.571  1.00 98.79           C  
ATOM   1494  H   LEU B 103      -8.050  -0.003  70.802  1.00 98.79           H  
ATOM   1495  HA  LEU B 103      -8.974  -2.839  71.096  1.00 98.79           H  
ATOM   1496  HB3 LEU B 103      -6.545  -3.374  70.532  1.00 98.79           H  
ATOM   1497  HB2 LEU B 103      -6.292  -1.691  70.168  1.00 98.79           H  
ATOM   1498  HG  LEU B 103      -8.070  -1.868  68.376  1.00 98.79           H  
ATOM   1499 HD11 LEU B 103      -6.346  -2.076  66.973  1.00 98.79           H  
ATOM   1500 HD12 LEU B 103      -5.336  -2.727  68.259  1.00 98.79           H  
ATOM   1501 HD13 LEU B 103      -6.259  -3.803  67.230  1.00 98.79           H  
ATOM   1502 HD21 LEU B 103      -8.886  -3.981  67.593  1.00 98.79           H  
ATOM   1503 HD22 LEU B 103      -7.843  -4.886  68.689  1.00 98.79           H  
ATOM   1504 HD23 LEU B 103      -9.208  -3.981  69.307  1.00 98.79           H  
ATOM   1505  N   ARG B 104      -8.373  -2.732  73.470  1.00 98.63           N  
ATOM   1506  CA  ARG B 104      -8.101  -2.764  74.913  1.00 98.63           C  
ATOM   1507  C   ARG B 104      -6.647  -3.115  75.253  1.00 98.63           C  
ATOM   1508  O   ARG B 104      -6.071  -2.502  76.152  1.00 98.63           O  
ATOM   1509  CB  ARG B 104      -9.087  -3.722  75.617  1.00 98.63           C  
ATOM   1510  CG  ARG B 104      -8.906  -3.822  77.148  1.00 98.63           C  
ATOM   1511  CD  ARG B 104      -9.927  -4.750  77.818  1.00 98.63           C  
ATOM   1512  NE  ARG B 104      -9.830  -4.696  79.287  1.00 98.63           N  
ATOM   1513  CZ  ARG B 104     -10.599  -4.003  80.148  1.00 98.63           C  
ATOM   1514  NH1 ARG B 104     -11.605  -3.219  79.737  1.00 98.63           N  
ATOM   1515  NH2 ARG B 104     -10.354  -4.098  81.460  1.00 98.63           N1+
ATOM   1516  H   ARG B 104      -9.148  -3.299  73.157  1.00 98.63           H  
ATOM   1517  HA  ARG B 104      -8.296  -1.763  75.287  1.00 98.63           H  
ATOM   1518  HB3 ARG B 104      -8.993  -4.722  75.189  1.00 98.63           H  
ATOM   1519  HB2 ARG B 104     -10.103  -3.399  75.400  1.00 98.63           H  
ATOM   1520  HG3 ARG B 104      -8.862  -2.845  77.631  1.00 98.63           H  
ATOM   1521  HG2 ARG B 104      -7.930  -4.277  77.318  1.00 98.63           H  
ATOM   1522  HD3 ARG B 104      -9.640  -5.776  77.585  1.00 98.63           H  
ATOM   1523  HD2 ARG B 104     -10.937  -4.630  77.423  1.00 98.63           H  
ATOM   1524  HE  ARG B 104      -9.028  -5.185  79.671  1.00 98.63           H  
ATOM   1525 HH12 ARG B 104     -12.173  -2.715  80.401  1.00 98.63           H  
ATOM   1526 HH11 ARG B 104     -11.808  -3.143  78.751  1.00 98.63           H  
ATOM   1527 HH22 ARG B 104     -10.924  -3.605  82.131  1.00 98.63           H  
ATOM   1528 HH21 ARG B 104      -9.534  -4.603  81.781  1.00 98.63           H  
ATOM   1529  N   ASN B 105      -6.102  -4.088  74.507  1.00 98.84           N  
ATOM   1530  CA  ASN B 105      -4.747  -4.593  74.665  1.00 98.84           C  
ATOM   1531  C   ASN B 105      -4.038  -4.545  73.300  1.00 98.84           C  
ATOM   1532  O   ASN B 105      -4.103  -5.528  72.561  1.00 98.84           O  
ATOM   1533  CB  ASN B 105      -4.790  -6.024  75.251  1.00 98.84           C  
ATOM   1534  CG  ASN B 105      -5.411  -6.088  76.649  1.00 98.84           C  
ATOM   1535  ND2 ASN B 105      -4.754  -5.481  77.639  1.00 98.84           N  
ATOM   1536  OD1 ASN B 105      -6.474  -6.678  76.827  1.00 98.84           O  
ATOM   1537  H   ASN B 105      -6.652  -4.518  73.778  1.00 98.84           H  
ATOM   1538  HA  ASN B 105      -4.209  -3.967  75.374  1.00 98.84           H  
ATOM   1539  HB3 ASN B 105      -3.779  -6.426  75.313  1.00 98.84           H  
ATOM   1540  HB2 ASN B 105      -5.348  -6.688  74.590  1.00 98.84           H  
ATOM   1541 HD22 ASN B 105      -5.153  -5.469  78.570  1.00 98.84           H  
ATOM   1542 HD21 ASN B 105      -3.874  -5.014  77.463  1.00 98.84           H  
ATOM   1543  N   PRO B 106      -3.371  -3.409  72.985  1.00 98.90           N  
ATOM   1544  CA  PRO B 106      -2.523  -3.257  71.785  1.00 98.90           C  
ATOM   1545  C   PRO B 106      -1.472  -4.354  71.525  1.00 98.90           C  
ATOM   1546  O   PRO B 106      -1.227  -4.650  70.359  1.00 98.90           O  
ATOM   1547  CB  PRO B 106      -1.850  -1.891  71.982  1.00 98.90           C  
ATOM   1548  CG  PRO B 106      -2.831  -1.103  72.824  1.00 98.90           C  
ATOM   1549  CD  PRO B 106      -3.463  -2.147  73.722  1.00 98.90           C  
ATOM   1550  HA  PRO B 106      -3.196  -3.202  70.928  1.00 98.90           H  
ATOM   1551  HB3 PRO B 106      -1.610  -1.390  71.043  1.00 98.90           H  
ATOM   1552  HB2 PRO B 106      -0.924  -1.999  72.547  1.00 98.90           H  
ATOM   1553  HG3 PRO B 106      -3.591  -0.657  72.181  1.00 98.90           H  
ATOM   1554  HG2 PRO B 106      -2.354  -0.323  73.413  1.00 98.90           H  
ATOM   1555  HD2 PRO B 106      -2.912  -2.216  74.656  1.00 98.90           H  
ATOM   1556  HD3 PRO B 106      -4.484  -1.860  73.962  1.00 98.90           H  
ATOM   1557  N   VAL B 107      -0.881  -4.948  72.581  1.00 98.96           N  
ATOM   1558  CA  VAL B 107       0.102  -6.032  72.460  1.00 98.96           C  
ATOM   1559  C   VAL B 107      -0.506  -7.349  71.942  1.00 98.96           C  
ATOM   1560  O   VAL B 107       0.186  -8.078  71.235  1.00 98.96           O  
ATOM   1561  CB  VAL B 107       0.846  -6.317  73.796  1.00 98.96           C  
ATOM   1562  CG1 VAL B 107       0.020  -7.085  74.851  1.00 98.96           C  
ATOM   1563  CG2 VAL B 107       2.187  -7.042  73.574  1.00 98.96           C  
ATOM   1564  H   VAL B 107      -1.079  -4.625  73.520  1.00 98.96           H  
ATOM   1565  HA  VAL B 107       0.844  -5.705  71.730  1.00 98.96           H  
ATOM   1566  HB  VAL B 107       1.087  -5.343  74.215  1.00 98.96           H  
ATOM   1567 HG11 VAL B 107       0.476  -7.003  75.835  1.00 98.96           H  
ATOM   1568 HG12 VAL B 107      -0.997  -6.707  74.924  1.00 98.96           H  
ATOM   1569 HG13 VAL B 107      -0.049  -8.149  74.620  1.00 98.96           H  
ATOM   1570 HG21 VAL B 107       2.719  -7.173  74.513  1.00 98.96           H  
ATOM   1571 HG22 VAL B 107       2.053  -8.035  73.144  1.00 98.96           H  
ATOM   1572 HG23 VAL B 107       2.837  -6.475  72.907  1.00 98.96           H  
ATOM   1573  N   LEU B 108      -1.789  -7.607  72.260  1.00 98.94           N  
ATOM   1574  CA  LEU B 108      -2.543  -8.737  71.718  1.00 98.94           C  
ATOM   1575  C   LEU B 108      -2.898  -8.520  70.240  1.00 98.94           C  
ATOM   1576  O   LEU B 108      -2.911  -9.496  69.496  1.00 98.94           O  
ATOM   1577  CB  LEU B 108      -3.819  -9.007  72.545  1.00 98.94           C  
ATOM   1578  CG  LEU B 108      -3.598  -9.346  74.036  1.00 98.94           C  
ATOM   1579  CD1 LEU B 108      -4.950  -9.578  74.743  1.00 98.94           C  
ATOM   1580  CD2 LEU B 108      -2.625 -10.520  74.261  1.00 98.94           C  
ATOM   1581  H   LEU B 108      -2.304  -6.954  72.833  1.00 98.94           H  
ATOM   1582  HA  LEU B 108      -1.905  -9.620  71.766  1.00 98.94           H  
ATOM   1583  HB3 LEU B 108      -4.365  -9.833  72.085  1.00 98.94           H  
ATOM   1584  HB2 LEU B 108      -4.482  -8.144  72.474  1.00 98.94           H  
ATOM   1585  HG  LEU B 108      -3.144  -8.473  74.503  1.00 98.94           H  
ATOM   1586 HD11 LEU B 108      -5.035  -8.954  75.631  1.00 98.94           H  
ATOM   1587 HD12 LEU B 108      -5.795  -9.329  74.100  1.00 98.94           H  
ATOM   1588 HD13 LEU B 108      -5.090 -10.612  75.058  1.00 98.94           H  
ATOM   1589 HD21 LEU B 108      -2.952 -11.195  75.052  1.00 98.94           H  
ATOM   1590 HD22 LEU B 108      -2.485 -11.124  73.364  1.00 98.94           H  
ATOM   1591 HD23 LEU B 108      -1.650 -10.137  74.560  1.00 98.94           H  
ATOM   1592  N   ALA B 109      -3.132  -7.258  69.832  1.00 98.94           N  
ATOM   1593  CA  ALA B 109      -3.333  -6.871  68.435  1.00 98.94           C  
ATOM   1594  C   ALA B 109      -2.038  -6.945  67.611  1.00 98.94           C  
ATOM   1595  O   ALA B 109      -2.093  -7.380  66.464  1.00 98.94           O  
ATOM   1596  CB  ALA B 109      -3.959  -5.471  68.370  1.00 98.94           C  
ATOM   1597  H   ALA B 109      -3.104  -6.506  70.506  1.00 98.94           H  
ATOM   1598  HA  ALA B 109      -4.041  -7.572  67.991  1.00 98.94           H  
ATOM   1599  HB1 ALA B 109      -4.252  -5.229  67.348  1.00 98.94           H  
ATOM   1600  HB2 ALA B 109      -4.857  -5.408  68.985  1.00 98.94           H  
ATOM   1601  HB3 ALA B 109      -3.273  -4.698  68.712  1.00 98.94           H  
ATOM   1602  N   ALA B 110      -0.896  -6.578  68.219  1.00 98.96           N  
ATOM   1603  CA  ALA B 110       0.444  -6.755  67.659  1.00 98.96           C  
ATOM   1604  C   ALA B 110       0.802  -8.239  67.478  1.00 98.96           C  
ATOM   1605  O   ALA B 110       1.311  -8.609  66.425  1.00 98.96           O  
ATOM   1606  CB  ALA B 110       1.468  -6.039  68.554  1.00 98.96           C  
ATOM   1607  H   ALA B 110      -0.939  -6.192  69.154  1.00 98.96           H  
ATOM   1608  HA  ALA B 110       0.466  -6.282  66.675  1.00 98.96           H  
ATOM   1609  HB1 ALA B 110       2.482  -6.163  68.176  1.00 98.96           H  
ATOM   1610  HB2 ALA B 110       1.267  -4.968  68.604  1.00 98.96           H  
ATOM   1611  HB3 ALA B 110       1.458  -6.426  69.571  1.00 98.96           H  
ATOM   1612  N   ARG B 111       0.475  -9.072  68.480  1.00 98.91           N  
ATOM   1613  CA  ARG B 111       0.632 -10.528  68.451  1.00 98.91           C  
ATOM   1614  C   ARG B 111      -0.233 -11.208  67.378  1.00 98.91           C  
ATOM   1615  O   ARG B 111       0.227 -12.153  66.741  1.00 98.91           O  
ATOM   1616  CB  ARG B 111       0.349 -11.073  69.868  1.00 98.91           C  
ATOM   1617  CG  ARG B 111       0.562 -12.581  70.066  1.00 98.91           C  
ATOM   1618  CD  ARG B 111       2.034 -13.002  69.941  1.00 98.91           C  
ATOM   1619  NE  ARG B 111       2.178 -14.461  70.040  1.00 98.91           N  
ATOM   1620  CZ  ARG B 111       2.234 -15.220  71.149  1.00 98.91           C  
ATOM   1621  NH1 ARG B 111       2.212 -14.703  72.385  1.00 98.91           N  
ATOM   1622  NH2 ARG B 111       2.300 -16.548  71.016  1.00 98.91           N1+
ATOM   1623  H   ARG B 111       0.075  -8.689  69.327  1.00 98.91           H  
ATOM   1624  HA  ARG B 111       1.664 -10.735  68.176  1.00 98.91           H  
ATOM   1625  HB3 ARG B 111      -0.678 -10.837  70.144  1.00 98.91           H  
ATOM   1626  HB2 ARG B 111       0.976 -10.546  70.589  1.00 98.91           H  
ATOM   1627  HG3 ARG B 111      -0.084 -13.177  69.419  1.00 98.91           H  
ATOM   1628  HG2 ARG B 111       0.231 -12.803  71.081  1.00 98.91           H  
ATOM   1629  HD3 ARG B 111       2.608 -12.562  70.756  1.00 98.91           H  
ATOM   1630  HD2 ARG B 111       2.488 -12.628  69.026  1.00 98.91           H  
ATOM   1631  HE  ARG B 111       2.103 -14.959  69.161  1.00 98.91           H  
ATOM   1632 HH12 ARG B 111       2.243 -15.321  73.185  1.00 98.91           H  
ATOM   1633 HH11 ARG B 111       2.193 -13.702  72.524  1.00 98.91           H  
ATOM   1634 HH22 ARG B 111       2.339 -17.139  71.841  1.00 98.91           H  
ATOM   1635 HH21 ARG B 111       2.220 -16.972  70.100  1.00 98.91           H  
ATOM   1636  N   LEU B 112      -1.447 -10.680  67.170  1.00 98.82           N  
ATOM   1637  CA  LEU B 112      -2.382 -11.122  66.144  1.00 98.82           C  
ATOM   1638  C   LEU B 112      -1.890 -10.793  64.722  1.00 98.82           C  
ATOM   1639  O   LEU B 112      -2.063 -11.628  63.840  1.00 98.82           O  
ATOM   1640  CB  LEU B 112      -3.748 -10.485  66.450  1.00 98.82           C  
ATOM   1641  CG  LEU B 112      -4.949 -11.029  65.662  1.00 98.82           C  
ATOM   1642  CD1 LEU B 112      -5.393 -12.411  66.174  1.00 98.82           C  
ATOM   1643  CD2 LEU B 112      -6.099 -10.015  65.700  1.00 98.82           C  
ATOM   1644  H   LEU B 112      -1.758  -9.914  67.751  1.00 98.82           H  
ATOM   1645  HA  LEU B 112      -2.466 -12.206  66.227  1.00 98.82           H  
ATOM   1646  HB3 LEU B 112      -3.660  -9.412  66.276  1.00 98.82           H  
ATOM   1647  HB2 LEU B 112      -3.981 -10.593  67.509  1.00 98.82           H  
ATOM   1648  HG  LEU B 112      -4.660 -11.144  64.618  1.00 98.82           H  
ATOM   1649 HD11 LEU B 112      -5.897 -12.968  65.387  1.00 98.82           H  
ATOM   1650 HD12 LEU B 112      -4.557 -13.017  66.521  1.00 98.82           H  
ATOM   1651 HD13 LEU B 112      -6.094 -12.326  67.006  1.00 98.82           H  
ATOM   1652 HD21 LEU B 112      -7.031 -10.446  66.066  1.00 98.82           H  
ATOM   1653 HD22 LEU B 112      -5.885  -9.153  66.332  1.00 98.82           H  
ATOM   1654 HD23 LEU B 112      -6.265  -9.641  64.691  1.00 98.82           H  
ATOM   1655  N   VAL B 113      -1.252  -9.623  64.525  1.00 98.87           N  
ATOM   1656  CA  VAL B 113      -0.608  -9.240  63.261  1.00 98.87           C  
ATOM   1657  C   VAL B 113       0.566 -10.174  62.899  1.00 98.87           C  
ATOM   1658  O   VAL B 113       0.683 -10.551  61.735  1.00 98.87           O  
ATOM   1659  CB  VAL B 113      -0.139  -7.749  63.268  1.00 98.87           C  
ATOM   1660  CG1 VAL B 113       0.856  -7.348  62.154  1.00 98.87           C  
ATOM   1661  CG2 VAL B 113      -1.348  -6.800  63.204  1.00 98.87           C  
ATOM   1662  H   VAL B 113      -1.155  -8.972  65.292  1.00 98.87           H  
ATOM   1663  HA  VAL B 113      -1.353  -9.351  62.471  1.00 98.87           H  
ATOM   1664  HB  VAL B 113       0.360  -7.558  64.218  1.00 98.87           H  
ATOM   1665 HG11 VAL B 113       1.063  -6.278  62.180  1.00 98.87           H  
ATOM   1666 HG12 VAL B 113       1.818  -7.850  62.256  1.00 98.87           H  
ATOM   1667 HG13 VAL B 113       0.460  -7.581  61.165  1.00 98.87           H  
ATOM   1668 HG21 VAL B 113      -1.043  -5.759  63.324  1.00 98.87           H  
ATOM   1669 HG22 VAL B 113      -1.859  -6.888  62.246  1.00 98.87           H  
ATOM   1670 HG23 VAL B 113      -2.082  -7.016  63.977  1.00 98.87           H  
ATOM   1671  N   MET B 114       1.368 -10.576  63.900  1.00 98.80           N  
ATOM   1672  CA  MET B 114       2.481 -11.516  63.742  1.00 98.80           C  
ATOM   1673  C   MET B 114       2.032 -12.921  63.293  1.00 98.80           C  
ATOM   1674  O   MET B 114       2.670 -13.503  62.416  1.00 98.80           O  
ATOM   1675  CB  MET B 114       3.263 -11.596  65.069  1.00 98.80           C  
ATOM   1676  CG  MET B 114       4.589 -12.368  64.986  1.00 98.80           C  
ATOM   1677  SD  MET B 114       5.451 -12.473  66.572  1.00 98.80           S  
ATOM   1678  CE  MET B 114       4.480 -13.807  67.312  1.00 98.80           C  
ATOM   1679  H   MET B 114       1.203 -10.232  64.836  1.00 98.80           H  
ATOM   1680  HA  MET B 114       3.143 -11.106  62.977  1.00 98.80           H  
ATOM   1681  HB3 MET B 114       2.630 -12.043  65.833  1.00 98.80           H  
ATOM   1682  HB2 MET B 114       3.478 -10.600  65.443  1.00 98.80           H  
ATOM   1683  HG3 MET B 114       5.247 -11.879  64.270  1.00 98.80           H  
ATOM   1684  HG2 MET B 114       4.437 -13.383  64.620  1.00 98.80           H  
ATOM   1685  HE1 MET B 114       4.624 -13.819  68.387  1.00 98.80           H  
ATOM   1686  HE2 MET B 114       3.417 -13.676  67.126  1.00 98.80           H  
ATOM   1687  HE3 MET B 114       4.782 -14.771  66.901  1.00 98.80           H  
ATOM   1688  N   GLU B 115       0.968 -13.439  63.929  1.00 98.45           N  
ATOM   1689  CA  GLU B 115       0.499 -14.815  63.768  1.00 98.45           C  
ATOM   1690  C   GLU B 115      -0.502 -15.016  62.624  1.00 98.45           C  
ATOM   1691  O   GLU B 115      -0.449 -16.060  61.976  1.00 98.45           O  
ATOM   1692  CB  GLU B 115      -0.141 -15.286  65.085  1.00 98.45           C  
ATOM   1693  CG  GLU B 115       0.875 -15.440  66.231  1.00 98.45           C  
ATOM   1694  CD  GLU B 115       0.260 -16.010  67.515  1.00 98.45           C  
ATOM   1695  OE1 GLU B 115       0.961 -16.828  68.148  1.00 98.45           O  
ATOM   1696  OE2 GLU B 115      -0.877 -15.617  67.863  1.00 98.45           O1-
ATOM   1697  H   GLU B 115       0.507 -12.893  64.645  1.00 98.45           H  
ATOM   1698  HA  GLU B 115       1.356 -15.459  63.562  1.00 98.45           H  
ATOM   1699  HB3 GLU B 115      -0.652 -16.239  64.932  1.00 98.45           H  
ATOM   1700  HB2 GLU B 115      -0.915 -14.573  65.376  1.00 98.45           H  
ATOM   1701  HG3 GLU B 115       1.327 -14.479  66.469  1.00 98.45           H  
ATOM   1702  HG2 GLU B 115       1.691 -16.085  65.899  1.00 98.45           H  
ATOM   1703  N   GLN B 116      -1.416 -14.052  62.432  1.00 98.07           N  
ATOM   1704  CA  GLN B 116      -2.590 -14.188  61.564  1.00 98.07           C  
ATOM   1705  C   GLN B 116      -2.511 -13.300  60.310  1.00 98.07           C  
ATOM   1706  O   GLN B 116      -3.540 -13.083  59.667  1.00 98.07           O  
ATOM   1707  CB  GLN B 116      -3.876 -13.906  62.379  1.00 98.07           C  
ATOM   1708  CG  GLN B 116      -4.073 -14.779  63.636  1.00 98.07           C  
ATOM   1709  CD  GLN B 116      -4.151 -16.277  63.340  1.00 98.07           C  
ATOM   1710  NE2 GLN B 116      -3.543 -17.098  64.197  1.00 98.07           N  
ATOM   1711  OE1 GLN B 116      -4.781 -16.689  62.368  1.00 98.07           O  
ATOM   1712  H   GLN B 116      -1.387 -13.214  62.999  1.00 98.07           H  
ATOM   1713  HA  GLN B 116      -2.655 -15.207  61.180  1.00 98.07           H  
ATOM   1714  HB3 GLN B 116      -4.737 -14.058  61.730  1.00 98.07           H  
ATOM   1715  HB2 GLN B 116      -3.920 -12.857  62.668  1.00 98.07           H  
ATOM   1716  HG3 GLN B 116      -5.012 -14.507  64.111  1.00 98.07           H  
ATOM   1717  HG2 GLN B 116      -3.288 -14.576  64.365  1.00 98.07           H  
ATOM   1718 HE22 GLN B 116      -3.578 -18.097  64.049  1.00 98.07           H  
ATOM   1719 HE21 GLN B 116      -3.045 -16.733  64.996  1.00 98.07           H  
ATOM   1720  N   SER B 117      -1.305 -12.827  59.959  1.00 95.66           N  
ATOM   1721  CA  SER B 117      -1.040 -12.111  58.714  1.00 95.66           C  
ATOM   1722  C   SER B 117       0.423 -12.332  58.288  1.00 95.66           C  
ATOM   1723  O   SER B 117       1.264 -12.617  59.144  1.00 95.66           O  
ATOM   1724  CB  SER B 117      -1.438 -10.617  58.861  1.00 95.66           C  
ATOM   1725  OG  SER B 117      -0.391  -9.771  59.285  1.00 95.66           O  
ATOM   1726  H   SER B 117      -0.495 -13.035  60.528  1.00 95.66           H  
ATOM   1727  HA  SER B 117      -1.683 -12.564  57.958  1.00 95.66           H  
ATOM   1728  HB3 SER B 117      -2.262 -10.506  59.557  1.00 95.66           H  
ATOM   1729  HB2 SER B 117      -1.801 -10.228  57.911  1.00 95.66           H  
ATOM   1730  HG  SER B 117      -0.074 -10.071  60.145  1.00 95.66           H  
ATOM   1731  N   PRO B 118       0.719 -12.129  56.984  1.00 94.60           N  
ATOM   1732  CA  PRO B 118       2.108 -12.053  56.508  1.00 94.60           C  
ATOM   1733  C   PRO B 118       2.815 -10.725  56.853  1.00 94.60           C  
ATOM   1734  O   PRO B 118       4.021 -10.650  56.639  1.00 94.60           O  
ATOM   1735  CB  PRO B 118       1.961 -12.246  54.991  1.00 94.60           C  
ATOM   1736  CG  PRO B 118       0.618 -11.614  54.663  1.00 94.60           C  
ATOM   1737  CD  PRO B 118      -0.234 -11.952  55.882  1.00 94.60           C  
ATOM   1738  HA  PRO B 118       2.705 -12.869  56.920  1.00 94.60           H  
ATOM   1739  HB3 PRO B 118       1.931 -13.313  54.764  1.00 94.60           H  
ATOM   1740  HB2 PRO B 118       2.777 -11.814  54.409  1.00 94.60           H  
ATOM   1741  HG3 PRO B 118       0.188 -11.963  53.723  1.00 94.60           H  
ATOM   1742  HG2 PRO B 118       0.738 -10.533  54.594  1.00 94.60           H  
ATOM   1743  HD2 PRO B 118      -0.970 -11.170  56.062  1.00 94.60           H  
ATOM   1744  HD3 PRO B 118      -0.763 -12.893  55.724  1.00 94.60           H  
ATOM   1745  N   HIS B 119       2.063  -9.725  57.353  1.00 97.12           N  
ATOM   1746  CA  HIS B 119       2.517  -8.367  57.662  1.00 97.12           C  
ATOM   1747  C   HIS B 119       3.217  -8.270  59.024  1.00 97.12           C  
ATOM   1748  O   HIS B 119       2.974  -9.095  59.905  1.00 97.12           O  
ATOM   1749  CB  HIS B 119       1.328  -7.387  57.589  1.00 97.12           C  
ATOM   1750  CG  HIS B 119       0.499  -7.502  56.334  1.00 97.12           C  
ATOM   1751  CD2 HIS B 119      -0.862  -7.587  56.147  1.00 97.12           C  
ATOM   1752  ND1 HIS B 119       1.056  -7.597  55.069  1.00 97.12           N  
ATOM   1753  CE1 HIS B 119       0.047  -7.723  54.203  1.00 97.12           C  
ATOM   1754  NE2 HIS B 119      -1.146  -7.720  54.785  1.00 97.12           N  
ATOM   1755  H   HIS B 119       1.084  -9.895  57.536  1.00 97.12           H  
ATOM   1756  HA  HIS B 119       3.212  -8.064  56.889  1.00 97.12           H  
ATOM   1757  HB3 HIS B 119       1.691  -6.360  57.649  1.00 97.12           H  
ATOM   1758  HB2 HIS B 119       0.669  -7.518  58.447  1.00 97.12           H  
ATOM   1759  HD2 HIS B 119      -1.649  -7.567  56.885  1.00 97.12           H  
ATOM   1760  HD1 HIS B 119       2.044  -7.579  54.846  1.00 97.12           H  
ATOM   1761  HE1 HIS B 119       0.189  -7.817  53.137  1.00 97.12           H  
ATOM   1762  N   VAL B 120       4.052  -7.228  59.162  1.00 98.77           N  
ATOM   1763  CA  VAL B 120       4.753  -6.891  60.402  1.00 98.77           C  
ATOM   1764  C   VAL B 120       4.164  -5.637  61.071  1.00 98.77           C  
ATOM   1765  O   VAL B 120       4.257  -5.540  62.289  1.00 98.77           O  
ATOM   1766  CB  VAL B 120       6.275  -6.674  60.154  1.00 98.77           C  
ATOM   1767  CG1 VAL B 120       7.061  -6.058  61.332  1.00 98.77           C  
ATOM   1768  CG2 VAL B 120       6.953  -7.992  59.749  1.00 98.77           C  
ATOM   1769  H   VAL B 120       4.204  -6.607  58.381  1.00 98.77           H  
ATOM   1770  HA  VAL B 120       4.644  -7.704  61.119  1.00 98.77           H  
ATOM   1771  HB  VAL B 120       6.377  -5.999  59.304  1.00 98.77           H  
ATOM   1772 HG11 VAL B 120       8.135  -6.145  61.172  1.00 98.77           H  
ATOM   1773 HG12 VAL B 120       6.841  -4.999  61.465  1.00 98.77           H  
ATOM   1774 HG13 VAL B 120       6.836  -6.570  62.268  1.00 98.77           H  
ATOM   1775 HG21 VAL B 120       7.975  -7.820  59.413  1.00 98.77           H  
ATOM   1776 HG22 VAL B 120       6.990  -8.692  60.583  1.00 98.77           H  
ATOM   1777 HG23 VAL B 120       6.420  -8.483  58.938  1.00 98.77           H  
ATOM   1778  N   MET B 121       3.561  -4.710  60.307  1.00 98.90           N  
ATOM   1779  CA  MET B 121       2.998  -3.485  60.868  1.00 98.90           C  
ATOM   1780  C   MET B 121       1.692  -3.123  60.160  1.00 98.90           C  
ATOM   1781  O   MET B 121       1.670  -3.000  58.936  1.00 98.90           O  
ATOM   1782  CB  MET B 121       4.048  -2.352  60.834  1.00 98.90           C  
ATOM   1783  CG  MET B 121       3.608  -1.055  61.536  1.00 98.90           C  
ATOM   1784  SD  MET B 121       4.917   0.198  61.599  1.00 98.90           S  
ATOM   1785  CE  MET B 121       4.100   1.470  62.594  1.00 98.90           C  
ATOM   1786  H   MET B 121       3.484  -4.827  59.308  1.00 98.90           H  
ATOM   1787  HA  MET B 121       2.752  -3.653  61.916  1.00 98.90           H  
ATOM   1788  HB3 MET B 121       4.314  -2.128  59.800  1.00 98.90           H  
ATOM   1789  HB2 MET B 121       4.967  -2.703  61.306  1.00 98.90           H  
ATOM   1790  HG3 MET B 121       3.300  -1.277  62.558  1.00 98.90           H  
ATOM   1791  HG2 MET B 121       2.744  -0.618  61.035  1.00 98.90           H  
ATOM   1792  HE1 MET B 121       4.768   2.315  62.754  1.00 98.90           H  
ATOM   1793  HE2 MET B 121       3.210   1.834  62.088  1.00 98.90           H  
ATOM   1794  HE3 MET B 121       3.813   1.064  63.563  1.00 98.90           H  
ATOM   1795  N   MET B 122       0.649  -2.927  60.977  1.00 98.89           N  
ATOM   1796  CA  MET B 122      -0.624  -2.325  60.597  1.00 98.89           C  
ATOM   1797  C   MET B 122      -0.766  -0.996  61.357  1.00 98.89           C  
ATOM   1798  O   MET B 122      -0.187  -0.855  62.433  1.00 98.89           O  
ATOM   1799  CB  MET B 122      -1.775  -3.290  60.945  1.00 98.89           C  
ATOM   1800  CG  MET B 122      -1.739  -4.642  60.206  1.00 98.89           C  
ATOM   1801  SD  MET B 122      -1.842  -4.569  58.395  1.00 98.89           S  
ATOM   1802  CE  MET B 122      -3.519  -3.920  58.183  1.00 98.89           C  
ATOM   1803  H   MET B 122       0.776  -3.064  61.971  1.00 98.89           H  
ATOM   1804  HA  MET B 122      -0.640  -2.128  59.529  1.00 98.89           H  
ATOM   1805  HB3 MET B 122      -2.718  -2.798  60.718  1.00 98.89           H  
ATOM   1806  HB2 MET B 122      -1.788  -3.479  62.020  1.00 98.89           H  
ATOM   1807  HG3 MET B 122      -2.565  -5.261  60.557  1.00 98.89           H  
ATOM   1808  HG2 MET B 122      -0.829  -5.183  60.466  1.00 98.89           H  
ATOM   1809  HE1 MET B 122      -3.746  -3.845  57.122  1.00 98.89           H  
ATOM   1810  HE2 MET B 122      -4.252  -4.577  58.652  1.00 98.89           H  
ATOM   1811  HE3 MET B 122      -3.611  -2.924  58.614  1.00 98.89           H  
ATOM   1812  N   ILE B 123      -1.534  -0.039  60.809  1.00 98.89           N  
ATOM   1813  CA  ILE B 123      -1.732   1.279  61.420  1.00 98.89           C  
ATOM   1814  C   ILE B 123      -3.192   1.751  61.332  1.00 98.89           C  
ATOM   1815  O   ILE B 123      -3.916   1.359  60.415  1.00 98.89           O  
ATOM   1816  CB  ILE B 123      -0.803   2.378  60.810  1.00 98.89           C  
ATOM   1817  CG1 ILE B 123      -1.110   2.811  59.350  1.00 98.89           C  
ATOM   1818  CG2 ILE B 123       0.678   2.001  60.995  1.00 98.89           C  
ATOM   1819  CD1 ILE B 123      -0.405   4.094  58.883  1.00 98.89           C  
ATOM   1820  H   ILE B 123      -1.965  -0.185  59.906  1.00 98.89           H  
ATOM   1821  HA  ILE B 123      -1.512   1.198  62.483  1.00 98.89           H  
ATOM   1822  HB  ILE B 123      -0.962   3.264  61.421  1.00 98.89           H  
ATOM   1823 HG13 ILE B 123      -2.177   2.965  59.199  1.00 98.89           H  
ATOM   1824 HG12 ILE B 123      -0.835   2.014  58.669  1.00 98.89           H  
ATOM   1825 HG21 ILE B 123       1.346   2.844  60.827  1.00 98.89           H  
ATOM   1826 HG22 ILE B 123       0.861   1.646  62.007  1.00 98.89           H  
ATOM   1827 HG23 ILE B 123       0.974   1.202  60.314  1.00 98.89           H  
ATOM   1828 HD11 ILE B 123      -0.069   3.994  57.851  1.00 98.89           H  
ATOM   1829 HD12 ILE B 123      -1.084   4.947  58.923  1.00 98.89           H  
ATOM   1830 HD13 ILE B 123       0.469   4.341  59.482  1.00 98.89           H  
ATOM   1831  N   GLY B 124      -3.558   2.625  62.289  1.00 98.37           N  
ATOM   1832  CA  GLY B 124      -4.814   3.371  62.369  1.00 98.37           C  
ATOM   1833  C   GLY B 124      -6.041   2.454  62.372  1.00 98.37           C  
ATOM   1834  O   GLY B 124      -6.046   1.406  63.018  1.00 98.37           O  
ATOM   1835  H   GLY B 124      -2.884   2.835  63.015  1.00 98.37           H  
ATOM   1836  HA3 GLY B 124      -4.860   4.076  61.537  1.00 98.37           H  
ATOM   1837  HA2 GLY B 124      -4.813   3.959  63.287  1.00 98.37           H  
ATOM   1838  N   GLU B 125      -7.079   2.876  61.631  1.00 97.90           N  
ATOM   1839  CA  GLU B 125      -8.320   2.135  61.396  1.00 97.90           C  
ATOM   1840  C   GLU B 125      -8.108   0.756  60.740  1.00 97.90           C  
ATOM   1841  O   GLU B 125      -8.875  -0.159  61.018  1.00 97.90           O  
ATOM   1842  CB  GLU B 125      -9.278   3.031  60.579  1.00 97.90           C  
ATOM   1843  CG  GLU B 125     -10.633   2.379  60.210  1.00 97.90           C  
ATOM   1844  CD  GLU B 125     -11.612   3.264  59.423  1.00 97.90           C  
ATOM   1845  OE1 GLU B 125     -12.767   2.807  59.273  1.00 97.90           O  
ATOM   1846  OE2 GLU B 125     -11.213   4.359  58.964  1.00 97.90           O1-
ATOM   1847  H   GLU B 125      -7.008   3.761  61.149  1.00 97.90           H  
ATOM   1848  HA  GLU B 125      -8.777   1.959  62.372  1.00 97.90           H  
ATOM   1849  HB3 GLU B 125      -8.770   3.355  59.668  1.00 97.90           H  
ATOM   1850  HB2 GLU B 125      -9.474   3.939  61.152  1.00 97.90           H  
ATOM   1851  HG3 GLU B 125     -11.124   2.028  61.119  1.00 97.90           H  
ATOM   1852  HG2 GLU B 125     -10.459   1.501  59.592  1.00 97.90           H  
ATOM   1853  N   GLY B 126      -7.063   0.619  59.909  1.00 98.14           N  
ATOM   1854  CA  GLY B 126      -6.728  -0.622  59.221  1.00 98.14           C  
ATOM   1855  C   GLY B 126      -6.198  -1.705  60.176  1.00 98.14           C  
ATOM   1856  O   GLY B 126      -6.492  -2.882  59.968  1.00 98.14           O  
ATOM   1857  H   GLY B 126      -6.459   1.411  59.745  1.00 98.14           H  
ATOM   1858  HA3 GLY B 126      -5.957  -0.368  58.506  1.00 98.14           H  
ATOM   1859  HA2 GLY B 126      -7.587  -0.993  58.659  1.00 98.14           H  
ATOM   1860  N   ALA B 127      -5.470  -1.311  61.238  1.00 98.76           N  
ATOM   1861  CA  ALA B 127      -5.056  -2.191  62.336  1.00 98.76           C  
ATOM   1862  C   ALA B 127      -6.231  -2.657  63.201  1.00 98.76           C  
ATOM   1863  O   ALA B 127      -6.260  -3.824  63.591  1.00 98.76           O  
ATOM   1864  CB  ALA B 127      -4.020  -1.478  63.217  1.00 98.76           C  
ATOM   1865  H   ALA B 127      -5.263  -0.328  61.354  1.00 98.76           H  
ATOM   1866  HA  ALA B 127      -4.597  -3.084  61.912  1.00 98.76           H  
ATOM   1867  HB1 ALA B 127      -3.764  -2.071  64.096  1.00 98.76           H  
ATOM   1868  HB2 ALA B 127      -3.101  -1.299  62.673  1.00 98.76           H  
ATOM   1869  HB3 ALA B 127      -4.381  -0.511  63.561  1.00 98.76           H  
ATOM   1870  N   GLU B 128      -7.181  -1.742  63.459  1.00 98.71           N  
ATOM   1871  CA  GLU B 128      -8.419  -2.017  64.181  1.00 98.71           C  
ATOM   1872  C   GLU B 128      -9.338  -2.981  63.428  1.00 98.71           C  
ATOM   1873  O   GLU B 128      -9.753  -3.971  64.019  1.00 98.71           O  
ATOM   1874  CB  GLU B 128      -9.161  -0.710  64.471  1.00 98.71           C  
ATOM   1875  CG  GLU B 128      -8.421   0.220  65.443  1.00 98.71           C  
ATOM   1876  CD  GLU B 128      -9.176   1.518  65.747  1.00 98.71           C  
ATOM   1877  OE1 GLU B 128      -8.762   2.166  66.724  1.00 98.71           O  
ATOM   1878  OE2 GLU B 128     -10.147   1.864  65.040  1.00 98.71           O1-
ATOM   1879  H   GLU B 128      -7.071  -0.800  63.112  1.00 98.71           H  
ATOM   1880  HA  GLU B 128      -8.160  -2.482  65.135  1.00 98.71           H  
ATOM   1881  HB3 GLU B 128     -10.145  -0.933  64.879  1.00 98.71           H  
ATOM   1882  HB2 GLU B 128      -9.343  -0.184  63.534  1.00 98.71           H  
ATOM   1883  HG3 GLU B 128      -7.442   0.483  65.045  1.00 98.71           H  
ATOM   1884  HG2 GLU B 128      -8.240  -0.312  66.379  1.00 98.71           H  
ATOM   1885  N   ASN B 129      -9.612  -2.697  62.142  1.00 98.46           N  
ATOM   1886  CA  ASN B 129     -10.445  -3.520  61.256  1.00 98.46           C  
ATOM   1887  C   ASN B 129      -9.880  -4.934  61.069  1.00 98.46           C  
ATOM   1888  O   ASN B 129     -10.664  -5.881  61.069  1.00 98.46           O  
ATOM   1889  CB  ASN B 129     -10.620  -2.826  59.883  1.00 98.46           C  
ATOM   1890  CG  ASN B 129     -11.484  -1.559  59.907  1.00 98.46           C  
ATOM   1891  ND2 ASN B 129     -11.515  -0.836  58.786  1.00 98.46           N  
ATOM   1892  OD1 ASN B 129     -12.121  -1.233  60.907  1.00 98.46           O  
ATOM   1893  H   ASN B 129      -9.247  -1.843  61.738  1.00 98.46           H  
ATOM   1894  HA  ASN B 129     -11.417  -3.594  61.749  1.00 98.46           H  
ATOM   1895  HB3 ASN B 129     -11.108  -3.513  59.190  1.00 98.46           H  
ATOM   1896  HB2 ASN B 129      -9.646  -2.591  59.452  1.00 98.46           H  
ATOM   1897 HD22 ASN B 129     -12.061   0.014  58.754  1.00 98.46           H  
ATOM   1898 HD21 ASN B 129     -10.987  -1.116  57.972  1.00 98.46           H  
ATOM   1899  N   PHE B 130      -8.542  -5.055  60.983  1.00 98.47           N  
ATOM   1900  CA  PHE B 130      -7.830  -6.331  61.018  1.00 98.47           C  
ATOM   1901  C   PHE B 130      -8.077  -7.102  62.326  1.00 98.47           C  
ATOM   1902  O   PHE B 130      -8.452  -8.271  62.271  1.00 98.47           O  
ATOM   1903  CB  PHE B 130      -6.327  -6.122  60.712  1.00 98.47           C  
ATOM   1904  CG  PHE B 130      -5.458  -7.358  60.878  1.00 98.47           C  
ATOM   1905  CD1 PHE B 130      -4.887  -7.665  62.133  1.00 98.47           C  
ATOM   1906  CD2 PHE B 130      -5.391  -8.315  59.844  1.00 98.47           C  
ATOM   1907  CE1 PHE B 130      -4.250  -8.881  62.329  1.00 98.47           C  
ATOM   1908  CE2 PHE B 130      -4.731  -9.517  60.055  1.00 98.47           C  
ATOM   1909  CZ  PHE B 130      -4.172  -9.803  61.295  1.00 98.47           C  
ATOM   1910  H   PHE B 130      -7.967  -4.222  60.981  1.00 98.47           H  
ATOM   1911  HA  PHE B 130      -8.238  -6.945  60.212  1.00 98.47           H  
ATOM   1912  HB3 PHE B 130      -5.923  -5.326  61.339  1.00 98.47           H  
ATOM   1913  HB2 PHE B 130      -6.221  -5.773  59.684  1.00 98.47           H  
ATOM   1914  HD1 PHE B 130      -4.967  -6.966  62.954  1.00 98.47           H  
ATOM   1915  HD2 PHE B 130      -5.861  -8.119  58.892  1.00 98.47           H  
ATOM   1916  HE1 PHE B 130      -3.825  -9.112  63.293  1.00 98.47           H  
ATOM   1917  HE2 PHE B 130      -4.672 -10.245  59.259  1.00 98.47           H  
ATOM   1918  HZ  PHE B 130      -3.676 -10.747  61.461  1.00 98.47           H  
ATOM   1919  N   ALA B 131      -7.883  -6.423  63.467  1.00 98.78           N  
ATOM   1920  CA  ALA B 131      -8.070  -6.977  64.804  1.00 98.78           C  
ATOM   1921  C   ALA B 131      -9.504  -7.452  65.093  1.00 98.78           C  
ATOM   1922  O   ALA B 131      -9.668  -8.548  65.628  1.00 98.78           O  
ATOM   1923  CB  ALA B 131      -7.572  -5.971  65.844  1.00 98.78           C  
ATOM   1924  H   ALA B 131      -7.580  -5.458  63.428  1.00 98.78           H  
ATOM   1925  HA  ALA B 131      -7.431  -7.849  64.875  1.00 98.78           H  
ATOM   1926  HB1 ALA B 131      -7.792  -6.310  66.854  1.00 98.78           H  
ATOM   1927  HB2 ALA B 131      -6.493  -5.838  65.770  1.00 98.78           H  
ATOM   1928  HB3 ALA B 131      -8.035  -4.994  65.710  1.00 98.78           H  
ATOM   1929  N   PHE B 132     -10.502  -6.648  64.691  1.00 98.68           N  
ATOM   1930  CA  PHE B 132     -11.930  -6.936  64.847  1.00 98.68           C  
ATOM   1931  C   PHE B 132     -12.401  -8.106  63.970  1.00 98.68           C  
ATOM   1932  O   PHE B 132     -13.206  -8.911  64.438  1.00 98.68           O  
ATOM   1933  CB  PHE B 132     -12.768  -5.676  64.543  1.00 98.68           C  
ATOM   1934  CG  PHE B 132     -12.439  -4.416  65.330  1.00 98.68           C  
ATOM   1935  CD1 PHE B 132     -11.928  -4.468  66.647  1.00 98.68           C  
ATOM   1936  CD2 PHE B 132     -12.776  -3.159  64.781  1.00 98.68           C  
ATOM   1937  CE1 PHE B 132     -11.675  -3.294  67.340  1.00 98.68           C  
ATOM   1938  CE2 PHE B 132     -12.530  -1.998  65.498  1.00 98.68           C  
ATOM   1939  CZ  PHE B 132     -11.968  -2.067  66.765  1.00 98.68           C  
ATOM   1940  H   PHE B 132     -10.275  -5.753  64.274  1.00 98.68           H  
ATOM   1941  HA  PHE B 132     -12.100  -7.232  65.880  1.00 98.68           H  
ATOM   1942  HB3 PHE B 132     -13.825  -5.894  64.702  1.00 98.68           H  
ATOM   1943  HB2 PHE B 132     -12.668  -5.432  63.483  1.00 98.68           H  
ATOM   1944  HD1 PHE B 132     -11.700  -5.409  67.121  1.00 98.68           H  
ATOM   1945  HD2 PHE B 132     -13.210  -3.093  63.794  1.00 98.68           H  
ATOM   1946  HE1 PHE B 132     -11.264  -3.335  68.337  1.00 98.68           H  
ATOM   1947  HE2 PHE B 132     -12.770  -1.036  65.068  1.00 98.68           H  
ATOM   1948  HZ  PHE B 132     -11.781  -1.162  67.317  1.00 98.68           H  
ATOM   1949  N   ALA B 133     -11.854  -8.211  62.744  1.00 98.04           N  
ATOM   1950  CA  ALA B 133     -12.080  -9.326  61.818  1.00 98.04           C  
ATOM   1951  C   ALA B 133     -11.505 -10.670  62.305  1.00 98.04           C  
ATOM   1952  O   ALA B 133     -11.934 -11.713  61.813  1.00 98.04           O  
ATOM   1953  CB  ALA B 133     -11.501  -8.961  60.442  1.00 98.04           C  
ATOM   1954  H   ALA B 133     -11.208  -7.499  62.429  1.00 98.04           H  
ATOM   1955  HA  ALA B 133     -13.159  -9.454  61.708  1.00 98.04           H  
ATOM   1956  HB1 ALA B 133     -11.656  -9.765  59.721  1.00 98.04           H  
ATOM   1957  HB2 ALA B 133     -11.985  -8.071  60.039  1.00 98.04           H  
ATOM   1958  HB3 ALA B 133     -10.430  -8.763  60.493  1.00 98.04           H  
ATOM   1959  N   HIS B 134     -10.568 -10.619  63.264  1.00 98.10           N  
ATOM   1960  CA  HIS B 134      -9.942 -11.769  63.916  1.00 98.10           C  
ATOM   1961  C   HIS B 134     -10.413 -11.940  65.377  1.00 98.10           C  
ATOM   1962  O   HIS B 134      -9.783 -12.686  66.126  1.00 98.10           O  
ATOM   1963  CB  HIS B 134      -8.415 -11.620  63.801  1.00 98.10           C  
ATOM   1964  CG  HIS B 134      -7.855 -11.900  62.429  1.00 98.10           C  
ATOM   1965  CD2 HIS B 134      -7.339 -13.061  61.887  1.00 98.10           C  
ATOM   1966  ND1 HIS B 134      -7.831 -10.943  61.430  1.00 98.10           N1+
ATOM   1967  CE1 HIS B 134      -7.316 -11.518  60.347  1.00 98.10           C  
ATOM   1968  NE2 HIS B 134      -6.994 -12.789  60.572  1.00 98.10           N  
ATOM   1969  H   HIS B 134     -10.284  -9.714  63.615  1.00 98.10           H  
ATOM   1970  HA  HIS B 134     -10.226 -12.697  63.416  1.00 98.10           H  
ATOM   1971  HB3 HIS B 134      -7.904 -12.293  64.488  1.00 98.10           H  
ATOM   1972  HB2 HIS B 134      -8.145 -10.606  64.086  1.00 98.10           H  
ATOM   1973  HD2 HIS B 134      -7.185 -14.044  62.312  1.00 98.10           H  
ATOM   1974  HD1 HIS B 134      -8.147  -9.984  61.520  1.00 98.10           H  
ATOM   1975  HE1 HIS B 134      -7.172 -11.013  59.404  1.00 98.10           H  
ATOM   1976  HE2 HIS B 134      -6.583 -13.435  59.912  1.00 98.10           H  
ATOM   1977  N   GLY B 135     -11.545 -11.312  65.739  1.00 97.75           N  
ATOM   1978  CA  GLY B 135     -12.299 -11.635  66.948  1.00 97.75           C  
ATOM   1979  C   GLY B 135     -11.935 -10.792  68.177  1.00 97.75           C  
ATOM   1980  O   GLY B 135     -12.478 -11.077  69.244  1.00 97.75           O  
ATOM   1981  H   GLY B 135     -11.998 -10.695  65.078  1.00 97.75           H  
ATOM   1982  HA3 GLY B 135     -12.198 -12.693  67.196  1.00 97.75           H  
ATOM   1983  HA2 GLY B 135     -13.355 -11.472  66.731  1.00 97.75           H  
ATOM   1984  N   MET B 136     -11.070  -9.763  68.066  1.00 98.45           N  
ATOM   1985  CA  MET B 136     -10.855  -8.802  69.156  1.00 98.45           C  
ATOM   1986  C   MET B 136     -12.068  -7.875  69.321  1.00 98.45           C  
ATOM   1987  O   MET B 136     -12.678  -7.475  68.329  1.00 98.45           O  
ATOM   1988  CB  MET B 136      -9.576  -7.971  68.945  1.00 98.45           C  
ATOM   1989  CG  MET B 136      -8.291  -8.812  68.979  1.00 98.45           C  
ATOM   1990  SD  MET B 136      -6.752  -7.857  69.051  1.00 98.45           S  
ATOM   1991  CE  MET B 136      -6.847  -7.141  70.715  1.00 98.45           C  
ATOM   1992  H   MET B 136     -10.640  -9.550  67.176  1.00 98.45           H  
ATOM   1993  HA  MET B 136     -10.731  -9.362  70.086  1.00 98.45           H  
ATOM   1994  HB3 MET B 136      -9.521  -7.206  69.719  1.00 98.45           H  
ATOM   1995  HB2 MET B 136      -9.636  -7.423  68.006  1.00 98.45           H  
ATOM   1996  HG3 MET B 136      -8.248  -9.447  68.094  1.00 98.45           H  
ATOM   1997  HG2 MET B 136      -8.306  -9.483  69.839  1.00 98.45           H  
ATOM   1998  HE1 MET B 136      -5.925  -6.607  70.937  1.00 98.45           H  
ATOM   1999  HE2 MET B 136      -7.672  -6.434  70.794  1.00 98.45           H  
ATOM   2000  HE3 MET B 136      -6.979  -7.924  71.462  1.00 98.45           H  
ATOM   2001  N   GLU B 137     -12.383  -7.550  70.582  1.00 98.08           N  
ATOM   2002  CA  GLU B 137     -13.478  -6.656  70.942  1.00 98.08           C  
ATOM   2003  C   GLU B 137     -13.135  -5.192  70.620  1.00 98.08           C  
ATOM   2004  O   GLU B 137     -12.046  -4.730  70.966  1.00 98.08           O  
ATOM   2005  CB  GLU B 137     -13.815  -6.865  72.434  1.00 98.08           C  
ATOM   2006  CG  GLU B 137     -14.961  -5.971  72.969  1.00 98.08           C  
ATOM   2007  CD  GLU B 137     -15.334  -6.181  74.446  1.00 98.08           C  
ATOM   2008  OE1 GLU B 137     -16.334  -5.552  74.856  1.00 98.08           O  
ATOM   2009  OE2 GLU B 137     -14.630  -6.937  75.153  1.00 98.08           O1-
ATOM   2010  H   GLU B 137     -11.835  -7.914  71.348  1.00 98.08           H  
ATOM   2011  HA  GLU B 137     -14.357  -6.946  70.361  1.00 98.08           H  
ATOM   2012  HB3 GLU B 137     -12.914  -6.697  73.028  1.00 98.08           H  
ATOM   2013  HB2 GLU B 137     -14.085  -7.912  72.585  1.00 98.08           H  
ATOM   2014  HG3 GLU B 137     -15.852  -6.125  72.359  1.00 98.08           H  
ATOM   2015  HG2 GLU B 137     -14.694  -4.920  72.866  1.00 98.08           H  
ATOM   2016  N   CYS B 138     -14.107  -4.489  70.017  1.00 98.54           N  
ATOM   2017  CA  CYS B 138     -14.100  -3.038  69.873  1.00 98.54           C  
ATOM   2018  C   CYS B 138     -14.570  -2.418  71.196  1.00 98.54           C  
ATOM   2019  O   CYS B 138     -15.729  -2.605  71.568  1.00 98.54           O  
ATOM   2020  CB  CYS B 138     -14.965  -2.581  68.680  1.00 98.54           C  
ATOM   2021  SG  CYS B 138     -14.946  -0.772  68.482  1.00 98.54           S  
ATOM   2022  H   CYS B 138     -14.970  -4.950  69.770  1.00 98.54           H  
ATOM   2023  HA  CYS B 138     -13.080  -2.706  69.681  1.00 98.54           H  
ATOM   2024  HB3 CYS B 138     -15.999  -2.907  68.802  1.00 98.54           H  
ATOM   2025  HB2 CYS B 138     -14.603  -3.033  67.756  1.00 98.54           H  
ATOM   2026  HG  CYS B 138     -15.627  -0.502  69.599  1.00 98.54           H  
ATOM   2027  N   VAL B 139     -13.660  -1.706  71.872  1.00 98.55           N  
ATOM   2028  CA  VAL B 139     -13.940  -1.000  73.120  1.00 98.55           C  
ATOM   2029  C   VAL B 139     -13.984   0.517  72.877  1.00 98.55           C  
ATOM   2030  O   VAL B 139     -13.355   1.015  71.942  1.00 98.55           O  
ATOM   2031  CB  VAL B 139     -12.862  -1.305  74.198  1.00 98.55           C  
ATOM   2032  CG1 VAL B 139     -12.918  -2.784  74.621  1.00 98.55           C  
ATOM   2033  CG2 VAL B 139     -11.423  -0.895  73.822  1.00 98.55           C  
ATOM   2034  H   VAL B 139     -12.728  -1.595  71.495  1.00 98.55           H  
ATOM   2035  HA  VAL B 139     -14.911  -1.300  73.519  1.00 98.55           H  
ATOM   2036  HB  VAL B 139     -13.126  -0.729  75.087  1.00 98.55           H  
ATOM   2037 HG11 VAL B 139     -12.304  -2.965  75.502  1.00 98.55           H  
ATOM   2038 HG12 VAL B 139     -13.935  -3.083  74.876  1.00 98.55           H  
ATOM   2039 HG13 VAL B 139     -12.570  -3.443  73.825  1.00 98.55           H  
ATOM   2040 HG21 VAL B 139     -10.731  -1.116  74.630  1.00 98.55           H  
ATOM   2041 HG22 VAL B 139     -11.074  -1.452  72.957  1.00 98.55           H  
ATOM   2042 HG23 VAL B 139     -11.329   0.170  73.607  1.00 98.55           H  
ATOM   2043  N   SER B 140     -14.721   1.221  73.752  1.00 98.26           N  
ATOM   2044  CA  SER B 140     -14.769   2.683  73.813  1.00 98.26           C  
ATOM   2045  C   SER B 140     -13.384   3.243  74.216  1.00 98.26           C  
ATOM   2046  O   SER B 140     -12.793   2.691  75.144  1.00 98.26           O  
ATOM   2047  CB  SER B 140     -15.836   3.077  74.856  1.00 98.26           C  
ATOM   2048  OG  SER B 140     -15.949   4.483  74.973  1.00 98.26           O  
ATOM   2049  H   SER B 140     -15.212   0.733  74.486  1.00 98.26           H  
ATOM   2050  HA  SER B 140     -15.100   3.031  72.838  1.00 98.26           H  
ATOM   2051  HB3 SER B 140     -15.594   2.667  75.839  1.00 98.26           H  
ATOM   2052  HB2 SER B 140     -16.810   2.675  74.575  1.00 98.26           H  
ATOM   2053  HG  SER B 140     -16.626   4.688  75.624  1.00 98.26           H  
ATOM   2054  N   PRO B 141     -12.895   4.327  73.563  1.00 97.84           N  
ATOM   2055  CA  PRO B 141     -11.653   5.013  73.984  1.00 97.84           C  
ATOM   2056  C   PRO B 141     -11.623   5.528  75.440  1.00 97.84           C  
ATOM   2057  O   PRO B 141     -10.534   5.720  75.977  1.00 97.84           O  
ATOM   2058  CB  PRO B 141     -11.498   6.175  72.986  1.00 97.84           C  
ATOM   2059  CG  PRO B 141     -12.353   5.794  71.791  1.00 97.84           C  
ATOM   2060  CD  PRO B 141     -13.492   4.999  72.410  1.00 97.84           C  
ATOM   2061  HA  PRO B 141     -10.839   4.305  73.835  1.00 97.84           H  
ATOM   2062  HB3 PRO B 141     -10.458   6.351  72.707  1.00 97.84           H  
ATOM   2063  HB2 PRO B 141     -11.882   7.104  73.412  1.00 97.84           H  
ATOM   2064  HG3 PRO B 141     -11.784   5.148  71.125  1.00 97.84           H  
ATOM   2065  HG2 PRO B 141     -12.691   6.651  71.208  1.00 97.84           H  
ATOM   2066  HD2 PRO B 141     -14.285   5.661  72.760  1.00 97.84           H  
ATOM   2067  HD3 PRO B 141     -13.909   4.322  71.668  1.00 97.84           H  
ATOM   2068  N   GLU B 142     -12.806   5.713  76.056  1.00 97.78           N  
ATOM   2069  CA  GLU B 142     -12.997   6.139  77.444  1.00 97.78           C  
ATOM   2070  C   GLU B 142     -12.414   5.188  78.506  1.00 97.78           C  
ATOM   2071  O   GLU B 142     -12.148   5.653  79.613  1.00 97.78           O  
ATOM   2072  CB  GLU B 142     -14.497   6.343  77.724  1.00 97.78           C  
ATOM   2073  CG  GLU B 142     -15.161   7.443  76.867  1.00 97.78           C  
ATOM   2074  CD  GLU B 142     -16.652   7.682  77.164  1.00 97.78           C  
ATOM   2075  OE1 GLU B 142     -17.195   8.621  76.542  1.00 97.78           O  
ATOM   2076  OE2 GLU B 142     -17.241   6.942  77.985  1.00 97.78           O1-
ATOM   2077  H   GLU B 142     -13.657   5.536  75.541  1.00 97.78           H  
ATOM   2078  HA  GLU B 142     -12.491   7.099  77.562  1.00 97.78           H  
ATOM   2079  HB3 GLU B 142     -14.636   6.586  78.779  1.00 97.78           H  
ATOM   2080  HB2 GLU B 142     -15.017   5.397  77.563  1.00 97.78           H  
ATOM   2081  HG3 GLU B 142     -15.066   7.197  75.808  1.00 97.78           H  
ATOM   2082  HG2 GLU B 142     -14.626   8.382  77.013  1.00 97.78           H  
ATOM   2083  N   ILE B 143     -12.207   3.898  78.177  1.00 98.33           N  
ATOM   2084  CA  ILE B 143     -11.580   2.935  79.092  1.00 98.33           C  
ATOM   2085  C   ILE B 143     -10.088   3.243  79.353  1.00 98.33           C  
ATOM   2086  O   ILE B 143      -9.566   2.844  80.394  1.00 98.33           O  
ATOM   2087  CB  ILE B 143     -11.720   1.457  78.613  1.00 98.33           C  
ATOM   2088  CG1 ILE B 143     -10.812   1.010  77.438  1.00 98.33           C  
ATOM   2089  CG2 ILE B 143     -13.193   1.083  78.361  1.00 98.33           C  
ATOM   2090  CD1 ILE B 143     -10.633  -0.508  77.359  1.00 98.33           C  
ATOM   2091  H   ILE B 143     -12.443   3.564  77.252  1.00 98.33           H  
ATOM   2092  HA  ILE B 143     -12.092   3.018  80.053  1.00 98.33           H  
ATOM   2093  HB  ILE B 143     -11.412   0.857  79.472  1.00 98.33           H  
ATOM   2094 HG13 ILE B 143      -9.813   1.424  77.522  1.00 98.33           H  
ATOM   2095 HG12 ILE B 143     -11.197   1.379  76.491  1.00 98.33           H  
ATOM   2096 HG21 ILE B 143     -13.313   0.012  78.202  1.00 98.33           H  
ATOM   2097 HG22 ILE B 143     -13.816   1.353  79.214  1.00 98.33           H  
ATOM   2098 HG23 ILE B 143     -13.595   1.591  77.485  1.00 98.33           H  
ATOM   2099 HD11 ILE B 143      -9.812  -0.759  76.691  1.00 98.33           H  
ATOM   2100 HD12 ILE B 143     -10.387  -0.926  78.335  1.00 98.33           H  
ATOM   2101 HD13 ILE B 143     -11.530  -1.004  76.992  1.00 98.33           H  
ATOM   2102  N   PHE B 144      -9.446   3.954  78.409  1.00 98.33           N  
ATOM   2103  CA  PHE B 144      -8.047   4.372  78.474  1.00 98.33           C  
ATOM   2104  C   PHE B 144      -7.853   5.644  79.308  1.00 98.33           C  
ATOM   2105  O   PHE B 144      -6.752   5.865  79.814  1.00 98.33           O  
ATOM   2106  CB  PHE B 144      -7.502   4.558  77.046  1.00 98.33           C  
ATOM   2107  CG  PHE B 144      -7.737   3.371  76.132  1.00 98.33           C  
ATOM   2108  CD1 PHE B 144      -7.376   2.072  76.541  1.00 98.33           C  
ATOM   2109  CD2 PHE B 144      -8.310   3.550  74.858  1.00 98.33           C  
ATOM   2110  CE1 PHE B 144      -7.618   0.985  75.720  1.00 98.33           C  
ATOM   2111  CE2 PHE B 144      -8.585   2.442  74.071  1.00 98.33           C  
ATOM   2112  CZ  PHE B 144      -8.249   1.168  74.499  1.00 98.33           C  
ATOM   2113  H   PHE B 144      -9.952   4.246  77.584  1.00 98.33           H  
ATOM   2114  HA  PHE B 144      -7.475   3.586  78.945  1.00 98.33           H  
ATOM   2115  HB3 PHE B 144      -6.433   4.768  77.074  1.00 98.33           H  
ATOM   2116  HB2 PHE B 144      -7.969   5.431  76.596  1.00 98.33           H  
ATOM   2117  HD1 PHE B 144      -6.963   1.903  77.519  1.00 98.33           H  
ATOM   2118  HD2 PHE B 144      -8.575   4.538  74.509  1.00 98.33           H  
ATOM   2119  HE1 PHE B 144      -7.340   0.000  76.059  1.00 98.33           H  
ATOM   2120  HE2 PHE B 144      -9.075   2.558  73.124  1.00 98.33           H  
ATOM   2121  HZ  PHE B 144      -8.487   0.323  73.876  1.00 98.33           H  
ATOM   2122  N   SER B 145      -8.927   6.441  79.441  1.00 97.72           N  
ATOM   2123  CA  SER B 145      -8.958   7.695  80.180  1.00 97.72           C  
ATOM   2124  C   SER B 145      -8.889   7.447  81.692  1.00 97.72           C  
ATOM   2125  O   SER B 145      -9.574   6.562  82.205  1.00 97.72           O  
ATOM   2126  CB  SER B 145     -10.260   8.450  79.847  1.00 97.72           C  
ATOM   2127  OG  SER B 145     -10.370   8.704  78.462  1.00 97.72           O  
ATOM   2128  H   SER B 145      -9.796   6.174  79.001  1.00 97.72           H  
ATOM   2129  HA  SER B 145      -8.103   8.301  79.870  1.00 97.72           H  
ATOM   2130  HB3 SER B 145     -10.297   9.403  80.376  1.00 97.72           H  
ATOM   2131  HB2 SER B 145     -11.137   7.892  80.172  1.00 97.72           H  
ATOM   2132  HG  SER B 145      -9.547   9.088  78.146  1.00 97.72           H  
ATOM   2133  N   THR B 146      -8.100   8.287  82.372  1.00 95.15           N  
ATOM   2134  CA  THR B 146      -8.091   8.425  83.825  1.00 95.15           C  
ATOM   2135  C   THR B 146      -8.009   9.937  84.142  1.00 95.15           C  
ATOM   2136  O   THR B 146      -7.438  10.680  83.336  1.00 95.15           O  
ATOM   2137  CB  THR B 146      -6.880   7.701  84.481  1.00 95.15           C  
ATOM   2138  CG2 THR B 146      -6.802   6.200  84.162  1.00 95.15           C  
ATOM   2139  OG1 THR B 146      -5.643   8.305  84.166  1.00 95.15           O  
ATOM   2140  H   THR B 146      -7.573   8.989  81.872  1.00 95.15           H  
ATOM   2141  HA  THR B 146      -9.013   7.998  84.216  1.00 95.15           H  
ATOM   2142  HB  THR B 146      -6.983   7.788  85.564  1.00 95.15           H  
ATOM   2143 HG21 THR B 146      -5.942   5.740  84.649  1.00 95.15           H  
ATOM   2144 HG22 THR B 146      -7.696   5.682  84.510  1.00 95.15           H  
ATOM   2145 HG23 THR B 146      -6.713   6.014  83.092  1.00 95.15           H  
ATOM   2146  HG1 THR B 146      -5.439   8.103  83.250  1.00 95.15           H  
ATOM   2147  N   PRO B 147      -8.556  10.376  85.304  1.00 94.69           N  
ATOM   2148  CA  PRO B 147      -8.441  11.777  85.762  1.00 94.69           C  
ATOM   2149  C   PRO B 147      -7.009  12.336  85.834  1.00 94.69           C  
ATOM   2150  O   PRO B 147      -6.810  13.488  85.460  1.00 94.69           O  
ATOM   2151  CB  PRO B 147      -9.114  11.780  87.145  1.00 94.69           C  
ATOM   2152  CG  PRO B 147     -10.088  10.619  87.095  1.00 94.69           C  
ATOM   2153  CD  PRO B 147      -9.356   9.588  86.247  1.00 94.69           C  
ATOM   2154  HA  PRO B 147      -9.030  12.388  85.075  1.00 94.69           H  
ATOM   2155  HB3 PRO B 147      -9.608  12.726  87.369  1.00 94.69           H  
ATOM   2156  HB2 PRO B 147      -8.383  11.598  87.935  1.00 94.69           H  
ATOM   2157  HG3 PRO B 147     -10.996  10.934  86.579  1.00 94.69           H  
ATOM   2158  HG2 PRO B 147     -10.373  10.248  88.080  1.00 94.69           H  
ATOM   2159  HD2 PRO B 147      -8.688   8.986  86.864  1.00 94.69           H  
ATOM   2160  HD3 PRO B 147     -10.084   8.929  85.775  1.00 94.69           H  
ATOM   2161  N   LEU B 148      -6.038  11.495  86.209  1.00 88.50           N  
ATOM   2162  CA  LEU B 148      -4.621  11.804  86.339  1.00 88.50           C  
ATOM   2163  C   LEU B 148      -4.011  12.215  84.993  1.00 88.50           C  
ATOM   2164  O   LEU B 148      -3.376  13.263  84.885  1.00 88.50           O  
ATOM   2165  CB  LEU B 148      -3.876  10.556  86.869  1.00 88.50           C  
ATOM   2166  CG  LEU B 148      -4.419   9.954  88.188  1.00 88.50           C  
ATOM   2167  CD1 LEU B 148      -5.516   8.895  87.959  1.00 88.50           C  
ATOM   2168  CD2 LEU B 148      -3.275   9.328  89.001  1.00 88.50           C  
ATOM   2169  H   LEU B 148      -6.304  10.558  86.465  1.00 88.50           H  
ATOM   2170  HA  LEU B 148      -4.508  12.631  87.043  1.00 88.50           H  
ATOM   2171  HB3 LEU B 148      -2.837  10.855  87.019  1.00 88.50           H  
ATOM   2172  HB2 LEU B 148      -3.833   9.772  86.111  1.00 88.50           H  
ATOM   2173  HG  LEU B 148      -4.835  10.760  88.795  1.00 88.50           H  
ATOM   2174 HD11 LEU B 148      -5.814   8.435  88.902  1.00 88.50           H  
ATOM   2175 HD12 LEU B 148      -6.420   9.311  87.522  1.00 88.50           H  
ATOM   2176 HD13 LEU B 148      -5.165   8.094  87.306  1.00 88.50           H  
ATOM   2177 HD21 LEU B 148      -3.636   8.922  89.946  1.00 88.50           H  
ATOM   2178 HD22 LEU B 148      -2.795   8.515  88.454  1.00 88.50           H  
ATOM   2179 HD23 LEU B 148      -2.508  10.065  89.241  1.00 88.50           H  
ATOM   2180  N   ARG B 149      -4.241  11.406  83.950  1.00 92.47           N  
ATOM   2181  CA  ARG B 149      -3.720  11.660  82.610  1.00 92.47           C  
ATOM   2182  C   ARG B 149      -4.409  12.858  81.946  1.00 92.47           C  
ATOM   2183  O   ARG B 149      -3.780  13.547  81.142  1.00 92.47           O  
ATOM   2184  CB  ARG B 149      -3.905  10.407  81.731  1.00 92.47           C  
ATOM   2185  CG  ARG B 149      -3.082   9.188  82.182  1.00 92.47           C  
ATOM   2186  CD  ARG B 149      -1.583   9.469  82.329  1.00 92.47           C  
ATOM   2187  NE  ARG B 149      -0.818   8.230  82.446  1.00 92.47           N  
ATOM   2188  CZ  ARG B 149       0.430   8.091  82.907  1.00 92.47           C  
ATOM   2189  NH1 ARG B 149       1.167   9.153  83.254  1.00 92.47           N  
ATOM   2190  NH2 ARG B 149       0.930   6.859  83.027  1.00 92.47           N1+
ATOM   2191  H   ARG B 149      -4.818  10.587  84.103  1.00 92.47           H  
ATOM   2192  HA  ARG B 149      -2.662  11.913  82.680  1.00 92.47           H  
ATOM   2193  HB3 ARG B 149      -3.629  10.644  80.703  1.00 92.47           H  
ATOM   2194  HB2 ARG B 149      -4.958  10.127  81.693  1.00 92.47           H  
ATOM   2195  HG3 ARG B 149      -3.243   8.380  81.469  1.00 92.47           H  
ATOM   2196  HG2 ARG B 149      -3.438   8.820  83.141  1.00 92.47           H  
ATOM   2197  HD3 ARG B 149      -1.422  10.049  83.235  1.00 92.47           H  
ATOM   2198  HD2 ARG B 149      -1.211  10.045  81.488  1.00 92.47           H  
ATOM   2199  HE  ARG B 149      -1.292   7.398  82.092  1.00 92.47           H  
ATOM   2200 HH12 ARG B 149       2.105   9.043  83.609  1.00 92.47           H  
ATOM   2201 HH11 ARG B 149       0.809  10.094  83.119  1.00 92.47           H  
ATOM   2202 HH22 ARG B 149       1.847   6.700  83.416  1.00 92.47           H  
ATOM   2203 HH21 ARG B 149       0.363   6.057  82.775  1.00 92.47           H  
ATOM   2204  N   TYR B 150      -5.672  13.134  82.295  1.00 94.63           N  
ATOM   2205  CA  TYR B 150      -6.387  14.306  81.798  1.00 94.63           C  
ATOM   2206  C   TYR B 150      -5.860  15.613  82.420  1.00 94.63           C  
ATOM   2207  O   TYR B 150      -5.718  16.594  81.695  1.00 94.63           O  
ATOM   2208  CB  TYR B 150      -7.905  14.131  81.989  1.00 94.63           C  
ATOM   2209  CG  TYR B 150      -8.719  15.194  81.275  1.00 94.63           C  
ATOM   2210  CD1 TYR B 150      -9.368  16.215  82.001  1.00 94.63           C  
ATOM   2211  CD2 TYR B 150      -8.787  15.186  79.866  1.00 94.63           C  
ATOM   2212  CE1 TYR B 150     -10.074  17.226  81.318  1.00 94.63           C  
ATOM   2213  CE2 TYR B 150      -9.490  16.197  79.185  1.00 94.63           C  
ATOM   2214  CZ  TYR B 150     -10.133  17.219  79.910  1.00 94.63           C  
ATOM   2215  OH  TYR B 150     -10.812  18.201  79.248  1.00 94.63           O  
ATOM   2216  H   TYR B 150      -6.156  12.557  82.970  1.00 94.63           H  
ATOM   2217  HA  TYR B 150      -6.200  14.367  80.724  1.00 94.63           H  
ATOM   2218  HB3 TYR B 150      -8.159  14.113  83.050  1.00 94.63           H  
ATOM   2219  HB2 TYR B 150      -8.215  13.164  81.591  1.00 94.63           H  
ATOM   2220  HD1 TYR B 150      -9.314  16.236  83.080  1.00 94.63           H  
ATOM   2221  HD2 TYR B 150      -8.287  14.413  79.301  1.00 94.63           H  
ATOM   2222  HE1 TYR B 150     -10.565  18.010  81.876  1.00 94.63           H  
ATOM   2223  HE2 TYR B 150      -9.528  16.183  78.106  1.00 94.63           H  
ATOM   2224  HH  TYR B 150     -10.818  18.082  78.292  1.00 94.63           H  
ATOM   2225  N   GLU B 151      -5.520  15.592  83.722  1.00 91.43           N  
ATOM   2226  CA  GLU B 151      -4.842  16.690  84.420  1.00 91.43           C  
ATOM   2227  C   GLU B 151      -3.435  16.980  83.873  1.00 91.43           C  
ATOM   2228  O   GLU B 151      -3.066  18.149  83.777  1.00 91.43           O  
ATOM   2229  CB  GLU B 151      -4.769  16.394  85.929  1.00 91.43           C  
ATOM   2230  CG  GLU B 151      -6.126  16.515  86.654  1.00 91.43           C  
ATOM   2231  CD  GLU B 151      -6.116  16.076  88.130  1.00 91.43           C  
ATOM   2232  OE1 GLU B 151      -7.214  16.124  88.727  1.00 91.43           O  
ATOM   2233  OE2 GLU B 151      -5.042  15.702  88.653  1.00 91.43           O1-
ATOM   2234  H   GLU B 151      -5.686  14.757  84.269  1.00 91.43           H  
ATOM   2235  HA  GLU B 151      -5.436  17.595  84.276  1.00 91.43           H  
ATOM   2236  HB3 GLU B 151      -4.051  17.063  86.406  1.00 91.43           H  
ATOM   2237  HB2 GLU B 151      -4.376  15.386  86.068  1.00 91.43           H  
ATOM   2238  HG3 GLU B 151      -6.888  15.940  86.129  1.00 91.43           H  
ATOM   2239  HG2 GLU B 151      -6.457  17.553  86.611  1.00 91.43           H  
ATOM   2240  N   GLN B 152      -2.696  15.936  83.474  1.00 87.01           N  
ATOM   2241  CA  GLN B 152      -1.383  16.041  82.841  1.00 87.01           C  
ATOM   2242  C   GLN B 152      -1.471  16.697  81.452  1.00 87.01           C  
ATOM   2243  O   GLN B 152      -0.604  17.496  81.101  1.00 87.01           O  
ATOM   2244  CB  GLN B 152      -0.759  14.637  82.727  1.00 87.01           C  
ATOM   2245  CG  GLN B 152      -0.309  14.074  84.089  1.00 87.01           C  
ATOM   2246  CD  GLN B 152      -0.056  12.567  84.068  1.00 87.01           C  
ATOM   2247  NE2 GLN B 152      -0.143  11.921  85.223  1.00 87.01           N  
ATOM   2248  OE1 GLN B 152       0.193  11.970  83.024  1.00 87.01           O  
ATOM   2249  H   GLN B 152      -3.067  15.011  83.656  1.00 87.01           H  
ATOM   2250  HA  GLN B 152      -0.741  16.670  83.462  1.00 87.01           H  
ATOM   2251  HB3 GLN B 152       0.117  14.672  82.077  1.00 87.01           H  
ATOM   2252  HB2 GLN B 152      -1.459  13.958  82.240  1.00 87.01           H  
ATOM   2253  HG3 GLN B 152      -1.055  14.289  84.853  1.00 87.01           H  
ATOM   2254  HG2 GLN B 152       0.604  14.576  84.410  1.00 87.01           H  
ATOM   2255 HE22 GLN B 152       0.045  10.932  85.268  1.00 87.01           H  
ATOM   2256 HE21 GLN B 152      -0.369  12.428  86.065  1.00 87.01           H  
ATOM   2257  N   LEU B 153      -2.534  16.414  80.683  1.00 93.08           N  
ATOM   2258  CA  LEU B 153      -2.824  17.063  79.403  1.00 93.08           C  
ATOM   2259  C   LEU B 153      -3.074  18.571  79.564  1.00 93.08           C  
ATOM   2260  O   LEU B 153      -2.500  19.347  78.803  1.00 93.08           O  
ATOM   2261  CB  LEU B 153      -3.993  16.336  78.700  1.00 93.08           C  
ATOM   2262  CG  LEU B 153      -4.478  16.976  77.377  1.00 93.08           C  
ATOM   2263  CD1 LEU B 153      -3.379  16.964  76.298  1.00 93.08           C  
ATOM   2264  CD2 LEU B 153      -5.791  16.331  76.898  1.00 93.08           C  
ATOM   2265  H   LEU B 153      -3.227  15.758  81.018  1.00 93.08           H  
ATOM   2266  HA  LEU B 153      -1.940  16.952  78.774  1.00 93.08           H  
ATOM   2267  HB3 LEU B 153      -4.841  16.297  79.381  1.00 93.08           H  
ATOM   2268  HB2 LEU B 153      -3.712  15.298  78.526  1.00 93.08           H  
ATOM   2269  HG  LEU B 153      -4.732  18.021  77.556  1.00 93.08           H  
ATOM   2270 HD11 LEU B 153      -3.792  16.967  75.291  1.00 93.08           H  
ATOM   2271 HD12 LEU B 153      -2.755  17.853  76.380  1.00 93.08           H  
ATOM   2272 HD13 LEU B 153      -2.729  16.094  76.390  1.00 93.08           H  
ATOM   2273 HD21 LEU B 153      -5.744  15.994  75.863  1.00 93.08           H  
ATOM   2274 HD22 LEU B 153      -6.075  15.472  77.507  1.00 93.08           H  
ATOM   2275 HD23 LEU B 153      -6.607  17.050  76.971  1.00 93.08           H  
ATOM   2276  N   LEU B 154      -3.892  18.955  80.562  1.00 92.71           N  
ATOM   2277  CA  LEU B 154      -4.186  20.352  80.895  1.00 92.71           C  
ATOM   2278  C   LEU B 154      -2.933  21.131  81.331  1.00 92.71           C  
ATOM   2279  O   LEU B 154      -2.749  22.257  80.873  1.00 92.71           O  
ATOM   2280  CB  LEU B 154      -5.281  20.423  81.983  1.00 92.71           C  
ATOM   2281  CG  LEU B 154      -6.672  19.904  81.554  1.00 92.71           C  
ATOM   2282  CD1 LEU B 154      -7.631  19.848  82.762  1.00 92.71           C  
ATOM   2283  CD2 LEU B 154      -7.270  20.685  80.365  1.00 92.71           C  
ATOM   2284  H   LEU B 154      -4.330  18.254  81.144  1.00 92.71           H  
ATOM   2285  HA  LEU B 154      -4.555  20.832  79.987  1.00 92.71           H  
ATOM   2286  HB3 LEU B 154      -5.390  21.456  82.321  1.00 92.71           H  
ATOM   2287  HB2 LEU B 154      -4.942  19.863  82.855  1.00 92.71           H  
ATOM   2288  HG  LEU B 154      -6.551  18.879  81.212  1.00 92.71           H  
ATOM   2289 HD11 LEU B 154      -8.116  18.874  82.823  1.00 92.71           H  
ATOM   2290 HD12 LEU B 154      -7.109  20.002  83.707  1.00 92.71           H  
ATOM   2291 HD13 LEU B 154      -8.416  20.603  82.710  1.00 92.71           H  
ATOM   2292 HD21 LEU B 154      -8.321  20.934  80.512  1.00 92.71           H  
ATOM   2293 HD22 LEU B 154      -6.743  21.623  80.185  1.00 92.71           H  
ATOM   2294 HD23 LEU B 154      -7.210  20.095  79.450  1.00 92.71           H  
ATOM   2295  N   ALA B 155      -2.075  20.503  82.155  1.00 86.45           N  
ATOM   2296  CA  ALA B 155      -0.791  21.050  82.596  1.00 86.45           C  
ATOM   2297  C   ALA B 155       0.214  21.242  81.447  1.00 86.45           C  
ATOM   2298  O   ALA B 155       0.873  22.279  81.401  1.00 86.45           O  
ATOM   2299  CB  ALA B 155      -0.207  20.147  83.692  1.00 86.45           C  
ATOM   2300  H   ALA B 155      -2.306  19.580  82.499  1.00 86.45           H  
ATOM   2301  HA  ALA B 155      -0.984  22.031  83.035  1.00 86.45           H  
ATOM   2302  HB1 ALA B 155       0.743  20.537  84.061  1.00 86.45           H  
ATOM   2303  HB2 ALA B 155      -0.884  20.079  84.544  1.00 86.45           H  
ATOM   2304  HB3 ALA B 155      -0.031  19.134  83.328  1.00 86.45           H  
ATOM   2305  N   ALA B 156       0.283  20.267  80.522  1.00 87.61           N  
ATOM   2306  CA  ALA B 156       1.133  20.303  79.329  1.00 87.61           C  
ATOM   2307  C   ALA B 156       0.736  21.394  78.318  1.00 87.61           C  
ATOM   2308  O   ALA B 156       1.622  21.978  77.696  1.00 87.61           O  
ATOM   2309  CB  ALA B 156       1.127  18.920  78.663  1.00 87.61           C  
ATOM   2310  H   ALA B 156      -0.279  19.435  80.640  1.00 87.61           H  
ATOM   2311  HA  ALA B 156       2.153  20.515  79.657  1.00 87.61           H  
ATOM   2312  HB1 ALA B 156       1.738  18.909  77.760  1.00 87.61           H  
ATOM   2313  HB2 ALA B 156       1.527  18.161  79.335  1.00 87.61           H  
ATOM   2314  HB3 ALA B 156       0.117  18.617  78.385  1.00 87.61           H  
ATOM   2315  N   ARG B 157      -0.574  21.672  78.196  1.00 88.50           N  
ATOM   2316  CA  ARG B 157      -1.114  22.768  77.387  1.00 88.50           C  
ATOM   2317  C   ARG B 157      -0.806  24.150  77.986  1.00 88.50           C  
ATOM   2318  O   ARG B 157      -0.493  25.055  77.216  1.00 88.50           O  
ATOM   2319  CB  ARG B 157      -2.633  22.608  77.233  1.00 88.50           C  
ATOM   2320  CG  ARG B 157      -3.071  21.480  76.289  1.00 88.50           C  
ATOM   2321  CD  ARG B 157      -4.574  21.242  76.454  1.00 88.50           C  
ATOM   2322  NE  ARG B 157      -5.158  20.391  75.409  1.00 88.50           N  
ATOM   2323  CZ  ARG B 157      -6.457  20.042  75.348  1.00 88.50           C  
ATOM   2324  NH1 ARG B 157      -7.345  20.414  76.281  1.00 88.50           N  
ATOM   2325  NH2 ARG B 157      -6.897  19.304  74.329  1.00 88.50           N1+
ATOM   2326  H   ARG B 157      -1.245  21.135  78.729  1.00 88.50           H  
ATOM   2327  HA  ARG B 157      -0.658  22.730  76.395  1.00 88.50           H  
ATOM   2328  HB3 ARG B 157      -3.056  23.533  76.837  1.00 88.50           H  
ATOM   2329  HB2 ARG B 157      -3.087  22.473  78.216  1.00 88.50           H  
ATOM   2330  HG3 ARG B 157      -2.543  20.576  76.588  1.00 88.50           H  
ATOM   2331  HG2 ARG B 157      -2.788  21.663  75.252  1.00 88.50           H  
ATOM   2332  HD3 ARG B 157      -5.126  22.172  76.597  1.00 88.50           H  
ATOM   2333  HD2 ARG B 157      -4.706  20.663  77.369  1.00 88.50           H  
ATOM   2334  HE  ARG B 157      -4.529  20.059  74.691  1.00 88.50           H  
ATOM   2335 HH12 ARG B 157      -8.307  20.094  76.225  1.00 88.50           H  
ATOM   2336 HH11 ARG B 157      -7.055  20.978  77.065  1.00 88.50           H  
ATOM   2337 HH22 ARG B 157      -7.870  19.033  74.292  1.00 88.50           H  
ATOM   2338 HH21 ARG B 157      -6.281  19.036  73.570  1.00 88.50           H  
ATOM   2339  N   GLU B 158      -0.883  24.290  79.323  1.00 84.74           N  
ATOM   2340  CA  GLU B 158      -0.538  25.523  80.040  1.00 84.74           C  
ATOM   2341  C   GLU B 158       0.954  25.882  79.937  1.00 84.74           C  
ATOM   2342  O   GLU B 158       1.268  27.051  79.719  1.00 84.74           O  
ATOM   2343  CB  GLU B 158      -0.979  25.439  81.514  1.00 84.74           C  
ATOM   2344  CG  GLU B 158      -2.507  25.563  81.709  1.00 84.74           C  
ATOM   2345  CD  GLU B 158      -2.993  25.464  83.167  1.00 84.74           C  
ATOM   2346  OE1 GLU B 158      -4.222  25.607  83.349  1.00 84.74           O  
ATOM   2347  OE2 GLU B 158      -2.161  25.257  84.079  1.00 84.74           O1-
ATOM   2348  H   GLU B 158      -1.166  23.507  79.896  1.00 84.74           H  
ATOM   2349  HA  GLU B 158      -1.090  26.342  79.572  1.00 84.74           H  
ATOM   2350  HB3 GLU B 158      -0.479  26.216  82.095  1.00 84.74           H  
ATOM   2351  HB2 GLU B 158      -0.641  24.489  81.931  1.00 84.74           H  
ATOM   2352  HG3 GLU B 158      -3.021  24.801  81.124  1.00 84.74           H  
ATOM   2353  HG2 GLU B 158      -2.837  26.522  81.309  1.00 84.74           H  
ATOM   2354  N   GLU B 159       1.833  24.871  80.054  1.00 76.33           N  
ATOM   2355  CA  GLU B 159       3.279  25.002  79.860  1.00 76.33           C  
ATOM   2356  C   GLU B 159       3.669  25.359  78.417  1.00 76.33           C  
ATOM   2357  O   GLU B 159       4.569  26.177  78.231  1.00 76.33           O  
ATOM   2358  CB  GLU B 159       3.992  23.710  80.301  1.00 76.33           C  
ATOM   2359  CG  GLU B 159       4.023  23.510  81.832  1.00 76.33           C  
ATOM   2360  CD  GLU B 159       4.710  22.218  82.310  1.00 76.33           C  
ATOM   2361  OE1 GLU B 159       4.822  22.078  83.548  1.00 76.33           O  
ATOM   2362  OE2 GLU B 159       5.115  21.390  81.463  1.00 76.33           O1-
ATOM   2363  H   GLU B 159       1.495  23.940  80.263  1.00 76.33           H  
ATOM   2364  HA  GLU B 159       3.628  25.818  80.496  1.00 76.33           H  
ATOM   2365  HB3 GLU B 159       5.015  23.703  79.919  1.00 76.33           H  
ATOM   2366  HB2 GLU B 159       3.492  22.857  79.836  1.00 76.33           H  
ATOM   2367  HG3 GLU B 159       3.009  23.527  82.232  1.00 76.33           H  
ATOM   2368  HG2 GLU B 159       4.539  24.357  82.288  1.00 76.33           H  
ATOM   2369  N   GLY B 160       2.976  24.759  77.432  1.00 65.11           N  
ATOM   2370  CA  GLY B 160       3.201  25.002  76.007  1.00 65.11           C  
ATOM   2371  C   GLY B 160       2.699  26.390  75.576  1.00 65.11           C  
ATOM   2372  O   GLY B 160       3.282  26.988  74.673  1.00 65.11           O  
ATOM   2373  H   GLY B 160       2.263  24.085  77.674  1.00 65.11           H  
ATOM   2374  HA3 GLY B 160       2.668  24.242  75.435  1.00 65.11           H  
ATOM   2375  HA2 GLY B 160       4.261  24.898  75.771  1.00 65.11           H  
ATOM   2376  N   ALA B 161       1.645  26.914  76.234  1.00 51.17           N  
ATOM   2377  CA  ALA B 161       1.086  28.258  76.047  1.00 51.17           C  
ATOM   2378  C   ALA B 161       2.015  29.245  76.727  1.00 51.17           C  
ATOM   2379  O   ALA B 161       2.000  30.447  76.465  1.00 51.17           O  
ATOM   2380  CB  ALA B 161      -0.320  28.318  76.675  1.00 51.17           C  
ATOM   2381  H   ALA B 161       1.210  26.365  76.964  1.00 51.17           H  
ATOM   2382  HA  ALA B 161       0.999  28.477  74.980  1.00 51.17           H  
ATOM   2383  HXT ALA B 161       2.694  28.832  77.474  1.00 51.17           H  
ATOM   2384  HB1 ALA B 161      -0.766  29.307  76.563  1.00 51.17           H  
ATOM   2385  HB2 ALA B 161      -0.992  27.608  76.192  1.00 51.17           H  
ATOM   2386  HB3 ALA B 161      -0.308  28.080  77.740  1.00 51.17           H  
ATOM   2387  N   THR B 179       6.082   4.334  77.657  1.00 94.57           N  
ATOM   2388  CA  THR B 179       6.187   2.935  77.195  1.00 94.57           C  
ATOM   2389  C   THR B 179       6.318   2.001  78.404  1.00 94.57           C  
ATOM   2390  O   THR B 179       7.044   2.327  79.341  1.00 94.57           O  
ATOM   2391  CB  THR B 179       7.388   2.765  76.225  1.00 94.57           C  
ATOM   2392  CG2 THR B 179       7.574   1.369  75.645  1.00 94.57           C  
ATOM   2393  OG1 THR B 179       7.189   3.594  75.106  1.00 94.57           O  
ATOM   2394  H2  THR B 179       5.830   4.219  78.634  1.00 94.57           H  
ATOM   2395  HA  THR B 179       5.251   2.711  76.696  1.00 94.57           H  
ATOM   2396  HB  THR B 179       8.312   3.057  76.723  1.00 94.57           H  
ATOM   2397 HG21 THR B 179       8.359   1.383  74.889  1.00 94.57           H  
ATOM   2398 HG22 THR B 179       7.876   0.652  76.406  1.00 94.57           H  
ATOM   2399 HG23 THR B 179       6.663   1.003  75.176  1.00 94.57           H  
ATOM   2400  HG1 THR B 179       6.850   4.413  75.451  1.00 94.57           H  
ATOM   2401  H   THR B 179       7.037   4.688  77.679  1.00  0.00           H  
ATOM   2402  N   VAL B 180       5.628   0.863  78.347  1.00 98.53           N  
ATOM   2403  CA  VAL B 180       5.821  -0.317  79.182  1.00 98.53           C  
ATOM   2404  C   VAL B 180       6.457  -1.390  78.284  1.00 98.53           C  
ATOM   2405  O   VAL B 180       6.315  -1.332  77.054  1.00 98.53           O  
ATOM   2406  CB  VAL B 180       4.451  -0.805  79.729  1.00 98.53           C  
ATOM   2407  CG1 VAL B 180       3.707   0.325  80.448  1.00 98.53           C  
ATOM   2408  CG2 VAL B 180       3.517  -1.479  78.701  1.00 98.53           C  
ATOM   2409  H   VAL B 180       5.095   0.697  77.494  1.00 98.53           H  
ATOM   2410  HA  VAL B 180       6.496  -0.089  80.009  1.00 98.53           H  
ATOM   2411  HB  VAL B 180       4.683  -1.555  80.486  1.00 98.53           H  
ATOM   2412 HG11 VAL B 180       2.823  -0.058  80.958  1.00 98.53           H  
ATOM   2413 HG12 VAL B 180       4.360   0.792  81.185  1.00 98.53           H  
ATOM   2414 HG13 VAL B 180       3.374   1.101  79.758  1.00 98.53           H  
ATOM   2415 HG21 VAL B 180       2.542  -1.711  79.130  1.00 98.53           H  
ATOM   2416 HG22 VAL B 180       3.350  -0.840  77.837  1.00 98.53           H  
ATOM   2417 HG23 VAL B 180       3.932  -2.420  78.345  1.00 98.53           H  
ATOM   2418  N   GLY B 181       7.113  -2.393  78.868  1.00 98.85           N  
ATOM   2419  CA  GLY B 181       7.738  -3.420  78.057  1.00 98.85           C  
ATOM   2420  C   GLY B 181       8.083  -4.635  78.903  1.00 98.85           C  
ATOM   2421  O   GLY B 181       8.042  -4.595  80.132  1.00 98.85           O  
ATOM   2422  H   GLY B 181       7.194  -2.464  79.874  1.00 98.85           H  
ATOM   2423  HA3 GLY B 181       8.646  -3.013  77.626  1.00 98.85           H  
ATOM   2424  HA2 GLY B 181       7.076  -3.724  77.246  1.00 98.85           H  
ATOM   2425  N   ALA B 182       8.439  -5.714  78.197  1.00 98.96           N  
ATOM   2426  CA  ALA B 182       8.892  -6.978  78.751  1.00 98.96           C  
ATOM   2427  C   ALA B 182       9.859  -7.643  77.770  1.00 98.96           C  
ATOM   2428  O   ALA B 182       9.666  -7.555  76.560  1.00 98.96           O  
ATOM   2429  CB  ALA B 182       7.697  -7.892  79.057  1.00 98.96           C  
ATOM   2430  H   ALA B 182       8.443  -5.660  77.185  1.00 98.96           H  
ATOM   2431  HA  ALA B 182       9.420  -6.777  79.678  1.00 98.96           H  
ATOM   2432  HB1 ALA B 182       8.019  -8.799  79.570  1.00 98.96           H  
ATOM   2433  HB2 ALA B 182       6.968  -7.395  79.698  1.00 98.96           H  
ATOM   2434  HB3 ALA B 182       7.189  -8.195  78.143  1.00 98.96           H  
ATOM   2435  N   VAL B 183      10.868  -8.318  78.327  1.00 98.96           N  
ATOM   2436  CA  VAL B 183      11.808  -9.181  77.621  1.00 98.96           C  
ATOM   2437  C   VAL B 183      11.978 -10.460  78.452  1.00 98.96           C  
ATOM   2438  O   VAL B 183      11.929 -10.391  79.680  1.00 98.96           O  
ATOM   2439  CB  VAL B 183      13.195  -8.511  77.412  1.00 98.96           C  
ATOM   2440  CG1 VAL B 183      13.112  -7.337  76.430  1.00 98.96           C  
ATOM   2441  CG2 VAL B 183      13.905  -8.066  78.701  1.00 98.96           C  
ATOM   2442  H   VAL B 183      10.955  -8.327  79.337  1.00 98.96           H  
ATOM   2443  HA  VAL B 183      11.398  -9.453  76.651  1.00 98.96           H  
ATOM   2444  HB  VAL B 183      13.849  -9.249  76.944  1.00 98.96           H  
ATOM   2445 HG11 VAL B 183      14.092  -6.889  76.282  1.00 98.96           H  
ATOM   2446 HG12 VAL B 183      12.740  -7.657  75.458  1.00 98.96           H  
ATOM   2447 HG13 VAL B 183      12.452  -6.556  76.800  1.00 98.96           H  
ATOM   2448 HG21 VAL B 183      14.866  -7.602  78.482  1.00 98.96           H  
ATOM   2449 HG22 VAL B 183      13.309  -7.342  79.254  1.00 98.96           H  
ATOM   2450 HG23 VAL B 183      14.100  -8.904  79.362  1.00 98.96           H  
ATOM   2451  N   ALA B 184      12.153 -11.606  77.779  1.00 98.92           N  
ATOM   2452  CA  ALA B 184      12.283 -12.896  78.450  1.00 98.92           C  
ATOM   2453  C   ALA B 184      13.167 -13.860  77.663  1.00 98.92           C  
ATOM   2454  O   ALA B 184      13.214 -13.789  76.437  1.00 98.92           O  
ATOM   2455  CB  ALA B 184      10.894 -13.509  78.712  1.00 98.92           C  
ATOM   2456  H   ALA B 184      12.181 -11.614  76.767  1.00 98.92           H  
ATOM   2457  HA  ALA B 184      12.768 -12.729  79.408  1.00 98.92           H  
ATOM   2458  HB1 ALA B 184      10.972 -14.417  79.312  1.00 98.92           H  
ATOM   2459  HB2 ALA B 184      10.250 -12.818  79.257  1.00 98.92           H  
ATOM   2460  HB3 ALA B 184      10.392 -13.776  77.782  1.00 98.92           H  
ATOM   2461  N   LEU B 185      13.801 -14.770  78.416  1.00 98.79           N  
ATOM   2462  CA  LEU B 185      14.441 -15.995  77.955  1.00 98.79           C  
ATOM   2463  C   LEU B 185      13.688 -17.152  78.625  1.00 98.79           C  
ATOM   2464  O   LEU B 185      13.524 -17.106  79.841  1.00 98.79           O  
ATOM   2465  CB  LEU B 185      15.931 -15.974  78.376  1.00 98.79           C  
ATOM   2466  CG  LEU B 185      16.749 -17.227  77.989  1.00 98.79           C  
ATOM   2467  CD1 LEU B 185      16.724 -17.509  76.480  1.00 98.79           C  
ATOM   2468  CD2 LEU B 185      18.188 -17.139  78.515  1.00 98.79           C  
ATOM   2469  H   LEU B 185      13.690 -14.711  79.421  1.00 98.79           H  
ATOM   2470  HA  LEU B 185      14.359 -16.073  76.873  1.00 98.79           H  
ATOM   2471  HB3 LEU B 185      15.988 -15.838  79.456  1.00 98.79           H  
ATOM   2472  HB2 LEU B 185      16.415 -15.098  77.947  1.00 98.79           H  
ATOM   2473  HG  LEU B 185      16.303 -18.086  78.493  1.00 98.79           H  
ATOM   2474 HD11 LEU B 185      17.690 -17.847  76.103  1.00 98.79           H  
ATOM   2475 HD12 LEU B 185      15.994 -18.289  76.274  1.00 98.79           H  
ATOM   2476 HD13 LEU B 185      16.436 -16.638  75.898  1.00 98.79           H  
ATOM   2477 HD21 LEU B 185      18.593 -18.131  78.718  1.00 98.79           H  
ATOM   2478 HD22 LEU B 185      18.852 -16.644  77.806  1.00 98.79           H  
ATOM   2479 HD23 LEU B 185      18.222 -16.583  79.448  1.00 98.79           H  
ATOM   2480  N   ASP B 186      13.255 -18.160  77.849  1.00 98.55           N  
ATOM   2481  CA  ASP B 186      12.540 -19.340  78.363  1.00 98.55           C  
ATOM   2482  C   ASP B 186      13.512 -20.505  78.658  1.00 98.55           C  
ATOM   2483  O   ASP B 186      14.722 -20.369  78.465  1.00 98.55           O  
ATOM   2484  CB  ASP B 186      11.340 -19.742  77.453  1.00 98.55           C  
ATOM   2485  CG  ASP B 186      11.635 -20.087  75.980  1.00 98.55           C  
ATOM   2486  OD1 ASP B 186      12.756 -20.536  75.684  1.00 98.55           O  
ATOM   2487  OD2 ASP B 186      10.687 -20.040  75.170  1.00 98.55           O1-
ATOM   2488  H   ASP B 186      13.431 -18.143  76.853  1.00 98.55           H  
ATOM   2489  HA  ASP B 186      12.105 -19.095  79.330  1.00 98.55           H  
ATOM   2490  HB3 ASP B 186      10.642 -18.906  77.464  1.00 98.55           H  
ATOM   2491  HB2 ASP B 186      10.787 -20.570  77.897  1.00 98.55           H  
ATOM   2492  N   LEU B 187      12.950 -21.643  79.101  1.00 97.17           N  
ATOM   2493  CA  LEU B 187      13.671 -22.898  79.351  1.00 97.17           C  
ATOM   2494  C   LEU B 187      14.263 -23.549  78.081  1.00 97.17           C  
ATOM   2495  O   LEU B 187      15.248 -24.277  78.199  1.00 97.17           O  
ATOM   2496  CB  LEU B 187      12.727 -23.905  80.052  1.00 97.17           C  
ATOM   2497  CG  LEU B 187      12.353 -23.568  81.514  1.00 97.17           C  
ATOM   2498  CD1 LEU B 187      11.273 -24.548  82.027  1.00 97.17           C  
ATOM   2499  CD2 LEU B 187      13.591 -23.539  82.442  1.00 97.17           C  
ATOM   2500  H   LEU B 187      11.950 -21.679  79.231  1.00 97.17           H  
ATOM   2501  HA  LEU B 187      14.513 -22.671  80.007  1.00 97.17           H  
ATOM   2502  HB3 LEU B 187      13.182 -24.898  80.046  1.00 97.17           H  
ATOM   2503  HB2 LEU B 187      11.817 -23.998  79.456  1.00 97.17           H  
ATOM   2504  HG  LEU B 187      11.908 -22.572  81.526  1.00 97.17           H  
ATOM   2505 HD11 LEU B 187      10.365 -24.024  82.314  1.00 97.17           H  
ATOM   2506 HD12 LEU B 187      10.986 -25.277  81.268  1.00 97.17           H  
ATOM   2507 HD13 LEU B 187      11.588 -25.119  82.900  1.00 97.17           H  
ATOM   2508 HD21 LEU B 187      13.438 -24.085  83.372  1.00 97.17           H  
ATOM   2509 HD22 LEU B 187      14.471 -23.970  81.964  1.00 97.17           H  
ATOM   2510 HD23 LEU B 187      13.848 -22.522  82.728  1.00 97.17           H  
ATOM   2511  N   ASP B 188      13.669 -23.274  76.907  1.00 97.32           N  
ATOM   2512  CA  ASP B 188      14.084 -23.781  75.591  1.00 97.32           C  
ATOM   2513  C   ASP B 188      15.183 -22.928  74.919  1.00 97.32           C  
ATOM   2514  O   ASP B 188      15.630 -23.295  73.832  1.00 97.32           O  
ATOM   2515  CB  ASP B 188      12.874 -23.966  74.635  1.00 97.32           C  
ATOM   2516  CG  ASP B 188      11.745 -24.881  75.146  1.00 97.32           C  
ATOM   2517  OD1 ASP B 188      12.043 -25.833  75.903  1.00 97.32           O  
ATOM   2518  OD2 ASP B 188      10.610 -24.701  74.654  1.00 97.32           O1-
ATOM   2519  H   ASP B 188      12.879 -22.643  76.892  1.00 97.32           H  
ATOM   2520  HA  ASP B 188      14.537 -24.764  75.736  1.00 97.32           H  
ATOM   2521  HB3 ASP B 188      13.208 -24.377  73.681  1.00 97.32           H  
ATOM   2522  HB2 ASP B 188      12.440 -22.989  74.422  1.00 97.32           H  
ATOM   2523  N   GLY B 189      15.620 -21.830  75.562  1.00 97.67           N  
ATOM   2524  CA  GLY B 189      16.690 -20.961  75.070  1.00 97.67           C  
ATOM   2525  C   GLY B 189      16.202 -19.919  74.048  1.00 97.67           C  
ATOM   2526  O   GLY B 189      17.039 -19.295  73.395  1.00 97.67           O  
ATOM   2527  H   GLY B 189      15.190 -21.576  76.442  1.00 97.67           H  
ATOM   2528  HA3 GLY B 189      17.492 -21.554  74.629  1.00 97.67           H  
ATOM   2529  HA2 GLY B 189      17.124 -20.439  75.923  1.00 97.67           H  
ATOM   2530  N   ASN B 190      14.881 -19.713  73.912  1.00 98.71           N  
ATOM   2531  CA  ASN B 190      14.284 -18.714  73.027  1.00 98.71           C  
ATOM   2532  C   ASN B 190      14.120 -17.374  73.745  1.00 98.71           C  
ATOM   2533  O   ASN B 190      13.626 -17.335  74.870  1.00 98.71           O  
ATOM   2534  CB  ASN B 190      12.916 -19.155  72.461  1.00 98.71           C  
ATOM   2535  CG  ASN B 190      12.927 -20.537  71.807  1.00 98.71           C  
ATOM   2536  ND2 ASN B 190      11.976 -21.393  72.182  1.00 98.71           N  
ATOM   2537  OD1 ASN B 190      13.775 -20.820  70.964  1.00 98.71           O  
ATOM   2538  H   ASN B 190      14.230 -20.223  74.501  1.00 98.71           H  
ATOM   2539  HA  ASN B 190      14.949 -18.551  72.189  1.00 98.71           H  
ATOM   2540  HB3 ASN B 190      12.584 -18.435  71.712  1.00 98.71           H  
ATOM   2541  HB2 ASN B 190      12.158 -19.130  73.240  1.00 98.71           H  
ATOM   2542 HD22 ASN B 190      11.936 -22.319  71.784  1.00 98.71           H  
ATOM   2543 HD21 ASN B 190      11.316 -21.134  72.905  1.00 98.71           H  
ATOM   2544  N   LEU B 191      14.497 -16.307  73.034  1.00 98.90           N  
ATOM   2545  CA  LEU B 191      14.309 -14.918  73.422  1.00 98.90           C  
ATOM   2546  C   LEU B 191      13.029 -14.363  72.787  1.00 98.90           C  
ATOM   2547  O   LEU B 191      12.604 -14.836  71.734  1.00 98.90           O  
ATOM   2548  CB  LEU B 191      15.547 -14.114  72.967  1.00 98.90           C  
ATOM   2549  CG  LEU B 191      16.795 -14.338  73.846  1.00 98.90           C  
ATOM   2550  CD1 LEU B 191      18.042 -13.708  73.207  1.00 98.90           C  
ATOM   2551  CD2 LEU B 191      16.592 -13.791  75.269  1.00 98.90           C  
ATOM   2552  H   LEU B 191      14.872 -16.449  72.103  1.00 98.90           H  
ATOM   2553  HA  LEU B 191      14.203 -14.861  74.500  1.00 98.90           H  
ATOM   2554  HB3 LEU B 191      15.324 -13.049  72.951  1.00 98.90           H  
ATOM   2555  HB2 LEU B 191      15.777 -14.371  71.931  1.00 98.90           H  
ATOM   2556  HG  LEU B 191      16.983 -15.410  73.922  1.00 98.90           H  
ATOM   2557 HD11 LEU B 191      18.654 -13.172  73.931  1.00 98.90           H  
ATOM   2558 HD12 LEU B 191      18.677 -14.464  72.745  1.00 98.90           H  
ATOM   2559 HD13 LEU B 191      17.768 -12.985  72.443  1.00 98.90           H  
ATOM   2560 HD21 LEU B 191      17.530 -13.757  75.820  1.00 98.90           H  
ATOM   2561 HD22 LEU B 191      16.178 -12.784  75.256  1.00 98.90           H  
ATOM   2562 HD23 LEU B 191      15.912 -14.414  75.844  1.00 98.90           H  
ATOM   2563  N   ALA B 192      12.460 -13.339  73.433  1.00 98.98           N  
ATOM   2564  CA  ALA B 192      11.334 -12.566  72.922  1.00 98.98           C  
ATOM   2565  C   ALA B 192      11.281 -11.215  73.634  1.00 98.98           C  
ATOM   2566  O   ALA B 192      11.760 -11.097  74.762  1.00 98.98           O  
ATOM   2567  CB  ALA B 192      10.018 -13.328  73.121  1.00 98.98           C  
ATOM   2568  H   ALA B 192      12.848 -13.022  74.312  1.00 98.98           H  
ATOM   2569  HA  ALA B 192      11.490 -12.392  71.857  1.00 98.98           H  
ATOM   2570  HB1 ALA B 192       9.181 -12.782  72.684  1.00 98.98           H  
ATOM   2571  HB2 ALA B 192      10.040 -14.314  72.655  1.00 98.98           H  
ATOM   2572  HB3 ALA B 192       9.811 -13.456  74.182  1.00 98.98           H  
ATOM   2573  N   ALA B 193      10.668 -10.235  72.958  1.00 98.98           N  
ATOM   2574  CA  ALA B 193      10.447  -8.888  73.467  1.00 98.98           C  
ATOM   2575  C   ALA B 193       9.039  -8.420  73.101  1.00 98.98           C  
ATOM   2576  O   ALA B 193       8.500  -8.832  72.075  1.00 98.98           O  
ATOM   2577  CB  ALA B 193      11.500  -7.942  72.873  1.00 98.98           C  
ATOM   2578  H   ALA B 193      10.286 -10.427  72.041  1.00 98.98           H  
ATOM   2579  HA  ALA B 193      10.537  -8.883  74.552  1.00 98.98           H  
ATOM   2580  HB1 ALA B 193      11.376  -6.927  73.251  1.00 98.98           H  
ATOM   2581  HB2 ALA B 193      12.508  -8.265  73.133  1.00 98.98           H  
ATOM   2582  HB3 ALA B 193      11.434  -7.902  71.785  1.00 98.98           H  
ATOM   2583  N   ALA B 194       8.493  -7.535  73.942  1.00 98.97           N  
ATOM   2584  CA  ALA B 194       7.241  -6.829  73.720  1.00 98.97           C  
ATOM   2585  C   ALA B 194       7.349  -5.423  74.310  1.00 98.97           C  
ATOM   2586  O   ALA B 194       7.981  -5.247  75.348  1.00 98.97           O  
ATOM   2587  CB  ALA B 194       6.072  -7.613  74.333  1.00 98.97           C  
ATOM   2588  H   ALA B 194       8.997  -7.270  74.780  1.00 98.97           H  
ATOM   2589  HA  ALA B 194       7.085  -6.732  72.649  1.00 98.97           H  
ATOM   2590  HB1 ALA B 194       5.135  -7.067  74.225  1.00 98.97           H  
ATOM   2591  HB2 ALA B 194       5.943  -8.576  73.844  1.00 98.97           H  
ATOM   2592  HB3 ALA B 194       6.230  -7.797  75.395  1.00 98.97           H  
ATOM   2593  N   THR B 195       6.706  -4.461  73.655  1.00 98.95           N  
ATOM   2594  CA  THR B 195       6.783  -3.039  73.962  1.00 98.95           C  
ATOM   2595  C   THR B 195       5.389  -2.459  73.655  1.00 98.95           C  
ATOM   2596  O   THR B 195       4.793  -2.847  72.648  1.00 98.95           O  
ATOM   2597  CB  THR B 195       7.940  -2.417  73.126  1.00 98.95           C  
ATOM   2598  CG2 THR B 195       8.284  -0.989  73.534  1.00 98.95           C  
ATOM   2599  OG1 THR B 195       9.159  -3.140  73.263  1.00 98.95           O  
ATOM   2600  H   THR B 195       6.159  -4.707  72.833  1.00 98.95           H  
ATOM   2601  HA  THR B 195       6.990  -2.902  75.024  1.00 98.95           H  
ATOM   2602  HB  THR B 195       7.655  -2.417  72.073  1.00 98.95           H  
ATOM   2603 HG21 THR B 195       9.090  -0.582  72.924  1.00 98.95           H  
ATOM   2604 HG22 THR B 195       7.424  -0.334  73.422  1.00 98.95           H  
ATOM   2605 HG23 THR B 195       8.615  -0.956  74.574  1.00 98.95           H  
ATOM   2606  HG1 THR B 195       9.021  -4.012  72.912  1.00 98.95           H  
ATOM   2607  N   SER B 196       4.851  -1.563  74.493  1.00 98.86           N  
ATOM   2608  CA  SER B 196       3.565  -0.908  74.294  1.00 98.86           C  
ATOM   2609  C   SER B 196       3.578   0.491  74.917  1.00 98.86           C  
ATOM   2610  O   SER B 196       4.244   0.680  75.932  1.00 98.86           O  
ATOM   2611  CB  SER B 196       2.443  -1.824  74.799  1.00 98.86           C  
ATOM   2612  OG  SER B 196       1.187  -1.248  74.552  1.00 98.86           O  
ATOM   2613  H   SER B 196       5.358  -1.298  75.337  1.00 98.86           H  
ATOM   2614  HA  SER B 196       3.430  -0.759  73.227  1.00 98.86           H  
ATOM   2615  HB3 SER B 196       2.543  -2.002  75.869  1.00 98.86           H  
ATOM   2616  HB2 SER B 196       2.481  -2.793  74.300  1.00 98.86           H  
ATOM   2617  HG  SER B 196       0.524  -1.888  74.801  1.00 98.86           H  
ATOM   2618  N   THR B 197       2.860   1.463  74.340  1.00 98.40           N  
ATOM   2619  CA  THR B 197       2.749   2.819  74.842  1.00 98.40           C  
ATOM   2620  C   THR B 197       1.381   3.453  74.546  1.00 98.40           C  
ATOM   2621  O   THR B 197       0.690   3.058  73.605  1.00 98.40           O  
ATOM   2622  CB  THR B 197       3.955   3.657  74.357  1.00 98.40           C  
ATOM   2623  CG2 THR B 197       3.864   4.111  72.891  1.00 98.40           C  
ATOM   2624  OG1 THR B 197       4.102   4.805  75.169  1.00 98.40           O  
ATOM   2625  H   THR B 197       2.285   1.222  73.532  1.00 98.40           H  
ATOM   2626  HA  THR B 197       2.812   2.738  75.924  1.00 98.40           H  
ATOM   2627  HB  THR B 197       4.858   3.060  74.456  1.00 98.40           H  
ATOM   2628 HG21 THR B 197       4.739   4.696  72.606  1.00 98.40           H  
ATOM   2629 HG22 THR B 197       3.812   3.245  72.237  1.00 98.40           H  
ATOM   2630 HG23 THR B 197       2.988   4.722  72.683  1.00 98.40           H  
ATOM   2631  HG1 THR B 197       4.482   4.534  76.003  1.00 98.40           H  
ATOM   2632  N   GLY B 198       1.060   4.511  75.302  1.00 96.66           N  
ATOM   2633  CA  GLY B 198       0.099   5.554  74.949  1.00 96.66           C  
ATOM   2634  C   GLY B 198       0.756   6.760  74.253  1.00 96.66           C  
ATOM   2635  O   GLY B 198       0.056   7.666  73.803  1.00 96.66           O  
ATOM   2636  H   GLY B 198       1.673   4.704  76.086  1.00 96.66           H  
ATOM   2637  HA3 GLY B 198      -0.368   5.911  75.866  1.00 96.66           H  
ATOM   2638  HA2 GLY B 198      -0.694   5.167  74.309  1.00 96.66           H  
ATOM   2639  N   GLY B 199       2.092   6.795  74.155  1.00 94.15           N  
ATOM   2640  CA  GLY B 199       2.853   7.861  73.516  1.00 94.15           C  
ATOM   2641  C   GLY B 199       3.261   8.953  74.510  1.00 94.15           C  
ATOM   2642  O   GLY B 199       3.438   8.682  75.695  1.00 94.15           O  
ATOM   2643  H   GLY B 199       2.636   6.041  74.569  1.00 94.15           H  
ATOM   2644  HA3 GLY B 199       2.292   8.290  72.686  1.00 94.15           H  
ATOM   2645  HA2 GLY B 199       3.751   7.417  73.093  1.00 94.15           H  
ATOM   2646  N   LYS B 200       3.437  10.188  74.030  1.00 91.65           N  
ATOM   2647  CA  LYS B 200       3.740  11.368  74.840  1.00 91.65           C  
ATOM   2648  C   LYS B 200       2.437  12.150  75.085  1.00 91.65           C  
ATOM   2649  O   LYS B 200       1.576  12.208  74.206  1.00 91.65           O  
ATOM   2650  CB  LYS B 200       4.696  12.273  74.033  1.00 91.65           C  
ATOM   2651  CG  LYS B 200       6.137  11.738  73.964  1.00 91.65           C  
ATOM   2652  CD  LYS B 200       7.034  12.611  73.072  1.00 91.65           C  
ATOM   2653  CE  LYS B 200       8.529  12.304  73.240  1.00 91.65           C  
ATOM   2654  NZ  LYS B 200       9.348  13.126  72.337  1.00 91.65           N1+
ATOM   2655  H   LYS B 200       3.164  10.367  73.079  1.00 91.65           H  
ATOM   2656  HA  LYS B 200       4.191  11.096  75.796  1.00 91.65           H  
ATOM   2657  HB3 LYS B 200       4.722  13.268  74.484  1.00 91.65           H  
ATOM   2658  HB2 LYS B 200       4.314  12.418  73.023  1.00 91.65           H  
ATOM   2659  HG3 LYS B 200       6.144  10.712  73.592  1.00 91.65           H  
ATOM   2660  HG2 LYS B 200       6.545  11.697  74.975  1.00 91.65           H  
ATOM   2661  HD3 LYS B 200       6.868  13.663  73.308  1.00 91.65           H  
ATOM   2662  HD2 LYS B 200       6.742  12.482  72.028  1.00 91.65           H  
ATOM   2663  HE3 LYS B 200       8.740  11.253  73.043  1.00 91.65           H  
ATOM   2664  HE2 LYS B 200       8.837  12.504  74.267  1.00 91.65           H  
ATOM   2665  HZ1 LYS B 200      10.319  13.048  72.601  1.00 91.65           H  
ATOM   2666  HZ2 LYS B 200       9.260  12.781  71.386  1.00 91.65           H  
ATOM   2667  HZ3 LYS B 200       9.061  14.092  72.382  1.00 91.65           H  
ATOM   2668  N   THR B 201       2.295  12.772  76.261  1.00 92.47           N  
ATOM   2669  CA  THR B 201       1.127  13.573  76.640  1.00 92.47           C  
ATOM   2670  C   THR B 201       1.168  14.893  75.845  1.00 92.47           C  
ATOM   2671  O   THR B 201       2.227  15.506  75.713  1.00 92.47           O  
ATOM   2672  CB  THR B 201       1.158  13.907  78.162  1.00 92.47           C  
ATOM   2673  CG2 THR B 201      -0.225  14.312  78.697  1.00 92.47           C  
ATOM   2674  OG1 THR B 201       1.617  12.824  78.958  1.00 92.47           O  
ATOM   2675  H   THR B 201       3.025  12.706  76.955  1.00 92.47           H  
ATOM   2676  HA  THR B 201       0.228  13.006  76.391  1.00 92.47           H  
ATOM   2677  HB  THR B 201       1.854  14.729  78.344  1.00 92.47           H  
ATOM   2678 HG21 THR B 201      -0.173  14.567  79.754  1.00 92.47           H  
ATOM   2679 HG22 THR B 201      -0.606  15.187  78.173  1.00 92.47           H  
ATOM   2680 HG23 THR B 201      -0.960  13.515  78.584  1.00 92.47           H  
ATOM   2681  HG1 THR B 201       1.093  12.054  78.780  1.00 92.47           H  
ATOM   2682  N   ASN B 202       0.019  15.305  75.296  1.00 93.74           N  
ATOM   2683  CA  ASN B 202      -0.174  16.454  74.405  1.00 93.74           C  
ATOM   2684  C   ASN B 202       0.535  16.283  73.039  1.00 93.74           C  
ATOM   2685  O   ASN B 202       0.827  17.286  72.387  1.00 93.74           O  
ATOM   2686  CB  ASN B 202       0.226  17.771  75.135  1.00 93.74           C  
ATOM   2687  CG  ASN B 202      -0.403  19.056  74.583  1.00 93.74           C  
ATOM   2688  ND2 ASN B 202       0.356  20.153  74.613  1.00 93.74           N  
ATOM   2689  OD1 ASN B 202      -1.554  19.071  74.155  1.00 93.74           O  
ATOM   2690  H   ASN B 202      -0.807  14.748  75.478  1.00 93.74           H  
ATOM   2691  HA  ASN B 202      -1.231  16.496  74.141  1.00 93.74           H  
ATOM   2692  HB3 ASN B 202       1.311  17.877  75.183  1.00 93.74           H  
ATOM   2693  HB2 ASN B 202      -0.118  17.712  76.168  1.00 93.74           H  
ATOM   2694 HD22 ASN B 202      -0.007  21.029  74.266  1.00 93.74           H  
ATOM   2695 HD21 ASN B 202       1.294  20.119  74.983  1.00 93.74           H  
ATOM   2696  N   LYS B 203       0.806  15.036  72.606  1.00 91.83           N  
ATOM   2697  CA  LYS B 203       1.375  14.750  71.288  1.00 91.83           C  
ATOM   2698  C   LYS B 203       0.404  15.153  70.172  1.00 91.83           C  
ATOM   2699  O   LYS B 203      -0.820  15.118  70.353  1.00 91.83           O  
ATOM   2700  CB  LYS B 203       1.777  13.256  71.130  1.00 91.83           C  
ATOM   2701  CG  LYS B 203       0.652  12.189  71.054  1.00 91.83           C  
ATOM   2702  CD  LYS B 203       1.196  10.779  70.726  1.00 91.83           C  
ATOM   2703  CE  LYS B 203       0.102   9.705  70.551  1.00 91.83           C  
ATOM   2704  NZ  LYS B 203       0.658   8.405  70.131  1.00 91.83           N1+
ATOM   2705  H   LYS B 203       0.597  14.256  73.214  1.00 91.83           H  
ATOM   2706  HA  LYS B 203       2.278  15.356  71.191  1.00 91.83           H  
ATOM   2707  HB3 LYS B 203       2.468  12.996  71.927  1.00 91.83           H  
ATOM   2708  HB2 LYS B 203       2.361  13.183  70.213  1.00 91.83           H  
ATOM   2709  HG3 LYS B 203      -0.068  12.459  70.281  1.00 91.83           H  
ATOM   2710  HG2 LYS B 203       0.098  12.165  71.993  1.00 91.83           H  
ATOM   2711  HD3 LYS B 203       1.887  10.467  71.509  1.00 91.83           H  
ATOM   2712  HD2 LYS B 203       1.772  10.828  69.802  1.00 91.83           H  
ATOM   2713  HE3 LYS B 203      -0.609  10.021  69.788  1.00 91.83           H  
ATOM   2714  HE2 LYS B 203      -0.451   9.565  71.481  1.00 91.83           H  
ATOM   2715  HZ1 LYS B 203       1.101   8.497  69.225  1.00 91.83           H  
ATOM   2716  HZ2 LYS B 203       1.329   8.076  70.809  1.00 91.83           H  
ATOM   2717  HZ3 LYS B 203      -0.088   7.725  70.065  1.00 91.83           H  
ATOM   2718  N   LEU B 204       0.954  15.463  68.995  1.00 94.46           N  
ATOM   2719  CA  LEU B 204       0.177  15.627  67.769  1.00 94.46           C  
ATOM   2720  C   LEU B 204      -0.489  14.284  67.400  1.00 94.46           C  
ATOM   2721  O   LEU B 204       0.218  13.277  67.379  1.00 94.46           O  
ATOM   2722  CB  LEU B 204       1.122  16.054  66.623  1.00 94.46           C  
ATOM   2723  CG  LEU B 204       1.716  17.471  66.756  1.00 94.46           C  
ATOM   2724  CD1 LEU B 204       2.672  17.775  65.582  1.00 94.46           C  
ATOM   2725  CD2 LEU B 204       0.627  18.551  66.893  1.00 94.46           C  
ATOM   2726  H   LEU B 204       1.959  15.497  68.900  1.00 94.46           H  
ATOM   2727  HA  LEU B 204      -0.557  16.409  67.949  1.00 94.46           H  
ATOM   2728  HB3 LEU B 204       0.569  16.014  65.682  1.00 94.46           H  
ATOM   2729  HB2 LEU B 204       1.933  15.330  66.527  1.00 94.46           H  
ATOM   2730  HG  LEU B 204       2.317  17.495  67.666  1.00 94.46           H  
ATOM   2731 HD11 LEU B 204       3.653  18.076  65.949  1.00 94.46           H  
ATOM   2732 HD12 LEU B 204       2.818  16.907  64.939  1.00 94.46           H  
ATOM   2733 HD13 LEU B 204       2.309  18.578  64.940  1.00 94.46           H  
ATOM   2734 HD21 LEU B 204       0.879  19.467  66.359  1.00 94.46           H  
ATOM   2735 HD22 LEU B 204      -0.336  18.212  66.512  1.00 94.46           H  
ATOM   2736 HD23 LEU B 204       0.491  18.822  67.941  1.00 94.46           H  
ATOM   2737  N   PRO B 205      -1.812  14.272  67.119  1.00 97.07           N  
ATOM   2738  CA  PRO B 205      -2.470  13.120  66.474  1.00 97.07           C  
ATOM   2739  C   PRO B 205      -1.737  12.645  65.207  1.00 97.07           C  
ATOM   2740  O   PRO B 205      -1.331  13.474  64.394  1.00 97.07           O  
ATOM   2741  CB  PRO B 205      -3.882  13.630  66.157  1.00 97.07           C  
ATOM   2742  CG  PRO B 205      -4.128  14.719  67.181  1.00 97.07           C  
ATOM   2743  CD  PRO B 205      -2.760  15.361  67.347  1.00 97.07           C  
ATOM   2744  HA  PRO B 205      -2.523  12.324  67.219  1.00 97.07           H  
ATOM   2745  HB3 PRO B 205      -4.634  12.842  66.206  1.00 97.07           H  
ATOM   2746  HB2 PRO B 205      -3.927  14.063  65.156  1.00 97.07           H  
ATOM   2747  HG3 PRO B 205      -4.444  14.273  68.125  1.00 97.07           H  
ATOM   2748  HG2 PRO B 205      -4.889  15.424  66.864  1.00 97.07           H  
ATOM   2749  HD2 PRO B 205      -2.602  16.136  66.595  1.00 97.07           H  
ATOM   2750  HD3 PRO B 205      -2.668  15.806  68.338  1.00 97.07           H  
ATOM   2751  N   GLY B 206      -1.531  11.327  65.123  1.00 98.29           N  
ATOM   2752  CA  GLY B 206      -0.776  10.641  64.085  1.00 98.29           C  
ATOM   2753  C   GLY B 206       0.690  10.427  64.478  1.00 98.29           C  
ATOM   2754  O   GLY B 206       1.373   9.693  63.776  1.00 98.29           O  
ATOM   2755  H   GLY B 206      -1.898  10.735  65.863  1.00 98.29           H  
ATOM   2756  HA3 GLY B 206      -0.798  11.182  63.141  1.00 98.29           H  
ATOM   2757  HA2 GLY B 206      -1.240   9.671  63.904  1.00 98.29           H  
ATOM   2758  N   ARG B 207       1.224  11.043  65.544  1.00 98.33           N  
ATOM   2759  CA  ARG B 207       2.631  10.866  65.915  1.00 98.33           C  
ATOM   2760  C   ARG B 207       2.849   9.465  66.511  1.00 98.33           C  
ATOM   2761  O   ARG B 207       2.214   9.103  67.506  1.00 98.33           O  
ATOM   2762  CB  ARG B 207       3.050  11.957  66.924  1.00 98.33           C  
ATOM   2763  CG  ARG B 207       4.508  11.861  67.426  1.00 98.33           C  
ATOM   2764  CD  ARG B 207       4.633  11.150  68.782  1.00 98.33           C  
ATOM   2765  NE  ARG B 207       6.018  10.989  69.248  1.00 98.33           N  
ATOM   2766  CZ  ARG B 207       6.391  10.109  70.192  1.00 98.33           C  
ATOM   2767  NH1 ARG B 207       5.508   9.274  70.747  1.00 98.33           N  
ATOM   2768  NH2 ARG B 207       7.657  10.068  70.607  1.00 98.33           N1+
ATOM   2769  H   ARG B 207       0.647  11.652  66.111  1.00 98.33           H  
ATOM   2770  HA  ARG B 207       3.246  10.979  65.021  1.00 98.33           H  
ATOM   2771  HB3 ARG B 207       2.371  11.966  67.776  1.00 98.33           H  
ATOM   2772  HB2 ARG B 207       2.922  12.926  66.440  1.00 98.33           H  
ATOM   2773  HG3 ARG B 207       4.867  12.874  67.557  1.00 98.33           H  
ATOM   2774  HG2 ARG B 207       5.155  11.405  66.673  1.00 98.33           H  
ATOM   2775  HD3 ARG B 207       4.194  10.159  68.723  1.00 98.33           H  
ATOM   2776  HD2 ARG B 207       4.080  11.695  69.545  1.00 98.33           H  
ATOM   2777  HE  ARG B 207       6.720  11.610  68.858  1.00 98.33           H  
ATOM   2778 HH12 ARG B 207       5.809   8.611  71.465  1.00 98.33           H  
ATOM   2779 HH11 ARG B 207       4.568   9.213  70.393  1.00 98.33           H  
ATOM   2780 HH22 ARG B 207       7.929   9.434  71.356  1.00 98.33           H  
ATOM   2781 HH21 ARG B 207       8.361  10.686  70.213  1.00 98.33           H  
ATOM   2782  N   VAL B 208       3.798   8.727  65.932  1.00 98.63           N  
ATOM   2783  CA  VAL B 208       4.233   7.397  66.342  1.00 98.63           C  
ATOM   2784  C   VAL B 208       5.502   7.534  67.212  1.00 98.63           C  
ATOM   2785  O   VAL B 208       6.307   8.450  67.020  1.00 98.63           O  
ATOM   2786  CB  VAL B 208       4.455   6.571  65.038  1.00 98.63           C  
ATOM   2787  CG1 VAL B 208       5.352   5.329  65.169  1.00 98.63           C  
ATOM   2788  CG2 VAL B 208       3.090   6.156  64.469  1.00 98.63           C  
ATOM   2789  H   VAL B 208       4.314   9.146  65.165  1.00 98.63           H  
ATOM   2790  HA  VAL B 208       3.461   6.918  66.949  1.00 98.63           H  
ATOM   2791  HB  VAL B 208       4.940   7.209  64.298  1.00 98.63           H  
ATOM   2792 HG11 VAL B 208       5.292   4.688  64.289  1.00 98.63           H  
ATOM   2793 HG12 VAL B 208       6.399   5.616  65.264  1.00 98.63           H  
ATOM   2794 HG13 VAL B 208       5.082   4.737  66.040  1.00 98.63           H  
ATOM   2795 HG21 VAL B 208       3.199   5.543  63.575  1.00 98.63           H  
ATOM   2796 HG22 VAL B 208       2.521   5.580  65.197  1.00 98.63           H  
ATOM   2797 HG23 VAL B 208       2.488   7.028  64.212  1.00 98.63           H  
ATOM   2798  N   GLY B 209       5.650   6.639  68.197  1.00 97.65           N  
ATOM   2799  CA  GLY B 209       6.837   6.494  69.040  1.00 97.65           C  
ATOM   2800  C   GLY B 209       7.822   5.466  68.467  1.00 97.65           C  
ATOM   2801  O   GLY B 209       7.662   5.001  67.343  1.00 97.65           O  
ATOM   2802  H   GLY B 209       4.944   5.917  68.273  1.00 97.65           H  
ATOM   2803  HA3 GLY B 209       6.520   6.170  70.032  1.00 97.65           H  
ATOM   2804  HA2 GLY B 209       7.350   7.449  69.163  1.00 97.65           H  
ATOM   2805  N   ASP B 210       8.838   5.076  69.246  1.00 98.43           N  
ATOM   2806  CA  ASP B 210       9.784   4.002  68.900  1.00 98.43           C  
ATOM   2807  C   ASP B 210       9.143   2.621  69.144  1.00 98.43           C  
ATOM   2808  O   ASP B 210       9.495   1.649  68.483  1.00 98.43           O  
ATOM   2809  CB  ASP B 210      11.059   4.111  69.784  1.00 98.43           C  
ATOM   2810  CG  ASP B 210      10.876   4.060  71.311  1.00 98.43           C  
ATOM   2811  OD1 ASP B 210       9.948   4.732  71.812  1.00 98.43           O  
ATOM   2812  OD2 ASP B 210      11.695   3.380  71.962  1.00 98.43           O1-
ATOM   2813  H   ASP B 210       8.909   5.436  70.188  1.00 98.43           H  
ATOM   2814  HA  ASP B 210      10.060   4.070  67.846  1.00 98.43           H  
ATOM   2815  HB3 ASP B 210      11.576   5.035  69.547  1.00 98.43           H  
ATOM   2816  HB2 ASP B 210      11.754   3.319  69.500  1.00 98.43           H  
ATOM   2817  N   SER B 211       8.198   2.556  70.087  1.00 98.52           N  
ATOM   2818  CA  SER B 211       7.457   1.410  70.603  1.00 98.52           C  
ATOM   2819  C   SER B 211       6.917   0.405  69.551  1.00 98.52           C  
ATOM   2820  O   SER B 211       7.100  -0.793  69.776  1.00 98.52           O  
ATOM   2821  CB  SER B 211       6.362   1.929  71.569  1.00 98.52           C  
ATOM   2822  OG  SER B 211       6.774   3.097  72.281  1.00 98.52           O  
ATOM   2823  H   SER B 211       8.029   3.400  70.620  1.00 98.52           H  
ATOM   2824  HA  SER B 211       8.188   0.864  71.201  1.00 98.52           H  
ATOM   2825  HB3 SER B 211       6.058   1.152  72.272  1.00 98.52           H  
ATOM   2826  HB2 SER B 211       5.462   2.189  71.015  1.00 98.52           H  
ATOM   2827  HG  SER B 211       7.110   2.883  73.153  1.00 98.52           H  
ATOM   2828  N   PRO B 212       6.266   0.820  68.432  1.00 98.92           N  
ATOM   2829  CA  PRO B 212       5.814  -0.115  67.392  1.00 98.92           C  
ATOM   2830  C   PRO B 212       6.910  -0.504  66.375  1.00 98.92           C  
ATOM   2831  O   PRO B 212       6.716  -1.459  65.626  1.00 98.92           O  
ATOM   2832  CB  PRO B 212       4.688   0.625  66.665  1.00 98.92           C  
ATOM   2833  CG  PRO B 212       5.071   2.089  66.776  1.00 98.92           C  
ATOM   2834  CD  PRO B 212       5.809   2.179  68.112  1.00 98.92           C  
ATOM   2835  HA  PRO B 212       5.395  -1.009  67.842  1.00 98.92           H  
ATOM   2836  HB3 PRO B 212       3.750   0.444  67.187  1.00 98.92           H  
ATOM   2837  HB2 PRO B 212       4.546   0.298  65.635  1.00 98.92           H  
ATOM   2838  HG3 PRO B 212       4.206   2.750  66.724  1.00 98.92           H  
ATOM   2839  HG2 PRO B 212       5.745   2.361  65.964  1.00 98.92           H  
ATOM   2840  HD2 PRO B 212       6.641   2.864  68.010  1.00 98.92           H  
ATOM   2841  HD3 PRO B 212       5.151   2.565  68.887  1.00 98.92           H  
ATOM   2842  N   LEU B 213       8.022   0.237  66.293  1.00 98.95           N  
ATOM   2843  CA  LEU B 213       9.047   0.075  65.269  1.00 98.95           C  
ATOM   2844  C   LEU B 213      10.088  -0.953  65.720  1.00 98.95           C  
ATOM   2845  O   LEU B 213      10.745  -0.763  66.747  1.00 98.95           O  
ATOM   2846  CB  LEU B 213       9.695   1.438  64.939  1.00 98.95           C  
ATOM   2847  CG  LEU B 213       8.707   2.560  64.549  1.00 98.95           C  
ATOM   2848  CD1 LEU B 213       9.459   3.814  64.064  1.00 98.95           C  
ATOM   2849  CD2 LEU B 213       7.648   2.106  63.531  1.00 98.95           C  
ATOM   2850  H   LEU B 213       8.188   0.963  66.976  1.00 98.95           H  
ATOM   2851  HA  LEU B 213       8.583  -0.299  64.354  1.00 98.95           H  
ATOM   2852  HB3 LEU B 213      10.410   1.291  64.128  1.00 98.95           H  
ATOM   2853  HB2 LEU B 213      10.270   1.792  65.791  1.00 98.95           H  
ATOM   2854  HG  LEU B 213       8.168   2.845  65.453  1.00 98.95           H  
ATOM   2855 HD11 LEU B 213       9.167   4.684  64.649  1.00 98.95           H  
ATOM   2856 HD12 LEU B 213      10.540   3.703  64.151  1.00 98.95           H  
ATOM   2857 HD13 LEU B 213       9.252   4.047  63.020  1.00 98.95           H  
ATOM   2858 HD21 LEU B 213       7.278   2.933  62.926  1.00 98.95           H  
ATOM   2859 HD22 LEU B 213       8.037   1.346  62.856  1.00 98.95           H  
ATOM   2860 HD23 LEU B 213       6.783   1.679  64.037  1.00 98.95           H  
ATOM   2861  N   VAL B 214      10.220  -2.018  64.912  1.00 98.93           N  
ATOM   2862  CA  VAL B 214      11.206  -3.079  65.091  1.00 98.93           C  
ATOM   2863  C   VAL B 214      12.631  -2.515  64.940  1.00 98.93           C  
ATOM   2864  O   VAL B 214      12.912  -1.812  63.970  1.00 98.93           O  
ATOM   2865  CB  VAL B 214      11.002  -4.230  64.065  1.00 98.93           C  
ATOM   2866  CG1 VAL B 214      12.112  -5.302  64.081  1.00 98.93           C  
ATOM   2867  CG2 VAL B 214       9.638  -4.915  64.255  1.00 98.93           C  
ATOM   2868  H   VAL B 214       9.635  -2.095  64.094  1.00 98.93           H  
ATOM   2869  HA  VAL B 214      11.068  -3.482  66.093  1.00 98.93           H  
ATOM   2870  HB  VAL B 214      11.003  -3.789  63.068  1.00 98.93           H  
ATOM   2871 HG11 VAL B 214      11.856  -6.148  63.443  1.00 98.93           H  
ATOM   2872 HG12 VAL B 214      13.060  -4.911  63.718  1.00 98.93           H  
ATOM   2873 HG13 VAL B 214      12.273  -5.679  65.089  1.00 98.93           H  
ATOM   2874 HG21 VAL B 214       9.480  -5.687  63.502  1.00 98.93           H  
ATOM   2875 HG22 VAL B 214       9.570  -5.389  65.234  1.00 98.93           H  
ATOM   2876 HG23 VAL B 214       8.811  -4.210  64.167  1.00 98.93           H  
ATOM   2877  N   GLY B 215      13.482  -2.829  65.924  1.00 98.89           N  
ATOM   2878  CA  GLY B 215      14.878  -2.419  65.981  1.00 98.89           C  
ATOM   2879  C   GLY B 215      15.086  -1.028  66.597  1.00 98.89           C  
ATOM   2880  O   GLY B 215      16.232  -0.684  66.875  1.00 98.89           O  
ATOM   2881  H   GLY B 215      13.143  -3.392  66.695  1.00 98.89           H  
ATOM   2882  HA3 GLY B 215      15.332  -2.453  64.991  1.00 98.89           H  
ATOM   2883  HA2 GLY B 215      15.398  -3.148  66.599  1.00 98.89           H  
ATOM   2884  N   ALA B 216      14.021  -0.248  66.848  1.00 98.85           N  
ATOM   2885  CA  ALA B 216      14.090   1.033  67.547  1.00 98.85           C  
ATOM   2886  C   ALA B 216      13.705   0.849  69.017  1.00 98.85           C  
ATOM   2887  O   ALA B 216      14.547   1.075  69.886  1.00 98.85           O  
ATOM   2888  CB  ALA B 216      13.172   2.048  66.854  1.00 98.85           C  
ATOM   2889  H   ALA B 216      13.097  -0.572  66.595  1.00 98.85           H  
ATOM   2890  HA  ALA B 216      15.102   1.440  67.515  1.00 98.85           H  
ATOM   2891  HB1 ALA B 216      13.165   2.997  67.389  1.00 98.85           H  
ATOM   2892  HB2 ALA B 216      13.496   2.238  65.831  1.00 98.85           H  
ATOM   2893  HB3 ALA B 216      12.147   1.689  66.818  1.00 98.85           H  
ATOM   2894  N   GLY B 217      12.450   0.458  69.262  1.00 98.70           N  
ATOM   2895  CA  GLY B 217      11.900   0.320  70.601  1.00 98.70           C  
ATOM   2896  C   GLY B 217      11.723  -1.130  71.038  1.00 98.70           C  
ATOM   2897  O   GLY B 217      11.554  -1.368  72.231  1.00 98.70           O  
ATOM   2898  H   GLY B 217      11.809   0.333  68.485  1.00 98.70           H  
ATOM   2899  HA3 GLY B 217      10.926   0.805  70.638  1.00 98.70           H  
ATOM   2900  HA2 GLY B 217      12.522   0.836  71.328  1.00 98.70           H  
ATOM   2901  N   CYS B 218      11.757  -2.088  70.101  1.00 98.95           N  
ATOM   2902  CA  CYS B 218      11.474  -3.499  70.347  1.00 98.95           C  
ATOM   2903  C   CYS B 218      12.330  -4.338  69.393  1.00 98.95           C  
ATOM   2904  O   CYS B 218      12.284  -4.100  68.188  1.00 98.95           O  
ATOM   2905  CB  CYS B 218       9.970  -3.806  70.170  1.00 98.95           C  
ATOM   2906  SG  CYS B 218       9.549  -5.501  70.677  1.00 98.95           S  
ATOM   2907  H   CYS B 218      12.013  -1.848  69.154  1.00 98.95           H  
ATOM   2908  HA  CYS B 218      11.763  -3.743  71.371  1.00 98.95           H  
ATOM   2909  HB3 CYS B 218       9.676  -3.667  69.130  1.00 98.95           H  
ATOM   2910  HB2 CYS B 218       9.361  -3.113  70.745  1.00 98.95           H  
ATOM   2911  HG  CYS B 218       8.225  -5.356  70.565  1.00 98.95           H  
ATOM   2912  N   TYR B 219      13.071  -5.317  69.928  1.00 98.96           N  
ATOM   2913  CA  TYR B 219      13.854  -6.255  69.128  1.00 98.96           C  
ATOM   2914  C   TYR B 219      14.043  -7.570  69.891  1.00 98.96           C  
ATOM   2915  O   TYR B 219      14.136  -7.542  71.114  1.00 98.96           O  
ATOM   2916  CB  TYR B 219      15.206  -5.622  68.725  1.00 98.96           C  
ATOM   2917  CG  TYR B 219      16.029  -6.487  67.787  1.00 98.96           C  
ATOM   2918  CD1 TYR B 219      17.179  -7.158  68.255  1.00 98.96           C  
ATOM   2919  CD2 TYR B 219      15.597  -6.679  66.458  1.00 98.96           C  
ATOM   2920  CE1 TYR B 219      17.882  -8.027  67.399  1.00 98.96           C  
ATOM   2921  CE2 TYR B 219      16.297  -7.554  65.606  1.00 98.96           C  
ATOM   2922  CZ  TYR B 219      17.445  -8.222  66.074  1.00 98.96           C  
ATOM   2923  OH  TYR B 219      18.139  -9.051  65.243  1.00 98.96           O  
ATOM   2924  H   TYR B 219      13.077  -5.467  70.930  1.00 98.96           H  
ATOM   2925  HA  TYR B 219      13.287  -6.484  68.226  1.00 98.96           H  
ATOM   2926  HB3 TYR B 219      15.795  -5.397  69.616  1.00 98.96           H  
ATOM   2927  HB2 TYR B 219      15.039  -4.667  68.230  1.00 98.96           H  
ATOM   2928  HD1 TYR B 219      17.510  -7.030  69.275  1.00 98.96           H  
ATOM   2929  HD2 TYR B 219      14.714  -6.173  66.094  1.00 98.96           H  
ATOM   2930  HE1 TYR B 219      18.752  -8.552  67.763  1.00 98.96           H  
ATOM   2931  HE2 TYR B 219      15.958  -7.699  64.590  1.00 98.96           H  
ATOM   2932  HH  TYR B 219      17.762  -9.094  64.361  1.00 98.96           H  
ATOM   2933  N   ALA B 220      14.146  -8.687  69.155  1.00 98.96           N  
ATOM   2934  CA  ALA B 220      14.501  -9.992  69.700  1.00 98.96           C  
ATOM   2935  C   ALA B 220      15.156 -10.867  68.631  1.00 98.96           C  
ATOM   2936  O   ALA B 220      14.717 -10.862  67.480  1.00 98.96           O  
ATOM   2937  CB  ALA B 220      13.277 -10.677  70.325  1.00 98.96           C  
ATOM   2938  H   ALA B 220      14.065  -8.639  68.148  1.00 98.96           H  
ATOM   2939  HA  ALA B 220      15.248  -9.844  70.472  1.00 98.96           H  
ATOM   2940  HB1 ALA B 220      13.545 -11.642  70.755  1.00 98.96           H  
ATOM   2941  HB2 ALA B 220      12.852 -10.072  71.125  1.00 98.96           H  
ATOM   2942  HB3 ALA B 220      12.496 -10.851  69.585  1.00 98.96           H  
ATOM   2943  N   ASN B 221      16.175 -11.626  69.062  1.00 98.88           N  
ATOM   2944  CA  ASN B 221      16.917 -12.593  68.258  1.00 98.88           C  
ATOM   2945  C   ASN B 221      17.651 -13.539  69.219  1.00 98.88           C  
ATOM   2946  O   ASN B 221      18.423 -13.062  70.046  1.00 98.88           O  
ATOM   2947  CB  ASN B 221      17.869 -11.853  67.286  1.00 98.88           C  
ATOM   2948  CG  ASN B 221      18.599 -12.729  66.258  1.00 98.88           C  
ATOM   2949  ND2 ASN B 221      19.279 -12.083  65.310  1.00 98.88           N  
ATOM   2950  OD1 ASN B 221      18.552 -13.957  66.297  1.00 98.88           O  
ATOM   2951  H   ASN B 221      16.479 -11.544  70.023  1.00 98.88           H  
ATOM   2952  HA  ASN B 221      16.220 -13.189  67.675  1.00 98.88           H  
ATOM   2953  HB3 ASN B 221      18.598 -11.272  67.844  1.00 98.88           H  
ATOM   2954  HB2 ASN B 221      17.289 -11.131  66.712  1.00 98.88           H  
ATOM   2955 HD22 ASN B 221      19.789 -12.601  64.609  1.00 98.88           H  
ATOM   2956 HD21 ASN B 221      19.303 -11.073  65.297  1.00 98.88           H  
ATOM   2957  N   ASN B 222      17.432 -14.857  69.058  1.00 98.57           N  
ATOM   2958  CA  ASN B 222      18.091 -15.941  69.806  1.00 98.57           C  
ATOM   2959  C   ASN B 222      19.620 -15.961  69.673  1.00 98.57           C  
ATOM   2960  O   ASN B 222      20.276 -16.463  70.582  1.00 98.57           O  
ATOM   2961  CB  ASN B 222      17.552 -17.307  69.325  1.00 98.57           C  
ATOM   2962  CG  ASN B 222      16.190 -17.690  69.890  1.00 98.57           C  
ATOM   2963  ND2 ASN B 222      15.862 -18.981  69.804  1.00 98.57           N  
ATOM   2964  OD1 ASN B 222      15.447 -16.852  70.392  1.00 98.57           O  
ATOM   2965  H   ASN B 222      16.779 -15.157  68.345  1.00 98.57           H  
ATOM   2966  HA  ASN B 222      17.812 -15.777  70.849  1.00 98.57           H  
ATOM   2967  HB3 ASN B 222      18.232 -18.100  69.647  1.00 98.57           H  
ATOM   2968  HB2 ASN B 222      17.527 -17.354  68.235  1.00 98.57           H  
ATOM   2969 HD22 ASN B 222      14.987 -19.318  70.186  1.00 98.57           H  
ATOM   2970 HD21 ASN B 222      16.513 -19.646  69.412  1.00 98.57           H  
ATOM   2971  N   ALA B 223      20.158 -15.432  68.563  1.00 97.32           N  
ATOM   2972  CA  ALA B 223      21.595 -15.299  68.334  1.00 97.32           C  
ATOM   2973  C   ALA B 223      22.264 -14.228  69.215  1.00 97.32           C  
ATOM   2974  O   ALA B 223      23.491 -14.232  69.310  1.00 97.32           O  
ATOM   2975  CB  ALA B 223      21.825 -14.979  66.849  1.00 97.32           C  
ATOM   2976  H   ALA B 223      19.552 -15.046  67.849  1.00 97.32           H  
ATOM   2977  HA  ALA B 223      22.068 -16.257  68.557  1.00 97.32           H  
ATOM   2978  HB1 ALA B 223      22.889 -14.949  66.612  1.00 97.32           H  
ATOM   2979  HB2 ALA B 223      21.370 -15.735  66.209  1.00 97.32           H  
ATOM   2980  HB3 ALA B 223      21.400 -14.013  66.577  1.00 97.32           H  
ATOM   2981  N   SER B 224      21.464 -13.327  69.813  1.00 97.39           N  
ATOM   2982  CA  SER B 224      21.939 -12.105  70.443  1.00 97.39           C  
ATOM   2983  C   SER B 224      21.161 -11.808  71.732  1.00 97.39           C  
ATOM   2984  O   SER B 224      21.607 -12.224  72.801  1.00 97.39           O  
ATOM   2985  CB  SER B 224      21.969 -10.981  69.375  1.00 97.39           C  
ATOM   2986  OG  SER B 224      20.717 -10.469  68.970  1.00 97.39           O  
ATOM   2987  H   SER B 224      20.461 -13.408  69.716  1.00 97.39           H  
ATOM   2988  HA  SER B 224      22.973 -12.253  70.760  1.00 97.39           H  
ATOM   2989  HB3 SER B 224      22.417 -11.375  68.469  1.00 97.39           H  
ATOM   2990  HB2 SER B 224      22.590 -10.151  69.713  1.00 97.39           H  
ATOM   2991  HG  SER B 224      20.865  -9.904  68.208  1.00 97.39           H  
ATOM   2992  N   VAL B 225      20.059 -11.053  71.615  1.00 98.80           N  
ATOM   2993  CA  VAL B 225      19.434 -10.322  72.704  1.00 98.80           C  
ATOM   2994  C   VAL B 225      17.976  -9.955  72.375  1.00 98.80           C  
ATOM   2995  O   VAL B 225      17.666  -9.621  71.231  1.00 98.80           O  
ATOM   2996  CB  VAL B 225      20.268  -9.035  73.007  1.00 98.80           C  
ATOM   2997  CG1 VAL B 225      20.340  -8.046  71.826  1.00 98.80           C  
ATOM   2998  CG2 VAL B 225      19.855  -8.296  74.284  1.00 98.80           C  
ATOM   2999  H   VAL B 225      19.760 -10.786  70.686  1.00 98.80           H  
ATOM   3000  HA  VAL B 225      19.405 -10.966  73.575  1.00 98.80           H  
ATOM   3001  HB  VAL B 225      21.293  -9.359  73.189  1.00 98.80           H  
ATOM   3002 HG11 VAL B 225      20.999  -7.212  72.051  1.00 98.80           H  
ATOM   3003 HG12 VAL B 225      20.741  -8.531  70.938  1.00 98.80           H  
ATOM   3004 HG13 VAL B 225      19.370  -7.626  71.566  1.00 98.80           H  
ATOM   3005 HG21 VAL B 225      20.492  -7.426  74.443  1.00 98.80           H  
ATOM   3006 HG22 VAL B 225      18.834  -7.934  74.234  1.00 98.80           H  
ATOM   3007 HG23 VAL B 225      19.948  -8.937  75.157  1.00 98.80           H  
ATOM   3008  N   ALA B 226      17.129  -9.997  73.415  1.00 98.95           N  
ATOM   3009  CA  ALA B 226      15.811  -9.371  73.459  1.00 98.95           C  
ATOM   3010  C   ALA B 226      15.938  -8.024  74.167  1.00 98.95           C  
ATOM   3011  O   ALA B 226      16.494  -8.002  75.260  1.00 98.95           O  
ATOM   3012  CB  ALA B 226      14.834 -10.265  74.230  1.00 98.95           C  
ATOM   3013  H   ALA B 226      17.479 -10.316  74.310  1.00 98.95           H  
ATOM   3014  HA  ALA B 226      15.421  -9.210  72.462  1.00 98.95           H  
ATOM   3015  HB1 ALA B 226      13.917  -9.723  74.459  1.00 98.95           H  
ATOM   3016  HB2 ALA B 226      14.550 -11.135  73.644  1.00 98.95           H  
ATOM   3017  HB3 ALA B 226      15.253 -10.608  75.177  1.00 98.95           H  
ATOM   3018  N   VAL B 227      15.424  -6.948  73.551  1.00 98.97           N  
ATOM   3019  CA  VAL B 227      15.480  -5.585  74.079  1.00 98.97           C  
ATOM   3020  C   VAL B 227      14.100  -4.917  73.944  1.00 98.97           C  
ATOM   3021  O   VAL B 227      13.433  -5.089  72.923  1.00 98.97           O  
ATOM   3022  CB  VAL B 227      16.518  -4.697  73.328  1.00 98.97           C  
ATOM   3023  CG1 VAL B 227      16.639  -3.279  73.927  1.00 98.97           C  
ATOM   3024  CG2 VAL B 227      17.913  -5.339  73.274  1.00 98.97           C  
ATOM   3025  H   VAL B 227      14.956  -7.058  72.659  1.00 98.97           H  
ATOM   3026  HA  VAL B 227      15.749  -5.614  75.133  1.00 98.97           H  
ATOM   3027  HB  VAL B 227      16.197  -4.587  72.291  1.00 98.97           H  
ATOM   3028 HG11 VAL B 227      17.513  -2.753  73.548  1.00 98.97           H  
ATOM   3029 HG12 VAL B 227      15.770  -2.663  73.698  1.00 98.97           H  
ATOM   3030 HG13 VAL B 227      16.741  -3.321  75.011  1.00 98.97           H  
ATOM   3031 HG21 VAL B 227      18.627  -4.686  72.775  1.00 98.97           H  
ATOM   3032 HG22 VAL B 227      18.295  -5.546  74.272  1.00 98.97           H  
ATOM   3033 HG23 VAL B 227      17.896  -6.273  72.715  1.00 98.97           H  
ATOM   3034  N   SER B 228      13.723  -4.140  74.969  1.00 98.92           N  
ATOM   3035  CA  SER B 228      12.521  -3.312  74.991  1.00 98.92           C  
ATOM   3036  C   SER B 228      12.877  -1.968  75.643  1.00 98.92           C  
ATOM   3037  O   SER B 228      13.461  -1.962  76.725  1.00 98.92           O  
ATOM   3038  CB  SER B 228      11.400  -4.067  75.728  1.00 98.92           C  
ATOM   3039  OG  SER B 228      10.215  -3.311  75.749  1.00 98.92           O  
ATOM   3040  H   SER B 228      14.326  -4.055  75.778  1.00 98.92           H  
ATOM   3041  HA  SER B 228      12.195  -3.118  73.968  1.00 98.92           H  
ATOM   3042  HB3 SER B 228      11.684  -4.288  76.756  1.00 98.92           H  
ATOM   3043  HB2 SER B 228      11.192  -5.020  75.239  1.00 98.92           H  
ATOM   3044  HG  SER B 228       9.812  -3.331  74.873  1.00 98.92           H  
ATOM   3045  N   CYS B 229      12.578  -0.847  74.981  1.00 98.46           N  
ATOM   3046  CA  CYS B 229      13.026   0.490  75.373  1.00 98.46           C  
ATOM   3047  C   CYS B 229      11.899   1.347  75.975  1.00 98.46           C  
ATOM   3048  O   CYS B 229      10.713   1.039  75.856  1.00 98.46           O  
ATOM   3049  CB  CYS B 229      13.547   1.215  74.120  1.00 98.46           C  
ATOM   3050  SG  CYS B 229      14.952   0.330  73.370  1.00 98.46           S  
ATOM   3051  H   CYS B 229      12.068  -0.935  74.106  1.00 98.46           H  
ATOM   3052  HA  CYS B 229      13.824   0.432  76.109  1.00 98.46           H  
ATOM   3053  HB3 CYS B 229      13.879   2.219  74.381  1.00 98.46           H  
ATOM   3054  HB2 CYS B 229      12.748   1.337  73.394  1.00 98.46           H  
ATOM   3055  HG  CYS B 229      15.718   0.322  74.465  1.00 98.46           H  
ATOM   3056  N   THR B 230      12.288   2.463  76.598  1.00 97.17           N  
ATOM   3057  CA  THR B 230      11.449   3.542  77.071  1.00 97.17           C  
ATOM   3058  C   THR B 230      12.294   4.824  77.021  1.00 97.17           C  
ATOM   3059  O   THR B 230      13.434   4.818  77.481  1.00 97.17           O  
ATOM   3060  CB  THR B 230      10.839   3.162  78.443  1.00 97.17           C  
ATOM   3061  CG2 THR B 230      11.852   2.585  79.451  1.00 97.17           C  
ATOM   3062  OG1 THR B 230      10.223   4.293  79.024  1.00 97.17           O  
ATOM   3063  H   THR B 230      13.283   2.615  76.755  1.00 97.17           H  
ATOM   3064  HA  THR B 230      10.634   3.672  76.356  1.00 97.17           H  
ATOM   3065  HB  THR B 230      10.054   2.425  78.282  1.00 97.17           H  
ATOM   3066 HG21 THR B 230      11.402   2.412  80.427  1.00 97.17           H  
ATOM   3067 HG22 THR B 230      12.235   1.619  79.119  1.00 97.17           H  
ATOM   3068 HG23 THR B 230      12.712   3.237  79.580  1.00 97.17           H  
ATOM   3069  HG1 THR B 230       9.572   4.622  78.403  1.00 97.17           H  
ATOM   3070  N   GLY B 231      11.770   5.929  76.484  1.00 93.50           N  
ATOM   3071  CA  GLY B 231      12.514   7.176  76.390  1.00 93.50           C  
ATOM   3072  C   GLY B 231      11.974   8.111  75.320  1.00 93.50           C  
ATOM   3073  O   GLY B 231      10.858   7.950  74.833  1.00 93.50           O  
ATOM   3074  H   GLY B 231      10.830   5.920  76.114  1.00 93.50           H  
ATOM   3075  HA3 GLY B 231      13.545   6.958  76.118  1.00 93.50           H  
ATOM   3076  HA2 GLY B 231      12.516   7.682  77.356  1.00 93.50           H  
ATOM   3077  N   THR B 232      12.779   9.103  74.948  1.00 90.25           N  
ATOM   3078  CA  THR B 232      12.576  10.076  73.878  1.00 90.25           C  
ATOM   3079  C   THR B 232      12.603   9.382  72.497  1.00 90.25           C  
ATOM   3080  O   THR B 232      13.605   9.462  71.781  1.00 90.25           O  
ATOM   3081  CB  THR B 232      13.688  11.159  74.008  1.00 90.25           C  
ATOM   3082  CG2 THR B 232      13.606  11.980  75.302  1.00 90.25           C  
ATOM   3083  OG1 THR B 232      14.985  10.590  73.925  1.00 90.25           O  
ATOM   3084  H   THR B 232      13.675   9.169  75.434  1.00 90.25           H  
ATOM   3085  HA  THR B 232      11.600  10.547  74.005  1.00 90.25           H  
ATOM   3086  HB  THR B 232      13.587  11.853  73.170  1.00 90.25           H  
ATOM   3087 HG21 THR B 232      14.374  12.754  75.322  1.00 90.25           H  
ATOM   3088 HG22 THR B 232      12.639  12.476  75.387  1.00 90.25           H  
ATOM   3089 HG23 THR B 232      13.734  11.363  76.191  1.00 90.25           H  
ATOM   3090  HG1 THR B 232      14.993  10.088  73.113  1.00 90.25           H  
ATOM   3091  N   GLY B 233      11.513   8.677  72.159  1.00 95.06           N  
ATOM   3092  CA  GLY B 233      11.376   7.700  71.077  1.00 95.06           C  
ATOM   3093  C   GLY B 233      11.996   8.077  69.730  1.00 95.06           C  
ATOM   3094  O   GLY B 233      12.656   7.252  69.114  1.00 95.06           O  
ATOM   3095  H   GLY B 233      10.821   8.593  72.899  1.00 95.06           H  
ATOM   3096  HA3 GLY B 233      10.317   7.488  70.925  1.00 95.06           H  
ATOM   3097  HA2 GLY B 233      11.830   6.772  71.423  1.00 95.06           H  
ATOM   3098  N   GLU B 234      11.901   9.345  69.323  1.00 97.34           N  
ATOM   3099  CA  GLU B 234      12.516   9.928  68.134  1.00 97.34           C  
ATOM   3100  C   GLU B 234      14.027   9.665  68.025  1.00 97.34           C  
ATOM   3101  O   GLU B 234      14.527   9.356  66.946  1.00 97.34           O  
ATOM   3102  CB  GLU B 234      12.248  11.443  68.130  1.00 97.34           C  
ATOM   3103  CG  GLU B 234      10.775  11.848  67.910  1.00 97.34           C  
ATOM   3104  CD  GLU B 234       9.881  11.932  69.149  1.00 97.34           C  
ATOM   3105  OE1 GLU B 234      10.294  11.464  70.230  1.00 97.34           O  
ATOM   3106  OE2 GLU B 234       8.755  12.458  69.017  1.00 97.34           O1-
ATOM   3107  H   GLU B 234      11.362   9.981  69.898  1.00 97.34           H  
ATOM   3108  HA  GLU B 234      12.052   9.484  67.254  1.00 97.34           H  
ATOM   3109  HB3 GLU B 234      12.834  11.897  67.330  1.00 97.34           H  
ATOM   3110  HB2 GLU B 234      12.634  11.899  69.043  1.00 97.34           H  
ATOM   3111  HG3 GLU B 234      10.305  11.215  67.157  1.00 97.34           H  
ATOM   3112  HG2 GLU B 234      10.812  12.849  67.499  1.00 97.34           H  
ATOM   3113  N   VAL B 235      14.759   9.750  69.141  1.00 97.83           N  
ATOM   3114  CA  VAL B 235      16.198   9.504  69.169  1.00 97.83           C  
ATOM   3115  C   VAL B 235      16.473   7.989  69.153  1.00 97.83           C  
ATOM   3116  O   VAL B 235      17.470   7.562  68.580  1.00 97.83           O  
ATOM   3117  CB  VAL B 235      16.822  10.163  70.427  1.00 97.83           C  
ATOM   3118  CG1 VAL B 235      18.356  10.053  70.410  1.00 97.83           C  
ATOM   3119  CG2 VAL B 235      16.423  11.649  70.540  1.00 97.83           C  
ATOM   3120  H   VAL B 235      14.278   9.898  70.022  1.00 97.83           H  
ATOM   3121  HA  VAL B 235      16.655   9.944  68.281  1.00 97.83           H  
ATOM   3122  HB  VAL B 235      16.460   9.651  71.320  1.00 97.83           H  
ATOM   3123 HG11 VAL B 235      18.820  10.645  71.197  1.00 97.83           H  
ATOM   3124 HG12 VAL B 235      18.700   9.027  70.535  1.00 97.83           H  
ATOM   3125 HG13 VAL B 235      18.747  10.408  69.459  1.00 97.83           H  
ATOM   3126 HG21 VAL B 235      16.943  12.144  71.358  1.00 97.83           H  
ATOM   3127 HG22 VAL B 235      16.672  12.194  69.629  1.00 97.83           H  
ATOM   3128 HG23 VAL B 235      15.355  11.774  70.723  1.00 97.83           H  
ATOM   3129  N   PHE B 236      15.570   7.177  69.712  1.00 98.47           N  
ATOM   3130  CA  PHE B 236      15.670   5.718  69.728  1.00 98.47           C  
ATOM   3131  C   PHE B 236      15.351   5.146  68.332  1.00 98.47           C  
ATOM   3132  O   PHE B 236      15.938   4.134  67.956  1.00 98.47           O  
ATOM   3133  CB  PHE B 236      14.707   5.130  70.787  1.00 98.47           C  
ATOM   3134  CG  PHE B 236      15.106   5.349  72.247  1.00 98.47           C  
ATOM   3135  CD1 PHE B 236      15.248   6.647  72.789  1.00 98.47           C  
ATOM   3136  CD2 PHE B 236      15.318   4.235  73.087  1.00 98.47           C  
ATOM   3137  CE1 PHE B 236      15.611   6.828  74.138  1.00 98.47           C  
ATOM   3138  CE2 PHE B 236      15.666   4.412  74.441  1.00 98.47           C  
ATOM   3139  CZ  PHE B 236      15.817   5.709  74.966  1.00 98.47           C  
ATOM   3140  H   PHE B 236      14.713   7.585  70.057  1.00 98.47           H  
ATOM   3141  HA  PHE B 236      16.691   5.430  69.980  1.00 98.47           H  
ATOM   3142  HB3 PHE B 236      14.621   4.054  70.623  1.00 98.47           H  
ATOM   3143  HB2 PHE B 236      13.698   5.509  70.650  1.00 98.47           H  
ATOM   3144  HD1 PHE B 236      15.086   7.517  72.180  1.00 98.47           H  
ATOM   3145  HD2 PHE B 236      15.203   3.234  72.696  1.00 98.47           H  
ATOM   3146  HE1 PHE B 236      15.723   7.823  74.540  1.00 98.47           H  
ATOM   3147  HE2 PHE B 236      15.822   3.554  75.080  1.00 98.47           H  
ATOM   3148  HZ  PHE B 236      16.087   5.839  76.003  1.00 98.47           H  
ATOM   3149  N   ILE B 237      14.506   5.830  67.539  1.00 98.88           N  
ATOM   3150  CA  ILE B 237      14.291   5.580  66.112  1.00 98.88           C  
ATOM   3151  C   ILE B 237      15.550   5.963  65.314  1.00 98.88           C  
ATOM   3152  O   ILE B 237      15.997   5.162  64.506  1.00 98.88           O  
ATOM   3153  CB  ILE B 237      13.036   6.343  65.580  1.00 98.88           C  
ATOM   3154  CG1 ILE B 237      11.733   5.883  66.272  1.00 98.88           C  
ATOM   3155  CG2 ILE B 237      12.862   6.187  64.053  1.00 98.88           C  
ATOM   3156  CD1 ILE B 237      10.549   6.845  66.071  1.00 98.88           C  
ATOM   3157  H   ILE B 237      13.979   6.585  67.965  1.00 98.88           H  
ATOM   3158  HA  ILE B 237      14.137   4.512  65.963  1.00 98.88           H  
ATOM   3159  HB  ILE B 237      13.172   7.404  65.791  1.00 98.88           H  
ATOM   3160 HG13 ILE B 237      11.891   5.762  67.339  1.00 98.88           H  
ATOM   3161 HG12 ILE B 237      11.463   4.887  65.923  1.00 98.88           H  
ATOM   3162 HG21 ILE B 237      11.948   6.649  63.686  1.00 98.88           H  
ATOM   3163 HG22 ILE B 237      13.677   6.652  63.499  1.00 98.88           H  
ATOM   3164 HG23 ILE B 237      12.826   5.135  63.769  1.00 98.88           H  
ATOM   3165 HD11 ILE B 237      10.785   7.849  66.415  1.00 98.88           H  
ATOM   3166 HD12 ILE B 237      10.235   6.912  65.031  1.00 98.88           H  
ATOM   3167 HD13 ILE B 237       9.684   6.509  66.635  1.00 98.88           H  
ATOM   3168  N   ARG B 238      16.132   7.156  65.524  1.00 98.74           N  
ATOM   3169  CA  ARG B 238      17.308   7.624  64.781  1.00 98.74           C  
ATOM   3170  C   ARG B 238      18.580   6.811  65.086  1.00 98.74           C  
ATOM   3171  O   ARG B 238      19.352   6.549  64.164  1.00 98.74           O  
ATOM   3172  CB  ARG B 238      17.548   9.116  65.084  1.00 98.74           C  
ATOM   3173  CG  ARG B 238      16.468  10.064  64.517  1.00 98.74           C  
ATOM   3174  CD  ARG B 238      16.442  11.454  65.184  1.00 98.74           C  
ATOM   3175  NE  ARG B 238      17.741  12.143  65.096  1.00 98.74           N  
ATOM   3176  CZ  ARG B 238      18.208  13.150  65.855  1.00 98.74           C  
ATOM   3177  NH1 ARG B 238      17.494  13.683  66.856  1.00 98.74           N  
ATOM   3178  NH2 ARG B 238      19.428  13.639  65.604  1.00 98.74           N1+
ATOM   3179  H   ARG B 238      15.734   7.812  66.183  1.00 98.74           H  
ATOM   3180  HA  ARG B 238      17.104   7.518  63.714  1.00 98.74           H  
ATOM   3181  HB3 ARG B 238      18.509   9.416  64.664  1.00 98.74           H  
ATOM   3182  HB2 ARG B 238      17.637   9.255  66.163  1.00 98.74           H  
ATOM   3183  HG3 ARG B 238      15.500   9.605  64.705  1.00 98.74           H  
ATOM   3184  HG2 ARG B 238      16.521  10.147  63.431  1.00 98.74           H  
ATOM   3185  HD3 ARG B 238      16.054  11.398  66.201  1.00 98.74           H  
ATOM   3186  HD2 ARG B 238      15.750  12.084  64.625  1.00 98.74           H  
ATOM   3187  HE  ARG B 238      18.331  11.814  64.341  1.00 98.74           H  
ATOM   3188 HH12 ARG B 238      17.876  14.423  67.428  1.00 98.74           H  
ATOM   3189 HH11 ARG B 238      16.568  13.333  67.057  1.00 98.74           H  
ATOM   3190 HH22 ARG B 238      19.806  14.384  66.169  1.00 98.74           H  
ATOM   3191 HH21 ARG B 238      19.984  13.282  64.839  1.00 98.74           H  
ATOM   3192  N   ALA B 239      18.760   6.418  66.358  1.00 98.60           N  
ATOM   3193  CA  ALA B 239      19.884   5.606  66.826  1.00 98.60           C  
ATOM   3194  C   ALA B 239      19.707   4.100  66.568  1.00 98.60           C  
ATOM   3195  O   ALA B 239      20.698   3.376  66.657  1.00 98.60           O  
ATOM   3196  CB  ALA B 239      20.074   5.856  68.332  1.00 98.60           C  
ATOM   3197  H   ALA B 239      18.091   6.695  67.064  1.00 98.60           H  
ATOM   3198  HA  ALA B 239      20.791   5.929  66.312  1.00 98.60           H  
ATOM   3199  HB1 ALA B 239      20.945   5.324  68.717  1.00 98.60           H  
ATOM   3200  HB2 ALA B 239      20.225   6.916  68.540  1.00 98.60           H  
ATOM   3201  HB3 ALA B 239      19.206   5.526  68.905  1.00 98.60           H  
ATOM   3202  N   LEU B 240      18.461   3.652  66.306  1.00 98.83           N  
ATOM   3203  CA  LEU B 240      18.024   2.248  66.269  1.00 98.83           C  
ATOM   3204  C   LEU B 240      18.395   1.529  67.580  1.00 98.83           C  
ATOM   3205  O   LEU B 240      19.063   0.500  67.534  1.00 98.83           O  
ATOM   3206  CB  LEU B 240      18.565   1.487  65.021  1.00 98.83           C  
ATOM   3207  CG  LEU B 240      17.950   1.857  63.658  1.00 98.83           C  
ATOM   3208  CD1 LEU B 240      16.418   1.679  63.622  1.00 98.83           C  
ATOM   3209  CD2 LEU B 240      18.440   3.213  63.118  1.00 98.83           C  
ATOM   3210  H   LEU B 240      17.718   4.330  66.224  1.00 98.83           H  
ATOM   3211  HA  LEU B 240      16.936   2.272  66.241  1.00 98.83           H  
ATOM   3212  HB3 LEU B 240      18.356   0.423  65.146  1.00 98.83           H  
ATOM   3213  HB2 LEU B 240      19.652   1.555  64.969  1.00 98.83           H  
ATOM   3214  HG  LEU B 240      18.350   1.114  62.967  1.00 98.83           H  
ATOM   3215 HD11 LEU B 240      16.130   1.026  62.799  1.00 98.83           H  
ATOM   3216 HD12 LEU B 240      16.027   1.211  64.525  1.00 98.83           H  
ATOM   3217 HD13 LEU B 240      15.895   2.626  63.492  1.00 98.83           H  
ATOM   3218 HD21 LEU B 240      18.611   3.162  62.043  1.00 98.83           H  
ATOM   3219 HD22 LEU B 240      17.729   4.013  63.295  1.00 98.83           H  
ATOM   3220 HD23 LEU B 240      19.380   3.518  63.578  1.00 98.83           H  
ATOM   3221  N   ALA B 241      18.005   2.125  68.721  1.00 98.83           N  
ATOM   3222  CA  ALA B 241      18.484   1.788  70.063  1.00 98.83           C  
ATOM   3223  C   ALA B 241      18.431   0.296  70.430  1.00 98.83           C  
ATOM   3224  O   ALA B 241      19.441  -0.220  70.900  1.00 98.83           O  
ATOM   3225  CB  ALA B 241      17.739   2.639  71.098  1.00 98.83           C  
ATOM   3226  H   ALA B 241      17.427   2.953  68.659  1.00 98.83           H  
ATOM   3227  HA  ALA B 241      19.535   2.082  70.095  1.00 98.83           H  
ATOM   3228  HB1 ALA B 241      18.031   2.383  72.118  1.00 98.83           H  
ATOM   3229  HB2 ALA B 241      17.950   3.699  70.955  1.00 98.83           H  
ATOM   3230  HB3 ALA B 241      16.662   2.499  71.012  1.00 98.83           H  
ATOM   3231  N   ALA B 242      17.296  -0.374  70.161  1.00 98.93           N  
ATOM   3232  CA  ALA B 242      17.098  -1.799  70.439  1.00 98.93           C  
ATOM   3233  C   ALA B 242      17.987  -2.735  69.599  1.00 98.93           C  
ATOM   3234  O   ALA B 242      18.589  -3.648  70.165  1.00 98.93           O  
ATOM   3235  CB  ALA B 242      15.611  -2.159  70.296  1.00 98.93           C  
ATOM   3236  H   ALA B 242      16.509   0.120  69.761  1.00 98.93           H  
ATOM   3237  HA  ALA B 242      17.370  -1.951  71.482  1.00 98.93           H  
ATOM   3238  HB1 ALA B 242      15.425  -3.200  70.558  1.00 98.93           H  
ATOM   3239  HB2 ALA B 242      14.993  -1.552  70.957  1.00 98.93           H  
ATOM   3240  HB3 ALA B 242      15.250  -2.009  69.280  1.00 98.93           H  
ATOM   3241  N   TYR B 243      18.078  -2.482  68.281  1.00 98.93           N  
ATOM   3242  CA  TYR B 243      18.912  -3.256  67.356  1.00 98.93           C  
ATOM   3243  C   TYR B 243      20.411  -2.970  67.510  1.00 98.93           C  
ATOM   3244  O   TYR B 243      21.212  -3.862  67.240  1.00 98.93           O  
ATOM   3245  CB  TYR B 243      18.480  -3.003  65.899  1.00 98.93           C  
ATOM   3246  CG  TYR B 243      19.170  -3.895  64.884  1.00 98.93           C  
ATOM   3247  CD1 TYR B 243      20.293  -3.446  64.164  1.00 98.93           C  
ATOM   3248  CD2 TYR B 243      18.707  -5.207  64.696  1.00 98.93           C  
ATOM   3249  CE1 TYR B 243      20.942  -4.301  63.250  1.00 98.93           C  
ATOM   3250  CE2 TYR B 243      19.351  -6.068  63.791  1.00 98.93           C  
ATOM   3251  CZ  TYR B 243      20.469  -5.616  63.069  1.00 98.93           C  
ATOM   3252  OH  TYR B 243      21.089  -6.471  62.209  1.00 98.93           O  
ATOM   3253  H   TYR B 243      17.568  -1.703  67.883  1.00 98.93           H  
ATOM   3254  HA  TYR B 243      18.757  -4.315  67.574  1.00 98.93           H  
ATOM   3255  HB3 TYR B 243      18.626  -1.956  65.630  1.00 98.93           H  
ATOM   3256  HB2 TYR B 243      17.419  -3.196  65.798  1.00 98.93           H  
ATOM   3257  HD1 TYR B 243      20.669  -2.455  64.352  1.00 98.93           H  
ATOM   3258  HD2 TYR B 243      17.855  -5.546  65.258  1.00 98.93           H  
ATOM   3259  HE1 TYR B 243      21.810  -3.955  62.708  1.00 98.93           H  
ATOM   3260  HE2 TYR B 243      18.986  -7.073  63.650  1.00 98.93           H  
ATOM   3261  HH  TYR B 243      21.789  -6.069  61.684  1.00 98.93           H  
ATOM   3262  N   ASP B 244      20.771  -1.744  67.919  1.00 98.91           N  
ATOM   3263  CA  ASP B 244      22.156  -1.310  68.071  1.00 98.91           C  
ATOM   3264  C   ASP B 244      22.882  -2.072  69.200  1.00 98.91           C  
ATOM   3265  O   ASP B 244      24.075  -2.329  69.062  1.00 98.91           O  
ATOM   3266  CB  ASP B 244      22.255   0.225  68.240  1.00 98.91           C  
ATOM   3267  CG  ASP B 244      23.656   0.832  68.066  1.00 98.91           C  
ATOM   3268  OD1 ASP B 244      24.488   0.242  67.343  1.00 98.91           O  
ATOM   3269  OD2 ASP B 244      23.832   1.976  68.533  1.00 98.91           O1-
ATOM   3270  H   ASP B 244      20.061  -1.041  68.088  1.00 98.91           H  
ATOM   3271  HA  ASP B 244      22.641  -1.577  67.131  1.00 98.91           H  
ATOM   3272  HB3 ASP B 244      21.835   0.516  69.204  1.00 98.91           H  
ATOM   3273  HB2 ASP B 244      21.618   0.704  67.496  1.00 98.91           H  
ATOM   3274  N   ILE B 245      22.140  -2.499  70.241  1.00 98.87           N  
ATOM   3275  CA  ILE B 245      22.622  -3.421  71.277  1.00 98.87           C  
ATOM   3276  C   ILE B 245      23.036  -4.777  70.670  1.00 98.87           C  
ATOM   3277  O   ILE B 245      24.145  -5.233  70.938  1.00 98.87           O  
ATOM   3278  CB  ILE B 245      21.557  -3.707  72.382  1.00 98.87           C  
ATOM   3279  CG1 ILE B 245      21.013  -2.428  73.049  1.00 98.87           C  
ATOM   3280  CG2 ILE B 245      22.015  -4.705  73.473  1.00 98.87           C  
ATOM   3281  CD1 ILE B 245      22.008  -1.717  73.963  1.00 98.87           C  
ATOM   3282  H   ILE B 245      21.161  -2.251  70.284  1.00 98.87           H  
ATOM   3283  HA  ILE B 245      23.502  -2.969  71.734  1.00 98.87           H  
ATOM   3284  HB  ILE B 245      20.700  -4.165  71.887  1.00 98.87           H  
ATOM   3285 HG13 ILE B 245      20.124  -2.677  73.629  1.00 98.87           H  
ATOM   3286 HG12 ILE B 245      20.676  -1.731  72.292  1.00 98.87           H  
ATOM   3287 HG21 ILE B 245      21.247  -4.831  74.237  1.00 98.87           H  
ATOM   3288 HG22 ILE B 245      22.224  -5.696  73.077  1.00 98.87           H  
ATOM   3289 HG23 ILE B 245      22.925  -4.368  73.970  1.00 98.87           H  
ATOM   3290 HD11 ILE B 245      21.593  -0.778  74.326  1.00 98.87           H  
ATOM   3291 HD12 ILE B 245      22.231  -2.331  74.832  1.00 98.87           H  
ATOM   3292 HD13 ILE B 245      22.943  -1.502  73.452  1.00 98.87           H  
ATOM   3293  N   ALA B 246      22.159  -5.359  69.830  1.00 98.86           N  
ATOM   3294  CA  ALA B 246      22.401  -6.609  69.108  1.00 98.86           C  
ATOM   3295  C   ALA B 246      23.578  -6.520  68.125  1.00 98.86           C  
ATOM   3296  O   ALA B 246      24.400  -7.430  68.107  1.00 98.86           O  
ATOM   3297  CB  ALA B 246      21.119  -7.046  68.383  1.00 98.86           C  
ATOM   3298  H   ALA B 246      21.278  -4.903  69.642  1.00 98.86           H  
ATOM   3299  HA  ALA B 246      22.646  -7.373  69.849  1.00 98.86           H  
ATOM   3300  HB1 ALA B 246      21.256  -8.013  67.901  1.00 98.86           H  
ATOM   3301  HB2 ALA B 246      20.284  -7.136  69.077  1.00 98.86           H  
ATOM   3302  HB3 ALA B 246      20.821  -6.343  67.606  1.00 98.86           H  
ATOM   3303  N   ALA B 247      23.660  -5.414  67.366  1.00 98.85           N  
ATOM   3304  CA  ALA B 247      24.725  -5.118  66.408  1.00 98.85           C  
ATOM   3305  C   ALA B 247      26.117  -4.980  67.047  1.00 98.85           C  
ATOM   3306  O   ALA B 247      27.083  -5.506  66.495  1.00 98.85           O  
ATOM   3307  CB  ALA B 247      24.358  -3.837  65.649  1.00 98.85           C  
ATOM   3308  H   ALA B 247      22.928  -4.720  67.440  1.00 98.85           H  
ATOM   3309  HA  ALA B 247      24.768  -5.941  65.691  1.00 98.85           H  
ATOM   3310  HB1 ALA B 247      25.162  -3.538  64.982  1.00 98.85           H  
ATOM   3311  HB2 ALA B 247      23.456  -3.972  65.052  1.00 98.85           H  
ATOM   3312  HB3 ALA B 247      24.189  -3.006  66.331  1.00 98.85           H  
ATOM   3313  N   LEU B 248      26.186  -4.309  68.210  1.00 98.78           N  
ATOM   3314  CA  LEU B 248      27.392  -4.174  69.032  1.00 98.78           C  
ATOM   3315  C   LEU B 248      27.879  -5.516  69.597  1.00 98.78           C  
ATOM   3316  O   LEU B 248      29.088  -5.713  69.682  1.00 98.78           O  
ATOM   3317  CB  LEU B 248      27.120  -3.187  70.187  1.00 98.78           C  
ATOM   3318  CG  LEU B 248      27.174  -1.705  69.764  1.00 98.78           C  
ATOM   3319  CD1 LEU B 248      26.469  -0.810  70.801  1.00 98.78           C  
ATOM   3320  CD2 LEU B 248      28.616  -1.249  69.458  1.00 98.78           C  
ATOM   3321  H   LEU B 248      25.348  -3.884  68.585  1.00 98.78           H  
ATOM   3322  HA  LEU B 248      28.190  -3.783  68.398  1.00 98.78           H  
ATOM   3323  HB3 LEU B 248      27.834  -3.334  71.000  1.00 98.78           H  
ATOM   3324  HB2 LEU B 248      26.146  -3.422  70.615  1.00 98.78           H  
ATOM   3325  HG  LEU B 248      26.606  -1.608  68.837  1.00 98.78           H  
ATOM   3326 HD11 LEU B 248      25.704  -0.203  70.317  1.00 98.78           H  
ATOM   3327 HD12 LEU B 248      25.970  -1.389  71.577  1.00 98.78           H  
ATOM   3328 HD13 LEU B 248      27.150  -0.133  71.310  1.00 98.78           H  
ATOM   3329 HD21 LEU B 248      28.918  -0.372  70.028  1.00 98.78           H  
ATOM   3330 HD22 LEU B 248      29.347  -2.031  69.667  1.00 98.78           H  
ATOM   3331 HD23 LEU B 248      28.716  -0.997  68.405  1.00 98.78           H  
ATOM   3332  N   MET B 249      26.946  -6.411  69.956  1.00 98.73           N  
ATOM   3333  CA  MET B 249      27.259  -7.749  70.454  1.00 98.73           C  
ATOM   3334  C   MET B 249      27.725  -8.697  69.338  1.00 98.73           C  
ATOM   3335  O   MET B 249      28.750  -9.356  69.506  1.00 98.73           O  
ATOM   3336  CB  MET B 249      26.047  -8.329  71.207  1.00 98.73           C  
ATOM   3337  CG  MET B 249      25.731  -7.610  72.529  1.00 98.73           C  
ATOM   3338  SD  MET B 249      24.105  -8.009  73.214  1.00 98.73           S  
ATOM   3339  CE  MET B 249      24.368  -9.741  73.671  1.00 98.73           C  
ATOM   3340  H   MET B 249      25.965  -6.181  69.869  1.00 98.73           H  
ATOM   3341  HA  MET B 249      28.085  -7.658  71.156  1.00 98.73           H  
ATOM   3342  HB3 MET B 249      26.246  -9.378  71.427  1.00 98.73           H  
ATOM   3343  HB2 MET B 249      25.165  -8.322  70.565  1.00 98.73           H  
ATOM   3344  HG3 MET B 249      25.778  -6.532  72.399  1.00 98.73           H  
ATOM   3345  HG2 MET B 249      26.481  -7.853  73.280  1.00 98.73           H  
ATOM   3346  HE1 MET B 249      23.429 -10.158  74.022  1.00 98.73           H  
ATOM   3347  HE2 MET B 249      24.690 -10.333  72.815  1.00 98.73           H  
ATOM   3348  HE3 MET B 249      25.112  -9.825  74.463  1.00 98.73           H  
ATOM   3349  N   ASP B 250      26.970  -8.744  68.228  1.00 98.37           N  
ATOM   3350  CA  ASP B 250      27.183  -9.663  67.106  1.00 98.37           C  
ATOM   3351  C   ASP B 250      28.417  -9.338  66.262  1.00 98.37           C  
ATOM   3352  O   ASP B 250      29.138 -10.266  65.897  1.00 98.37           O  
ATOM   3353  CB  ASP B 250      25.939  -9.788  66.186  1.00 98.37           C  
ATOM   3354  CG  ASP B 250      24.679 -10.353  66.860  1.00 98.37           C  
ATOM   3355  OD1 ASP B 250      24.829 -11.066  67.878  1.00 98.37           O  
ATOM   3356  OD2 ASP B 250      23.589 -10.166  66.274  1.00 98.37           O1-
ATOM   3357  H   ASP B 250      26.131  -8.178  68.178  1.00 98.37           H  
ATOM   3358  HA  ASP B 250      27.383 -10.646  67.538  1.00 98.37           H  
ATOM   3359  HB3 ASP B 250      26.167 -10.426  65.331  1.00 98.37           H  
ATOM   3360  HB2 ASP B 250      25.691  -8.803  65.786  1.00 98.37           H  
ATOM   3361  N   TYR B 251      28.625  -8.051  65.947  1.00 98.57           N  
ATOM   3362  CA  TYR B 251      29.680  -7.615  65.028  1.00 98.57           C  
ATOM   3363  C   TYR B 251      30.847  -6.959  65.773  1.00 98.57           C  
ATOM   3364  O   TYR B 251      31.982  -7.106  65.323  1.00 98.57           O  
ATOM   3365  CB  TYR B 251      29.090  -6.657  63.973  1.00 98.57           C  
ATOM   3366  CG  TYR B 251      27.813  -7.127  63.299  1.00 98.57           C  
ATOM   3367  CD1 TYR B 251      27.662  -8.471  62.895  1.00 98.57           C  
ATOM   3368  CD2 TYR B 251      26.743  -6.224  63.133  1.00 98.57           C  
ATOM   3369  CE1 TYR B 251      26.425  -8.926  62.406  1.00 98.57           C  
ATOM   3370  CE2 TYR B 251      25.511  -6.674  62.627  1.00 98.57           C  
ATOM   3371  CZ  TYR B 251      25.344  -8.032  62.292  1.00 98.57           C  
ATOM   3372  OH  TYR B 251      24.131  -8.488  61.875  1.00 98.57           O  
ATOM   3373  H   TYR B 251      27.983  -7.339  66.271  1.00 98.57           H  
ATOM   3374  HA  TYR B 251      30.100  -8.469  64.494  1.00 98.57           H  
ATOM   3375  HB3 TYR B 251      29.828  -6.429  63.205  1.00 98.57           H  
ATOM   3376  HB2 TYR B 251      28.854  -5.718  64.468  1.00 98.57           H  
ATOM   3377  HD1 TYR B 251      28.474  -9.174  63.007  1.00 98.57           H  
ATOM   3378  HD2 TYR B 251      26.852  -5.191  63.433  1.00 98.57           H  
ATOM   3379  HE1 TYR B 251      26.299  -9.966  62.144  1.00 98.57           H  
ATOM   3380  HE2 TYR B 251      24.687  -5.981  62.537  1.00 98.57           H  
ATOM   3381  HH  TYR B 251      23.501  -7.775  61.728  1.00 98.57           H  
ATOM   3382  N   GLY B 252      30.563  -6.272  66.893  1.00 98.20           N  
ATOM   3383  CA  GLY B 252      31.579  -5.602  67.704  1.00 98.20           C  
ATOM   3384  C   GLY B 252      32.186  -6.540  68.762  1.00 98.20           C  
ATOM   3385  O   GLY B 252      33.263  -6.236  69.272  1.00 98.20           O  
ATOM   3386  H   GLY B 252      29.606  -6.205  67.207  1.00 98.20           H  
ATOM   3387  HA3 GLY B 252      31.118  -4.753  68.208  1.00 98.20           H  
ATOM   3388  HA2 GLY B 252      32.373  -5.192  67.077  1.00 98.20           H  
ATOM   3389  N   GLY B 253      31.518  -7.660  69.098  1.00 97.94           N  
ATOM   3390  CA  GLY B 253      31.989  -8.636  70.085  1.00 97.94           C  
ATOM   3391  C   GLY B 253      31.823  -8.163  71.541  1.00 97.94           C  
ATOM   3392  O   GLY B 253      32.418  -8.773  72.429  1.00 97.94           O  
ATOM   3393  H   GLY B 253      30.634  -7.859  68.652  1.00 97.94           H  
ATOM   3394  HA3 GLY B 253      33.036  -8.878  69.900  1.00 97.94           H  
ATOM   3395  HA2 GLY B 253      31.427  -9.561  69.955  1.00 97.94           H  
ATOM   3396  N   LEU B 254      31.045  -7.094  71.796  1.00 98.26           N  
ATOM   3397  CA  LEU B 254      30.770  -6.566  73.135  1.00 98.26           C  
ATOM   3398  C   LEU B 254      29.871  -7.524  73.937  1.00 98.26           C  
ATOM   3399  O   LEU B 254      29.028  -8.211  73.362  1.00 98.26           O  
ATOM   3400  CB  LEU B 254      30.103  -5.169  73.029  1.00 98.26           C  
ATOM   3401  CG  LEU B 254      31.079  -3.988  72.811  1.00 98.26           C  
ATOM   3402  CD1 LEU B 254      31.857  -4.075  71.487  1.00 98.26           C  
ATOM   3403  CD2 LEU B 254      30.350  -2.633  72.936  1.00 98.26           C  
ATOM   3404  H   LEU B 254      30.577  -6.629  71.030  1.00 98.26           H  
ATOM   3405  HA  LEU B 254      31.717  -6.466  73.668  1.00 98.26           H  
ATOM   3406  HB3 LEU B 254      29.574  -4.966  73.961  1.00 98.26           H  
ATOM   3407  HB2 LEU B 254      29.327  -5.174  72.263  1.00 98.26           H  
ATOM   3408  HG  LEU B 254      31.811  -4.023  73.619  1.00 98.26           H  
ATOM   3409 HD11 LEU B 254      32.172  -3.096  71.128  1.00 98.26           H  
ATOM   3410 HD12 LEU B 254      32.759  -4.676  71.607  1.00 98.26           H  
ATOM   3411 HD13 LEU B 254      31.254  -4.528  70.702  1.00 98.26           H  
ATOM   3412 HD21 LEU B 254      30.358  -2.066  72.005  1.00 98.26           H  
ATOM   3413 HD22 LEU B 254      29.305  -2.761  73.211  1.00 98.26           H  
ATOM   3414 HD23 LEU B 254      30.811  -2.009  73.701  1.00 98.26           H  
ATOM   3415  N   SER B 255      30.025  -7.497  75.269  1.00 97.79           N  
ATOM   3416  CA  SER B 255      29.058  -8.072  76.207  1.00 97.79           C  
ATOM   3417  C   SER B 255      27.756  -7.246  76.232  1.00 97.79           C  
ATOM   3418  O   SER B 255      27.738  -6.112  75.746  1.00 97.79           O  
ATOM   3419  CB  SER B 255      29.717  -8.185  77.599  1.00 97.79           C  
ATOM   3420  OG  SER B 255      29.867  -6.931  78.238  1.00 97.79           O  
ATOM   3421  H   SER B 255      30.759  -6.926  75.671  1.00 97.79           H  
ATOM   3422  HA  SER B 255      28.815  -9.080  75.866  1.00 97.79           H  
ATOM   3423  HB3 SER B 255      30.693  -8.665  77.525  1.00 97.79           H  
ATOM   3424  HB2 SER B 255      29.110  -8.818  78.247  1.00 97.79           H  
ATOM   3425  HG  SER B 255      30.621  -6.483  77.842  1.00 97.79           H  
ATOM   3426  N   LEU B 256      26.694  -7.813  76.828  1.00 98.08           N  
ATOM   3427  CA  LEU B 256      25.421  -7.119  77.048  1.00 98.08           C  
ATOM   3428  C   LEU B 256      25.580  -5.826  77.874  1.00 98.08           C  
ATOM   3429  O   LEU B 256      24.976  -4.823  77.504  1.00 98.08           O  
ATOM   3430  CB  LEU B 256      24.403  -8.101  77.670  1.00 98.08           C  
ATOM   3431  CG  LEU B 256      23.003  -7.520  77.978  1.00 98.08           C  
ATOM   3432  CD1 LEU B 256      22.255  -7.099  76.698  1.00 98.08           C  
ATOM   3433  CD2 LEU B 256      22.178  -8.502  78.831  1.00 98.08           C  
ATOM   3434  H   LEU B 256      26.760  -8.753  77.192  1.00 98.08           H  
ATOM   3435  HA  LEU B 256      25.054  -6.828  76.062  1.00 98.08           H  
ATOM   3436  HB3 LEU B 256      24.825  -8.496  78.596  1.00 98.08           H  
ATOM   3437  HB2 LEU B 256      24.290  -8.958  77.005  1.00 98.08           H  
ATOM   3438  HG  LEU B 256      23.118  -6.625  78.584  1.00 98.08           H  
ATOM   3439 HD11 LEU B 256      21.276  -7.566  76.630  1.00 98.08           H  
ATOM   3440 HD12 LEU B 256      22.102  -6.021  76.669  1.00 98.08           H  
ATOM   3441 HD13 LEU B 256      22.795  -7.374  75.794  1.00 98.08           H  
ATOM   3442 HD21 LEU B 256      21.116  -8.494  78.590  1.00 98.08           H  
ATOM   3443 HD22 LEU B 256      22.528  -9.527  78.709  1.00 98.08           H  
ATOM   3444 HD23 LEU B 256      22.263  -8.256  79.889  1.00 98.08           H  
ATOM   3445  N   ALA B 257      26.427  -5.864  78.921  1.00 97.24           N  
ATOM   3446  CA  ALA B 257      26.786  -4.721  79.769  1.00 97.24           C  
ATOM   3447  C   ALA B 257      27.439  -3.569  78.989  1.00 97.24           C  
ATOM   3448  O   ALA B 257      27.015  -2.426  79.143  1.00 97.24           O  
ATOM   3449  CB  ALA B 257      27.741  -5.183  80.884  1.00 97.24           C  
ATOM   3450  H   ALA B 257      26.902  -6.730  79.132  1.00 97.24           H  
ATOM   3451  HA  ALA B 257      25.868  -4.353  80.229  1.00 97.24           H  
ATOM   3452  HB1 ALA B 257      27.929  -4.377  81.595  1.00 97.24           H  
ATOM   3453  HB2 ALA B 257      27.347  -6.024  81.448  1.00 97.24           H  
ATOM   3454  HB3 ALA B 257      28.704  -5.500  80.483  1.00 97.24           H  
ATOM   3455  N   GLU B 258      28.445  -3.909  78.164  1.00 98.00           N  
ATOM   3456  CA  GLU B 258      29.211  -2.986  77.325  1.00 98.00           C  
ATOM   3457  C   GLU B 258      28.378  -2.344  76.207  1.00 98.00           C  
ATOM   3458  O   GLU B 258      28.512  -1.142  75.981  1.00 98.00           O  
ATOM   3459  CB  GLU B 258      30.420  -3.729  76.729  1.00 98.00           C  
ATOM   3460  CG  GLU B 258      31.517  -4.055  77.766  1.00 98.00           C  
ATOM   3461  CD  GLU B 258      32.643  -4.966  77.246  1.00 98.00           C  
ATOM   3462  OE1 GLU B 258      33.761  -4.843  77.791  1.00 98.00           O  
ATOM   3463  OE2 GLU B 258      32.379  -5.789  76.341  1.00 98.00           O1-
ATOM   3464  H   GLU B 258      28.716  -4.881  78.103  1.00 98.00           H  
ATOM   3465  HA  GLU B 258      29.579  -2.178  77.960  1.00 98.00           H  
ATOM   3466  HB3 GLU B 258      30.863  -3.146  75.920  1.00 98.00           H  
ATOM   3467  HB2 GLU B 258      30.054  -4.647  76.267  1.00 98.00           H  
ATOM   3468  HG3 GLU B 258      31.079  -4.536  78.641  1.00 98.00           H  
ATOM   3469  HG2 GLU B 258      31.948  -3.119  78.125  1.00 98.00           H  
ATOM   3470  N   ALA B 259      27.528  -3.147  75.544  1.00 98.66           N  
ATOM   3471  CA  ALA B 259      26.603  -2.698  74.504  1.00 98.66           C  
ATOM   3472  C   ALA B 259      25.525  -1.748  75.050  1.00 98.66           C  
ATOM   3473  O   ALA B 259      25.272  -0.715  74.434  1.00 98.66           O  
ATOM   3474  CB  ALA B 259      25.985  -3.923  73.817  1.00 98.66           C  
ATOM   3475  H   ALA B 259      27.492  -4.131  75.778  1.00 98.66           H  
ATOM   3476  HA  ALA B 259      27.173  -2.146  73.756  1.00 98.66           H  
ATOM   3477  HB1 ALA B 259      25.291  -3.627  73.031  1.00 98.66           H  
ATOM   3478  HB2 ALA B 259      26.759  -4.536  73.352  1.00 98.66           H  
ATOM   3479  HB3 ALA B 259      25.443  -4.554  74.523  1.00 98.66           H  
ATOM   3480  N   CYS B 260      24.963  -2.091  76.222  1.00 97.96           N  
ATOM   3481  CA  CYS B 260      24.013  -1.283  76.989  1.00 97.96           C  
ATOM   3482  C   CYS B 260      24.597   0.056  77.458  1.00 97.96           C  
ATOM   3483  O   CYS B 260      23.909   1.068  77.338  1.00 97.96           O  
ATOM   3484  CB  CYS B 260      23.465  -2.069  78.190  1.00 97.96           C  
ATOM   3485  SG  CYS B 260      22.155  -3.204  77.653  1.00 97.96           S  
ATOM   3486  H   CYS B 260      25.234  -2.965  76.653  1.00 97.96           H  
ATOM   3487  HA  CYS B 260      23.179  -1.021  76.339  1.00 97.96           H  
ATOM   3488  HB3 CYS B 260      23.064  -1.409  78.958  1.00 97.96           H  
ATOM   3489  HB2 CYS B 260      24.264  -2.635  78.664  1.00 97.96           H  
ATOM   3490  HG  CYS B 260      22.971  -4.066  77.038  1.00 97.96           H  
ATOM   3491  N   GLU B 261      25.850   0.047  77.945  1.00 97.31           N  
ATOM   3492  CA  GLU B 261      26.586   1.242  78.358  1.00 97.31           C  
ATOM   3493  C   GLU B 261      26.827   2.197  77.177  1.00 97.31           C  
ATOM   3494  O   GLU B 261      26.551   3.388  77.297  1.00 97.31           O  
ATOM   3495  CB  GLU B 261      27.904   0.822  79.053  1.00 97.31           C  
ATOM   3496  CG  GLU B 261      28.802   1.980  79.559  1.00 97.31           C  
ATOM   3497  CD  GLU B 261      28.235   2.809  80.726  1.00 97.31           C  
ATOM   3498  OE1 GLU B 261      28.651   3.983  80.838  1.00 97.31           O  
ATOM   3499  OE2 GLU B 261      27.417   2.273  81.507  1.00 97.31           O1-
ATOM   3500  H   GLU B 261      26.346  -0.831  78.035  1.00 97.31           H  
ATOM   3501  HA  GLU B 261      25.966   1.768  79.087  1.00 97.31           H  
ATOM   3502  HB3 GLU B 261      28.492   0.219  78.361  1.00 97.31           H  
ATOM   3503  HB2 GLU B 261      27.679   0.149  79.880  1.00 97.31           H  
ATOM   3504  HG3 GLU B 261      29.069   2.643  78.734  1.00 97.31           H  
ATOM   3505  HG2 GLU B 261      29.746   1.557  79.904  1.00 97.31           H  
ATOM   3506  N   ARG B 262      27.285   1.637  76.046  1.00 98.35           N  
ATOM   3507  CA  ARG B 262      27.565   2.362  74.811  1.00 98.35           C  
ATOM   3508  C   ARG B 262      26.326   3.044  74.203  1.00 98.35           C  
ATOM   3509  O   ARG B 262      26.421   4.197  73.792  1.00 98.35           O  
ATOM   3510  CB  ARG B 262      28.240   1.397  73.815  1.00 98.35           C  
ATOM   3511  CG  ARG B 262      28.598   1.994  72.438  1.00 98.35           C  
ATOM   3512  CD  ARG B 262      29.572   3.188  72.464  1.00 98.35           C  
ATOM   3513  NE  ARG B 262      30.915   2.796  72.922  1.00 98.35           N  
ATOM   3514  CZ  ARG B 262      31.894   2.231  72.193  1.00 98.35           C  
ATOM   3515  NH1 ARG B 262      31.767   1.999  70.876  1.00 98.35           N  
ATOM   3516  NH2 ARG B 262      33.034   1.890  72.805  1.00 98.35           N1+
ATOM   3517  H   ARG B 262      27.483   0.645  76.032  1.00 98.35           H  
ATOM   3518  HA  ARG B 262      28.276   3.146  75.071  1.00 98.35           H  
ATOM   3519  HB3 ARG B 262      27.585   0.540  73.649  1.00 98.35           H  
ATOM   3520  HB2 ARG B 262      29.140   0.986  74.274  1.00 98.35           H  
ATOM   3521  HG3 ARG B 262      27.709   2.244  71.861  1.00 98.35           H  
ATOM   3522  HG2 ARG B 262      29.073   1.184  71.885  1.00 98.35           H  
ATOM   3523  HD3 ARG B 262      29.224   3.915  73.195  1.00 98.35           H  
ATOM   3524  HD2 ARG B 262      29.593   3.730  71.520  1.00 98.35           H  
ATOM   3525  HE  ARG B 262      31.097   2.992  73.898  1.00 98.35           H  
ATOM   3526 HH12 ARG B 262      32.519   1.572  70.354  1.00 98.35           H  
ATOM   3527 HH11 ARG B 262      30.919   2.263  70.400  1.00 98.35           H  
ATOM   3528 HH22 ARG B 262      33.790   1.464  72.289  1.00 98.35           H  
ATOM   3529 HH21 ARG B 262      33.149   2.065  73.793  1.00 98.35           H  
ATOM   3530  N   VAL B 263      25.191   2.331  74.157  1.00 98.60           N  
ATOM   3531  CA  VAL B 263      23.948   2.849  73.593  1.00 98.60           C  
ATOM   3532  C   VAL B 263      23.262   3.862  74.526  1.00 98.60           C  
ATOM   3533  O   VAL B 263      22.989   4.979  74.092  1.00 98.60           O  
ATOM   3534  CB  VAL B 263      22.970   1.705  73.206  1.00 98.60           C  
ATOM   3535  CG1 VAL B 263      21.523   2.135  72.889  1.00 98.60           C  
ATOM   3536  CG2 VAL B 263      23.529   0.915  72.012  1.00 98.60           C  
ATOM   3537  H   VAL B 263      25.174   1.380  74.502  1.00 98.60           H  
ATOM   3538  HA  VAL B 263      24.195   3.374  72.672  1.00 98.60           H  
ATOM   3539  HB  VAL B 263      22.922   1.020  74.051  1.00 98.60           H  
ATOM   3540 HG11 VAL B 263      20.945   1.299  72.496  1.00 98.60           H  
ATOM   3541 HG12 VAL B 263      21.000   2.467  73.784  1.00 98.60           H  
ATOM   3542 HG13 VAL B 263      21.492   2.936  72.151  1.00 98.60           H  
ATOM   3543 HG21 VAL B 263      22.861   0.109  71.708  1.00 98.60           H  
ATOM   3544 HG22 VAL B 263      23.672   1.567  71.153  1.00 98.60           H  
ATOM   3545 HG23 VAL B 263      24.491   0.471  72.251  1.00 98.60           H  
ATOM   3546  N   VAL B 264      22.993   3.459  75.778  1.00 97.48           N  
ATOM   3547  CA  VAL B 264      22.142   4.222  76.690  1.00 97.48           C  
ATOM   3548  C   VAL B 264      22.870   5.370  77.405  1.00 97.48           C  
ATOM   3549  O   VAL B 264      22.236   6.396  77.634  1.00 97.48           O  
ATOM   3550  CB  VAL B 264      21.455   3.303  77.736  1.00 97.48           C  
ATOM   3551  CG1 VAL B 264      20.568   4.042  78.760  1.00 97.48           C  
ATOM   3552  CG2 VAL B 264      20.612   2.229  77.028  1.00 97.48           C  
ATOM   3553  H   VAL B 264      23.286   2.544  76.095  1.00 97.48           H  
ATOM   3554  HA  VAL B 264      21.349   4.686  76.107  1.00 97.48           H  
ATOM   3555  HB  VAL B 264      22.229   2.791  78.307  1.00 97.48           H  
ATOM   3556 HG11 VAL B 264      20.006   3.331  79.361  1.00 97.48           H  
ATOM   3557 HG12 VAL B 264      21.149   4.649  79.454  1.00 97.48           H  
ATOM   3558 HG13 VAL B 264      19.845   4.693  78.267  1.00 97.48           H  
ATOM   3559 HG21 VAL B 264      20.077   1.620  77.751  1.00 97.48           H  
ATOM   3560 HG22 VAL B 264      19.869   2.682  76.371  1.00 97.48           H  
ATOM   3561 HG23 VAL B 264      21.224   1.554  76.430  1.00 97.48           H  
ATOM   3562  N   MET B 265      24.161   5.207  77.733  1.00 96.27           N  
ATOM   3563  CA  MET B 265      24.918   6.209  78.492  1.00 96.27           C  
ATOM   3564  C   MET B 265      25.814   7.101  77.617  1.00 96.27           C  
ATOM   3565  O   MET B 265      26.284   8.111  78.141  1.00 96.27           O  
ATOM   3566  CB  MET B 265      25.724   5.536  79.623  1.00 96.27           C  
ATOM   3567  CG  MET B 265      24.908   4.590  80.525  1.00 96.27           C  
ATOM   3568  SD  MET B 265      23.457   5.309  81.345  1.00 96.27           S  
ATOM   3569  CE  MET B 265      24.274   6.436  82.505  1.00 96.27           C  
ATOM   3570  H   MET B 265      24.648   4.349  77.507  1.00 96.27           H  
ATOM   3571  HA  MET B 265      24.224   6.893  78.983  1.00 96.27           H  
ATOM   3572  HB3 MET B 265      26.188   6.302  80.245  1.00 96.27           H  
ATOM   3573  HB2 MET B 265      26.561   4.983  79.202  1.00 96.27           H  
ATOM   3574  HG3 MET B 265      25.554   4.199  81.309  1.00 96.27           H  
ATOM   3575  HG2 MET B 265      24.577   3.723  79.953  1.00 96.27           H  
ATOM   3576  HE1 MET B 265      23.533   6.910  83.147  1.00 96.27           H  
ATOM   3577  HE2 MET B 265      24.979   5.891  83.134  1.00 96.27           H  
ATOM   3578  HE3 MET B 265      24.813   7.217  81.968  1.00 96.27           H  
ATOM   3579  N   GLU B 266      26.027   6.757  76.331  1.00 97.86           N  
ATOM   3580  CA  GLU B 266      26.886   7.532  75.427  1.00 97.86           C  
ATOM   3581  C   GLU B 266      26.109   8.015  74.192  1.00 97.86           C  
ATOM   3582  O   GLU B 266      25.954   9.226  74.038  1.00 97.86           O  
ATOM   3583  CB  GLU B 266      28.173   6.762  75.047  1.00 97.86           C  
ATOM   3584  CG  GLU B 266      28.910   6.095  76.235  1.00 97.86           C  
ATOM   3585  CD  GLU B 266      30.214   5.364  75.872  1.00 97.86           C  
ATOM   3586  OE1 GLU B 266      30.668   4.571  76.725  1.00 97.86           O  
ATOM   3587  OE2 GLU B 266      30.747   5.584  74.761  1.00 97.86           O1-
ATOM   3588  H   GLU B 266      25.615   5.913  75.959  1.00 97.86           H  
ATOM   3589  HA  GLU B 266      27.225   8.439  75.931  1.00 97.86           H  
ATOM   3590  HB3 GLU B 266      28.849   7.477  74.575  1.00 97.86           H  
ATOM   3591  HB2 GLU B 266      27.973   6.018  74.281  1.00 97.86           H  
ATOM   3592  HG3 GLU B 266      28.249   5.375  76.718  1.00 97.86           H  
ATOM   3593  HG2 GLU B 266      29.141   6.850  76.988  1.00 97.86           H  
ATOM   3594  N   LYS B 267      25.641   7.089  73.335  1.00 98.12           N  
ATOM   3595  CA  LYS B 267      25.019   7.402  72.040  1.00 98.12           C  
ATOM   3596  C   LYS B 267      23.684   8.155  72.128  1.00 98.12           C  
ATOM   3597  O   LYS B 267      23.498   9.111  71.374  1.00 98.12           O  
ATOM   3598  CB  LYS B 267      24.842   6.120  71.211  1.00 98.12           C  
ATOM   3599  CG  LYS B 267      26.158   5.543  70.675  1.00 98.12           C  
ATOM   3600  CD  LYS B 267      25.944   4.161  70.054  1.00 98.12           C  
ATOM   3601  CE  LYS B 267      27.166   3.654  69.279  1.00 98.12           C  
ATOM   3602  NZ  LYS B 267      27.040   2.223  68.966  1.00 98.12           N1+
ATOM   3603  H   LYS B 267      25.798   6.108  73.528  1.00 98.12           H  
ATOM   3604  HA  LYS B 267      25.715   8.052  71.505  1.00 98.12           H  
ATOM   3605  HB3 LYS B 267      24.201   6.323  70.350  1.00 98.12           H  
ATOM   3606  HB2 LYS B 267      24.312   5.379  71.804  1.00 98.12           H  
ATOM   3607  HG3 LYS B 267      26.900   5.473  71.471  1.00 98.12           H  
ATOM   3608  HG2 LYS B 267      26.571   6.224  69.930  1.00 98.12           H  
ATOM   3609  HD3 LYS B 267      25.083   4.204  69.386  1.00 98.12           H  
ATOM   3610  HD2 LYS B 267      25.682   3.459  70.847  1.00 98.12           H  
ATOM   3611  HE3 LYS B 267      28.076   3.799  69.856  1.00 98.12           H  
ATOM   3612  HE2 LYS B 267      27.282   4.215  68.351  1.00 98.12           H  
ATOM   3613  HZ1 LYS B 267      26.180   2.071  68.451  1.00 98.12           H  
ATOM   3614  HZ2 LYS B 267      27.817   1.920  68.396  1.00 98.12           H  
ATOM   3615  HZ3 LYS B 267      27.005   1.682  69.816  1.00 98.12           H  
ATOM   3616  N   LEU B 268      22.790   7.723  73.035  1.00 97.28           N  
ATOM   3617  CA  LEU B 268      21.494   8.363  73.263  1.00 97.28           C  
ATOM   3618  C   LEU B 268      21.651   9.810  73.798  1.00 97.28           C  
ATOM   3619  O   LEU B 268      21.165  10.701  73.105  1.00 97.28           O  
ATOM   3620  CB  LEU B 268      20.570   7.442  74.105  1.00 97.28           C  
ATOM   3621  CG  LEU B 268      19.969   6.246  73.331  1.00 97.28           C  
ATOM   3622  CD1 LEU B 268      19.333   5.230  74.300  1.00 97.28           C  
ATOM   3623  CD2 LEU B 268      18.965   6.687  72.249  1.00 97.28           C  
ATOM   3624  H   LEU B 268      22.999   6.910  73.600  1.00 97.28           H  
ATOM   3625  HA  LEU B 268      21.025   8.466  72.282  1.00 97.28           H  
ATOM   3626  HB3 LEU B 268      19.761   8.024  74.552  1.00 97.28           H  
ATOM   3627  HB2 LEU B 268      21.134   7.015  74.931  1.00 97.28           H  
ATOM   3628  HG  LEU B 268      20.779   5.726  72.817  1.00 97.28           H  
ATOM   3629 HD11 LEU B 268      19.946   4.335  74.371  1.00 97.28           H  
ATOM   3630 HD12 LEU B 268      19.219   5.630  75.308  1.00 97.28           H  
ATOM   3631 HD13 LEU B 268      18.352   4.897  73.974  1.00 97.28           H  
ATOM   3632 HD21 LEU B 268      18.160   5.969  72.097  1.00 97.28           H  
ATOM   3633 HD22 LEU B 268      18.497   7.636  72.512  1.00 97.28           H  
ATOM   3634 HD23 LEU B 268      19.460   6.807  71.286  1.00 97.28           H  
ATOM   3635  N   PRO B 269      22.407  10.058  74.902  1.00 96.68           N  
ATOM   3636  CA  PRO B 269      22.772  11.422  75.351  1.00 96.68           C  
ATOM   3637  C   PRO B 269      23.471  12.336  74.330  1.00 96.68           C  
ATOM   3638  O   PRO B 269      23.193  13.534  74.337  1.00 96.68           O  
ATOM   3639  CB  PRO B 269      23.674  11.189  76.573  1.00 96.68           C  
ATOM   3640  CG  PRO B 269      23.181   9.879  77.144  1.00 96.68           C  
ATOM   3641  CD  PRO B 269      22.837   9.078  75.897  1.00 96.68           C  
ATOM   3642  HA  PRO B 269      21.850  11.905  75.677  1.00 96.68           H  
ATOM   3643  HB3 PRO B 269      23.622  12.002  77.298  1.00 96.68           H  
ATOM   3644  HB2 PRO B 269      24.718  11.076  76.274  1.00 96.68           H  
ATOM   3645  HG3 PRO B 269      22.273  10.062  77.721  1.00 96.68           H  
ATOM   3646  HG2 PRO B 269      23.897   9.386  77.800  1.00 96.68           H  
ATOM   3647  HD2 PRO B 269      23.700   8.524  75.535  1.00 96.68           H  
ATOM   3648  HD3 PRO B 269      22.053   8.380  76.150  1.00 96.68           H  
ATOM   3649  N   ALA B 270      24.337  11.770  73.468  1.00 97.24           N  
ATOM   3650  CA  ALA B 270      25.037  12.496  72.401  1.00 97.24           C  
ATOM   3651  C   ALA B 270      24.106  13.056  71.308  1.00 97.24           C  
ATOM   3652  O   ALA B 270      24.462  14.049  70.675  1.00 97.24           O  
ATOM   3653  CB  ALA B 270      26.111  11.588  71.783  1.00 97.24           C  
ATOM   3654  H   ALA B 270      24.541  10.782  73.540  1.00 97.24           H  
ATOM   3655  HA  ALA B 270      25.543  13.347  72.860  1.00 97.24           H  
ATOM   3656  HB1 ALA B 270      26.651  12.098  70.984  1.00 97.24           H  
ATOM   3657  HB2 ALA B 270      26.848  11.292  72.530  1.00 97.24           H  
ATOM   3658  HB3 ALA B 270      25.680  10.680  71.363  1.00 97.24           H  
ATOM   3659  N   LEU B 271      22.929  12.434  71.138  1.00 96.59           N  
ATOM   3660  CA  LEU B 271      21.856  12.872  70.244  1.00 96.59           C  
ATOM   3661  C   LEU B 271      20.740  13.634  70.993  1.00 96.59           C  
ATOM   3662  O   LEU B 271      19.710  13.927  70.383  1.00 96.59           O  
ATOM   3663  CB  LEU B 271      21.295  11.628  69.518  1.00 96.59           C  
ATOM   3664  CG  LEU B 271      22.259  10.950  68.524  1.00 96.59           C  
ATOM   3665  CD1 LEU B 271      21.711   9.577  68.090  1.00 96.59           C  
ATOM   3666  CD2 LEU B 271      22.565  11.855  67.312  1.00 96.59           C  
ATOM   3667  H   LEU B 271      22.724  11.618  71.699  1.00 96.59           H  
ATOM   3668  HA  LEU B 271      22.250  13.570  69.506  1.00 96.59           H  
ATOM   3669  HB3 LEU B 271      20.383  11.885  68.978  1.00 96.59           H  
ATOM   3670  HB2 LEU B 271      21.017  10.896  70.275  1.00 96.59           H  
ATOM   3671  HG  LEU B 271      23.204  10.762  69.035  1.00 96.59           H  
ATOM   3672 HD11 LEU B 271      22.088   9.270  67.115  1.00 96.59           H  
ATOM   3673 HD12 LEU B 271      22.008   8.805  68.802  1.00 96.59           H  
ATOM   3674 HD13 LEU B 271      20.622   9.570  68.036  1.00 96.59           H  
ATOM   3675 HD21 LEU B 271      23.638  12.025  67.213  1.00 96.59           H  
ATOM   3676 HD22 LEU B 271      22.213  11.421  66.379  1.00 96.59           H  
ATOM   3677 HD23 LEU B 271      22.086  12.830  67.387  1.00 96.59           H  
ATOM   3678  N   GLY B 272      20.952  13.954  72.283  1.00 95.29           N  
ATOM   3679  CA  GLY B 272      20.003  14.679  73.132  1.00 95.29           C  
ATOM   3680  C   GLY B 272      18.861  13.785  73.642  1.00 95.29           C  
ATOM   3681  O   GLY B 272      17.850  14.308  74.108  1.00 95.29           O  
ATOM   3682  H   GLY B 272      21.828  13.691  72.713  1.00 95.29           H  
ATOM   3683  HA3 GLY B 272      19.590  15.534  72.594  1.00 95.29           H  
ATOM   3684  HA2 GLY B 272      20.544  15.076  73.992  1.00 95.29           H  
ATOM   3685  N   GLY B 273      19.004  12.455  73.535  1.00 94.73           N  
ATOM   3686  CA  GLY B 273      17.994  11.484  73.924  1.00 94.73           C  
ATOM   3687  C   GLY B 273      18.133  11.135  75.402  1.00 94.73           C  
ATOM   3688  O   GLY B 273      19.239  11.093  75.946  1.00 94.73           O  
ATOM   3689  H   GLY B 273      19.869  12.080  73.167  1.00 94.73           H  
ATOM   3690  HA3 GLY B 273      18.115  10.569  73.348  1.00 94.73           H  
ATOM   3691  HA2 GLY B 273      17.005  11.883  73.707  1.00 94.73           H  
ATOM   3692  N   SER B 274      17.002  10.790  76.013  1.00 93.05           N  
ATOM   3693  CA  SER B 274      16.928  10.311  77.381  1.00 93.05           C  
ATOM   3694  C   SER B 274      15.913   9.177  77.524  1.00 93.05           C  
ATOM   3695  O   SER B 274      14.944   9.104  76.766  1.00 93.05           O  
ATOM   3696  CB  SER B 274      16.846  11.473  78.399  1.00 93.05           C  
ATOM   3697  OG  SER B 274      15.628  12.201  78.330  1.00 93.05           O  
ATOM   3698  H   SER B 274      16.145  10.736  75.462  1.00 93.05           H  
ATOM   3699  HA  SER B 274      17.882   9.828  77.542  1.00 93.05           H  
ATOM   3700  HB3 SER B 274      17.684  12.157  78.258  1.00 93.05           H  
ATOM   3701  HB2 SER B 274      16.948  11.076  79.410  1.00 93.05           H  
ATOM   3702  HG  SER B 274      15.566  12.570  77.459  1.00 93.05           H  
ATOM   3703  N   GLY B 275      16.161   8.275  78.473  1.00 94.18           N  
ATOM   3704  CA  GLY B 275      15.360   7.102  78.761  1.00 94.18           C  
ATOM   3705  C   GLY B 275      16.247   5.943  79.201  1.00 94.18           C  
ATOM   3706  O   GLY B 275      17.299   6.148  79.812  1.00 94.18           O  
ATOM   3707  H   GLY B 275      17.018   8.372  79.020  1.00 94.18           H  
ATOM   3708  HA3 GLY B 275      14.815   6.805  77.873  1.00 94.18           H  
ATOM   3709  HA2 GLY B 275      14.632   7.327  79.539  1.00 94.18           H  
ATOM   3710  N   GLY B 276      15.814   4.725  78.893  1.00 95.17           N  
ATOM   3711  CA  GLY B 276      16.489   3.487  79.218  1.00 95.17           C  
ATOM   3712  C   GLY B 276      15.888   2.327  78.438  1.00 95.17           C  
ATOM   3713  O   GLY B 276      15.092   2.510  77.512  1.00 95.17           O  
ATOM   3714  H   GLY B 276      14.953   4.623  78.349  1.00 95.17           H  
ATOM   3715  HA3 GLY B 276      16.375   3.290  80.281  1.00 95.17           H  
ATOM   3716  HA2 GLY B 276      17.552   3.553  78.987  1.00 95.17           H  
ATOM   3717  N   LEU B 277      16.293   1.120  78.810  1.00 98.01           N  
ATOM   3718  CA  LEU B 277      15.802  -0.132  78.252  1.00 98.01           C  
ATOM   3719  C   LEU B 277      16.042  -1.263  79.251  1.00 98.01           C  
ATOM   3720  O   LEU B 277      16.832  -1.126  80.183  1.00 98.01           O  
ATOM   3721  CB  LEU B 277      16.405  -0.391  76.837  1.00 98.01           C  
ATOM   3722  CG  LEU B 277      17.941  -0.545  76.729  1.00 98.01           C  
ATOM   3723  CD1 LEU B 277      18.437  -1.965  77.072  1.00 98.01           C  
ATOM   3724  CD2 LEU B 277      18.424  -0.123  75.329  1.00 98.01           C  
ATOM   3725  H   LEU B 277      16.931   1.028  79.592  1.00 98.01           H  
ATOM   3726  HA  LEU B 277      14.719  -0.038  78.155  1.00 98.01           H  
ATOM   3727  HB3 LEU B 277      16.111   0.446  76.205  1.00 98.01           H  
ATOM   3728  HB2 LEU B 277      15.928  -1.254  76.374  1.00 98.01           H  
ATOM   3729  HG  LEU B 277      18.398   0.148  77.429  1.00 98.01           H  
ATOM   3730 HD11 LEU B 277      18.997  -1.979  78.003  1.00 98.01           H  
ATOM   3731 HD12 LEU B 277      17.611  -2.660  77.186  1.00 98.01           H  
ATOM   3732 HD13 LEU B 277      19.087  -2.383  76.303  1.00 98.01           H  
ATOM   3733 HD21 LEU B 277      19.387  -0.561  75.071  1.00 98.01           H  
ATOM   3734 HD22 LEU B 277      17.715  -0.415  74.554  1.00 98.01           H  
ATOM   3735 HD23 LEU B 277      18.541   0.959  75.269  1.00 98.01           H  
ATOM   3736  N   ILE B 278      15.356  -2.377  78.996  1.00 98.46           N  
ATOM   3737  CA  ILE B 278      15.612  -3.678  79.596  1.00 98.46           C  
ATOM   3738  C   ILE B 278      16.082  -4.610  78.476  1.00 98.46           C  
ATOM   3739  O   ILE B 278      15.608  -4.494  77.344  1.00 98.46           O  
ATOM   3740  CB  ILE B 278      14.329  -4.264  80.237  1.00 98.46           C  
ATOM   3741  CG1 ILE B 278      13.135  -4.352  79.253  1.00 98.46           C  
ATOM   3742  CG2 ILE B 278      13.985  -3.463  81.506  1.00 98.46           C  
ATOM   3743  CD1 ILE B 278      11.875  -4.965  79.844  1.00 98.46           C  
ATOM   3744  H   ILE B 278      14.708  -2.384  78.217  1.00 98.46           H  
ATOM   3745  HA  ILE B 278      16.397  -3.612  80.350  1.00 98.46           H  
ATOM   3746  HB  ILE B 278      14.558  -5.281  80.565  1.00 98.46           H  
ATOM   3747 HG13 ILE B 278      13.391  -4.946  78.379  1.00 98.46           H  
ATOM   3748 HG12 ILE B 278      12.895  -3.361  78.876  1.00 98.46           H  
ATOM   3749 HG21 ILE B 278      13.159  -3.908  82.059  1.00 98.46           H  
ATOM   3750 HG22 ILE B 278      14.839  -3.421  82.181  1.00 98.46           H  
ATOM   3751 HG23 ILE B 278      13.715  -2.437  81.260  1.00 98.46           H  
ATOM   3752 HD11 ILE B 278      11.371  -5.584  79.106  1.00 98.46           H  
ATOM   3753 HD12 ILE B 278      12.122  -5.587  80.697  1.00 98.46           H  
ATOM   3754 HD13 ILE B 278      11.173  -4.201  80.169  1.00 98.46           H  
ATOM   3755  N   ALA B 279      17.030  -5.494  78.803  1.00 98.84           N  
ATOM   3756  CA  ALA B 279      17.624  -6.405  77.840  1.00 98.84           C  
ATOM   3757  C   ALA B 279      18.033  -7.712  78.512  1.00 98.84           C  
ATOM   3758  O   ALA B 279      18.528  -7.685  79.636  1.00 98.84           O  
ATOM   3759  CB  ALA B 279      18.810  -5.730  77.136  1.00 98.84           C  
ATOM   3760  H   ALA B 279      17.410  -5.521  79.741  1.00 98.84           H  
ATOM   3761  HA  ALA B 279      16.860  -6.636  77.109  1.00 98.84           H  
ATOM   3762  HB1 ALA B 279      19.268  -6.401  76.411  1.00 98.84           H  
ATOM   3763  HB2 ALA B 279      18.490  -4.844  76.590  1.00 98.84           H  
ATOM   3764  HB3 ALA B 279      19.580  -5.424  77.845  1.00 98.84           H  
ATOM   3765  N   ILE B 280      17.829  -8.826  77.795  1.00 98.45           N  
ATOM   3766  CA  ILE B 280      18.245 -10.163  78.204  1.00 98.45           C  
ATOM   3767  C   ILE B 280      18.897 -10.847  76.998  1.00 98.45           C  
ATOM   3768  O   ILE B 280      18.248 -10.958  75.958  1.00 98.45           O  
ATOM   3769  CB  ILE B 280      17.059 -11.032  78.725  1.00 98.45           C  
ATOM   3770  CG1 ILE B 280      16.502 -10.445  80.039  1.00 98.45           C  
ATOM   3771  CG2 ILE B 280      17.423 -12.520  78.941  1.00 98.45           C  
ATOM   3772  CD1 ILE B 280      15.231 -11.125  80.556  1.00 98.45           C  
ATOM   3773  H   ILE B 280      17.410  -8.756  76.876  1.00 98.45           H  
ATOM   3774  HA  ILE B 280      18.985 -10.074  78.993  1.00 98.45           H  
ATOM   3775  HB  ILE B 280      16.261 -10.993  77.981  1.00 98.45           H  
ATOM   3776 HG13 ILE B 280      16.289  -9.384  79.927  1.00 98.45           H  
ATOM   3777 HG12 ILE B 280      17.278 -10.504  80.799  1.00 98.45           H  
ATOM   3778 HG21 ILE B 280      16.571 -13.085  79.313  1.00 98.45           H  
ATOM   3779 HG22 ILE B 280      17.716 -13.015  78.019  1.00 98.45           H  
ATOM   3780 HG23 ILE B 280      18.239 -12.633  79.657  1.00 98.45           H  
ATOM   3781 HD11 ILE B 280      14.573 -10.402  81.031  1.00 98.45           H  
ATOM   3782 HD12 ILE B 280      14.676 -11.602  79.751  1.00 98.45           H  
ATOM   3783 HD13 ILE B 280      15.466 -11.879  81.302  1.00 98.45           H  
ATOM   3784  N   ASP B 281      20.156 -11.292  77.161  1.00 98.01           N  
ATOM   3785  CA  ASP B 281      20.896 -12.008  76.118  1.00 98.01           C  
ATOM   3786  C   ASP B 281      20.575 -13.516  76.132  1.00 98.01           C  
ATOM   3787  O   ASP B 281      19.909 -14.009  77.045  1.00 98.01           O  
ATOM   3788  CB  ASP B 281      22.415 -11.684  76.109  1.00 98.01           C  
ATOM   3789  CG  ASP B 281      23.295 -12.124  77.287  1.00 98.01           C  
ATOM   3790  OD1 ASP B 281      22.841 -12.938  78.114  1.00 98.01           O  
ATOM   3791  OD2 ASP B 281      24.466 -11.685  77.305  1.00 98.01           O1-
ATOM   3792  H   ASP B 281      20.618 -11.197  78.056  1.00 98.01           H  
ATOM   3793  HA  ASP B 281      20.541 -11.652  75.159  1.00 98.01           H  
ATOM   3794  HB3 ASP B 281      22.505 -10.598  76.056  1.00 98.01           H  
ATOM   3795  HB2 ASP B 281      22.865 -12.064  75.191  1.00 98.01           H  
ATOM   3796  N   HIS B 282      21.090 -14.226  75.118  1.00 96.43           N  
ATOM   3797  CA  HIS B 282      20.947 -15.672  74.946  1.00 96.43           C  
ATOM   3798  C   HIS B 282      21.600 -16.528  76.057  1.00 96.43           C  
ATOM   3799  O   HIS B 282      21.220 -17.690  76.200  1.00 96.43           O  
ATOM   3800  CB  HIS B 282      21.469 -16.055  73.547  1.00 96.43           C  
ATOM   3801  CG  HIS B 282      22.963 -15.950  73.346  1.00 96.43           C  
ATOM   3802  CD2 HIS B 282      23.947 -16.914  73.344  1.00 96.43           C  
ATOM   3803  ND1 HIS B 282      23.614 -14.752  73.099  1.00 96.43           N  
ATOM   3804  CE1 HIS B 282      24.914 -15.031  72.979  1.00 96.43           C  
ATOM   3805  NE2 HIS B 282      25.190 -16.323  73.115  1.00 96.43           N  
ATOM   3806  H   HIS B 282      21.610 -13.744  74.399  1.00 96.43           H  
ATOM   3807  HA  HIS B 282      19.876 -15.885  74.968  1.00 96.43           H  
ATOM   3808  HB3 HIS B 282      20.987 -15.420  72.804  1.00 96.43           H  
ATOM   3809  HB2 HIS B 282      21.166 -17.076  73.310  1.00 96.43           H  
ATOM   3810  HD2 HIS B 282      23.857 -17.979  73.497  1.00 96.43           H  
ATOM   3811  HD1 HIS B 282      23.188 -13.840  73.013  1.00 96.43           H  
ATOM   3812  HE1 HIS B 282      25.667 -14.281  72.786  1.00 96.43           H  
ATOM   3813  N   GLU B 283      22.541 -15.948  76.826  1.00 94.82           N  
ATOM   3814  CA  GLU B 283      23.196 -16.572  77.981  1.00 94.82           C  
ATOM   3815  C   GLU B 283      22.415 -16.388  79.302  1.00 94.82           C  
ATOM   3816  O   GLU B 283      22.772 -17.027  80.292  1.00 94.82           O  
ATOM   3817  CB  GLU B 283      24.631 -16.021  78.125  1.00 94.82           C  
ATOM   3818  CG  GLU B 283      25.523 -16.248  76.883  1.00 94.82           C  
ATOM   3819  CD  GLU B 283      26.980 -15.772  77.028  1.00 94.82           C  
ATOM   3820  OE1 GLU B 283      27.786 -16.183  76.165  1.00 94.82           O  
ATOM   3821  OE2 GLU B 283      27.283 -15.013  77.978  1.00 94.82           O1-
ATOM   3822  H   GLU B 283      22.792 -14.984  76.654  1.00 94.82           H  
ATOM   3823  HA  GLU B 283      23.270 -17.647  77.805  1.00 94.82           H  
ATOM   3824  HB3 GLU B 283      25.107 -16.483  78.991  1.00 94.82           H  
ATOM   3825  HB2 GLU B 283      24.586 -14.956  78.346  1.00 94.82           H  
ATOM   3826  HG3 GLU B 283      25.096 -15.730  76.024  1.00 94.82           H  
ATOM   3827  HG2 GLU B 283      25.523 -17.310  76.632  1.00 94.82           H  
ATOM   3828  N   GLY B 284      21.371 -15.541  79.305  1.00 95.68           N  
ATOM   3829  CA  GLY B 284      20.514 -15.287  80.462  1.00 95.68           C  
ATOM   3830  C   GLY B 284      21.037 -14.167  81.371  1.00 95.68           C  
ATOM   3831  O   GLY B 284      20.519 -14.018  82.477  1.00 95.68           O  
ATOM   3832  H   GLY B 284      21.147 -15.037  78.456  1.00 95.68           H  
ATOM   3833  HA3 GLY B 284      20.349 -16.197  81.042  1.00 95.68           H  
ATOM   3834  HA2 GLY B 284      19.544 -14.959  80.093  1.00 95.68           H  
ATOM   3835  N   ASN B 285      22.018 -13.364  80.920  1.00 96.53           N  
ATOM   3836  CA  ASN B 285      22.421 -12.115  81.575  1.00 96.53           C  
ATOM   3837  C   ASN B 285      21.334 -11.051  81.352  1.00 96.53           C  
ATOM   3838  O   ASN B 285      20.800 -10.980  80.247  1.00 96.53           O  
ATOM   3839  CB  ASN B 285      23.777 -11.587  81.046  1.00 96.53           C  
ATOM   3840  CG  ASN B 285      24.916 -12.610  81.120  1.00 96.53           C  
ATOM   3841  ND2 ASN B 285      25.577 -12.872  79.990  1.00 96.53           N  
ATOM   3842  OD1 ASN B 285      25.201 -13.148  82.186  1.00 96.53           O  
ATOM   3843  H   ASN B 285      22.393 -13.510  79.989  1.00 96.53           H  
ATOM   3844  HA  ASN B 285      22.513 -12.304  82.642  1.00 96.53           H  
ATOM   3845  HB3 ASN B 285      24.078 -10.715  81.629  1.00 96.53           H  
ATOM   3846  HB2 ASN B 285      23.678 -11.229  80.023  1.00 96.53           H  
ATOM   3847 HD22 ASN B 285      26.329 -13.546  79.972  1.00 96.53           H  
ATOM   3848 HD21 ASN B 285      25.288 -12.441  79.118  1.00 96.53           H  
ATOM   3849  N   VAL B 286      21.028 -10.260  82.391  1.00 96.65           N  
ATOM   3850  CA  VAL B 286      19.941  -9.278  82.382  1.00 96.65           C  
ATOM   3851  C   VAL B 286      20.528  -7.884  82.657  1.00 96.65           C  
ATOM   3852  O   VAL B 286      21.099  -7.691  83.724  1.00 96.65           O  
ATOM   3853  CB  VAL B 286      18.904  -9.549  83.514  1.00 96.65           C  
ATOM   3854  CG1 VAL B 286      17.649  -8.659  83.396  1.00 96.65           C  
ATOM   3855  CG2 VAL B 286      18.483 -11.022  83.597  1.00 96.65           C  
ATOM   3856  H   VAL B 286      21.523 -10.371  83.267  1.00 96.65           H  
ATOM   3857  HA  VAL B 286      19.424  -9.274  81.424  1.00 96.65           H  
ATOM   3858  HB  VAL B 286      19.356  -9.327  84.483  1.00 96.65           H  
ATOM   3859 HG11 VAL B 286      16.965  -8.831  84.227  1.00 96.65           H  
ATOM   3860 HG12 VAL B 286      17.885  -7.599  83.392  1.00 96.65           H  
ATOM   3861 HG13 VAL B 286      17.105  -8.865  82.475  1.00 96.65           H  
ATOM   3862 HG21 VAL B 286      17.717 -11.135  84.360  1.00 96.65           H  
ATOM   3863 HG22 VAL B 286      18.083 -11.395  82.656  1.00 96.65           H  
ATOM   3864 HG23 VAL B 286      19.315 -11.666  83.883  1.00 96.65           H  
ATOM   3865  N   ALA B 287      20.340  -6.940  81.726  1.00 97.31           N  
ATOM   3866  CA  ALA B 287      20.760  -5.543  81.847  1.00 97.31           C  
ATOM   3867  C   ALA B 287      19.525  -4.635  81.903  1.00 97.31           C  
ATOM   3868  O   ALA B 287      18.586  -4.860  81.141  1.00 97.31           O  
ATOM   3869  CB  ALA B 287      21.608  -5.193  80.617  1.00 97.31           C  
ATOM   3870  H   ALA B 287      19.816  -7.170  80.889  1.00 97.31           H  
ATOM   3871  HA  ALA B 287      21.361  -5.385  82.744  1.00 97.31           H  
ATOM   3872  HB1 ALA B 287      21.898  -4.145  80.613  1.00 97.31           H  
ATOM   3873  HB2 ALA B 287      22.524  -5.777  80.592  1.00 97.31           H  
ATOM   3874  HB3 ALA B 287      21.069  -5.389  79.689  1.00 97.31           H  
ATOM   3875  N   LEU B 288      19.552  -3.613  82.778  1.00 96.30           N  
ATOM   3876  CA  LEU B 288      18.472  -2.625  82.915  1.00 96.30           C  
ATOM   3877  C   LEU B 288      19.024  -1.178  82.963  1.00 96.30           C  
ATOM   3878  O   LEU B 288      18.795  -0.488  83.958  1.00 96.30           O  
ATOM   3879  CB  LEU B 288      17.541  -2.940  84.118  1.00 96.30           C  
ATOM   3880  CG  LEU B 288      17.047  -4.401  84.259  1.00 96.30           C  
ATOM   3881  CD1 LEU B 288      18.038  -5.271  85.062  1.00 96.30           C  
ATOM   3882  CD2 LEU B 288      15.645  -4.463  84.889  1.00 96.30           C  
ATOM   3883  H   LEU B 288      20.353  -3.485  83.380  1.00 96.30           H  
ATOM   3884  HA  LEU B 288      17.835  -2.664  82.032  1.00 96.30           H  
ATOM   3885  HB3 LEU B 288      16.676  -2.291  83.984  1.00 96.30           H  
ATOM   3886  HB2 LEU B 288      17.993  -2.628  85.061  1.00 96.30           H  
ATOM   3887  HG  LEU B 288      16.936  -4.825  83.261  1.00 96.30           H  
ATOM   3888 HD11 LEU B 288      17.527  -6.004  85.685  1.00 96.30           H  
ATOM   3889 HD12 LEU B 288      18.706  -5.825  84.405  1.00 96.30           H  
ATOM   3890 HD13 LEU B 288      18.672  -4.676  85.719  1.00 96.30           H  
ATOM   3891 HD21 LEU B 288      15.146  -5.397  84.633  1.00 96.30           H  
ATOM   3892 HD22 LEU B 288      15.688  -4.392  85.976  1.00 96.30           H  
ATOM   3893 HD23 LEU B 288      15.006  -3.658  84.532  1.00 96.30           H  
ATOM   3894  N   PRO B 289      19.766  -0.734  81.919  1.00 95.88           N  
ATOM   3895  CA  PRO B 289      20.344   0.627  81.862  1.00 95.88           C  
ATOM   3896  C   PRO B 289      19.287   1.740  81.711  1.00 95.88           C  
ATOM   3897  O   PRO B 289      18.250   1.515  81.087  1.00 95.88           O  
ATOM   3898  CB  PRO B 289      21.216   0.570  80.599  1.00 95.88           C  
ATOM   3899  CG  PRO B 289      20.457  -0.378  79.694  1.00 95.88           C  
ATOM   3900  CD  PRO B 289      20.034  -1.457  80.672  1.00 95.88           C  
ATOM   3901  HA  PRO B 289      20.961   0.823  82.741  1.00 95.88           H  
ATOM   3902  HB3 PRO B 289      22.186   0.139  80.836  1.00 95.88           H  
ATOM   3903  HB2 PRO B 289      21.397   1.542  80.141  1.00 95.88           H  
ATOM   3904  HG3 PRO B 289      21.017  -0.737  78.835  1.00 95.88           H  
ATOM   3905  HG2 PRO B 289      19.565   0.113  79.313  1.00 95.88           H  
ATOM   3906  HD2 PRO B 289      19.188  -2.029  80.298  1.00 95.88           H  
ATOM   3907  HD3 PRO B 289      20.859  -2.147  80.832  1.00 95.88           H  
ATOM   3908  N   PHE B 290      19.600   2.934  82.237  1.00 93.89           N  
ATOM   3909  CA  PHE B 290      18.816   4.154  82.033  1.00 93.89           C  
ATOM   3910  C   PHE B 290      19.664   5.389  82.372  1.00 93.89           C  
ATOM   3911  O   PHE B 290      20.455   5.347  83.315  1.00 93.89           O  
ATOM   3912  CB  PHE B 290      17.466   4.105  82.792  1.00 93.89           C  
ATOM   3913  CG  PHE B 290      17.539   4.025  84.303  1.00 93.89           C  
ATOM   3914  CD1 PHE B 290      17.845   2.801  84.932  1.00 93.89           C  
ATOM   3915  CD2 PHE B 290      17.425   5.190  85.085  1.00 93.89           C  
ATOM   3916  CE1 PHE B 290      17.982   2.744  86.309  1.00 93.89           C  
ATOM   3917  CE2 PHE B 290      17.551   5.111  86.463  1.00 93.89           C  
ATOM   3918  CZ  PHE B 290      17.820   3.892  87.071  1.00 93.89           C  
ATOM   3919  H   PHE B 290      20.465   3.052  82.745  1.00 93.89           H  
ATOM   3920  HA  PHE B 290      18.594   4.212  80.969  1.00 93.89           H  
ATOM   3921  HB3 PHE B 290      16.876   3.254  82.455  1.00 93.89           H  
ATOM   3922  HB2 PHE B 290      16.874   4.982  82.524  1.00 93.89           H  
ATOM   3923  HD1 PHE B 290      17.970   1.906  84.345  1.00 93.89           H  
ATOM   3924  HD2 PHE B 290      17.223   6.138  84.613  1.00 93.89           H  
ATOM   3925  HE1 PHE B 290      18.209   1.803  86.787  1.00 93.89           H  
ATOM   3926  HE2 PHE B 290      17.437   6.002  87.061  1.00 93.89           H  
ATOM   3927  HZ  PHE B 290      17.904   3.830  88.144  1.00 93.89           H  
ATOM   3928  N   ASN B 291      19.472   6.461  81.585  1.00 91.63           N  
ATOM   3929  CA  ASN B 291      20.194   7.735  81.682  1.00 91.63           C  
ATOM   3930  C   ASN B 291      19.368   8.858  82.372  1.00 91.63           C  
ATOM   3931  O   ASN B 291      19.858   9.984  82.458  1.00 91.63           O  
ATOM   3932  CB  ASN B 291      20.775   8.125  80.301  1.00 91.63           C  
ATOM   3933  CG  ASN B 291      19.734   8.464  79.237  1.00 91.63           C  
ATOM   3934  ND2 ASN B 291      20.044   8.223  77.965  1.00 91.63           N  
ATOM   3935  OD1 ASN B 291      18.661   8.952  79.564  1.00 91.63           O  
ATOM   3936  H   ASN B 291      18.784   6.406  80.842  1.00 91.63           H  
ATOM   3937  HA  ASN B 291      21.086   7.576  82.280  1.00 91.63           H  
ATOM   3938  HB3 ASN B 291      21.407   7.314  79.940  1.00 91.63           H  
ATOM   3939  HB2 ASN B 291      21.430   8.991  80.406  1.00 91.63           H  
ATOM   3940 HD22 ASN B 291      19.398   8.459  77.226  1.00 91.63           H  
ATOM   3941 HD21 ASN B 291      20.925   7.780  77.732  1.00 91.63           H  
ATOM   3942  N   THR B 292      18.175   8.531  82.876  1.00 88.59           N  
ATOM   3943  CA  THR B 292      17.222   9.393  83.575  1.00 88.59           C  
ATOM   3944  C   THR B 292      17.336   9.237  85.111  1.00 88.59           C  
ATOM   3945  O   THR B 292      18.086   8.390  85.597  1.00 88.59           O  
ATOM   3946  CB  THR B 292      15.804   8.990  83.069  1.00 88.59           C  
ATOM   3947  CG2 THR B 292      15.585   9.373  81.605  1.00 88.59           C  
ATOM   3948  OG1 THR B 292      15.491   7.604  83.183  1.00 88.59           O  
ATOM   3949  H   THR B 292      17.861   7.579  82.754  1.00 88.59           H  
ATOM   3950  HA  THR B 292      17.417  10.439  83.331  1.00 88.59           H  
ATOM   3951  HB  THR B 292      15.072   9.550  83.640  1.00 88.59           H  
ATOM   3952 HG21 THR B 292      14.582   9.112  81.269  1.00 88.59           H  
ATOM   3953 HG22 THR B 292      15.717  10.444  81.453  1.00 88.59           H  
ATOM   3954 HG23 THR B 292      16.302   8.859  80.970  1.00 88.59           H  
ATOM   3955  HG1 THR B 292      15.095   7.414  84.032  1.00 88.59           H  
ATOM   3956  N   GLU B 293      16.594  10.051  85.889  1.00 85.51           N  
ATOM   3957  CA  GLU B 293      16.521   9.969  87.359  1.00 85.51           C  
ATOM   3958  C   GLU B 293      16.001   8.624  87.892  1.00 85.51           C  
ATOM   3959  O   GLU B 293      16.506   8.147  88.910  1.00 85.51           O  
ATOM   3960  CB  GLU B 293      15.652  11.104  87.937  1.00 85.51           C  
ATOM   3961  CG  GLU B 293      16.274  12.508  87.793  1.00 85.51           C  
ATOM   3962  CD  GLU B 293      15.527  13.627  88.542  1.00 85.51           C  
ATOM   3963  OE1 GLU B 293      16.135  14.714  88.656  1.00 85.51           O  
ATOM   3964  OE2 GLU B 293      14.377  13.405  88.988  1.00 85.51           O1-
ATOM   3965  H   GLU B 293      16.029  10.771  85.462  1.00 85.51           H  
ATOM   3966  HA  GLU B 293      17.537  10.086  87.742  1.00 85.51           H  
ATOM   3967  HB3 GLU B 293      15.456  10.906  88.993  1.00 85.51           H  
ATOM   3968  HB2 GLU B 293      14.676  11.092  87.447  1.00 85.51           H  
ATOM   3969  HG3 GLU B 293      16.330  12.779  86.738  1.00 85.51           H  
ATOM   3970  HG2 GLU B 293      17.302  12.480  88.159  1.00 85.51           H  
ATOM   3971  N   GLY B 294      15.038   8.014  87.198  1.00 86.93           N  
ATOM   3972  CA  GLY B 294      14.540   6.694  87.524  1.00 86.93           C  
ATOM   3973  C   GLY B 294      14.040   5.962  86.283  1.00 86.93           C  
ATOM   3974  O   GLY B 294      13.859   6.555  85.215  1.00 86.93           O  
ATOM   3975  H   GLY B 294      14.657   8.447  86.365  1.00 86.93           H  
ATOM   3976  HA3 GLY B 294      13.733   6.788  88.250  1.00 86.93           H  
ATOM   3977  HA2 GLY B 294      15.318   6.090  87.991  1.00 86.93           H  
ATOM   3978  N   MET B 295      13.784   4.670  86.466  1.00 92.32           N  
ATOM   3979  CA  MET B 295      13.078   3.774  85.574  1.00 92.32           C  
ATOM   3980  C   MET B 295      12.353   2.764  86.451  1.00 92.32           C  
ATOM   3981  O   MET B 295      13.007   2.028  87.192  1.00 92.32           O  
ATOM   3982  CB  MET B 295      14.027   3.144  84.529  1.00 92.32           C  
ATOM   3983  CG  MET B 295      13.328   2.182  83.546  1.00 92.32           C  
ATOM   3984  SD  MET B 295      14.360   1.592  82.176  1.00 92.32           S  
ATOM   3985  CE  MET B 295      15.415   0.385  83.020  1.00 92.32           C  
ATOM   3986  H   MET B 295      13.932   4.304  87.408  1.00 92.32           H  
ATOM   3987  HA  MET B 295      12.313   4.359  85.077  1.00 92.32           H  
ATOM   3988  HB3 MET B 295      14.836   2.621  85.039  1.00 92.32           H  
ATOM   3989  HB2 MET B 295      14.500   3.943  83.956  1.00 92.32           H  
ATOM   3990  HG3 MET B 295      12.478   2.691  83.095  1.00 92.32           H  
ATOM   3991  HG2 MET B 295      12.919   1.316  84.067  1.00 92.32           H  
ATOM   3992  HE1 MET B 295      16.174   0.011  82.335  1.00 92.32           H  
ATOM   3993  HE2 MET B 295      15.929   0.840  83.864  1.00 92.32           H  
ATOM   3994  HE3 MET B 295      14.825  -0.460  83.374  1.00 92.32           H  
ATOM   3995  N   TYR B 296      11.020   2.705  86.332  1.00 92.41           N  
ATOM   3996  CA  TYR B 296      10.174   1.697  86.963  1.00 92.41           C  
ATOM   3997  C   TYR B 296      10.500   0.371  86.274  1.00 92.41           C  
ATOM   3998  O   TYR B 296      10.292   0.250  85.065  1.00 92.41           O  
ATOM   3999  CB  TYR B 296       8.685   2.015  86.702  1.00 92.41           C  
ATOM   4000  CG  TYR B 296       8.156   3.311  87.281  1.00 92.41           C  
ATOM   4001  CD1 TYR B 296       7.941   3.437  88.667  1.00 92.41           C  
ATOM   4002  CD2 TYR B 296       7.827   4.381  86.423  1.00 92.41           C  
ATOM   4003  CE1 TYR B 296       7.399   4.624  89.194  1.00 92.41           C  
ATOM   4004  CE2 TYR B 296       7.272   5.562  86.947  1.00 92.41           C  
ATOM   4005  CZ  TYR B 296       7.044   5.678  88.330  1.00 92.41           C  
ATOM   4006  OH  TYR B 296       6.442   6.796  88.819  1.00 92.41           O  
ATOM   4007  H   TYR B 296      10.584   3.299  85.631  1.00 92.41           H  
ATOM   4008  HA  TYR B 296      10.378   1.645  88.034  1.00 92.41           H  
ATOM   4009  HB3 TYR B 296       8.068   1.208  87.099  1.00 92.41           H  
ATOM   4010  HB2 TYR B 296       8.490   2.026  85.629  1.00 92.41           H  
ATOM   4011  HD1 TYR B 296       8.157   2.614  89.329  1.00 92.41           H  
ATOM   4012  HD2 TYR B 296       7.973   4.298  85.355  1.00 92.41           H  
ATOM   4013  HE1 TYR B 296       7.224   4.703  90.258  1.00 92.41           H  
ATOM   4014  HE2 TYR B 296       6.997   6.369  86.284  1.00 92.41           H  
ATOM   4015  HH  TYR B 296       5.750   6.570  89.426  1.00 92.41           H  
ATOM   4016  N   ARG B 297      11.056  -0.583  87.016  1.00 95.27           N  
ATOM   4017  CA  ARG B 297      11.621  -1.815  86.500  1.00 95.27           C  
ATOM   4018  C   ARG B 297      11.497  -2.915  87.542  1.00 95.27           C  
ATOM   4019  O   ARG B 297      11.483  -2.650  88.744  1.00 95.27           O  
ATOM   4020  CB  ARG B 297      13.079  -1.581  86.041  1.00 95.27           C  
ATOM   4021  CG  ARG B 297      14.085  -1.282  87.170  1.00 95.27           C  
ATOM   4022  CD  ARG B 297      15.439  -0.792  86.639  1.00 95.27           C  
ATOM   4023  NE  ARG B 297      16.436  -0.617  87.712  1.00 95.27           N  
ATOM   4024  CZ  ARG B 297      16.556   0.422  88.562  1.00 95.27           C  
ATOM   4025  NH1 ARG B 297      15.715   1.466  88.547  1.00 95.27           N  
ATOM   4026  NH2 ARG B 297      17.547   0.422  89.461  1.00 95.27           N1+
ATOM   4027  H   ARG B 297      11.114  -0.448  88.017  1.00 95.27           H  
ATOM   4028  HA  ARG B 297      11.029  -2.129  85.644  1.00 95.27           H  
ATOM   4029  HB3 ARG B 297      13.101  -0.771  85.311  1.00 95.27           H  
ATOM   4030  HB2 ARG B 297      13.412  -2.464  85.500  1.00 95.27           H  
ATOM   4031  HG3 ARG B 297      14.212  -2.129  87.846  1.00 95.27           H  
ATOM   4032  HG2 ARG B 297      13.660  -0.481  87.771  1.00 95.27           H  
ATOM   4033  HD3 ARG B 297      15.303   0.183  86.172  1.00 95.27           H  
ATOM   4034  HD2 ARG B 297      15.813  -1.447  85.856  1.00 95.27           H  
ATOM   4035  HE  ARG B 297      17.084  -1.384  87.820  1.00 95.27           H  
ATOM   4036 HH12 ARG B 297      15.841   2.236  89.190  1.00 95.27           H  
ATOM   4037 HH11 ARG B 297      14.938   1.490  87.899  1.00 95.27           H  
ATOM   4038 HH22 ARG B 297      17.656   1.196  90.104  1.00 95.27           H  
ATOM   4039 HH21 ARG B 297      18.213  -0.336  89.501  1.00 95.27           H  
ATOM   4040  N   ALA B 298      11.447  -4.145  87.032  1.00 96.37           N  
ATOM   4041  CA  ALA B 298      11.502  -5.351  87.829  1.00 96.37           C  
ATOM   4042  C   ALA B 298      11.916  -6.512  86.938  1.00 96.37           C  
ATOM   4043  O   ALA B 298      11.723  -6.455  85.727  1.00 96.37           O  
ATOM   4044  CB  ALA B 298      10.156  -5.593  88.524  1.00 96.37           C  
ATOM   4045  H   ALA B 298      11.451  -4.281  86.028  1.00 96.37           H  
ATOM   4046  HA  ALA B 298      12.289  -5.206  88.566  1.00 96.37           H  
ATOM   4047  HB1 ALA B 298      10.161  -6.519  89.101  1.00 96.37           H  
ATOM   4048  HB2 ALA B 298       9.946  -4.785  89.220  1.00 96.37           H  
ATOM   4049  HB3 ALA B 298       9.333  -5.637  87.811  1.00 96.37           H  
ATOM   4050  N   TRP B 299      12.483  -7.551  87.556  1.00 97.36           N  
ATOM   4051  CA  TRP B 299      13.008  -8.713  86.857  1.00 97.36           C  
ATOM   4052  C   TRP B 299      13.258  -9.838  87.875  1.00 97.36           C  
ATOM   4053  O   TRP B 299      13.379  -9.572  89.071  1.00 97.36           O  
ATOM   4054  CB  TRP B 299      14.298  -8.295  86.097  1.00 97.36           C  
ATOM   4055  CG  TRP B 299      15.492  -8.061  86.964  1.00 97.36           C  
ATOM   4056  CD1 TRP B 299      15.770  -6.950  87.684  1.00 97.36           C  
ATOM   4057  CD2 TRP B 299      16.471  -9.054  87.354  1.00 97.36           C  
ATOM   4058  CE2 TRP B 299      17.292  -8.502  88.377  1.00 97.36           C  
ATOM   4059  CE3 TRP B 299      16.705 -10.394  86.980  1.00 97.36           C  
ATOM   4060  NE1 TRP B 299      16.850  -7.201  88.506  1.00 97.36           N  
ATOM   4061  CZ2 TRP B 299      18.263  -9.267  89.036  1.00 97.36           C  
ATOM   4062  CZ3 TRP B 299      17.690 -11.160  87.616  1.00 97.36           C  
ATOM   4063  CH2 TRP B 299      18.461 -10.609  88.655  1.00 97.36           C  
ATOM   4064  H   TRP B 299      12.612  -7.540  88.561  1.00 97.36           H  
ATOM   4065  HA  TRP B 299      12.237  -9.049  86.163  1.00 97.36           H  
ATOM   4066  HB3 TRP B 299      14.137  -7.412  85.480  1.00 97.36           H  
ATOM   4067  HB2 TRP B 299      14.569  -9.085  85.399  1.00 97.36           H  
ATOM   4068  HD1 TRP B 299      15.194  -6.038  87.651  1.00 97.36           H  
ATOM   4069  HE3 TRP B 299      16.098 -10.846  86.209  1.00 97.36           H  
ATOM   4070  HE1 TRP B 299      17.215  -6.517  89.154  1.00 97.36           H  
ATOM   4071  HZ2 TRP B 299      18.820  -8.828  89.845  1.00 97.36           H  
ATOM   4072  HZ3 TRP B 299      17.823 -12.181  87.309  1.00 97.36           H  
ATOM   4073  HH2 TRP B 299      19.196 -11.220  89.156  1.00 97.36           H  
ATOM   4074  N   GLY B 300      13.383 -11.074  87.379  1.00 95.24           N  
ATOM   4075  CA  GLY B 300      13.799 -12.188  88.216  1.00 95.24           C  
ATOM   4076  C   GLY B 300      13.846 -13.464  87.380  1.00 95.24           C  
ATOM   4077  O   GLY B 300      13.045 -13.653  86.460  1.00 95.24           O  
ATOM   4078  H   GLY B 300      13.261 -11.245  86.388  1.00 95.24           H  
ATOM   4079  HA3 GLY B 300      13.103 -12.317  89.044  1.00 95.24           H  
ATOM   4080  HA2 GLY B 300      14.782 -11.982  88.643  1.00 95.24           H  
ATOM   4081  N   TYR B 301      14.775 -14.360  87.752  1.00 96.26           N  
ATOM   4082  CA  TYR B 301      14.887 -15.724  87.230  1.00 96.26           C  
ATOM   4083  C   TYR B 301      13.716 -16.594  87.710  1.00 96.26           C  
ATOM   4084  O   TYR B 301      13.169 -16.345  88.785  1.00 96.26           O  
ATOM   4085  CB  TYR B 301      16.223 -16.352  87.681  1.00 96.26           C  
ATOM   4086  CG  TYR B 301      17.473 -15.716  87.101  1.00 96.26           C  
ATOM   4087  CD1 TYR B 301      17.883 -16.048  85.796  1.00 96.26           C  
ATOM   4088  CD2 TYR B 301      18.234 -14.798  87.854  1.00 96.26           C  
ATOM   4089  CE1 TYR B 301      18.978 -15.392  85.205  1.00 96.26           C  
ATOM   4090  CE2 TYR B 301      19.368 -14.184  87.283  1.00 96.26           C  
ATOM   4091  CZ  TYR B 301      19.717 -14.451  85.946  1.00 96.26           C  
ATOM   4092  OH  TYR B 301      20.767 -13.802  85.368  1.00 96.26           O  
ATOM   4093  H   TYR B 301      15.399 -14.136  88.514  1.00 96.26           H  
ATOM   4094  HA  TYR B 301      14.875 -15.676  86.144  1.00 96.26           H  
ATOM   4095  HB3 TYR B 301      16.246 -17.408  87.406  1.00 96.26           H  
ATOM   4096  HB2 TYR B 301      16.282 -16.332  88.766  1.00 96.26           H  
ATOM   4097  HD1 TYR B 301      17.332 -16.784  85.229  1.00 96.26           H  
ATOM   4098  HD2 TYR B 301      17.946 -14.553  88.867  1.00 96.26           H  
ATOM   4099  HE1 TYR B 301      19.249 -15.617  84.184  1.00 96.26           H  
ATOM   4100  HE2 TYR B 301      19.941 -13.472  87.859  1.00 96.26           H  
ATOM   4101  HH  TYR B 301      20.820 -13.945  84.417  1.00 96.26           H  
ATOM   4102  N   ALA B 302      13.376 -17.616  86.913  1.00 95.03           N  
ATOM   4103  CA  ALA B 302      12.355 -18.619  87.209  1.00 95.03           C  
ATOM   4104  C   ALA B 302      12.627 -19.350  88.539  1.00 95.03           C  
ATOM   4105  O   ALA B 302      13.660 -20.005  88.671  1.00 95.03           O  
ATOM   4106  CB  ALA B 302      12.302 -19.604  86.030  1.00 95.03           C  
ATOM   4107  H   ALA B 302      13.885 -17.751  86.048  1.00 95.03           H  
ATOM   4108  HA  ALA B 302      11.392 -18.108  87.270  1.00 95.03           H  
ATOM   4109  HB1 ALA B 302      11.561 -20.386  86.184  1.00 95.03           H  
ATOM   4110  HB2 ALA B 302      12.041 -19.084  85.109  1.00 95.03           H  
ATOM   4111  HB3 ALA B 302      13.266 -20.090  85.873  1.00 95.03           H  
ATOM   4112  N   GLY B 303      11.698 -19.192  89.496  1.00 91.25           N  
ATOM   4113  CA  GLY B 303      11.755 -19.815  90.820  1.00 91.25           C  
ATOM   4114  C   GLY B 303      12.449 -18.943  91.883  1.00 91.25           C  
ATOM   4115  O   GLY B 303      12.399 -19.312  93.056  1.00 91.25           O  
ATOM   4116  H   GLY B 303      10.893 -18.613  89.307  1.00 91.25           H  
ATOM   4117  HA3 GLY B 303      12.255 -20.784  90.772  1.00 91.25           H  
ATOM   4118  HA2 GLY B 303      10.734 -20.010  91.146  1.00 91.25           H  
ATOM   4119  N   ASP B 304      13.065 -17.806  91.510  1.00 92.11           N  
ATOM   4120  CA  ASP B 304      13.694 -16.857  92.441  1.00 92.11           C  
ATOM   4121  C   ASP B 304      12.702 -15.764  92.875  1.00 92.11           C  
ATOM   4122  O   ASP B 304      11.635 -15.611  92.281  1.00 92.11           O  
ATOM   4123  CB  ASP B 304      14.995 -16.218  91.875  1.00 92.11           C  
ATOM   4124  CG  ASP B 304      16.179 -17.168  91.609  1.00 92.11           C  
ATOM   4125  OD1 ASP B 304      16.074 -18.384  91.884  1.00 92.11           O  
ATOM   4126  OD2 ASP B 304      17.217 -16.638  91.156  1.00 92.11           O1-
ATOM   4127  H   ASP B 304      13.079 -17.544  90.534  1.00 92.11           H  
ATOM   4128  HA  ASP B 304      13.972 -17.386  93.355  1.00 92.11           H  
ATOM   4129  HB3 ASP B 304      15.355 -15.436  92.546  1.00 92.11           H  
ATOM   4130  HB2 ASP B 304      14.762 -15.724  90.930  1.00 92.11           H  
ATOM   4131  N   THR B 305      13.090 -15.008  93.915  1.00 92.69           N  
ATOM   4132  CA  THR B 305      12.370 -13.826  94.391  1.00 92.69           C  
ATOM   4133  C   THR B 305      12.603 -12.651  93.407  1.00 92.69           C  
ATOM   4134  O   THR B 305      13.759 -12.410  93.049  1.00 92.69           O  
ATOM   4135  CB  THR B 305      12.919 -13.400  95.781  1.00 92.69           C  
ATOM   4136  CG2 THR B 305      12.311 -12.112  96.372  1.00 92.69           C  
ATOM   4137  OG1 THR B 305      12.665 -14.438  96.707  1.00 92.69           O  
ATOM   4138  H   THR B 305      13.986 -15.186  94.345  1.00 92.69           H  
ATOM   4139  HA  THR B 305      11.319 -14.097  94.484  1.00 92.69           H  
ATOM   4140  HB  THR B 305      14.002 -13.276  95.726  1.00 92.69           H  
ATOM   4141 HG21 THR B 305      12.692 -11.930  97.377  1.00 92.69           H  
ATOM   4142 HG22 THR B 305      12.557 -11.231  95.779  1.00 92.69           H  
ATOM   4143 HG23 THR B 305      11.226 -12.178  96.442  1.00 92.69           H  
ATOM   4144  HG1 THR B 305      13.103 -15.237  96.403  1.00 92.69           H  
ATOM   4145  N   PRO B 306      11.526 -11.960  92.964  1.00 94.21           N  
ATOM   4146  CA  PRO B 306      11.652 -10.813  92.046  1.00 94.21           C  
ATOM   4147  C   PRO B 306      12.376  -9.618  92.688  1.00 94.21           C  
ATOM   4148  O   PRO B 306      12.111  -9.281  93.843  1.00 94.21           O  
ATOM   4149  CB  PRO B 306      10.196 -10.457  91.716  1.00 94.21           C  
ATOM   4150  CG  PRO B 306       9.430 -10.863  92.959  1.00 94.21           C  
ATOM   4151  CD  PRO B 306      10.131 -12.150  93.370  1.00 94.21           C  
ATOM   4152  HA  PRO B 306      12.173 -11.115  91.135  1.00 94.21           H  
ATOM   4153  HB3 PRO B 306       9.858 -11.059  90.875  1.00 94.21           H  
ATOM   4154  HB2 PRO B 306      10.041  -9.409  91.450  1.00 94.21           H  
ATOM   4155  HG3 PRO B 306       8.365 -10.976  92.793  1.00 94.21           H  
ATOM   4156  HG2 PRO B 306       9.557 -10.108  93.735  1.00 94.21           H  
ATOM   4157  HD2 PRO B 306      10.000 -12.322  94.438  1.00 94.21           H  
ATOM   4158  HD3 PRO B 306       9.719 -13.003  92.828  1.00 94.21           H  
ATOM   4159  N   THR B 307      13.267  -8.998  91.908  1.00 94.06           N  
ATOM   4160  CA  THR B 307      13.917  -7.737  92.245  1.00 94.06           C  
ATOM   4161  C   THR B 307      13.156  -6.605  91.539  1.00 94.06           C  
ATOM   4162  O   THR B 307      12.828  -6.747  90.365  1.00 94.06           O  
ATOM   4163  CB  THR B 307      15.380  -7.737  91.735  1.00 94.06           C  
ATOM   4164  CG2 THR B 307      16.146  -6.413  91.919  1.00 94.06           C  
ATOM   4165  OG1 THR B 307      16.095  -8.744  92.424  1.00 94.06           O  
ATOM   4166  H   THR B 307      13.408  -9.324  90.960  1.00 94.06           H  
ATOM   4167  HA  THR B 307      13.913  -7.569  93.324  1.00 94.06           H  
ATOM   4168  HB  THR B 307      15.392  -8.008  90.679  1.00 94.06           H  
ATOM   4169 HG21 THR B 307      17.194  -6.530  91.644  1.00 94.06           H  
ATOM   4170 HG22 THR B 307      15.741  -5.617  91.293  1.00 94.06           H  
ATOM   4171 HG23 THR B 307      16.110  -6.076  92.956  1.00 94.06           H  
ATOM   4172  HG1 THR B 307      15.671  -9.589  92.251  1.00 94.06           H  
ATOM   4173  N   THR B 308      12.899  -5.513  92.271  1.00 93.72           N  
ATOM   4174  CA  THR B 308      12.209  -4.317  91.788  1.00 93.72           C  
ATOM   4175  C   THR B 308      13.091  -3.082  92.070  1.00 93.72           C  
ATOM   4176  O   THR B 308      13.840  -3.075  93.048  1.00 93.72           O  
ATOM   4177  CB  THR B 308      10.858  -4.129  92.531  1.00 93.72           C  
ATOM   4178  CG2 THR B 308       9.863  -5.285  92.338  1.00 93.72           C  
ATOM   4179  OG1 THR B 308      11.048  -3.968  93.926  1.00 93.72           O  
ATOM   4180  H   THR B 308      13.202  -5.473  93.233  1.00 93.72           H  
ATOM   4181  HA  THR B 308      12.025  -4.376  90.716  1.00 93.72           H  
ATOM   4182  HB  THR B 308      10.379  -3.223  92.157  1.00 93.72           H  
ATOM   4183 HG21 THR B 308       8.920  -5.059  92.835  1.00 93.72           H  
ATOM   4184 HG22 THR B 308       9.638  -5.458  91.290  1.00 93.72           H  
ATOM   4185 HG23 THR B 308      10.240  -6.220  92.754  1.00 93.72           H  
ATOM   4186  HG1 THR B 308      11.613  -3.206  94.075  1.00 93.72           H  
ATOM   4187  N   GLY B 309      12.976  -2.057  91.213  1.00 90.13           N  
ATOM   4188  CA  GLY B 309      13.720  -0.809  91.354  1.00 90.13           C  
ATOM   4189  C   GLY B 309      12.935   0.326  90.693  1.00 90.13           C  
ATOM   4190  O   GLY B 309      12.112   0.098  89.805  1.00 90.13           O  
ATOM   4191  H   GLY B 309      12.346  -2.125  90.423  1.00 90.13           H  
ATOM   4192  HA3 GLY B 309      14.693  -0.905  90.870  1.00 90.13           H  
ATOM   4193  HA2 GLY B 309      13.892  -0.566  92.405  1.00 90.13           H  
ATOM   4194  N   ILE B 310      13.221   1.564  91.127  1.00 89.99           N  
ATOM   4195  CA  ILE B 310      12.647   2.787  90.567  1.00 89.99           C  
ATOM   4196  C   ILE B 310      13.766   3.804  90.321  1.00 89.99           C  
ATOM   4197  O   ILE B 310      13.958   4.199  89.178  1.00 89.99           O  
ATOM   4198  CB  ILE B 310      11.521   3.413  91.449  1.00 89.99           C  
ATOM   4199  CG1 ILE B 310      10.326   2.436  91.532  1.00 89.99           C  
ATOM   4200  CG2 ILE B 310      11.048   4.800  90.944  1.00 89.99           C  
ATOM   4201  CD1 ILE B 310       9.240   2.784  92.554  1.00 89.99           C  
ATOM   4202  H   ILE B 310      13.906   1.688  91.858  1.00 89.99           H  
ATOM   4203  HA  ILE B 310      12.209   2.575  89.591  1.00 89.99           H  
ATOM   4204  HB  ILE B 310      11.909   3.544  92.461  1.00 89.99           H  
ATOM   4205 HG13 ILE B 310      10.677   1.443  91.803  1.00 89.99           H  
ATOM   4206 HG12 ILE B 310       9.890   2.318  90.544  1.00 89.99           H  
ATOM   4207 HG21 ILE B 310      10.273   5.226  91.579  1.00 89.99           H  
ATOM   4208 HG22 ILE B 310      11.847   5.540  90.931  1.00 89.99           H  
ATOM   4209 HG23 ILE B 310      10.645   4.729  89.932  1.00 89.99           H  
ATOM   4210 HD11 ILE B 310       8.369   2.143  92.417  1.00 89.99           H  
ATOM   4211 HD12 ILE B 310       9.617   2.605  93.560  1.00 89.99           H  
ATOM   4212 HD13 ILE B 310       8.895   3.813  92.489  1.00 89.99           H  
ATOM   4213  N   TYR B 311      14.499   4.196  91.371  1.00 86.97           N  
ATOM   4214  CA  TYR B 311      15.529   5.232  91.283  1.00 86.97           C  
ATOM   4215  C   TYR B 311      16.888   4.641  90.896  1.00 86.97           C  
ATOM   4216  O   TYR B 311      17.130   3.449  91.102  1.00 86.97           O  
ATOM   4217  CB  TYR B 311      15.621   5.965  92.634  1.00 86.97           C  
ATOM   4218  CG  TYR B 311      14.269   6.418  93.150  1.00 86.97           C  
ATOM   4219  CD1 TYR B 311      13.580   7.469  92.511  1.00 86.97           C  
ATOM   4220  CD2 TYR B 311      13.668   5.735  94.226  1.00 86.97           C  
ATOM   4221  CE1 TYR B 311      12.284   7.818  92.936  1.00 86.97           C  
ATOM   4222  CE2 TYR B 311      12.375   6.087  94.647  1.00 86.97           C  
ATOM   4223  CZ  TYR B 311      11.677   7.121  93.998  1.00 86.97           C  
ATOM   4224  OH  TYR B 311      10.421   7.452  94.411  1.00 86.97           O  
ATOM   4225  H   TYR B 311      14.302   3.836  92.293  1.00 86.97           H  
ATOM   4226  HA  TYR B 311      15.247   5.963  90.523  1.00 86.97           H  
ATOM   4227  HB3 TYR B 311      16.277   6.832  92.551  1.00 86.97           H  
ATOM   4228  HB2 TYR B 311      16.078   5.314  93.382  1.00 86.97           H  
ATOM   4229  HD1 TYR B 311      14.031   7.996  91.682  1.00 86.97           H  
ATOM   4230  HD2 TYR B 311      14.185   4.926  94.721  1.00 86.97           H  
ATOM   4231  HE1 TYR B 311      11.760   8.628  92.453  1.00 86.97           H  
ATOM   4232  HE2 TYR B 311      11.927   5.558  95.471  1.00 86.97           H  
ATOM   4233  HH  TYR B 311      10.113   6.917  95.150  1.00 86.97           H  
ATOM   4234  N   ARG B 312      17.766   5.513  90.382  1.00 78.98           N  
ATOM   4235  CA  ARG B 312      19.189   5.224  90.251  1.00 78.98           C  
ATOM   4236  C   ARG B 312      19.846   5.279  91.636  1.00 78.98           C  
ATOM   4237  O   ARG B 312      19.780   6.324  92.286  1.00 78.98           O  
ATOM   4238  CB  ARG B 312      19.830   6.245  89.293  1.00 78.98           C  
ATOM   4239  CG  ARG B 312      21.331   5.990  89.049  1.00 78.98           C  
ATOM   4240  CD  ARG B 312      22.027   7.093  88.253  1.00 78.98           C  
ATOM   4241  NE  ARG B 312      21.554   7.140  86.869  1.00 78.98           N  
ATOM   4242  CZ  ARG B 312      21.705   8.155  86.011  1.00 78.98           C  
ATOM   4243  NH1 ARG B 312      22.342   9.297  86.304  1.00 78.98           N  
ATOM   4244  NH2 ARG B 312      21.192   8.006  84.803  1.00 78.98           N1+
ATOM   4245  H   ARG B 312      17.489   6.471  90.219  1.00 78.98           H  
ATOM   4246  HA  ARG B 312      19.323   4.224  89.833  1.00 78.98           H  
ATOM   4247  HB3 ARG B 312      19.691   7.253  89.688  1.00 78.98           H  
ATOM   4248  HB2 ARG B 312      19.304   6.228  88.341  1.00 78.98           H  
ATOM   4249  HG3 ARG B 312      21.419   5.041  88.516  1.00 78.98           H  
ATOM   4250  HG2 ARG B 312      21.885   5.859  89.973  1.00 78.98           H  
ATOM   4251  HD3 ARG B 312      23.112   7.000  88.309  1.00 78.98           H  
ATOM   4252  HD2 ARG B 312      21.768   8.050  88.707  1.00 78.98           H  
ATOM   4253  HE  ARG B 312      21.075   6.311  86.545  1.00 78.98           H  
ATOM   4254 HH12 ARG B 312      22.422  10.032  85.617  1.00 78.98           H  
ATOM   4255 HH11 ARG B 312      22.750   9.424  87.219  1.00 78.98           H  
ATOM   4256 HH22 ARG B 312      21.240   8.760  84.132  1.00 78.98           H  
ATOM   4257 HH21 ARG B 312      20.731   7.142  84.544  1.00 78.98           H  
ATOM   4258  N   GLU B 313      20.509   4.183  92.035  1.00 65.42           N  
ATOM   4259  CA  GLU B 313      21.422   4.192  93.177  1.00 65.42           C  
ATOM   4260  C   GLU B 313      22.774   4.757  92.719  1.00 65.42           C  
ATOM   4261  O   GLU B 313      23.183   4.512  91.581  1.00 65.42           O  
ATOM   4262  CB  GLU B 313      21.604   2.773  93.757  1.00 65.42           C  
ATOM   4263  CG  GLU B 313      20.288   2.018  94.050  1.00 65.42           C  
ATOM   4264  CD  GLU B 313      20.459   0.625  94.684  1.00 65.42           C  
ATOM   4265  OE1 GLU B 313      19.417   0.087  95.119  1.00 65.42           O  
ATOM   4266  OE2 GLU B 313      21.598   0.109  94.740  1.00 65.42           O1-
ATOM   4267  H   GLU B 313      20.530   3.352  91.458  1.00 65.42           H  
ATOM   4268  HA  GLU B 313      21.011   4.827  93.965  1.00 65.42           H  
ATOM   4269  HB3 GLU B 313      22.162   2.864  94.691  1.00 65.42           H  
ATOM   4270  HB2 GLU B 313      22.241   2.180  93.105  1.00 65.42           H  
ATOM   4271  HG3 GLU B 313      19.722   1.885  93.128  1.00 65.42           H  
ATOM   4272  HG2 GLU B 313      19.667   2.627  94.709  1.00 65.42           H  
ATOM   4273  N   LYS B 314      23.458   5.486  93.615  1.00 53.00           N  
ATOM   4274  CA  LYS B 314      24.807   6.004  93.378  1.00 53.00           C  
ATOM   4275  C   LYS B 314      25.804   4.877  93.062  1.00 53.00           C  
ATOM   4276  O   LYS B 314      25.925   3.937  93.847  1.00 53.00           O  
ATOM   4277  CB  LYS B 314      25.284   6.820  94.595  1.00 53.00           C  
ATOM   4278  CG  LYS B 314      24.681   8.231  94.674  1.00 53.00           C  
ATOM   4279  CD  LYS B 314      25.277   9.038  95.838  1.00 53.00           C  
ATOM   4280  CE  LYS B 314      24.815  10.503  95.844  1.00 53.00           C  
ATOM   4281  NZ  LYS B 314      25.404  11.255  96.967  1.00 53.00           N1+
ATOM   4282  H   LYS B 314      23.073   5.637  94.536  1.00 53.00           H  
ATOM   4283  HA  LYS B 314      24.749   6.670  92.513  1.00 53.00           H  
ATOM   4284  HB3 LYS B 314      26.366   6.943  94.529  1.00 53.00           H  
ATOM   4285  HB2 LYS B 314      25.103   6.269  95.519  1.00 53.00           H  
ATOM   4286  HG3 LYS B 314      23.598   8.166  94.785  1.00 53.00           H  
ATOM   4287  HG2 LYS B 314      24.865   8.757  93.737  1.00 53.00           H  
ATOM   4288  HD3 LYS B 314      26.366   8.995  95.786  1.00 53.00           H  
ATOM   4289  HD2 LYS B 314      24.997   8.558  96.778  1.00 53.00           H  
ATOM   4290  HE3 LYS B 314      23.728  10.556  95.916  1.00 53.00           H  
ATOM   4291  HE2 LYS B 314      25.100  10.992  94.911  1.00 53.00           H  
ATOM   4292  HZ1 LYS B 314      26.411  11.236  96.897  1.00 53.00           H  
ATOM   4293  HZ2 LYS B 314      25.084  12.213  96.935  1.00 53.00           H  
ATOM   4294  HZ3 LYS B 314      25.120  10.836  97.841  1.00 53.00           H  
ATOM   4295  N   GLY B 315      26.482   5.004  91.913  1.00 45.38           N  
ATOM   4296  CA  GLY B 315      27.461   4.029  91.445  1.00 45.38           C  
ATOM   4297  C   GLY B 315      26.841   2.919  90.581  1.00 45.38           C  
ATOM   4298  O   GLY B 315      27.592   2.037  90.165  1.00 45.38           O  
ATOM   4299  H   GLY B 315      26.312   5.802  91.319  1.00 45.38           H  
ATOM   4300  HA3 GLY B 315      27.997   3.577  92.282  1.00 45.38           H  
ATOM   4301  HA2 GLY B 315      28.207   4.553  90.848  1.00 45.38           H  
ATOM   4302  N   ASP B 316      25.524   2.952  90.279  1.00 46.18           N  
ATOM   4303  CA  ASP B 316      24.900   2.077  89.279  1.00 46.18           C  
ATOM   4304  C   ASP B 316      25.376   2.425  87.859  1.00 46.18           C  
ATOM   4305  O   ASP B 316      24.750   3.230  87.168  1.00 46.18           O  
ATOM   4306  CB  ASP B 316      23.345   2.020  89.317  1.00 46.18           C  
ATOM   4307  CG  ASP B 316      22.684   1.285  90.496  1.00 46.18           C  
ATOM   4308  OD1 ASP B 316      23.383   0.538  91.217  1.00 46.18           O  
ATOM   4309  OD2 ASP B 316      21.439   1.396  90.579  1.00 46.18           O1-
ATOM   4310  H   ASP B 316      24.928   3.662  90.683  1.00 46.18           H  
ATOM   4311  HA  ASP B 316      25.255   1.063  89.479  1.00 46.18           H  
ATOM   4312  HB3 ASP B 316      22.973   1.545  88.406  1.00 46.18           H  
ATOM   4313  HB2 ASP B 316      22.954   3.038  89.307  1.00 46.18           H  
ATOM   4314  N   THR B 317      26.410   1.686  87.426  1.00 39.43           N  
ATOM   4315  CA  THR B 317      26.632   1.293  86.035  1.00 39.43           C  
ATOM   4316  C   THR B 317      25.543   0.273  85.618  1.00 39.43           C  
ATOM   4317  O   THR B 317      24.693  -0.076  86.442  1.00 39.43           O  
ATOM   4318  CB  THR B 317      28.027   0.618  85.896  1.00 39.43           C  
ATOM   4319  CG2 THR B 317      29.186   1.548  86.282  1.00 39.43           C  
ATOM   4320  OG1 THR B 317      28.129  -0.574  86.661  1.00 39.43           O  
ATOM   4321  H   THR B 317      26.891   1.105  88.099  1.00 39.43           H  
ATOM   4322  HA  THR B 317      26.570   2.168  85.386  1.00 39.43           H  
ATOM   4323  HB  THR B 317      28.182   0.338  84.852  1.00 39.43           H  
ATOM   4324 HG21 THR B 317      30.149   1.069  86.107  1.00 39.43           H  
ATOM   4325 HG22 THR B 317      29.160   2.465  85.693  1.00 39.43           H  
ATOM   4326 HG23 THR B 317      29.145   1.828  87.336  1.00 39.43           H  
ATOM   4327  HG1 THR B 317      27.497  -1.215  86.324  1.00 39.43           H  
ATOM   4328  N   VAL B 318      25.575  -0.199  84.358  1.00 46.38           N  
ATOM   4329  CA  VAL B 318      24.652  -1.228  83.865  1.00 46.38           C  
ATOM   4330  C   VAL B 318      24.759  -2.504  84.726  1.00 46.38           C  
ATOM   4331  O   VAL B 318      25.749  -3.231  84.628  1.00 46.38           O  
ATOM   4332  CB  VAL B 318      24.910  -1.622  82.386  1.00 46.38           C  
ATOM   4333  CG1 VAL B 318      23.844  -2.599  81.854  1.00 46.38           C  
ATOM   4334  CG2 VAL B 318      24.994  -0.388  81.480  1.00 46.38           C  
ATOM   4335  H   VAL B 318      26.274   0.128  83.706  1.00 46.38           H  
ATOM   4336  HA  VAL B 318      23.639  -0.828  83.941  1.00 46.38           H  
ATOM   4337  HB  VAL B 318      25.874  -2.129  82.304  1.00 46.38           H  
ATOM   4338 HG11 VAL B 318      24.050  -2.883  80.827  1.00 46.38           H  
ATOM   4339 HG12 VAL B 318      23.797  -3.526  82.423  1.00 46.38           H  
ATOM   4340 HG13 VAL B 318      22.855  -2.144  81.888  1.00 46.38           H  
ATOM   4341 HG21 VAL B 318      24.964  -0.663  80.428  1.00 46.38           H  
ATOM   4342 HG22 VAL B 318      24.189   0.318  81.676  1.00 46.38           H  
ATOM   4343 HG23 VAL B 318      25.931   0.136  81.645  1.00 46.38           H  
ATOM   4344  N   ALA B 319      23.764  -2.679  85.611  1.00 41.29           N  
ATOM   4345  CA  ALA B 319      23.726  -3.727  86.618  1.00 41.29           C  
ATOM   4346  C   ALA B 319      23.332  -5.045  85.952  1.00 41.29           C  
ATOM   4347  O   ALA B 319      22.145  -5.369  85.887  1.00 41.29           O  
ATOM   4348  CB  ALA B 319      22.756  -3.313  87.739  1.00 41.29           C  
ATOM   4349  H   ALA B 319      23.014  -2.005  85.650  1.00 41.29           H  
ATOM   4350  HA  ALA B 319      24.718  -3.840  87.060  1.00 41.29           H  
ATOM   4351  HB1 ALA B 319      22.679  -4.090  88.502  1.00 41.29           H  
ATOM   4352  HB2 ALA B 319      23.100  -2.404  88.235  1.00 41.29           H  
ATOM   4353  HB3 ALA B 319      21.753  -3.120  87.357  1.00 41.29           H  
ATOM   4354  N   THR B 320      24.348  -5.750  85.431  1.00 42.11           N  
ATOM   4355  CA  THR B 320      24.183  -7.067  84.841  1.00 42.11           C  
ATOM   4356  C   THR B 320      24.305  -8.144  85.923  1.00 42.11           C  
ATOM   4357  O   THR B 320      25.371  -8.318  86.514  1.00 42.11           O  
ATOM   4358  CB  THR B 320      25.172  -7.361  83.689  1.00 42.11           C  
ATOM   4359  CG2 THR B 320      24.835  -6.537  82.440  1.00 42.11           C  
ATOM   4360  OG1 THR B 320      26.516  -7.119  84.061  1.00 42.11           O  
ATOM   4361  H   THR B 320      25.292  -5.390  85.467  1.00 42.11           H  
ATOM   4362  HA  THR B 320      23.198  -7.114  84.408  1.00 42.11           H  
ATOM   4363  HB  THR B 320      25.093  -8.415  83.417  1.00 42.11           H  
ATOM   4364 HG21 THR B 320      25.355  -6.918  81.563  1.00 42.11           H  
ATOM   4365 HG22 THR B 320      23.771  -6.600  82.222  1.00 42.11           H  
ATOM   4366 HG23 THR B 320      25.091  -5.485  82.569  1.00 42.11           H  
ATOM   4367  HG1 THR B 320      26.726  -7.681  84.812  1.00 42.11           H  
ATOM   4368  N   GLN B 321      23.186  -8.856  86.129  1.00 41.62           N  
ATOM   4369  CA  GLN B 321      23.099 -10.086  86.926  1.00 41.62           C  
ATOM   4370  C   GLN B 321      22.854 -11.233  85.960  1.00 41.62           C  
ATOM   4371  O   GLN B 321      22.655 -11.103  84.753  1.00 41.62           O  
ATOM   4372  CB  GLN B 321      21.955 -10.006  87.961  1.00 41.62           C  
ATOM   4373  CG  GLN B 321      22.242  -9.002  89.099  1.00 41.62           C  
ATOM   4374  CD  GLN B 321      21.407  -9.240  90.360  1.00 41.62           C  
ATOM   4375  NE2 GLN B 321      21.110  -8.170  91.101  1.00 41.62           N  
ATOM   4376  OE1 GLN B 321      21.049 -10.370  90.686  1.00 41.62           O  
ATOM   4377  H   GLN B 321      22.339  -8.584  85.648  1.00 41.62           H  
ATOM   4378  HA  GLN B 321      24.035 -10.293  87.449  1.00 41.62           H  
ATOM   4379  HXT GLN B 321      22.864 -12.219  86.426  1.00 41.62           H  
ATOM   4380  HB3 GLN B 321      21.813 -11.001  88.389  1.00 41.62           H  
ATOM   4381  HB2 GLN B 321      21.009  -9.750  87.478  1.00 41.62           H  
ATOM   4382  HG3 GLN B 321      22.102  -7.983  88.736  1.00 41.62           H  
ATOM   4383  HG2 GLN B 321      23.288  -9.081  89.399  1.00 41.62           H  
ATOM   4384 HE22 GLN B 321      20.572  -8.279  91.948  1.00 41.62           H  
ATOM   4385 HE21 GLN B 321      21.428  -7.251  90.829  1.00 41.62           H  
TER    4386      GLN B 321
ATOM   4387  N   MET C   1      39.224  17.374  46.163  1.00 43.95           N1+
ATOM   4388  CA  MET C   1      37.749  17.667  46.227  1.00 43.95           C  
ATOM   4389  C   MET C   1      37.054  16.278  46.199  1.00 43.95           C  
ATOM   4390  O   MET C   1      37.362  15.434  45.350  1.00 43.95           O  
ATOM   4391  CB  MET C   1      37.335  18.612  45.069  1.00 43.95           C  
ATOM   4392  CG  MET C   1      35.964  19.282  45.238  1.00 43.95           C  
ATOM   4393  SD  MET C   1      35.603  20.478  43.921  1.00 43.95           S  
ATOM   4394  CE  MET C   1      34.231  21.382  44.681  1.00 43.95           C  
ATOM   4395  H1  MET C   1      39.735  18.245  46.192  1.00 43.95           H  
ATOM   4396  H2  MET C   1      39.486  16.799  46.951  1.00 43.95           H  
ATOM   4397  H3  MET C   1      39.421  16.891  45.298  1.00 43.95           H  
ATOM   4398  HA  MET C   1      37.624  18.157  47.195  1.00 43.95           H  
ATOM   4399  HB3 MET C   1      37.368  18.088  44.112  1.00 43.95           H  
ATOM   4400  HB2 MET C   1      38.062  19.423  44.980  1.00 43.95           H  
ATOM   4401  HG3 MET C   1      35.925  19.802  46.195  1.00 43.95           H  
ATOM   4402  HG2 MET C   1      35.172  18.532  45.254  1.00 43.95           H  
ATOM   4403  HE1 MET C   1      33.789  22.075  43.964  1.00 43.95           H  
ATOM   4404  HE2 MET C   1      33.460  20.692  45.020  1.00 43.95           H  
ATOM   4405  HE3 MET C   1      34.583  21.951  45.541  1.00 43.95           H  
ATOM   4406  N   GLY C   2      36.142  16.055  47.164  1.00 59.84           N  
ATOM   4407  CA  GLY C   2      35.480  14.767  47.398  1.00 59.84           C  
ATOM   4408  C   GLY C   2      34.542  14.388  46.244  1.00 59.84           C  
ATOM   4409  O   GLY C   2      33.957  15.262  45.600  1.00 59.84           O  
ATOM   4410  H   GLY C   2      35.915  16.796  47.812  1.00 59.84           H  
ATOM   4411  HA3 GLY C   2      34.896  14.835  48.316  1.00 59.84           H  
ATOM   4412  HA2 GLY C   2      36.231  13.990  47.550  1.00 59.84           H  
ATOM   4413  N   LYS C   3      34.392  13.073  46.010  1.00 85.04           N  
ATOM   4414  CA  LYS C   3      33.497  12.502  45.004  1.00 85.04           C  
ATOM   4415  C   LYS C   3      32.026  12.695  45.398  1.00 85.04           C  
ATOM   4416  O   LYS C   3      31.525  11.953  46.243  1.00 85.04           O  
ATOM   4417  CB  LYS C   3      33.813  11.003  44.806  1.00 85.04           C  
ATOM   4418  CG  LYS C   3      35.104  10.728  44.020  1.00 85.04           C  
ATOM   4419  CD  LYS C   3      35.313   9.227  43.768  1.00 85.04           C  
ATOM   4420  CE  LYS C   3      36.558   8.928  42.919  1.00 85.04           C  
ATOM   4421  NZ  LYS C   3      36.712   7.482  42.674  1.00 85.04           N1+
ATOM   4422  H   LYS C   3      34.891  12.407  46.582  1.00 85.04           H  
ATOM   4423  HA  LYS C   3      33.673  13.017  44.057  1.00 85.04           H  
ATOM   4424  HB3 LYS C   3      32.995  10.550  44.246  1.00 85.04           H  
ATOM   4425  HB2 LYS C   3      33.838  10.488  45.768  1.00 85.04           H  
ATOM   4426  HG3 LYS C   3      35.960  11.132  44.562  1.00 85.04           H  
ATOM   4427  HG2 LYS C   3      35.066  11.255  43.065  1.00 85.04           H  
ATOM   4428  HD3 LYS C   3      34.431   8.821  43.272  1.00 85.04           H  
ATOM   4429  HD2 LYS C   3      35.385   8.712  44.728  1.00 85.04           H  
ATOM   4430  HE3 LYS C   3      37.454   9.298  43.418  1.00 85.04           H  
ATOM   4431  HE2 LYS C   3      36.490   9.438  41.958  1.00 85.04           H  
ATOM   4432  HZ1 LYS C   3      35.898   7.135  42.186  1.00 85.04           H  
ATOM   4433  HZ2 LYS C   3      37.535   7.319  42.113  1.00 85.04           H  
ATOM   4434  HZ3 LYS C   3      36.805   6.998  43.556  1.00 85.04           H  
ATOM   4435  N   ALA C   4      31.361  13.671  44.758  1.00 97.53           N  
ATOM   4436  CA  ALA C   4      29.912  13.822  44.829  1.00 97.53           C  
ATOM   4437  C   ALA C   4      29.255  12.857  43.836  1.00 97.53           C  
ATOM   4438  O   ALA C   4      29.742  12.714  42.714  1.00 97.53           O  
ATOM   4439  CB  ALA C   4      29.515  15.274  44.549  1.00 97.53           C  
ATOM   4440  H   ALA C   4      31.844  14.260  44.096  1.00 97.53           H  
ATOM   4441  HA  ALA C   4      29.596  13.580  45.842  1.00 97.53           H  
ATOM   4442  HB1 ALA C   4      28.433  15.394  44.571  1.00 97.53           H  
ATOM   4443  HB2 ALA C   4      29.923  15.932  45.313  1.00 97.53           H  
ATOM   4444  HB3 ALA C   4      29.877  15.617  43.580  1.00 97.53           H  
ATOM   4445  N   VAL C   5      28.181  12.195  44.282  1.00 98.38           N  
ATOM   4446  CA  VAL C   5      27.563  11.085  43.569  1.00 98.38           C  
ATOM   4447  C   VAL C   5      26.144  10.839  44.078  1.00 98.38           C  
ATOM   4448  O   VAL C   5      25.886  11.012  45.266  1.00 98.38           O  
ATOM   4449  CB  VAL C   5      28.415   9.789  43.707  1.00 98.38           C  
ATOM   4450  CG1 VAL C   5      28.737   9.369  45.154  1.00 98.38           C  
ATOM   4451  CG2 VAL C   5      27.894   8.595  42.895  1.00 98.38           C  
ATOM   4452  H   VAL C   5      27.816  12.389  45.206  1.00 98.38           H  
ATOM   4453  HA  VAL C   5      27.481  11.363  42.517  1.00 98.38           H  
ATOM   4454  HB  VAL C   5      29.369  10.035  43.261  1.00 98.38           H  
ATOM   4455 HG11 VAL C   5      29.257   8.410  45.183  1.00 98.38           H  
ATOM   4456 HG12 VAL C   5      29.390  10.098  45.635  1.00 98.38           H  
ATOM   4457 HG13 VAL C   5      27.844   9.282  45.766  1.00 98.38           H  
ATOM   4458 HG21 VAL C   5      28.686   7.857  42.789  1.00 98.38           H  
ATOM   4459 HG22 VAL C   5      27.031   8.117  43.355  1.00 98.38           H  
ATOM   4460 HG23 VAL C   5      27.612   8.893  41.891  1.00 98.38           H  
ATOM   4461  N   ILE C   6      25.262  10.444  43.153  1.00 98.77           N  
ATOM   4462  CA  ILE C   6      23.892  10.032  43.425  1.00 98.77           C  
ATOM   4463  C   ILE C   6      23.665   8.641  42.818  1.00 98.77           C  
ATOM   4464  O   ILE C   6      24.216   8.332  41.763  1.00 98.77           O  
ATOM   4465  CB  ILE C   6      22.849  11.040  42.843  1.00 98.77           C  
ATOM   4466  CG1 ILE C   6      21.384  10.622  43.139  1.00 98.77           C  
ATOM   4467  CG2 ILE C   6      23.035  11.329  41.337  1.00 98.77           C  
ATOM   4468  CD1 ILE C   6      20.343  11.718  42.896  1.00 98.77           C  
ATOM   4469  H   ILE C   6      25.563  10.336  42.194  1.00 98.77           H  
ATOM   4470  HA  ILE C   6      23.739   9.960  44.501  1.00 98.77           H  
ATOM   4471  HB  ILE C   6      23.017  11.979  43.371  1.00 98.77           H  
ATOM   4472 HG13 ILE C   6      21.298  10.299  44.176  1.00 98.77           H  
ATOM   4473 HG12 ILE C   6      21.110   9.761  42.529  1.00 98.77           H  
ATOM   4474 HG21 ILE C   6      22.350  12.102  40.990  1.00 98.77           H  
ATOM   4475 HG22 ILE C   6      24.042  11.679  41.113  1.00 98.77           H  
ATOM   4476 HG23 ILE C   6      22.851  10.441  40.735  1.00 98.77           H  
ATOM   4477 HD11 ILE C   6      19.615  11.750  43.707  1.00 98.77           H  
ATOM   4478 HD12 ILE C   6      20.811  12.695  42.837  1.00 98.77           H  
ATOM   4479 HD13 ILE C   6      19.800  11.549  41.965  1.00 98.77           H  
ATOM   4480  N   ALA C   7      22.821   7.855  43.495  1.00 98.72           N  
ATOM   4481  CA  ALA C   7      22.202   6.642  42.986  1.00 98.72           C  
ATOM   4482  C   ALA C   7      20.707   6.712  43.295  1.00 98.72           C  
ATOM   4483  O   ALA C   7      20.326   7.267  44.324  1.00 98.72           O  
ATOM   4484  CB  ALA C   7      22.858   5.410  43.630  1.00 98.72           C  
ATOM   4485  H   ALA C   7      22.439   8.191  44.372  1.00 98.72           H  
ATOM   4486  HA  ALA C   7      22.316   6.593  41.907  1.00 98.72           H  
ATOM   4487  HB1 ALA C   7      22.412   4.487  43.257  1.00 98.72           H  
ATOM   4488  HB2 ALA C   7      23.923   5.376  43.406  1.00 98.72           H  
ATOM   4489  HB3 ALA C   7      22.750   5.414  44.712  1.00 98.72           H  
ATOM   4490  N   ILE C   8      19.893   6.131  42.406  1.00 98.72           N  
ATOM   4491  CA  ILE C   8      18.447   5.990  42.553  1.00 98.72           C  
ATOM   4492  C   ILE C   8      18.023   4.563  42.174  1.00 98.72           C  
ATOM   4493  O   ILE C   8      18.761   3.861  41.479  1.00 98.72           O  
ATOM   4494  CB  ILE C   8      17.649   7.011  41.682  1.00 98.72           C  
ATOM   4495  CG1 ILE C   8      17.652   6.736  40.157  1.00 98.72           C  
ATOM   4496  CG2 ILE C   8      18.065   8.459  42.003  1.00 98.72           C  
ATOM   4497  CD1 ILE C   8      16.751   7.689  39.361  1.00 98.72           C  
ATOM   4498  H   ILE C   8      20.287   5.705  41.575  1.00 98.72           H  
ATOM   4499  HA  ILE C   8      18.176   6.131  43.595  1.00 98.72           H  
ATOM   4500  HB  ILE C   8      16.608   6.932  42.001  1.00 98.72           H  
ATOM   4501 HG13 ILE C   8      17.314   5.725  39.933  1.00 98.72           H  
ATOM   4502 HG12 ILE C   8      18.672   6.790  39.784  1.00 98.72           H  
ATOM   4503 HG21 ILE C   8      17.369   9.178  41.575  1.00 98.72           H  
ATOM   4504 HG22 ILE C   8      18.085   8.633  43.077  1.00 98.72           H  
ATOM   4505 HG23 ILE C   8      19.055   8.687  41.611  1.00 98.72           H  
ATOM   4506 HD11 ILE C   8      16.618   7.334  38.341  1.00 98.72           H  
ATOM   4507 HD12 ILE C   8      15.763   7.779  39.814  1.00 98.72           H  
ATOM   4508 HD13 ILE C   8      17.184   8.686  39.299  1.00 98.72           H  
ATOM   4509  N   HIS C   9      16.810   4.190  42.604  1.00 97.39           N  
ATOM   4510  CA  HIS C   9      16.129   2.983  42.155  1.00 97.39           C  
ATOM   4511  C   HIS C   9      14.639   3.267  41.926  1.00 97.39           C  
ATOM   4512  O   HIS C   9      14.065   4.142  42.574  1.00 97.39           O  
ATOM   4513  CB  HIS C   9      16.393   1.803  43.118  1.00 97.39           C  
ATOM   4514  CG  HIS C   9      15.714   1.877  44.461  1.00 97.39           C  
ATOM   4515  CD2 HIS C   9      14.418   1.534  44.774  1.00 97.39           C  
ATOM   4516  ND1 HIS C   9      16.351   2.314  45.623  1.00 97.39           N  
ATOM   4517  CE1 HIS C   9      15.429   2.227  46.569  1.00 97.39           C  
ATOM   4518  NE2 HIS C   9      14.258   1.788  46.121  1.00 97.39           N  
ATOM   4519  H   HIS C   9      16.264   4.818  43.181  1.00 97.39           H  
ATOM   4520  HA  HIS C   9      16.537   2.725  41.183  1.00 97.39           H  
ATOM   4521  HB3 HIS C   9      17.464   1.684  43.267  1.00 97.39           H  
ATOM   4522  HB2 HIS C   9      16.063   0.876  42.648  1.00 97.39           H  
ATOM   4523  HD2 HIS C   9      13.628   1.148  44.155  1.00 97.39           H  
ATOM   4524  HE1 HIS C   9      15.601   2.478  47.600  1.00 97.39           H  
ATOM   4525  HE2 HIS C   9      13.423   1.643  46.672  1.00 97.39           H  
ATOM   4526  N   GLY C  10      14.059   2.497  40.996  1.00 94.61           N  
ATOM   4527  CA  GLY C  10      12.652   2.546  40.607  1.00 94.61           C  
ATOM   4528  C   GLY C  10      11.890   1.294  41.071  1.00 94.61           C  
ATOM   4529  O   GLY C  10      10.709   1.168  40.751  1.00 94.61           O  
ATOM   4530  H   GLY C  10      14.631   1.808  40.524  1.00 94.61           H  
ATOM   4531  HA3 GLY C  10      12.612   2.598  39.521  1.00 94.61           H  
ATOM   4532  HA2 GLY C  10      12.156   3.441  40.984  1.00 94.61           H  
ATOM   4533  N   GLY C  11      12.547   0.376  41.800  1.00 91.29           N  
ATOM   4534  CA  GLY C  11      11.944  -0.820  42.383  1.00 91.29           C  
ATOM   4535  C   GLY C  11      12.600  -2.086  41.828  1.00 91.29           C  
ATOM   4536  O   GLY C  11      13.118  -2.096  40.712  1.00 91.29           O  
ATOM   4537  H   GLY C  11      13.525   0.528  42.000  1.00 91.29           H  
ATOM   4538  HA3 GLY C  11      10.865  -0.870  42.228  1.00 91.29           H  
ATOM   4539  HA2 GLY C  11      12.112  -0.776  43.454  1.00 91.29           H  
ATOM   4540  N   ALA C  12      12.541  -3.158  42.634  1.00 86.17           N  
ATOM   4541  CA  ALA C  12      13.051  -4.496  42.334  1.00 86.17           C  
ATOM   4542  C   ALA C  12      11.913  -5.524  42.345  1.00 86.17           C  
ATOM   4543  O   ALA C  12      10.900  -5.312  43.013  1.00 86.17           O  
ATOM   4544  CB  ALA C  12      14.107  -4.865  43.389  1.00 86.17           C  
ATOM   4545  H   ALA C  12      12.095  -3.063  43.537  1.00 86.17           H  
ATOM   4546  HA  ALA C  12      13.504  -4.521  41.347  1.00 86.17           H  
ATOM   4547  HB1 ALA C  12      14.543  -5.844  43.193  1.00 86.17           H  
ATOM   4548  HB2 ALA C  12      14.924  -4.146  43.398  1.00 86.17           H  
ATOM   4549  HB3 ALA C  12      13.679  -4.889  44.393  1.00 86.17           H  
ATOM   4550  N   GLY C  13      12.121  -6.640  41.629  1.00 81.60           N  
ATOM   4551  CA  GLY C  13      11.153  -7.730  41.577  1.00 81.60           C  
ATOM   4552  C   GLY C  13      11.382  -8.584  40.329  1.00 81.60           C  
ATOM   4553  O   GLY C  13      12.451  -8.552  39.712  1.00 81.60           O  
ATOM   4554  H   GLY C  13      12.976  -6.754  41.099  1.00 81.60           H  
ATOM   4555  HA3 GLY C  13      10.134  -7.339  41.558  1.00 81.60           H  
ATOM   4556  HA2 GLY C  13      11.253  -8.353  42.467  1.00 81.60           H  
ATOM   4557  N   ALA C  14      10.349  -9.372  39.987  1.00 62.27           N  
ATOM   4558  CA  ALA C  14      10.267 -10.210  38.793  1.00 62.27           C  
ATOM   4559  C   ALA C  14      10.057  -9.345  37.542  1.00 62.27           C  
ATOM   4560  O   ALA C  14       8.923  -9.148  37.103  1.00 62.27           O  
ATOM   4561  CB  ALA C  14       9.139 -11.237  38.985  1.00 62.27           C  
ATOM   4562  H   ALA C  14       9.514  -9.352  40.555  1.00 62.27           H  
ATOM   4563  HA  ALA C  14      11.204 -10.760  38.680  1.00 62.27           H  
ATOM   4564  HB1 ALA C  14       9.037 -11.877  38.107  1.00 62.27           H  
ATOM   4565  HB2 ALA C  14       9.343 -11.885  39.837  1.00 62.27           H  
ATOM   4566  HB3 ALA C  14       8.175 -10.755  39.160  1.00 62.27           H  
ATOM   4567  N   ILE C  15      11.175  -8.825  37.021  1.00 67.48           N  
ATOM   4568  CA  ILE C  15      11.223  -7.999  35.827  1.00 67.48           C  
ATOM   4569  C   ILE C  15      11.755  -8.905  34.705  1.00 67.48           C  
ATOM   4570  O   ILE C  15      12.966  -9.013  34.502  1.00 67.48           O  
ATOM   4571  CB  ILE C  15      12.142  -6.756  36.013  1.00 67.48           C  
ATOM   4572  CG1 ILE C  15      11.738  -5.905  37.240  1.00 67.48           C  
ATOM   4573  CG2 ILE C  15      12.123  -5.862  34.763  1.00 67.48           C  
ATOM   4574  CD1 ILE C  15      12.717  -4.763  37.549  1.00 67.48           C  
ATOM   4575  H   ILE C  15      12.063  -9.020  37.462  1.00 67.48           H  
ATOM   4576  HA  ILE C  15      10.226  -7.646  35.552  1.00 67.48           H  
ATOM   4577  HB  ILE C  15      13.166  -7.097  36.175  1.00 67.48           H  
ATOM   4578 HG13 ILE C  15      11.664  -6.526  38.131  1.00 67.48           H  
ATOM   4579 HG12 ILE C  15      10.740  -5.493  37.085  1.00 67.48           H  
ATOM   4580 HG21 ILE C  15      12.784  -5.004  34.869  1.00 67.48           H  
ATOM   4581 HG22 ILE C  15      12.431  -6.386  33.863  1.00 67.48           H  
ATOM   4582 HG23 ILE C  15      11.116  -5.482  34.601  1.00 67.48           H  
ATOM   4583 HD11 ILE C  15      12.750  -4.548  38.617  1.00 67.48           H  
ATOM   4584 HD12 ILE C  15      13.730  -4.998  37.223  1.00 67.48           H  
ATOM   4585 HD13 ILE C  15      12.430  -3.852  37.034  1.00 67.48           H  
ATOM   4586  N   SER C  16      10.812  -9.590  34.040  1.00 63.28           N  
ATOM   4587  CA  SER C  16      11.072 -10.483  32.918  1.00 63.28           C  
ATOM   4588  C   SER C  16      11.451  -9.672  31.669  1.00 63.28           C  
ATOM   4589  O   SER C  16      10.649  -8.859  31.205  1.00 63.28           O  
ATOM   4590  CB  SER C  16       9.835 -11.378  32.702  1.00 63.28           C  
ATOM   4591  OG  SER C  16       9.909 -12.134  31.508  1.00 63.28           O  
ATOM   4592  H   SER C  16       9.844  -9.475  34.301  1.00 63.28           H  
ATOM   4593  HA  SER C  16      11.909 -11.134  33.182  1.00 63.28           H  
ATOM   4594  HB3 SER C  16       8.931 -10.772  32.672  1.00 63.28           H  
ATOM   4595  HB2 SER C  16       9.720 -12.065  33.542  1.00 63.28           H  
ATOM   4596  HG  SER C  16       9.187 -12.767  31.507  1.00 63.28           H  
ATOM   4597  N   ARG C  17      12.656  -9.941  31.142  1.00 66.69           N  
ATOM   4598  CA  ARG C  17      13.166  -9.353  29.903  1.00 66.69           C  
ATOM   4599  C   ARG C  17      12.358  -9.774  28.663  1.00 66.69           C  
ATOM   4600  O   ARG C  17      12.226  -8.977  27.736  1.00 66.69           O  
ATOM   4601  CB  ARG C  17      14.667  -9.686  29.768  1.00 66.69           C  
ATOM   4602  CG  ARG C  17      15.371  -8.952  28.613  1.00 66.69           C  
ATOM   4603  CD  ARG C  17      16.888  -9.187  28.607  1.00 66.69           C  
ATOM   4604  NE  ARG C  17      17.568  -8.319  27.631  1.00 66.69           N  
ATOM   4605  CZ  ARG C  17      18.868  -8.351  27.281  1.00 66.69           C  
ATOM   4606  NH1 ARG C  17      19.728  -9.238  27.807  1.00 66.69           N  
ATOM   4607  NH2 ARG C  17      19.316  -7.467  26.382  1.00 66.69           N1+
ATOM   4608  H   ARG C  17      13.257 -10.612  31.599  1.00 66.69           H  
ATOM   4609  HA  ARG C  17      13.061  -8.272  29.997  1.00 66.69           H  
ATOM   4610  HB3 ARG C  17      14.801 -10.762  29.650  1.00 66.69           H  
ATOM   4611  HB2 ARG C  17      15.171  -9.428  30.699  1.00 66.69           H  
ATOM   4612  HG3 ARG C  17      15.126  -7.889  28.589  1.00 66.69           H  
ATOM   4613  HG2 ARG C  17      14.974  -9.372  27.688  1.00 66.69           H  
ATOM   4614  HD3 ARG C  17      17.065 -10.203  28.252  1.00 66.69           H  
ATOM   4615  HD2 ARG C  17      17.322  -9.121  29.605  1.00 66.69           H  
ATOM   4616  HE  ARG C  17      16.983  -7.611  27.208  1.00 66.69           H  
ATOM   4617 HH12 ARG C  17      20.700  -9.238  27.533  1.00 66.69           H  
ATOM   4618 HH11 ARG C  17      19.404  -9.906  28.491  1.00 66.69           H  
ATOM   4619 HH22 ARG C  17      20.286  -7.463  26.104  1.00 66.69           H  
ATOM   4620 HH21 ARG C  17      18.689  -6.780  25.987  1.00 66.69           H  
ATOM   4621  N   ALA C  18      11.807 -11.000  28.694  1.00 65.66           N  
ATOM   4622  CA  ALA C  18      10.930 -11.551  27.664  1.00 65.66           C  
ATOM   4623  C   ALA C  18       9.554 -10.866  27.594  1.00 65.66           C  
ATOM   4624  O   ALA C  18       8.994 -10.782  26.502  1.00 65.66           O  
ATOM   4625  CB  ALA C  18      10.767 -13.058  27.911  1.00 65.66           C  
ATOM   4626  H   ALA C  18      11.950 -11.582  29.508  1.00 65.66           H  
ATOM   4627  HA  ALA C  18      11.419 -11.414  26.698  1.00 65.66           H  
ATOM   4628  HB1 ALA C  18      10.140 -13.517  27.146  1.00 65.66           H  
ATOM   4629  HB2 ALA C  18      11.731 -13.565  27.888  1.00 65.66           H  
ATOM   4630  HB3 ALA C  18      10.308 -13.259  28.880  1.00 65.66           H  
ATOM   4631  N   GLN C  19       9.039 -10.391  28.743  1.00 66.77           N  
ATOM   4632  CA  GLN C  19       7.740  -9.718  28.846  1.00 66.77           C  
ATOM   4633  C   GLN C  19       7.803  -8.208  28.581  1.00 66.77           C  
ATOM   4634  O   GLN C  19       6.775  -7.635  28.222  1.00 66.77           O  
ATOM   4635  CB  GLN C  19       7.127  -9.990  30.231  1.00 66.77           C  
ATOM   4636  CG  GLN C  19       6.679 -11.456  30.402  1.00 66.77           C  
ATOM   4637  CD  GLN C  19       6.108 -11.808  31.781  1.00 66.77           C  
ATOM   4638  NE2 GLN C  19       6.036 -10.856  32.715  1.00 66.77           N  
ATOM   4639  OE1 GLN C  19       5.732 -12.956  32.003  1.00 66.77           O  
ATOM   4640  H   GLN C  19       9.560 -10.493  29.602  1.00 66.77           H  
ATOM   4641  HA  GLN C  19       7.065 -10.137  28.097  1.00 66.77           H  
ATOM   4642  HB3 GLN C  19       6.261  -9.342  30.382  1.00 66.77           H  
ATOM   4643  HB2 GLN C  19       7.850  -9.714  30.999  1.00 66.77           H  
ATOM   4644  HG3 GLN C  19       7.514 -12.128  30.210  1.00 66.77           H  
ATOM   4645  HG2 GLN C  19       5.922 -11.694  29.655  1.00 66.77           H  
ATOM   4646 HE22 GLN C  19       5.659 -11.074  33.627  1.00 66.77           H  
ATOM   4647 HE21 GLN C  19       6.344  -9.916  32.516  1.00 66.77           H  
ATOM   4648  N   MET C  20       8.981  -7.590  28.763  1.00 77.50           N  
ATOM   4649  CA  MET C  20       9.174  -6.164  28.537  1.00 77.50           C  
ATOM   4650  C   MET C  20       9.560  -5.916  27.076  1.00 77.50           C  
ATOM   4651  O   MET C  20      10.580  -6.434  26.619  1.00 77.50           O  
ATOM   4652  CB  MET C  20      10.227  -5.625  29.521  1.00 77.50           C  
ATOM   4653  CG  MET C  20      10.248  -4.087  29.593  1.00 77.50           C  
ATOM   4654  SD  MET C  20      11.472  -3.365  30.715  1.00 77.50           S  
ATOM   4655  CE  MET C  20      10.933  -4.086  32.273  1.00 77.50           C  
ATOM   4656  H   MET C  20       9.793  -8.117  29.054  1.00 77.50           H  
ATOM   4657  HA  MET C  20       8.238  -5.643  28.752  1.00 77.50           H  
ATOM   4658  HB3 MET C  20      11.219  -6.002  29.267  1.00 77.50           H  
ATOM   4659  HB2 MET C  20       9.999  -6.023  30.509  1.00 77.50           H  
ATOM   4660  HG3 MET C  20       9.265  -3.717  29.886  1.00 77.50           H  
ATOM   4661  HG2 MET C  20      10.446  -3.672  28.608  1.00 77.50           H  
ATOM   4662  HE1 MET C  20      11.543  -3.678  33.076  1.00 77.50           H  
ATOM   4663  HE2 MET C  20       9.884  -3.862  32.463  1.00 77.50           H  
ATOM   4664  HE3 MET C  20      11.069  -5.166  32.257  1.00 77.50           H  
ATOM   4665  N   SER C  21       8.753  -5.093  26.387  1.00 81.24           N  
ATOM   4666  CA  SER C  21       9.075  -4.578  25.056  1.00 81.24           C  
ATOM   4667  C   SER C  21      10.261  -3.600  25.117  1.00 81.24           C  
ATOM   4668  O   SER C  21      10.488  -2.976  26.156  1.00 81.24           O  
ATOM   4669  CB  SER C  21       7.812  -3.942  24.434  1.00 81.24           C  
ATOM   4670  OG  SER C  21       7.495  -2.679  24.987  1.00 81.24           O  
ATOM   4671  H   SER C  21       7.928  -4.716  26.832  1.00 81.24           H  
ATOM   4672  HA  SER C  21       9.362  -5.429  24.436  1.00 81.24           H  
ATOM   4673  HB3 SER C  21       6.953  -4.606  24.541  1.00 81.24           H  
ATOM   4674  HB2 SER C  21       7.962  -3.804  23.362  1.00 81.24           H  
ATOM   4675  HG  SER C  21       7.134  -2.819  25.866  1.00 81.24           H  
ATOM   4676  N   LEU C  22      10.977  -3.459  23.991  1.00 87.39           N  
ATOM   4677  CA  LEU C  22      12.091  -2.518  23.851  1.00 87.39           C  
ATOM   4678  C   LEU C  22      11.673  -1.054  24.100  1.00 87.39           C  
ATOM   4679  O   LEU C  22      12.440  -0.316  24.712  1.00 87.39           O  
ATOM   4680  CB  LEU C  22      12.747  -2.719  22.467  1.00 87.39           C  
ATOM   4681  CG  LEU C  22      14.014  -1.873  22.200  1.00 87.39           C  
ATOM   4682  CD1 LEU C  22      15.141  -2.160  23.215  1.00 87.39           C  
ATOM   4683  CD2 LEU C  22      14.486  -2.028  20.739  1.00 87.39           C  
ATOM   4684  H   LEU C  22      10.747  -4.007  23.175  1.00 87.39           H  
ATOM   4685  HA  LEU C  22      12.817  -2.782  24.622  1.00 87.39           H  
ATOM   4686  HB3 LEU C  22      12.005  -2.499  21.698  1.00 87.39           H  
ATOM   4687  HB2 LEU C  22      13.001  -3.773  22.343  1.00 87.39           H  
ATOM   4688  HG  LEU C  22      13.742  -0.824  22.307  1.00 87.39           H  
ATOM   4689 HD11 LEU C  22      16.123  -2.230  22.747  1.00 87.39           H  
ATOM   4690 HD12 LEU C  22      15.200  -1.363  23.957  1.00 87.39           H  
ATOM   4691 HD13 LEU C  22      14.978  -3.093  23.756  1.00 87.39           H  
ATOM   4692 HD21 LEU C  22      14.614  -1.053  20.268  1.00 87.39           H  
ATOM   4693 HD22 LEU C  22      15.437  -2.555  20.659  1.00 87.39           H  
ATOM   4694 HD23 LEU C  22      13.769  -2.583  20.133  1.00 87.39           H  
ATOM   4695  N   GLN C  23      10.447  -0.687  23.684  1.00 89.54           N  
ATOM   4696  CA  GLN C  23       9.840   0.621  23.931  1.00 89.54           C  
ATOM   4697  C   GLN C  23       9.574   0.908  25.417  1.00 89.54           C  
ATOM   4698  O   GLN C  23       9.912   1.998  25.872  1.00 89.54           O  
ATOM   4699  CB  GLN C  23       8.545   0.766  23.114  1.00 89.54           C  
ATOM   4700  CG  GLN C  23       8.793   0.863  21.598  1.00 89.54           C  
ATOM   4701  CD  GLN C  23       7.514   1.165  20.814  1.00 89.54           C  
ATOM   4702  NE2 GLN C  23       7.654   1.828  19.665  1.00 89.54           N  
ATOM   4703  OE1 GLN C  23       6.416   0.793  21.223  1.00 89.54           O  
ATOM   4704  H   GLN C  23       9.866  -1.362  23.209  1.00 89.54           H  
ATOM   4705  HA  GLN C  23      10.547   1.378  23.583  1.00 89.54           H  
ATOM   4706  HB3 GLN C  23       8.016   1.665  23.439  1.00 89.54           H  
ATOM   4707  HB2 GLN C  23       7.878  -0.071  23.330  1.00 89.54           H  
ATOM   4708  HG3 GLN C  23       9.219  -0.067  21.222  1.00 89.54           H  
ATOM   4709  HG2 GLN C  23       9.523   1.648  21.397  1.00 89.54           H  
ATOM   4710 HE22 GLN C  23       6.841   2.043  19.106  1.00 89.54           H  
ATOM   4711 HE21 GLN C  23       8.567   2.116  19.345  1.00 89.54           H  
ATOM   4712  N   GLN C  24       9.013  -0.073  26.148  1.00 86.33           N  
ATOM   4713  CA  GLN C  24       8.806  -0.002  27.599  1.00 86.33           C  
ATOM   4714  C   GLN C  24      10.117   0.135  28.379  1.00 86.33           C  
ATOM   4715  O   GLN C  24      10.193   0.976  29.273  1.00 86.33           O  
ATOM   4716  CB  GLN C  24       8.024  -1.231  28.097  1.00 86.33           C  
ATOM   4717  CG  GLN C  24       6.519  -1.167  27.786  1.00 86.33           C  
ATOM   4718  CD  GLN C  24       5.788  -2.456  28.168  1.00 86.33           C  
ATOM   4719  NE2 GLN C  24       4.484  -2.355  28.427  1.00 86.33           N  
ATOM   4720  OE1 GLN C  24       6.379  -3.535  28.201  1.00 86.33           O  
ATOM   4721  H   GLN C  24       8.767  -0.948  25.703  1.00 86.33           H  
ATOM   4722  HA  GLN C  24       8.213   0.892  27.805  1.00 86.33           H  
ATOM   4723  HB3 GLN C  24       8.139  -1.333  29.179  1.00 86.33           H  
ATOM   4724  HB2 GLN C  24       8.467  -2.130  27.668  1.00 86.33           H  
ATOM   4725  HG3 GLN C  24       6.355  -0.980  26.725  1.00 86.33           H  
ATOM   4726  HG2 GLN C  24       6.073  -0.326  28.319  1.00 86.33           H  
ATOM   4727 HE22 GLN C  24       3.955  -3.179  28.675  1.00 86.33           H  
ATOM   4728 HE21 GLN C  24       4.017  -1.461  28.382  1.00 86.33           H  
ATOM   4729  N   GLU C  25      11.125  -0.664  27.989  1.00 88.38           N  
ATOM   4730  CA  GLU C  25      12.477  -0.630  28.537  1.00 88.38           C  
ATOM   4731  C   GLU C  25      13.142   0.744  28.358  1.00 88.38           C  
ATOM   4732  O   GLU C  25      13.654   1.281  29.336  1.00 88.38           O  
ATOM   4733  CB  GLU C  25      13.305  -1.784  27.934  1.00 88.38           C  
ATOM   4734  CG  GLU C  25      14.715  -1.912  28.548  1.00 88.38           C  
ATOM   4735  CD  GLU C  25      15.574  -3.071  28.025  1.00 88.38           C  
ATOM   4736  OE1 GLU C  25      16.805  -2.982  28.226  1.00 88.38           O  
ATOM   4737  OE2 GLU C  25      15.011  -4.042  27.469  1.00 88.38           O1-
ATOM   4738  H   GLU C  25      10.968  -1.332  27.245  1.00 88.38           H  
ATOM   4739  HA  GLU C  25      12.389  -0.804  29.610  1.00 88.38           H  
ATOM   4740  HB3 GLU C  25      13.391  -1.652  26.855  1.00 88.38           H  
ATOM   4741  HB2 GLU C  25      12.758  -2.716  28.075  1.00 88.38           H  
ATOM   4742  HG3 GLU C  25      14.592  -2.072  29.615  1.00 88.38           H  
ATOM   4743  HG2 GLU C  25      15.274  -0.983  28.426  1.00 88.38           H  
ATOM   4744  N   LEU C  26      13.058   1.310  27.141  1.00 92.08           N  
ATOM   4745  CA  LEU C  26      13.545   2.651  26.812  1.00 92.08           C  
ATOM   4746  C   LEU C  26      12.877   3.767  27.632  1.00 92.08           C  
ATOM   4747  O   LEU C  26      13.594   4.670  28.049  1.00 92.08           O  
ATOM   4748  CB  LEU C  26      13.400   2.917  25.298  1.00 92.08           C  
ATOM   4749  CG  LEU C  26      14.476   2.229  24.428  1.00 92.08           C  
ATOM   4750  CD1 LEU C  26      14.103   2.295  22.934  1.00 92.08           C  
ATOM   4751  CD2 LEU C  26      15.893   2.779  24.689  1.00 92.08           C  
ATOM   4752  H   LEU C  26      12.624   0.798  26.384  1.00 92.08           H  
ATOM   4753  HA  LEU C  26      14.604   2.672  27.072  1.00 92.08           H  
ATOM   4754  HB3 LEU C  26      13.444   3.990  25.098  1.00 92.08           H  
ATOM   4755  HB2 LEU C  26      12.404   2.605  24.982  1.00 92.08           H  
ATOM   4756  HG  LEU C  26      14.493   1.174  24.698  1.00 92.08           H  
ATOM   4757 HD11 LEU C  26      14.422   1.391  22.417  1.00 92.08           H  
ATOM   4758 HD12 LEU C  26      13.027   2.390  22.783  1.00 92.08           H  
ATOM   4759 HD13 LEU C  26      14.572   3.142  22.432  1.00 92.08           H  
ATOM   4760 HD21 LEU C  26      16.420   3.026  23.767  1.00 92.08           H  
ATOM   4761 HD22 LEU C  26      15.874   3.684  25.298  1.00 92.08           H  
ATOM   4762 HD23 LEU C  26      16.501   2.045  25.218  1.00 92.08           H  
ATOM   4763  N   ARG C  27      11.561   3.673  27.908  1.00 92.67           N  
ATOM   4764  CA  ARG C  27      10.846   4.617  28.779  1.00 92.67           C  
ATOM   4765  C   ARG C  27      11.351   4.600  30.231  1.00 92.67           C  
ATOM   4766  O   ARG C  27      11.492   5.676  30.811  1.00 92.67           O  
ATOM   4767  CB  ARG C  27       9.330   4.350  28.762  1.00 92.67           C  
ATOM   4768  CG  ARG C  27       8.638   4.705  27.441  1.00 92.67           C  
ATOM   4769  CD  ARG C  27       7.137   4.394  27.508  1.00 92.67           C  
ATOM   4770  NE  ARG C  27       6.465   4.594  26.214  1.00 92.67           N  
ATOM   4771  CZ  ARG C  27       5.146   4.475  25.967  1.00 92.67           C  
ATOM   4772  NH1 ARG C  27       4.268   4.131  26.923  1.00 92.67           N  
ATOM   4773  NH2 ARG C  27       4.697   4.706  24.728  1.00 92.67           N1+
ATOM   4774  H   ARG C  27      11.025   2.900  27.536  1.00 92.67           H  
ATOM   4775  HA  ARG C  27      11.019   5.624  28.392  1.00 92.67           H  
ATOM   4776  HB3 ARG C  27       8.853   4.944  29.544  1.00 92.67           H  
ATOM   4777  HB2 ARG C  27       9.132   3.310  29.020  1.00 92.67           H  
ATOM   4778  HG3 ARG C  27       9.115   4.263  26.568  1.00 92.67           H  
ATOM   4779  HG2 ARG C  27       8.757   5.783  27.324  1.00 92.67           H  
ATOM   4780  HD3 ARG C  27       6.678   5.128  28.172  1.00 92.67           H  
ATOM   4781  HD2 ARG C  27       6.938   3.412  27.940  1.00 92.67           H  
ATOM   4782  HE  ARG C  27       7.072   4.853  25.449  1.00 92.67           H  
ATOM   4783 HH12 ARG C  27       3.283   4.050  26.715  1.00 92.67           H  
ATOM   4784 HH11 ARG C  27       4.591   3.957  27.863  1.00 92.67           H  
ATOM   4785 HH22 ARG C  27       3.714   4.623  24.515  1.00 92.67           H  
ATOM   4786 HH21 ARG C  27       5.339   4.965  23.992  1.00 92.67           H  
ATOM   4787  N   TYR C  28      11.637   3.404  30.780  1.00 91.75           N  
ATOM   4788  CA  TYR C  28      12.250   3.242  32.101  1.00 91.75           C  
ATOM   4789  C   TYR C  28      13.671   3.816  32.161  1.00 91.75           C  
ATOM   4790  O   TYR C  28      13.962   4.563  33.091  1.00 91.75           O  
ATOM   4791  CB  TYR C  28      12.235   1.761  32.538  1.00 91.75           C  
ATOM   4792  CG  TYR C  28      10.909   1.293  33.104  1.00 91.75           C  
ATOM   4793  CD1 TYR C  28      10.476   1.792  34.348  1.00 91.75           C  
ATOM   4794  CD2 TYR C  28      10.119   0.348  32.419  1.00 91.75           C  
ATOM   4795  CE1 TYR C  28       9.258   1.360  34.901  1.00 91.75           C  
ATOM   4796  CE2 TYR C  28       8.880  -0.057  32.952  1.00 91.75           C  
ATOM   4797  CZ  TYR C  28       8.446   0.455  34.191  1.00 91.75           C  
ATOM   4798  OH  TYR C  28       7.241   0.076  34.707  1.00 91.75           O  
ATOM   4799  H   TYR C  28      11.486   2.559  30.245  1.00 91.75           H  
ATOM   4800  HA  TYR C  28      11.646   3.816  32.806  1.00 91.75           H  
ATOM   4801  HB3 TYR C  28      12.963   1.606  33.336  1.00 91.75           H  
ATOM   4802  HB2 TYR C  28      12.552   1.108  31.725  1.00 91.75           H  
ATOM   4803  HD1 TYR C  28      11.086   2.505  34.882  1.00 91.75           H  
ATOM   4804  HD2 TYR C  28      10.461  -0.075  31.488  1.00 91.75           H  
ATOM   4805  HE1 TYR C  28       8.942   1.743  35.860  1.00 91.75           H  
ATOM   4806  HE2 TYR C  28       8.270  -0.767  32.414  1.00 91.75           H  
ATOM   4807  HH  TYR C  28       7.030   0.525  35.530  1.00 91.75           H  
ATOM   4808  N   ILE C  29      14.508   3.492  31.162  1.00 93.30           N  
ATOM   4809  CA  ILE C  29      15.887   3.968  31.048  1.00 93.30           C  
ATOM   4810  C   ILE C  29      15.987   5.500  30.881  1.00 93.30           C  
ATOM   4811  O   ILE C  29      16.811   6.107  31.560  1.00 93.30           O  
ATOM   4812  CB  ILE C  29      16.646   3.240  29.896  1.00 93.30           C  
ATOM   4813  CG1 ILE C  29      16.812   1.724  30.175  1.00 93.30           C  
ATOM   4814  CG2 ILE C  29      17.996   3.870  29.489  1.00 93.30           C  
ATOM   4815  CD1 ILE C  29      17.712   1.346  31.358  1.00 93.30           C  
ATOM   4816  H   ILE C  29      14.190   2.873  30.427  1.00 93.30           H  
ATOM   4817  HA  ILE C  29      16.385   3.731  31.989  1.00 93.30           H  
ATOM   4818  HB  ILE C  29      16.009   3.304  29.012  1.00 93.30           H  
ATOM   4819 HG13 ILE C  29      17.185   1.231  29.276  1.00 93.30           H  
ATOM   4820 HG12 ILE C  29      15.844   1.271  30.364  1.00 93.30           H  
ATOM   4821 HG21 ILE C  29      18.519   3.244  28.766  1.00 93.30           H  
ATOM   4822 HG22 ILE C  29      17.868   4.846  29.019  1.00 93.30           H  
ATOM   4823 HG23 ILE C  29      18.649   4.002  30.350  1.00 93.30           H  
ATOM   4824 HD11 ILE C  29      17.865   0.267  31.388  1.00 93.30           H  
ATOM   4825 HD12 ILE C  29      18.693   1.800  31.269  1.00 93.30           H  
ATOM   4826 HD13 ILE C  29      17.278   1.641  32.314  1.00 93.30           H  
ATOM   4827  N   GLU C  30      15.118   6.095  30.044  1.00 96.73           N  
ATOM   4828  CA  GLU C  30      14.983   7.544  29.858  1.00 96.73           C  
ATOM   4829  C   GLU C  30      14.539   8.279  31.132  1.00 96.73           C  
ATOM   4830  O   GLU C  30      15.129   9.310  31.452  1.00 96.73           O  
ATOM   4831  CB  GLU C  30      14.005   7.848  28.705  1.00 96.73           C  
ATOM   4832  CG  GLU C  30      14.594   7.582  27.300  1.00 96.73           C  
ATOM   4833  CD  GLU C  30      13.592   7.692  26.136  1.00 96.73           C  
ATOM   4834  OE1 GLU C  30      14.052   7.483  24.992  1.00 96.73           O  
ATOM   4835  OE2 GLU C  30      12.395   7.974  26.377  1.00 96.73           O1-
ATOM   4836  H   GLU C  30      14.479   5.525  29.503  1.00 96.73           H  
ATOM   4837  HA  GLU C  30      15.965   7.937  29.587  1.00 96.73           H  
ATOM   4838  HB3 GLU C  30      13.674   8.887  28.756  1.00 96.73           H  
ATOM   4839  HB2 GLU C  30      13.107   7.245  28.848  1.00 96.73           H  
ATOM   4840  HG3 GLU C  30      15.056   6.596  27.265  1.00 96.73           H  
ATOM   4841  HG2 GLU C  30      15.402   8.292  27.120  1.00 96.73           H  
ATOM   4842  N   ALA C  31      13.537   7.725  31.840  1.00 96.60           N  
ATOM   4843  CA  ALA C  31      13.032   8.251  33.109  1.00 96.60           C  
ATOM   4844  C   ALA C  31      14.095   8.233  34.218  1.00 96.60           C  
ATOM   4845  O   ALA C  31      14.301   9.261  34.858  1.00 96.60           O  
ATOM   4846  CB  ALA C  31      11.773   7.479  33.535  1.00 96.60           C  
ATOM   4847  H   ALA C  31      13.095   6.881  31.501  1.00 96.60           H  
ATOM   4848  HA  ALA C  31      12.744   9.291  32.943  1.00 96.60           H  
ATOM   4849  HB1 ALA C  31      11.387   7.846  34.487  1.00 96.60           H  
ATOM   4850  HB2 ALA C  31      10.977   7.591  32.799  1.00 96.60           H  
ATOM   4851  HB3 ALA C  31      11.971   6.412  33.649  1.00 96.60           H  
ATOM   4852  N   LEU C  32      14.783   7.090  34.380  1.00 97.07           N  
ATOM   4853  CA  LEU C  32      15.891   6.899  35.318  1.00 97.07           C  
ATOM   4854  C   LEU C  32      17.084   7.828  35.029  1.00 97.07           C  
ATOM   4855  O   LEU C  32      17.590   8.444  35.965  1.00 97.07           O  
ATOM   4856  CB  LEU C  32      16.345   5.423  35.289  1.00 97.07           C  
ATOM   4857  CG  LEU C  32      15.374   4.425  35.956  1.00 97.07           C  
ATOM   4858  CD1 LEU C  32      15.705   2.975  35.539  1.00 97.07           C  
ATOM   4859  CD2 LEU C  32      15.315   4.589  37.489  1.00 97.07           C  
ATOM   4860  H   LEU C  32      14.550   6.290  33.805  1.00 97.07           H  
ATOM   4861  HA  LEU C  32      15.520   7.139  36.315  1.00 97.07           H  
ATOM   4862  HB3 LEU C  32      17.311   5.323  35.777  1.00 97.07           H  
ATOM   4863  HB2 LEU C  32      16.513   5.139  34.249  1.00 97.07           H  
ATOM   4864  HG  LEU C  32      14.375   4.630  35.580  1.00 97.07           H  
ATOM   4865 HD11 LEU C  32      14.826   2.482  35.123  1.00 97.07           H  
ATOM   4866 HD12 LEU C  32      16.487   2.929  34.780  1.00 97.07           H  
ATOM   4867 HD13 LEU C  32      16.052   2.371  36.374  1.00 97.07           H  
ATOM   4868 HD21 LEU C  32      15.223   3.636  38.011  1.00 97.07           H  
ATOM   4869 HD22 LEU C  32      16.210   5.076  37.874  1.00 97.07           H  
ATOM   4870 HD23 LEU C  32      14.458   5.196  37.784  1.00 97.07           H  
ATOM   4871  N   SER C  33      17.488   7.931  33.749  1.00 97.08           N  
ATOM   4872  CA  SER C  33      18.588   8.780  33.285  1.00 97.08           C  
ATOM   4873  C   SER C  33      18.327  10.271  33.548  1.00 97.08           C  
ATOM   4874  O   SER C  33      19.194  10.923  34.120  1.00 97.08           O  
ATOM   4875  CB  SER C  33      18.885   8.505  31.796  1.00 97.08           C  
ATOM   4876  OG  SER C  33      20.035   9.196  31.346  1.00 97.08           O  
ATOM   4877  H   SER C  33      17.022   7.385  33.034  1.00 97.08           H  
ATOM   4878  HA  SER C  33      19.473   8.492  33.858  1.00 97.08           H  
ATOM   4879  HB3 SER C  33      18.036   8.780  31.169  1.00 97.08           H  
ATOM   4880  HB2 SER C  33      19.065   7.444  31.634  1.00 97.08           H  
ATOM   4881  HG  SER C  33      19.851  10.139  31.304  1.00 97.08           H  
ATOM   4882  N   ALA C  34      17.129  10.762  33.182  1.00 98.56           N  
ATOM   4883  CA  ALA C  34      16.698  12.149  33.377  1.00 98.56           C  
ATOM   4884  C   ALA C  34      16.671  12.597  34.850  1.00 98.56           C  
ATOM   4885  O   ALA C  34      17.046  13.735  35.135  1.00 98.56           O  
ATOM   4886  CB  ALA C  34      15.317  12.340  32.732  1.00 98.56           C  
ATOM   4887  H   ALA C  34      16.462  10.154  32.724  1.00 98.56           H  
ATOM   4888  HA  ALA C  34      17.409  12.788  32.850  1.00 98.56           H  
ATOM   4889  HB1 ALA C  34      14.961  13.364  32.849  1.00 98.56           H  
ATOM   4890  HB2 ALA C  34      15.355  12.130  31.662  1.00 98.56           H  
ATOM   4891  HB3 ALA C  34      14.572  11.676  33.173  1.00 98.56           H  
ATOM   4892  N   ILE C  35      16.262  11.690  35.753  1.00 98.66           N  
ATOM   4893  CA  ILE C  35      16.203  11.931  37.196  1.00 98.66           C  
ATOM   4894  C   ILE C  35      17.602  11.956  37.843  1.00 98.66           C  
ATOM   4895  O   ILE C  35      17.852  12.831  38.673  1.00 98.66           O  
ATOM   4896  CB  ILE C  35      15.300  10.886  37.914  1.00 98.66           C  
ATOM   4897  CG1 ILE C  35      13.842  11.035  37.430  1.00 98.66           C  
ATOM   4898  CG2 ILE C  35      15.334  10.958  39.460  1.00 98.66           C  
ATOM   4899  CD1 ILE C  35      12.931   9.853  37.785  1.00 98.66           C  
ATOM   4900  H   ILE C  35      15.966  10.775  35.441  1.00 98.66           H  
ATOM   4901  HA  ILE C  35      15.760  12.917  37.350  1.00 98.66           H  
ATOM   4902  HB  ILE C  35      15.647   9.894  37.619  1.00 98.66           H  
ATOM   4903 HG13 ILE C  35      13.793  11.193  36.355  1.00 98.66           H  
ATOM   4904 HG12 ILE C  35      13.439  11.948  37.852  1.00 98.66           H  
ATOM   4905 HG21 ILE C  35      14.670  10.220  39.905  1.00 98.66           H  
ATOM   4906 HG22 ILE C  35      16.322  10.766  39.876  1.00 98.66           H  
ATOM   4907 HG23 ILE C  35      15.016  11.940  39.809  1.00 98.66           H  
ATOM   4908 HD11 ILE C  35      12.118   9.756  37.065  1.00 98.66           H  
ATOM   4909 HD12 ILE C  35      13.482   8.913  37.787  1.00 98.66           H  
ATOM   4910 HD13 ILE C  35      12.483   9.990  38.768  1.00 98.66           H  
ATOM   4911  N   VAL C  36      18.494  11.038  37.428  1.00 98.32           N  
ATOM   4912  CA  VAL C  36      19.896  11.017  37.857  1.00 98.32           C  
ATOM   4913  C   VAL C  36      20.687  12.227  37.338  1.00 98.32           C  
ATOM   4914  O   VAL C  36      21.460  12.780  38.113  1.00 98.32           O  
ATOM   4915  CB  VAL C  36      20.623   9.705  37.452  1.00 98.32           C  
ATOM   4916  CG1 VAL C  36      22.161   9.701  37.573  1.00 98.32           C  
ATOM   4917  CG2 VAL C  36      20.086   8.547  38.289  1.00 98.32           C  
ATOM   4918  H   VAL C  36      18.222  10.341  36.747  1.00 98.32           H  
ATOM   4919  HA  VAL C  36      19.900  11.080  38.948  1.00 98.32           H  
ATOM   4920  HB  VAL C  36      20.389   9.493  36.407  1.00 98.32           H  
ATOM   4921 HG11 VAL C  36      22.570   8.733  37.284  1.00 98.32           H  
ATOM   4922 HG12 VAL C  36      22.625  10.433  36.920  1.00 98.32           H  
ATOM   4923 HG13 VAL C  36      22.486   9.907  38.590  1.00 98.32           H  
ATOM   4924 HG21 VAL C  36      20.642   7.643  38.075  1.00 98.32           H  
ATOM   4925 HG22 VAL C  36      20.177   8.741  39.358  1.00 98.32           H  
ATOM   4926 HG23 VAL C  36      19.044   8.352  38.059  1.00 98.32           H  
ATOM   4927  N   GLU C  37      20.449  12.646  36.082  1.00 98.33           N  
ATOM   4928  CA  GLU C  37      21.007  13.866  35.487  1.00 98.33           C  
ATOM   4929  C   GLU C  37      20.620  15.142  36.238  1.00 98.33           C  
ATOM   4930  O   GLU C  37      21.480  16.002  36.409  1.00 98.33           O  
ATOM   4931  CB  GLU C  37      20.599  13.994  34.010  1.00 98.33           C  
ATOM   4932  CG  GLU C  37      21.369  13.037  33.082  1.00 98.33           C  
ATOM   4933  CD  GLU C  37      20.883  13.009  31.622  1.00 98.33           C  
ATOM   4934  OE1 GLU C  37      21.460  12.203  30.860  1.00 98.33           O  
ATOM   4935  OE2 GLU C  37      19.957  13.775  31.270  1.00 98.33           O1-
ATOM   4936  H   GLU C  37      19.822  12.115  35.491  1.00 98.33           H  
ATOM   4937  HA  GLU C  37      22.093  13.789  35.531  1.00 98.33           H
[truncated: 312,534 more chars]
