# Supplementary material for: The effects of nature‐inspired amino acid substitutions on structural and biochemical properties of the E. coli L‐asparaginase EcAIII
Source: Protein Sci. 2023 Jun 1;32(6):e4647. doi: 10.1002/pro.4647 (PMC10204187; doi:10.1002/pro.4647)
Supplement: Supplementary file 5 — DATA S2. Supporting Information. [file PRO-32-e4647-s005.zip › docking_results_orthologs_EcAIII_PDB_files/EcAIII_mutants/M200L_ECA3_E_Coli_ASN.pdb]

TITLE     ASN
REMARK   4      COMPLIES WITH FORMAT V. 3.0, 1-DEC-2006
REMARK 888
REMARK 888 WRITTEN BY MAESTRO (A PRODUCT OF SCHRODINGER, LLC)
ATOM      1  N   GLY A   2      20.766 -19.706  77.947  1.00 33.34           N1+
ATOM      2  CA  GLY A   2      21.074 -20.385  79.237  1.00 32.80           C  
ATOM      3  C   GLY A   2      19.786 -20.521  80.070  1.00 36.05           C  
ATOM      4  O   GLY A   2      18.733 -20.915  79.561  1.00 45.73           O  
ATOM      5  H1  GLY A   2      21.581 -19.662  77.351  1.00 33.34           H  
ATOM      6  H2  GLY A   2      20.045 -20.200  77.441  1.00 33.34           H  
ATOM      7  H3  GLY A   2      20.453 -18.757  78.096  1.00 33.34           H  
ATOM      8  HA3 GLY A   2      21.869 -19.814  79.720  1.00 32.80           H  
ATOM      9  HA2 GLY A   2      21.449 -21.364  78.934  1.00 32.80           H  
ATOM     10  N   LYS A   3      19.889 -20.209  81.376  1.00 33.96           N  
ATOM     11  CA  LYS A   3      18.772 -20.185  82.328  1.00 28.45           C  
ATOM     12  C   LYS A   3      17.716 -19.124  81.961  1.00 25.49           C  
ATOM     13  O   LYS A   3      18.077 -18.003  81.600  1.00 25.53           O  
ATOM     14  CB  LYS A   3      19.327 -20.035  83.773  1.00 26.93           C  
ATOM     15  CG  LYS A   3      18.319 -19.507  84.816  1.00 28.00           C  
ATOM     16  CD  LYS A   3      18.800 -19.533  86.276  1.00 29.05           C  
ATOM     17  CE  LYS A   3      18.296 -20.769  87.038  1.00 30.00           C  
ATOM     18  NZ  LYS A   3      18.589 -20.684  88.479  1.00 32.97           N1+
ATOM     19  H   LYS A   3      20.779 -19.907  81.743  1.00 33.96           H  
ATOM     20  HA  LYS A   3      18.291 -21.165  82.269  1.00 28.45           H  
ATOM     21  HB3 LYS A   3      20.167 -19.338  83.762  1.00 26.93           H  
ATOM     22  HB2 LYS A   3      19.737 -20.993  84.097  1.00 26.93           H  
ATOM     23  HG3 LYS A   3      17.372 -20.041  84.730  1.00 28.00           H  
ATOM     24  HG2 LYS A   3      18.093 -18.475  84.565  1.00 28.00           H  
ATOM     25  HD3 LYS A   3      18.468 -18.621  86.773  1.00 29.05           H  
ATOM     26  HD2 LYS A   3      19.890 -19.505  86.302  1.00 29.05           H  
ATOM     27  HE3 LYS A   3      18.741 -21.677  86.629  1.00 30.00           H  
ATOM     28  HE2 LYS A   3      17.215 -20.863  86.927  1.00 30.00           H  
ATOM     29  HZ1 LYS A   3      18.145 -19.861  88.864  1.00 32.97           H  
ATOM     30  HZ2 LYS A   3      18.228 -21.504  88.945  1.00 32.97           H  
ATOM     31  HZ3 LYS A   3      19.587 -20.626  88.622  1.00 32.97           H  
ATOM     32  N   ALA A   4      16.436 -19.507  82.108  1.00 22.35           N  
ATOM     33  CA  ALA A   4      15.273 -18.653  81.882  1.00 19.32           C  
ATOM     34  C   ALA A   4      15.186 -17.481  82.874  1.00 16.62           C  
ATOM     35  O   ALA A   4      15.550 -17.626  84.043  1.00 15.39           O  
ATOM     36  CB  ALA A   4      14.006 -19.514  81.946  1.00 18.16           C  
ATOM     37  H   ALA A   4      16.234 -20.448  82.413  1.00 22.35           H  
ATOM     38  HA  ALA A   4      15.374 -18.255  80.871  1.00 19.32           H  
ATOM     39  HB1 ALA A   4      13.126 -18.933  81.674  1.00 18.16           H  
ATOM     40  HB2 ALA A   4      14.069 -20.351  81.253  1.00 18.16           H  
ATOM     41  HB3 ALA A   4      13.845 -19.927  82.941  1.00 18.16           H  
ATOM     42  N   VAL A   5      14.702 -16.341  82.367  1.00 15.83           N  
ATOM     43  CA  VAL A   5      14.693 -15.052  83.052  1.00 15.63           C  
ATOM     44  C   VAL A   5      13.777 -14.075  82.304  1.00 13.95           C  
ATOM     45  O   VAL A   5      13.706 -14.128  81.078  1.00 15.08           O  
ATOM     46  CB  VAL A   5      16.136 -14.458  83.163  1.00 15.58           C  
ATOM     47  CG1 VAL A   5      16.911 -14.404  81.831  1.00 16.84           C  
ATOM     48  CG2 VAL A   5      16.225 -13.099  83.889  1.00 16.42           C  
ATOM     49  H   VAL A   5      14.382 -16.323  81.407  1.00 15.83           H  
ATOM     50  HA  VAL A   5      14.279 -15.204  84.051  1.00 15.63           H  
ATOM     51  HB  VAL A   5      16.687 -15.152  83.788  1.00 15.58           H  
ATOM     52 HG11 VAL A   5      17.879 -13.919  81.955  1.00 16.84           H  
ATOM     53 HG12 VAL A   5      17.107 -15.405  81.448  1.00 16.84           H  
ATOM     54 HG13 VAL A   5      16.368 -13.864  81.062  1.00 16.84           H  
ATOM     55 HG21 VAL A   5      17.265 -12.808  84.042  1.00 16.42           H  
ATOM     56 HG22 VAL A   5      15.746 -12.294  83.334  1.00 16.42           H  
ATOM     57 HG23 VAL A   5      15.762 -13.148  84.872  1.00 16.42           H  
ATOM     58  N   ILE A   6      13.110 -13.196  83.064  1.00 14.72           N  
ATOM     59  CA  ILE A   6      12.315 -12.081  82.556  1.00 13.47           C  
ATOM     60  C   ILE A   6      12.799 -10.768  83.194  1.00 12.93           C  
ATOM     61  O   ILE A   6      13.224 -10.761  84.349  1.00 11.93           O  
ATOM     62  CB  ILE A   6      10.785 -12.269  82.824  1.00 13.14           C  
ATOM     63  CG1 ILE A   6       9.919 -11.057  82.387  1.00 14.17           C  
ATOM     64  CG2 ILE A   6      10.464 -12.668  84.280  1.00 13.52           C  
ATOM     65  CD1 ILE A   6       8.418 -11.341  82.286  1.00 13.03           C  
ATOM     66  H   ILE A   6      13.224 -13.223  84.069  1.00 14.72           H  
ATOM     67  HA  ILE A   6      12.460 -11.994  81.479  1.00 13.47           H  
ATOM     68  HB  ILE A   6      10.477 -13.099  82.188  1.00 13.14           H  
ATOM     69 HG13 ILE A   6      10.255 -10.698  81.414  1.00 14.17           H  
ATOM     70 HG12 ILE A   6      10.059 -10.230  83.083  1.00 14.17           H  
ATOM     71 HG21 ILE A   6       9.394 -12.802  84.433  1.00 13.52           H  
ATOM     72 HG22 ILE A   6      10.940 -13.610  84.550  1.00 13.52           H  
ATOM     73 HG23 ILE A   6      10.805 -11.915  84.988  1.00 13.52           H  
ATOM     74 HD11 ILE A   6       7.982 -10.847  81.417  1.00 13.03           H  
ATOM     75 HD12 ILE A   6       8.227 -12.407  82.190  1.00 13.03           H  
ATOM     76 HD13 ILE A   6       7.891 -10.982  83.171  1.00 13.03           H  
ATOM     77  N   ALA A   7      12.678  -9.685  82.417  1.00 12.89           N  
ATOM     78  CA  ALA A   7      12.742  -8.303  82.866  1.00 12.79           C  
ATOM     79  C   ALA A   7      11.562  -7.545  82.250  1.00 13.15           C  
ATOM     80  O   ALA A   7      11.137  -7.871  81.143  1.00 13.50           O  
ATOM     81  CB  ALA A   7      14.088  -7.678  82.470  1.00 12.57           C  
ATOM     82  H   ALA A   7      12.348  -9.803  81.466  1.00 12.89           H  
ATOM     83  HA  ALA A   7      12.635  -8.264  83.946  1.00 12.79           H  
ATOM     84  HB1 ALA A   7      14.141  -6.631  82.770  1.00 12.57           H  
ATOM     85  HB2 ALA A   7      14.911  -8.200  82.955  1.00 12.57           H  
ATOM     86  HB3 ALA A   7      14.257  -7.723  81.396  1.00 12.57           H  
ATOM     87  N   ILE A   8      11.065  -6.541  82.982  1.00 12.76           N  
ATOM     88  CA  ILE A   8       9.974  -5.657  82.576  1.00 12.94           C  
ATOM     89  C   ILE A   8      10.319  -4.196  82.913  1.00 13.04           C  
ATOM     90  O   ILE A   8      11.194  -3.946  83.745  1.00 14.05           O  
ATOM     91  CB  ILE A   8       8.629  -6.033  83.270  1.00 12.71           C  
ATOM     92  CG1 ILE A   8       8.650  -5.954  84.817  1.00 13.28           C  
ATOM     93  CG2 ILE A   8       8.115  -7.404  82.794  1.00 12.45           C  
ATOM     94  CD1 ILE A   8       7.259  -6.081  85.453  1.00 12.90           C  
ATOM     95  H   ILE A   8      11.480  -6.333  83.883  1.00 12.76           H  
ATOM     96  HA  ILE A   8       9.846  -5.704  81.497  1.00 12.94           H  
ATOM     97  HB  ILE A   8       7.887  -5.309  82.930  1.00 12.71           H  
ATOM     98 HG13 ILE A   8       9.084  -5.015  85.160  1.00 13.28           H  
ATOM     99 HG12 ILE A   8       9.295  -6.739  85.211  1.00 13.28           H  
ATOM    100 HG21 ILE A   8       7.101  -7.593  83.144  1.00 12.45           H  
ATOM    101 HG22 ILE A   8       8.098  -7.462  81.707  1.00 12.45           H  
ATOM    102 HG23 ILE A   8       8.744  -8.215  83.160  1.00 12.45           H  
ATOM    103 HD11 ILE A   8       7.244  -5.616  86.436  1.00 12.90           H  
ATOM    104 HD12 ILE A   8       6.490  -5.600  84.849  1.00 12.90           H  
ATOM    105 HD13 ILE A   8       6.980  -7.127  85.581  1.00 12.90           H  
ATOM    106  N   HIS A   9       9.613  -3.253  82.285  1.00 12.47           N  
ATOM    107  CA  HIS A   9       9.612  -1.844  82.647  1.00 11.68           C  
ATOM    108  C   HIS A   9       8.195  -1.279  82.574  1.00 12.42           C  
ATOM    109  O   HIS A   9       7.329  -1.803  81.870  1.00 12.95           O  
ATOM    110  CB  HIS A   9      10.705  -1.005  81.937  1.00 10.35           C  
ATOM    111  CG  HIS A   9      10.484  -0.718  80.471  1.00  9.68           C  
ATOM    112  CD2 HIS A   9      11.240  -1.121  79.394  1.00  9.18           C  
ATOM    113  ND1 HIS A   9       9.425   0.068  80.002  1.00  9.04           N  
ATOM    114  CE1 HIS A   9       9.525   0.019  78.681  1.00  9.16           C  
ATOM    115  NE2 HIS A   9      10.579  -0.676  78.267  1.00  9.07           N  
ATOM    116  H   HIS A   9       8.888  -3.537  81.631  1.00 12.47           H  
ATOM    117  HA  HIS A   9       9.846  -1.813  83.705  1.00 11.68           H  
ATOM    118  HB3 HIS A   9      11.672  -1.493  82.058  1.00 10.35           H  
ATOM    119  HB2 HIS A   9      10.805  -0.039  82.431  1.00 10.35           H  
ATOM    120  HD2 HIS A   9      12.148  -1.695  79.346  1.00  9.18           H  
ATOM    121  HE1 HIS A   9       8.821   0.485  78.012  1.00  9.16           H  
ATOM    122  HE2 HIS A   9      10.794  -0.904  77.301  1.00  9.07           H  
ATOM    123  N   GLY A  10       7.988  -0.200  83.325  1.00 13.29           N  
ATOM    124  CA  GLY A  10       6.804   0.641  83.340  1.00 14.11           C  
ATOM    125  C   GLY A  10       7.134   2.064  82.876  1.00 15.36           C  
ATOM    126  O   GLY A  10       6.414   2.999  83.220  1.00 15.96           O  
ATOM    127  H   GLY A  10       8.784   0.134  83.867  1.00 13.29           H  
ATOM    128  HA3 GLY A  10       6.443   0.676  84.363  1.00 14.11           H  
ATOM    129  HA2 GLY A  10       6.002   0.236  82.723  1.00 14.11           H  
ATOM    130  N   GLY A  11       8.239   2.231  82.140  1.00 14.68           N  
ATOM    131  CA  GLY A  11       8.688   3.490  81.566  1.00 15.96           C  
ATOM    132  C   GLY A  11       9.860   4.131  82.321  1.00 15.93           C  
ATOM    133  O   GLY A  11       9.975   4.005  83.545  1.00 15.70           O  
ATOM    134  H   GLY A  11       8.723   1.397  81.832  1.00 14.68           H  
ATOM    135  HA3 GLY A  11       7.872   4.211  81.498  1.00 15.96           H  
ATOM    136  HA2 GLY A  11       8.974   3.255  80.546  1.00 15.96           H  
ATOM    137  N   ALA A  12      10.737   4.818  81.575  1.00 16.50           N  
ATOM    138  CA  ALA A  12      11.851   5.632  82.062  1.00 17.56           C  
ATOM    139  C   ALA A  12      11.495   7.114  81.931  1.00 18.93           C  
ATOM    140  O   ALA A  12      10.853   7.513  80.959  1.00 20.95           O  
ATOM    141  CB  ALA A  12      13.094   5.381  81.193  1.00 16.93           C  
ATOM    142  H   ALA A  12      10.545   4.876  80.576  1.00 16.50           H  
ATOM    143  HA  ALA A  12      12.085   5.418  83.095  1.00 17.56           H  
ATOM    144  HB1 ALA A  12      13.936   5.986  81.531  1.00 16.93           H  
ATOM    145  HB2 ALA A  12      13.410   4.341  81.249  1.00 16.93           H  
ATOM    146  HB3 ALA A  12      12.908   5.620  80.145  1.00 16.93           H  
ATOM    147  N   GLY A  13      11.947   7.942  82.876  1.00 21.75           N  
ATOM    148  CA  GLY A  13      11.736   9.378  82.812  1.00 24.13           C  
ATOM    149  C   GLY A  13      12.207  10.095  84.073  1.00 26.63           C  
ATOM    150  O   GLY A  13      12.945   9.552  84.900  1.00 27.17           O  
ATOM    151  H   GLY A  13      12.464   7.578  83.673  1.00 21.75           H  
ATOM    152  HA3 GLY A  13      10.675   9.582  82.661  1.00 24.13           H  
ATOM    153  HA2 GLY A  13      12.271   9.785  81.953  1.00 24.13           H  
ATOM    154  N   ALA A  14      11.769  11.346  84.227  1.00 28.87           N  
ATOM    155  CA  ALA A  14      12.032  12.209  85.374  1.00 30.12           C  
ATOM    156  C   ALA A  14      11.112  11.825  86.550  1.00 30.91           C  
ATOM    157  O   ALA A  14      10.346  12.646  87.055  1.00 32.05           O  
ATOM    158  CB  ALA A  14      11.776  13.663  84.939  1.00 32.07           C  
ATOM    159  H   ALA A  14      11.144  11.711  83.524  1.00 28.87           H  
ATOM    160  HA  ALA A  14      13.071  12.112  85.690  1.00 30.12           H  
ATOM    161  HB1 ALA A  14      11.967  14.357  85.758  1.00 32.07           H  
ATOM    162  HB2 ALA A  14      12.434  13.949  84.118  1.00 32.07           H  
ATOM    163  HB3 ALA A  14      10.746  13.816  84.614  1.00 32.07           H  
ATOM    164  N   ILE A  15      11.187  10.560  86.985  1.00 33.19           N  
ATOM    165  CA  ILE A  15      10.515  10.045  88.172  1.00 35.25           C  
ATOM    166  C   ILE A  15      11.314  10.615  89.353  1.00 40.33           C  
ATOM    167  O   ILE A  15      12.419  10.152  89.639  1.00 41.38           O  
ATOM    168  CB  ILE A  15      10.533   8.484  88.201  1.00 33.60           C  
ATOM    169  CG1 ILE A  15      10.113   7.839  86.856  1.00 32.18           C  
ATOM    170  CG2 ILE A  15       9.648   7.973  89.358  1.00 33.63           C  
ATOM    171  CD1 ILE A  15      10.237   6.308  86.830  1.00 33.58           C  
ATOM    172  H   ILE A  15      11.842   9.948  86.514  1.00 33.19           H  
ATOM    173  HA  ILE A  15       9.483  10.403  88.193  1.00 35.25           H  
ATOM    174  HB  ILE A  15      11.552   8.149  88.396  1.00 33.60           H  
ATOM    175 HG13 ILE A  15      10.742   8.215  86.050  1.00 32.18           H  
ATOM    176 HG12 ILE A  15       9.092   8.127  86.604  1.00 32.18           H  
ATOM    177 HG21 ILE A  15       9.647   6.889  89.423  1.00 33.63           H  
ATOM    178 HG22 ILE A  15       9.980   8.340  90.329  1.00 33.63           H  
ATOM    179 HG23 ILE A  15       8.613   8.291  89.229  1.00 33.63           H  
ATOM    180 HD11 ILE A  15      10.127   5.923  85.816  1.00 33.58           H  
ATOM    181 HD12 ILE A  15      11.192   5.971  87.224  1.00 33.58           H  
ATOM    182 HD13 ILE A  15       9.470   5.838  87.437  1.00 33.58           H  
ATOM    183  N   SER A  16      10.802  11.678  89.974  1.00 40.52           N  
ATOM    184  CA  SER A  16      11.490  12.370  91.057  1.00 41.84           C  
ATOM    185  C   SER A  16      11.120  11.762  92.418  1.00 43.65           C  
ATOM    186  O   SER A  16       9.938  11.635  92.740  1.00 42.25           O  
ATOM    187  CB  SER A  16      11.171  13.875  90.962  1.00 42.26           C  
ATOM    188  OG  SER A  16      11.816  14.616  91.980  1.00 43.71           O  
ATOM    189  H   SER A  16       9.920  12.072  89.679  1.00 40.52           H  
ATOM    190  HA  SER A  16      12.567  12.265  90.918  1.00 41.84           H  
ATOM    191  HB3 SER A  16      10.099  14.055  91.012  1.00 42.26           H  
ATOM    192  HB2 SER A  16      11.504  14.264  89.999  1.00 42.26           H  
ATOM    193  HG  SER A  16      12.734  14.736  91.721  1.00 43.71           H  
ATOM    194  N   ARG A  17      12.164  11.441  93.198  1.00 48.70           N  
ATOM    195  CA  ARG A  17      12.100  10.957  94.580  1.00 51.50           C  
ATOM    196  C   ARG A  17      11.515  11.993  95.562  1.00 51.90           C  
ATOM    197  O   ARG A  17      10.875  11.596  96.533  1.00 53.57           O  
ATOM    198  CB  ARG A  17      13.522  10.482  94.966  1.00 52.34           C  
ATOM    199  CG  ARG A  17      13.794  10.163  96.448  1.00 54.67           C  
ATOM    200  CD  ARG A  17      12.928   9.047  97.059  1.00 56.54           C  
ATOM    201  NE  ARG A  17      13.175   8.940  98.508  1.00 59.74           N  
ATOM    202  CZ  ARG A  17      12.501   8.208  99.413  1.00 59.15           C  
ATOM    203  NH1 ARG A  17      11.446   7.451  99.085  1.00 61.93           N  
ATOM    204  NH2 ARG A  17      12.901   8.237 100.691  1.00 57.80           N1+
ATOM    205  H   ARG A  17      13.095  11.574  92.831  1.00 48.70           H  
ATOM    206  HA  ARG A  17      11.430  10.099  94.608  1.00 51.50           H  
ATOM    207  HB3 ARG A  17      14.236  11.255  94.679  1.00 52.34           H  
ATOM    208  HB2 ARG A  17      13.778   9.611  94.361  1.00 52.34           H  
ATOM    209  HG3 ARG A  17      13.786  11.063  97.066  1.00 54.67           H  
ATOM    210  HG2 ARG A  17      14.828   9.815  96.469  1.00 54.67           H  
ATOM    211  HD3 ARG A  17      13.264   8.093  96.652  1.00 56.54           H  
ATOM    212  HD2 ARG A  17      11.872   9.136  96.802  1.00 56.54           H  
ATOM    213  HE  ARG A  17      13.954   9.489  98.842  1.00 59.74           H  
ATOM    214 HH12 ARG A  17      10.963   6.900  99.779  1.00 61.93           H  
ATOM    215 HH11 ARG A  17      11.103   7.428  98.131  1.00 61.93           H  
ATOM    216 HH22 ARG A  17      12.412   7.697 101.390  1.00 57.80           H  
ATOM    217 HH21 ARG A  17      13.692   8.800 100.968  1.00 57.80           H  
ATOM    218  N   ALA A  18      11.720  13.291  95.279  1.00 53.09           N  
ATOM    219  CA  ALA A  18      11.160  14.402  96.050  1.00 49.76           C  
ATOM    220  C   ALA A  18       9.662  14.636  95.783  1.00 47.52           C  
ATOM    221  O   ALA A  18       8.970  15.121  96.678  1.00 47.28           O  
ATOM    222  CB  ALA A  18      11.966  15.673  95.738  1.00 45.70           C  
ATOM    223  H   ALA A  18      12.244  13.542  94.453  1.00 53.09           H  
ATOM    224  HA  ALA A  18      11.278  14.180  97.112  1.00 49.76           H  
ATOM    225  HB1 ALA A  18      11.598  16.525  96.311  1.00 45.70           H  
ATOM    226  HB2 ALA A  18      13.018  15.540  95.991  1.00 45.70           H  
ATOM    227  HB3 ALA A  18      11.909  15.934  94.680  1.00 45.70           H  
ATOM    228  N   GLN A  19       9.193  14.294  94.570  1.00 47.21           N  
ATOM    229  CA  GLN A  19       7.804  14.452  94.136  1.00 43.22           C  
ATOM    230  C   GLN A  19       6.898  13.317  94.646  1.00 39.83           C  
ATOM    231  O   GLN A  19       5.771  13.590  95.058  1.00 43.25           O  
ATOM    232  CB  GLN A  19       7.787  14.547  92.596  1.00 42.42           C  
ATOM    233  CG  GLN A  19       6.401  14.787  91.963  1.00 40.79           C  
ATOM    234  CD  GLN A  19       6.462  14.961  90.442  1.00 45.26           C  
ATOM    235  NE2 GLN A  19       5.362  15.431  89.850  1.00 45.57           N  
ATOM    236  OE1 GLN A  19       7.469  14.665  89.802  1.00 44.71           O  
ATOM    237  H   GLN A  19       9.827  13.897  93.891  1.00 47.21           H  
ATOM    238  HA  GLN A  19       7.421  15.393  94.535  1.00 43.22           H  
ATOM    239  HB3 GLN A  19       8.206  13.630  92.181  1.00 42.42           H  
ATOM    240  HB2 GLN A  19       8.456  15.355  92.294  1.00 42.42           H  
ATOM    241  HG3 GLN A  19       5.949  15.677  92.402  1.00 40.79           H  
ATOM    242  HG2 GLN A  19       5.731  13.953  92.177  1.00 40.79           H  
ATOM    243 HE22 GLN A  19       5.346  15.559  88.849  1.00 45.57           H  
ATOM    244 HE21 GLN A  19       4.545  15.662  90.395  1.00 45.57           H  
ATOM    245  N   MET A  20       7.403  12.074  94.591  1.00 35.88           N  
ATOM    246  CA  MET A  20       6.680  10.866  94.981  1.00 34.30           C  
ATOM    247  C   MET A  20       6.724  10.650  96.502  1.00 33.27           C  
ATOM    248  O   MET A  20       7.777  10.834  97.114  1.00 32.47           O  
ATOM    249  CB  MET A  20       7.309   9.655  94.263  1.00 36.02           C  
ATOM    250  CG  MET A  20       7.220   9.675  92.724  1.00 37.14           C  
ATOM    251  SD  MET A  20       6.115   8.430  91.998  1.00 35.52           S  
ATOM    252  CE  MET A  20       4.513   9.116  92.487  1.00 38.13           C  
ATOM    253  H   MET A  20       8.344  11.935  94.246  1.00 35.88           H  
ATOM    254  HA  MET A  20       5.638  10.957  94.666  1.00 34.30           H  
ATOM    255  HB3 MET A  20       6.838   8.743  94.630  1.00 36.02           H  
ATOM    256  HB2 MET A  20       8.358   9.581  94.553  1.00 36.02           H  
ATOM    257  HG3 MET A  20       8.211   9.495  92.309  1.00 37.14           H  
ATOM    258  HG2 MET A  20       6.922  10.657  92.355  1.00 37.14           H  
ATOM    259  HE1 MET A  20       3.704   8.494  92.105  1.00 38.13           H  
ATOM    260  HE2 MET A  20       4.435   9.157  93.573  1.00 38.13           H  
ATOM    261  HE3 MET A  20       4.392  10.125  92.093  1.00 38.13           H  
ATOM    262  N   SER A  21       5.591  10.201  97.063  1.00 32.41           N  
ATOM    263  CA  SER A  21       5.490   9.686  98.431  1.00 31.25           C  
ATOM    264  C   SER A  21       5.723   8.163  98.442  1.00 30.37           C  
ATOM    265  O   SER A  21       5.530   7.510  97.417  1.00 23.26           O  
ATOM    266  CB  SER A  21       4.119  10.088  99.017  1.00 30.38           C  
ATOM    267  OG  SER A  21       3.044   9.358  98.460  1.00 31.23           O  
ATOM    268  H   SER A  21       4.768  10.087  96.488  1.00 32.41           H  
ATOM    269  HA  SER A  21       6.261  10.152  99.047  1.00 31.25           H  
ATOM    270  HB3 SER A  21       3.939  11.154  98.870  1.00 30.38           H  
ATOM    271  HB2 SER A  21       4.115   9.923 100.094  1.00 30.38           H  
ATOM    272  HG  SER A  21       2.894   9.680  97.566  1.00 31.23           H  
ATOM    273  N   LEU A  22       6.119   7.619  99.606  1.00 27.13           N  
ATOM    274  CA  LEU A  22       6.434   6.197  99.793  1.00 26.21           C  
ATOM    275  C   LEU A  22       5.255   5.249  99.493  1.00 25.99           C  
ATOM    276  O   LEU A  22       5.475   4.194  98.905  1.00 26.27           O  
ATOM    277  CB  LEU A  22       7.011   5.993 101.214  1.00 25.72           C  
ATOM    278  CG  LEU A  22       7.455   4.552 101.567  1.00 23.88           C  
ATOM    279  CD1 LEU A  22       8.522   4.004 100.593  1.00 23.26           C  
ATOM    280  CD2 LEU A  22       7.906   4.457 103.040  1.00 23.19           C  
ATOM    281  H   LEU A  22       6.240   8.209 100.416  1.00 27.13           H  
ATOM    282  HA  LEU A  22       7.218   5.963  99.070  1.00 26.21           H  
ATOM    283  HB3 LEU A  22       6.263   6.318 101.939  1.00 25.72           H  
ATOM    284  HB2 LEU A  22       7.863   6.662 101.346  1.00 25.72           H  
ATOM    285  HG  LEU A  22       6.582   3.906 101.487  1.00 23.88           H  
ATOM    286 HD11 LEU A  22       9.309   3.447 101.100  1.00 23.26           H  
ATOM    287 HD12 LEU A  22       8.069   3.325  99.870  1.00 23.26           H  
ATOM    288 HD13 LEU A  22       9.007   4.801 100.029  1.00 23.26           H  
ATOM    289 HD21 LEU A  22       7.369   3.662 103.558  1.00 23.19           H  
ATOM    290 HD22 LEU A  22       8.971   4.249 103.141  1.00 23.19           H  
ATOM    291 HD23 LEU A  22       7.714   5.381 103.586  1.00 23.19           H  
ATOM    292  N   GLN A  23       4.030   5.651  99.865  1.00 26.95           N  
ATOM    293  CA  GLN A  23       2.793   4.921  99.583  1.00 27.46           C  
ATOM    294  C   GLN A  23       2.382   4.918  98.097  1.00 29.33           C  
ATOM    295  O   GLN A  23       1.772   3.941  97.665  1.00 26.57           O  
ATOM    296  CB  GLN A  23       1.653   5.368 100.528  1.00 29.31           C  
ATOM    297  CG  GLN A  23       1.378   6.886 100.621  1.00 33.97           C  
ATOM    298  CD  GLN A  23       2.159   7.568 101.752  1.00 33.21           C  
ATOM    299  NE2 GLN A  23       1.489   7.853 102.870  1.00 31.84           N  
ATOM    300  OE1 GLN A  23       3.352   7.835 101.623  1.00 39.54           O  
ATOM    301  H   GLN A  23       3.924   6.532 100.354  1.00 26.95           H  
ATOM    302  HA  GLN A  23       2.992   3.877  99.831  1.00 27.46           H  
ATOM    303  HB3 GLN A  23       1.832   4.962 101.526  1.00 29.31           H  
ATOM    304  HB2 GLN A  23       0.733   4.883 100.199  1.00 29.31           H  
ATOM    305  HG3 GLN A  23       0.314   7.040 100.804  1.00 33.97           H  
ATOM    306  HG2 GLN A  23       1.588   7.380  99.673  1.00 33.97           H  
ATOM    307 HE22 GLN A  23       1.963   8.301 103.641  1.00 31.84           H  
ATOM    308 HE21 GLN A  23       0.510   7.625 102.955  1.00 31.84           H  
ATOM    309  N   GLN A  24       2.758   5.961  97.332  1.00 26.33           N  
ATOM    310  CA  GLN A  24       2.624   5.987  95.870  1.00 27.87           C  
ATOM    311  C   GLN A  24       3.640   5.064  95.179  1.00 26.06           C  
ATOM    312  O   GLN A  24       3.251   4.335  94.268  1.00 29.02           O  
ATOM    313  CB  GLN A  24       2.749   7.424  95.332  1.00 31.45           C  
ATOM    314  CG  GLN A  24       1.529   8.311  95.639  1.00 32.41           C  
ATOM    315  CD  GLN A  24       1.777   9.776  95.269  1.00 35.97           C  
ATOM    316  NE2 GLN A  24       0.802  10.417  94.622  1.00 38.83           N  
ATOM    317  OE1 GLN A  24       2.824  10.335  95.591  1.00 35.46           O  
ATOM    318  H   GLN A  24       3.263   6.731  97.749  1.00 26.33           H  
ATOM    319  HA  GLN A  24       1.628   5.621  95.613  1.00 27.87           H  
ATOM    320  HB3 GLN A  24       2.877   7.394  94.249  1.00 31.45           H  
ATOM    321  HB2 GLN A  24       3.659   7.878  95.725  1.00 31.45           H  
ATOM    322  HG3 GLN A  24       1.287   8.269  96.701  1.00 32.41           H  
ATOM    323  HG2 GLN A  24       0.655   7.931  95.109  1.00 32.41           H  
ATOM    324 HE22 GLN A  24       0.919  11.388  94.371  1.00 38.83           H  
ATOM    325 HE21 GLN A  24      -0.055   9.942  94.379  1.00 38.83           H  
ATOM    326  N   GLU A  25       4.902   5.085  95.648  1.00 24.92           N  
ATOM    327  CA  GLU A  25       5.985   4.206  95.195  1.00 23.90           C  
ATOM    328  C   GLU A  25       5.689   2.718  95.428  1.00 23.49           C  
ATOM    329  O   GLU A  25       6.009   1.913  94.560  1.00 18.97           O  
ATOM    330  CB  GLU A  25       7.304   4.572  95.899  1.00 24.71           C  
ATOM    331  CG  GLU A  25       7.853   5.969  95.547  1.00 23.88           C  
ATOM    332  CD  GLU A  25       9.025   6.430  96.430  1.00 23.12           C  
ATOM    333  OE1 GLU A  25       9.598   5.598  97.168  1.00 20.06           O  
ATOM    334  OE2 GLU A  25       9.358   7.631  96.339  1.00 21.72           O1-
ATOM    335  H   GLU A  25       5.141   5.728  96.393  1.00 24.92           H  
ATOM    336  HA  GLU A  25       6.112   4.357  94.121  1.00 23.90           H  
ATOM    337  HB3 GLU A  25       8.063   3.824  95.663  1.00 24.71           H  
ATOM    338  HB2 GLU A  25       7.152   4.507  96.976  1.00 24.71           H  
ATOM    339  HG3 GLU A  25       7.059   6.708  95.612  1.00 23.88           H  
ATOM    340  HG2 GLU A  25       8.181   5.976  94.506  1.00 23.88           H  
ATOM    341  N   LEU A  26       5.061   2.384  96.569  1.00 22.21           N  
ATOM    342  CA  LEU A  26       4.663   1.022  96.925  1.00 20.22           C  
ATOM    343  C   LEU A  26       3.584   0.430  96.002  1.00 20.67           C  
ATOM    344  O   LEU A  26       3.588  -0.784  95.820  1.00 18.80           O  
ATOM    345  CB  LEU A  26       4.240   0.967  98.409  1.00 18.84           C  
ATOM    346  CG  LEU A  26       5.434   0.909  99.389  1.00 18.28           C  
ATOM    347  CD1 LEU A  26       4.985   1.183 100.837  1.00 19.03           C  
ATOM    348  CD2 LEU A  26       6.231  -0.409  99.273  1.00 18.90           C  
ATOM    349  H   LEU A  26       4.858   3.102  97.252  1.00 22.21           H  
ATOM    350  HA  LEU A  26       5.545   0.395  96.798  1.00 20.22           H  
ATOM    351  HB3 LEU A  26       3.610   0.095  98.594  1.00 18.84           H  
ATOM    352  HB2 LEU A  26       3.610   1.831  98.624  1.00 18.84           H  
ATOM    353  HG  LEU A  26       6.115   1.716  99.120  1.00 18.28           H  
ATOM    354 HD11 LEU A  26       5.743   1.750 101.375  1.00 19.03           H  
ATOM    355 HD12 LEU A  26       4.061   1.760 100.877  1.00 19.03           H  
ATOM    356 HD13 LEU A  26       4.811   0.261 101.393  1.00 19.03           H  
ATOM    357 HD21 LEU A  26       6.404  -0.878 100.241  1.00 18.90           H  
ATOM    358 HD22 LEU A  26       5.723  -1.144  98.648  1.00 18.90           H  
ATOM    359 HD23 LEU A  26       7.210  -0.229  98.827  1.00 18.90           H  
ATOM    360  N   ARG A  27       2.728   1.269  95.388  1.00 21.60           N  
ATOM    361  CA  ARG A  27       1.802   0.839  94.335  1.00 23.39           C  
ATOM    362  C   ARG A  27       2.536   0.439  93.044  1.00 20.05           C  
ATOM    363  O   ARG A  27       2.152  -0.559  92.436  1.00 19.30           O  
ATOM    364  CB  ARG A  27       0.761   1.932  94.032  1.00 25.65           C  
ATOM    365  CG  ARG A  27      -0.163   2.266  95.217  1.00 27.00           C  
ATOM    366  CD  ARG A  27      -1.104   3.452  94.941  1.00 31.04           C  
ATOM    367  NE  ARG A  27      -2.112   3.142  93.909  1.00 32.66           N  
ATOM    368  CZ  ARG A  27      -3.016   3.983  93.371  1.00 35.97           C  
ATOM    369  NH1 ARG A  27      -3.124   5.261  93.764  1.00 38.66           N  
ATOM    370  NH2 ARG A  27      -3.832   3.526  92.413  1.00 32.60           N1+
ATOM    371  H   ARG A  27       2.777   2.261  95.573  1.00 21.60           H  
ATOM    372  HA  ARG A  27       1.267  -0.044  94.693  1.00 23.39           H  
ATOM    373  HB3 ARG A  27       0.142   1.602  93.198  1.00 25.65           H  
ATOM    374  HB2 ARG A  27       1.262   2.836  93.687  1.00 25.65           H  
ATOM    375  HG3 ARG A  27       0.385   2.432  96.143  1.00 27.00           H  
ATOM    376  HG2 ARG A  27      -0.765   1.375  95.401  1.00 27.00           H  
ATOM    377  HD3 ARG A  27      -0.508   4.266  94.526  1.00 31.04           H  
ATOM    378  HD2 ARG A  27      -1.547   3.834  95.862  1.00 31.04           H  
ATOM    379  HE  ARG A  27      -2.096   2.190  93.571  1.00 32.66           H  
ATOM    380 HH12 ARG A  27      -3.810   5.875  93.348  1.00 38.66           H  
ATOM    381 HH11 ARG A  27      -2.518   5.616  94.489  1.00 38.66           H  
ATOM    382 HH22 ARG A  27      -4.520   4.135  91.993  1.00 32.60           H  
ATOM    383 HH21 ARG A  27      -3.769   2.568  92.101  1.00 32.60           H  
ATOM    384  N   TYR A  28       3.584   1.197  92.669  1.00 19.17           N  
ATOM    385  CA  TYR A  28       4.468   0.875  91.546  1.00 19.35           C  
ATOM    386  C   TYR A  28       5.288  -0.400  91.792  1.00 17.73           C  
ATOM    387  O   TYR A  28       5.335  -1.239  90.898  1.00 15.59           O  
ATOM    388  CB  TYR A  28       5.375   2.076  91.201  1.00 20.43           C  
ATOM    389  CG  TYR A  28       4.667   3.183  90.444  1.00 21.26           C  
ATOM    390  CD1 TYR A  28       4.383   3.004  89.078  1.00 20.82           C  
ATOM    391  CD2 TYR A  28       4.296   4.385  91.081  1.00 23.00           C  
ATOM    392  CE1 TYR A  28       3.725   4.010  88.349  1.00 22.38           C  
ATOM    393  CE2 TYR A  28       3.611   5.384  90.360  1.00 23.38           C  
ATOM    394  CZ  TYR A  28       3.316   5.192  88.995  1.00 22.18           C  
ATOM    395  OH  TYR A  28       2.634   6.147  88.299  1.00 24.25           O  
ATOM    396  H   TYR A  28       3.839   2.003  93.222  1.00 19.17           H  
ATOM    397  HA  TYR A  28       3.829   0.679  90.682  1.00 19.35           H  
ATOM    398  HB3 TYR A  28       6.192   1.744  90.557  1.00 20.43           H  
ATOM    399  HB2 TYR A  28       5.856   2.482  92.090  1.00 20.43           H  
ATOM    400  HD1 TYR A  28       4.674   2.088  88.592  1.00 20.82           H  
ATOM    401  HD2 TYR A  28       4.533   4.542  92.121  1.00 23.00           H  
ATOM    402  HE1 TYR A  28       3.520   3.858  87.300  1.00 22.38           H  
ATOM    403  HE2 TYR A  28       3.315   6.296  90.856  1.00 23.38           H  
ATOM    404  HH  TYR A  28       2.417   5.868  87.404  1.00 24.25           H  
ATOM    405  N   ILE A  29       5.870  -0.548  92.996  1.00 18.57           N  
ATOM    406  CA  ILE A  29       6.633  -1.726  93.422  1.00 19.15           C  
ATOM    407  C   ILE A  29       5.794  -3.019  93.418  1.00 18.61           C  
ATOM    408  O   ILE A  29       6.278  -4.025  92.907  1.00 19.37           O  
ATOM    409  CB  ILE A  29       7.276  -1.524  94.831  1.00 21.03           C  
ATOM    410  CG1 ILE A  29       8.368  -0.427  94.823  1.00 22.88           C  
ATOM    411  CG2 ILE A  29       7.795  -2.797  95.540  1.00 22.16           C  
ATOM    412  CD1 ILE A  29       9.714  -0.829  94.204  1.00 22.95           C  
ATOM    413  H   ILE A  29       5.787   0.197  93.677  1.00 18.57           H  
ATOM    414  HA  ILE A  29       7.432  -1.865  92.692  1.00 19.15           H  
ATOM    415  HB  ILE A  29       6.483  -1.142  95.472  1.00 21.03           H  
ATOM    416 HG13 ILE A  29       8.544  -0.099  95.849  1.00 22.88           H  
ATOM    417 HG12 ILE A  29       8.008   0.453  94.299  1.00 22.88           H  
ATOM    418 HG21 ILE A  29       8.305  -2.545  96.470  1.00 22.16           H  
ATOM    419 HG22 ILE A  29       6.986  -3.478  95.809  1.00 22.16           H  
ATOM    420 HG23 ILE A  29       8.497  -3.346  94.913  1.00 22.16           H  
ATOM    421 HD11 ILE A  29      10.339   0.048  94.041  1.00 22.95           H  
ATOM    422 HD12 ILE A  29      10.264  -1.497  94.865  1.00 22.95           H  
ATOM    423 HD13 ILE A  29       9.589  -1.324  93.242  1.00 22.95           H  
ATOM    424  N   GLU A  30       4.559  -2.960  93.950  1.00 20.88           N  
ATOM    425  CA  GLU A  30       3.634  -4.096  93.997  1.00 22.71           C  
ATOM    426  C   GLU A  30       3.014  -4.458  92.637  1.00 22.79           C  
ATOM    427  O   GLU A  30       2.731  -5.635  92.415  1.00 24.24           O  
ATOM    428  CB  GLU A  30       2.561  -3.875  95.084  1.00 24.73           C  
ATOM    429  CG  GLU A  30       3.120  -3.919  96.528  1.00 25.73           C  
ATOM    430  CD  GLU A  30       3.694  -5.280  96.960  1.00 26.77           C  
ATOM    431  OE1 GLU A  30       4.751  -5.262  97.630  1.00 25.00           O  
ATOM    432  OE2 GLU A  30       3.080  -6.317  96.622  1.00 27.26           O1-
ATOM    433  H   GLU A  30       4.232  -2.102  94.373  1.00 20.88           H  
ATOM    434  HA  GLU A  30       4.220  -4.964  94.288  1.00 22.71           H  
ATOM    435  HB3 GLU A  30       1.753  -4.600  94.976  1.00 24.73           H  
ATOM    436  HB2 GLU A  30       2.093  -2.903  94.927  1.00 24.73           H  
ATOM    437  HG3 GLU A  30       2.326  -3.658  97.227  1.00 25.73           H  
ATOM    438  HG2 GLU A  30       3.889  -3.156  96.650  1.00 25.73           H  
ATOM    439  N   ALA A  31       2.857  -3.472  91.737  1.00 21.39           N  
ATOM    440  CA  ALA A  31       2.466  -3.702  90.346  1.00 19.81           C  
ATOM    441  C   ALA A  31       3.584  -4.390  89.546  1.00 19.40           C  
ATOM    442  O   ALA A  31       3.307  -5.354  88.838  1.00 18.73           O  
ATOM    443  CB  ALA A  31       2.051  -2.375  89.693  1.00 20.92           C  
ATOM    444  H   ALA A  31       3.084  -2.520  91.990  1.00 21.39           H  
ATOM    445  HA  ALA A  31       1.595  -4.361  90.340  1.00 19.81           H  
ATOM    446  HB1 ALA A  31       1.745  -2.530  88.659  1.00 20.92           H  
ATOM    447  HB2 ALA A  31       1.204  -1.930  90.216  1.00 20.92           H  
ATOM    448  HB3 ALA A  31       2.862  -1.647  89.696  1.00 20.92           H  
ATOM    449  N   LEU A  32       4.828  -3.912  89.716  1.00 17.19           N  
ATOM    450  CA  LEU A  32       6.038  -4.465  89.104  1.00 16.75           C  
ATOM    451  C   LEU A  32       6.379  -5.879  89.616  1.00 16.56           C  
ATOM    452  O   LEU A  32       6.771  -6.712  88.801  1.00 16.18           O  
ATOM    453  CB  LEU A  32       7.211  -3.487  89.336  1.00 15.91           C  
ATOM    454  CG  LEU A  32       7.137  -2.190  88.494  1.00 16.03           C  
ATOM    455  CD1 LEU A  32       7.977  -1.059  89.126  1.00 16.06           C  
ATOM    456  CD2 LEU A  32       7.484  -2.430  87.008  1.00 16.18           C  
ATOM    457  H   LEU A  32       4.969  -3.112  90.319  1.00 17.19           H  
ATOM    458  HA  LEU A  32       5.856  -4.545  88.031  1.00 16.75           H  
ATOM    459  HB3 LEU A  32       8.161  -3.974  89.130  1.00 15.91           H  
ATOM    460  HB2 LEU A  32       7.239  -3.244  90.399  1.00 15.91           H  
ATOM    461  HG  LEU A  32       6.106  -1.841  88.517  1.00 16.03           H  
ATOM    462 HD11 LEU A  32       7.371  -0.166  89.281  1.00 16.06           H  
ATOM    463 HD12 LEU A  32       8.390  -1.337  90.096  1.00 16.06           H  
ATOM    464 HD13 LEU A  32       8.819  -0.764  88.508  1.00 16.06           H  
ATOM    465 HD21 LEU A  32       8.136  -1.660  86.597  1.00 16.18           H  
ATOM    466 HD22 LEU A  32       7.985  -3.386  86.856  1.00 16.18           H  
ATOM    467 HD23 LEU A  32       6.581  -2.436  86.397  1.00 16.18           H  
ATOM    468  N   SER A  33       6.201  -6.135  90.928  1.00 17.24           N  
ATOM    469  CA  SER A  33       6.438  -7.440  91.554  1.00 17.56           C  
ATOM    470  C   SER A  33       5.430  -8.510  91.100  1.00 15.93           C  
ATOM    471  O   SER A  33       5.857  -9.595  90.722  1.00 15.70           O  
ATOM    472  CB  SER A  33       6.538  -7.326  93.093  1.00 19.25           C  
ATOM    473  OG  SER A  33       5.284  -7.179  93.728  1.00 20.99           O  
ATOM    474  H   SER A  33       5.890  -5.398  91.548  1.00 17.24           H  
ATOM    475  HA  SER A  33       7.428  -7.756  91.225  1.00 17.56           H  
ATOM    476  HB3 SER A  33       7.185  -6.502  93.388  1.00 19.25           H  
ATOM    477  HB2 SER A  33       6.998  -8.231  93.492  1.00 19.25           H  
ATOM    478  HG  SER A  33       5.415  -7.146  94.680  1.00 20.99           H  
ATOM    479  N   ALA A  34       4.125  -8.184  91.100  1.00 15.34           N  
ATOM    480  CA  ALA A  34       3.051  -9.099  90.708  1.00 15.36           C  
ATOM    481  C   ALA A  34       3.129  -9.554  89.240  1.00 15.79           C  
ATOM    482  O   ALA A  34       2.822 -10.711  88.950  1.00 15.27           O  
ATOM    483  CB  ALA A  34       1.696  -8.435  90.992  1.00 15.52           C  
ATOM    484  H   ALA A  34       3.839  -7.276  91.445  1.00 15.34           H  
ATOM    485  HA  ALA A  34       3.131  -9.989  91.335  1.00 15.36           H  
ATOM    486  HB1 ALA A  34       0.867  -9.088  90.715  1.00 15.52           H  
ATOM    487  HB2 ALA A  34       1.589  -8.207  92.053  1.00 15.52           H  
ATOM    488  HB3 ALA A  34       1.585  -7.501  90.439  1.00 15.52           H  
ATOM    489  N   ILE A  35       3.560  -8.642  88.354  1.00 15.39           N  
ATOM    490  CA  ILE A  35       3.667  -8.870  86.916  1.00 16.44           C  
ATOM    491  C   ILE A  35       4.924  -9.670  86.535  1.00 16.71           C  
ATOM    492  O   ILE A  35       4.817 -10.558  85.687  1.00 16.32           O  
ATOM    493  CB  ILE A  35       3.628  -7.526  86.137  1.00 16.32           C  
ATOM    494  CG1 ILE A  35       2.234  -6.881  86.317  1.00 16.58           C  
ATOM    495  CG2 ILE A  35       3.971  -7.642  84.634  1.00 16.42           C  
ATOM    496  CD1 ILE A  35       2.133  -5.424  85.853  1.00 16.58           C  
ATOM    497  H   ILE A  35       3.795  -7.714  88.677  1.00 15.39           H  
ATOM    498  HA  ILE A  35       2.804  -9.461  86.603  1.00 16.44           H  
ATOM    499  HB  ILE A  35       4.364  -6.858  86.589  1.00 16.32           H  
ATOM    500 HG13 ILE A  35       1.915  -6.921  87.358  1.00 16.58           H  
ATOM    501 HG12 ILE A  35       1.510  -7.492  85.790  1.00 16.58           H  
ATOM    502 HG21 ILE A  35       3.931  -6.671  84.152  1.00 16.42           H  
ATOM    503 HG22 ILE A  35       4.978  -8.015  84.451  1.00 16.42           H  
ATOM    504 HG23 ILE A  35       3.271  -8.299  84.119  1.00 16.42           H  
ATOM    505 HD11 ILE A  35       1.347  -4.895  86.394  1.00 16.58           H  
ATOM    506 HD12 ILE A  35       3.066  -4.887  86.022  1.00 16.58           H  
ATOM    507 HD13 ILE A  35       1.893  -5.369  84.794  1.00 16.58           H  
ATOM    508  N   VAL A  36       6.074  -9.376  87.171  1.00 17.51           N  
ATOM    509  CA  VAL A  36       7.311 -10.127  86.942  1.00 18.93           C  
ATOM    510  C   VAL A  36       7.242 -11.548  87.543  1.00 20.97           C  
ATOM    511  O   VAL A  36       7.800 -12.456  86.936  1.00 20.15           O  
ATOM    512  CB  VAL A  36       8.580  -9.374  87.440  1.00 19.46           C  
ATOM    513  CG1 VAL A  36       8.802  -9.398  88.961  1.00 19.87           C  
ATOM    514  CG2 VAL A  36       9.858  -9.860  86.739  1.00 19.67           C  
ATOM    515  H   VAL A  36       6.108  -8.637  87.860  1.00 17.51           H  
ATOM    516  HA  VAL A  36       7.414 -10.245  85.861  1.00 18.93           H  
ATOM    517  HB  VAL A  36       8.457  -8.327  87.161  1.00 19.46           H  
ATOM    518 HG11 VAL A  36       9.651  -8.779  89.245  1.00 19.87           H  
ATOM    519 HG12 VAL A  36       7.933  -9.007  89.475  1.00 19.87           H  
ATOM    520 HG13 VAL A  36       8.994 -10.401  89.340  1.00 19.87           H  
ATOM    521 HG21 VAL A  36      10.709  -9.253  87.040  1.00 19.67           H  
ATOM    522 HG22 VAL A  36      10.089 -10.895  86.993  1.00 19.67           H  
ATOM    523 HG23 VAL A  36       9.770  -9.784  85.655  1.00 19.67           H  
ATOM    524  N   GLU A  37       6.499 -11.730  88.654  1.00 21.92           N  
ATOM    525  CA  GLU A  37       6.182 -13.034  89.247  1.00 24.80           C  
ATOM    526  C   GLU A  37       5.252 -13.893  88.377  1.00 21.06           C  
ATOM    527  O   GLU A  37       5.453 -15.105  88.330  1.00 22.06           O  
ATOM    528  CB  GLU A  37       5.602 -12.865  90.664  1.00 26.72           C  
ATOM    529  CG  GLU A  37       6.670 -12.440  91.695  1.00 29.84           C  
ATOM    530  CD  GLU A  37       6.142 -12.080  93.094  1.00 32.76           C  
ATOM    531  OE1 GLU A  37       4.949 -12.333  93.380  1.00 36.06           O  
ATOM    532  OE2 GLU A  37       6.963 -11.548  93.873  1.00 34.50           O1-
ATOM    533  H   GLU A  37       6.088 -10.928  89.113  1.00 21.92           H  
ATOM    534  HA  GLU A  37       7.115 -13.586  89.347  1.00 24.80           H  
ATOM    535  HB3 GLU A  37       5.135 -13.796  90.993  1.00 26.72           H  
ATOM    536  HB2 GLU A  37       4.802 -12.123  90.634  1.00 26.72           H  
ATOM    537  HG3 GLU A  37       7.223 -11.588  91.306  1.00 29.84           H  
ATOM    538  HG2 GLU A  37       7.400 -13.243  91.805  1.00 29.84           H  
ATOM    539  N   THR A  38       4.289 -13.267  87.676  1.00 21.99           N  
ATOM    540  CA  THR A  38       3.433 -13.949  86.698  1.00 20.37           C  
ATOM    541  C   THR A  38       4.241 -14.441  85.480  1.00 19.49           C  
ATOM    542  O   THR A  38       4.023 -15.566  85.034  1.00 20.06           O  
ATOM    543  CB  THR A  38       2.272 -13.045  86.195  1.00 20.78           C  
ATOM    544  CG2 THR A  38       1.370 -13.670  85.111  1.00 22.58           C  
ATOM    545  OG1 THR A  38       1.445 -12.704  87.291  1.00 20.88           O  
ATOM    546  H   THR A  38       4.172 -12.267  87.765  1.00 21.99           H  
ATOM    547  HA  THR A  38       2.998 -14.824  87.186  1.00 20.37           H  
ATOM    548  HB  THR A  38       2.676 -12.110  85.805  1.00 20.78           H  
ATOM    549 HG21 THR A  38       0.490 -13.054  84.924  1.00 22.58           H  
ATOM    550 HG22 THR A  38       1.889 -13.775  84.158  1.00 22.58           H  
ATOM    551 HG23 THR A  38       1.018 -14.657  85.411  1.00 22.58           H  
ATOM    552  HG1 THR A  38       1.948 -12.155  87.901  1.00 20.88           H  
ATOM    553  N   GLY A  39       5.193 -13.615  85.012  1.00 18.91           N  
ATOM    554  CA  GLY A  39       6.096 -13.945  83.913  1.00 18.15           C  
ATOM    555  C   GLY A  39       7.130 -15.007  84.318  1.00 17.65           C  
ATOM    556  O   GLY A  39       7.430 -15.881  83.508  1.00 16.24           O  
ATOM    557  H   GLY A  39       5.309 -12.706  85.439  1.00 18.91           H  
ATOM    558  HA3 GLY A  39       6.613 -13.035  83.621  1.00 18.15           H  
ATOM    559  HA2 GLY A  39       5.524 -14.285  83.047  1.00 18.15           H  
ATOM    560  N   GLN A  40       7.637 -14.965  85.565  1.00 18.20           N  
ATOM    561  CA  GLN A  40       8.533 -15.967  86.151  1.00 20.34           C  
ATOM    562  C   GLN A  40       7.896 -17.357  86.248  1.00 19.59           C  
ATOM    563  O   GLN A  40       8.503 -18.310  85.772  1.00 18.91           O  
ATOM    564  CB  GLN A  40       9.029 -15.519  87.540  1.00 22.72           C  
ATOM    565  CG  GLN A  40      10.222 -14.550  87.510  1.00 22.59           C  
ATOM    566  CD  GLN A  40      10.505 -14.006  88.909  1.00 22.61           C  
ATOM    567  NE2 GLN A  40      11.621 -14.415  89.508  1.00 20.52           N  
ATOM    568  OE1 GLN A  40       9.720 -13.230  89.448  1.00 21.92           O  
ATOM    569  H   GLN A  40       7.377 -14.201  86.175  1.00 18.20           H  
ATOM    570  HA  GLN A  40       9.399 -16.053  85.492  1.00 20.34           H  
ATOM    571  HB3 GLN A  40       9.335 -16.387  88.126  1.00 22.72           H  
ATOM    572  HB2 GLN A  40       8.196 -15.083  88.088  1.00 22.72           H  
ATOM    573  HG3 GLN A  40      10.019 -13.706  86.854  1.00 22.59           H  
ATOM    574  HG2 GLN A  40      11.105 -15.049  87.108  1.00 22.59           H  
ATOM    575 HE22 GLN A  40      11.828 -14.119  90.451  1.00 20.52           H  
ATOM    576 HE21 GLN A  40      12.238 -15.080  89.059  1.00 20.52           H  
ATOM    577  N   LYS A  41       6.687 -17.447  86.832  1.00 21.84           N  
ATOM    578  CA  LYS A  41       5.951 -18.705  86.997  1.00 22.25           C  
ATOM    579  C   LYS A  41       5.527 -19.371  85.676  1.00 20.35           C  
ATOM    580  O   LYS A  41       5.422 -20.596  85.641  1.00 23.30           O  
ATOM    581  CB  LYS A  41       4.752 -18.510  87.943  1.00 25.64           C  
ATOM    582  CG  LYS A  41       5.175 -18.331  89.413  1.00 29.00           C  
ATOM    583  CD  LYS A  41       4.012 -18.439  90.412  1.00 31.86           C  
ATOM    584  CE  LYS A  41       3.534 -19.889  90.619  1.00 34.54           C  
ATOM    585  NZ  LYS A  41       2.464 -19.975  91.628  1.00 36.77           N1+
ATOM    586  H   LYS A  41       6.248 -16.617  87.209  1.00 21.84           H  
ATOM    587  HA  LYS A  41       6.637 -19.404  87.477  1.00 22.25           H  
ATOM    588  HB3 LYS A  41       4.119 -19.394  87.876  1.00 25.64           H  
ATOM    589  HB2 LYS A  41       4.134 -17.672  87.615  1.00 25.64           H  
ATOM    590  HG3 LYS A  41       5.659 -17.363  89.536  1.00 29.00           H  
ATOM    591  HG2 LYS A  41       5.936 -19.067  89.675  1.00 29.00           H  
ATOM    592  HD3 LYS A  41       3.184 -17.820  90.063  1.00 31.86           H  
ATOM    593  HD2 LYS A  41       4.329 -18.010  91.364  1.00 31.86           H  
ATOM    594  HE3 LYS A  41       4.365 -20.514  90.945  1.00 34.54           H  
ATOM    595  HE2 LYS A  41       3.158 -20.315  89.689  1.00 34.54           H  
ATOM    596  HZ1 LYS A  41       1.670 -19.429  91.325  1.00 36.77           H  
ATOM    597  HZ2 LYS A  41       2.187 -20.939  91.743  1.00 36.77           H  
ATOM    598  HZ3 LYS A  41       2.803 -19.615  92.510  1.00 36.77           H  
ATOM    599  N   MET A  42       5.344 -18.571  84.613  1.00 20.27           N  
ATOM    600  CA  MET A  42       5.163 -19.055  83.247  1.00 17.41           C  
ATOM    601  C   MET A  42       6.460 -19.653  82.667  1.00 16.21           C  
ATOM    602  O   MET A  42       6.396 -20.740  82.098  1.00 16.33           O  
ATOM    603  CB  MET A  42       4.631 -17.913  82.369  1.00 17.03           C  
ATOM    604  CG  MET A  42       3.146 -17.591  82.571  1.00 16.69           C  
ATOM    605  SD  MET A  42       2.600 -16.115  81.669  1.00 16.22           S  
ATOM    606  CE  MET A  42       2.528 -16.757  79.973  1.00 15.13           C  
ATOM    607  H   MET A  42       5.428 -17.570  84.725  1.00 20.27           H  
ATOM    608  HA  MET A  42       4.416 -19.852  83.254  1.00 17.41           H  
ATOM    609  HB3 MET A  42       4.774 -18.166  81.321  1.00 17.03           H  
ATOM    610  HB2 MET A  42       5.218 -17.015  82.555  1.00 17.03           H  
ATOM    611  HG3 MET A  42       2.936 -17.437  83.629  1.00 16.69           H  
ATOM    612  HG2 MET A  42       2.533 -18.438  82.261  1.00 16.69           H  
ATOM    613  HE1 MET A  42       2.170 -15.982  79.296  1.00 15.13           H  
ATOM    614  HE2 MET A  42       3.511 -17.079  79.631  1.00 15.13           H  
ATOM    615  HE3 MET A  42       1.848 -17.606  79.915  1.00 15.13           H  
ATOM    616  N   LEU A  43       7.611 -18.978  82.852  1.00 16.27           N  
ATOM    617  CA  LEU A  43       8.930 -19.475  82.429  1.00 15.07           C  
ATOM    618  C   LEU A  43       9.366 -20.752  83.171  1.00 14.79           C  
ATOM    619  O   LEU A  43       9.971 -21.619  82.544  1.00 15.01           O  
ATOM    620  CB  LEU A  43      10.007 -18.380  82.600  1.00 14.78           C  
ATOM    621  CG  LEU A  43       9.877 -17.175  81.647  1.00 14.22           C  
ATOM    622  CD1 LEU A  43      10.783 -16.022  82.114  1.00 14.88           C  
ATOM    623  CD2 LEU A  43      10.110 -17.552  80.168  1.00 14.55           C  
ATOM    624  H   LEU A  43       7.601 -18.088  83.331  1.00 16.27           H  
ATOM    625  HA  LEU A  43       8.853 -19.737  81.372  1.00 15.07           H  
ATOM    626  HB3 LEU A  43      10.998 -18.816  82.467  1.00 14.78           H  
ATOM    627  HB2 LEU A  43       9.985 -18.024  83.630  1.00 14.78           H  
ATOM    628  HG  LEU A  43       8.856 -16.813  81.716  1.00 14.22           H  
ATOM    629 HD11 LEU A  43      11.220 -15.467  81.284  1.00 14.88           H  
ATOM    630 HD12 LEU A  43      10.209 -15.314  82.710  1.00 14.88           H  
ATOM    631 HD13 LEU A  43      11.605 -16.376  82.737  1.00 14.88           H  
ATOM    632 HD21 LEU A  43       9.237 -17.345  79.553  1.00 14.55           H  
ATOM    633 HD22 LEU A  43      10.931 -17.000  79.718  1.00 14.55           H  
ATOM    634 HD23 LEU A  43      10.328 -18.611  80.049  1.00 14.55           H  
ATOM    635  N   GLU A  44       9.020 -20.859  84.467  1.00 15.15           N  
ATOM    636  CA  GLU A  44       9.191 -22.052  85.303  1.00 17.39           C  
ATOM    637  C   GLU A  44       8.326 -23.235  84.830  1.00 17.02           C  
ATOM    638  O   GLU A  44       8.792 -24.373  84.880  1.00 18.47           O  
ATOM    639  CB  GLU A  44       8.854 -21.707  86.769  1.00 19.92           C  
ATOM    640  CG  GLU A  44       9.839 -20.720  87.440  1.00 21.49           C  
ATOM    641  CD  GLU A  44       9.316 -20.061  88.730  1.00 24.54           C  
ATOM    642  OE1 GLU A  44       8.404 -20.627  89.375  1.00 25.74           O  
ATOM    643  OE2 GLU A  44       9.850 -18.981  89.061  1.00 26.10           O1-
ATOM    644  H   GLU A  44       8.562 -20.075  84.914  1.00 15.15           H  
ATOM    645  HA  GLU A  44      10.237 -22.359  85.248  1.00 17.39           H  
ATOM    646  HB3 GLU A  44       8.813 -22.622  87.363  1.00 19.92           H  
ATOM    647  HB2 GLU A  44       7.845 -21.294  86.798  1.00 19.92           H  
ATOM    648  HG3 GLU A  44      10.133 -19.940  86.740  1.00 21.49           H  
ATOM    649  HG2 GLU A  44      10.759 -21.252  87.682  1.00 21.49           H  
ATOM    650  N   ALA A  45       7.101 -22.939  84.358  1.00 18.66           N  
ATOM    651  CA  ALA A  45       6.155 -23.903  83.790  1.00 18.72           C  
ATOM    652  C   ALA A  45       6.489 -24.345  82.351  1.00 18.39           C  
ATOM    653  O   ALA A  45       5.847 -25.274  81.861  1.00 19.80           O  
ATOM    654  CB  ALA A  45       4.738 -23.311  83.865  1.00 18.79           C  
ATOM    655  H   ALA A  45       6.793 -21.976  84.363  1.00 18.66           H  
ATOM    656  HA  ALA A  45       6.172 -24.801  84.410  1.00 18.72           H  
ATOM    657  HB1 ALA A  45       3.995 -23.999  83.460  1.00 18.79           H  
ATOM    658  HB2 ALA A  45       4.456 -23.103  84.897  1.00 18.79           H  
ATOM    659  HB3 ALA A  45       4.659 -22.378  83.307  1.00 18.79           H  
ATOM    660  N   GLY A  46       7.482 -23.705  81.709  1.00 19.26           N  
ATOM    661  CA  GLY A  46       7.953 -24.057  80.371  1.00 19.00           C  
ATOM    662  C   GLY A  46       7.174 -23.342  79.255  1.00 18.23           C  
ATOM    663  O   GLY A  46       7.337 -23.717  78.095  1.00 18.71           O  
ATOM    664  H   GLY A  46       7.962 -22.949  82.177  1.00 19.26           H  
ATOM    665  HA3 GLY A  46       7.914 -25.136  80.214  1.00 19.00           H  
ATOM    666  HA2 GLY A  46       9.001 -23.767  80.292  1.00 19.00           H  
ATOM    667  N   GLU A  47       6.355 -22.320  79.577  1.00 18.20           N  
ATOM    668  CA  GLU A  47       5.700 -21.438  78.604  1.00 17.39           C  
ATOM    669  C   GLU A  47       6.738 -20.602  77.842  1.00 15.94           C  
ATOM    670  O   GLU A  47       7.754 -20.212  78.425  1.00 16.72           O  
ATOM    671  CB  GLU A  47       4.707 -20.490  79.313  1.00 18.50           C  
ATOM    672  CG  GLU A  47       3.622 -21.183  80.169  1.00 18.97           C  
ATOM    673  CD  GLU A  47       2.626 -22.057  79.390  1.00 20.00           C  
ATOM    674  OE1 GLU A  47       2.144 -23.037  80.000  1.00 24.20           O  
ATOM    675  OE2 GLU A  47       2.340 -21.739  78.213  1.00 19.16           O1-
ATOM    676  H   GLU A  47       6.260 -22.050  80.547  1.00 18.20           H  
ATOM    677  HA  GLU A  47       5.159 -22.063  77.891  1.00 17.39           H  
ATOM    678  HB3 GLU A  47       4.228 -19.844  78.574  1.00 18.50           H  
ATOM    679  HB2 GLU A  47       5.271 -19.808  79.944  1.00 18.50           H  
ATOM    680  HG3 GLU A  47       3.045 -20.417  80.688  1.00 18.97           H  
ATOM    681  HG2 GLU A  47       4.094 -21.777  80.953  1.00 18.97           H  
ATOM    682  N   SER A  48       6.454 -20.345  76.555  1.00 13.83           N  
ATOM    683  CA  SER A  48       7.373 -19.650  75.656  1.00 13.00           C  
ATOM    684  C   SER A  48       7.628 -18.190  76.069  1.00 13.67           C  
ATOM    685  O   SER A  48       6.736 -17.542  76.618  1.00 14.18           O  
ATOM    686  CB  SER A  48       6.898 -19.788  74.192  1.00 11.61           C  
ATOM    687  OG  SER A  48       5.887 -18.865  73.835  1.00 10.23           O  
ATOM    688  H   SER A  48       5.588 -20.675  76.152  1.00 13.83           H  
ATOM    689  HA  SER A  48       8.307 -20.199  75.743  1.00 13.00           H  
ATOM    690  HB3 SER A  48       6.550 -20.801  73.990  1.00 11.61           H  
ATOM    691  HB2 SER A  48       7.742 -19.616  73.524  1.00 11.61           H  
ATOM    692  HG  SER A  48       5.043 -19.174  74.184  1.00 10.23           H  
ATOM    693  N   ALA A  49       8.837 -17.698  75.751  1.00 13.08           N  
ATOM    694  CA  ALA A  49       9.262 -16.312  75.951  1.00 13.84           C  
ATOM    695  C   ALA A  49       8.341 -15.295  75.256  1.00 14.22           C  
ATOM    696  O   ALA A  49       8.102 -14.232  75.822  1.00 13.55           O  
ATOM    697  CB  ALA A  49      10.713 -16.150  75.471  1.00 14.44           C  
ATOM    698  H   ALA A  49       9.519 -18.315  75.325  1.00 13.08           H  
ATOM    699  HA  ALA A  49       9.238 -16.112  77.024  1.00 13.84           H  
ATOM    700  HB1 ALA A  49      11.053 -15.120  75.576  1.00 14.44           H  
ATOM    701  HB2 ALA A  49      11.390 -16.776  76.052  1.00 14.44           H  
ATOM    702  HB3 ALA A  49      10.825 -16.428  74.422  1.00 14.44           H  
ATOM    703  N   LEU A  50       7.819 -15.665  74.072  1.00 14.80           N  
ATOM    704  CA  LEU A  50       6.866 -14.899  73.269  1.00 13.91           C  
ATOM    705  C   LEU A  50       5.516 -14.679  73.980  1.00 14.62           C  
ATOM    706  O   LEU A  50       5.025 -13.550  73.985  1.00 14.10           O  
ATOM    707  CB  LEU A  50       6.717 -15.596  71.896  1.00 15.00           C  
ATOM    708  CG  LEU A  50       5.800 -14.882  70.880  1.00 14.38           C  
ATOM    709  CD1 LEU A  50       6.307 -13.464  70.550  1.00 15.25           C  
ATOM    710  CD2 LEU A  50       5.600 -15.747  69.619  1.00 14.38           C  
ATOM    711  H   LEU A  50       8.068 -16.571  73.700  1.00 14.80           H  
ATOM    712  HA  LEU A  50       7.309 -13.918  73.104  1.00 13.91           H  
ATOM    713  HB3 LEU A  50       6.339 -16.608  72.059  1.00 15.00           H  
ATOM    714  HB2 LEU A  50       7.706 -15.719  71.450  1.00 15.00           H  
ATOM    715  HG  LEU A  50       4.812 -14.774  71.323  1.00 14.38           H  
ATOM    716 HD11 LEU A  50       6.101 -13.168  69.521  1.00 15.25           H  
ATOM    717 HD12 LEU A  50       5.822 -12.734  71.196  1.00 15.25           H  
ATOM    718 HD13 LEU A  50       7.383 -13.370  70.703  1.00 15.25           H  
ATOM    719 HD21 LEU A  50       4.570 -16.094  69.544  1.00 14.38           H  
ATOM    720 HD22 LEU A  50       5.816 -15.205  68.702  1.00 14.38           H  
ATOM    721 HD23 LEU A  50       6.238 -16.631  69.621  1.00 14.38           H  
ATOM    722  N   ASP A  51       4.964 -15.741  74.593  1.00 13.64           N  
ATOM    723  CA  ASP A  51       3.751 -15.696  75.422  1.00 14.20           C  
ATOM    724  C   ASP A  51       3.950 -14.905  76.723  1.00 12.83           C  
ATOM    725  O   ASP A  51       3.026 -14.214  77.148  1.00 12.08           O  
ATOM    726  CB  ASP A  51       3.197 -17.104  75.761  1.00 14.95           C  
ATOM    727  CG  ASP A  51       2.846 -17.993  74.556  1.00 15.66           C  
ATOM    728  OD1 ASP A  51       2.433 -17.448  73.508  1.00 18.10           O  
ATOM    729  OD2 ASP A  51       2.880 -19.229  74.745  1.00 15.76           O1-
ATOM    730  H   ASP A  51       5.426 -16.639  74.534  1.00 13.64           H  
ATOM    731  HA  ASP A  51       2.987 -15.160  74.857  1.00 14.20           H  
ATOM    732  HB3 ASP A  51       2.296 -17.012  76.369  1.00 14.95           H  
ATOM    733  HB2 ASP A  51       3.932 -17.636  76.369  1.00 14.95           H  
ATOM    734  N   VAL A  52       5.147 -15.016  77.317  1.00 11.27           N  
ATOM    735  CA  VAL A  52       5.518 -14.374  78.574  1.00 11.48           C  
ATOM    736  C   VAL A  52       5.670 -12.847  78.469  1.00 11.50           C  
ATOM    737  O   VAL A  52       5.166 -12.154  79.351  1.00 13.09           O  
ATOM    738  CB  VAL A  52       6.792 -15.039  79.170  1.00 11.44           C  
ATOM    739  CG1 VAL A  52       7.570 -14.216  80.216  1.00 11.20           C  
ATOM    740  CG2 VAL A  52       6.385 -16.386  79.779  1.00 11.86           C  
ATOM    741  H   VAL A  52       5.844 -15.624  76.907  1.00 11.27           H  
ATOM    742  HA  VAL A  52       4.693 -14.545  79.269  1.00 11.48           H  
ATOM    743  HB  VAL A  52       7.487 -15.245  78.356  1.00 11.44           H  
ATOM    744 HG11 VAL A  52       8.398 -14.788  80.632  1.00 11.20           H  
ATOM    745 HG12 VAL A  52       8.004 -13.311  79.791  1.00 11.20           H  
ATOM    746 HG13 VAL A  52       6.919 -13.929  81.041  1.00 11.20           H  
ATOM    747 HG21 VAL A  52       7.216 -16.923  80.223  1.00 11.86           H  
ATOM    748 HG22 VAL A  52       5.658 -16.208  80.564  1.00 11.86           H  
ATOM    749 HG23 VAL A  52       5.924 -17.048  79.046  1.00 11.86           H  
ATOM    750  N   VAL A  53       6.306 -12.346  77.395  1.00 11.17           N  
ATOM    751  CA  VAL A  53       6.424 -10.907  77.139  1.00 11.32           C  
ATOM    752  C   VAL A  53       5.101 -10.264  76.688  1.00 11.27           C  
ATOM    753  O   VAL A  53       4.865  -9.103  77.018  1.00 10.21           O  
ATOM    754  CB  VAL A  53       7.520 -10.562  76.096  1.00 12.00           C  
ATOM    755  CG1 VAL A  53       8.905 -10.953  76.617  1.00 12.38           C  
ATOM    756  CG2 VAL A  53       7.278 -11.112  74.677  1.00 11.61           C  
ATOM    757  H   VAL A  53       6.718 -12.968  76.711  1.00 11.17           H  
ATOM    758  HA  VAL A  53       6.704 -10.433  78.081  1.00 11.32           H  
ATOM    759  HB  VAL A  53       7.550  -9.476  76.000  1.00 12.00           H  
ATOM    760 HG11 VAL A  53       9.678 -10.602  75.940  1.00 12.38           H  
ATOM    761 HG12 VAL A  53       9.098 -10.517  77.597  1.00 12.38           H  
ATOM    762 HG13 VAL A  53       9.012 -12.030  76.709  1.00 12.38           H  
ATOM    763 HG21 VAL A  53       8.120 -10.896  74.022  1.00 11.61           H  
ATOM    764 HG22 VAL A  53       7.156 -12.189  74.690  1.00 11.61           H  
ATOM    765 HG23 VAL A  53       6.392 -10.686  74.209  1.00 11.61           H  
ATOM    766  N   THR A  54       4.248 -11.039  75.994  1.00 11.44           N  
ATOM    767  CA  THR A  54       2.898 -10.632  75.609  1.00 12.03           C  
ATOM    768  C   THR A  54       1.985 -10.486  76.839  1.00 12.41           C  
ATOM    769  O   THR A  54       1.319  -9.461  76.950  1.00 13.80           O  
ATOM    770  CB  THR A  54       2.260 -11.645  74.624  1.00 11.82           C  
ATOM    771  CG2 THR A  54       0.776 -11.421  74.281  1.00 11.81           C  
ATOM    772  OG1 THR A  54       2.990 -11.604  73.415  1.00 12.46           O  
ATOM    773  H   THR A  54       4.513 -11.987  75.767  1.00 11.44           H  
ATOM    774  HA  THR A  54       2.964  -9.659  75.117  1.00 12.03           H  
ATOM    775  HB  THR A  54       2.366 -12.653  75.025  1.00 11.82           H  
ATOM    776 HG21 THR A  54       0.422 -12.163  73.567  1.00 11.81           H  
ATOM    777 HG22 THR A  54       0.135 -11.518  75.157  1.00 11.81           H  
ATOM    778 HG23 THR A  54       0.614 -10.434  73.847  1.00 11.81           H  
ATOM    779  HG1 THR A  54       3.880 -11.930  73.589  1.00 12.46           H  
ATOM    780  N   GLU A  55       1.999 -11.482  77.744  1.00 12.68           N  
ATOM    781  CA  GLU A  55       1.223 -11.484  78.985  1.00 13.28           C  
ATOM    782  C   GLU A  55       1.695 -10.426  79.996  1.00 11.71           C  
ATOM    783  O   GLU A  55       0.852  -9.784  80.619  1.00 10.61           O  
ATOM    784  CB  GLU A  55       1.199 -12.913  79.585  1.00 12.86           C  
ATOM    785  CG  GLU A  55       0.459 -13.082  80.939  1.00 14.06           C  
ATOM    786  CD  GLU A  55      -1.044 -12.750  80.942  1.00 14.92           C  
ATOM    787  OE1 GLU A  55      -1.674 -12.784  79.862  1.00 16.22           O  
ATOM    788  OE2 GLU A  55      -1.560 -12.474  82.048  1.00 13.68           O1-
ATOM    789  H   GLU A  55       2.569 -12.302  77.579  1.00 12.68           H  
ATOM    790  HA  GLU A  55       0.202 -11.220  78.708  1.00 13.28           H  
ATOM    791  HB3 GLU A  55       2.226 -13.258  79.715  1.00 12.86           H  
ATOM    792  HB2 GLU A  55       0.763 -13.598  78.856  1.00 12.86           H  
ATOM    793  HG3 GLU A  55       0.964 -12.505  81.715  1.00 14.06           H  
ATOM    794  HG2 GLU A  55       0.544 -14.121  81.252  1.00 14.06           H  
ATOM    795  N   ALA A  56       3.021 -10.238  80.116  1.00 12.49           N  
ATOM    796  CA  ALA A  56       3.635  -9.230  80.980  1.00 12.31           C  
ATOM    797  C   ALA A  56       3.276  -7.795  80.567  1.00 12.13           C  
ATOM    798  O   ALA A  56       2.859  -7.023  81.429  1.00 11.10           O  
ATOM    799  CB  ALA A  56       5.155  -9.435  81.025  1.00 11.94           C  
ATOM    800  H   ALA A  56       3.658 -10.820  79.588  1.00 12.49           H  
ATOM    801  HA  ALA A  56       3.250  -9.389  81.989  1.00 12.31           H  
ATOM    802  HB1 ALA A  56       5.642  -8.654  81.607  1.00 11.94           H  
ATOM    803  HB2 ALA A  56       5.406 -10.390  81.487  1.00 11.94           H  
ATOM    804  HB3 ALA A  56       5.587  -9.425  80.024  1.00 11.94           H  
ATOM    805  N   VAL A  57       3.377  -7.485  79.261  1.00 13.01           N  
ATOM    806  CA  VAL A  57       2.937  -6.207  78.695  1.00 13.13           C  
ATOM    807  C   VAL A  57       1.407  -6.023  78.739  1.00 13.66           C  
ATOM    808  O   VAL A  57       0.973  -4.891  78.935  1.00 14.38           O  
ATOM    809  CB  VAL A  57       3.482  -5.979  77.252  1.00 12.34           C  
ATOM    810  CG1 VAL A  57       2.803  -4.860  76.435  1.00 12.89           C  
ATOM    811  CG2 VAL A  57       4.988  -5.685  77.300  1.00 12.29           C  
ATOM    812  H   VAL A  57       3.726  -8.170  78.604  1.00 13.01           H  
ATOM    813  HA  VAL A  57       3.360  -5.423  79.324  1.00 13.13           H  
ATOM    814  HB  VAL A  57       3.344  -6.905  76.693  1.00 12.34           H  
ATOM    815 HG11 VAL A  57       3.283  -4.727  75.466  1.00 12.89           H  
ATOM    816 HG12 VAL A  57       1.754  -5.071  76.247  1.00 12.89           H  
ATOM    817 HG13 VAL A  57       2.840  -3.909  76.956  1.00 12.89           H  
ATOM    818 HG21 VAL A  57       5.396  -5.534  76.303  1.00 12.29           H  
ATOM    819 HG22 VAL A  57       5.196  -4.783  77.877  1.00 12.29           H  
ATOM    820 HG23 VAL A  57       5.533  -6.505  77.759  1.00 12.29           H  
ATOM    821  N   ARG A  58       0.620  -7.110  78.622  1.00 14.03           N  
ATOM    822  CA  ARG A  58      -0.840  -7.075  78.756  1.00 13.99           C  
ATOM    823  C   ARG A  58      -1.291  -6.672  80.173  1.00 14.05           C  
ATOM    824  O   ARG A  58      -2.222  -5.882  80.295  1.00 12.98           O  
ATOM    825  CB  ARG A  58      -1.467  -8.416  78.319  1.00 14.98           C  
ATOM    826  CG  ARG A  58      -3.000  -8.369  78.140  1.00 14.82           C  
ATOM    827  CD  ARG A  58      -3.687  -9.745  78.135  1.00 16.11           C  
ATOM    828  NE  ARG A  58      -3.709 -10.378  79.465  1.00 16.20           N  
ATOM    829  CZ  ARG A  58      -4.560 -10.135  80.479  1.00 15.89           C  
ATOM    830  NH1 ARG A  58      -5.552  -9.234  80.387  1.00 17.10           N  
ATOM    831  NH2 ARG A  58      -4.407 -10.821  81.618  1.00 15.54           N1+
ATOM    832  H   ARG A  58       1.034  -8.016  78.445  1.00 14.03           H  
ATOM    833  HA  ARG A  58      -1.197  -6.311  78.067  1.00 13.99           H  
ATOM    834  HB3 ARG A  58      -1.190  -9.193  79.031  1.00 14.98           H  
ATOM    835  HB2 ARG A  58      -1.047  -8.718  77.361  1.00 14.98           H  
ATOM    836  HG3 ARG A  58      -3.276  -7.802  77.252  1.00 14.82           H  
ATOM    837  HG2 ARG A  58      -3.422  -7.808  78.973  1.00 14.82           H  
ATOM    838  HD3 ARG A  58      -3.086 -10.421  77.526  1.00 16.11           H  
ATOM    839  HD2 ARG A  58      -4.672  -9.717  77.671  1.00 16.11           H  
ATOM    840  HE  ARG A  58      -2.984 -11.072  79.621  1.00 16.20           H  
ATOM    841 HH12 ARG A  58      -6.173  -9.067  81.165  1.00 17.10           H  
ATOM    842 HH11 ARG A  58      -5.671  -8.705  79.535  1.00 17.10           H  
ATOM    843 HH22 ARG A  58      -5.027 -10.673  82.400  1.00 15.54           H  
ATOM    844 HH21 ARG A  58      -3.640 -11.479  81.711  1.00 15.54           H  
ATOM    845  N   LEU A  59      -0.605  -7.175  81.212  1.00 13.87           N  
ATOM    846  CA  LEU A  59      -0.854  -6.798  82.606  1.00 14.62           C  
ATOM    847  C   LEU A  59      -0.416  -5.356  82.920  1.00 14.86           C  
ATOM    848  O   LEU A  59      -1.089  -4.694  83.709  1.00 13.89           O  
ATOM    849  CB  LEU A  59      -0.141  -7.781  83.549  1.00 15.63           C  
ATOM    850  CG  LEU A  59      -0.719  -9.210  83.561  1.00 15.76           C  
ATOM    851  CD1 LEU A  59       0.253 -10.187  84.257  1.00 16.07           C  
ATOM    852  CD2 LEU A  59      -2.130  -9.247  84.181  1.00 16.07           C  
ATOM    853  H   LEU A  59       0.142  -7.837  81.049  1.00 13.87           H  
ATOM    854  HA  LEU A  59      -1.928  -6.855  82.788  1.00 14.62           H  
ATOM    855  HB3 LEU A  59      -0.205  -7.389  84.563  1.00 15.63           H  
ATOM    856  HB2 LEU A  59       0.919  -7.808  83.290  1.00 15.63           H  
ATOM    857  HG  LEU A  59      -0.818  -9.552  82.532  1.00 15.76           H  
ATOM    858 HD11 LEU A  59      -0.182 -10.659  85.138  1.00 16.07           H  
ATOM    859 HD12 LEU A  59       0.548 -10.984  83.574  1.00 16.07           H  
ATOM    860 HD13 LEU A  59       1.170  -9.699  84.586  1.00 16.07           H  
ATOM    861 HD21 LEU A  59      -2.314 -10.158  84.750  1.00 16.07           H  
ATOM    862 HD22 LEU A  59      -2.306  -8.403  84.850  1.00 16.07           H  
ATOM    863 HD23 LEU A  59      -2.888  -9.198  83.401  1.00 16.07           H  
ATOM    864  N   LEU A  60       0.674  -4.888  82.285  1.00 13.85           N  
ATOM    865  CA  LEU A  60       1.157  -3.508  82.377  1.00 14.52           C  
ATOM    866  C   LEU A  60       0.218  -2.510  81.666  1.00 14.30           C  
ATOM    867  O   LEU A  60       0.084  -1.384  82.143  1.00 13.51           O  
ATOM    868  CB  LEU A  60       2.585  -3.416  81.800  1.00 14.19           C  
ATOM    869  CG  LEU A  60       3.698  -4.088  82.630  1.00 14.93           C  
ATOM    870  CD1 LEU A  60       4.939  -4.457  81.791  1.00 14.99           C  
ATOM    871  CD2 LEU A  60       4.098  -3.232  83.843  1.00 15.80           C  
ATOM    872  H   LEU A  60       1.188  -5.500  81.666  1.00 13.85           H  
ATOM    873  HA  LEU A  60       1.185  -3.226  83.430  1.00 14.52           H  
ATOM    874  HB3 LEU A  60       2.850  -2.372  81.719  1.00 14.19           H  
ATOM    875  HB2 LEU A  60       2.576  -3.811  80.785  1.00 14.19           H  
ATOM    876  HG  LEU A  60       3.285  -5.018  83.003  1.00 14.93           H  
ATOM    877 HD11 LEU A  60       5.133  -5.529  81.833  1.00 14.99           H  
ATOM    878 HD12 LEU A  60       4.834  -4.192  80.739  1.00 14.99           H  
ATOM    879 HD13 LEU A  60       5.839  -3.963  82.156  1.00 14.99           H  
ATOM    880 HD21 LEU A  60       4.826  -3.751  84.467  1.00 15.80           H  
ATOM    881 HD22 LEU A  60       4.540  -2.284  83.534  1.00 15.80           H  
ATOM    882 HD23 LEU A  60       3.237  -3.008  84.470  1.00 15.80           H  
ATOM    883  N   GLU A  61      -0.437  -2.953  80.576  1.00 15.41           N  
ATOM    884  CA  GLU A  61      -1.505  -2.236  79.877  1.00 14.64           C  
ATOM    885  C   GLU A  61      -2.786  -2.115  80.714  1.00 15.32           C  
ATOM    886  O   GLU A  61      -3.382  -1.046  80.714  1.00 14.51           O  
ATOM    887  CB  GLU A  61      -1.836  -2.925  78.541  1.00 13.93           C  
ATOM    888  CG  GLU A  61      -0.817  -2.676  77.410  1.00 13.25           C  
ATOM    889  CD  GLU A  61      -0.986  -3.599  76.190  1.00 12.57           C  
ATOM    890  OE1 GLU A  61      -1.840  -4.511  76.217  1.00 12.58           O  
ATOM    891  OE2 GLU A  61      -0.255  -3.368  75.207  1.00 11.94           O1-
ATOM    892  H   GLU A  61      -0.230  -3.878  80.223  1.00 15.41           H  
ATOM    893  HA  GLU A  61      -1.144  -1.231  79.667  1.00 14.64           H  
ATOM    894  HB3 GLU A  61      -2.826  -2.628  78.190  1.00 13.93           H  
ATOM    895  HB2 GLU A  61      -1.907  -3.993  78.731  1.00 13.93           H  
ATOM    896  HG3 GLU A  61       0.202  -2.776  77.782  1.00 13.25           H  
ATOM    897  HG2 GLU A  61      -0.912  -1.643  77.075  1.00 13.25           H  
ATOM    898  N   GLU A  62      -3.193  -3.195  81.402  1.00 16.11           N  
ATOM    899  CA  GLU A  62      -4.372  -3.213  82.275  1.00 18.08           C  
ATOM    900  C   GLU A  62      -4.208  -2.364  83.548  1.00 17.27           C  
ATOM    901  O   GLU A  62      -5.199  -1.816  84.029  1.00 17.58           O  
ATOM    902  CB  GLU A  62      -4.735  -4.671  82.639  1.00 19.63           C  
ATOM    903  CG  GLU A  62      -5.299  -5.503  81.467  1.00 19.05           C  
ATOM    904  CD  GLU A  62      -6.685  -5.055  80.986  1.00 18.07           C  
ATOM    905  OE1 GLU A  62      -7.606  -4.980  81.828  1.00 20.61           O  
ATOM    906  OE2 GLU A  62      -6.812  -4.809  79.767  1.00 18.07           O1-
ATOM    907  H   GLU A  62      -2.674  -4.060  81.329  1.00 16.11           H  
ATOM    908  HA  GLU A  62      -5.203  -2.775  81.720  1.00 18.08           H  
ATOM    909  HB3 GLU A  62      -5.433  -4.693  83.477  1.00 19.63           H  
ATOM    910  HB2 GLU A  62      -3.839  -5.174  83.006  1.00 19.63           H  
ATOM    911  HG3 GLU A  62      -5.372  -6.546  81.775  1.00 19.05           H  
ATOM    912  HG2 GLU A  62      -4.609  -5.487  80.626  1.00 19.05           H  
ATOM    913  N   CYS A  63      -2.969  -2.271  84.059  1.00 17.53           N  
ATOM    914  CA  CYS A  63      -2.604  -1.514  85.253  1.00 19.35           C  
ATOM    915  C   CYS A  63      -2.605   0.005  84.940  1.00 17.34           C  
ATOM    916  O   CYS A  63      -1.803   0.428  84.106  1.00 13.14           O  
ATOM    917  CB  CYS A  63      -1.231  -1.995  85.767  1.00 20.49           C  
ATOM    918  SG  CYS A  63      -0.744  -1.138  87.294  1.00 22.43           S  
ATOM    919  H   CYS A  63      -2.212  -2.755  83.596  1.00 17.53           H  
ATOM    920  HA  CYS A  63      -3.332  -1.777  86.017  1.00 19.35           H  
ATOM    921  HB3 CYS A  63      -0.461  -1.854  85.010  1.00 20.49           H  
ATOM    922  HB2 CYS A  63      -1.264  -3.065  85.979  1.00 20.49           H  
ATOM    923  HG  CYS A  63      -1.652  -1.724  88.081  1.00 22.43           H  
ATOM    924  N   PRO A  64      -3.494   0.798  85.592  1.00 17.83           N  
ATOM    925  CA  PRO A  64      -3.665   2.234  85.286  1.00 17.51           C  
ATOM    926  C   PRO A  64      -2.504   3.159  85.708  1.00 16.64           C  
ATOM    927  O   PRO A  64      -2.540   4.344  85.375  1.00 17.23           O  
ATOM    928  CB  PRO A  64      -4.971   2.603  86.010  1.00 17.20           C  
ATOM    929  CG  PRO A  64      -5.000   1.676  87.212  1.00 18.29           C  
ATOM    930  CD  PRO A  64      -4.409   0.384  86.660  1.00 17.66           C  
ATOM    931  HA  PRO A  64      -3.814   2.357  84.215  1.00 17.51           H  
ATOM    932  HB3 PRO A  64      -5.821   2.388  85.363  1.00 17.20           H  
ATOM    933  HB2 PRO A  64      -5.041   3.653  86.294  1.00 17.20           H  
ATOM    934  HG3 PRO A  64      -5.995   1.549  87.640  1.00 18.29           H  
ATOM    935  HG2 PRO A  64      -4.346   2.073  87.990  1.00 18.29           H  
ATOM    936  HD2 PRO A  64      -3.912  -0.176  87.452  1.00 17.66           H  
ATOM    937  HD3 PRO A  64      -5.196  -0.238  86.233  1.00 17.66           H  
ATOM    938  N   LEU A  65      -1.505   2.616  86.424  1.00 16.02           N  
ATOM    939  CA  LEU A  65      -0.313   3.328  86.881  1.00 16.40           C  
ATOM    940  C   LEU A  65       0.667   3.687  85.749  1.00 16.31           C  
ATOM    941  O   LEU A  65       1.419   4.648  85.913  1.00 15.23           O  
ATOM    942  CB  LEU A  65       0.418   2.459  87.927  1.00 17.38           C  
ATOM    943  CG  LEU A  65      -0.338   2.232  89.253  1.00 18.83           C  
ATOM    944  CD1 LEU A  65       0.439   1.242  90.143  1.00 19.80           C  
ATOM    945  CD2 LEU A  65      -0.640   3.550  89.997  1.00 19.25           C  
ATOM    946  H   LEU A  65      -1.545   1.634  86.656  1.00 16.02           H  
ATOM    947  HA  LEU A  65      -0.629   4.266  87.341  1.00 16.40           H  
ATOM    948  HB3 LEU A  65       1.373   2.914  88.174  1.00 17.38           H  
ATOM    949  HB2 LEU A  65       0.664   1.498  87.473  1.00 17.38           H  
ATOM    950  HG  LEU A  65      -1.291   1.757  89.015  1.00 18.83           H  
ATOM    951 HD11 LEU A  65      -0.232   0.516  90.603  1.00 19.80           H  
ATOM    952 HD12 LEU A  65       1.184   0.678  89.581  1.00 19.80           H  
ATOM    953 HD13 LEU A  65       0.976   1.752  90.941  1.00 19.80           H  
ATOM    954 HD21 LEU A  65      -0.459   3.475  91.070  1.00 19.25           H  
ATOM    955 HD22 LEU A  65      -0.031   4.376  89.629  1.00 19.25           H  
ATOM    956 HD23 LEU A  65      -1.686   3.832  89.871  1.00 19.25           H  
ATOM    957  N   PHE A  66       0.661   2.913  84.650  1.00 17.58           N  
ATOM    958  CA  PHE A  66       1.638   3.025  83.567  1.00 16.69           C  
ATOM    959  C   PHE A  66       0.982   3.557  82.287  1.00 16.19           C  
ATOM    960  O   PHE A  66      -0.201   3.313  82.047  1.00 15.03           O  
ATOM    961  CB  PHE A  66       2.250   1.644  83.284  1.00 17.34           C  
ATOM    962  CG  PHE A  66       2.845   0.933  84.485  1.00 16.49           C  
ATOM    963  CD1 PHE A  66       3.990   1.445  85.127  1.00 16.04           C  
ATOM    964  CD2 PHE A  66       2.200  -0.197  85.027  1.00 15.90           C  
ATOM    965  CE1 PHE A  66       4.503   0.798  86.243  1.00 16.42           C  
ATOM    966  CE2 PHE A  66       2.721  -0.819  86.153  1.00 17.11           C  
ATOM    967  CZ  PHE A  66       3.870  -0.326  86.757  1.00 15.95           C  
ATOM    968  H   PHE A  66      -0.012   2.163  84.566  1.00 17.58           H  
ATOM    969  HA  PHE A  66       2.446   3.702  83.851  1.00 16.69           H  
ATOM    970  HB3 PHE A  66       3.056   1.787  82.566  1.00 17.34           H  
ATOM    971  HB2 PHE A  66       1.521   0.988  82.804  1.00 17.34           H  
ATOM    972  HD1 PHE A  66       4.480   2.329  84.746  1.00 16.04           H  
ATOM    973  HD2 PHE A  66       1.308  -0.583  84.560  1.00 15.90           H  
ATOM    974  HE1 PHE A  66       5.400   1.174  86.713  1.00 16.42           H  
ATOM    975  HE2 PHE A  66       2.232  -1.694  86.554  1.00 17.11           H  
ATOM    976  HZ  PHE A  66       4.267  -0.818  87.631  1.00 15.95           H  
ATOM    977  N   ASN A  67       1.782   4.231  81.457  1.00 17.00           N  
ATOM    978  CA  ASN A  67       1.381   4.777  80.169  1.00 16.16           C  
ATOM    979  C   ASN A  67       1.457   3.673  79.094  1.00 16.39           C  
ATOM    980  O   ASN A  67       2.437   3.585  78.352  1.00 15.75           O  
ATOM    981  CB  ASN A  67       2.356   5.936  79.844  1.00 15.60           C  
ATOM    982  CG  ASN A  67       2.143   6.546  78.459  1.00 15.25           C  
ATOM    983  ND2 ASN A  67       3.201   6.650  77.663  1.00 16.24           N  
ATOM    984  OD1 ASN A  67       1.017   6.840  78.082  1.00 14.64           O  
ATOM    985  H   ASN A  67       2.757   4.299  81.703  1.00 17.00           H  
ATOM    986  HA  ASN A  67       0.364   5.163  80.227  1.00 16.16           H  
ATOM    987  HB3 ASN A  67       3.390   5.611  79.953  1.00 15.60           H  
ATOM    988  HB2 ASN A  67       2.214   6.735  80.572  1.00 15.60           H  
ATOM    989 HD22 ASN A  67       3.133   7.123  76.767  1.00 16.24           H  
ATOM    990 HD21 ASN A  67       4.077   6.209  77.917  1.00 16.24           H  
ATOM    991  N   ALA A  68       0.406   2.862  78.994  1.00 15.44           N  
ATOM    992  CA  ALA A  68       0.101   1.933  77.912  1.00 15.49           C  
ATOM    993  C   ALA A  68      -1.303   1.404  78.181  1.00 15.57           C  
ATOM    994  O   ALA A  68      -1.623   1.165  79.336  1.00 14.36           O  
ATOM    995  CB  ALA A  68       1.110   0.778  77.847  1.00 15.11           C  
ATOM    996  H   ALA A  68      -0.290   2.879  79.740  1.00 15.44           H  
ATOM    997  HA  ALA A  68       0.099   2.479  76.970  1.00 15.49           H  
ATOM    998  HB1 ALA A  68       0.868   0.094  77.035  1.00 15.11           H  
ATOM    999  HB2 ALA A  68       2.126   1.129  77.677  1.00 15.11           H  
ATOM   1000  HB3 ALA A  68       1.101   0.203  78.774  1.00 15.11           H  
ATOM   1001  N   GLY A  69      -2.127   1.200  77.145  1.00 15.79           N  
ATOM   1002  CA  GLY A  69      -3.482   0.648  77.250  1.00 15.33           C  
ATOM   1003  C   GLY A  69      -4.349   1.522  78.168  1.00 16.94           C  
ATOM   1004  O   GLY A  69      -4.534   2.709  77.907  1.00 17.52           O  
ATOM   1005  H   GLY A  69      -1.799   1.412  76.214  1.00 15.79           H  
ATOM   1006  HA3 GLY A  69      -3.433  -0.377  77.620  1.00 15.33           H  
ATOM   1007  HA2 GLY A  69      -3.933   0.610  76.259  1.00 15.33           H  
ATOM   1008  N   ILE A  70      -4.857   0.921  79.254  1.00 18.53           N  
ATOM   1009  CA  ILE A  70      -5.517   1.606  80.364  1.00 18.07           C  
ATOM   1010  C   ILE A  70      -4.473   2.337  81.234  1.00 17.27           C  
ATOM   1011  O   ILE A  70      -3.516   1.713  81.689  1.00 14.76           O  
ATOM   1012  CB  ILE A  70      -6.344   0.613  81.234  1.00 18.51           C  
ATOM   1013  CG1 ILE A  70      -7.446  -0.073  80.389  1.00 17.96           C  
ATOM   1014  CG2 ILE A  70      -6.966   1.256  82.494  1.00 18.84           C  
ATOM   1015  CD1 ILE A  70      -8.089  -1.292  81.066  1.00 18.51           C  
ATOM   1016  H   ILE A  70      -4.622  -0.046  79.431  1.00 18.53           H  
ATOM   1017  HA  ILE A  70      -6.194   2.345  79.953  1.00 18.07           H  
ATOM   1018  HB  ILE A  70      -5.668  -0.168  81.581  1.00 18.51           H  
ATOM   1019 HG13 ILE A  70      -7.045  -0.408  79.432  1.00 17.96           H  
ATOM   1020 HG12 ILE A  70      -8.219   0.654  80.141  1.00 17.96           H  
ATOM   1021 HG21 ILE A  70      -7.562   0.536  83.055  1.00 18.84           H  
ATOM   1022 HG22 ILE A  70      -6.208   1.626  83.183  1.00 18.84           H  
ATOM   1023 HG23 ILE A  70      -7.618   2.090  82.230  1.00 18.84           H  
ATOM   1024 HD11 ILE A  70      -8.301  -2.071  80.333  1.00 18.51           H  
ATOM   1025 HD12 ILE A  70      -7.442  -1.730  81.827  1.00 18.51           H  
ATOM   1026 HD13 ILE A  70      -9.031  -1.023  81.545  1.00 18.51           H  
ATOM   1027  N   GLY A  71      -4.676   3.648  81.436  1.00 17.27           N  
ATOM   1028  CA  GLY A  71      -3.707   4.515  82.109  1.00 17.40           C  
ATOM   1029  C   GLY A  71      -2.781   5.223  81.111  1.00 16.68           C  
ATOM   1030  O   GLY A  71      -1.836   5.879  81.547  1.00 15.92           O  
ATOM   1031  H   GLY A  71      -5.494   4.095  81.043  1.00 17.27           H  
ATOM   1032  HA3 GLY A  71      -3.086   3.960  82.811  1.00 17.40           H  
ATOM   1033  HA2 GLY A  71      -4.241   5.269  82.685  1.00 17.40           H  
ATOM   1034  N   ALA A  72      -3.043   5.107  79.796  1.00 17.70           N  
ATOM   1035  CA  ALA A  72      -2.359   5.837  78.731  1.00 17.56           C  
ATOM   1036  C   ALA A  72      -2.559   7.356  78.830  1.00 19.18           C  
ATOM   1037  O   ALA A  72      -3.618   7.814  79.260  1.00 16.91           O  
ATOM   1038  CB  ALA A  72      -2.870   5.331  77.378  1.00 17.27           C  
ATOM   1039  H   ALA A  72      -3.816   4.527  79.501  1.00 17.70           H  
ATOM   1040  HA  ALA A  72      -1.292   5.622  78.796  1.00 17.56           H  
ATOM   1041  HB1 ALA A  72      -2.525   5.954  76.553  1.00 17.27           H  
ATOM   1042  HB2 ALA A  72      -2.514   4.318  77.194  1.00 17.27           H  
ATOM   1043  HB3 ALA A  72      -3.960   5.324  77.337  1.00 17.27           H  
ATOM   1044  N   VAL A  73      -1.539   8.122  78.436  1.00 20.91           N  
ATOM   1045  CA  VAL A  73      -1.578   9.574  78.347  1.00 21.49           C  
ATOM   1046  C   VAL A  73      -2.512  10.040  77.216  1.00 20.76           C  
ATOM   1047  O   VAL A  73      -2.814   9.302  76.273  1.00 18.34           O  
ATOM   1048  CB  VAL A  73      -0.148  10.127  78.142  1.00 22.10           C  
ATOM   1049  CG1 VAL A  73       0.752   9.861  79.363  1.00 22.17           C  
ATOM   1050  CG2 VAL A  73       0.504   9.666  76.828  1.00 22.37           C  
ATOM   1051  H   VAL A  73      -0.680   7.670  78.132  1.00 20.91           H  
ATOM   1052  HA  VAL A  73      -1.967   9.955  79.287  1.00 21.49           H  
ATOM   1053  HB  VAL A  73      -0.220  11.213  78.068  1.00 22.10           H  
ATOM   1054 HG11 VAL A  73       1.787  10.134  79.160  1.00 22.17           H  
ATOM   1055 HG12 VAL A  73       0.432  10.471  80.205  1.00 22.17           H  
ATOM   1056 HG13 VAL A  73       0.736   8.822  79.686  1.00 22.17           H  
ATOM   1057 HG21 VAL A  73       1.581   9.811  76.850  1.00 22.37           H  
ATOM   1058 HG22 VAL A  73       0.320   8.619  76.613  1.00 22.37           H  
ATOM   1059 HG23 VAL A  73       0.106  10.218  75.976  1.00 22.37           H  
ATOM   1060  N   PHE A  74      -2.971  11.282  77.347  1.00 20.28           N  
ATOM   1061  CA  PHE A  74      -3.817  11.975  76.383  1.00 21.17           C  
ATOM   1062  C   PHE A  74      -2.981  12.689  75.313  1.00 20.31           C  
ATOM   1063  O   PHE A  74      -1.959  13.299  75.635  1.00 20.76           O  
ATOM   1064  CB  PHE A  74      -4.692  13.008  77.118  1.00 21.45           C  
ATOM   1065  CG  PHE A  74      -5.811  12.440  77.971  1.00 22.62           C  
ATOM   1066  CD1 PHE A  74      -5.538  11.887  79.239  1.00 23.02           C  
ATOM   1067  CD2 PHE A  74      -7.121  12.354  77.458  1.00 22.30           C  
ATOM   1068  CE1 PHE A  74      -6.565  11.336  79.992  1.00 24.56           C  
ATOM   1069  CE2 PHE A  74      -8.140  11.815  78.232  1.00 22.80           C  
ATOM   1070  CZ  PHE A  74      -7.862  11.318  79.499  1.00 23.40           C  
ATOM   1071  H   PHE A  74      -2.737  11.800  78.181  1.00 20.28           H  
ATOM   1072  HA  PHE A  74      -4.474  11.253  75.897  1.00 21.17           H  
ATOM   1073  HB3 PHE A  74      -5.143  13.689  76.395  1.00 21.45           H  
ATOM   1074  HB2 PHE A  74      -4.061  13.629  77.755  1.00 21.45           H  
ATOM   1075  HD1 PHE A  74      -4.532  11.900  79.628  1.00 23.02           H  
ATOM   1076  HD2 PHE A  74      -7.342  12.728  76.472  1.00 22.30           H  
ATOM   1077  HE1 PHE A  74      -6.358  10.927  80.969  1.00 24.56           H  
ATOM   1078  HE2 PHE A  74      -9.147  11.779  77.845  1.00 22.80           H  
ATOM   1079  HZ  PHE A  74      -8.657  10.907  80.102  1.00 23.40           H  
ATOM   1080  N   THR A  75      -3.496  12.676  74.076  1.00 22.12           N  
ATOM   1081  CA  THR A  75      -3.070  13.556  72.989  1.00 21.83           C  
ATOM   1082  C   THR A  75      -3.579  14.999  73.221  1.00 23.17           C  
ATOM   1083  O   THR A  75      -4.409  15.237  74.100  1.00 22.45           O  
ATOM   1084  CB  THR A  75      -3.616  13.043  71.622  1.00 20.58           C  
ATOM   1085  CG2 THR A  75      -3.282  11.574  71.319  1.00 20.53           C  
ATOM   1086  OG1 THR A  75      -5.000  13.282  71.449  1.00 21.15           O  
ATOM   1087  H   THR A  75      -4.338  12.142  73.897  1.00 22.12           H  
ATOM   1088  HA  THR A  75      -1.979  13.573  72.954  1.00 21.83           H  
ATOM   1089  HB  THR A  75      -3.139  13.623  70.833  1.00 20.58           H  
ATOM   1090 HG21 THR A  75      -3.580  11.310  70.305  1.00 20.53           H  
ATOM   1091 HG22 THR A  75      -2.211  11.395  71.405  1.00 20.53           H  
ATOM   1092 HG23 THR A  75      -3.784  10.887  71.998  1.00 20.53           H  
ATOM   1093  HG1 THR A  75      -5.354  12.614  70.851  1.00 21.15           H  
ATOM   1094  N   ARG A  76      -3.078  15.931  72.398  1.00 24.70           N  
ATOM   1095  CA  ARG A  76      -3.459  17.344  72.339  1.00 25.28           C  
ATOM   1096  C   ARG A  76      -4.973  17.577  72.140  1.00 26.06           C  
ATOM   1097  O   ARG A  76      -5.515  18.504  72.741  1.00 27.22           O  
ATOM   1098  CB  ARG A  76      -2.625  17.986  71.210  1.00 25.91           C  
ATOM   1099  CG  ARG A  76      -2.775  19.512  71.021  1.00 26.46           C  
ATOM   1100  CD  ARG A  76      -2.242  19.999  69.662  1.00 25.98           C  
ATOM   1101  NE  ARG A  76      -3.124  19.580  68.555  1.00 26.74           N  
ATOM   1102  CZ  ARG A  76      -2.870  19.564  67.236  1.00 25.32           C  
ATOM   1103  NH1 ARG A  76      -1.698  19.970  66.725  1.00 25.59           N  
ATOM   1104  NH2 ARG A  76      -3.828  19.123  66.411  1.00 23.82           N1+
ATOM   1105  H   ARG A  76      -2.388  15.644  71.715  1.00 24.70           H  
ATOM   1106  HA  ARG A  76      -3.180  17.794  73.291  1.00 25.28           H  
ATOM   1107  HB3 ARG A  76      -2.876  17.474  70.279  1.00 25.91           H  
ATOM   1108  HB2 ARG A  76      -1.569  17.774  71.381  1.00 25.91           H  
ATOM   1109  HG3 ARG A  76      -2.326  20.073  71.842  1.00 26.46           H  
ATOM   1110  HG2 ARG A  76      -3.836  19.761  71.055  1.00 26.46           H  
ATOM   1111  HD3 ARG A  76      -1.288  19.503  69.479  1.00 25.98           H  
ATOM   1112  HD2 ARG A  76      -2.042  21.071  69.663  1.00 25.98           H  
ATOM   1113  HE  ARG A  76      -4.044  19.259  68.843  1.00 26.74           H  
ATOM   1114 HH12 ARG A  76      -1.540  19.956  65.728  1.00 25.59           H  
ATOM   1115 HH11 ARG A  76      -0.977  20.317  67.340  1.00 25.59           H  
ATOM   1116 HH22 ARG A  76      -3.686  19.098  65.412  1.00 23.82           H  
ATOM   1117 HH21 ARG A  76      -4.710  18.798  66.792  1.00 23.82           H  
ATOM   1118  N   ASP A  77      -5.617  16.719  71.327  1.00 24.22           N  
ATOM   1119  CA  ASP A  77      -7.058  16.742  71.032  1.00 24.31           C  
ATOM   1120  C   ASP A  77      -7.884  15.879  72.014  1.00 24.28           C  
ATOM   1121  O   ASP A  77      -9.068  15.655  71.763  1.00 22.26           O  
ATOM   1122  CB  ASP A  77      -7.384  16.378  69.556  1.00 24.93           C  
ATOM   1123  CG  ASP A  77      -6.719  17.226  68.453  1.00 26.08           C  
ATOM   1124  OD1 ASP A  77      -6.091  18.266  68.757  1.00 29.17           O  
ATOM   1125  OD2 ASP A  77      -6.915  16.851  67.277  1.00 24.69           O1-
ATOM   1126  H   ASP A  77      -5.094  15.974  70.889  1.00 24.22           H  
ATOM   1127  HA  ASP A  77      -7.419  17.760  71.187  1.00 24.31           H  
ATOM   1128  HB3 ASP A  77      -8.461  16.449  69.390  1.00 24.93           H  
ATOM   1129  HB2 ASP A  77      -7.105  15.338  69.378  1.00 24.93           H  
ATOM   1130  N   GLU A  78      -7.264  15.440  73.125  1.00 24.12           N  
ATOM   1131  CA  GLU A  78      -7.864  14.703  74.244  1.00 25.53           C  
ATOM   1132  C   GLU A  78      -8.311  13.266  73.889  1.00 24.87           C  
ATOM   1133  O   GLU A  78      -9.207  12.732  74.542  1.00 23.63           O  
ATOM   1134  CB  GLU A  78      -8.974  15.529  74.948  1.00 28.74           C  
ATOM   1135  CG  GLU A  78      -8.557  16.981  75.296  1.00 29.88           C  
ATOM   1136  CD  GLU A  78      -9.549  17.773  76.164  1.00 33.43           C  
ATOM   1137  OE1 GLU A  78     -10.662  17.273  76.442  1.00 36.34           O  
ATOM   1138  OE2 GLU A  78      -9.165  18.895  76.560  1.00 37.47           O1-
ATOM   1139  H   GLU A  78      -6.285  15.662  73.244  1.00 24.12           H  
ATOM   1140  HA  GLU A  78      -7.054  14.583  74.963  1.00 25.53           H  
ATOM   1141  HB3 GLU A  78      -9.253  15.014  75.869  1.00 28.74           H  
ATOM   1142  HB2 GLU A  78      -9.874  15.547  74.332  1.00 28.74           H  
ATOM   1143  HG3 GLU A  78      -8.403  17.551  74.379  1.00 29.88           H  
ATOM   1144  HG2 GLU A  78      -7.595  16.962  75.803  1.00 29.88           H  
ATOM   1145  N   THR A  79      -7.649  12.655  72.893  1.00 21.50           N  
ATOM   1146  CA  THR A  79      -7.836  11.261  72.478  1.00 18.97           C  
ATOM   1147  C   THR A  79      -6.707  10.372  73.046  1.00 18.27           C  
ATOM   1148  O   THR A  79      -5.788  10.881  73.689  1.00 17.67           O  
ATOM   1149  CB  THR A  79      -7.872  11.137  70.922  1.00 17.90           C  
ATOM   1150  CG2 THR A  79      -8.793  12.156  70.231  1.00 18.74           C  
ATOM   1151  OG1 THR A  79      -6.600  11.149  70.294  1.00 16.25           O  
ATOM   1152  H   THR A  79      -6.907  13.153  72.419  1.00 21.50           H  
ATOM   1153  HA  THR A  79      -8.781  10.879  72.870  1.00 18.97           H  
ATOM   1154  HB  THR A  79      -8.289  10.154  70.694  1.00 17.90           H  
ATOM   1155 HG21 THR A  79      -8.882  11.947  69.165  1.00 18.74           H  
ATOM   1156 HG22 THR A  79      -9.797  12.126  70.657  1.00 18.74           H  
ATOM   1157 HG23 THR A  79      -8.418  13.174  70.334  1.00 18.74           H  
ATOM   1158  HG1 THR A  79      -6.727  11.105  69.342  1.00 16.25           H  
ATOM   1159  N   HIS A  80      -6.800   9.055  72.800  1.00 16.86           N  
ATOM   1160  CA  HIS A  80      -5.778   8.069  73.156  1.00 17.35           C  
ATOM   1161  C   HIS A  80      -5.360   7.316  71.893  1.00 16.14           C  
ATOM   1162  O   HIS A  80      -6.173   6.588  71.324  1.00 17.33           O  
ATOM   1163  CB  HIS A  80      -6.330   7.102  74.218  1.00 17.89           C  
ATOM   1164  CG  HIS A  80      -6.588   7.758  75.546  1.00 17.77           C  
ATOM   1165  CD2 HIS A  80      -7.760   8.117  76.172  1.00 19.09           C  
ATOM   1166  ND1 HIS A  80      -5.570   8.148  76.399  1.00 18.84           N  
ATOM   1167  CE1 HIS A  80      -6.147   8.705  77.464  1.00 19.29           C  
ATOM   1168  NE2 HIS A  80      -7.471   8.717  77.396  1.00 18.50           N  
ATOM   1169  H   HIS A  80      -7.584   8.700  72.273  1.00 16.86           H  
ATOM   1170  HA  HIS A  80      -4.891   8.556  73.567  1.00 17.35           H  
ATOM   1171  HB3 HIS A  80      -5.633   6.278  74.380  1.00 17.89           H  
ATOM   1172  HB2 HIS A  80      -7.262   6.652  73.872  1.00 17.89           H  
ATOM   1173  HD2 HIS A  80      -8.780   8.002  75.837  1.00 19.09           H  
ATOM   1174  HD1 HIS A  80      -4.576   8.059  76.239  1.00 18.84           H  
ATOM   1175  HE1 HIS A  80      -5.596   9.119  78.293  1.00 19.29           H  
ATOM   1176  N   GLU A  81      -4.134   7.535  71.415  1.00 15.73           N  
ATOM   1177  CA  GLU A  81      -3.548   6.862  70.263  1.00 15.27           C  
ATOM   1178  C   GLU A  81      -2.470   5.933  70.831  1.00 14.17           C  
ATOM   1179  O   GLU A  81      -1.423   6.409  71.271  1.00 13.26           O  
ATOM   1180  CB  GLU A  81      -2.881   7.932  69.374  1.00 15.20           C  
ATOM   1181  CG  GLU A  81      -3.883   8.768  68.551  1.00 15.94           C  
ATOM   1182  CD  GLU A  81      -3.210   9.776  67.615  1.00 16.47           C  
ATOM   1183  OE1 GLU A  81      -1.974   9.945  67.706  1.00 14.34           O  
ATOM   1184  OE2 GLU A  81      -3.945  10.384  66.809  1.00 17.23           O1-
ATOM   1185  H   GLU A  81      -3.509   8.122  71.948  1.00 15.73           H  
ATOM   1186  HA  GLU A  81      -4.275   6.284  69.686  1.00 15.27           H  
ATOM   1187  HB3 GLU A  81      -2.187   7.444  68.689  1.00 15.20           H  
ATOM   1188  HB2 GLU A  81      -2.272   8.594  69.992  1.00 15.20           H  
ATOM   1189  HG3 GLU A  81      -4.559   9.308  69.216  1.00 15.94           H  
ATOM   1190  HG2 GLU A  81      -4.507   8.106  67.949  1.00 15.94           H  
ATOM   1191  N   LEU A  82      -2.745   4.629  70.871  1.00 14.78           N  
ATOM   1192  CA  LEU A  82      -1.863   3.628  71.457  1.00 14.89           C  
ATOM   1193  C   LEU A  82      -0.983   3.018  70.352  1.00 14.92           C  
ATOM   1194  O   LEU A  82      -1.450   2.810  69.226  1.00 13.41           O  
ATOM   1195  CB  LEU A  82      -2.726   2.497  72.060  1.00 15.75           C  
ATOM   1196  CG  LEU A  82      -3.844   2.937  73.038  1.00 15.83           C  
ATOM   1197  CD1 LEU A  82      -4.686   1.731  73.472  1.00 14.86           C  
ATOM   1198  CD2 LEU A  82      -3.301   3.681  74.267  1.00 15.22           C  
ATOM   1199  H   LEU A  82      -3.612   4.282  70.464  1.00 14.78           H  
ATOM   1200  HA  LEU A  82      -1.238   4.072  72.233  1.00 14.89           H  
ATOM   1201  HB3 LEU A  82      -2.053   1.811  72.572  1.00 15.75           H  
ATOM   1202  HB2 LEU A  82      -3.183   1.923  71.253  1.00 15.75           H  
ATOM   1203  HG  LEU A  82      -4.524   3.613  72.517  1.00 15.83           H  
ATOM   1204 HD11 LEU A  82      -5.463   2.035  74.171  1.00 14.86           H  
ATOM   1205 HD12 LEU A  82      -5.177   1.258  72.621  1.00 14.86           H  
ATOM   1206 HD13 LEU A  82      -4.082   0.978  73.973  1.00 14.86           H  
ATOM   1207 HD21 LEU A  82      -4.099   3.895  74.980  1.00 15.22           H  
ATOM   1208 HD22 LEU A  82      -2.540   3.099  74.787  1.00 15.22           H  
ATOM   1209 HD23 LEU A  82      -2.862   4.637  73.983  1.00 15.22           H  
ATOM   1210  N   ASP A  83       0.278   2.708  70.681  1.00 14.23           N  
ATOM   1211  CA  ASP A  83       1.249   2.052  69.802  1.00 14.39           C  
ATOM   1212  C   ASP A  83       1.863   0.847  70.524  1.00 14.92           C  
ATOM   1213  O   ASP A  83       2.135   0.941  71.721  1.00 14.65           O  
ATOM   1214  CB  ASP A  83       2.393   2.996  69.343  1.00 14.57           C  
ATOM   1215  CG  ASP A  83       2.071   4.339  68.680  1.00 14.99           C  
ATOM   1216  OD1 ASP A  83       0.912   4.553  68.269  1.00 16.83           O  
ATOM   1217  OD2 ASP A  83       3.036   5.123  68.539  1.00 14.67           O1-
ATOM   1218  H   ASP A  83       0.563   2.841  71.648  1.00 14.23           H  
ATOM   1219  HA  ASP A  83       0.731   1.666  68.929  1.00 14.39           H  
ATOM   1220  HB3 ASP A  83       2.994   2.441  68.633  1.00 14.57           H  
ATOM   1221  HB2 ASP A  83       3.045   3.215  70.186  1.00 14.57           H  
ATOM   1222  N   ALA A  84       2.140  -0.255  69.812  1.00 13.82           N  
ATOM   1223  CA  ALA A  84       2.802  -1.444  70.351  1.00 13.61           C  
ATOM   1224  C   ALA A  84       3.468  -2.300  69.275  1.00 13.03           C  
ATOM   1225  O   ALA A  84       3.040  -2.295  68.121  1.00 12.51           O  
ATOM   1226  CB  ALA A  84       1.826  -2.280  71.184  1.00 13.63           C  
ATOM   1227  H   ALA A  84       1.911  -0.270  68.818  1.00 13.82           H  
ATOM   1228  HA  ALA A  84       3.608  -1.092  70.995  1.00 13.61           H  
ATOM   1229  HB1 ALA A  84       2.305  -3.167  71.599  1.00 13.63           H  
ATOM   1230  HB2 ALA A  84       1.444  -1.697  72.018  1.00 13.63           H  
ATOM   1231  HB3 ALA A  84       0.984  -2.607  70.575  1.00 13.63           H  
ATOM   1232  N   CYS A  85       4.478  -3.075  69.684  1.00 14.02           N  
ATOM   1233  CA  CYS A  85       5.194  -4.069  68.892  1.00 13.62           C  
ATOM   1234  C   CYS A  85       5.507  -5.272  69.777  1.00 12.65           C  
ATOM   1235  O   CYS A  85       5.767  -5.127  70.974  1.00 11.71           O  
ATOM   1236  CB  CYS A  85       6.450  -3.464  68.233  1.00 14.43           C  
ATOM   1237  SG  CYS A  85       7.347  -4.612  67.146  1.00 15.29           S  
ATOM   1238  H   CYS A  85       4.724  -3.051  70.672  1.00 14.02           H  
ATOM   1239  HA  CYS A  85       4.527  -4.408  68.101  1.00 13.62           H  
ATOM   1240  HB3 CYS A  85       7.141  -3.096  68.989  1.00 14.43           H  
ATOM   1241  HB2 CYS A  85       6.162  -2.630  67.611  1.00 14.43           H  
ATOM   1242  HG  CYS A  85       6.308  -4.912  66.355  1.00 15.29           H  
ATOM   1243  N   VAL A  86       5.525  -6.450  69.159  1.00 13.15           N  
ATOM   1244  CA  VAL A  86       6.031  -7.701  69.705  1.00 13.13           C  
ATOM   1245  C   VAL A  86       6.941  -8.348  68.649  1.00 12.78           C  
ATOM   1246  O   VAL A  86       6.686  -8.197  67.453  1.00 14.03           O  
ATOM   1247  CB  VAL A  86       4.862  -8.653  70.082  1.00 13.25           C  
ATOM   1248  CG1 VAL A  86       4.052  -9.167  68.875  1.00 12.64           C  
ATOM   1249  CG2 VAL A  86       5.329  -9.837  70.942  1.00 14.01           C  
ATOM   1250  H   VAL A  86       5.320  -6.465  68.167  1.00 13.15           H  
ATOM   1251  HA  VAL A  86       6.636  -7.500  70.588  1.00 13.13           H  
ATOM   1252  HB  VAL A  86       4.175  -8.071  70.699  1.00 13.25           H  
ATOM   1253 HG11 VAL A  86       3.146  -9.661  69.212  1.00 12.64           H  
ATOM   1254 HG12 VAL A  86       3.749  -8.352  68.219  1.00 12.64           H  
ATOM   1255 HG13 VAL A  86       4.608  -9.888  68.276  1.00 12.64           H  
ATOM   1256 HG21 VAL A  86       4.478 -10.385  71.342  1.00 14.01           H  
ATOM   1257 HG22 VAL A  86       5.940 -10.534  70.369  1.00 14.01           H  
ATOM   1258 HG23 VAL A  86       5.918  -9.503  71.793  1.00 14.01           H  
ATOM   1259  N   MET A  87       7.984  -9.054  69.107  1.00 12.53           N  
ATOM   1260  CA  MET A  87       8.904  -9.779  68.241  1.00 13.43           C  
ATOM   1261  C   MET A  87       9.340 -11.082  68.911  1.00 13.56           C  
ATOM   1262  O   MET A  87       9.805 -11.064  70.051  1.00 11.71           O  
ATOM   1263  CB  MET A  87      10.088  -8.873  67.834  1.00 13.56           C  
ATOM   1264  CG  MET A  87      11.022  -9.500  66.783  1.00 14.48           C  
ATOM   1265  SD  MET A  87      12.229  -8.335  66.104  1.00 15.48           S  
ATOM   1266  CE  MET A  87      12.811  -9.270  64.671  1.00 15.44           C  
ATOM   1267  H   MET A  87       8.151  -9.128  70.104  1.00 12.53           H  
ATOM   1268  HA  MET A  87       8.370 -10.054  67.332  1.00 13.43           H  
ATOM   1269  HB3 MET A  87      10.669  -8.605  68.718  1.00 13.56           H  
ATOM   1270  HB2 MET A  87       9.702  -7.933  67.436  1.00 13.56           H  
ATOM   1271  HG3 MET A  87      10.434  -9.896  65.957  1.00 14.48           H  
ATOM   1272  HG2 MET A  87      11.566 -10.346  67.201  1.00 14.48           H  
ATOM   1273  HE1 MET A  87      13.679  -8.781  64.233  1.00 15.44           H  
ATOM   1274  HE2 MET A  87      13.090 -10.285  64.955  1.00 15.44           H  
ATOM   1275  HE3 MET A  87      12.026  -9.313  63.917  1.00 15.44           H  
ATOM   1276  N   ASP A  88       9.209 -12.177  68.151  1.00 14.06           N  
ATOM   1277  CA  ASP A  88       9.761 -13.492  68.446  1.00 15.95           C  
ATOM   1278  C   ASP A  88      11.184 -13.530  67.871  1.00 15.84           C  
ATOM   1279  O   ASP A  88      11.356 -13.228  66.692  1.00 16.83           O  
ATOM   1280  CB  ASP A  88       8.878 -14.591  67.803  1.00 15.63           C  
ATOM   1281  CG  ASP A  88       9.290 -16.053  68.050  1.00 17.11           C  
ATOM   1282  OD1 ASP A  88       9.933 -16.333  69.086  1.00 15.47           O  
ATOM   1283  OD2 ASP A  88       8.842 -16.896  67.244  1.00 16.85           O1-
ATOM   1284  H   ASP A  88       8.821 -12.078  67.221  1.00 14.06           H  
ATOM   1285  HA  ASP A  88       9.792 -13.637  69.529  1.00 15.95           H  
ATOM   1286  HB3 ASP A  88       8.802 -14.412  66.729  1.00 15.63           H  
ATOM   1287  HB2 ASP A  88       7.861 -14.468  68.171  1.00 15.63           H  
ATOM   1288  N   GLY A  89      12.166 -13.911  68.698  1.00 16.17           N  
ATOM   1289  CA  GLY A  89      13.567 -14.006  68.294  1.00 17.72           C  
ATOM   1290  C   GLY A  89      13.906 -15.358  67.653  1.00 18.35           C  
ATOM   1291  O   GLY A  89      14.963 -15.466  67.032  1.00 18.96           O  
ATOM   1292  H   GLY A  89      11.951 -14.168  69.654  1.00 16.17           H  
ATOM   1293  HA3 GLY A  89      14.198 -13.868  69.172  1.00 17.72           H  
ATOM   1294  HA2 GLY A  89      13.812 -13.211  67.592  1.00 17.72           H  
ATOM   1295  N   ASN A  90      13.042 -16.379  67.799  1.00 20.28           N  
ATOM   1296  CA  ASN A  90      13.237 -17.720  67.244  1.00 20.70           C  
ATOM   1297  C   ASN A  90      13.070 -17.729  65.715  1.00 22.09           C  
ATOM   1298  O   ASN A  90      13.978 -18.166  65.008  1.00 22.89           O  
ATOM   1299  CB  ASN A  90      12.267 -18.702  67.944  1.00 23.23           C  
ATOM   1300  CG  ASN A  90      12.541 -20.187  67.678  1.00 26.14           C  
ATOM   1301  ND2 ASN A  90      11.516 -21.023  67.851  1.00 28.65           N  
ATOM   1302  OD1 ASN A  90      13.655 -20.583  67.344  1.00 25.19           O  
ATOM   1303  H   ASN A  90      12.192 -16.237  68.331  1.00 20.28           H  
ATOM   1304  HA  ASN A  90      14.261 -18.036  67.437  1.00 20.70           H  
ATOM   1305  HB3 ASN A  90      11.234 -18.474  67.679  1.00 23.23           H  
ATOM   1306  HB2 ASN A  90      12.340 -18.565  69.024  1.00 23.23           H  
ATOM   1307 HD22 ASN A  90      11.644 -22.014  67.706  1.00 28.65           H  
ATOM   1308 HD21 ASN A  90      10.614 -20.674  68.141  1.00 28.65           H  
ATOM   1309  N   THR A  91      11.923 -17.220  65.248  1.00 22.05           N  
ATOM   1310  CA  THR A  91      11.573 -17.118  63.830  1.00 21.18           C  
ATOM   1311  C   THR A  91      11.955 -15.749  63.222  1.00 20.55           C  
ATOM   1312  O   THR A  91      11.916 -15.617  61.999  1.00 21.47           O  
ATOM   1313  CB  THR A  91      10.042 -17.308  63.648  1.00 20.74           C  
ATOM   1314  CG2 THR A  91       9.538 -18.666  64.162  1.00 20.21           C  
ATOM   1315  OG1 THR A  91       9.301 -16.283  64.285  1.00 19.50           O  
ATOM   1316  H   THR A  91      11.228 -16.886  65.900  1.00 22.05           H  
ATOM   1317  HA  THR A  91      12.090 -17.894  63.261  1.00 21.18           H  
ATOM   1318  HB  THR A  91       9.804 -17.255  62.584  1.00 20.74           H  
ATOM   1319 HG21 THR A  91       8.469 -18.780  63.980  1.00 20.21           H  
ATOM   1320 HG22 THR A  91      10.047 -19.487  63.657  1.00 20.21           H  
ATOM   1321 HG23 THR A  91       9.703 -18.786  65.234  1.00 20.21           H  
ATOM   1322  HG1 THR A  91       9.175 -16.521  65.212  1.00 19.50           H  
ATOM   1323  N   LEU A  92      12.286 -14.759  64.073  1.00 18.96           N  
ATOM   1324  CA  LEU A  92      12.508 -13.344  63.742  1.00 17.75           C  
ATOM   1325  C   LEU A  92      11.243 -12.617  63.239  1.00 16.15           C  
ATOM   1326  O   LEU A  92      11.367 -11.503  62.736  1.00 18.66           O  
ATOM   1327  CB  LEU A  92      13.726 -13.130  62.801  1.00 17.37           C  
ATOM   1328  CG  LEU A  92      15.067 -13.753  63.258  1.00 17.84           C  
ATOM   1329  CD1 LEU A  92      16.172 -13.551  62.201  1.00 17.63           C  
ATOM   1330  CD2 LEU A  92      15.543 -13.245  64.630  1.00 17.25           C  
ATOM   1331  H   LEU A  92      12.305 -14.968  65.061  1.00 18.96           H  
ATOM   1332  HA  LEU A  92      12.732 -12.842  64.679  1.00 17.75           H  
ATOM   1333  HB3 LEU A  92      13.887 -12.059  62.666  1.00 17.37           H  
ATOM   1334  HB2 LEU A  92      13.481 -13.513  61.811  1.00 17.37           H  
ATOM   1335  HG  LEU A  92      14.912 -14.828  63.356  1.00 17.84           H  
ATOM   1336 HD11 LEU A  92      17.113 -13.226  62.645  1.00 17.63           H  
ATOM   1337 HD12 LEU A  92      16.374 -14.481  61.671  1.00 17.63           H  
ATOM   1338 HD13 LEU A  92      15.896 -12.801  61.460  1.00 17.63           H  
ATOM   1339 HD21 LEU A  92      16.192 -13.987  65.094  1.00 17.25           H  
ATOM   1340 HD22 LEU A  92      16.109 -12.317  64.542  1.00 17.25           H  
ATOM   1341 HD23 LEU A  92      14.736 -13.058  65.333  1.00 17.25           H  
ATOM   1342  N   LYS A  93      10.050 -13.225  63.392  1.00 17.42           N  
ATOM   1343  CA  LYS A  93       8.764 -12.602  63.079  1.00 15.88           C  
ATOM   1344  C   LYS A  93       8.423 -11.504  64.091  1.00 14.96           C  
ATOM   1345  O   LYS A  93       8.549 -11.725  65.295  1.00 15.19           O  
ATOM   1346  CB  LYS A  93       7.639 -13.653  63.068  1.00 18.05           C  
ATOM   1347  CG  LYS A  93       7.678 -14.616  61.869  1.00 19.31           C  
ATOM   1348  CD  LYS A  93       6.583 -15.699  61.921  1.00 22.33           C  
ATOM   1349  CE  LYS A  93       5.147 -15.139  61.868  1.00 24.27           C  
ATOM   1350  NZ  LYS A  93       4.127 -16.201  61.908  1.00 24.21           N1+
ATOM   1351  H   LYS A  93      10.009 -14.142  63.817  1.00 17.42           H  
ATOM   1352  HA  LYS A  93       8.828 -12.160  62.084  1.00 15.88           H  
ATOM   1353  HB3 LYS A  93       6.688 -13.122  63.032  1.00 18.05           H  
ATOM   1354  HB2 LYS A  93       7.638 -14.207  64.007  1.00 18.05           H  
ATOM   1355  HG3 LYS A  93       8.654 -15.099  61.820  1.00 19.31           H  
ATOM   1356  HG2 LYS A  93       7.583 -14.047  60.943  1.00 19.31           H  
ATOM   1357  HD3 LYS A  93       6.715 -16.289  62.830  1.00 22.33           H  
ATOM   1358  HD2 LYS A  93       6.740 -16.390  61.091  1.00 22.33           H  
ATOM   1359  HE3 LYS A  93       5.004 -14.548  60.962  1.00 24.27           H  
ATOM   1360  HE2 LYS A  93       4.961 -14.482  62.714  1.00 24.27           H  
ATOM   1361  HZ1 LYS A  93       4.216 -16.730  62.765  1.00 24.21           H  
ATOM   1362  HZ2 LYS A  93       3.209 -15.778  61.875  1.00 24.21           H  
ATOM   1363  HZ3 LYS A  93       4.240 -16.818  61.117  1.00 24.21           H  
ATOM   1364  N   ALA A  94       7.953 -10.368  63.563  1.00 14.05           N  
ATOM   1365  CA  ALA A  94       7.446  -9.244  64.336  1.00 12.70           C  
ATOM   1366  C   ALA A  94       6.043  -8.865  63.849  1.00 11.84           C  
ATOM   1367  O   ALA A  94       5.679  -9.162  62.712  1.00 10.98           O  
ATOM   1368  CB  ALA A  94       8.423  -8.066  64.215  1.00 12.74           C  
ATOM   1369  H   ALA A  94       7.853 -10.284  62.562  1.00 14.05           H  
ATOM   1370  HA  ALA A  94       7.356  -9.522  65.384  1.00 12.70           H  
ATOM   1371  HB1 ALA A  94       8.021  -7.173  64.694  1.00 12.74           H  
ATOM   1372  HB2 ALA A  94       9.372  -8.290  64.697  1.00 12.74           H  
ATOM   1373  HB3 ALA A  94       8.641  -7.828  63.174  1.00 12.74           H  
ATOM   1374  N   GLY A  95       5.281  -8.230  64.744  1.00 11.73           N  
ATOM   1375  CA  GLY A  95       3.960  -7.688  64.466  1.00 12.57           C  
ATOM   1376  C   GLY A  95       3.813  -6.416  65.303  1.00 12.53           C  
ATOM   1377  O   GLY A  95       4.431  -6.295  66.362  1.00 15.49           O  
ATOM   1378  H   GLY A  95       5.658  -8.035  65.664  1.00 11.73           H  
ATOM   1379  HA3 GLY A  95       3.200  -8.412  64.738  1.00 12.57           H  
ATOM   1380  HA2 GLY A  95       3.828  -7.471  63.409  1.00 12.57           H  
ATOM   1381  N   ALA A  96       2.987  -5.468  64.833  1.00 12.49           N  
ATOM   1382  CA  ALA A  96       2.848  -4.153  65.455  1.00 12.20           C  
ATOM   1383  C   ALA A  96       1.554  -3.443  65.047  1.00 13.13           C  
ATOM   1384  O   ALA A  96       0.997  -3.717  63.984  1.00 14.08           O  
ATOM   1385  CB  ALA A  96       4.072  -3.284  65.111  1.00 11.92           C  
ATOM   1386  H   ALA A  96       2.483  -5.609  63.969  1.00 12.49           H  
ATOM   1387  HA  ALA A  96       2.800  -4.289  66.536  1.00 12.20           H  
ATOM   1388  HB1 ALA A  96       3.957  -2.266  65.485  1.00 11.92           H  
ATOM   1389  HB2 ALA A  96       4.984  -3.685  65.553  1.00 11.92           H  
ATOM   1390  HB3 ALA A  96       4.231  -3.222  64.034  1.00 11.92           H  
ATOM   1391  N   VAL A  97       1.128  -2.501  65.889  1.00 13.64           N  
ATOM   1392  CA  VAL A  97       0.015  -1.586  65.691  1.00 13.74           C  
ATOM   1393  C   VAL A  97       0.466  -0.184  66.131  1.00 14.19           C  
ATOM   1394  O   VAL A  97       1.187  -0.066  67.124  1.00 15.24           O  
ATOM   1395  CB  VAL A  97      -1.271  -2.098  66.398  1.00 13.82           C  
ATOM   1396  CG1 VAL A  97      -1.796  -3.406  65.778  1.00 13.79           C  
ATOM   1397  CG2 VAL A  97      -1.127  -2.248  67.927  1.00 13.19           C  
ATOM   1398  H   VAL A  97       1.714  -2.295  66.698  1.00 13.64           H  
ATOM   1399  HA  VAL A  97      -0.202  -1.532  64.628  1.00 13.74           H  
ATOM   1400  HB  VAL A  97      -2.039  -1.344  66.226  1.00 13.82           H  
ATOM   1401 HG11 VAL A  97      -2.794  -3.643  66.145  1.00 13.79           H  
ATOM   1402 HG12 VAL A  97      -1.852  -3.338  64.692  1.00 13.79           H  
ATOM   1403 HG13 VAL A  97      -1.149  -4.251  66.016  1.00 13.79           H  
ATOM   1404 HG21 VAL A  97      -2.062  -2.572  68.380  1.00 13.19           H  
ATOM   1405 HG22 VAL A  97      -0.363  -2.982  68.186  1.00 13.19           H  
ATOM   1406 HG23 VAL A  97      -0.854  -1.307  68.406  1.00 13.19           H  
ATOM   1407  N   ALA A  98       0.032   0.873  65.434  1.00 13.19           N  
ATOM   1408  CA  ALA A  98       0.258   2.262  65.826  1.00 12.73           C  
ATOM   1409  C   ALA A  98      -0.973   3.123  65.540  1.00 13.58           C  
ATOM   1410  O   ALA A  98      -1.631   2.957  64.511  1.00 17.28           O  
ATOM   1411  CB  ALA A  98       1.557   2.822  65.230  1.00 12.30           C  
ATOM   1412  H   ALA A  98      -0.519   0.718  64.601  1.00 13.19           H  
ATOM   1413  HA  ALA A  98       0.378   2.284  66.906  1.00 12.73           H  
ATOM   1414  HB1 ALA A  98       1.817   3.763  65.714  1.00 12.30           H  
ATOM   1415  HB2 ALA A  98       2.390   2.139  65.380  1.00 12.30           H  
ATOM   1416  HB3 ALA A  98       1.470   3.027  64.166  1.00 12.30           H  
ATOM   1417  N   GLY A  99      -1.272   4.052  66.451  1.00 13.47           N  
ATOM   1418  CA  GLY A  99      -2.366   5.012  66.365  1.00 14.79           C  
ATOM   1419  C   GLY A  99      -3.751   4.429  66.653  1.00 15.20           C  
ATOM   1420  O   GLY A  99      -4.746   5.060  66.308  1.00 15.12           O  
ATOM   1421  H   GLY A  99      -0.686   4.101  67.282  1.00 13.47           H  
ATOM   1422  HA3 GLY A  99      -2.387   5.472  65.377  1.00 14.79           H  
ATOM   1423  HA2 GLY A  99      -2.176   5.813  67.077  1.00 14.79           H  
ATOM   1424  N   VAL A 100      -3.832   3.222  67.226  1.00 16.36           N  
ATOM   1425  CA  VAL A 100      -5.091   2.527  67.501  1.00 16.37           C  
ATOM   1426  C   VAL A 100      -5.757   3.062  68.784  1.00 16.37           C  
ATOM   1427  O   VAL A 100      -5.082   3.306  69.783  1.00 15.49           O  
ATOM   1428  CB  VAL A 100      -4.927   0.981  67.587  1.00 17.30           C  
ATOM   1429  CG1 VAL A 100      -4.417   0.416  66.252  1.00 17.23           C  
ATOM   1430  CG2 VAL A 100      -4.087   0.441  68.762  1.00 17.24           C  
ATOM   1431  H   VAL A 100      -2.984   2.749  67.506  1.00 16.36           H  
ATOM   1432  HA  VAL A 100      -5.763   2.726  66.663  1.00 16.37           H  
ATOM   1433  HB  VAL A 100      -5.928   0.567  67.719  1.00 17.30           H  
ATOM   1434 HG11 VAL A 100      -4.376  -0.672  66.269  1.00 17.23           H  
ATOM   1435 HG12 VAL A 100      -5.077   0.708  65.436  1.00 17.23           H  
ATOM   1436 HG13 VAL A 100      -3.417   0.781  66.014  1.00 17.23           H  
ATOM   1437 HG21 VAL A 100      -4.036  -0.648  68.731  1.00 17.24           H  
ATOM   1438 HG22 VAL A 100      -3.065   0.809  68.722  1.00 17.24           H  
ATOM   1439 HG23 VAL A 100      -4.512   0.705  69.729  1.00 17.24           H  
ATOM   1440  N   SER A 101      -7.077   3.267  68.693  1.00 16.89           N  
ATOM   1441  CA  SER A 101      -7.908   3.926  69.700  1.00 18.51           C  
ATOM   1442  C   SER A 101      -9.084   3.041  70.152  1.00 18.95           C  
ATOM   1443  O   SER A 101      -9.797   3.443  71.069  1.00 18.78           O  
ATOM   1444  CB  SER A 101      -8.451   5.237  69.091  1.00 19.70           C  
ATOM   1445  OG  SER A 101      -7.407   6.150  68.824  1.00 21.19           O  
ATOM   1446  H   SER A 101      -7.542   3.057  67.816  1.00 16.89           H  
ATOM   1447  HA  SER A 101      -7.327   4.158  70.594  1.00 18.51           H  
ATOM   1448  HB3 SER A 101      -9.147   5.725  69.775  1.00 19.70           H  
ATOM   1449  HB2 SER A 101      -8.996   5.044  68.166  1.00 19.70           H  
ATOM   1450  HG  SER A 101      -6.970   6.367  69.655  1.00 21.19           H  
ATOM   1451  N   HIS A 102      -9.293   1.882  69.501  1.00 19.34           N  
ATOM   1452  CA  HIS A 102     -10.452   1.009  69.714  1.00 19.54           C  
ATOM   1453  C   HIS A 102     -10.054  -0.457  69.971  1.00 18.21           C  
ATOM   1454  O   HIS A 102     -10.916  -1.331  69.870  1.00 18.66           O  
ATOM   1455  CB  HIS A 102     -11.424   1.144  68.520  1.00 21.12           C  
ATOM   1456  CG  HIS A 102     -11.990   2.530  68.307  1.00 25.36           C  
ATOM   1457  CD2 HIS A 102     -13.082   3.160  68.872  1.00 24.42           C  
ATOM   1458  ND1 HIS A 102     -11.464   3.404  67.368  1.00 26.03           N1+
ATOM   1459  CE1 HIS A 102     -12.198   4.512  67.408  1.00 28.69           C  
ATOM   1460  NE2 HIS A 102     -13.183   4.417  68.298  1.00 27.36           N  
ATOM   1461  H   HIS A 102      -8.672   1.621  68.748  1.00 19.34           H  
ATOM   1462  HA  HIS A 102     -10.979   1.315  70.617  1.00 19.54           H  
ATOM   1463  HB3 HIS A 102     -12.280   0.485  68.663  1.00 21.12           H  
ATOM   1464  HB2 HIS A 102     -10.937   0.812  67.604  1.00 21.12           H  
ATOM   1465  HD2 HIS A 102     -13.787   2.833  69.622  1.00 24.42           H  
ATOM   1466  HD1 HIS A 102     -10.673   3.220  66.759  1.00 26.03           H  
ATOM   1467  HE1 HIS A 102     -12.020   5.375  66.781  1.00 28.69           H  
ATOM   1468  HE2 HIS A 102     -13.879   5.121  68.503  1.00 27.36           H  
ATOM   1469  N   LEU A 103      -8.783  -0.703  70.330  1.00 19.32           N  
ATOM   1470  CA  LEU A 103      -8.258  -2.017  70.703  1.00 17.42           C  
ATOM   1471  C   LEU A 103      -7.738  -1.923  72.141  1.00 16.65           C  
ATOM   1472  O   LEU A 103      -6.819  -1.143  72.397  1.00 16.31           O  
ATOM   1473  CB  LEU A 103      -7.131  -2.431  69.725  1.00 17.33           C  
ATOM   1474  CG  LEU A 103      -7.563  -2.621  68.250  1.00 18.79           C  
ATOM   1475  CD1 LEU A 103      -6.349  -2.777  67.313  1.00 19.04           C  
ATOM   1476  CD2 LEU A 103      -8.570  -3.771  68.056  1.00 19.76           C  
ATOM   1477  H   LEU A 103      -8.136   0.068  70.417  1.00 19.32           H  
ATOM   1478  HA  LEU A 103      -9.047  -2.769  70.694  1.00 17.42           H  
ATOM   1479  HB3 LEU A 103      -6.669  -3.356  70.074  1.00 17.33           H  
ATOM   1480  HB2 LEU A 103      -6.345  -1.675  69.761  1.00 17.33           H  
ATOM   1481  HG  LEU A 103      -8.071  -1.706  67.947  1.00 18.79           H  
ATOM   1482 HD11 LEU A 103      -6.354  -2.001  66.547  1.00 19.04           H  
ATOM   1483 HD12 LEU A 103      -5.401  -2.699  67.847  1.00 19.04           H  
ATOM   1484 HD13 LEU A 103      -6.346  -3.735  66.793  1.00 19.04           H  
ATOM   1485 HD21 LEU A 103      -9.118  -3.639  67.123  1.00 19.76           H  
ATOM   1486 HD22 LEU A 103      -8.068  -4.736  68.015  1.00 19.76           H  
ATOM   1487 HD23 LEU A 103      -9.313  -3.832  68.847  1.00 19.76           H  
ATOM   1488  N   ARG A 104      -8.356  -2.705  73.048  1.00 15.60           N  
ATOM   1489  CA  ARG A 104      -8.104  -2.702  74.495  1.00 15.59           C  
ATOM   1490  C   ARG A 104      -6.641  -2.974  74.883  1.00 15.58           C  
ATOM   1491  O   ARG A 104      -6.127  -2.311  75.784  1.00 15.48           O  
ATOM   1492  CB  ARG A 104      -9.066  -3.689  75.193  1.00 16.65           C  
ATOM   1493  CG  ARG A 104      -8.951  -3.713  76.732  1.00 17.81           C  
ATOM   1494  CD  ARG A 104      -9.938  -4.677  77.404  1.00 20.16           C  
ATOM   1495  NE  ARG A 104      -9.906  -4.539  78.870  1.00 21.04           N  
ATOM   1496  CZ  ARG A 104     -10.841  -4.014  79.684  1.00 24.98           C  
ATOM   1497  NH1 ARG A 104     -12.014  -3.549  79.227  1.00 26.87           N  
ATOM   1498  NH2 ARG A 104     -10.587  -3.954  80.997  1.00 24.30           N1+
ATOM   1499  H   ARG A 104      -9.100  -3.313  72.738  1.00 15.60           H  
ATOM   1500  HA  ARG A 104      -8.356  -1.706  74.851  1.00 15.59           H  
ATOM   1501  HB3 ARG A 104      -8.894  -4.698  74.813  1.00 16.65           H  
ATOM   1502  HB2 ARG A 104     -10.088  -3.437  74.917  1.00 16.65           H  
ATOM   1503  HG3 ARG A 104      -8.989  -2.716  77.173  1.00 17.81           H  
ATOM   1504  HG2 ARG A 104      -7.955  -4.092  76.963  1.00 17.81           H  
ATOM   1505  HD3 ARG A 104      -9.571  -5.691  77.238  1.00 20.16           H  
ATOM   1506  HD2 ARG A 104     -10.932  -4.646  76.958  1.00 20.16           H  
ATOM   1507  HE  ARG A 104      -9.027  -4.815  79.295  1.00 21.04           H  
ATOM   1508 HH12 ARG A 104     -12.697  -3.160  79.859  1.00 26.87           H  
ATOM   1509 HH11 ARG A 104     -12.222  -3.600  78.240  1.00 26.87           H  
ATOM   1510 HH22 ARG A 104     -11.260  -3.566  81.640  1.00 24.30           H  
ATOM   1511 HH21 ARG A 104      -9.695  -4.285  81.353  1.00 24.30           H  
ATOM   1512  N   ASN A 105      -6.023  -3.948  74.198  1.00 15.24           N  
ATOM   1513  CA  ASN A 105      -4.672  -4.424  74.473  1.00 14.90           C  
ATOM   1514  C   ASN A 105      -3.864  -4.399  73.163  1.00 13.71           C  
ATOM   1515  O   ASN A 105      -3.917  -5.376  72.414  1.00 12.47           O  
ATOM   1516  CB  ASN A 105      -4.743  -5.843  75.085  1.00 14.52           C  
ATOM   1517  CG  ASN A 105      -5.377  -5.869  76.479  1.00 14.74           C  
ATOM   1518  ND2 ASN A 105      -4.684  -5.314  77.475  1.00 13.90           N  
ATOM   1519  OD1 ASN A 105      -6.479  -6.385  76.650  1.00 13.34           O  
ATOM   1520  H   ASN A 105      -6.520  -4.428  73.462  1.00 15.24           H  
ATOM   1521  HA  ASN A 105      -4.205  -3.778  75.215  1.00 14.90           H  
ATOM   1522  HB3 ASN A 105      -3.738  -6.256  75.174  1.00 14.52           H  
ATOM   1523  HB2 ASN A 105      -5.297  -6.513  74.427  1.00 14.52           H  
ATOM   1524 HD22 ASN A 105      -5.091  -5.257  78.400  1.00 13.90           H  
ATOM   1525 HD21 ASN A 105      -3.771  -4.911  77.301  1.00 13.90           H  
ATOM   1526  N   PRO A 106      -3.131  -3.289  72.906  1.00 14.35           N  
ATOM   1527  CA  PRO A 106      -2.212  -3.151  71.760  1.00 13.93           C  
ATOM   1528  C   PRO A 106      -1.207  -4.289  71.496  1.00 12.84           C  
ATOM   1529  O   PRO A 106      -0.927  -4.540  70.327  1.00 12.64           O  
ATOM   1530  CB  PRO A 106      -1.485  -1.832  72.042  1.00 14.80           C  
ATOM   1531  CG  PRO A 106      -2.493  -1.001  72.800  1.00 14.67           C  
ATOM   1532  CD  PRO A 106      -3.239  -2.023  73.638  1.00 15.15           C  
ATOM   1533  HA  PRO A 106      -2.839  -3.028  70.874  1.00 13.93           H  
ATOM   1534  HB3 PRO A 106      -1.129  -1.333  71.141  1.00 14.80           H  
ATOM   1535  HB2 PRO A 106      -0.630  -2.008  72.694  1.00 14.80           H  
ATOM   1536  HG3 PRO A 106      -3.177  -0.532  72.092  1.00 14.67           H  
ATOM   1537  HG2 PRO A 106      -2.028  -0.232  73.414  1.00 14.67           H  
ATOM   1538  HD2 PRO A 106      -2.769  -2.115  74.615  1.00 15.15           H  
ATOM   1539  HD3 PRO A 106      -4.271  -1.706  73.787  1.00 15.15           H  
ATOM   1540  N   VAL A 107      -0.687  -4.959  72.543  1.00 12.18           N  
ATOM   1541  CA  VAL A 107       0.260  -6.075  72.400  1.00 12.30           C  
ATOM   1542  C   VAL A 107      -0.404  -7.380  71.913  1.00 12.30           C  
ATOM   1543  O   VAL A 107       0.250  -8.152  71.212  1.00 13.33           O  
ATOM   1544  CB  VAL A 107       1.035  -6.363  73.714  1.00 11.95           C  
ATOM   1545  CG1 VAL A 107       0.212  -7.072  74.812  1.00 12.01           C  
ATOM   1546  CG2 VAL A 107       2.344  -7.138  73.468  1.00 11.41           C  
ATOM   1547  H   VAL A 107      -0.909  -4.674  73.490  1.00 12.18           H  
ATOM   1548  HA  VAL A 107       0.992  -5.776  71.648  1.00 12.30           H  
ATOM   1549  HB  VAL A 107       1.323  -5.387  74.099  1.00 11.95           H  
ATOM   1550 HG11 VAL A 107       0.737  -7.061  75.765  1.00 12.01           H  
ATOM   1551 HG12 VAL A 107      -0.752  -6.591  74.963  1.00 12.01           H  
ATOM   1552 HG13 VAL A 107       0.022  -8.118  74.573  1.00 12.01           H  
ATOM   1553 HG21 VAL A 107       2.906  -7.248  74.394  1.00 11.41           H  
ATOM   1554 HG22 VAL A 107       2.163  -8.142  73.082  1.00 11.41           H  
ATOM   1555 HG23 VAL A 107       2.985  -6.617  72.756  1.00 11.41           H  
ATOM   1556  N   LEU A 108      -1.689  -7.586  72.254  1.00 13.36           N  
ATOM   1557  CA  LEU A 108      -2.495  -8.691  71.733  1.00 13.39           C  
ATOM   1558  C   LEU A 108      -2.867  -8.461  70.259  1.00 13.76           C  
ATOM   1559  O   LEU A 108      -2.911  -9.431  69.508  1.00 12.58           O  
ATOM   1560  CB  LEU A 108      -3.771  -8.900  72.578  1.00 13.72           C  
ATOM   1561  CG  LEU A 108      -3.561  -9.210  74.077  1.00 14.51           C  
ATOM   1562  CD1 LEU A 108      -4.926  -9.374  74.779  1.00 13.60           C  
ATOM   1563  CD2 LEU A 108      -2.626 -10.407  74.340  1.00 14.50           C  
ATOM   1564  H   LEU A 108      -2.172  -6.905  72.825  1.00 13.36           H  
ATOM   1565  HA  LEU A 108      -1.892  -9.599  71.772  1.00 13.39           H  
ATOM   1566  HB3 LEU A 108      -4.349  -9.714  72.137  1.00 13.72           H  
ATOM   1567  HB2 LEU A 108      -4.399  -8.013  72.495  1.00 13.72           H  
ATOM   1568  HG  LEU A 108      -3.079  -8.339  74.522  1.00 14.51           H  
ATOM   1569 HD11 LEU A 108      -5.005  -8.701  75.631  1.00 13.60           H  
ATOM   1570 HD12 LEU A 108      -5.759  -9.139  74.116  1.00 13.60           H  
ATOM   1571 HD13 LEU A 108      -5.096 -10.385  75.147  1.00 13.60           H  
ATOM   1572 HD21 LEU A 108      -3.019 -11.097  75.087  1.00 14.50           H  
ATOM   1573 HD22 LEU A 108      -2.433 -10.993  73.443  1.00 14.50           H  
ATOM   1574 HD23 LEU A 108      -1.669 -10.051  74.719  1.00 14.50           H  
ATOM   1575  N   ALA A 109      -3.075  -7.189  69.871  1.00 14.00           N  
ATOM   1576  CA  ALA A 109      -3.267  -6.765  68.484  1.00 14.74           C  
ATOM   1577  C   ALA A 109      -1.964  -6.819  67.665  1.00 15.20           C  
ATOM   1578  O   ALA A 109      -2.031  -7.086  66.468  1.00 18.10           O  
ATOM   1579  CB  ALA A 109      -3.881  -5.357  68.462  1.00 14.78           C  
ATOM   1580  H   ALA A 109      -3.032  -6.450  70.559  1.00 14.00           H  
ATOM   1581  HA  ALA A 109      -3.985  -7.444  68.022  1.00 14.74           H  
ATOM   1582  HB1 ALA A 109      -4.168  -5.078  67.449  1.00 14.78           H  
ATOM   1583  HB2 ALA A 109      -4.780  -5.304  69.075  1.00 14.78           H  
ATOM   1584  HB3 ALA A 109      -3.185  -4.604  68.833  1.00 14.78           H  
ATOM   1585  N   ALA A 110      -0.806  -6.613  68.319  1.00 13.77           N  
ATOM   1586  CA  ALA A 110       0.526  -6.775  67.735  1.00 13.38           C  
ATOM   1587  C   ALA A 110       0.860  -8.253  67.472  1.00 13.72           C  
ATOM   1588  O   ALA A 110       1.376  -8.554  66.400  1.00 11.35           O  
ATOM   1589  CB  ALA A 110       1.579  -6.112  68.636  1.00 13.44           C  
ATOM   1590  H   ALA A 110      -0.832  -6.350  69.295  1.00 13.77           H  
ATOM   1591  HA  ALA A 110       0.536  -6.252  66.777  1.00 13.38           H  
ATOM   1592  HB1 ALA A 110       2.566  -6.146  68.178  1.00 13.44           H  
ATOM   1593  HB2 ALA A 110       1.344  -5.063  68.816  1.00 13.44           H  
ATOM   1594  HB3 ALA A 110       1.661  -6.610  69.601  1.00 13.44           H  
ATOM   1595  N   ARG A 111       0.498  -9.157  68.405  1.00 14.64           N  
ATOM   1596  CA  ARG A 111       0.550 -10.613  68.205  1.00 17.38           C  
ATOM   1597  C   ARG A 111      -0.420 -11.094  67.118  1.00 18.19           C  
ATOM   1598  O   ARG A 111      -0.098 -12.064  66.440  1.00 18.53           O  
ATOM   1599  CB  ARG A 111       0.227 -11.361  69.516  1.00 19.75           C  
ATOM   1600  CG  ARG A 111       1.389 -11.493  70.514  1.00 23.11           C  
ATOM   1601  CD  ARG A 111       2.561 -12.404  70.069  1.00 23.03           C  
ATOM   1602  NE  ARG A 111       2.197 -13.828  69.926  1.00 25.26           N  
ATOM   1603  CZ  ARG A 111       2.021 -14.736  70.905  1.00 25.83           C  
ATOM   1604  NH1 ARG A 111       1.759 -16.006  70.576  1.00 24.21           N  
ATOM   1605  NH2 ARG A 111       2.109 -14.425  72.205  1.00 25.36           N1+
ATOM   1606  H   ARG A 111       0.102  -8.839  69.279  1.00 14.64           H  
ATOM   1607  HA  ARG A 111       1.548 -10.877  67.858  1.00 17.38           H  
ATOM   1608  HB3 ARG A 111      -0.112 -12.374  69.290  1.00 19.75           H  
ATOM   1609  HB2 ARG A 111      -0.624 -10.888  70.007  1.00 19.75           H  
ATOM   1610  HG3 ARG A 111       0.939 -11.944  71.395  1.00 23.11           H  
ATOM   1611  HG2 ARG A 111       1.754 -10.525  70.858  1.00 23.11           H  
ATOM   1612  HD3 ARG A 111       3.439 -12.273  70.697  1.00 23.03           H  
ATOM   1613  HD2 ARG A 111       2.881 -12.119  69.068  1.00 23.03           H  
ATOM   1614  HE  ARG A 111       2.100 -14.155  68.974  1.00 25.26           H  
ATOM   1615 HH12 ARG A 111       1.671 -16.708  71.300  1.00 24.21           H  
ATOM   1616 HH11 ARG A 111       1.750 -16.291  69.603  1.00 24.21           H  
ATOM   1617 HH22 ARG A 111       2.018 -15.153  72.902  1.00 25.36           H  
ATOM   1618 HH21 ARG A 111       2.318 -13.477  72.491  1.00 25.36           H  
ATOM   1619  N   LEU A 112      -1.568 -10.417  66.956  1.00 19.85           N  
ATOM   1620  CA  LEU A 112      -2.548 -10.724  65.919  1.00 21.90           C  
ATOM   1621  C   LEU A 112      -2.009 -10.414  64.510  1.00 21.27           C  
ATOM   1622  O   LEU A 112      -2.248 -11.200  63.597  1.00 22.14           O  
ATOM   1623  CB  LEU A 112      -3.846  -9.952  66.213  1.00 23.50           C  
ATOM   1624  CG  LEU A 112      -5.114 -10.596  65.627  1.00 25.43           C  
ATOM   1625  CD1 LEU A 112      -5.605 -11.778  66.484  1.00 27.89           C  
ATOM   1626  CD2 LEU A 112      -6.213  -9.549  65.427  1.00 26.39           C  
ATOM   1627  H   LEU A 112      -1.787  -9.644  67.569  1.00 19.85           H  
ATOM   1628  HA  LEU A 112      -2.752 -11.795  65.973  1.00 21.90           H  
ATOM   1629  HB3 LEU A 112      -3.736  -8.936  65.833  1.00 23.50           H  
ATOM   1630  HB2 LEU A 112      -4.000  -9.843  67.284  1.00 23.50           H  
ATOM   1631  HG  LEU A 112      -4.866 -10.988  64.640  1.00 25.43           H  
ATOM   1632 HD11 LEU A 112      -6.078 -12.532  65.858  1.00 27.89           H  
ATOM   1633 HD12 LEU A 112      -4.793 -12.260  67.027  1.00 27.89           H  
ATOM   1634 HD13 LEU A 112      -6.342 -11.466  67.225  1.00 27.89           H  
ATOM   1635 HD21 LEU A 112      -7.156  -9.828  65.896  1.00 26.39           H  
ATOM   1636 HD22 LEU A 112      -5.943  -8.568  65.819  1.00 26.39           H  
ATOM   1637 HD23 LEU A 112      -6.389  -9.438  64.358  1.00 26.39           H  
ATOM   1638  N   VAL A 113      -1.252  -9.311  64.372  1.00 19.07           N  
ATOM   1639  CA  VAL A 113      -0.529  -8.951  63.150  1.00 18.96           C  
ATOM   1640  C   VAL A 113       0.641  -9.919  62.863  1.00 19.00           C  
ATOM   1641  O   VAL A 113       0.849 -10.261  61.701  1.00 19.05           O  
ATOM   1642  CB  VAL A 113      -0.027  -7.475  63.200  1.00 18.05           C  
ATOM   1643  CG1 VAL A 113       0.963  -7.067  62.087  1.00 17.61           C  
ATOM   1644  CG2 VAL A 113      -1.225  -6.510  63.172  1.00 20.51           C  
ATOM   1645  H   VAL A 113      -1.116  -8.700  65.166  1.00 19.07           H  
ATOM   1646  HA  VAL A 113      -1.230  -9.036  62.319  1.00 18.96           H  
ATOM   1647  HB  VAL A 113       0.485  -7.322  64.150  1.00 18.05           H  
ATOM   1648 HG11 VAL A 113       1.213  -6.008  62.153  1.00 17.61           H  
ATOM   1649 HG12 VAL A 113       1.904  -7.612  62.147  1.00 17.61           H  
ATOM   1650 HG13 VAL A 113       0.540  -7.243  61.097  1.00 17.61           H  
ATOM   1651 HG21 VAL A 113      -0.905  -5.470  63.239  1.00 20.51           H  
ATOM   1652 HG22 VAL A 113      -1.794  -6.629  62.251  1.00 20.51           H  
ATOM   1653 HG23 VAL A 113      -1.915  -6.687  63.994  1.00 20.51           H  
ATOM   1654  N   MET A 114       1.339 -10.379  63.919  1.00 19.67           N  
ATOM   1655  CA  MET A 114       2.436 -11.349  63.840  1.00 21.37           C  
ATOM   1656  C   MET A 114       1.967 -12.738  63.359  1.00 22.02           C  
ATOM   1657  O   MET A 114       2.585 -13.304  62.457  1.00 21.86           O  
ATOM   1658  CB  MET A 114       3.139 -11.460  65.216  1.00 23.93           C  
ATOM   1659  CG  MET A 114       4.577 -12.002  65.145  1.00 25.32           C  
ATOM   1660  SD  MET A 114       5.092 -13.009  66.559  1.00 28.37           S  
ATOM   1661  CE  MET A 114       4.810 -14.649  65.847  1.00 30.46           C  
ATOM   1662  H   MET A 114       1.107 -10.047  64.845  1.00 19.67           H  
ATOM   1663  HA  MET A 114       3.153 -10.953  63.117  1.00 21.37           H  
ATOM   1664  HB3 MET A 114       2.548 -12.069  65.900  1.00 23.93           H  
ATOM   1665  HB2 MET A 114       3.185 -10.478  65.684  1.00 23.93           H  
ATOM   1666  HG3 MET A 114       5.272 -11.169  65.088  1.00 25.32           H  
ATOM   1667  HG2 MET A 114       4.732 -12.578  64.234  1.00 25.32           H  
ATOM   1668  HE1 MET A 114       4.903 -15.423  66.607  1.00 30.46           H  
ATOM   1669  HE2 MET A 114       3.814 -14.706  65.410  1.00 30.46           H  
ATOM   1670  HE3 MET A 114       5.542 -14.853  65.066  1.00 30.46           H  
ATOM   1671  N   GLU A 115       0.902 -13.260  63.990  1.00 22.37           N  
ATOM   1672  CA  GLU A 115       0.417 -14.631  63.827  1.00 25.62           C  
ATOM   1673  C   GLU A 115      -0.592 -14.799  62.682  1.00 25.22           C  
ATOM   1674  O   GLU A 115      -0.494 -15.785  61.952  1.00 24.93           O  
ATOM   1675  CB  GLU A 115      -0.229 -15.107  65.152  1.00 27.27           C  
ATOM   1676  CG  GLU A 115       0.717 -15.187  66.375  1.00 29.33           C  
ATOM   1677  CD  GLU A 115       1.679 -16.385  66.424  1.00 31.68           C  
ATOM   1678  OE1 GLU A 115       1.748 -17.166  65.449  1.00 34.07           O  
ATOM   1679  OE2 GLU A 115       2.356 -16.495  67.470  1.00 31.46           O1-
ATOM   1680  H   GLU A 115       0.460 -12.726  64.727  1.00 22.37           H  
ATOM   1681  HA  GLU A 115       1.268 -15.274  63.602  1.00 25.62           H  
ATOM   1682  HB3 GLU A 115      -0.718 -16.072  65.006  1.00 27.27           H  
ATOM   1683  HB2 GLU A 115      -1.039 -14.423  65.408  1.00 27.27           H  
ATOM   1684  HG3 GLU A 115       0.104 -15.221  67.276  1.00 29.33           H  
ATOM   1685  HG2 GLU A 115       1.311 -14.276  66.455  1.00 29.33           H  
ATOM   1686  N   GLN A 116      -1.560 -13.873  62.575  1.00 24.22           N  
ATOM   1687  CA  GLN A 116      -2.753 -14.009  61.730  1.00 24.76           C  
ATOM   1688  C   GLN A 116      -2.780 -13.006  60.563  1.00 24.25           C  
ATOM   1689  O   GLN A 116      -3.856 -12.739  60.026  1.00 24.61           O  
ATOM   1690  CB  GLN A 116      -4.025 -13.917  62.607  1.00 25.56           C  
ATOM   1691  CG  GLN A 116      -4.099 -15.004  63.698  1.00 26.70           C  
ATOM   1692  CD  GLN A 116      -5.402 -14.963  64.498  1.00 27.98           C  
ATOM   1693  NE2 GLN A 116      -5.349 -15.393  65.760  1.00 26.98           N  
ATOM   1694  OE1 GLN A 116      -6.450 -14.572  63.989  1.00 31.41           O  
ATOM   1695  H   GLN A 116      -1.553 -13.069  63.190  1.00 24.22           H  
ATOM   1696  HA  GLN A 116      -2.764 -14.994  61.260  1.00 24.76           H  
ATOM   1697  HB3 GLN A 116      -4.904 -14.009  61.968  1.00 25.56           H  
ATOM   1698  HB2 GLN A 116      -4.095 -12.933  63.070  1.00 25.56           H  
ATOM   1699  HG3 GLN A 116      -3.262 -14.897  64.388  1.00 26.70           H  
ATOM   1700  HG2 GLN A 116      -4.009 -15.992  63.246  1.00 26.70           H  
ATOM   1701 HE22 GLN A 116      -6.185 -15.397  66.326  1.00 26.98           H  
ATOM   1702 HE21 GLN A 116      -4.479 -15.720  66.156  1.00 26.98           H  
ATOM   1703  N   SER A 117      -1.605 -12.493  60.163  1.00 24.47           N  
ATOM   1704  CA  SER A 117      -1.438 -11.626  58.997  1.00 22.88           C  
ATOM   1705  C   SER A 117      -0.069 -11.900  58.342  1.00 23.32           C  
ATOM   1706  O   SER A 117       0.875 -12.257  59.050  1.00 24.99           O  
ATOM   1707  CB  SER A 117      -1.686 -10.145  59.401  1.00 21.70           C  
ATOM   1708  OG  SER A 117      -0.560  -9.293  59.317  1.00 19.39           O  
ATOM   1709  H   SER A 117      -0.754 -12.753  60.643  1.00 24.47           H  
ATOM   1710  HA  SER A 117      -2.216 -11.916  58.291  1.00 22.88           H  
ATOM   1711  HB3 SER A 117      -2.058 -10.080  60.420  1.00 21.70           H  
ATOM   1712  HB2 SER A 117      -2.463  -9.720  58.765  1.00 21.70           H  
ATOM   1713  HG  SER A 117       0.061  -9.540  60.012  1.00 19.39           H  
ATOM   1714  N   PRO A 118       0.034 -11.676  57.011  1.00 23.43           N  
ATOM   1715  CA  PRO A 118       1.322 -11.725  56.299  1.00 23.65           C  
ATOM   1716  C   PRO A 118       2.212 -10.479  56.508  1.00 24.47           C  
ATOM   1717  O   PRO A 118       3.308 -10.450  55.952  1.00 23.49           O  
ATOM   1718  CB  PRO A 118       0.889 -11.874  54.831  1.00 23.39           C  
ATOM   1719  CG  PRO A 118      -0.408 -11.085  54.746  1.00 23.85           C  
ATOM   1720  CD  PRO A 118      -1.065 -11.347  56.097  1.00 23.09           C  
ATOM   1721  HA  PRO A 118       1.900 -12.602  56.598  1.00 23.65           H  
ATOM   1722  HB3 PRO A 118       0.693 -12.926  54.617  1.00 23.39           H  
ATOM   1723  HB2 PRO A 118       1.632 -11.530  54.110  1.00 23.39           H  
ATOM   1724  HG3 PRO A 118      -1.034 -11.362  53.897  1.00 23.85           H  
ATOM   1725  HG2 PRO A 118      -0.178 -10.024  54.658  1.00 23.85           H  
ATOM   1726  HD2 PRO A 118      -1.643 -10.483  56.426  1.00 23.09           H  
ATOM   1727  HD3 PRO A 118      -1.734 -12.206  56.025  1.00 23.09           H  
ATOM   1728  N   HIS A 119       1.726  -9.483  57.271  1.00 22.62           N  
ATOM   1729  CA  HIS A 119       2.363  -8.186  57.495  1.00 21.30           C  
ATOM   1730  C   HIS A 119       3.020  -8.106  58.880  1.00 19.59           C  
ATOM   1731  O   HIS A 119       2.667  -8.868  59.779  1.00 21.42           O  
ATOM   1732  CB  HIS A 119       1.314  -7.072  57.309  1.00 20.83           C  
ATOM   1733  CG  HIS A 119       0.558  -7.131  56.002  1.00 22.16           C  
ATOM   1734  CD2 HIS A 119      -0.779  -6.977  55.717  1.00 23.41           C  
ATOM   1735  ND1 HIS A 119       1.164  -7.403  54.786  1.00 21.85           N  
ATOM   1736  CE1 HIS A 119       0.210  -7.382  53.851  1.00 22.65           C  
ATOM   1737  NE2 HIS A 119      -0.995  -7.121  54.343  1.00 24.18           N  
ATOM   1738  H   HIS A 119       0.827  -9.598  57.719  1.00 22.62           H  
ATOM   1739  HA  HIS A 119       3.137  -8.036  56.750  1.00 21.30           H  
ATOM   1740  HB3 HIS A 119       1.795  -6.095  57.367  1.00 20.83           H  
ATOM   1741  HB2 HIS A 119       0.586  -7.097  58.121  1.00 20.83           H  
ATOM   1742  HD2 HIS A 119      -1.590  -6.764  56.396  1.00 23.41           H  
ATOM   1743  HD1 HIS A 119       2.154  -7.555  54.632  1.00 21.85           H  
ATOM   1744  HE1 HIS A 119       0.402  -7.549  52.802  1.00 22.65           H  
ATOM   1745  N   VAL A 120       3.972  -7.169  59.007  1.00 18.27           N  
ATOM   1746  CA  VAL A 120       4.784  -6.946  60.208  1.00 16.91           C  
ATOM   1747  C   VAL A 120       4.390  -5.657  60.963  1.00 17.23           C  
ATOM   1748  O   VAL A 120       4.745  -5.522  62.134  1.00 15.20           O  
ATOM   1749  CB  VAL A 120       6.298  -6.942  59.828  1.00 18.03           C  
ATOM   1750  CG1 VAL A 120       7.274  -6.343  60.860  1.00 17.60           C  
ATOM   1751  CG2 VAL A 120       6.762  -8.366  59.479  1.00 18.61           C  
ATOM   1752  H   VAL A 120       4.199  -6.590  58.211  1.00 18.27           H  
ATOM   1753  HA  VAL A 120       4.613  -7.762  60.909  1.00 16.91           H  
ATOM   1754  HB  VAL A 120       6.405  -6.349  58.919  1.00 18.03           H  
ATOM   1755 HG11 VAL A 120       8.311  -6.509  60.566  1.00 17.60           H  
ATOM   1756 HG12 VAL A 120       7.142  -5.267  60.964  1.00 17.60           H  
ATOM   1757 HG13 VAL A 120       7.131  -6.794  61.840  1.00 17.60           H  
ATOM   1758 HG21 VAL A 120       7.776  -8.361  59.081  1.00 18.61           H  
ATOM   1759 HG22 VAL A 120       6.759  -9.014  60.354  1.00 18.61           H  
ATOM   1760 HG23 VAL A 120       6.119  -8.829  58.731  1.00 18.61           H  
ATOM   1761  N   MET A 121       3.625  -4.756  60.326  1.00 16.82           N  
ATOM   1762  CA  MET A 121       3.083  -3.566  60.974  1.00 15.64           C  
ATOM   1763  C   MET A 121       1.795  -3.127  60.271  1.00 14.65           C  
ATOM   1764  O   MET A 121       1.761  -3.059  59.042  1.00 16.04           O  
ATOM   1765  CB  MET A 121       4.151  -2.449  61.043  1.00 15.71           C  
ATOM   1766  CG  MET A 121       3.676  -1.148  61.715  1.00 16.87           C  
ATOM   1767  SD  MET A 121       5.006   0.046  62.006  1.00 18.31           S  
ATOM   1768  CE  MET A 121       4.021   1.513  62.401  1.00 21.12           C  
ATOM   1769  H   MET A 121       3.343  -4.910  59.368  1.00 16.82           H  
ATOM   1770  HA  MET A 121       2.814  -3.835  61.998  1.00 15.64           H  
ATOM   1771  HB3 MET A 121       4.498  -2.218  60.034  1.00 15.71           H  
ATOM   1772  HB2 MET A 121       5.028  -2.815  61.579  1.00 15.71           H  
ATOM   1773  HG3 MET A 121       3.210  -1.371  62.676  1.00 16.87           H  
ATOM   1774  HG2 MET A 121       2.911  -0.663  61.109  1.00 16.87           H  
ATOM   1775  HE1 MET A 121       4.663   2.341  62.698  1.00 21.12           H  
ATOM   1776  HE2 MET A 121       3.455   1.824  61.524  1.00 21.12           H  
ATOM   1777  HE3 MET A 121       3.327   1.301  63.214  1.00 21.12           H  
ATOM   1778  N   MET A 122       0.785  -2.805  61.091  1.00 13.57           N  
ATOM   1779  CA  MET A 122      -0.461  -2.153  60.698  1.00 12.53           C  
ATOM   1780  C   MET A 122      -0.574  -0.807  61.440  1.00 13.23           C  
ATOM   1781  O   MET A 122       0.122  -0.605  62.436  1.00 12.85           O  
ATOM   1782  CB  MET A 122      -1.656  -3.073  61.029  1.00 11.10           C  
ATOM   1783  CG  MET A 122      -1.633  -4.455  60.350  1.00 10.48           C  
ATOM   1784  SD  MET A 122      -1.663  -4.472  58.537  1.00  9.36           S  
ATOM   1785  CE  MET A 122      -3.349  -3.887  58.237  1.00 10.03           C  
ATOM   1786  H   MET A 122       0.914  -2.906  62.090  1.00 13.57           H  
ATOM   1787  HA  MET A 122      -0.450  -1.963  59.628  1.00 12.53           H  
ATOM   1788  HB3 MET A 122      -2.576  -2.566  60.745  1.00 11.10           H  
ATOM   1789  HB2 MET A 122      -1.715  -3.219  62.109  1.00 11.10           H  
ATOM   1790  HG3 MET A 122      -2.491  -5.033  60.694  1.00 10.48           H  
ATOM   1791  HG2 MET A 122      -0.750  -5.008  60.666  1.00 10.48           H  
ATOM   1792  HE1 MET A 122      -3.537  -3.845  57.166  1.00 10.03           H  
ATOM   1793  HE2 MET A 122      -4.077  -4.558  58.692  1.00 10.03           H  
ATOM   1794  HE3 MET A 122      -3.492  -2.887  58.645  1.00 10.03           H  
ATOM   1795  N   ILE A 123      -1.444   0.098  60.955  1.00 14.47           N  
ATOM   1796  CA  ILE A 123      -1.675   1.417  61.556  1.00 15.00           C  
ATOM   1797  C   ILE A 123      -3.140   1.875  61.429  1.00 14.99           C  
ATOM   1798  O   ILE A 123      -3.841   1.457  60.505  1.00 14.26           O  
ATOM   1799  CB  ILE A 123      -0.761   2.529  60.949  1.00 16.26           C  
ATOM   1800  CG1 ILE A 123      -0.952   2.788  59.432  1.00 18.12           C  
ATOM   1801  CG2 ILE A 123       0.716   2.276  61.296  1.00 15.33           C  
ATOM   1802  CD1 ILE A 123      -0.365   4.105  58.912  1.00 19.17           C  
ATOM   1803  H   ILE A 123      -1.967  -0.104  60.114  1.00 14.47           H  
ATOM   1804  HA  ILE A 123      -1.474   1.340  62.625  1.00 15.00           H  
ATOM   1805  HB  ILE A 123      -1.028   3.459  61.449  1.00 16.26           H  
ATOM   1806 HG13 ILE A 123      -2.005   2.774  59.157  1.00 18.12           H  
ATOM   1807 HG12 ILE A 123      -0.494   1.981  58.874  1.00 18.12           H  
ATOM   1808 HG21 ILE A 123       1.348   3.129  61.063  1.00 15.33           H  
ATOM   1809 HG22 ILE A 123       0.834   2.066  62.357  1.00 15.33           H  
ATOM   1810 HG23 ILE A 123       1.110   1.420  60.752  1.00 15.33           H  
ATOM   1811 HD11 ILE A 123      -0.128   4.015  57.853  1.00 19.17           H  
ATOM   1812 HD12 ILE A 123      -1.077   4.923  59.024  1.00 19.17           H  
ATOM   1813 HD13 ILE A 123       0.558   4.382  59.416  1.00 19.17           H  
ATOM   1814  N   GLY A 124      -3.538   2.768  62.356  1.00 15.56           N  
ATOM   1815  CA  GLY A 124      -4.804   3.505  62.390  1.00 17.12           C  
ATOM   1816  C   GLY A 124      -6.028   2.582  62.405  1.00 18.03           C  
ATOM   1817  O   GLY A 124      -5.995   1.502  62.996  1.00 16.92           O  
ATOM   1818  H   GLY A 124      -2.879   3.008  63.086  1.00 15.56           H  
ATOM   1819  HA3 GLY A 124      -4.845   4.178  61.533  1.00 17.12           H  
ATOM   1820  HA2 GLY A 124      -4.822   4.125  63.287  1.00 17.12           H  
ATOM   1821  N   GLU A 125      -7.106   3.022  61.734  1.00 19.04           N  
ATOM   1822  CA  GLU A 125      -8.336   2.253  61.519  1.00 22.43           C  
ATOM   1823  C   GLU A 125      -8.138   0.952  60.722  1.00 21.21           C  
ATOM   1824  O   GLU A 125      -8.959   0.051  60.860  1.00 22.75           O  
ATOM   1825  CB  GLU A 125      -9.401   3.128  60.829  1.00 25.21           C  
ATOM   1826  CG  GLU A 125      -9.851   4.343  61.671  1.00 30.89           C  
ATOM   1827  CD  GLU A 125     -10.992   5.178  61.062  1.00 34.79           C  
ATOM   1828  OE1 GLU A 125     -11.450   6.092  61.782  1.00 35.93           O  
ATOM   1829  OE2 GLU A 125     -11.401   4.910  59.909  1.00 38.64           O1-
ATOM   1830  H   GLU A 125      -7.078   3.931  61.293  1.00 19.04           H  
ATOM   1831  HA  GLU A 125      -8.714   1.969  62.500  1.00 22.43           H  
ATOM   1832  HB3 GLU A 125     -10.272   2.513  60.594  1.00 25.21           H  
ATOM   1833  HB2 GLU A 125      -9.011   3.478  59.872  1.00 25.21           H  
ATOM   1834  HG3 GLU A 125      -9.003   5.008  61.843  1.00 30.89           H  
ATOM   1835  HG2 GLU A 125     -10.172   3.994  62.654  1.00 30.89           H  
ATOM   1836  N   GLY A 126      -7.059   0.854  59.930  1.00 21.53           N  
ATOM   1837  CA  GLY A 126      -6.729  -0.335  59.152  1.00 19.99           C  
ATOM   1838  C   GLY A 126      -6.204  -1.479  60.037  1.00 19.60           C  
ATOM   1839  O   GLY A 126      -6.479  -2.641  59.740  1.00 17.23           O  
ATOM   1840  H   GLY A 126      -6.417   1.632  59.874  1.00 21.53           H  
ATOM   1841  HA3 GLY A 126      -5.967  -0.040  58.438  1.00 19.99           H  
ATOM   1842  HA2 GLY A 126      -7.596  -0.669  58.578  1.00 19.99           H  
ATOM   1843  N   ALA A 127      -5.502  -1.158  61.140  1.00 17.80           N  
ATOM   1844  CA  ALA A 127      -5.113  -2.108  62.188  1.00 18.73           C  
ATOM   1845  C   ALA A 127      -6.314  -2.595  63.010  1.00 18.84           C  
ATOM   1846  O   ALA A 127      -6.361  -3.772  63.364  1.00 20.88           O  
ATOM   1847  CB  ALA A 127      -4.081  -1.455  63.117  1.00 17.38           C  
ATOM   1848  H   ALA A 127      -5.300  -0.185  61.327  1.00 17.80           H  
ATOM   1849  HA  ALA A 127      -4.656  -2.979  61.716  1.00 18.73           H  
ATOM   1850  HB1 ALA A 127      -3.780  -2.133  63.916  1.00 17.38           H  
ATOM   1851  HB2 ALA A 127      -3.184  -1.170  62.577  1.00 17.38           H  
ATOM   1852  HB3 ALA A 127      -4.475  -0.552  63.579  1.00 17.38           H  
ATOM   1853  N   GLU A 128      -7.265  -1.681  63.272  1.00 18.85           N  
ATOM   1854  CA  GLU A 128      -8.520  -1.951  63.966  1.00 21.31           C  
ATOM   1855  C   GLU A 128      -9.448  -2.865  63.154  1.00 20.74           C  
ATOM   1856  O   GLU A 128      -9.907  -3.862  63.700  1.00 20.44           O  
ATOM   1857  CB  GLU A 128      -9.235  -0.632  64.299  1.00 21.60           C  
ATOM   1858  CG  GLU A 128      -8.448   0.313  65.230  1.00 22.90           C  
ATOM   1859  CD  GLU A 128      -9.117   1.676  65.464  1.00 23.70           C  
ATOM   1860  OE1 GLU A 128     -10.196   1.944  64.890  1.00 24.80           O  
ATOM   1861  OE2 GLU A 128      -8.541   2.449  66.257  1.00 24.87           O1-
ATOM   1862  H   GLU A 128      -7.135  -0.731  62.952  1.00 18.85           H  
ATOM   1863  HA  GLU A 128      -8.285  -2.457  64.905  1.00 21.31           H  
ATOM   1864  HB3 GLU A 128     -10.191  -0.855  64.767  1.00 21.60           H  
ATOM   1865  HB2 GLU A 128      -9.477  -0.115  63.372  1.00 21.60           H  
ATOM   1866  HG3 GLU A 128      -7.452   0.492  64.833  1.00 22.90           H  
ATOM   1867  HG2 GLU A 128      -8.307  -0.171  66.196  1.00 22.90           H  
ATOM   1868  N   ASN A 129      -9.691  -2.532  61.873  1.00 21.24           N  
ATOM   1869  CA  ASN A 129     -10.550  -3.291  60.952  1.00 21.82           C  
ATOM   1870  C   ASN A 129      -9.991  -4.685  60.633  1.00 20.67           C  
ATOM   1871  O   ASN A 129     -10.786  -5.616  60.509  1.00 18.72           O  
ATOM   1872  CB  ASN A 129     -10.787  -2.498  59.643  1.00 22.94           C  
ATOM   1873  CG  ASN A 129     -11.597  -1.197  59.760  1.00 23.97           C  
ATOM   1874  ND2 ASN A 129     -12.232  -0.923  60.903  1.00 26.69           N  
ATOM   1875  OD1 ASN A 129     -11.649  -0.432  58.801  1.00 23.82           O  
ATOM   1876  H   ASN A 129      -9.282  -1.683  61.499  1.00 21.24           H  
ATOM   1877  HA  ASN A 129     -11.505  -3.428  61.462  1.00 21.82           H  
ATOM   1878  HB3 ASN A 129     -11.330  -3.126  58.935  1.00 22.94           H  
ATOM   1879  HB2 ASN A 129      -9.830  -2.269  59.170  1.00 22.94           H  
ATOM   1880 HD22 ASN A 129     -12.756  -0.064  60.989  1.00 26.69           H  
ATOM   1881 HD21 ASN A 129     -12.160  -1.545  61.694  1.00 26.69           H  
ATOM   1882  N   PHE A 130      -8.652  -4.819  60.576  1.00 20.92           N  
ATOM   1883  CA  PHE A 130      -7.965  -6.110  60.570  1.00 21.82           C  
ATOM   1884  C   PHE A 130      -8.268  -6.946  61.827  1.00 19.88           C  
ATOM   1885  O   PHE A 130      -8.610  -8.121  61.700  1.00 19.89           O  
ATOM   1886  CB  PHE A 130      -6.447  -5.933  60.298  1.00 24.46           C  
ATOM   1887  CG  PHE A 130      -5.591  -7.140  60.652  1.00 27.45           C  
ATOM   1888  CD1 PHE A 130      -5.633  -8.291  59.836  1.00 28.21           C  
ATOM   1889  CD2 PHE A 130      -4.953  -7.213  61.910  1.00 28.79           C  
ATOM   1890  CE1 PHE A 130      -5.046  -9.470  60.271  1.00 27.91           C  
ATOM   1891  CE2 PHE A 130      -4.368  -8.401  62.324  1.00 26.77           C  
ATOM   1892  CZ  PHE A 130      -4.426  -9.526  61.512  1.00 29.05           C  
ATOM   1893  H   PHE A 130      -8.064  -4.001  60.664  1.00 20.92           H  
ATOM   1894  HA  PHE A 130      -8.367  -6.680  59.729  1.00 21.82           H  
ATOM   1895  HB3 PHE A 130      -6.062  -5.069  60.840  1.00 24.46           H  
ATOM   1896  HB2 PHE A 130      -6.303  -5.714  59.240  1.00 24.46           H  
ATOM   1897  HD1 PHE A 130      -6.159  -8.269  58.893  1.00 28.21           H  
ATOM   1898  HD2 PHE A 130      -4.952  -6.358  62.571  1.00 28.79           H  
ATOM   1899  HE1 PHE A 130      -5.091 -10.353  59.652  1.00 27.91           H  
ATOM   1900  HE2 PHE A 130      -3.891  -8.455  63.291  1.00 26.77           H  
ATOM   1901  HZ  PHE A 130      -3.991 -10.454  61.848  1.00 29.05           H  
ATOM   1902  N   ALA A 131      -8.151  -6.312  63.005  1.00 19.30           N  
ATOM   1903  CA  ALA A 131      -8.369  -6.946  64.299  1.00 19.92           C  
ATOM   1904  C   ALA A 131      -9.814  -7.401  64.541  1.00 20.51           C  
ATOM   1905  O   ALA A 131     -10.009  -8.513  65.028  1.00 21.34           O  
ATOM   1906  CB  ALA A 131      -7.842  -6.039  65.416  1.00 19.31           C  
ATOM   1907  H   ALA A 131      -7.866  -5.342  63.026  1.00 19.30           H  
ATOM   1908  HA  ALA A 131      -7.767  -7.844  64.294  1.00 19.92           H  
ATOM   1909  HB1 ALA A 131      -7.959  -6.508  66.392  1.00 19.31           H  
ATOM   1910  HB2 ALA A 131      -6.779  -5.834  65.283  1.00 19.31           H  
ATOM   1911  HB3 ALA A 131      -8.363  -5.084  65.436  1.00 19.31           H  
ATOM   1912  N   PHE A 132     -10.792  -6.569  64.146  1.00 20.26           N  
ATOM   1913  CA  PHE A 132     -12.225  -6.860  64.234  1.00 20.52           C  
ATOM   1914  C   PHE A 132     -12.653  -8.006  63.297  1.00 19.90           C  
ATOM   1915  O   PHE A 132     -13.553  -8.762  63.660  1.00 21.16           O  
ATOM   1916  CB  PHE A 132     -13.043  -5.584  63.931  1.00 20.33           C  
ATOM   1917  CG  PHE A 132     -12.710  -4.332  64.735  1.00 20.37           C  
ATOM   1918  CD1 PHE A 132     -12.253  -4.401  66.070  1.00 20.60           C  
ATOM   1919  CD2 PHE A 132     -12.976  -3.063  64.176  1.00 20.87           C  
ATOM   1920  CE1 PHE A 132     -11.981  -3.237  66.775  1.00 19.79           C  
ATOM   1921  CE2 PHE A 132     -12.714  -1.910  64.903  1.00 20.10           C  
ATOM   1922  CZ  PHE A 132     -12.208  -1.998  66.193  1.00 19.78           C  
ATOM   1923  H   PHE A 132     -10.544  -5.660  63.774  1.00 20.26           H  
ATOM   1924  HA  PHE A 132     -12.441  -7.183  65.253  1.00 20.52           H  
ATOM   1925  HB3 PHE A 132     -14.105  -5.792  64.073  1.00 20.33           H  
ATOM   1926  HB2 PHE A 132     -12.925  -5.334  62.875  1.00 20.33           H  
ATOM   1927  HD1 PHE A 132     -12.072  -5.351  66.547  1.00 20.60           H  
ATOM   1928  HD2 PHE A 132     -13.364  -2.983  63.171  1.00 20.87           H  
ATOM   1929  HE1 PHE A 132     -11.592  -3.297  67.780  1.00 19.79           H  
ATOM   1930  HE2 PHE A 132     -12.892  -0.940  64.461  1.00 20.10           H  
ATOM   1931  HZ  PHE A 132     -11.993  -1.099  66.748  1.00 19.78           H  
ATOM   1932  N   ALA A 133     -11.975  -8.140  62.140  1.00 20.63           N  
ATOM   1933  CA  ALA A 133     -12.155  -9.240  61.189  1.00 22.71           C  
ATOM   1934  C   ALA A 133     -11.586 -10.584  61.683  1.00 24.31           C  
ATOM   1935  O   ALA A 133     -12.077 -11.624  61.248  1.00 27.71           O  
ATOM   1936  CB  ALA A 133     -11.539  -8.849  59.838  1.00 21.66           C  
ATOM   1937  H   ALA A 133     -11.253  -7.471  61.910  1.00 20.63           H  
ATOM   1938  HA  ALA A 133     -13.228  -9.377  61.037  1.00 22.71           H  
ATOM   1939  HB1 ALA A 133     -11.686  -9.634  59.094  1.00 21.66           H  
ATOM   1940  HB2 ALA A 133     -12.000  -7.942  59.447  1.00 21.66           H  
ATOM   1941  HB3 ALA A 133     -10.467  -8.667  59.917  1.00 21.66           H  
ATOM   1942  N   ARG A 134     -10.592 -10.545  62.590  1.00 25.05           N  
ATOM   1943  CA  ARG A 134     -10.064 -11.707  63.317  1.00 26.26           C  
ATOM   1944  C   ARG A 134     -10.806 -11.962  64.649  1.00 23.47           C  
ATOM   1945  O   ARG A 134     -10.396 -12.853  65.392  1.00 22.50           O  
ATOM   1946  CB  ARG A 134      -8.543 -11.535  63.543  1.00 28.27           C  
ATOM   1947  CG  ARG A 134      -7.626 -11.419  62.300  1.00 33.37           C  
ATOM   1948  CD  ARG A 134      -7.647 -12.597  61.302  1.00 37.86           C  
ATOM   1949  NE  ARG A 134      -8.835 -12.607  60.428  1.00 43.90           N  
ATOM   1950  CZ  ARG A 134      -9.271 -13.608  59.642  1.00 48.84           C  
ATOM   1951  NH1 ARG A 134      -8.604 -14.766  59.523  1.00 46.22           N  
ATOM   1952  NH2 ARG A 134     -10.412 -13.443  58.961  1.00 48.00           N1+
ATOM   1953  H   ARG A 134     -10.232  -9.646  62.883  1.00 25.05           H  
ATOM   1954  HA  ARG A 134     -10.226 -12.614  62.736  1.00 26.26           H  
ATOM   1955  HB3 ARG A 134      -8.168 -12.366  64.142  1.00 28.27           H  
ATOM   1956  HB2 ARG A 134      -8.400 -10.647  64.155  1.00 28.27           H  
ATOM   1957  HG3 ARG A 134      -6.597 -11.218  62.599  1.00 33.37           H  
ATOM   1958  HG2 ARG A 134      -7.939 -10.526  61.765  1.00 33.37           H  
ATOM   1959  HD3 ARG A 134      -7.729 -13.513  61.886  1.00 37.86           H  
ATOM   1960  HD2 ARG A 134      -6.713 -12.670  60.743  1.00 37.86           H  
ATOM   1961  HE  ARG A 134      -9.398 -11.768  60.473  1.00 43.90           H  
ATOM   1962 HH12 ARG A 134      -8.953 -15.507  58.933  1.00 46.22           H  
ATOM   1963 HH11 ARG A 134      -7.745 -14.904  60.036  1.00 46.22           H  
ATOM   1964 HH22 ARG A 134     -10.765 -14.177  58.365  1.00 48.00           H  
ATOM   1965 HH21 ARG A 134     -10.956 -12.600  59.077  1.00 48.00           H  
ATOM   1966  N   GLY A 135     -11.896 -11.219  64.916  1.00 21.67           N  
ATOM   1967  CA  GLY A 135     -12.810 -11.464  66.031  1.00 21.76           C  
ATOM   1968  C   GLY A 135     -12.392 -10.773  67.339  1.00 22.36           C  
ATOM   1969  O   GLY A 135     -13.008 -11.052  68.367  1.00 23.64           O  
ATOM   1970  H   GLY A 135     -12.168 -10.498  64.263  1.00 21.67           H  
ATOM   1971  HA3 GLY A 135     -12.922 -12.536  66.207  1.00 21.76           H  
ATOM   1972  HA2 GLY A 135     -13.794 -11.092  65.747  1.00 21.76           H  
ATOM   1973  N   MET A 136     -11.380  -9.886  67.324  1.00 21.05           N  
ATOM   1974  CA  MET A 136     -10.957  -9.098  68.487  1.00 21.59           C  
ATOM   1975  C   MET A 136     -11.992  -8.008  68.827  1.00 21.98           C  
ATOM   1976  O   MET A 136     -12.580  -7.424  67.916  1.00 20.38           O  
ATOM   1977  CB  MET A 136      -9.558  -8.508  68.214  1.00 22.90           C  
ATOM   1978  CG  MET A 136      -8.853  -7.955  69.461  1.00 24.77           C  
ATOM   1979  SD  MET A 136      -7.132  -7.467  69.173  1.00 21.02           S  
ATOM   1980  CE  MET A 136      -6.675  -7.020  70.866  1.00 22.06           C  
ATOM   1981  H   MET A 136     -10.910  -9.680  66.452  1.00 21.05           H  
ATOM   1982  HA  MET A 136     -10.876  -9.785  69.332  1.00 21.59           H  
ATOM   1983  HB3 MET A 136      -9.642  -7.704  67.484  1.00 22.90           H  
ATOM   1984  HB2 MET A 136      -8.920  -9.267  67.759  1.00 22.90           H  
ATOM   1985  HG3 MET A 136      -8.860  -8.708  70.250  1.00 24.77           H  
ATOM   1986  HG2 MET A 136      -9.390  -7.088  69.847  1.00 24.77           H  
ATOM   1987  HE1 MET A 136      -5.645  -6.672  70.894  1.00 22.06           H  
ATOM   1988  HE2 MET A 136      -7.317  -6.221  71.238  1.00 22.06           H  
ATOM   1989  HE3 MET A 136      -6.767  -7.880  71.529  1.00 22.06           H  
ATOM   1990  N   GLU A 137     -12.203  -7.772  70.132  1.00 22.25           N  
ATOM   1991  CA  GLU A 137     -13.210  -6.845  70.653  1.00 24.51           C  
ATOM   1992  C   GLU A 137     -12.912  -5.367  70.337  1.00 25.73           C  
ATOM   1993  O   GLU A 137     -11.780  -4.913  70.510  1.00 23.33           O  
ATOM   1994  CB  GLU A 137     -13.410  -7.111  72.164  1.00 26.06           C  
ATOM   1995  CG  GLU A 137     -14.377  -6.133  72.883  1.00 29.70           C  
ATOM   1996  CD  GLU A 137     -14.702  -6.461  74.350  1.00 32.15           C  
ATOM   1997  OE1 GLU A 137     -14.274  -7.526  74.849  1.00 31.85           O  
ATOM   1998  OE2 GLU A 137     -15.390  -5.615  74.963  1.00 39.44           O1-
ATOM   1999  H   GLU A 137     -11.679  -8.287  70.824  1.00 22.25           H  
ATOM   2000  HA  GLU A 137     -14.151  -7.101  70.162  1.00 24.51           H  
ATOM   2001  HB3 GLU A 137     -12.442  -7.096  72.668  1.00 26.06           H  
ATOM   2002  HB2 GLU A 137     -13.789  -8.129  72.274  1.00 26.06           H  
ATOM   2003  HG3 GLU A 137     -15.318  -6.087  72.333  1.00 29.70           H  
ATOM   2004  HG2 GLU A 137     -13.960  -5.126  72.867  1.00 29.70           H  
ATOM   2005  N   ARG A 138     -13.974  -4.649  69.937  1.00 26.10           N  
ATOM   2006  CA  ARG A 138     -14.005  -3.199  69.786  1.00 28.52           C  
ATOM   2007  C   ARG A 138     -14.411  -2.560  71.121  1.00 28.33           C  
ATOM   2008  O   ARG A 138     -15.438  -2.945  71.682  1.00 27.71           O  
ATOM   2009  CB  ARG A 138     -14.998  -2.850  68.657  1.00 33.25           C  
ATOM   2010  CG  ARG A 138     -15.082  -1.348  68.304  1.00 35.99           C  
ATOM   2011  CD  ARG A 138     -16.159  -0.984  67.263  1.00 37.84           C  
ATOM   2012  NE  ARG A 138     -16.034  -1.735  65.998  1.00 42.48           N  
ATOM   2013  CZ  ARG A 138     -16.721  -2.834  65.624  1.00 39.83           C  
ATOM   2014  NH1 ARG A 138     -17.667  -3.390  66.396  1.00 40.88           N  
ATOM   2015  NH2 ARG A 138     -16.451  -3.392  64.438  1.00 38.61           N1+
ATOM   2016  H   ARG A 138     -14.865  -5.113  69.839  1.00 26.10           H  
ATOM   2017  HA  ARG A 138     -13.016  -2.841  69.501  1.00 28.52           H  
ATOM   2018  HB3 ARG A 138     -15.992  -3.211  68.923  1.00 33.25           H  
ATOM   2019  HB2 ARG A 138     -14.706  -3.407  67.766  1.00 33.25           H  
ATOM   2020  HG3 ARG A 138     -14.115  -0.918  68.046  1.00 35.99           H  
ATOM   2021  HG2 ARG A 138     -15.384  -0.839  69.219  1.00 35.99           H  
ATOM   2022  HD3 ARG A 138     -15.966   0.045  66.957  1.00 37.84           H  
ATOM   2023  HD2 ARG A 138     -17.164  -0.974  67.685  1.00 37.84           H  
ATOM   2024  HE  ARG A 138     -15.311  -1.402  65.377  1.00 42.48           H  
ATOM   2025 HH12 ARG A 138     -18.166  -4.213  66.090  1.00 40.88           H  
ATOM   2026 HH11 ARG A 138     -17.885  -2.984  67.294  1.00 40.88           H  
ATOM   2027 HH22 ARG A 138     -16.952  -4.214  64.132  1.00 38.61           H  
ATOM   2028 HH21 ARG A 138     -15.740  -2.998  63.839  1.00 38.61           H  
ATOM   2029  N   VAL A 139     -13.619  -1.580  71.578  1.00 29.24           N  
ATOM   2030  CA  VAL A 139     -13.874  -0.814  72.800  1.00 28.78           C  
ATOM   2031  C   VAL A 139     -13.892   0.695  72.502  1.00 27.96           C  
ATOM   2032  O   VAL A 139     -13.365   1.133  71.479  1.00 26.28           O  
ATOM   2033  CB  VAL A 139     -12.792  -1.090  73.885  1.00 30.00           C  
ATOM   2034  CG1 VAL A 139     -12.855  -2.546  74.378  1.00 28.72           C  
ATOM   2035  CG2 VAL A 139     -11.352  -0.705  73.485  1.00 30.75           C  
ATOM   2036  H   VAL A 139     -12.794  -1.318  71.056  1.00 29.24           H  
ATOM   2037  HA  VAL A 139     -14.853  -1.068  73.213  1.00 28.78           H  
ATOM   2038  HB  VAL A 139     -13.044  -0.478  74.752  1.00 30.00           H  
ATOM   2039 HG11 VAL A 139     -12.228  -2.691  75.257  1.00 28.72           H  
ATOM   2040 HG12 VAL A 139     -13.871  -2.825  74.659  1.00 28.72           H  
ATOM   2041 HG13 VAL A 139     -12.520  -3.244  73.610  1.00 28.72           H  
ATOM   2042 HG21 VAL A 139     -10.655  -0.914  74.295  1.00 30.75           H  
ATOM   2043 HG22 VAL A 139     -11.017  -1.277  72.621  1.00 30.75           H  
ATOM   2044 HG23 VAL A 139     -11.251   0.354  73.249  1.00 30.75           H  
ATOM   2045  N   SER A 140     -14.490   1.463  73.427  1.00 26.61           N  
ATOM   2046  CA  SER A 140     -14.459   2.927  73.446  1.00 27.59           C  
ATOM   2047  C   SER A 140     -13.033   3.427  73.783  1.00 29.33           C  
ATOM   2048  O   SER A 140     -12.404   2.830  74.658  1.00 29.09           O  
ATOM   2049  CB  SER A 140     -15.474   3.402  74.509  1.00 26.87           C  
ATOM   2050  OG  SER A 140     -15.513   4.813  74.603  1.00 28.53           O  
ATOM   2051  H   SER A 140     -14.907   1.024  74.235  1.00 26.61           H  
ATOM   2052  HA  SER A 140     -14.799   3.267  72.470  1.00 27.59           H  
ATOM   2053  HB3 SER A 140     -15.226   3.000  75.492  1.00 26.87           H  
ATOM   2054  HB2 SER A 140     -16.475   3.046  74.263  1.00 26.87           H  
ATOM   2055  HG  SER A 140     -16.193   5.062  75.235  1.00 28.53           H  
ATOM   2056  N   PRO A 141     -12.551   4.523  73.146  1.00 30.84           N  
ATOM   2057  CA  PRO A 141     -11.300   5.196  73.565  1.00 32.89           C  
ATOM   2058  C   PRO A 141     -11.276   5.695  75.025  1.00 32.12           C  
ATOM   2059  O   PRO A 141     -10.193   5.824  75.593  1.00 37.19           O  
ATOM   2060  CB  PRO A 141     -11.150   6.371  72.579  1.00 33.37           C  
ATOM   2061  CG  PRO A 141     -12.041   6.026  71.398  1.00 34.18           C  
ATOM   2062  CD  PRO A 141     -13.176   5.235  72.032  1.00 32.76           C  
ATOM   2063  HA  PRO A 141     -10.482   4.490  73.419  1.00 32.89           H  
ATOM   2064  HB3 PRO A 141     -10.114   6.532  72.277  1.00 33.37           H  
ATOM   2065  HB2 PRO A 141     -11.505   7.301  73.027  1.00 33.37           H  
ATOM   2066  HG3 PRO A 141     -11.497   5.385  70.705  1.00 34.18           H  
ATOM   2067  HG2 PRO A 141     -12.380   6.900  70.841  1.00 34.18           H  
ATOM   2068  HD2 PRO A 141     -13.943   5.904  72.425  1.00 32.76           H  
ATOM   2069  HD3 PRO A 141     -13.630   4.582  71.290  1.00 32.76           H  
ATOM   2070  N   GLU A 142     -12.462   5.950  75.605  1.00 29.73           N  
ATOM   2071  CA  GLU A 142     -12.646   6.468  76.960  1.00 29.99           C  
ATOM   2072  C   GLU A 142     -12.412   5.443  78.087  1.00 28.17           C  
ATOM   2073  O   GLU A 142     -12.371   5.865  79.242  1.00 30.18           O  
ATOM   2074  CB  GLU A 142     -14.037   7.120  77.087  1.00 32.53           C  
ATOM   2075  CG  GLU A 142     -14.288   8.252  76.061  1.00 33.45           C  
ATOM   2076  CD  GLU A 142     -15.614   9.014  76.225  1.00 35.13           C  
ATOM   2077  OE1 GLU A 142     -16.319   8.807  77.238  1.00 39.26           O  
ATOM   2078  OE2 GLU A 142     -15.908   9.812  75.308  1.00 34.77           O1-
ATOM   2079  H   GLU A 142     -13.311   5.815  75.073  1.00 29.73           H  
ATOM   2080  HA  GLU A 142     -11.906   7.256  77.107  1.00 29.99           H  
ATOM   2081  HB3 GLU A 142     -14.146   7.518  78.097  1.00 32.53           H  
ATOM   2082  HB2 GLU A 142     -14.809   6.357  76.978  1.00 32.53           H  
ATOM   2083  HG3 GLU A 142     -14.257   7.845  75.049  1.00 33.45           H  
ATOM   2084  HG2 GLU A 142     -13.477   8.978  76.125  1.00 33.45           H  
ATOM   2085  N   ILE A 143     -12.220   4.144  77.776  1.00 27.04           N  
ATOM   2086  CA  ILE A 143     -11.799   3.151  78.781  1.00 26.23           C  
ATOM   2087  C   ILE A 143     -10.328   3.344  79.218  1.00 23.28           C  
ATOM   2088  O   ILE A 143      -9.954   2.871  80.291  1.00 20.80           O  
ATOM   2089  CB  ILE A 143     -12.010   1.669  78.330  1.00 28.44           C  
ATOM   2090  CG1 ILE A 143     -10.981   1.082  77.327  1.00 30.42           C  
ATOM   2091  CG2 ILE A 143     -13.460   1.429  77.869  1.00 31.44           C  
ATOM   2092  CD1 ILE A 143     -10.990  -0.449  77.253  1.00 33.88           C  
ATOM   2093  H   ILE A 143     -12.265   3.834  76.815  1.00 27.04           H  
ATOM   2094  HA  ILE A 143     -12.412   3.302  79.672  1.00 26.23           H  
ATOM   2095  HB  ILE A 143     -11.897   1.080  79.242  1.00 28.44           H  
ATOM   2096 HG13 ILE A 143      -9.966   1.355  77.600  1.00 30.42           H  
ATOM   2097 HG12 ILE A 143     -11.135   1.496  76.334  1.00 30.42           H  
ATOM   2098 HG21 ILE A 143     -13.682   0.367  77.768  1.00 31.44           H  
ATOM   2099 HG22 ILE A 143     -14.172   1.838  78.587  1.00 31.44           H  
ATOM   2100 HG23 ILE A 143     -13.653   1.899  76.906  1.00 31.44           H  
ATOM   2101 HD11 ILE A 143     -10.202  -0.800  76.588  1.00 33.88           H  
ATOM   2102 HD12 ILE A 143     -10.811  -0.891  78.233  1.00 33.88           H  
ATOM   2103 HD13 ILE A 143     -11.934  -0.835  76.874  1.00 33.88           H  
ATOM   2104  N   PHE A 144      -9.536   4.036  78.379  1.00 21.22           N  
ATOM   2105  CA  PHE A 144      -8.124   4.334  78.607  1.00 21.25           C  
ATOM   2106  C   PHE A 144      -7.912   5.598  79.455  1.00 19.21           C  
ATOM   2107  O   PHE A 144      -6.819   5.772  79.996  1.00 20.67           O  
ATOM   2108  CB  PHE A 144      -7.412   4.469  77.244  1.00 21.81           C  
ATOM   2109  CG  PHE A 144      -7.641   3.307  76.293  1.00 22.13           C  
ATOM   2110  CD1 PHE A 144      -7.472   1.975  76.726  1.00 21.87           C  
ATOM   2111  CD2 PHE A 144      -7.981   3.549  74.946  1.00 22.65           C  
ATOM   2112  CE1 PHE A 144      -7.712   0.925  75.854  1.00 21.60           C  
ATOM   2113  CE2 PHE A 144      -8.228   2.485  74.093  1.00 21.88           C  
ATOM   2114  CZ  PHE A 144      -8.108   1.180  74.548  1.00 22.73           C  
ATOM   2115  H   PHE A 144      -9.923   4.386  77.514  1.00 21.22           H  
ATOM   2116  HA  PHE A 144      -7.694   3.503  79.153  1.00 21.25           H  
ATOM   2117  HB3 PHE A 144      -6.339   4.597  77.386  1.00 21.81           H  
ATOM   2118  HB2 PHE A 144      -7.757   5.378  76.754  1.00 21.81           H  
ATOM   2119  HD1 PHE A 144      -7.192   1.760  77.745  1.00 21.87           H  
ATOM   2120  HD2 PHE A 144      -8.082   4.559  74.577  1.00 22.65           H  
ATOM   2121  HE1 PHE A 144      -7.602  -0.089  76.207  1.00 21.60           H  
ATOM   2122  HE2 PHE A 144      -8.509   2.669  73.070  1.00 21.88           H  
ATOM   2123  HZ  PHE A 144      -8.314   0.365  73.873  1.00 22.73           H  
ATOM   2124  N   SER A 145      -8.955   6.442  79.552  1.00 18.92           N  
ATOM   2125  CA  SER A 145      -8.969   7.696  80.297  1.00 18.38           C  
ATOM   2126  C   SER A 145      -8.880   7.457  81.810  1.00 18.51           C  
ATOM   2127  O   SER A 145      -9.622   6.635  82.348  1.00 20.10           O  
ATOM   2128  CB  SER A 145     -10.258   8.474  79.965  1.00 17.46           C  
ATOM   2129  OG  SER A 145     -10.289   8.846  78.603  1.00 17.45           O  
ATOM   2130  H   SER A 145      -9.818   6.212  79.080  1.00 18.92           H  
ATOM   2131  HA  SER A 145      -8.105   8.288  79.989  1.00 18.38           H  
ATOM   2132  HB3 SER A 145     -10.325   9.381  80.566  1.00 17.46           H  
ATOM   2133  HB2 SER A 145     -11.144   7.887  80.199  1.00 17.46           H  
ATOM   2134  HG  SER A 145      -9.477   9.316  78.389  1.00 17.45           H  
ATOM   2135  N   THR A 146      -7.991   8.220  82.457  1.00 20.66           N  
ATOM   2136  CA  THR A 146      -7.841   8.283  83.907  1.00 23.22           C  
ATOM   2137  C   THR A 146      -7.617   9.753  84.301  1.00 28.77           C  
ATOM   2138  O   THR A 146      -7.063  10.527  83.516  1.00 28.36           O  
ATOM   2139  CB  THR A 146      -6.638   7.433  84.414  1.00 24.63           C  
ATOM   2140  CG2 THR A 146      -6.722   5.945  84.035  1.00 25.07           C  
ATOM   2141  OG1 THR A 146      -5.388   7.943  83.989  1.00 24.45           O  
ATOM   2142  H   THR A 146      -7.427   8.877  81.938  1.00 20.66           H  
ATOM   2143  HA  THR A 146      -8.757   7.938  84.393  1.00 23.22           H  
ATOM   2144  HB  THR A 146      -6.630   7.484  85.504  1.00 24.63           H  
ATOM   2145 HG21 THR A 146      -5.908   5.379  84.489  1.00 25.07           H  
ATOM   2146 HG22 THR A 146      -7.658   5.506  84.380  1.00 25.07           H  
ATOM   2147 HG23 THR A 146      -6.665   5.796  82.957  1.00 25.07           H  
ATOM   2148  HG1 THR A 146      -5.296   7.765  83.049  1.00 24.45           H  
ATOM   2149  N   SER A 147      -8.049  10.103  85.525  1.00 28.69           N  
ATOM   2150  CA  SER A 147      -7.922  11.445  86.101  1.00 30.89           C  
ATOM   2151  C   SER A 147      -6.457  11.896  86.272  1.00 30.66           C  
ATOM   2152  O   SER A 147      -6.179  13.080  86.098  1.00 34.60           O  
ATOM   2153  CB  SER A 147      -8.699  11.491  87.433  1.00 32.50           C  
ATOM   2154  OG  SER A 147      -8.729  12.792  87.989  1.00 36.18           O  
ATOM   2155  H   SER A 147      -8.504   9.414  86.107  1.00 28.69           H  
ATOM   2156  HA  SER A 147      -8.399  12.140  85.407  1.00 30.89           H  
ATOM   2157  HB3 SER A 147      -8.261  10.808  88.162  1.00 32.50           H  
ATOM   2158  HB2 SER A 147      -9.730  11.171  87.279  1.00 32.50           H  
ATOM   2159  HG  SER A 147      -7.834  13.053  88.221  1.00 36.18           H  
ATOM   2160  N   LEU A 148      -5.552  10.944  86.564  1.00 31.40           N  
ATOM   2161  CA  LEU A 148      -4.109  11.152  86.705  1.00 32.92           C  
ATOM   2162  C   LEU A 148      -3.463  11.744  85.438  1.00 32.15           C  
ATOM   2163  O   LEU A 148      -2.706  12.708  85.541  1.00 33.46           O  
ATOM   2164  CB  LEU A 148      -3.459   9.803  87.100  1.00 35.68           C  
ATOM   2165  CG  LEU A 148      -1.953   9.861  87.457  1.00 37.15           C  
ATOM   2166  CD1 LEU A 148      -1.694  10.702  88.726  1.00 37.23           C  
ATOM   2167  CD2 LEU A 148      -1.349   8.442  87.553  1.00 41.01           C  
ATOM   2168  H   LEU A 148      -5.867   9.991  86.673  1.00 31.40           H  
ATOM   2169  HA  LEU A 148      -3.969  11.868  87.517  1.00 32.92           H  
ATOM   2170  HB3 LEU A 148      -3.603   9.100  86.277  1.00 35.68           H  
ATOM   2171  HB2 LEU A 148      -3.999   9.374  87.946  1.00 35.68           H  
ATOM   2172  HG  LEU A 148      -1.427  10.348  86.635  1.00 37.15           H  
ATOM   2173 HD11 LEU A 148      -1.225  11.652  88.465  1.00 37.23           H  
ATOM   2174 HD12 LEU A 148      -2.617  10.935  89.258  1.00 37.23           H  
ATOM   2175 HD13 LEU A 148      -1.034  10.207  89.437  1.00 37.23           H  
ATOM   2176 HD21 LEU A 148      -0.980   8.202  88.550  1.00 41.01           H  
ATOM   2177 HD22 LEU A 148      -2.072   7.668  87.293  1.00 41.01           H  
ATOM   2178 HD23 LEU A 148      -0.508   8.334  86.866  1.00 41.01           H  
ATOM   2179  N   ARG A 149      -3.796  11.160  84.276  1.00 30.51           N  
ATOM   2180  CA  ARG A 149      -3.275  11.562  82.971  1.00 29.63           C  
ATOM   2181  C   ARG A 149      -3.997  12.777  82.370  1.00 30.27           C  
ATOM   2182  O   ARG A 149      -3.380  13.477  81.567  1.00 28.58           O  
ATOM   2183  CB  ARG A 149      -3.337  10.361  82.007  1.00 27.58           C  
ATOM   2184  CG  ARG A 149      -2.515   9.132  82.438  1.00 26.65           C  
ATOM   2185  CD  ARG A 149      -1.057   9.447  82.806  1.00 27.36           C  
ATOM   2186  NE  ARG A 149      -0.268   8.224  83.023  1.00 27.58           N  
ATOM   2187  CZ  ARG A 149       1.017   8.151  83.417  1.00 26.25           C  
ATOM   2188  NH1 ARG A 149       1.771   9.242  83.622  1.00 26.53           N  
ATOM   2189  NH2 ARG A 149       1.560   6.947  83.618  1.00 24.75           N1+
ATOM   2190  H   ARG A 149      -4.441  10.381  84.278  1.00 30.51           H  
ATOM   2191  HA  ARG A 149      -2.232  11.859  83.090  1.00 29.63           H  
ATOM   2192  HB3 ARG A 149      -2.980  10.680  81.029  1.00 27.58           H  
ATOM   2193  HB2 ARG A 149      -4.373  10.055  81.861  1.00 27.58           H  
ATOM   2194  HG3 ARG A 149      -2.585   8.334  81.703  1.00 26.65           H  
ATOM   2195  HG2 ARG A 149      -2.992   8.743  83.337  1.00 26.65           H  
ATOM   2196  HD3 ARG A 149      -1.052   9.936  83.780  1.00 27.36           H  
ATOM   2197  HD2 ARG A 149      -0.598  10.138  82.102  1.00 27.36           H  
ATOM   2198  HE  ARG A 149      -0.761   7.358  82.842  1.00 27.58           H  
ATOM   2199 HH12 ARG A 149       2.729   9.158  83.928  1.00 26.53           H  
ATOM   2200 HH11 ARG A 149       1.376  10.163  83.473  1.00 26.53           H  
ATOM   2201 HH22 ARG A 149       2.515   6.859  83.933  1.00 24.75           H  
ATOM   2202 HH21 ARG A 149       1.002   6.113  83.501  1.00 24.75           H  
ATOM   2203  N   TYR A 150      -5.265  13.018  82.752  1.00 30.89           N  
ATOM   2204  CA  TYR A 150      -6.029  14.172  82.274  1.00 32.67           C  
ATOM   2205  C   TYR A 150      -5.598  15.471  82.974  1.00 34.56           C  
ATOM   2206  O   TYR A 150      -5.456  16.488  82.301  1.00 28.72           O  
ATOM   2207  CB  TYR A 150      -7.543  13.918  82.402  1.00 32.41           C  
ATOM   2208  CG  TYR A 150      -8.398  14.919  81.640  1.00 34.70           C  
ATOM   2209  CD1 TYR A 150      -8.337  14.961  80.230  1.00 35.86           C  
ATOM   2210  CD2 TYR A 150      -9.238  15.820  82.327  1.00 33.90           C  
ATOM   2211  CE1 TYR A 150      -9.106  15.895  79.511  1.00 34.94           C  
ATOM   2212  CE2 TYR A 150     -10.010  16.754  81.606  1.00 35.00           C  
ATOM   2213  CZ  TYR A 150      -9.944  16.794  80.199  1.00 35.82           C  
ATOM   2214  OH  TYR A 150     -10.692  17.702  79.509  1.00 39.90           O  
ATOM   2215  H   TYR A 150      -5.728  12.400  83.404  1.00 30.89           H  
ATOM   2216  HA  TYR A 150      -5.807  14.293  81.211  1.00 32.67           H  
ATOM   2217  HB3 TYR A 150      -7.838  13.891  83.452  1.00 32.41           H  
ATOM   2218  HB2 TYR A 150      -7.785  12.932  82.004  1.00 32.41           H  
ATOM   2219  HD1 TYR A 150      -7.692  14.282  79.694  1.00 35.86           H  
ATOM   2220  HD2 TYR A 150      -9.287  15.806  83.406  1.00 33.90           H  
ATOM   2221  HE1 TYR A 150      -9.046  15.916  78.433  1.00 34.94           H  
ATOM   2222  HE2 TYR A 150     -10.648  17.445  82.137  1.00 35.00           H  
ATOM   2223  HH  TYR A 150     -10.603  17.627  78.551  1.00 39.90           H  
ATOM   2224  N   GLU A 151      -5.327  15.405  84.289  1.00 36.31           N  
ATOM   2225  CA  GLU A 151      -4.738  16.504  85.059  1.00 38.68           C  
ATOM   2226  C   GLU A 151      -3.285  16.815  84.653  1.00 38.26           C  
ATOM   2227  O   GLU A 151      -2.892  17.979  84.712  1.00 32.93           O  
ATOM   2228  CB  GLU A 151      -4.856  16.210  86.570  1.00 39.67           C  
ATOM   2229  CG  GLU A 151      -6.307  16.186  87.104  1.00 41.91           C  
ATOM   2230  CD  GLU A 151      -7.005  17.550  87.034  1.00 44.01           C  
ATOM   2231  OE1 GLU A 151      -6.586  18.448  87.798  1.00 46.76           O  
ATOM   2232  OE2 GLU A 151      -7.945  17.674  86.218  1.00 43.17           O1-
ATOM   2233  H   GLU A 151      -5.483  14.542  84.794  1.00 36.31           H  
ATOM   2234  HA  GLU A 151      -5.308  17.407  84.837  1.00 38.68           H  
ATOM   2235  HB3 GLU A 151      -4.271  16.934  87.139  1.00 39.67           H  
ATOM   2236  HB2 GLU A 151      -4.397  15.242  86.780  1.00 39.67           H  
ATOM   2237  HG3 GLU A 151      -6.303  15.856  88.143  1.00 41.91           H  
ATOM   2238  HG2 GLU A 151      -6.902  15.450  86.564  1.00 41.91           H  
ATOM   2239  N   GLN A 152      -2.543  15.799  84.189  1.00 36.75           N  
ATOM   2240  CA  GLN A 152      -1.208  15.932  83.614  1.00 36.97           C  
ATOM   2241  C   GLN A 152      -1.271  16.669  82.261  1.00 34.47           C  
ATOM   2242  O   GLN A 152      -0.397  17.483  81.967  1.00 30.82           O  
ATOM   2243  CB  GLN A 152      -0.610  14.520  83.430  1.00 39.67           C  
ATOM   2244  CG  GLN A 152       0.909  14.497  83.175  1.00 42.13           C  
ATOM   2245  CD  GLN A 152       1.423  13.110  82.785  1.00 45.83           C  
ATOM   2246  NE2 GLN A 152       2.585  13.055  82.146  1.00 40.72           N  
ATOM   2247  OE1 GLN A 152       0.781  12.090  83.018  1.00 49.20           O  
ATOM   2248  H   GLN A 152      -2.940  14.872  84.243  1.00 36.75           H  
ATOM   2249  HA  GLN A 152      -0.589  16.506  84.306  1.00 36.97           H  
ATOM   2250  HB3 GLN A 152      -1.117  14.007  82.613  1.00 39.67           H  
ATOM   2251  HB2 GLN A 152      -0.800  13.925  84.324  1.00 39.67           H  
ATOM   2252  HG3 GLN A 152       1.437  14.824  84.071  1.00 42.13           H  
ATOM   2253  HG2 GLN A 152       1.173  15.202  82.387  1.00 42.13           H  
ATOM   2254 HE22 GLN A 152       2.965  12.152  81.902  1.00 40.72           H  
ATOM   2255 HE21 GLN A 152       3.146  13.885  82.025  1.00 40.72           H  
ATOM   2256  N   LEU A 153      -2.313  16.414  81.455  1.00 33.29           N  
ATOM   2257  CA  LEU A 153      -2.564  17.077  80.174  1.00 35.23           C  
ATOM   2258  C   LEU A 153      -2.799  18.586  80.339  1.00 36.43           C  
ATOM   2259  O   LEU A 153      -2.138  19.346  79.637  1.00 35.74           O  
ATOM   2260  CB  LEU A 153      -3.707  16.367  79.410  1.00 32.64           C  
ATOM   2261  CG  LEU A 153      -4.111  17.000  78.056  1.00 31.78           C  
ATOM   2262  CD1 LEU A 153      -2.972  16.923  77.018  1.00 28.92           C  
ATOM   2263  CD2 LEU A 153      -5.438  16.400  77.549  1.00 31.40           C  
ATOM   2264  H   LEU A 153      -3.022  15.763  81.764  1.00 33.29           H  
ATOM   2265  HA  LEU A 153      -1.658  16.966  79.579  1.00 35.23           H  
ATOM   2266  HB3 LEU A 153      -4.592  16.352  80.038  1.00 32.64           H  
ATOM   2267  HB2 LEU A 153      -3.440  15.320  79.259  1.00 32.64           H  
ATOM   2268  HG  LEU A 153      -4.324  18.057  78.210  1.00 31.78           H  
ATOM   2269 HD11 LEU A 153      -3.314  16.608  76.034  1.00 28.92           H  
ATOM   2270 HD12 LEU A 153      -2.503  17.899  76.890  1.00 28.92           H  
ATOM   2271 HD13 LEU A 153      -2.191  16.226  77.321  1.00 28.92           H  
ATOM   2272 HD21 LEU A 153      -5.394  16.085  76.507  1.00 31.40           H  
ATOM   2273 HD22 LEU A 153      -5.750  15.535  78.134  1.00 31.40           H  
ATOM   2274 HD23 LEU A 153      -6.239  17.134  77.631  1.00 31.40           H  
ATOM   2275  N   LEU A 154      -3.689  18.991  81.268  1.00 39.66           N  
ATOM   2276  CA  LEU A 154      -3.971  20.405  81.555  1.00 41.28           C  
ATOM   2277  C   LEU A 154      -2.781  21.143  82.201  1.00 42.94           C  
ATOM   2278  O   LEU A 154      -2.628  22.337  81.948  1.00 45.85           O  
ATOM   2279  CB  LEU A 154      -5.242  20.565  82.427  1.00 42.72           C  
ATOM   2280  CG  LEU A 154      -6.619  20.194  81.801  1.00 43.34           C  
ATOM   2281  CD1 LEU A 154      -6.654  20.107  80.263  1.00 41.97           C  
ATOM   2282  CD2 LEU A 154      -7.285  18.966  82.450  1.00 44.51           C  
ATOM   2283  H   LEU A 154      -4.202  18.307  81.809  1.00 39.66           H  
ATOM   2284  HA  LEU A 154      -4.137  20.909  80.603  1.00 41.28           H  
ATOM   2285  HB3 LEU A 154      -5.310  21.621  82.696  1.00 42.72           H  
ATOM   2286  HB2 LEU A 154      -5.098  20.058  83.382  1.00 42.72           H  
ATOM   2287  HG  LEU A 154      -7.276  21.028  82.054  1.00 43.34           H  
ATOM   2288 HD11 LEU A 154      -7.681  20.017  79.907  1.00 41.97           H  
ATOM   2289 HD12 LEU A 154      -6.236  21.000  79.799  1.00 41.97           H  
ATOM   2290 HD13 LEU A 154      -6.108  19.239  79.895  1.00 41.97           H  
ATOM   2291 HD21 LEU A 154      -7.404  18.151  81.735  1.00 44.51           H  
ATOM   2292 HD22 LEU A 154      -6.724  18.578  83.299  1.00 44.51           H  
ATOM   2293 HD23 LEU A 154      -8.280  19.213  82.819  1.00 44.51           H  
ATOM   2294  N   ALA A 155      -1.944  20.429  82.977  1.00 43.19           N  
ATOM   2295  CA  ALA A 155      -0.700  20.950  83.552  1.00 45.41           C  
ATOM   2296  C   ALA A 155       0.395  21.219  82.500  1.00 43.78           C  
ATOM   2297  O   ALA A 155       1.166  22.162  82.670  1.00 41.43           O  
ATOM   2298  CB  ALA A 155      -0.194  19.977  84.627  1.00 46.54           C  
ATOM   2299  H   ALA A 155      -2.149  19.457  83.165  1.00 43.19           H  
ATOM   2300  HA  ALA A 155      -0.928  21.899  84.040  1.00 45.41           H  
ATOM   2301  HB1 ALA A 155       0.727  20.339  85.086  1.00 46.54           H  
ATOM   2302  HB2 ALA A 155      -0.929  19.859  85.424  1.00 46.54           H  
ATOM   2303  HB3 ALA A 155       0.008  18.989  84.213  1.00 46.54           H  
ATOM   2304  N   ALA A 156       0.416  20.411  81.425  1.00 44.34           N  
ATOM   2305  CA  ALA A 156       1.297  20.557  80.262  1.00 44.61           C  
ATOM   2306  C   ALA A 156       0.741  21.510  79.182  1.00 46.39           C  
ATOM   2307  O   ALA A 156       1.393  21.691  78.153  1.00 48.08           O  
ATOM   2308  CB  ALA A 156       1.533  19.156  79.669  1.00 45.19           C  
ATOM   2309  H   ALA A 156      -0.245  19.648  81.377  1.00 44.34           H  
ATOM   2310  HA  ALA A 156       2.259  20.955  80.588  1.00 44.61           H  
ATOM   2311  HB1 ALA A 156       2.225  19.186  78.827  1.00 45.19           H  
ATOM   2312  HB2 ALA A 156       1.960  18.483  80.413  1.00 45.19           H  
ATOM   2313  HB3 ALA A 156       0.602  18.709  79.317  1.00 45.19           H  
ATOM   2314  N   ARG A 157      -0.455  22.074  79.415  1.00 45.74           N  
ATOM   2315  CA  ARG A 157      -1.246  22.853  78.466  1.00 50.38           C  
ATOM   2316  C   ARG A 157      -1.800  24.076  79.219  1.00 53.51           C  
ATOM   2317  O   ARG A 157      -1.029  24.729  79.923  1.00 54.76           O  
ATOM   2318  CB  ARG A 157      -2.261  21.871  77.827  1.00 52.19           C  
ATOM   2319  CG  ARG A 157      -3.201  22.347  76.705  1.00 56.17           C  
ATOM   2320  CD  ARG A 157      -3.599  21.152  75.814  1.00 54.59           C  
ATOM   2321  NE  ARG A 157      -4.869  21.337  75.093  1.00 55.25           N  
ATOM   2322  CZ  ARG A 157      -6.059  20.808  75.442  1.00 55.13           C  
ATOM   2323  NH1 ARG A 157      -6.218  20.077  76.557  1.00 52.96           N  
ATOM   2324  NH2 ARG A 157      -7.124  21.007  74.658  1.00 54.82           N1+
ATOM   2325  H   ARG A 157      -0.903  21.897  80.304  1.00 45.74           H  
ATOM   2326  HA  ARG A 157      -0.599  23.245  77.679  1.00 50.38           H  
ATOM   2327  HB3 ARG A 157      -2.898  21.472  78.615  1.00 52.19           H  
ATOM   2328  HB2 ARG A 157      -1.688  21.022  77.451  1.00 52.19           H  
ATOM   2329  HG3 ARG A 157      -2.647  23.060  76.094  1.00 56.17           H  
ATOM   2330  HG2 ARG A 157      -4.075  22.875  77.089  1.00 56.17           H  
ATOM   2331  HD3 ARG A 157      -3.520  20.186  76.315  1.00 54.59           H  
ATOM   2332  HD2 ARG A 157      -2.874  21.114  75.002  1.00 54.59           H  
ATOM   2333  HE  ARG A 157      -4.821  21.896  74.253  1.00 55.25           H  
ATOM   2334 HH12 ARG A 157      -7.126  19.678  76.775  1.00 52.96           H  
ATOM   2335 HH11 ARG A 157      -5.436  19.900  77.168  1.00 52.96           H  
ATOM   2336 HH22 ARG A 157      -8.015  20.598  74.911  1.00 54.82           H  
ATOM   2337 HH21 ARG A 157      -7.045  21.530  73.798  1.00 54.82           H  
ATOM   2338  N   LYS A 158      -3.101  24.379  79.074  1.00 53.00           N  
ATOM   2339  CA  LYS A 158      -3.808  25.447  79.792  1.00 56.70           C  
ATOM   2340  C   LYS A 158      -4.828  24.726  80.652  1.00 56.25           C  
ATOM   2341  O   LYS A 158      -5.560  25.322  81.441  1.00 57.13           O  
ATOM   2342  CB  LYS A 158      -4.466  26.441  78.791  1.00 57.31           C  
ATOM   2343  CG  LYS A 158      -3.645  27.718  78.515  1.00 60.31           C  
ATOM   2344  CD  LYS A 158      -2.239  27.476  77.942  1.00 59.20           C  
ATOM   2345  CE  LYS A 158      -1.511  28.784  77.594  1.00 57.59           C  
ATOM   2346  NZ  LYS A 158      -0.145  28.535  77.100  1.00 51.68           N1+
ATOM   2347  H   LYS A 158      -3.666  23.824  78.449  1.00 53.00           H  
ATOM   2348  HA  LYS A 158      -3.150  25.997  80.469  1.00 56.70           H  
ATOM   2349  HXT LYS A 158      -4.891  23.642  80.538  1.00 56.25           H  
ATOM   2350  HB3 LYS A 158      -5.439  26.775  79.159  1.00 57.31           H  
ATOM   2351  HB2 LYS A 158      -4.685  25.943  77.844  1.00 57.31           H  
ATOM   2352  HG3 LYS A 158      -3.561  28.290  79.440  1.00 60.31           H  
ATOM   2353  HG2 LYS A 158      -4.207  28.348  77.825  1.00 60.31           H  
ATOM   2354  HD3 LYS A 158      -2.309  26.833  77.063  1.00 59.20           H  
ATOM   2355  HD2 LYS A 158      -1.644  26.935  78.676  1.00 59.20           H  
ATOM   2356  HE3 LYS A 158      -1.449  29.425  78.474  1.00 57.59           H  
ATOM   2357  HE2 LYS A 158      -2.065  29.336  76.833  1.00 57.59           H  
ATOM   2358  HZ1 LYS A 158      -0.184  27.972  76.263  1.00 51.68           H  
ATOM   2359  HZ2 LYS A 158       0.305  29.415  76.892  1.00 51.68           H  
ATOM   2360  HZ3 LYS A 158       0.385  28.047  77.809  1.00 51.68           H  
TER    2361      LYS A 158
ATOM   2362  N   THR B 179       5.208   4.352  78.439  1.00 21.03           N  
ATOM   2363  CA  THR B 179       5.564   3.082  77.773  1.00 21.33           C  
ATOM   2364  C   THR B 179       5.597   2.003  78.855  1.00 18.25           C  
ATOM   2365  O   THR B 179       5.827   2.337  80.016  1.00 17.60           O  
ATOM   2366  CB  THR B 179       6.914   3.186  77.031  1.00 21.35           C  
ATOM   2367  CG2 THR B 179       7.274   2.019  76.103  1.00 22.91           C  
ATOM   2368  OG1 THR B 179       6.828   4.320  76.209  1.00 26.04           O  
ATOM   2369  H2  THR B 179       4.206   4.192  78.565  1.00 21.03           H  
ATOM   2370  H3  THR B 179       5.608   4.161  79.359  1.00 21.03           H  
ATOM   2371  HA  THR B 179       4.771   2.857  77.068  1.00 21.33           H  
ATOM   2372  HB  THR B 179       7.716   3.336  77.755  1.00 21.35           H  
ATOM   2373 HG21 THR B 179       8.243   2.184  75.633  1.00 22.91           H  
ATOM   2374 HG22 THR B 179       7.323   1.071  76.629  1.00 22.91           H  
ATOM   2375 HG23 THR B 179       6.547   1.894  75.306  1.00 22.91           H  
ATOM   2376  HG1 THR B 179       6.692   5.044  76.814  1.00 26.04           H  
ATOM   2377  N   VAL B 180       5.370   0.753  78.470  1.00 17.55           N  
ATOM   2378  CA  VAL B 180       5.579  -0.454  79.252  1.00 15.86           C  
ATOM   2379  C   VAL B 180       6.351  -1.437  78.369  1.00 15.20           C  
ATOM   2380  O   VAL B 180       6.298  -1.333  77.135  1.00 14.07           O  
ATOM   2381  CB  VAL B 180       4.240  -1.011  79.787  1.00 16.45           C  
ATOM   2382  CG1 VAL B 180       3.460   0.045  80.577  1.00 17.24           C  
ATOM   2383  CG2 VAL B 180       3.352  -1.666  78.718  1.00 16.15           C  
ATOM   2384  H   VAL B 180       5.140   0.597  77.489  1.00 17.55           H  
ATOM   2385  HA  VAL B 180       6.223  -0.211  80.099  1.00 15.86           H  
ATOM   2386  HB  VAL B 180       4.523  -1.794  80.489  1.00 16.45           H  
ATOM   2387 HG11 VAL B 180       2.545  -0.348  81.018  1.00 17.24           H  
ATOM   2388 HG12 VAL B 180       4.098   0.411  81.377  1.00 17.24           H  
ATOM   2389 HG13 VAL B 180       3.168   0.896  79.963  1.00 17.24           H  
ATOM   2390 HG21 VAL B 180       2.377  -1.951  79.116  1.00 16.15           H  
ATOM   2391 HG22 VAL B 180       3.192  -0.996  77.875  1.00 16.15           H  
ATOM   2392 HG23 VAL B 180       3.822  -2.571  78.340  1.00 16.15           H  
ATOM   2393  N   GLY B 181       7.058  -2.389  78.978  1.00 14.39           N  
ATOM   2394  CA  GLY B 181       7.912  -3.292  78.226  1.00 13.67           C  
ATOM   2395  C   GLY B 181       8.073  -4.619  78.957  1.00 13.34           C  
ATOM   2396  O   GLY B 181       7.827  -4.727  80.159  1.00 11.21           O  
ATOM   2397  H   GLY B 181       7.023  -2.507  79.982  1.00 14.39           H  
ATOM   2398  HA3 GLY B 181       8.894  -2.835  78.122  1.00 13.67           H  
ATOM   2399  HA2 GLY B 181       7.512  -3.476  77.230  1.00 13.67           H  
ATOM   2400  N   ALA B 182       8.541  -5.616  78.196  1.00 13.09           N  
ATOM   2401  CA  ALA B 182       8.930  -6.934  78.674  1.00 14.17           C  
ATOM   2402  C   ALA B 182       9.915  -7.562  77.685  1.00 13.65           C  
ATOM   2403  O   ALA B 182       9.733  -7.442  76.476  1.00 12.98           O  
ATOM   2404  CB  ALA B 182       7.700  -7.829  78.874  1.00 15.60           C  
ATOM   2405  H   ALA B 182       8.698  -5.452  77.209  1.00 13.09           H  
ATOM   2406  HA  ALA B 182       9.430  -6.813  79.631  1.00 14.17           H  
ATOM   2407  HB1 ALA B 182       7.983  -8.782  79.321  1.00 15.60           H  
ATOM   2408  HB2 ALA B 182       6.968  -7.364  79.536  1.00 15.60           H  
ATOM   2409  HB3 ALA B 182       7.208  -8.039  77.926  1.00 15.60           H  
ATOM   2410  N   VAL B 183      10.926  -8.244  78.233  1.00 14.37           N  
ATOM   2411  CA  VAL B 183      11.889  -9.073  77.511  1.00 15.29           C  
ATOM   2412  C   VAL B 183      12.091 -10.361  78.319  1.00 15.50           C  
ATOM   2413  O   VAL B 183      12.074 -10.309  79.549  1.00 15.24           O  
ATOM   2414  CB  VAL B 183      13.259  -8.367  77.315  1.00 15.53           C  
ATOM   2415  CG1 VAL B 183      13.140  -7.177  76.359  1.00 16.51           C  
ATOM   2416  CG2 VAL B 183      13.974  -7.941  78.611  1.00 16.03           C  
ATOM   2417  H   VAL B 183      11.004  -8.282  79.242  1.00 14.37           H  
ATOM   2418  HA  VAL B 183      11.489  -9.340  76.534  1.00 15.29           H  
ATOM   2419  HB  VAL B 183      13.926  -9.077  76.822  1.00 15.53           H  
ATOM   2420 HG11 VAL B 183      14.103  -6.685  76.242  1.00 16.51           H  
ATOM   2421 HG12 VAL B 183      12.802  -7.493  75.374  1.00 16.51           H  
ATOM   2422 HG13 VAL B 183      12.440  -6.431  76.730  1.00 16.51           H  
ATOM   2423 HG21 VAL B 183      14.899  -7.407  78.394  1.00 16.03           H  
ATOM   2424 HG22 VAL B 183      13.347  -7.286  79.215  1.00 16.03           H  
ATOM   2425 HG23 VAL B 183      14.242  -8.797  79.221  1.00 16.03           H  
ATOM   2426  N   ALA B 184      12.253 -11.496  77.623  1.00 16.23           N  
ATOM   2427  CA  ALA B 184      12.355 -12.800  78.272  1.00 16.27           C  
ATOM   2428  C   ALA B 184      13.223 -13.780  77.482  1.00 15.26           C  
ATOM   2429  O   ALA B 184      13.299 -13.705  76.257  1.00 15.76           O  
ATOM   2430  CB  ALA B 184      10.951 -13.383  78.513  1.00 17.10           C  
ATOM   2431  H   ALA B 184      12.259 -11.490  76.611  1.00 16.23           H  
ATOM   2432  HA  ALA B 184      12.837 -12.664  79.238  1.00 16.27           H  
ATOM   2433  HB1 ALA B 184      11.002 -14.316  79.075  1.00 17.10           H  
ATOM   2434  HB2 ALA B 184      10.328 -12.696  79.088  1.00 17.10           H  
ATOM   2435  HB3 ALA B 184      10.439 -13.596  77.575  1.00 17.10           H  
ATOM   2436  N   LEU B 185      13.810 -14.710  78.246  1.00 16.21           N  
ATOM   2437  CA  LEU B 185      14.454 -15.938  77.805  1.00 15.55           C  
ATOM   2438  C   LEU B 185      13.706 -17.095  78.483  1.00 14.80           C  
ATOM   2439  O   LEU B 185      13.471 -17.018  79.690  1.00 14.93           O  
ATOM   2440  CB  LEU B 185      15.939 -15.900  78.236  1.00 15.48           C  
ATOM   2441  CG  LEU B 185      16.763 -17.171  77.925  1.00 15.66           C  
ATOM   2442  CD1 LEU B 185      16.759 -17.546  76.434  1.00 15.95           C  
ATOM   2443  CD2 LEU B 185      18.191 -17.043  78.476  1.00 16.15           C  
ATOM   2444  H   LEU B 185      13.685 -14.646  79.249  1.00 16.21           H  
ATOM   2445  HA  LEU B 185      14.379 -16.030  76.724  1.00 15.55           H  
ATOM   2446  HB3 LEU B 185      15.981 -15.714  79.310  1.00 15.48           H  
ATOM   2447  HB2 LEU B 185      16.426 -15.043  77.774  1.00 15.48           H  
ATOM   2448  HG  LEU B 185      16.315 -18.001  78.472  1.00 15.66           H  
ATOM   2449 HD11 LEU B 185      17.739 -17.868  76.082  1.00 15.95           H  
ATOM   2450 HD12 LEU B 185      16.063 -18.367  76.264  1.00 15.95           H  
ATOM   2451 HD13 LEU B 185      16.444 -16.723  75.796  1.00 15.95           H  
ATOM   2452 HD21 LEU B 185      18.538 -17.997  78.870  1.00 16.15           H  
ATOM   2453 HD22 LEU B 185      18.902 -16.710  77.718  1.00 16.15           H  
ATOM   2454 HD23 LEU B 185      18.225 -16.332  79.298  1.00 16.15           H  
ATOM   2455  N   ASP B 186      13.371 -18.143  77.715  1.00 14.88           N  
ATOM   2456  CA  ASP B 186      12.696 -19.350  78.213  1.00 15.39           C  
ATOM   2457  C   ASP B 186      13.702 -20.498  78.441  1.00 16.13           C  
ATOM   2458  O   ASP B 186      14.904 -20.326  78.230  1.00 16.67           O  
ATOM   2459  CB  ASP B 186      11.478 -19.750  77.324  1.00 15.54           C  
ATOM   2460  CG  ASP B 186      11.735 -20.022  75.828  1.00 14.58           C  
ATOM   2461  OD1 ASP B 186      12.874 -20.375  75.468  1.00 14.76           O1-
ATOM   2462  OD2 ASP B 186      10.749 -20.004  75.062  1.00 14.02           O  
ATOM   2463  H   ASP B 186      13.606 -18.144  76.731  1.00 14.88           H  
ATOM   2464  HA  ASP B 186      12.296 -19.148  79.205  1.00 15.39           H  
ATOM   2465  HB3 ASP B 186      10.755 -18.936  77.383  1.00 15.54           H  
ATOM   2466  HB2 ASP B 186      10.962 -20.612  77.749  1.00 15.54           H  
ATOM   2467  N   LEU B 187      13.178 -21.660  78.868  1.00 19.21           N  
ATOM   2468  CA  LEU B 187      13.935 -22.900  79.074  1.00 18.83           C  
ATOM   2469  C   LEU B 187      14.498 -23.507  77.770  1.00 19.52           C  
ATOM   2470  O   LEU B 187      15.502 -24.215  77.836  1.00 20.59           O  
ATOM   2471  CB  LEU B 187      13.035 -23.937  79.788  1.00 18.79           C  
ATOM   2472  CG  LEU B 187      12.627 -23.583  81.238  1.00 17.70           C  
ATOM   2473  CD1 LEU B 187      11.583 -24.590  81.772  1.00 17.26           C  
ATOM   2474  CD2 LEU B 187      13.842 -23.456  82.184  1.00 17.66           C  
ATOM   2475  H   LEU B 187      12.182 -21.724  79.023  1.00 19.21           H  
ATOM   2476  HA  LEU B 187      14.791 -22.665  79.707  1.00 18.83           H  
ATOM   2477  HB3 LEU B 187      13.538 -24.906  79.805  1.00 18.79           H  
ATOM   2478  HB2 LEU B 187      12.137 -24.086  79.185  1.00 18.79           H  
ATOM   2479  HG  LEU B 187      12.134 -22.611  81.209  1.00 17.70           H  
ATOM   2480 HD11 LEU B 187      10.723 -24.078  82.200  1.00 17.26           H  
ATOM   2481 HD12 LEU B 187      11.203 -25.242  80.985  1.00 17.26           H  
ATOM   2482 HD13 LEU B 187      11.985 -25.242  82.548  1.00 17.26           H  
ATOM   2483 HD21 LEU B 187      13.707 -23.999  83.119  1.00 17.66           H  
ATOM   2484 HD22 LEU B 187      14.758 -23.834  81.729  1.00 17.66           H  
ATOM   2485 HD23 LEU B 187      14.016 -22.415  82.452  1.00 17.66           H  
ATOM   2486  N   ASP B 188      13.860 -23.212  76.624  1.00 21.06           N  
ATOM   2487  CA  ASP B 188      14.238 -23.691  75.287  1.00 22.35           C  
ATOM   2488  C   ASP B 188      15.363 -22.858  74.631  1.00 22.92           C  
ATOM   2489  O   ASP B 188      15.862 -23.268  73.583  1.00 24.00           O  
ATOM   2490  CB  ASP B 188      13.022 -23.786  74.325  1.00 25.59           C  
ATOM   2491  CG  ASP B 188      11.806 -24.599  74.810  1.00 28.40           C  
ATOM   2492  OD1 ASP B 188      11.970 -25.473  75.691  1.00 30.78           O1-
ATOM   2493  OD2 ASP B 188      10.735 -24.417  74.189  1.00 32.45           O  
ATOM   2494  H   ASP B 188      13.054 -22.604  76.651  1.00 21.06           H  
ATOM   2495  HA  ASP B 188      14.642 -24.699  75.396  1.00 22.35           H  
ATOM   2496  HB3 ASP B 188      13.338 -24.226  73.378  1.00 25.59           H  
ATOM   2497  HB2 ASP B 188      12.671 -22.779  74.103  1.00 25.59           H  
ATOM   2498  N   GLY B 189      15.755 -21.727  75.244  1.00 20.96           N  
ATOM   2499  CA  GLY B 189      16.827 -20.855  74.760  1.00 22.27           C  
ATOM   2500  C   GLY B 189      16.328 -19.780  73.777  1.00 20.43           C  
ATOM   2501  O   GLY B 189      17.159 -19.080  73.197  1.00 20.29           O  
ATOM   2502  H   GLY B 189      15.280 -21.443  76.090  1.00 20.96           H  
ATOM   2503  HA3 GLY B 189      17.619 -21.438  74.288  1.00 22.27           H  
ATOM   2504  HA2 GLY B 189      17.278 -20.363  75.621  1.00 22.27           H  
ATOM   2505  N   ASN B 190      15.004 -19.630  73.594  1.00 18.83           N  
ATOM   2506  CA  ASN B 190      14.390 -18.622  72.729  1.00 18.55           C  
ATOM   2507  C   ASN B 190      14.278 -17.274  73.449  1.00 15.41           C  
ATOM   2508  O   ASN B 190      13.828 -17.225  74.594  1.00 14.98           O  
ATOM   2509  CB  ASN B 190      12.982 -19.044  72.248  1.00 19.43           C  
ATOM   2510  CG  ASN B 190      12.930 -20.420  71.582  1.00 22.34           C  
ATOM   2511  ND2 ASN B 190      11.956 -21.243  71.972  1.00 22.60           N  
ATOM   2512  OD1 ASN B 190      13.748 -20.727  70.717  1.00 23.30           O  
ATOM   2513  H   ASN B 190      14.359 -20.196  74.133  1.00 18.83           H  
ATOM   2514  HA  ASN B 190      15.018 -18.483  71.855  1.00 18.55           H  
ATOM   2515  HB3 ASN B 190      12.610 -18.315  71.527  1.00 19.43           H  
ATOM   2516  HB2 ASN B 190      12.278 -19.022  73.077  1.00 19.43           H  
ATOM   2517 HD22 ASN B 190      11.875 -22.166  71.571  1.00 22.60           H  
ATOM   2518 HD21 ASN B 190      11.323 -20.969  72.713  1.00 22.60           H  
ATOM   2519  N   LEU B 191      14.634 -16.209  72.721  1.00 14.48           N  
ATOM   2520  CA  LEU B 191      14.450 -14.818  73.115  1.00 14.30           C  
ATOM   2521  C   LEU B 191      13.166 -14.260  72.486  1.00 13.37           C  
ATOM   2522  O   LEU B 191      12.753 -14.714  71.420  1.00 15.19           O  
ATOM   2523  CB  LEU B 191      15.685 -14.013  72.650  1.00 13.59           C  
ATOM   2524  CG  LEU B 191      16.926 -14.222  73.543  1.00 14.23           C  
ATOM   2525  CD1 LEU B 191      18.163 -13.552  72.922  1.00 14.42           C  
ATOM   2526  CD2 LEU B 191      16.680 -13.713  74.976  1.00 14.29           C  
ATOM   2527  H   LEU B 191      14.971 -16.352  71.777  1.00 14.48           H  
ATOM   2528  HA  LEU B 191      14.349 -14.751  74.196  1.00 14.30           H  
ATOM   2529  HB3 LEU B 191      15.456 -12.949  72.620  1.00 13.59           H  
ATOM   2530  HB2 LEU B 191      15.922 -14.281  71.618  1.00 13.59           H  
ATOM   2531  HG  LEU B 191      17.138 -15.290  73.604  1.00 14.23           H  
ATOM   2532 HD11 LEU B 191      18.768 -13.019  73.652  1.00 14.42           H  
ATOM   2533 HD12 LEU B 191      18.808 -14.286  72.440  1.00 14.42           H  
ATOM   2534 HD13 LEU B 191      17.874 -12.819  72.173  1.00 14.42           H  
ATOM   2535 HD21 LEU B 191      17.593 -13.376  75.460  1.00 14.29           H  
ATOM   2536 HD22 LEU B 191      15.972 -12.885  74.998  1.00 14.29           H  
ATOM   2537 HD23 LEU B 191      16.264 -14.501  75.597  1.00 14.29           H  
ATOM   2538  N   ALA B 192      12.580 -13.259  73.155  1.00 11.28           N  
ATOM   2539  CA  ALA B 192      11.423 -12.503  72.682  1.00 10.88           C  
ATOM   2540  C   ALA B 192      11.322 -11.181  73.448  1.00 10.43           C  
ATOM   2541  O   ALA B 192      11.791 -11.097  74.584  1.00  9.99           O  
ATOM   2542  CB  ALA B 192      10.137 -13.322  72.849  1.00  9.77           C  
ATOM   2543  H   ALA B 192      12.962 -12.958  74.042  1.00 11.28           H  
ATOM   2544  HA  ALA B 192      11.560 -12.284  71.624  1.00 10.88           H  
ATOM   2545  HB1 ALA B 192       9.278 -12.783  72.447  1.00  9.77           H  
ATOM   2546  HB2 ALA B 192      10.189 -14.280  72.331  1.00  9.77           H  
ATOM   2547  HB3 ALA B 192       9.946 -13.514  73.902  1.00  9.77           H  
ATOM   2548  N   ALA B 193      10.687 -10.186  72.812  1.00 11.05           N  
ATOM   2549  CA  ALA B 193      10.463  -8.853  73.364  1.00 10.53           C  
ATOM   2550  C   ALA B 193       9.066  -8.338  73.004  1.00 10.74           C  
ATOM   2551  O   ALA B 193       8.487  -8.766  72.006  1.00 10.59           O  
ATOM   2552  CB  ALA B 193      11.532  -7.898  72.820  1.00 10.48           C  
ATOM   2553  H   ALA B 193      10.309 -10.348  71.887  1.00 11.05           H  
ATOM   2554  HA  ALA B 193      10.538  -8.885  74.450  1.00 10.53           H  
ATOM   2555  HB1 ALA B 193      11.419  -6.900  73.246  1.00 10.48           H  
ATOM   2556  HB2 ALA B 193      12.534  -8.247  73.066  1.00 10.48           H  
ATOM   2557  HB3 ALA B 193      11.466  -7.804  71.735  1.00 10.48           H  
ATOM   2558  N   ALA B 194       8.578  -7.396  73.822  1.00 11.51           N  
ATOM   2559  CA  ALA B 194       7.334  -6.664  73.621  1.00 11.09           C  
ATOM   2560  C   ALA B 194       7.446  -5.269  74.243  1.00 11.63           C  
ATOM   2561  O   ALA B 194       8.105  -5.112  75.268  1.00 10.73           O  
ATOM   2562  CB  ALA B 194       6.160  -7.439  74.235  1.00 11.62           C  
ATOM   2563  H   ALA B 194       9.112  -7.120  74.636  1.00 11.51           H  
ATOM   2564  HA  ALA B 194       7.171  -6.546  72.552  1.00 11.09           H  
ATOM   2565  HB1 ALA B 194       5.223  -6.902  74.093  1.00 11.62           H  
ATOM   2566  HB2 ALA B 194       6.044  -8.420  73.780  1.00 11.62           H  
ATOM   2567  HB3 ALA B 194       6.300  -7.584  75.306  1.00 11.62           H  
ATOM   2568  N   THR B 195       6.820  -4.281  73.600  1.00 12.46           N  
ATOM   2569  CA  THR B 195       6.797  -2.875  73.997  1.00 12.06           C  
ATOM   2570  C   THR B 195       5.391  -2.353  73.657  1.00 12.74           C  
ATOM   2571  O   THR B 195       4.858  -2.679  72.593  1.00 12.25           O  
ATOM   2572  CB  THR B 195       7.931  -2.051  73.303  1.00 12.44           C  
ATOM   2573  CG2 THR B 195       8.058  -0.627  73.871  1.00 12.28           C  
ATOM   2574  OG1 THR B 195       9.228  -2.613  73.455  1.00 12.90           O  
ATOM   2575  H   THR B 195       6.317  -4.502  72.743  1.00 12.46           H  
ATOM   2576  HA  THR B 195       6.930  -2.818  75.078  1.00 12.06           H  
ATOM   2577  HB  THR B 195       7.718  -1.991  72.234  1.00 12.44           H  
ATOM   2578 HG21 THR B 195       8.847  -0.063  73.372  1.00 12.28           H  
ATOM   2579 HG22 THR B 195       7.132  -0.065  73.761  1.00 12.28           H  
ATOM   2580 HG23 THR B 195       8.299  -0.650  74.935  1.00 12.28           H  
ATOM   2581  HG1 THR B 195       9.840  -2.123  72.903  1.00 12.90           H  
ATOM   2582  N   SER B 196       4.800  -1.526  74.522  1.00 13.05           N  
ATOM   2583  CA  SER B 196       3.539  -0.844  74.299  1.00 13.52           C  
ATOM   2584  C   SER B 196       3.609   0.547  74.927  1.00 14.65           C  
ATOM   2585  O   SER B 196       4.331   0.725  75.905  1.00 16.38           O  
ATOM   2586  CB  SER B 196       2.396  -1.730  74.802  1.00 13.06           C  
ATOM   2587  OG  SER B 196       1.150  -1.124  74.574  1.00 12.44           O  
ATOM   2588  H   SER B 196       5.281  -1.284  75.387  1.00 13.05           H  
ATOM   2589  HA  SER B 196       3.410  -0.691  73.229  1.00 13.52           H  
ATOM   2590  HB3 SER B 196       2.498  -1.920  75.869  1.00 13.06           H  
ATOM   2591  HB2 SER B 196       2.410  -2.695  74.295  1.00 13.06           H  
ATOM   2592  HG  SER B 196       0.487  -1.757  74.837  1.00 12.44           H  
ATOM   2593  N   THR B 197       2.886   1.528  74.379  1.00 14.05           N  
ATOM   2594  CA  THR B 197       2.823   2.884  74.869  1.00 13.87           C  
ATOM   2595  C   THR B 197       1.455   3.521  74.604  1.00 14.33           C  
ATOM   2596  O   THR B 197       0.759   3.169  73.648  1.00 12.25           O  
ATOM   2597  CB  THR B 197       4.030   3.684  74.330  1.00 13.28           C  
ATOM   2598  CG2 THR B 197       3.935   4.068  72.848  1.00 13.57           C  
ATOM   2599  OG1 THR B 197       4.215   4.856  75.083  1.00 14.28           O  
ATOM   2600  H   THR B 197       2.312   1.312  73.564  1.00 14.05           H  
ATOM   2601  HA  THR B 197       2.900   2.825  75.953  1.00 13.87           H  
ATOM   2602  HB  THR B 197       4.935   3.096  74.460  1.00 13.28           H  
ATOM   2603 HG21 THR B 197       4.852   4.547  72.506  1.00 13.57           H  
ATOM   2604 HG22 THR B 197       3.779   3.173  72.251  1.00 13.57           H  
ATOM   2605 HG23 THR B 197       3.109   4.747  72.640  1.00 13.57           H  
ATOM   2606  HG1 THR B 197       5.061   4.739  75.522  1.00 14.28           H  
ATOM   2607  N   GLY B 198       1.125   4.523  75.424  1.00 15.67           N  
ATOM   2608  CA  GLY B 198       0.132   5.548  75.129  1.00 18.19           C  
ATOM   2609  C   GLY B 198       0.759   6.779  74.458  1.00 19.89           C  
ATOM   2610  O   GLY B 198       0.044   7.714  74.108  1.00 21.36           O  
ATOM   2611  H   GLY B 198       1.763   4.716  76.187  1.00 15.67           H  
ATOM   2612  HA3 GLY B 198      -0.327   5.867  76.062  1.00 18.19           H  
ATOM   2613  HA2 GLY B 198      -0.664   5.164  74.492  1.00 18.19           H  
ATOM   2614  N   GLY B 199       2.089   6.803  74.283  1.00 22.02           N  
ATOM   2615  CA  GLY B 199       2.812   7.887  73.642  1.00 24.12           C  
ATOM   2616  C   GLY B 199       3.332   8.896  74.664  1.00 26.41           C  
ATOM   2617  O   GLY B 199       4.016   8.521  75.621  1.00 23.43           O  
ATOM   2618  H   GLY B 199       2.648   6.014  74.599  1.00 22.02           H  
ATOM   2619  HA3 GLY B 199       2.200   8.374  72.880  1.00 24.12           H  
ATOM   2620  HA2 GLY B 199       3.662   7.454  73.121  1.00 24.12           H  
ATOM   2621  N   LEU B 200       3.035  10.179  74.435  1.00 29.29           N  
ATOM   2622  CA  LEU B 200       3.491  11.337  75.197  1.00 27.63           C  
ATOM   2623  C   LEU B 200       2.278  12.223  75.516  1.00 27.36           C  
ATOM   2624  O   LEU B 200       1.334  12.283  74.727  1.00 28.80           O  
ATOM   2625  CB  LEU B 200       4.549  12.108  74.372  1.00 30.44           C  
ATOM   2626  CG  LEU B 200       5.865  11.346  74.085  1.00 33.19           C  
ATOM   2627  CD1 LEU B 200       6.661  12.027  72.962  1.00 34.11           C  
ATOM   2628  CD2 LEU B 200       6.730  11.211  75.349  1.00 32.19           C  
ATOM   2629  H   LEU B 200       2.324  10.383  73.747  1.00 29.29           H  
ATOM   2630  HA  LEU B 200       3.923  11.015  76.146  1.00 27.63           H  
ATOM   2631  HB3 LEU B 200       4.784  13.049  74.872  1.00 30.44           H  
ATOM   2632  HB2 LEU B 200       4.094  12.396  73.423  1.00 30.44           H  
ATOM   2633  HG  LEU B 200       5.631  10.342  73.729  1.00 33.19           H  
ATOM   2634 HD11 LEU B 200       7.585  11.486  72.752  1.00 34.11           H  
ATOM   2635 HD12 LEU B 200       6.088  12.061  72.035  1.00 34.11           H  
ATOM   2636 HD13 LEU B 200       6.929  13.050  73.226  1.00 34.11           H  
ATOM   2637 HD21 LEU B 200       7.681  10.728  75.125  1.00 32.19           H  
ATOM   2638 HD22 LEU B 200       6.955  12.185  75.784  1.00 32.19           H  
ATOM   2639 HD23 LEU B 200       6.234  10.610  76.111  1.00 32.19           H  
ATOM   2640  N   THR B 201       2.292  12.920  76.655  1.00 23.72           N  
ATOM   2641  CA  THR B 201       1.211  13.812  77.084  1.00 23.59           C  
ATOM   2642  C   THR B 201       1.289  15.102  76.239  1.00 24.08           C  
ATOM   2643  O   THR B 201       2.361  15.689  76.091  1.00 26.20           O  
ATOM   2644  CB  THR B 201       1.380  14.153  78.593  1.00 22.39           C  
ATOM   2645  CG2 THR B 201       0.245  15.029  79.146  1.00 22.88           C  
ATOM   2646  OG1 THR B 201       1.364  12.970  79.377  1.00 23.47           O  
ATOM   2647  H   THR B 201       3.059  12.809  77.298  1.00 23.72           H  
ATOM   2648  HA  THR B 201       0.254  13.312  76.929  1.00 23.59           H  
ATOM   2649  HB  THR B 201       2.335  14.659  78.754  1.00 22.39           H  
ATOM   2650 HG21 THR B 201       0.367  15.211  80.212  1.00 22.88           H  
ATOM   2651 HG22 THR B 201       0.227  16.005  78.662  1.00 22.88           H  
ATOM   2652 HG23 THR B 201      -0.729  14.562  78.998  1.00 22.88           H  
ATOM   2653  HG1 THR B 201       1.583  13.174  80.278  1.00 23.47           H  
ATOM   2654  N   ASN B 202       0.151  15.522  75.674  1.00 23.46           N  
ATOM   2655  CA  ASN B 202      -0.051  16.679  74.789  1.00 22.28           C  
ATOM   2656  C   ASN B 202       0.574  16.483  73.384  1.00 22.03           C  
ATOM   2657  O   ASN B 202       0.900  17.461  72.711  1.00 19.51           O  
ATOM   2658  CB  ASN B 202       0.409  17.994  75.487  1.00 22.24           C  
ATOM   2659  CG  ASN B 202      -0.288  19.275  75.013  1.00 23.55           C  
ATOM   2660  ND2 ASN B 202       0.233  20.430  75.430  1.00 22.06           N  
ATOM   2661  OD1 ASN B 202      -1.280  19.237  74.290  1.00 26.03           O  
ATOM   2662  H   ASN B 202      -0.677  14.973  75.865  1.00 23.46           H  
ATOM   2663  HA  ASN B 202      -1.119  16.738  74.575  1.00 22.28           H  
ATOM   2664  HB3 ASN B 202       1.492  18.114  75.424  1.00 22.24           H  
ATOM   2665  HB2 ASN B 202       0.175  17.926  76.551  1.00 22.24           H  
ATOM   2666 HD22 ASN B 202      -0.179  21.304  75.138  1.00 22.06           H  
ATOM   2667 HD21 ASN B 202       1.035  20.445  76.044  1.00 22.06           H  
ATOM   2668  N   LYS B 203       0.726  15.221  72.955  1.00 21.07           N  
ATOM   2669  CA  LYS B 203       1.222  14.806  71.643  1.00 21.23           C  
ATOM   2670  C   LYS B 203       0.214  15.210  70.557  1.00 21.20           C  
ATOM   2671  O   LYS B 203      -0.992  15.016  70.741  1.00 19.81           O  
ATOM   2672  CB  LYS B 203       1.346  13.265  71.667  1.00 20.29           C  
ATOM   2673  CG  LYS B 203       2.071  12.616  70.478  1.00 19.26           C  
ATOM   2674  CD  LYS B 203       1.787  11.103  70.355  1.00 18.91           C  
ATOM   2675  CE  LYS B 203       0.548  10.788  69.497  1.00 18.13           C  
ATOM   2676  NZ  LYS B 203       0.344   9.340  69.324  1.00 17.50           N1+
ATOM   2677  H   LYS B 203       0.481  14.487  73.607  1.00 21.07           H  
ATOM   2678  HA  LYS B 203       2.193  15.270  71.463  1.00 21.23           H  
ATOM   2679  HB3 LYS B 203       0.357  12.821  71.793  1.00 20.29           H  
ATOM   2680  HB2 LYS B 203       1.919  12.987  72.544  1.00 20.29           H  
ATOM   2681  HG3 LYS B 203       3.135  12.778  70.639  1.00 19.26           H  
ATOM   2682  HG2 LYS B 203       1.833  13.113  69.539  1.00 19.26           H  
ATOM   2683  HD3 LYS B 203       1.687  10.655  71.345  1.00 18.91           H  
ATOM   2684  HD2 LYS B 203       2.642  10.613  69.897  1.00 18.91           H  
ATOM   2685  HE3 LYS B 203       0.655  11.221  68.503  1.00 18.13           H  
ATOM   2686  HE2 LYS B 203      -0.349  11.223  69.936  1.00 18.13           H  
ATOM   2687  HZ1 LYS B 203       0.217   8.877  70.212  1.00 17.50           H  
ATOM   2688  HZ2 LYS B 203      -0.489   9.224  68.757  1.00 17.50           H  
ATOM   2689  HZ3 LYS B 203       1.132   8.943  68.830  1.00 17.50           H  
ATOM   2690  N   LEU B 204       0.686  15.746  69.424  1.00 23.42           N  
ATOM   2691  CA  LEU B 204      -0.162  15.980  68.249  1.00 23.75           C  
ATOM   2692  C   LEU B 204      -0.638  14.645  67.613  1.00 23.08           C  
ATOM   2693  O   LEU B 204       0.095  13.656  67.696  1.00 22.26           O  
ATOM   2694  CB  LEU B 204       0.502  16.957  67.241  1.00 27.06           C  
ATOM   2695  CG  LEU B 204       2.007  16.786  66.925  1.00 28.66           C  
ATOM   2696  CD1 LEU B 204       2.370  15.391  66.400  1.00 30.79           C  
ATOM   2697  CD2 LEU B 204       2.498  17.891  65.964  1.00 28.08           C  
ATOM   2698  H   LEU B 204       1.674  15.923  69.319  1.00 23.42           H  
ATOM   2699  HA  LEU B 204      -1.026  16.513  68.641  1.00 23.75           H  
ATOM   2700  HB3 LEU B 204       0.372  17.963  67.643  1.00 27.06           H  
ATOM   2701  HB2 LEU B 204      -0.064  16.949  66.308  1.00 27.06           H  
ATOM   2702  HG  LEU B 204       2.555  16.931  67.857  1.00 28.66           H  
ATOM   2703 HD11 LEU B 204       3.166  15.415  65.659  1.00 30.79           H  
ATOM   2704 HD12 LEU B 204       2.716  14.771  67.227  1.00 30.79           H  
ATOM   2705 HD13 LEU B 204       1.525  14.895  65.931  1.00 30.79           H  
ATOM   2706 HD21 LEU B 204       3.379  18.390  66.368  1.00 28.08           H  
ATOM   2707 HD22 LEU B 204       2.770  17.501  64.982  1.00 28.08           H  
ATOM   2708 HD23 LEU B 204       1.742  18.658  65.798  1.00 28.08           H  
ATOM   2709  N   PRO B 205      -1.845  14.624  66.997  1.00 23.25           N  
ATOM   2710  CA  PRO B 205      -2.364  13.432  66.297  1.00 20.73           C  
ATOM   2711  C   PRO B 205      -1.432  12.849  65.223  1.00 18.66           C  
ATOM   2712  O   PRO B 205      -0.884  13.599  64.416  1.00 16.57           O  
ATOM   2713  CB  PRO B 205      -3.681  13.912  65.667  1.00 23.06           C  
ATOM   2714  CG  PRO B 205      -4.133  15.053  66.551  1.00 22.55           C  
ATOM   2715  CD  PRO B 205      -2.827  15.710  66.971  1.00 23.49           C  
ATOM   2716  HA  PRO B 205      -2.577  12.689  67.066  1.00 20.73           H  
ATOM   2717  HB3 PRO B 205      -4.428  13.120  65.603  1.00 23.06           H  
ATOM   2718  HB2 PRO B 205      -3.518  14.290  64.656  1.00 23.06           H  
ATOM   2719  HG3 PRO B 205      -4.642  14.654  67.430  1.00 22.55           H  
ATOM   2720  HG2 PRO B 205      -4.811  15.737  66.042  1.00 22.55           H  
ATOM   2721  HD2 PRO B 205      -2.512  16.448  66.233  1.00 23.49           H  
ATOM   2722  HD3 PRO B 205      -2.974  16.210  67.928  1.00 23.49           H  
ATOM   2723  N   GLY B 206      -1.304  11.517  65.237  1.00 16.12           N  
ATOM   2724  CA  GLY B 206      -0.636  10.724  64.213  1.00 15.19           C  
ATOM   2725  C   GLY B 206       0.856  10.501  64.476  1.00 14.33           C  
ATOM   2726  O   GLY B 206       1.455   9.749  63.719  1.00 13.82           O  
ATOM   2727  H   GLY B 206      -1.774  10.995  65.970  1.00 16.12           H  
ATOM   2728  HA3 GLY B 206      -0.745  11.176  63.228  1.00 15.19           H  
ATOM   2729  HA2 GLY B 206      -1.129   9.753  64.166  1.00 15.19           H  
ATOM   2730  N   ARG B 207       1.491  11.141  65.465  1.00 13.48           N  
ATOM   2731  CA  ARG B 207       2.923  10.939  65.704  1.00 13.92           C  
ATOM   2732  C   ARG B 207       3.174   9.560  66.331  1.00 14.00           C  
ATOM   2733  O   ARG B 207       2.577   9.224  67.355  1.00 13.01           O  
ATOM   2734  CB  ARG B 207       3.463  12.066  66.599  1.00 14.13           C  
ATOM   2735  CG  ARG B 207       4.926  11.902  67.061  1.00 14.94           C  
ATOM   2736  CD  ARG B 207       5.019  11.402  68.503  1.00 15.59           C  
ATOM   2737  NE  ARG B 207       6.380  11.096  68.958  1.00 15.91           N  
ATOM   2738  CZ  ARG B 207       6.682  10.163  69.875  1.00 17.08           C  
ATOM   2739  NH1 ARG B 207       5.742   9.366  70.391  1.00 18.32           N  
ATOM   2740  NH2 ARG B 207       7.939  10.033  70.296  1.00 17.42           N1+
ATOM   2741  H   ARG B 207       0.971  11.788  66.040  1.00 13.48           H  
ATOM   2742  HA  ARG B 207       3.453  10.995  64.753  1.00 13.92           H  
ATOM   2743  HB3 ARG B 207       2.807  12.229  67.454  1.00 14.13           H  
ATOM   2744  HB2 ARG B 207       3.411  12.977  66.009  1.00 14.13           H  
ATOM   2745  HG3 ARG B 207       5.377  12.884  67.027  1.00 14.94           H  
ATOM   2746  HG2 ARG B 207       5.504  11.280  66.375  1.00 14.94           H  
ATOM   2747  HD3 ARG B 207       4.422  10.502  68.595  1.00 15.59           H  
ATOM   2748  HD2 ARG B 207       4.604  12.144  69.178  1.00 15.59           H  
ATOM   2749  HE  ARG B 207       7.138  11.677  68.608  1.00 15.91           H  
ATOM   2750 HH12 ARG B 207       5.988   8.640  71.065  1.00 18.32           H  
ATOM   2751 HH11 ARG B 207       4.798   9.390  70.041  1.00 18.32           H  
ATOM   2752 HH22 ARG B 207       8.180   9.307  70.966  1.00 17.42           H  
ATOM   2753 HH21 ARG B 207       8.663  10.678  69.984  1.00 17.42           H  
ATOM   2754  N   VAL B 208       4.094   8.807  65.728  1.00 13.75           N  
ATOM   2755  CA  VAL B 208       4.526   7.480  66.144  1.00 14.32           C  
ATOM   2756  C   VAL B 208       5.744   7.613  67.078  1.00 13.35           C  
ATOM   2757  O   VAL B 208       6.578   8.507  66.914  1.00 11.88           O  
ATOM   2758  CB  VAL B 208       4.840   6.681  64.845  1.00 14.76           C  
ATOM   2759  CG1 VAL B 208       5.788   5.484  64.994  1.00 16.06           C  
ATOM   2760  CG2 VAL B 208       3.527   6.206  64.215  1.00 15.31           C  
ATOM   2761  H   VAL B 208       4.602   9.218  64.952  1.00 13.75           H  
ATOM   2762  HA  VAL B 208       3.724   6.983  66.696  1.00 14.32           H  
ATOM   2763  HB  VAL B 208       5.325   7.351  64.134  1.00 14.76           H  
ATOM   2764 HG11 VAL B 208       5.796   4.861  64.101  1.00 16.06           H  
ATOM   2765 HG12 VAL B 208       6.814   5.818  65.144  1.00 16.06           H  
ATOM   2766 HG13 VAL B 208       5.507   4.863  65.839  1.00 16.06           H  
ATOM   2767 HG21 VAL B 208       3.707   5.610  63.322  1.00 15.31           H  
ATOM   2768 HG22 VAL B 208       2.955   5.591  64.908  1.00 15.31           H  
ATOM   2769 HG23 VAL B 208       2.905   7.057  63.942  1.00 15.31           H  
ATOM   2770  N   GLY B 209       5.820   6.718  68.068  1.00 13.20           N  
ATOM   2771  CA  GLY B 209       6.958   6.536  68.963  1.00 13.81           C  
ATOM   2772  C   GLY B 209       7.954   5.504  68.433  1.00 13.96           C  
ATOM   2773  O   GLY B 209       7.831   5.035  67.306  1.00 15.59           O  
ATOM   2774  H   GLY B 209       5.078   6.031  68.123  1.00 13.20           H  
ATOM   2775  HA3 GLY B 209       6.575   6.173  69.913  1.00 13.81           H  
ATOM   2776  HA2 GLY B 209       7.475   7.478  69.147  1.00 13.81           H  
ATOM   2777  N   ASP B 210       8.933   5.106  69.253  1.00 13.30           N  
ATOM   2778  CA  ASP B 210       9.857   4.006  68.937  1.00 13.41           C  
ATOM   2779  C   ASP B 210       9.170   2.646  69.188  1.00 13.75           C  
ATOM   2780  O   ASP B 210       9.478   1.665  68.519  1.00 12.88           O  
ATOM   2781  CB  ASP B 210      11.133   4.117  69.818  1.00 12.68           C  
ATOM   2782  CG  ASP B 210      10.972   4.022  71.344  1.00 12.68           C  
ATOM   2783  OD1 ASP B 210       9.922   4.465  71.859  1.00 13.08           O1-
ATOM   2784  OD2 ASP B 210      11.922   3.525  71.981  1.00 11.56           O  
ATOM   2785  H   ASP B 210       8.986   5.489  70.187  1.00 13.30           H  
ATOM   2786  HA  ASP B 210      10.145   4.053  67.885  1.00 13.41           H  
ATOM   2787  HB3 ASP B 210      11.632   5.057  69.602  1.00 12.68           H  
ATOM   2788  HB2 ASP B 210      11.837   3.343  69.509  1.00 12.68           H  
ATOM   2789  N   SER B 211       8.227   2.601  70.136  1.00 14.92           N  
ATOM   2790  CA  SER B 211       7.450   1.452  70.603  1.00 17.49           C  
ATOM   2791  C   SER B 211       6.837   0.518  69.530  1.00 17.78           C  
ATOM   2792  O   SER B 211       6.967  -0.693  69.710  1.00 19.80           O  
ATOM   2793  CB  SER B 211       6.393   1.924  71.623  1.00 18.15           C  
ATOM   2794  OG  SER B 211       6.969   2.665  72.693  1.00 16.95           O  
ATOM   2795  H   SER B 211       8.130   3.435  70.699  1.00 14.92           H  
ATOM   2796  HA  SER B 211       8.169   0.833  71.143  1.00 17.49           H  
ATOM   2797  HB3 SER B 211       5.845   1.073  72.031  1.00 18.15           H  
ATOM   2798  HB2 SER B 211       5.656   2.556  71.131  1.00 18.15           H  
ATOM   2799  HG  SER B 211       7.596   2.132  73.164  1.00 16.95           H  
ATOM   2800  N   PRO B 212       6.179   1.004  68.447  1.00 17.51           N  
ATOM   2801  CA  PRO B 212       5.657   0.133  67.386  1.00 17.56           C  
ATOM   2802  C   PRO B 212       6.716  -0.270  66.343  1.00 17.50           C  
ATOM   2803  O   PRO B 212       6.435  -1.134  65.516  1.00 17.83           O  
ATOM   2804  CB  PRO B 212       4.568   0.959  66.697  1.00 18.00           C  
ATOM   2805  CG  PRO B 212       5.053   2.389  66.842  1.00 17.74           C  
ATOM   2806  CD  PRO B 212       5.805   2.395  68.174  1.00 17.35           C  
ATOM   2807  HA  PRO B 212       5.202  -0.758  67.803  1.00 17.56           H  
ATOM   2808  HB3 PRO B 212       3.627   0.819  67.225  1.00 18.00           H  
ATOM   2809  HB2 PRO B 212       4.393   0.677  65.657  1.00 18.00           H  
ATOM   2810  HG3 PRO B 212       4.249   3.123  66.797  1.00 17.74           H  
ATOM   2811  HG2 PRO B 212       5.745   2.613  66.032  1.00 17.74           H  
ATOM   2812  HD2 PRO B 212       6.680   3.023  68.080  1.00 17.35           H  
ATOM   2813  HD3 PRO B 212       5.187   2.796  68.973  1.00 17.35           H  
ATOM   2814  N   LEU B 213       7.893   0.366  66.332  1.00 15.59           N  
ATOM   2815  CA  LEU B 213       8.861   0.231  65.257  1.00 16.01           C  
ATOM   2816  C   LEU B 213       9.932  -0.780  65.683  1.00 14.87           C  
ATOM   2817  O   LEU B 213      10.628  -0.606  66.692  1.00 13.49           O  
ATOM   2818  CB  LEU B 213       9.492   1.614  64.969  1.00 19.07           C  
ATOM   2819  CG  LEU B 213       8.494   2.728  64.568  1.00 20.64           C  
ATOM   2820  CD1 LEU B 213       9.229   3.934  63.968  1.00 22.90           C  
ATOM   2821  CD2 LEU B 213       7.405   2.237  63.606  1.00 21.03           C  
ATOM   2822  H   LEU B 213       8.160   0.968  67.100  1.00 15.59           H  
ATOM   2823  HA  LEU B 213       8.382  -0.132  64.345  1.00 16.01           H  
ATOM   2824  HB3 LEU B 213      10.230   1.490  64.174  1.00 19.07           H  
ATOM   2825  HB2 LEU B 213      10.043   1.961  65.840  1.00 19.07           H  
ATOM   2826  HG  LEU B 213       7.995   3.076  65.473  1.00 20.64           H  
ATOM   2827 HD11 LEU B 213       8.541   4.751  63.752  1.00 22.90           H  
ATOM   2828 HD12 LEU B 213       9.971   4.321  64.661  1.00 22.90           H  
ATOM   2829 HD13 LEU B 213       9.739   3.676  63.040  1.00 22.90           H  
ATOM   2830 HD21 LEU B 213       6.894   3.062  63.113  1.00 21.03           H  
ATOM   2831 HD22 LEU B 213       7.831   1.595  62.840  1.00 21.03           H  
ATOM   2832 HD23 LEU B 213       6.648   1.647  64.119  1.00 21.03           H  
ATOM   2833  N   VAL B 214      10.060  -1.844  64.882  1.00 13.41           N  
ATOM   2834  CA  VAL B 214      11.032  -2.920  65.051  1.00 13.46           C  
ATOM   2835  C   VAL B 214      12.464  -2.374  64.903  1.00 12.18           C  
ATOM   2836  O   VAL B 214      12.727  -1.591  63.991  1.00 12.19           O  
ATOM   2837  CB  VAL B 214      10.823  -4.044  64.001  1.00 13.36           C  
ATOM   2838  CG1 VAL B 214      11.872  -5.174  64.056  1.00 14.12           C  
ATOM   2839  CG2 VAL B 214       9.417  -4.658  64.104  1.00 13.27           C  
ATOM   2840  H   VAL B 214       9.501  -1.883  64.043  1.00 13.41           H  
ATOM   2841  HA  VAL B 214      10.888  -3.339  66.046  1.00 13.46           H  
ATOM   2842  HB  VAL B 214      10.906  -3.584  63.019  1.00 13.36           H  
ATOM   2843 HG11 VAL B 214      11.617  -5.987  63.376  1.00 14.12           H  
ATOM   2844 HG12 VAL B 214      12.864  -4.829  63.770  1.00 14.12           H  
ATOM   2845 HG13 VAL B 214      11.942  -5.590  65.061  1.00 14.12           H  
ATOM   2846 HG21 VAL B 214       9.257  -5.410  63.332  1.00 13.27           H  
ATOM   2847 HG22 VAL B 214       9.279  -5.143  65.070  1.00 13.27           H  
ATOM   2848 HG23 VAL B 214       8.631  -3.912  63.988  1.00 13.27           H  
ATOM   2849  N   GLY B 215      13.343  -2.793  65.822  1.00 11.77           N  
ATOM   2850  CA  GLY B 215      14.749  -2.408  65.880  1.00 10.81           C  
ATOM   2851  C   GLY B 215      14.981  -1.018  66.489  1.00 10.24           C  
ATOM   2852  O   GLY B 215      16.127  -0.708  66.798  1.00  9.22           O  
ATOM   2853  H   GLY B 215      13.016  -3.415  66.552  1.00 11.77           H  
ATOM   2854  HA3 GLY B 215      15.199  -2.447  64.891  1.00 10.81           H  
ATOM   2855  HA2 GLY B 215      15.268  -3.141  66.492  1.00 10.81           H  
ATOM   2856  N   ALA B 216      13.938  -0.196  66.658  1.00 10.50           N  
ATOM   2857  CA  ALA B 216      14.015   1.107  67.305  1.00 11.28           C  
ATOM   2858  C   ALA B 216      13.692   0.919  68.789  1.00 12.07           C  
ATOM   2859  O   ALA B 216      14.565   1.143  69.625  1.00 12.44           O  
ATOM   2860  CB  ALA B 216      12.982   2.057  66.681  1.00 11.63           C  
ATOM   2861  H   ALA B 216      13.036  -0.509  66.319  1.00 10.50           H  
ATOM   2862  HA  ALA B 216      15.009   1.544  67.207  1.00 11.28           H  
ATOM   2863  HB1 ALA B 216      12.981   3.019  67.194  1.00 11.63           H  
ATOM   2864  HB2 ALA B 216      13.202   2.239  65.629  1.00 11.63           H  
ATOM   2865  HB3 ALA B 216      11.974   1.656  66.744  1.00 11.63           H  
ATOM   2866  N   GLY B 217      12.465   0.479  69.109  1.00 11.48           N  
ATOM   2867  CA  GLY B 217      11.971   0.362  70.480  1.00 11.88           C  
ATOM   2868  C   GLY B 217      11.610  -1.060  70.913  1.00 12.08           C  
ATOM   2869  O   GLY B 217      11.184  -1.253  72.054  1.00 12.54           O  
ATOM   2870  H   GLY B 217      11.791   0.334  68.362  1.00 11.48           H  
ATOM   2871  HA3 GLY B 217      11.084   0.983  70.590  1.00 11.88           H  
ATOM   2872  HA2 GLY B 217      12.698   0.753  71.186  1.00 11.88           H  
ATOM   2873  N   CYS B 218      11.747  -2.051  70.025  1.00 12.64           N  
ATOM   2874  CA  CYS B 218      11.413  -3.452  70.264  1.00 13.05           C  
ATOM   2875  C   CYS B 218      12.222  -4.310  69.284  1.00 13.07           C  
ATOM   2876  O   CYS B 218      12.135  -4.076  68.081  1.00 12.46           O  
ATOM   2877  CB  CYS B 218       9.893  -3.709  70.141  1.00 13.70           C  
ATOM   2878  SG  CYS B 218       9.446  -5.429  70.527  1.00 15.14           S  
ATOM   2879  H   CYS B 218      12.100  -1.834  69.104  1.00 12.64           H  
ATOM   2880  HA  CYS B 218      11.720  -3.709  71.278  1.00 13.05           H  
ATOM   2881  HB3 CYS B 218       9.557  -3.476  69.131  1.00 13.70           H  
ATOM   2882  HB2 CYS B 218       9.335  -3.054  70.808  1.00 13.70           H  
ATOM   2883  HG  CYS B 218       8.123  -5.247  70.476  1.00 15.14           H  
ATOM   2884  N   TYR B 219      12.974  -5.295  69.795  1.00 14.67           N  
ATOM   2885  CA  TYR B 219      13.734  -6.234  68.971  1.00 15.03           C  
ATOM   2886  C   TYR B 219      13.928  -7.560  69.713  1.00 14.10           C  
ATOM   2887  O   TYR B 219      14.017  -7.553  70.937  1.00 12.86           O  
ATOM   2888  CB  TYR B 219      15.090  -5.613  68.559  1.00 15.66           C  
ATOM   2889  CG  TYR B 219      15.869  -6.454  67.562  1.00 15.33           C  
ATOM   2890  CD1 TYR B 219      15.446  -6.508  66.218  1.00 15.41           C  
ATOM   2891  CD2 TYR B 219      16.967  -7.236  67.982  1.00 15.42           C  
ATOM   2892  CE1 TYR B 219      16.102  -7.352  65.303  1.00 16.18           C  
ATOM   2893  CE2 TYR B 219      17.620  -8.083  67.066  1.00 14.50           C  
ATOM   2894  CZ  TYR B 219      17.186  -8.144  65.726  1.00 16.05           C  
ATOM   2895  OH  TYR B 219      17.824  -8.956  64.834  1.00 18.53           O  
ATOM   2896  H   TYR B 219      13.010  -5.444  70.796  1.00 14.67           H  
ATOM   2897  HA  TYR B 219      13.154  -6.448  68.073  1.00 15.03           H  
ATOM   2898  HB3 TYR B 219      15.706  -5.434  69.443  1.00 15.66           H  
ATOM   2899  HB2 TYR B 219      14.927  -4.636  68.110  1.00 15.66           H  
ATOM   2900  HD1 TYR B 219      14.602  -5.919  65.891  1.00 15.41           H  
ATOM   2901  HD2 TYR B 219      17.293  -7.210  69.012  1.00 15.42           H  
ATOM   2902  HE1 TYR B 219      15.766  -7.392  64.277  1.00 16.18           H  
ATOM   2903  HE2 TYR B 219      18.456  -8.683  67.394  1.00 14.50           H  
ATOM   2904  HH  TYR B 219      17.445  -8.909  63.953  1.00 18.53           H  
ATOM   2905  N   ALA B 220      14.049  -8.661  68.954  1.00 14.21           N  
ATOM   2906  CA  ALA B 220      14.424  -9.975  69.464  1.00 15.44           C  
ATOM   2907  C   ALA B 220      15.120 -10.801  68.379  1.00 14.70           C  
ATOM   2908  O   ALA B 220      14.740 -10.726  67.210  1.00 14.33           O  
ATOM   2909  CB  ALA B 220      13.200 -10.703  70.031  1.00 15.11           C  
ATOM   2910  H   ALA B 220      13.971  -8.590  67.948  1.00 14.21           H  
ATOM   2911  HA  ALA B 220      15.143  -9.839  70.267  1.00 15.44           H  
ATOM   2912  HB1 ALA B 220      13.487 -11.664  70.458  1.00 15.11           H  
ATOM   2913  HB2 ALA B 220      12.727 -10.122  70.822  1.00 15.11           H  
ATOM   2914  HB3 ALA B 220      12.452 -10.892  69.263  1.00 15.11           H  
ATOM   2915  N   ASN B 221      16.111 -11.597  68.813  1.00 14.85           N  
ATOM   2916  CA  ASN B 221      16.912 -12.498  67.986  1.00 17.12           C  
ATOM   2917  C   ASN B 221      17.679 -13.436  68.928  1.00 17.27           C  
ATOM   2918  O   ASN B 221      18.436 -12.946  69.762  1.00 18.99           O  
ATOM   2919  CB  ASN B 221      17.855 -11.669  67.073  1.00 16.93           C  
ATOM   2920  CG  ASN B 221      18.738 -12.456  66.094  1.00 18.42           C  
ATOM   2921  ND2 ASN B 221      19.553 -11.733  65.324  1.00 17.52           N  
ATOM   2922  OD1 ASN B 221      18.694 -13.682  66.018  1.00 19.58           O  
ATOM   2923  H   ASN B 221      16.362 -11.578  69.791  1.00 14.85           H  
ATOM   2924  HA  ASN B 221      16.238 -13.090  67.368  1.00 17.12           H  
ATOM   2925  HB3 ASN B 221      18.499 -11.040  67.687  1.00 16.93           H  
ATOM   2926  HB2 ASN B 221      17.257 -10.993  66.464  1.00 16.93           H  
ATOM   2927 HD22 ASN B 221      20.168 -12.189  64.667  1.00 17.52           H  
ATOM   2928 HD21 ASN B 221      19.564 -10.725  65.399  1.00 17.52           H  
ATOM   2929  N   ASN B 222      17.511 -14.758  68.741  1.00 18.21           N  
ATOM   2930  CA  ASN B 222      18.205 -15.825  69.485  1.00 19.90           C  
ATOM   2931  C   ASN B 222      19.740 -15.800  69.350  1.00 19.28           C  
ATOM   2932  O   ASN B 222      20.409 -16.341  70.227  1.00 20.23           O  
ATOM   2933  CB  ASN B 222      17.686 -17.208  69.020  1.00 21.62           C  
ATOM   2934  CG  ASN B 222      16.284 -17.577  69.508  1.00 22.42           C  
ATOM   2935  ND2 ASN B 222      15.927 -18.856  69.367  1.00 22.41           N  
ATOM   2936  OD1 ASN B 222      15.534 -16.740  70.004  1.00 21.76           O  
ATOM   2937  H   ASN B 222      16.866 -15.074  68.028  1.00 18.21           H  
ATOM   2938  HA  ASN B 222      17.934 -15.670  70.531  1.00 19.90           H  
ATOM   2939  HB3 ASN B 222      18.346 -17.988  69.403  1.00 21.62           H  
ATOM   2940  HB2 ASN B 222      17.722 -17.285  67.932  1.00 21.62           H  
ATOM   2941 HD22 ASN B 222      15.020 -19.177  69.680  1.00 22.41           H  
ATOM   2942 HD21 ASN B 222      16.562 -19.523  68.955  1.00 22.41           H  
ATOM   2943  N   ALA B 223      20.271 -15.189  68.277  1.00 19.37           N  
ATOM   2944  CA  ALA B 223      21.706 -15.036  68.039  1.00 19.47           C  
ATOM   2945  C   ALA B 223      22.359 -13.903  68.854  1.00 19.56           C  
ATOM   2946  O   ALA B 223      23.588 -13.849  68.890  1.00 22.32           O  
ATOM   2947  CB  ALA B 223      21.932 -14.806  66.537  1.00 19.54           C  
ATOM   2948  H   ALA B 223      19.658 -14.774  67.586  1.00 19.37           H  
ATOM   2949  HA  ALA B 223      22.205 -15.967  68.314  1.00 19.47           H  
ATOM   2950  HB1 ALA B 223      22.995 -14.779  66.296  1.00 19.54           H  
ATOM   2951  HB2 ALA B 223      21.485 -15.606  65.945  1.00 19.54           H  
ATOM   2952  HB3 ALA B 223      21.497 -13.863  66.206  1.00 19.54           H  
ATOM   2953  N   SER B 224      21.554 -13.017  69.470  1.00 18.40           N  
ATOM   2954  CA  SER B 224      22.037 -11.803  70.123  1.00 17.63           C  
ATOM   2955  C   SER B 224      21.252 -11.478  71.406  1.00 16.29           C  
ATOM   2956  O   SER B 224      21.769 -11.760  72.487  1.00 16.04           O  
ATOM   2957  CB  SER B 224      22.160 -10.656  69.089  1.00 17.74           C  
ATOM   2958  OG  SER B 224      20.915 -10.238  68.561  1.00 17.79           O  
ATOM   2959  H   SER B 224      20.551 -13.126  69.417  1.00 18.40           H  
ATOM   2960  HA  SER B 224      23.055 -11.990  70.471  1.00 17.63           H  
ATOM   2961  HB3 SER B 224      22.806 -10.953  68.262  1.00 17.74           H  
ATOM   2962  HB2 SER B 224      22.637  -9.791  69.552  1.00 17.74           H  
ATOM   2963  HG  SER B 224      20.544  -9.574  69.146  1.00 17.79           H  
ATOM   2964  N   VAL B 225      20.067 -10.852  71.292  1.00 16.44           N  
ATOM   2965  CA  VAL B 225      19.421 -10.157  72.406  1.00 15.55           C  
ATOM   2966  C   VAL B 225      17.936  -9.850  72.124  1.00 14.65           C  
ATOM   2967  O   VAL B 225      17.571  -9.583  70.979  1.00 13.82           O  
ATOM   2968  CB  VAL B 225      20.183  -8.825  72.714  1.00 15.88           C  
ATOM   2969  CG1 VAL B 225      20.071  -7.784  71.587  1.00 16.68           C  
ATOM   2970  CG2 VAL B 225      19.836  -8.187  74.067  1.00 17.27           C  
ATOM   2971  H   VAL B 225      19.650 -10.719  70.381  1.00 16.44           H  
ATOM   2972  HA  VAL B 225      19.446 -10.808  73.275  1.00 15.55           H  
ATOM   2973  HB  VAL B 225      21.244  -9.066  72.788  1.00 15.88           H  
ATOM   2974 HG11 VAL B 225      20.719  -6.931  71.769  1.00 16.68           H  
ATOM   2975 HG12 VAL B 225      20.367  -8.227  70.639  1.00 16.68           H  
ATOM   2976 HG13 VAL B 225      19.060  -7.399  71.461  1.00 16.68           H  
ATOM   2977 HG21 VAL B 225      20.413  -7.277  74.222  1.00 17.27           H  
ATOM   2978 HG22 VAL B 225      18.787  -7.918  74.147  1.00 17.27           H  
ATOM   2979 HG23 VAL B 225      20.076  -8.862  74.885  1.00 17.27           H  
ATOM   2980  N   ALA B 226      17.135  -9.851  73.204  1.00 12.40           N  
ATOM   2981  CA  ALA B 226      15.790  -9.283  73.276  1.00 13.70           C  
ATOM   2982  C   ALA B 226      15.854  -7.944  74.016  1.00 12.96           C  
ATOM   2983  O   ALA B 226      16.365  -7.926  75.134  1.00 15.46           O  
ATOM   2984  CB  ALA B 226      14.866 -10.240  74.039  1.00 13.41           C  
ATOM   2985  H   ALA B 226      17.533 -10.111  74.099  1.00 12.40           H  
ATOM   2986  HA  ALA B 226      15.385  -9.124  72.283  1.00 13.70           H  
ATOM   2987  HB1 ALA B 226      13.938  -9.741  74.313  1.00 13.41           H  
ATOM   2988  HB2 ALA B 226      14.599 -11.100  73.429  1.00 13.41           H  
ATOM   2989  HB3 ALA B 226      15.323 -10.601  74.961  1.00 13.41           H  
ATOM   2990  N   VAL B 227      15.332  -6.868  73.401  1.00 12.35           N  
ATOM   2991  CA  VAL B 227      15.349  -5.507  73.949  1.00 10.97           C  
ATOM   2992  C   VAL B 227      13.964  -4.842  73.822  1.00 11.33           C  
ATOM   2993  O   VAL B 227      13.293  -5.019  72.806  1.00 10.17           O  
ATOM   2994  CB  VAL B 227      16.396  -4.599  73.237  1.00 10.86           C  
ATOM   2995  CG1 VAL B 227      16.415  -3.144  73.755  1.00 10.74           C  
ATOM   2996  CG2 VAL B 227      17.812  -5.177  73.342  1.00 10.93           C  
ATOM   2997  H   VAL B 227      14.895  -6.975  72.493  1.00 12.35           H  
ATOM   2998  HA  VAL B 227      15.610  -5.551  75.003  1.00 10.97           H  
ATOM   2999  HB  VAL B 227      16.156  -4.562  72.173  1.00 10.86           H  
ATOM   3000 HG11 VAL B 227      17.300  -2.606  73.418  1.00 10.74           H  
ATOM   3001 HG12 VAL B 227      15.548  -2.581  73.412  1.00 10.74           H  
ATOM   3002 HG13 VAL B 227      16.425  -3.115  74.843  1.00 10.74           H  
ATOM   3003 HG21 VAL B 227      18.533  -4.533  72.845  1.00 10.93           H  
ATOM   3004 HG22 VAL B 227      18.121  -5.292  74.380  1.00 10.93           H  
ATOM   3005 HG23 VAL B 227      17.875  -6.150  72.863  1.00 10.93           H  
ATOM   3006  N   SER B 228      13.598  -4.057  74.849  1.00 11.95           N  
ATOM   3007  CA  SER B 228      12.415  -3.198  74.900  1.00 13.23           C  
ATOM   3008  C   SER B 228      12.826  -1.842  75.500  1.00 13.62           C  
ATOM   3009  O   SER B 228      13.493  -1.829  76.533  1.00 15.68           O  
ATOM   3010  CB  SER B 228      11.318  -3.899  75.728  1.00 12.72           C  
ATOM   3011  OG  SER B 228      10.202  -3.062  75.933  1.00 13.22           O  
ATOM   3012  H   SER B 228      14.220  -3.973  75.643  1.00 11.95           H  
ATOM   3013  HA  SER B 228      12.039  -3.027  73.890  1.00 13.23           H  
ATOM   3014  HB3 SER B 228      11.697  -4.195  76.705  1.00 12.72           H  
ATOM   3015  HB2 SER B 228      10.987  -4.810  75.227  1.00 12.72           H  
ATOM   3016  HG  SER B 228       9.705  -3.007  75.108  1.00 13.22           H  
ATOM   3017  N   CYS B 229      12.499  -0.718  74.847  1.00 14.22           N  
ATOM   3018  CA  CYS B 229      12.978   0.628  75.196  1.00 14.49           C  
ATOM   3019  C   CYS B 229      11.841   1.539  75.693  1.00 15.20           C  
ATOM   3020  O   CYS B 229      10.662   1.229  75.523  1.00 15.33           O  
ATOM   3021  CB  CYS B 229      13.606   1.286  73.953  1.00 14.22           C  
ATOM   3022  SG  CYS B 229      14.935   0.281  73.220  1.00 14.48           S  
ATOM   3023  H   CYS B 229      11.920  -0.795  74.019  1.00 14.22           H  
ATOM   3024  HA  CYS B 229      13.724   0.581  75.985  1.00 14.49           H  
ATOM   3025  HB3 CYS B 229      14.019   2.258  74.219  1.00 14.22           H  
ATOM   3026  HB2 CYS B 229      12.841   1.474  73.205  1.00 14.22           H  
ATOM   3027  HG  CYS B 229      15.692   0.211  74.320  1.00 14.48           H  
ATOM   3028  N   THR B 230      12.212   2.676  76.294  1.00 15.18           N  
ATOM   3029  CA  THR B 230      11.359   3.751  76.762  1.00 14.71           C  
ATOM   3030  C   THR B 230      12.179   5.055  76.773  1.00 16.13           C  
ATOM   3031  O   THR B 230      13.379   5.026  77.052  1.00 13.74           O  
ATOM   3032  CB  THR B 230      10.710   3.341  78.105  1.00 14.49           C  
ATOM   3033  CG2 THR B 230      11.702   2.747  79.127  1.00 14.60           C  
ATOM   3034  OG1 THR B 230      10.078   4.452  78.709  1.00 13.37           O  
ATOM   3035  H   THR B 230      13.201   2.842  76.476  1.00 15.18           H  
ATOM   3036  HA  THR B 230      10.564   3.889  76.026  1.00 14.71           H  
ATOM   3037  HB  THR B 230       9.941   2.598  77.901  1.00 14.49           H  
ATOM   3038 HG21 THR B 230      11.222   2.520  80.077  1.00 14.60           H  
ATOM   3039 HG22 THR B 230      12.126   1.807  78.775  1.00 14.60           H  
ATOM   3040 HG23 THR B 230      12.537   3.419  79.313  1.00 14.60           H  
ATOM   3041  HG1 THR B 230       9.498   4.878  78.083  1.00 13.37           H  
ATOM   3042  N   GLY B 231      11.547   6.203  76.506  1.00 16.52           N  
ATOM   3043  CA  GLY B 231      12.213   7.495  76.465  1.00 19.16           C  
ATOM   3044  C   GLY B 231      11.746   8.341  75.290  1.00 22.45           C  
ATOM   3045  O   GLY B 231      10.693   8.100  74.700  1.00 22.73           O  
ATOM   3046  H   GLY B 231      10.548   6.219  76.334  1.00 16.52           H  
ATOM   3047  HA3 GLY B 231      13.284   7.367  76.330  1.00 19.16           H  
ATOM   3048  HA2 GLY B 231      12.050   8.029  77.401  1.00 19.16           H  
ATOM   3049  N   THR B 232      12.553   9.343  74.946  1.00 25.25           N  
ATOM   3050  CA  THR B 232      12.400  10.281  73.835  1.00 24.31           C  
ATOM   3051  C   THR B 232      12.563   9.555  72.478  1.00 22.52           C  
ATOM   3052  O   THR B 232      13.607   9.670  71.825  1.00 20.83           O  
ATOM   3053  CB  THR B 232      13.459  11.405  74.032  1.00 26.23           C  
ATOM   3054  CG2 THR B 232      13.275  12.213  75.325  1.00 28.23           C  
ATOM   3055  OG1 THR B 232      14.778  10.884  74.034  1.00 25.02           O  
ATOM   3056  H   THR B 232      13.410   9.452  75.486  1.00 25.25           H  
ATOM   3057  HA  THR B 232      11.401  10.719  73.872  1.00 24.31           H  
ATOM   3058  HB  THR B 232      13.383  12.096  73.190  1.00 26.23           H  
ATOM   3059 HG21 THR B 232      13.996  13.029  75.380  1.00 28.23           H  
ATOM   3060 HG22 THR B 232      12.279  12.653  75.369  1.00 28.23           H  
ATOM   3061 HG23 THR B 232      13.404  11.599  76.216  1.00 28.23           H  
ATOM   3062  HG1 THR B 232      14.847  10.373  73.230  1.00 25.02           H  
ATOM   3063  N   GLY B 233      11.543   8.775  72.092  1.00 21.13           N  
ATOM   3064  CA  GLY B 233      11.542   7.753  71.046  1.00 22.06           C  
ATOM   3065  C   GLY B 233      12.152   8.147  69.702  1.00 18.28           C  
ATOM   3066  O   GLY B 233      12.797   7.314  69.079  1.00 17.67           O  
ATOM   3067  H   GLY B 233      10.807   8.678  72.787  1.00 21.13           H  
ATOM   3068  HA3 GLY B 233      10.523   7.421  70.861  1.00 22.06           H  
ATOM   3069  HA2 GLY B 233      12.073   6.884  71.436  1.00 22.06           H  
ATOM   3070  N   GLU B 234      12.061   9.422  69.302  1.00 20.46           N  
ATOM   3071  CA  GLU B 234      12.707  10.020  68.133  1.00 20.43           C  
ATOM   3072  C   GLU B 234      14.195   9.654  68.021  1.00 20.53           C  
ATOM   3073  O   GLU B 234      14.660   9.224  66.970  1.00 20.97           O  
ATOM   3074  CB  GLU B 234      12.553  11.556  68.182  1.00 20.04           C  
ATOM   3075  CG  GLU B 234      11.158  12.103  67.822  1.00 20.40           C  
ATOM   3076  CD  GLU B 234      10.089  12.043  68.911  1.00 20.53           C  
ATOM   3077  OE1 GLU B 234      10.401  11.637  70.050  1.00 21.71           O1-
ATOM   3078  OE2 GLU B 234       8.936  12.396  68.581  1.00 21.43           O  
ATOM   3079  H   GLU B 234      11.529  10.054  69.888  1.00 20.46           H  
ATOM   3080  HA  GLU B 234      12.215   9.637  67.238  1.00 20.43           H  
ATOM   3081  HB3 GLU B 234      13.253  11.999  67.473  1.00 20.04           H  
ATOM   3082  HB2 GLU B 234      12.871  11.938  69.154  1.00 20.04           H  
ATOM   3083  HG3 GLU B 234      10.783  11.606  66.928  1.00 20.40           H  
ATOM   3084  HG2 GLU B 234      11.279  13.155  67.568  1.00 20.40           H  
ATOM   3085  N   VAL B 235      14.939   9.790  69.122  1.00 18.60           N  
ATOM   3086  CA  VAL B 235      16.371   9.512  69.174  1.00 17.32           C  
ATOM   3087  C   VAL B 235      16.637   7.994  69.157  1.00 16.61           C  
ATOM   3088  O   VAL B 235      17.639   7.555  68.597  1.00 18.08           O  
ATOM   3089  CB  VAL B 235      16.954  10.200  70.435  1.00 17.76           C  
ATOM   3090  CG1 VAL B 235      18.448   9.904  70.624  1.00 16.80           C  
ATOM   3091  CG2 VAL B 235      16.739  11.726  70.373  1.00 17.93           C  
ATOM   3092  H   VAL B 235      14.467  10.037  69.985  1.00 18.60           H  
ATOM   3093  HA  VAL B 235      16.850   9.940  68.291  1.00 17.32           H  
ATOM   3094  HB  VAL B 235      16.433   9.826  71.317  1.00 17.76           H  
ATOM   3095 HG11 VAL B 235      18.925  10.606  71.306  1.00 16.80           H  
ATOM   3096 HG12 VAL B 235      18.601   8.908  71.032  1.00 16.80           H  
ATOM   3097 HG13 VAL B 235      18.972   9.958  69.672  1.00 16.80           H  
ATOM   3098 HG21 VAL B 235      17.163  12.229  71.241  1.00 17.93           H  
ATOM   3099 HG22 VAL B 235      17.219  12.155  69.493  1.00 17.93           H  
ATOM   3100 HG23 VAL B 235      15.683  11.995  70.342  1.00 17.93           H  
ATOM   3101  N   PHE B 236      15.714   7.191  69.698  1.00 16.54           N  
ATOM   3102  CA  PHE B 236      15.794   5.732  69.715  1.00 16.84           C  
ATOM   3103  C   PHE B 236      15.483   5.161  68.318  1.00 15.29           C  
ATOM   3104  O   PHE B 236      16.052   4.137  67.953  1.00 12.89           O  
ATOM   3105  CB  PHE B 236      14.808   5.154  70.757  1.00 16.48           C  
ATOM   3106  CG  PHE B 236      15.157   5.421  72.220  1.00 17.02           C  
ATOM   3107  CD1 PHE B 236      15.133   6.731  72.750  1.00 17.21           C  
ATOM   3108  CD2 PHE B 236      15.478   4.346  73.076  1.00 17.71           C  
ATOM   3109  CE1 PHE B 236      15.439   6.965  74.104  1.00 16.76           C  
ATOM   3110  CE2 PHE B 236      15.776   4.575  74.434  1.00 17.48           C  
ATOM   3111  CZ  PHE B 236      15.761   5.886  74.947  1.00 17.97           C  
ATOM   3112  H   PHE B 236      14.855   7.609  70.024  1.00 16.54           H  
ATOM   3113  HA  PHE B 236      16.809   5.433  69.980  1.00 16.84           H  
ATOM   3114  HB3 PHE B 236      14.740   4.073  70.619  1.00 16.48           H  
ATOM   3115  HB2 PHE B 236      13.798   5.515  70.576  1.00 16.48           H  
ATOM   3116  HD1 PHE B 236      14.874   7.566  72.123  1.00 17.21           H  
ATOM   3117  HD2 PHE B 236      15.482   3.334  72.700  1.00 17.71           H  
ATOM   3118  HE1 PHE B 236      15.414   7.970  74.502  1.00 16.76           H  
ATOM   3119  HE2 PHE B 236      16.007   3.746  75.088  1.00 17.48           H  
ATOM   3120  HZ  PHE B 236      15.981   6.057  75.990  1.00 17.97           H  
ATOM   3121  N   ILE B 237      14.660   5.849  67.509  1.00 14.14           N  
ATOM   3122  CA  ILE B 237      14.428   5.545  66.095  1.00 13.24           C  
ATOM   3123  C   ILE B 237      15.656   5.959  65.263  1.00 13.45           C  
ATOM   3124  O   ILE B 237      16.111   5.170  64.446  1.00 14.55           O  
ATOM   3125  CB  ILE B 237      13.150   6.271  65.577  1.00 12.40           C  
ATOM   3126  CG1 ILE B 237      11.874   5.851  66.334  1.00 12.40           C  
ATOM   3127  CG2 ILE B 237      12.923   6.038  64.069  1.00 11.82           C  
ATOM   3128  CD1 ILE B 237      10.711   6.840  66.149  1.00 11.70           C  
ATOM   3129  H   ILE B 237      14.150   6.629  67.910  1.00 14.14           H  
ATOM   3130  HA  ILE B 237      14.301   4.469  65.975  1.00 13.24           H  
ATOM   3131  HB  ILE B 237      13.287   7.342  65.729  1.00 12.40           H  
ATOM   3132 HG13 ILE B 237      12.069   5.753  67.396  1.00 12.40           H  
ATOM   3133 HG12 ILE B 237      11.579   4.849  66.027  1.00 12.40           H  
ATOM   3134 HG21 ILE B 237      11.970   6.427  63.719  1.00 11.82           H  
ATOM   3135 HG22 ILE B 237      13.691   6.533  63.479  1.00 11.82           H  
ATOM   3136 HG23 ILE B 237      12.942   4.974  63.829  1.00 11.82           H  
ATOM   3137 HD11 ILE B 237      11.005   7.855  66.408  1.00 11.70           H  
ATOM   3138 HD12 ILE B 237      10.328   6.850  65.129  1.00 11.70           H  
ATOM   3139 HD13 ILE B 237       9.877   6.578  66.792  1.00 11.70           H  
ATOM   3140  N   ARG B 238      16.211   7.164  65.467  1.00 14.97           N  
ATOM   3141  CA  ARG B 238      17.370   7.680  64.725  1.00 14.90           C  
ATOM   3142  C   ARG B 238      18.654   6.860  64.959  1.00 14.82           C  
ATOM   3143  O   ARG B 238      19.426   6.686  64.017  1.00 12.30           O  
ATOM   3144  CB  ARG B 238      17.602   9.158  65.108  1.00 14.92           C  
ATOM   3145  CG  ARG B 238      16.515  10.129  64.594  1.00 15.78           C  
ATOM   3146  CD  ARG B 238      16.444  11.471  65.352  1.00 16.51           C  
ATOM   3147  NE  ARG B 238      17.729  12.193  65.377  1.00 16.99           N  
ATOM   3148  CZ  ARG B 238      18.079  13.228  66.163  1.00 17.69           C  
ATOM   3149  NH1 ARG B 238      17.247  13.745  67.080  1.00 18.20           N  
ATOM   3150  NH2 ARG B 238      19.297  13.765  66.023  1.00 18.12           N1+
ATOM   3151  H   ARG B 238      15.822   7.785  66.164  1.00 14.97           H  
ATOM   3152  HA  ARG B 238      17.143   7.629  63.658  1.00 14.90           H  
ATOM   3153  HB3 ARG B 238      18.561   9.487  64.705  1.00 14.92           H  
ATOM   3154  HB2 ARG B 238      17.692   9.238  66.192  1.00 14.92           H  
ATOM   3155  HG3 ARG B 238      15.557   9.638  64.749  1.00 15.78           H  
ATOM   3156  HG2 ARG B 238      16.561  10.279  63.515  1.00 15.78           H  
ATOM   3157  HD3 ARG B 238      15.996  11.356  66.338  1.00 16.51           H  
ATOM   3158  HD2 ARG B 238      15.782  12.132  64.792  1.00 16.51           H  
ATOM   3159  HE  ARG B 238      18.400  11.872  64.691  1.00 16.99           H  
ATOM   3160 HH12 ARG B 238      17.543  14.507  67.673  1.00 18.20           H  
ATOM   3161 HH11 ARG B 238      16.322  13.358  67.194  1.00 18.20           H  
ATOM   3162 HH22 ARG B 238      19.588  14.532  66.612  1.00 18.12           H  
ATOM   3163 HH21 ARG B 238      19.937  13.424  65.318  1.00 18.12           H  
ATOM   3164  N   ALA B 239      18.847   6.363  66.191  1.00 14.95           N  
ATOM   3165  CA  ALA B 239      19.974   5.515  66.579  1.00 16.34           C  
ATOM   3166  C   ALA B 239      19.722   4.013  66.351  1.00 16.12           C  
ATOM   3167  O   ALA B 239      20.688   3.252  66.385  1.00 15.02           O  
ATOM   3168  CB  ALA B 239      20.274   5.765  68.063  1.00 16.34           C  
ATOM   3169  H   ALA B 239      18.180   6.574  66.922  1.00 14.95           H  
ATOM   3170  HA  ALA B 239      20.857   5.796  66.002  1.00 16.34           H  
ATOM   3171  HB1 ALA B 239      21.133   5.184  68.404  1.00 16.34           H  
ATOM   3172  HB2 ALA B 239      20.497   6.816  68.249  1.00 16.34           H  
ATOM   3173  HB3 ALA B 239      19.420   5.491  68.683  1.00 16.34           H  
ATOM   3174  N   LEU B 240      18.447   3.614  66.163  1.00 17.11           N  
ATOM   3175  CA  LEU B 240      17.951   2.230  66.125  1.00 18.40           C  
ATOM   3176  C   LEU B 240      18.284   1.484  67.434  1.00 18.97           C  
ATOM   3177  O   LEU B 240      18.864   0.405  67.378  1.00 16.24           O  
ATOM   3178  CB  LEU B 240      18.449   1.456  64.864  1.00 20.94           C  
ATOM   3179  CG  LEU B 240      17.718   1.744  63.539  1.00 23.14           C  
ATOM   3180  CD1 LEU B 240      16.204   1.466  63.639  1.00 23.62           C  
ATOM   3181  CD2 LEU B 240      18.060   3.111  62.914  1.00 23.77           C  
ATOM   3182  H   LEU B 240      17.728   4.322  66.120  1.00 17.11           H  
ATOM   3183  HA  LEU B 240      16.865   2.304  66.098  1.00 18.40           H  
ATOM   3184  HB3 LEU B 240      18.309   0.385  65.019  1.00 20.94           H  
ATOM   3185  HB2 LEU B 240      19.523   1.577  64.732  1.00 20.94           H  
ATOM   3186  HG  LEU B 240      18.109   0.998  62.845  1.00 23.14           H  
ATOM   3187 HD11 LEU B 240      15.866   0.853  62.804  1.00 23.62           H  
ATOM   3188 HD12 LEU B 240      15.946   0.915  64.541  1.00 23.62           H  
ATOM   3189 HD13 LEU B 240      15.613   2.382  63.646  1.00 23.62           H  
ATOM   3190 HD21 LEU B 240      17.175   3.720  62.756  1.00 23.77           H  
ATOM   3191 HD22 LEU B 240      18.760   3.688  63.516  1.00 23.77           H  
ATOM   3192 HD23 LEU B 240      18.520   2.982  61.936  1.00 23.77           H  
ATOM   3193  N   ALA B 241      17.939   2.085  68.585  1.00 16.87           N  
ATOM   3194  CA  ALA B 241      18.388   1.701  69.927  1.00 15.57           C  
ATOM   3195  C   ALA B 241      18.252   0.214  70.311  1.00 13.89           C  
ATOM   3196  O   ALA B 241      19.180  -0.307  70.926  1.00 13.43           O  
ATOM   3197  CB  ALA B 241      17.693   2.593  70.963  1.00 16.15           C  
ATOM   3198  H   ALA B 241      17.411   2.947  68.534  1.00 16.87           H  
ATOM   3199  HA  ALA B 241      19.453   1.935  69.964  1.00 15.57           H  
ATOM   3200  HB1 ALA B 241      17.981   2.329  71.982  1.00 16.15           H  
ATOM   3201  HB2 ALA B 241      17.953   3.640  70.814  1.00 16.15           H  
ATOM   3202  HB3 ALA B 241      16.610   2.507  70.889  1.00 16.15           H  
ATOM   3203  N   ALA B 242      17.142  -0.447  69.933  1.00 12.60           N  
ATOM   3204  CA  ALA B 242      16.892  -1.857  70.250  1.00 12.63           C  
ATOM   3205  C   ALA B 242      17.761  -2.848  69.450  1.00 11.88           C  
ATOM   3206  O   ALA B 242      18.247  -3.815  70.037  1.00 11.13           O  
ATOM   3207  CB  ALA B 242      15.395  -2.175  70.116  1.00 12.12           C  
ATOM   3208  H   ALA B 242      16.417   0.042  69.426  1.00 12.60           H  
ATOM   3209  HA  ALA B 242      17.150  -1.992  71.299  1.00 12.63           H  
ATOM   3210  HB1 ALA B 242      15.174  -3.190  70.445  1.00 12.12           H  
ATOM   3211  HB2 ALA B 242      14.795  -1.503  70.730  1.00 12.12           H  
ATOM   3212  HB3 ALA B 242      15.047  -2.081  69.089  1.00 12.12           H  
ATOM   3213  N   TYR B 243      17.969  -2.577  68.149  1.00 12.40           N  
ATOM   3214  CA  TYR B 243      18.859  -3.351  67.274  1.00 12.81           C  
ATOM   3215  C   TYR B 243      20.333  -2.905  67.371  1.00 13.08           C  
ATOM   3216  O   TYR B 243      21.209  -3.647  66.933  1.00 13.36           O  
ATOM   3217  CB  TYR B 243      18.332  -3.309  65.819  1.00 13.16           C  
ATOM   3218  CG  TYR B 243      19.111  -4.140  64.808  1.00 14.07           C  
ATOM   3219  CD1 TYR B 243      19.284  -5.521  65.026  1.00 15.11           C  
ATOM   3220  CD2 TYR B 243      19.681  -3.547  63.663  1.00 15.01           C  
ATOM   3221  CE1 TYR B 243      20.029  -6.302  64.125  1.00 15.88           C  
ATOM   3222  CE2 TYR B 243      20.428  -4.327  62.754  1.00 15.18           C  
ATOM   3223  CZ  TYR B 243      20.603  -5.706  62.987  1.00 15.95           C  
ATOM   3224  OH  TYR B 243      21.323  -6.474  62.120  1.00 15.91           O  
ATOM   3225  H   TYR B 243      17.541  -1.757  67.737  1.00 12.40           H  
ATOM   3226  HA  TYR B 243      18.825  -4.391  67.603  1.00 12.81           H  
ATOM   3227  HB3 TYR B 243      18.278  -2.275  65.474  1.00 13.16           H  
ATOM   3228  HB2 TYR B 243      17.313  -3.690  65.800  1.00 13.16           H  
ATOM   3229  HD1 TYR B 243      18.857  -5.981  65.902  1.00 15.11           H  
ATOM   3230  HD2 TYR B 243      19.538  -2.493  63.479  1.00 15.01           H  
ATOM   3231  HE1 TYR B 243      20.163  -7.358  64.312  1.00 15.88           H  
ATOM   3232  HE2 TYR B 243      20.857  -3.865  61.877  1.00 15.18           H  
ATOM   3233  HH  TYR B 243      21.648  -5.996  61.352  1.00 15.91           H  
ATOM   3234  N   ASP B 244      20.600  -1.725  67.954  1.00 12.79           N  
ATOM   3235  CA  ASP B 244      21.944  -1.193  68.170  1.00 13.90           C  
ATOM   3236  C   ASP B 244      22.670  -1.974  69.283  1.00 13.42           C  
ATOM   3237  O   ASP B 244      23.858  -2.239  69.126  1.00 12.96           O  
ATOM   3238  CB  ASP B 244      21.918   0.333  68.434  1.00 15.16           C  
ATOM   3239  CG  ASP B 244      23.255   1.087  68.369  1.00 15.29           C  
ATOM   3240  OD1 ASP B 244      24.210   0.583  67.737  1.00 16.93           O1-
ATOM   3241  OD2 ASP B 244      23.256   2.252  68.822  1.00 18.46           O  
ATOM   3242  H   ASP B 244      19.835  -1.134  68.253  1.00 12.79           H  
ATOM   3243  HA  ASP B 244      22.493  -1.365  67.241  1.00 13.90           H  
ATOM   3244  HB3 ASP B 244      21.428   0.534  69.388  1.00 15.16           H  
ATOM   3245  HB2 ASP B 244      21.286   0.802  67.681  1.00 15.16           H  
ATOM   3246  N   ILE B 245      21.934  -2.416  70.324  1.00 13.60           N  
ATOM   3247  CA  ILE B 245      22.423  -3.365  71.334  1.00 14.99           C  
ATOM   3248  C   ILE B 245      22.807  -4.715  70.688  1.00 17.55           C  
ATOM   3249  O   ILE B 245      23.878  -5.239  70.985  1.00 15.35           O  
ATOM   3250  CB  ILE B 245      21.368  -3.673  72.446  1.00 16.62           C  
ATOM   3251  CG1 ILE B 245      20.820  -2.413  73.153  1.00 17.07           C  
ATOM   3252  CG2 ILE B 245      21.824  -4.708  73.506  1.00 17.63           C  
ATOM   3253  CD1 ILE B 245      21.757  -1.789  74.190  1.00 16.98           C  
ATOM   3254  H   ILE B 245      20.959  -2.157  70.387  1.00 13.60           H  
ATOM   3255  HA  ILE B 245      23.312  -2.931  71.792  1.00 14.99           H  
ATOM   3256  HB  ILE B 245      20.512  -4.113  71.935  1.00 16.62           H  
ATOM   3257 HG13 ILE B 245      19.886  -2.671  73.654  1.00 17.07           H  
ATOM   3258 HG12 ILE B 245      20.554  -1.654  72.426  1.00 17.07           H  
ATOM   3259 HG21 ILE B 245      21.050  -4.858  74.259  1.00 17.63           H  
ATOM   3260 HG22 ILE B 245      22.043  -5.688  73.085  1.00 17.63           H  
ATOM   3261 HG23 ILE B 245      22.726  -4.379  74.023  1.00 17.63           H  
ATOM   3262 HD11 ILE B 245      21.403  -0.802  74.484  1.00 16.98           H  
ATOM   3263 HD12 ILE B 245      21.808  -2.397  75.092  1.00 16.98           H  
ATOM   3264 HD13 ILE B 245      22.766  -1.682  73.795  1.00 16.98           H  
ATOM   3265  N   ALA B 246      21.935  -5.222  69.795  1.00 17.60           N  
ATOM   3266  CA  ALA B 246      22.105  -6.478  69.064  1.00 18.52           C  
ATOM   3267  C   ALA B 246      23.330  -6.488  68.143  1.00 18.11           C  
ATOM   3268  O   ALA B 246      24.084  -7.456  68.171  1.00 18.50           O  
ATOM   3269  CB  ALA B 246      20.828  -6.777  68.262  1.00 17.85           C  
ATOM   3270  H   ALA B 246      21.088  -4.709  69.596  1.00 17.60           H  
ATOM   3271  HA  ALA B 246      22.251  -7.267  69.802  1.00 18.52           H  
ATOM   3272  HB1 ALA B 246      20.883  -7.750  67.778  1.00 17.85           H  
ATOM   3273  HB2 ALA B 246      19.940  -6.765  68.893  1.00 17.85           H  
ATOM   3274  HB3 ALA B 246      20.669  -6.047  67.473  1.00 17.85           H  
ATOM   3275  N   ALA B 247      23.509  -5.407  67.369  1.00 19.61           N  
ATOM   3276  CA  ALA B 247      24.599  -5.243  66.414  1.00 19.71           C  
ATOM   3277  C   ALA B 247      25.956  -4.940  67.073  1.00 19.79           C  
ATOM   3278  O   ALA B 247      26.977  -5.371  66.540  1.00 19.98           O  
ATOM   3279  CB  ALA B 247      24.211  -4.151  65.416  1.00 19.34           C  
ATOM   3280  H   ALA B 247      22.828  -4.659  67.398  1.00 19.61           H  
ATOM   3281  HA  ALA B 247      24.703  -6.178  65.859  1.00 19.71           H  
ATOM   3282  HB1 ALA B 247      24.945  -4.114  64.618  1.00 19.34           H  
ATOM   3283  HB2 ALA B 247      23.243  -4.358  64.956  1.00 19.34           H  
ATOM   3284  HB3 ALA B 247      24.157  -3.167  65.884  1.00 19.34           H  
ATOM   3285  N   LEU B 248      25.951  -4.250  68.229  1.00 20.30           N  
ATOM   3286  CA  LEU B 248      27.134  -4.031  69.069  1.00 20.79           C  
ATOM   3287  C   LEU B 248      27.671  -5.332  69.685  1.00 22.05           C  
ATOM   3288  O   LEU B 248      28.886  -5.464  69.818  1.00 20.27           O  
ATOM   3289  CB  LEU B 248      26.809  -3.025  70.195  1.00 20.23           C  
ATOM   3290  CG  LEU B 248      26.898  -1.545  69.768  1.00 19.65           C  
ATOM   3291  CD1 LEU B 248      26.225  -0.631  70.812  1.00 19.71           C  
ATOM   3292  CD2 LEU B 248      28.350  -1.122  69.459  1.00 19.18           C  
ATOM   3293  H   LEU B 248      25.077  -3.894  68.594  1.00 20.30           H  
ATOM   3294  HA  LEU B 248      27.925  -3.629  68.434  1.00 20.79           H  
ATOM   3295  HB3 LEU B 248      27.484  -3.165  71.040  1.00 20.23           H  
ATOM   3296  HB2 LEU B 248      25.818  -3.252  70.589  1.00 20.23           H  
ATOM   3297  HG  LEU B 248      26.329  -1.438  68.844  1.00 19.65           H  
ATOM   3298 HD11 LEU B 248      25.531   0.057  70.331  1.00 19.71           H  
ATOM   3299 HD12 LEU B 248      25.654  -1.200  71.547  1.00 19.71           H  
ATOM   3300 HD13 LEU B 248      26.941  -0.034  71.373  1.00 19.71           H  
ATOM   3301 HD21 LEU B 248      28.690  -0.284  70.066  1.00 19.18           H  
ATOM   3302 HD22 LEU B 248      29.058  -1.936  69.613  1.00 19.18           H  
ATOM   3303 HD23 LEU B 248      28.449  -0.822  68.420  1.00 19.18           H  
ATOM   3304  N   MET B 249      26.771  -6.266  70.031  1.00 24.00           N  
ATOM   3305  CA  MET B 249      27.133  -7.593  70.518  1.00 25.85           C  
ATOM   3306  C   MET B 249      27.597  -8.523  69.388  1.00 25.54           C  
ATOM   3307  O   MET B 249      28.663  -9.126  69.508  1.00 22.03           O  
ATOM   3308  CB  MET B 249      25.951  -8.223  71.277  1.00 26.44           C  
ATOM   3309  CG  MET B 249      25.676  -7.594  72.651  1.00 28.01           C  
ATOM   3310  SD  MET B 249      24.460  -8.516  73.625  1.00 28.28           S  
ATOM   3311  CE  MET B 249      25.485  -9.938  74.088  1.00 29.02           C  
ATOM   3312  H   MET B 249      25.784  -6.080  69.917  1.00 24.00           H  
ATOM   3313  HA  MET B 249      27.969  -7.488  71.208  1.00 25.85           H  
ATOM   3314  HB3 MET B 249      26.141  -9.288  71.402  1.00 26.44           H  
ATOM   3315  HB2 MET B 249      25.045  -8.160  70.672  1.00 26.44           H  
ATOM   3316  HG3 MET B 249      25.326  -6.571  72.542  1.00 28.01           H  
ATOM   3317  HG2 MET B 249      26.594  -7.532  73.233  1.00 28.01           H  
ATOM   3318  HE1 MET B 249      24.910 -10.628  74.695  1.00 29.02           H  
ATOM   3319  HE2 MET B 249      25.831 -10.488  73.215  1.00 29.02           H  
ATOM   3320  HE3 MET B 249      26.353  -9.616  74.663  1.00 29.02           H  
ATOM   3321  N   ASP B 250      26.770  -8.636  68.336  1.00 28.97           N  
ATOM   3322  CA  ASP B 250      26.910  -9.602  67.246  1.00 29.24           C  
ATOM   3323  C   ASP B 250      28.122  -9.301  66.339  1.00 27.98           C  
ATOM   3324  O   ASP B 250      28.833 -10.235  65.970  1.00 26.84           O  
ATOM   3325  CB  ASP B 250      25.578  -9.700  66.450  1.00 30.43           C  
ATOM   3326  CG  ASP B 250      25.402 -10.858  65.451  1.00 33.21           C  
ATOM   3327  OD1 ASP B 250      26.114 -11.880  65.570  1.00 35.39           O1-
ATOM   3328  OD2 ASP B 250      24.436 -10.761  64.661  1.00 38.22           O  
ATOM   3329  H   ASP B 250      25.914  -8.096  68.325  1.00 28.97           H  
ATOM   3330  HA  ASP B 250      27.093 -10.569  67.719  1.00 29.24           H  
ATOM   3331  HB3 ASP B 250      25.397  -8.753  65.937  1.00 30.43           H  
ATOM   3332  HB2 ASP B 250      24.761  -9.790  67.166  1.00 30.43           H  
ATOM   3333  N   TYR B 251      28.344  -8.015  66.013  1.00 25.05           N  
ATOM   3334  CA  TYR B 251      29.393  -7.576  65.085  1.00 25.48           C  
ATOM   3335  C   TYR B 251      30.540  -6.852  65.802  1.00 27.43           C  
ATOM   3336  O   TYR B 251      31.689  -7.022  65.395  1.00 24.42           O  
ATOM   3337  CB  TYR B 251      28.795  -6.646  64.007  1.00 23.31           C  
ATOM   3338  CG  TYR B 251      27.545  -7.133  63.295  1.00 21.85           C  
ATOM   3339  CD1 TYR B 251      27.363  -8.501  62.994  1.00 21.70           C  
ATOM   3340  CD2 TYR B 251      26.549  -6.201  62.935  1.00 20.85           C  
ATOM   3341  CE1 TYR B 251      26.179  -8.936  62.375  1.00 19.41           C  
ATOM   3342  CE2 TYR B 251      25.372  -6.633  62.296  1.00 19.47           C  
ATOM   3343  CZ  TYR B 251      25.188  -8.002  62.024  1.00 20.32           C  
ATOM   3344  OH  TYR B 251      24.059  -8.426  61.396  1.00 18.87           O  
ATOM   3345  H   TYR B 251      27.720  -7.296  66.355  1.00 25.05           H  
ATOM   3346  HA  TYR B 251      29.837  -8.433  64.575  1.00 25.48           H  
ATOM   3347  HB3 TYR B 251      29.548  -6.422  63.250  1.00 23.31           H  
ATOM   3348  HB2 TYR B 251      28.542  -5.694  64.470  1.00 23.31           H  
ATOM   3349  HD1 TYR B 251      28.116  -9.230  63.254  1.00 21.70           H  
ATOM   3350  HD2 TYR B 251      26.683  -5.151  63.151  1.00 20.85           H  
ATOM   3351  HE1 TYR B 251      26.036  -9.986  62.164  1.00 19.41           H  
ATOM   3352  HE2 TYR B 251      24.615  -5.914  62.020  1.00 19.47           H  
ATOM   3353  HH  TYR B 251      23.564  -7.694  61.008  1.00 18.87           H  
ATOM   3354  N   GLY B 252      30.221  -6.062  66.843  1.00 27.06           N  
ATOM   3355  CA  GLY B 252      31.203  -5.282  67.601  1.00 26.40           C  
ATOM   3356  C   GLY B 252      31.918  -6.123  68.672  1.00 25.87           C  
ATOM   3357  O   GLY B 252      32.934  -5.674  69.200  1.00 27.58           O  
ATOM   3358  H   GLY B 252      29.253  -5.972  67.119  1.00 27.06           H  
ATOM   3359  HA3 GLY B 252      30.692  -4.451  68.087  1.00 26.40           H  
ATOM   3360  HA2 GLY B 252      31.944  -4.843  66.930  1.00 26.40           H  
ATOM   3361  N   GLY B 253      31.404  -7.326  68.987  1.00 26.85           N  
ATOM   3362  CA  GLY B 253      32.002  -8.273  69.929  1.00 25.77           C  
ATOM   3363  C   GLY B 253      31.818  -7.878  71.404  1.00 25.46           C  
ATOM   3364  O   GLY B 253      32.447  -8.502  72.259  1.00 24.90           O  
ATOM   3365  H   GLY B 253      30.558  -7.628  68.526  1.00 26.85           H  
ATOM   3366  HA3 GLY B 253      33.065  -8.390  69.714  1.00 25.77           H  
ATOM   3367  HA2 GLY B 253      31.541  -9.249  69.772  1.00 25.77           H  
ATOM   3368  N   LEU B 254      30.989  -6.863  71.713  1.00 24.66           N  
ATOM   3369  CA  LEU B 254      30.723  -6.402  73.077  1.00 23.17           C  
ATOM   3370  C   LEU B 254      29.873  -7.404  73.878  1.00 22.61           C  
ATOM   3371  O   LEU B 254      29.113  -8.181  73.300  1.00 21.41           O  
ATOM   3372  CB  LEU B 254      30.002  -5.030  73.040  1.00 22.65           C  
ATOM   3373  CG  LEU B 254      30.788  -3.859  72.404  1.00 23.68           C  
ATOM   3374  CD1 LEU B 254      30.010  -2.538  72.569  1.00 23.74           C  
ATOM   3375  CD2 LEU B 254      32.225  -3.719  72.942  1.00 24.28           C  
ATOM   3376  H   LEU B 254      30.487  -6.388  70.975  1.00 24.66           H  
ATOM   3377  HA  LEU B 254      31.679  -6.300  73.593  1.00 23.17           H  
ATOM   3378  HB3 LEU B 254      29.754  -4.741  74.060  1.00 22.65           H  
ATOM   3379  HB2 LEU B 254      29.042  -5.137  72.533  1.00 22.65           H  
ATOM   3380  HG  LEU B 254      30.860  -4.058  71.334  1.00 23.68           H  
ATOM   3381 HD11 LEU B 254      30.058  -1.941  71.661  1.00 23.74           H  
ATOM   3382 HD12 LEU B 254      28.959  -2.710  72.797  1.00 23.74           H  
ATOM   3383 HD13 LEU B 254      30.409  -1.927  73.380  1.00 23.74           H  
ATOM   3384 HD21 LEU B 254      32.551  -2.679  72.973  1.00 24.28           H  
ATOM   3385 HD22 LEU B 254      32.322  -4.113  73.953  1.00 24.28           H  
ATOM   3386 HD23 LEU B 254      32.929  -4.256  72.306  1.00 24.28           H  
ATOM   3387  N   SER B 255      29.973  -7.311  75.212  1.00 21.68           N  
ATOM   3388  CA  SER B 255      29.007  -7.895  76.145  1.00 20.43           C  
ATOM   3389  C   SER B 255      27.699  -7.077  76.165  1.00 20.75           C  
ATOM   3390  O   SER B 255      27.658  -5.964  75.635  1.00 23.39           O  
ATOM   3391  CB  SER B 255      29.661  -8.006  77.540  1.00 19.74           C  
ATOM   3392  OG  SER B 255      29.775  -6.759  78.199  1.00 17.52           O  
ATOM   3393  H   SER B 255      30.653  -6.676  75.612  1.00 21.68           H  
ATOM   3394  HA  SER B 255      28.770  -8.905  75.804  1.00 20.43           H  
ATOM   3395  HB3 SER B 255      30.649  -8.462  77.466  1.00 19.74           H  
ATOM   3396  HB2 SER B 255      29.067  -8.664  78.175  1.00 19.74           H  
ATOM   3397  HG  SER B 255      30.536  -6.297  77.834  1.00 17.52           H  
ATOM   3398  N   LEU B 256      26.656  -7.632  76.804  1.00 21.52           N  
ATOM   3399  CA  LEU B 256      25.373  -6.953  77.007  1.00 20.90           C  
ATOM   3400  C   LEU B 256      25.503  -5.663  77.838  1.00 21.33           C  
ATOM   3401  O   LEU B 256      24.871  -4.673  77.480  1.00 23.50           O  
ATOM   3402  CB  LEU B 256      24.359  -7.949  77.614  1.00 21.21           C  
ATOM   3403  CG  LEU B 256      22.937  -7.403  77.889  1.00 19.62           C  
ATOM   3404  CD1 LEU B 256      22.231  -6.954  76.593  1.00 18.91           C  
ATOM   3405  CD2 LEU B 256      22.102  -8.424  78.687  1.00 20.54           C  
ATOM   3406  H   LEU B 256      26.741  -8.556  77.203  1.00 21.52           H  
ATOM   3407  HA  LEU B 256      25.017  -6.660  76.019  1.00 20.90           H  
ATOM   3408  HB3 LEU B 256      24.771  -8.338  78.547  1.00 21.21           H  
ATOM   3409  HB2 LEU B 256      24.275  -8.804  76.945  1.00 21.21           H  
ATOM   3410  HG  LEU B 256      23.020  -6.526  78.530  1.00 19.62           H  
ATOM   3411 HD11 LEU B 256      21.275  -7.453  76.451  1.00 18.91           H  
ATOM   3412 HD12 LEU B 256      22.040  -5.881  76.605  1.00 18.91           H  
ATOM   3413 HD13 LEU B 256      22.819  -7.165  75.702  1.00 18.91           H  
ATOM   3414 HD21 LEU B 256      21.135  -8.639  78.236  1.00 20.54           H  
ATOM   3415 HD22 LEU B 256      22.619  -9.377  78.787  1.00 20.54           H  
ATOM   3416 HD23 LEU B 256      21.903  -8.059  79.695  1.00 20.54           H  
ATOM   3417  N   ALA B 257      26.347  -5.683  78.885  1.00 22.45           N  
ATOM   3418  CA  ALA B 257      26.642  -4.533  79.742  1.00 23.13           C  
ATOM   3419  C   ALA B 257      27.386  -3.399  79.012  1.00 21.29           C  
ATOM   3420  O   ALA B 257      27.049  -2.236  79.221  1.00 20.15           O  
ATOM   3421  CB  ALA B 257      27.442  -5.009  80.963  1.00 25.15           C  
ATOM   3422  H   ALA B 257      26.850  -6.534  79.096  1.00 22.45           H  
ATOM   3423  HA  ALA B 257      25.691  -4.133  80.098  1.00 23.13           H  
ATOM   3424  HB1 ALA B 257      27.666  -4.180  81.636  1.00 25.15           H  
ATOM   3425  HB2 ALA B 257      26.880  -5.749  81.534  1.00 25.15           H  
ATOM   3426  HB3 ALA B 257      28.389  -5.464  80.670  1.00 25.15           H  
ATOM   3427  N   GLU B 258      28.354  -3.764  78.154  1.00 21.46           N  
ATOM   3428  CA  GLU B 258      29.126  -2.846  77.311  1.00 20.59           C  
ATOM   3429  C   GLU B 258      28.288  -2.202  76.195  1.00 19.03           C  
ATOM   3430  O   GLU B 258      28.459  -1.012  75.934  1.00 15.94           O  
ATOM   3431  CB  GLU B 258      30.336  -3.599  76.728  1.00 21.50           C  
ATOM   3432  CG  GLU B 258      31.432  -3.890  77.779  1.00 21.56           C  
ATOM   3433  CD  GLU B 258      32.538  -4.864  77.336  1.00 21.39           C  
ATOM   3434  OE1 GLU B 258      32.347  -5.583  76.331  1.00 19.89           O1-
ATOM   3435  OE2 GLU B 258      33.565  -4.899  78.048  1.00 26.17           O  
ATOM   3436  H   GLU B 258      28.568  -4.746  78.046  1.00 21.46           H  
ATOM   3437  HA  GLU B 258      29.497  -2.036  77.942  1.00 20.59           H  
ATOM   3438  HB3 GLU B 258      30.771  -3.044  75.896  1.00 21.50           H  
ATOM   3439  HB2 GLU B 258      29.970  -4.536  76.309  1.00 21.50           H  
ATOM   3440  HG3 GLU B 258      30.983  -4.299  78.685  1.00 21.56           H  
ATOM   3441  HG2 GLU B 258      31.893  -2.946  78.075  1.00 21.56           H  
ATOM   3442  N   ALA B 259      27.380  -2.985  75.587  1.00 19.04           N  
ATOM   3443  CA  ALA B 259      26.412  -2.517  74.597  1.00 18.62           C  
ATOM   3444  C   ALA B 259      25.349  -1.590  75.210  1.00 17.87           C  
ATOM   3445  O   ALA B 259      25.040  -0.564  74.608  1.00 16.55           O  
ATOM   3446  CB  ALA B 259      25.773  -3.731  73.905  1.00 19.74           C  
ATOM   3447  H   ALA B 259      27.321  -3.963  75.840  1.00 19.04           H  
ATOM   3448  HA  ALA B 259      26.951  -1.946  73.839  1.00 18.62           H  
ATOM   3449  HB1 ALA B 259      25.065  -3.419  73.140  1.00 19.74           H  
ATOM   3450  HB2 ALA B 259      26.530  -4.344  73.413  1.00 19.74           H  
ATOM   3451  HB3 ALA B 259      25.242  -4.368  74.614  1.00 19.74           H  
ATOM   3452  N   CYS B 260      24.849  -1.940  76.409  1.00 17.93           N  
ATOM   3453  CA  CYS B 260      23.904  -1.156  77.212  1.00 18.67           C  
ATOM   3454  C   CYS B 260      24.466   0.210  77.639  1.00 19.17           C  
ATOM   3455  O   CYS B 260      23.736   1.199  77.567  1.00 18.16           O  
ATOM   3456  CB  CYS B 260      23.432  -1.942  78.452  1.00 18.64           C  
ATOM   3457  SG  CYS B 260      22.152  -3.141  77.981  1.00 21.30           S  
ATOM   3458  H   CYS B 260      25.150  -2.813  76.823  1.00 17.93           H  
ATOM   3459  HA  CYS B 260      23.035  -0.943  76.588  1.00 18.67           H  
ATOM   3460  HB3 CYS B 260      23.021  -1.282  79.214  1.00 18.64           H  
ATOM   3461  HB2 CYS B 260      24.263  -2.463  78.927  1.00 18.64           H  
ATOM   3462  HG  CYS B 260      22.985  -3.981  77.357  1.00 21.30           H  
ATOM   3463  N   GLU B 261      25.749   0.241  78.039  1.00 19.98           N  
ATOM   3464  CA  GLU B 261      26.488   1.454  78.389  1.00 23.12           C  
ATOM   3465  C   GLU B 261      26.700   2.364  77.166  1.00 20.49           C  
ATOM   3466  O   GLU B 261      26.415   3.557  77.246  1.00 23.93           O  
ATOM   3467  CB  GLU B 261      27.826   1.054  79.058  1.00 26.16           C  
ATOM   3468  CG  GLU B 261      28.703   2.227  79.567  1.00 31.28           C  
ATOM   3469  CD  GLU B 261      28.156   2.992  80.786  1.00 34.62           C  
ATOM   3470  OE1 GLU B 261      27.320   2.429  81.530  1.00 37.90           O1-
ATOM   3471  OE2 GLU B 261      28.602   4.146  80.971  1.00 37.47           O  
ATOM   3472  H   GLU B 261      26.272  -0.623  78.095  1.00 19.98           H  
ATOM   3473  HA  GLU B 261      25.887   2.004  79.115  1.00 23.12           H  
ATOM   3474  HB3 GLU B 261      28.417   0.475  78.347  1.00 26.16           H  
ATOM   3475  HB2 GLU B 261      27.631   0.362  79.878  1.00 26.16           H  
ATOM   3476  HG3 GLU B 261      28.906   2.930  78.757  1.00 31.28           H  
ATOM   3477  HG2 GLU B 261      29.676   1.828  79.855  1.00 31.28           H  
ATOM   3478  N   ARG B 262      27.161   1.773  76.050  1.00 19.19           N  
ATOM   3479  CA  ARG B 262      27.439   2.471  74.795  1.00 17.93           C  
ATOM   3480  C   ARG B 262      26.190   3.099  74.148  1.00 16.77           C  
ATOM   3481  O   ARG B 262      26.286   4.210  73.632  1.00 16.39           O  
ATOM   3482  CB  ARG B 262      28.184   1.511  73.838  1.00 18.58           C  
ATOM   3483  CG  ARG B 262      28.542   2.074  72.446  1.00 20.90           C  
ATOM   3484  CD  ARG B 262      29.390   3.356  72.482  1.00 22.95           C  
ATOM   3485  NE  ARG B 262      29.583   3.925  71.137  1.00 25.78           N  
ATOM   3486  CZ  ARG B 262      29.874   5.205  70.832  1.00 24.13           C  
ATOM   3487  NH1 ARG B 262      30.058   6.145  71.773  1.00 27.55           N  
ATOM   3488  NH2 ARG B 262      29.986   5.551  69.544  1.00 22.69           N1+
ATOM   3489  H   ARG B 262      27.374   0.784  76.065  1.00 19.19           H  
ATOM   3490  HA  ARG B 262      28.113   3.289  75.053  1.00 17.93           H  
ATOM   3491  HB3 ARG B 262      27.582   0.613  73.694  1.00 18.58           H  
ATOM   3492  HB2 ARG B 262      29.102   1.176  74.324  1.00 18.58           H  
ATOM   3493  HG3 ARG B 262      27.658   2.204  71.819  1.00 20.90           H  
ATOM   3494  HG2 ARG B 262      29.133   1.295  71.961  1.00 20.90           H  
ATOM   3495  HD3 ARG B 262      30.392   3.103  72.830  1.00 22.95           H  
ATOM   3496  HD2 ARG B 262      28.989   4.086  73.181  1.00 22.95           H  
ATOM   3497  HE  ARG B 262      29.492   3.266  70.378  1.00 25.78           H  
ATOM   3498 HH12 ARG B 262      30.273   7.099  71.522  1.00 27.55           H  
ATOM   3499 HH11 ARG B 262      30.036   5.888  72.754  1.00 27.55           H  
ATOM   3500 HH22 ARG B 262      30.212   6.501  69.287  1.00 22.69           H  
ATOM   3501 HH21 ARG B 262      29.873   4.859  68.817  1.00 22.69           H  
ATOM   3502  N   VAL B 263      25.042   2.405  74.205  1.00 17.25           N  
ATOM   3503  CA  VAL B 263      23.768   2.906  73.692  1.00 16.62           C  
ATOM   3504  C   VAL B 263      23.181   4.000  74.607  1.00 18.41           C  
ATOM   3505  O   VAL B 263      23.090   5.149  74.177  1.00 23.19           O  
ATOM   3506  CB  VAL B 263      22.748   1.751  73.453  1.00 16.10           C  
ATOM   3507  CG1 VAL B 263      21.285   2.183  73.218  1.00 16.74           C  
ATOM   3508  CG2 VAL B 263      23.197   0.883  72.266  1.00 16.19           C  
ATOM   3509  H   VAL B 263      25.030   1.486  74.628  1.00 17.25           H  
ATOM   3510  HA  VAL B 263      23.959   3.365  72.721  1.00 16.62           H  
ATOM   3511  HB  VAL B 263      22.753   1.112  74.337  1.00 16.10           H  
ATOM   3512 HG11 VAL B 263      20.670   1.339  72.902  1.00 16.74           H  
ATOM   3513 HG12 VAL B 263      20.830   2.568  74.128  1.00 16.74           H  
ATOM   3514 HG13 VAL B 263      21.212   2.949  72.445  1.00 16.74           H  
ATOM   3515 HG21 VAL B 263      22.512   0.055  72.084  1.00 16.19           H  
ATOM   3516 HG22 VAL B 263      23.244   1.474  71.356  1.00 16.19           H  
ATOM   3517 HG23 VAL B 263      24.185   0.461  72.430  1.00 16.19           H  
ATOM   3518  N   VAL B 264      22.798   3.632  75.839  1.00 18.52           N  
ATOM   3519  CA  VAL B 264      21.970   4.468  76.712  1.00 18.51           C  
ATOM   3520  C   VAL B 264      22.731   5.604  77.421  1.00 19.69           C  
ATOM   3521  O   VAL B 264      22.118   6.639  77.676  1.00 18.46           O  
ATOM   3522  CB  VAL B 264      21.246   3.605  77.783  1.00 18.81           C  
ATOM   3523  CG1 VAL B 264      20.377   4.393  78.784  1.00 18.66           C  
ATOM   3524  CG2 VAL B 264      20.375   2.524  77.124  1.00 19.51           C  
ATOM   3525  H   VAL B 264      22.958   2.684  76.154  1.00 18.52           H  
ATOM   3526  HA  VAL B 264      21.204   4.941  76.095  1.00 18.51           H  
ATOM   3527  HB  VAL B 264      22.007   3.091  78.371  1.00 18.81           H  
ATOM   3528 HG11 VAL B 264      19.826   3.704  79.418  1.00 18.66           H  
ATOM   3529 HG12 VAL B 264      20.965   5.021  79.452  1.00 18.66           H  
ATOM   3530 HG13 VAL B 264      19.651   5.027  78.274  1.00 18.66           H  
ATOM   3531 HG21 VAL B 264      19.810   1.975  77.873  1.00 19.51           H  
ATOM   3532 HG22 VAL B 264      19.656   2.961  76.429  1.00 19.51           H  
ATOM   3533 HG23 VAL B 264      20.976   1.797  76.578  1.00 19.51           H  
ATOM   3534  N   MET B 265      24.023   5.412  77.731  1.00 21.19           N  
ATOM   3535  CA  MET B 265      24.813   6.377  78.506  1.00 24.17           C  
ATOM   3536  C   MET B 265      25.767   7.223  77.645  1.00 24.34           C  
ATOM   3537  O   MET B 265      26.344   8.162  78.193  1.00 28.92           O  
ATOM   3538  CB  MET B 265      25.575   5.657  79.643  1.00 24.06           C  
ATOM   3539  CG  MET B 265      24.720   4.715  80.514  1.00 24.77           C  
ATOM   3540  SD  MET B 265      23.272   5.446  81.329  1.00 26.44           S  
ATOM   3541  CE  MET B 265      24.086   6.589  82.474  1.00 28.05           C  
ATOM   3542  H   MET B 265      24.486   4.546  77.486  1.00 21.19           H  
ATOM   3543  HA  MET B 265      24.146   7.091  78.991  1.00 24.17           H  
ATOM   3544  HB3 MET B 265      26.050   6.397  80.288  1.00 24.06           H  
ATOM   3545  HB2 MET B 265      26.403   5.085  79.229  1.00 24.06           H  
ATOM   3546  HG3 MET B 265      25.346   4.290  81.297  1.00 24.77           H  
ATOM   3547  HG2 MET B 265      24.378   3.868  79.919  1.00 24.77           H  
ATOM   3548  HE1 MET B 265      23.348   7.064  83.119  1.00 28.05           H  
ATOM   3549  HE2 MET B 265      24.801   6.056  83.101  1.00 28.05           H  
ATOM   3550  HE3 MET B 265      24.613   7.370  81.927  1.00 28.05           H  
ATOM   3551  N   GLU B 266      25.916   6.912  76.341  1.00 24.60           N  
ATOM   3552  CA  GLU B 266      26.831   7.623  75.439  1.00 23.29           C  
ATOM   3553  C   GLU B 266      26.132   8.080  74.149  1.00 22.46           C  
ATOM   3554  O   GLU B 266      26.058   9.288  73.923  1.00 25.93           O  
ATOM   3555  CB  GLU B 266      28.096   6.787  75.144  1.00 24.33           C  
ATOM   3556  CG  GLU B 266      28.860   6.310  76.402  1.00 25.69           C  
ATOM   3557  CD  GLU B 266      30.166   5.543  76.133  1.00 26.89           C  
ATOM   3558  OE1 GLU B 266      30.751   5.076  77.134  1.00 26.77           O1-
ATOM   3559  OE2 GLU B 266      30.574   5.425  74.955  1.00 28.70           O  
ATOM   3560  H   GLU B 266      25.410   6.130  75.952  1.00 24.60           H  
ATOM   3561  HA  GLU B 266      27.176   8.539  75.921  1.00 23.29           H  
ATOM   3562  HB3 GLU B 266      28.764   7.391  74.526  1.00 24.33           H  
ATOM   3563  HB2 GLU B 266      27.839   5.920  74.540  1.00 24.33           H  
ATOM   3564  HG3 GLU B 266      28.218   5.660  76.997  1.00 25.69           H  
ATOM   3565  HG2 GLU B 266      29.093   7.171  77.031  1.00 25.69           H  
ATOM   3566  N   LYS B 267      25.637   7.138  73.323  1.00 21.69           N  
ATOM   3567  CA  LYS B 267      25.062   7.435  72.004  1.00 21.05           C  
ATOM   3568  C   LYS B 267      23.734   8.210  72.027  1.00 20.67           C  
ATOM   3569  O   LYS B 267      23.606   9.163  71.257  1.00 20.02           O  
ATOM   3570  CB  LYS B 267      24.931   6.160  71.148  1.00 22.93           C  
ATOM   3571  CG  LYS B 267      26.268   5.653  70.576  1.00 22.55           C  
ATOM   3572  CD  LYS B 267      26.101   4.538  69.528  1.00 21.96           C  
ATOM   3573  CE  LYS B 267      25.574   5.058  68.175  1.00 22.79           C  
ATOM   3574  NZ  LYS B 267      25.394   3.975  67.194  1.00 23.80           N1+
ATOM   3575  H   LYS B 267      25.728   6.158  73.562  1.00 21.69           H  
ATOM   3576  HA  LYS B 267      25.780   8.086  71.500  1.00 21.05           H  
ATOM   3577  HB3 LYS B 267      24.273   6.384  70.309  1.00 22.93           H  
ATOM   3578  HB2 LYS B 267      24.428   5.372  71.709  1.00 22.93           H  
ATOM   3579  HG3 LYS B 267      26.893   5.290  71.389  1.00 22.55           H  
ATOM   3580  HG2 LYS B 267      26.820   6.482  70.131  1.00 22.55           H  
ATOM   3581  HD3 LYS B 267      25.427   3.778  69.926  1.00 21.96           H  
ATOM   3582  HD2 LYS B 267      27.060   4.039  69.385  1.00 21.96           H  
ATOM   3583  HE3 LYS B 267      26.264   5.793  67.759  1.00 22.79           H  
ATOM   3584  HE2 LYS B 267      24.610   5.552  68.292  1.00 22.79           H  
ATOM   3585  HZ1 LYS B 267      24.720   3.312  67.558  1.00 23.80           H  
ATOM   3586  HZ2 LYS B 267      25.050   4.349  66.321  1.00 23.80           H  
ATOM   3587  HZ3 LYS B 267      26.269   3.495  67.032  1.00 23.80           H  
ATOM   3588  N   LEU B 268      22.773   7.804  72.879  1.00 20.22           N  
ATOM   3589  CA  LEU B 268      21.477   8.484  72.973  1.00 20.33           C  
ATOM   3590  C   LEU B 268      21.572   9.894  73.604  1.00 19.21           C  
ATOM   3591  O   LEU B 268      21.032  10.807  72.985  1.00 18.56           O  
ATOM   3592  CB  LEU B 268      20.378   7.598  73.617  1.00 21.92           C  
ATOM   3593  CG  LEU B 268      20.102   6.234  72.938  1.00 22.64           C  
ATOM   3594  CD1 LEU B 268      19.210   5.349  73.827  1.00 23.51           C  
ATOM   3595  CD2 LEU B 268      19.512   6.346  71.523  1.00 22.79           C  
ATOM   3596  H   LEU B 268      22.921   6.999  73.475  1.00 20.22           H  
ATOM   3597  HA  LEU B 268      21.153   8.661  71.946  1.00 20.33           H  
ATOM   3598  HB3 LEU B 268      19.444   8.162  73.656  1.00 21.92           H  
ATOM   3599  HB2 LEU B 268      20.630   7.392  74.653  1.00 21.92           H  
ATOM   3600  HG  LEU B 268      21.051   5.715  72.826  1.00 22.64           H  
ATOM   3601 HD11 LEU B 268      19.780   4.529  74.257  1.00 23.51           H  
ATOM   3602 HD12 LEU B 268      18.776   5.905  74.658  1.00 23.51           H  
ATOM   3603 HD13 LEU B 268      18.389   4.904  73.265  1.00 23.51           H  
ATOM   3604 HD21 LEU B 268      19.654   5.408  70.988  1.00 22.79           H  
ATOM   3605 HD22 LEU B 268      18.441   6.549  71.551  1.00 22.79           H  
ATOM   3606 HD23 LEU B 268      19.984   7.124  70.926  1.00 22.79           H  
ATOM   3607  N   PRO B 269      22.334  10.105  74.711  1.00 22.28           N  
ATOM   3608  CA  PRO B 269      22.638  11.458  75.230  1.00 22.76           C  
ATOM   3609  C   PRO B 269      23.371  12.410  74.268  1.00 22.56           C  
ATOM   3610  O   PRO B 269      23.104  13.610  74.319  1.00 24.12           O  
ATOM   3611  CB  PRO B 269      23.464  11.202  76.501  1.00 23.23           C  
ATOM   3612  CG  PRO B 269      23.009   9.835  76.966  1.00 22.65           C  
ATOM   3613  CD  PRO B 269      22.807   9.092  75.653  1.00 21.76           C  
ATOM   3614  HA  PRO B 269      21.687  11.913  75.513  1.00 22.76           H  
ATOM   3615  HB3 PRO B 269      23.317  11.968  77.262  1.00 23.23           H  
ATOM   3616  HB2 PRO B 269      24.531  11.164  76.270  1.00 23.23           H  
ATOM   3617  HG3 PRO B 269      22.054   9.929  77.484  1.00 22.65           H  
ATOM   3618  HG2 PRO B 269      23.711   9.347  77.641  1.00 22.65           H  
ATOM   3619  HD2 PRO B 269      23.749   8.683  75.303  1.00 21.76           H  
ATOM   3620  HD3 PRO B 269      22.115   8.272  75.791  1.00 21.76           H  
ATOM   3621  N   ALA B 270      24.242  11.870  73.394  1.00 24.06           N  
ATOM   3622  CA  ALA B 270      24.935  12.627  72.344  1.00 25.45           C  
ATOM   3623  C   ALA B 270      24.003  13.146  71.231  1.00 25.17           C  
ATOM   3624  O   ALA B 270      24.331  14.151  70.601  1.00 24.01           O  
ATOM   3625  CB  ALA B 270      26.060  11.765  71.751  1.00 25.53           C  
ATOM   3626  H   ALA B 270      24.434  10.878  73.425  1.00 24.06           H  
ATOM   3627  HA  ALA B 270      25.395  13.498  72.812  1.00 25.45           H  
ATOM   3628  HB1 ALA B 270      26.594  12.298  70.963  1.00 25.53           H  
ATOM   3629  HB2 ALA B 270      26.793  11.502  72.515  1.00 25.53           H  
ATOM   3630  HB3 ALA B 270      25.678  10.839  71.323  1.00 25.53           H  
ATOM   3631  N   LEU B 271      22.854  12.478  71.040  1.00 24.27           N  
ATOM   3632  CA  LEU B 271      21.771  12.880  70.140  1.00 24.20           C  
ATOM   3633  C   LEU B 271      20.645  13.643  70.875  1.00 24.02           C  
ATOM   3634  O   LEU B 271      19.631  13.951  70.247  1.00 25.21           O  
ATOM   3635  CB  LEU B 271      21.238  11.616  69.425  1.00 26.64           C  
ATOM   3636  CG  LEU B 271      22.208  11.001  68.392  1.00 27.66           C  
ATOM   3637  CD1 LEU B 271      21.695   9.632  67.893  1.00 28.63           C  
ATOM   3638  CD2 LEU B 271      22.523  11.969  67.232  1.00 28.83           C  
ATOM   3639  H   LEU B 271      22.671  11.656  71.599  1.00 24.27           H  
ATOM   3640  HA  LEU B 271      22.155  13.578  69.395  1.00 24.20           H  
ATOM   3641  HB3 LEU B 271      20.295  11.829  68.920  1.00 26.64           H  
ATOM   3642  HB2 LEU B 271      21.016  10.869  70.187  1.00 26.64           H  
ATOM   3643  HG  LEU B 271      23.147  10.802  68.910  1.00 27.66           H  
ATOM   3644 HD11 LEU B 271      21.348   9.661  66.860  1.00 28.63           H  
ATOM   3645 HD12 LEU B 271      22.482   8.880  67.952  1.00 28.63           H  
ATOM   3646 HD13 LEU B 271      20.861   9.264  68.490  1.00 28.63           H  
ATOM   3647 HD21 LEU B 271      23.561  12.302  67.279  1.00 28.83           H  
ATOM   3648 HD22 LEU B 271      22.380  11.515  66.255  1.00 28.83           H  
ATOM   3649 HD23 LEU B 271      21.896  12.860  67.253  1.00 28.83           H  
ATOM   3650  N   GLY B 272      20.842  13.958  72.169  1.00 23.54           N  
ATOM   3651  CA  GLY B 272      19.914  14.730  72.999  1.00 23.14           C  
ATOM   3652  C   GLY B 272      18.766  13.879  73.567  1.00 22.95           C  
ATOM   3653  O   GLY B 272      17.793  14.447  74.061  1.00 24.13           O  
ATOM   3654  H   GLY B 272      21.707  13.678  72.611  1.00 23.54           H  
ATOM   3655  HA3 GLY B 272      19.503  15.566  72.431  1.00 23.14           H  
ATOM   3656  HA2 GLY B 272      20.472  15.158  73.831  1.00 23.14           H  
ATOM   3657  N   GLY B 273      18.857  12.542  73.484  1.00 22.49           N  
ATOM   3658  CA  GLY B 273      17.816  11.617  73.910  1.00 23.22           C  
ATOM   3659  C   GLY B 273      18.014  11.223  75.371  1.00 21.21           C  
ATOM   3660  O   GLY B 273      19.139  11.000  75.821  1.00 23.43           O  
ATOM   3661  H   GLY B 273      19.697  12.128  73.099  1.00 22.49           H  
ATOM   3662  HA3 GLY B 273      17.860  10.709  73.314  1.00 23.22           H  
ATOM   3663  HA2 GLY B 273      16.836  12.061  73.746  1.00 23.22           H  
ATOM   3664  N   SER B 274      16.902  10.990  76.066  1.00 22.09           N  
ATOM   3665  CA  SER B 274      16.858  10.516  77.442  1.00 22.92           C  
ATOM   3666  C   SER B 274      15.817   9.401  77.588  1.00 22.62           C  
ATOM   3667  O   SER B 274      14.833   9.360  76.844  1.00 21.21           O  
ATOM   3668  CB  SER B 274      16.768  11.698  78.436  1.00 22.65           C  
ATOM   3669  OG  SER B 274      15.534  12.402  78.378  1.00 28.99           O  
ATOM   3670  H   SER B 274      16.011  11.019  75.570  1.00 22.09           H  
ATOM   3671  HA  SER B 274      17.812  10.031  77.640  1.00 22.92           H  
ATOM   3672  HB3 SER B 274      17.588  12.396  78.262  1.00 22.65           H  
ATOM   3673  HB2 SER B 274      16.899  11.328  79.452  1.00 22.65           H  
ATOM   3674  HG  SER B 274      15.436  12.736  77.496  1.00 28.99           H  
ATOM   3675  N   GLY B 275      16.060   8.480  78.522  1.00 20.68           N  
ATOM   3676  CA  GLY B 275      15.234   7.311  78.774  1.00 19.88           C  
ATOM   3677  C   GLY B 275      16.097   6.136  79.215  1.00 18.29           C  
ATOM   3678  O   GLY B 275      17.100   6.319  79.914  1.00 20.25           O  
ATOM   3679  H   GLY B 275      16.899   8.562  79.091  1.00 20.68           H  
ATOM   3680  HA3 GLY B 275      14.695   7.026  77.878  1.00 19.88           H  
ATOM   3681  HA2 GLY B 275      14.495   7.534  79.543  1.00 19.88           H  
ATOM   3682  N   GLY B 276      15.694   4.931  78.813  1.00 16.93           N  
ATOM   3683  CA  GLY B 276      16.349   3.684  79.151  1.00 16.88           C  
ATOM   3684  C   GLY B 276      15.789   2.532  78.329  1.00 16.29           C  
ATOM   3685  O   GLY B 276      14.943   2.709  77.449  1.00 16.42           O  
ATOM   3686  H   GLY B 276      14.883   4.844  78.197  1.00 16.93           H  
ATOM   3687  HA3 GLY B 276      16.190   3.470  80.207  1.00 16.88           H  
ATOM   3688  HA2 GLY B 276      17.422   3.755  78.971  1.00 16.88           H  
ATOM   3689  N   LEU B 277      16.280   1.333  78.613  1.00 14.60           N  
ATOM   3690  CA  LEU B 277      15.816   0.080  78.025  1.00 13.94           C  
ATOM   3691  C   LEU B 277      16.112  -1.078  78.981  1.00 13.76           C  
ATOM   3692  O   LEU B 277      16.936  -0.947  79.883  1.00 14.10           O  
ATOM   3693  CB  LEU B 277      16.384  -0.103  76.585  1.00 13.52           C  
ATOM   3694  CG  LEU B 277      17.916  -0.279  76.426  1.00 13.40           C  
ATOM   3695  CD1 LEU B 277      18.408  -1.710  76.727  1.00 14.24           C  
ATOM   3696  CD2 LEU B 277      18.394   0.183  75.032  1.00 14.00           C  
ATOM   3697  H   LEU B 277      16.951   1.236  79.366  1.00 14.60           H  
ATOM   3698  HA  LEU B 277      14.728   0.143  77.961  1.00 13.94           H  
ATOM   3699  HB3 LEU B 277      16.071   0.770  76.014  1.00 13.52           H  
ATOM   3700  HB2 LEU B 277      15.886  -0.937  76.093  1.00 13.52           H  
ATOM   3701  HG  LEU B 277      18.387   0.391  77.141  1.00 13.40           H  
ATOM   3702 HD11 LEU B 277      19.113  -2.075  75.981  1.00 14.24           H  
ATOM   3703 HD12 LEU B 277      18.916  -1.758  77.689  1.00 14.24           H  
ATOM   3704 HD13 LEU B 277      17.586  -2.420  76.762  1.00 14.24           H  
ATOM   3705 HD21 LEU B 277      19.376   0.650  75.097  1.00 14.00           H  
ATOM   3706 HD22 LEU B 277      18.476  -0.646  74.329  1.00 14.00           H  
ATOM   3707 HD23 LEU B 277      17.727   0.915  74.578  1.00 14.00           H  
ATOM   3708  N   ILE B 278      15.430  -2.202  78.743  1.00 14.30           N  
ATOM   3709  CA  ILE B 278      15.698  -3.492  79.373  1.00 13.80           C  
ATOM   3710  C   ILE B 278      16.169  -4.459  78.281  1.00 13.48           C  
ATOM   3711  O   ILE B 278      15.691  -4.374  77.149  1.00 14.35           O  
ATOM   3712  CB  ILE B 278      14.430  -4.070  80.059  1.00 14.54           C  
ATOM   3713  CG1 ILE B 278      13.238  -4.291  79.091  1.00 14.11           C  
ATOM   3714  CG2 ILE B 278      14.069  -3.195  81.275  1.00 14.20           C  
ATOM   3715  CD1 ILE B 278      11.947  -4.759  79.758  1.00 14.22           C  
ATOM   3716  H   ILE B 278      14.765  -2.221  77.980  1.00 14.30           H  
ATOM   3717  HA  ILE B 278      16.494  -3.405  80.112  1.00 13.80           H  
ATOM   3718  HB  ILE B 278      14.697  -5.050  80.461  1.00 14.54           H  
ATOM   3719 HG13 ILE B 278      13.497  -5.024  78.331  1.00 14.11           H  
ATOM   3720 HG12 ILE B 278      13.026  -3.377  78.546  1.00 14.11           H  
ATOM   3721 HG21 ILE B 278      13.287  -3.645  81.887  1.00 14.20           H  
ATOM   3722 HG22 ILE B 278      14.939  -3.054  81.914  1.00 14.20           H  
ATOM   3723 HG23 ILE B 278      13.737  -2.202  80.982  1.00 14.20           H  
ATOM   3724 HD11 ILE B 278      11.365  -5.377  79.078  1.00 14.22           H  
ATOM   3725 HD12 ILE B 278      12.165  -5.350  80.643  1.00 14.22           H  
ATOM   3726 HD13 ILE B 278      11.325  -3.915  80.053  1.00 14.22           H  
ATOM   3727  N   ALA B 279      17.119  -5.335  78.635  1.00 13.99           N  
ATOM   3728  CA  ALA B 279      17.769  -6.235  77.694  1.00 13.47           C  
ATOM   3729  C   ALA B 279      18.153  -7.551  78.375  1.00 13.21           C  
ATOM   3730  O   ALA B 279      18.654  -7.532  79.499  1.00 12.61           O  
ATOM   3731  CB  ALA B 279      18.998  -5.539  77.090  1.00 13.79           C  
ATOM   3732  H   ALA B 279      17.487  -5.336  79.578  1.00 13.99           H  
ATOM   3733  HA  ALA B 279      17.070  -6.456  76.893  1.00 13.47           H  
ATOM   3734  HB1 ALA B 279      19.430  -6.144  76.295  1.00 13.79           H  
ATOM   3735  HB2 ALA B 279      18.734  -4.579  76.648  1.00 13.79           H  
ATOM   3736  HB3 ALA B 279      19.769  -5.358  77.840  1.00 13.79           H  
ATOM   3737  N   ILE B 280      17.934  -8.662  77.656  1.00 14.25           N  
ATOM   3738  CA  ILE B 280      18.354 -10.011  78.036  1.00 14.71           C  
ATOM   3739  C   ILE B 280      18.986 -10.670  76.803  1.00 15.61           C  
ATOM   3740  O   ILE B 280      18.321 -10.758  75.769  1.00 15.16           O  
ATOM   3741  CB  ILE B 280      17.167 -10.885  78.554  1.00 16.05           C  
ATOM   3742  CG1 ILE B 280      16.689 -10.385  79.933  1.00 15.55           C  
ATOM   3743  CG2 ILE B 280      17.468 -12.400  78.645  1.00 16.13           C  
ATOM   3744  CD1 ILE B 280      15.361 -10.991  80.397  1.00 15.99           C  
ATOM   3745  H   ILE B 280      17.506  -8.582  76.743  1.00 14.25           H  
ATOM   3746  HA  ILE B 280      19.108  -9.945  78.818  1.00 14.71           H  
ATOM   3747  HB  ILE B 280      16.339 -10.760  77.853  1.00 16.05           H  
ATOM   3748 HG13 ILE B 280      16.571  -9.303  79.926  1.00 15.55           H  
ATOM   3749 HG12 ILE B 280      17.460 -10.598  80.675  1.00 15.55           H  
ATOM   3750 HG21 ILE B 280      16.603 -12.950  79.010  1.00 16.13           H  
ATOM   3751 HG22 ILE B 280      17.705 -12.841  77.680  1.00 16.13           H  
ATOM   3752 HG23 ILE B 280      18.302 -12.601  79.318  1.00 16.13           H  
ATOM   3753 HD11 ILE B 280      14.778 -10.250  80.936  1.00 15.99           H  
ATOM   3754 HD12 ILE B 280      14.760 -11.345  79.561  1.00 15.99           H  
ATOM   3755 HD13 ILE B 280      15.520 -11.825  81.074  1.00 15.99           H  
ATOM   3756  N   ASP B 281      20.247 -11.116  76.936  1.00 17.04           N  
ATOM   3757  CA  ASP B 281      20.988 -11.790  75.865  1.00 17.54           C  
ATOM   3758  C   ASP B 281      20.675 -13.301  75.818  1.00 18.73           C  
ATOM   3759  O   ASP B 281      19.992 -13.831  76.697  1.00 16.71           O  
ATOM   3760  CB  ASP B 281      22.512 -11.472  75.879  1.00 19.35           C  
ATOM   3761  CG  ASP B 281      23.360 -11.911  77.087  1.00 18.67           C  
ATOM   3762  OD1 ASP B 281      22.890 -12.738  77.890  1.00 18.03           O1-
ATOM   3763  OD2 ASP B 281      24.529 -11.474  77.153  1.00 20.44           O  
ATOM   3764  H   ASP B 281      20.721 -11.040  77.826  1.00 17.04           H  
ATOM   3765  HA  ASP B 281      20.634 -11.391  74.920  1.00 17.54           H  
ATOM   3766  HB3 ASP B 281      22.618 -10.389  75.800  1.00 19.35           H  
ATOM   3767  HB2 ASP B 281      22.973 -11.870  74.974  1.00 19.35           H  
ATOM   3768  N   HIS B 282      21.214 -13.967  74.787  1.00 20.54           N  
ATOM   3769  CA  HIS B 282      21.097 -15.408  74.552  1.00 23.16           C  
ATOM   3770  C   HIS B 282      21.743 -16.294  75.640  1.00 25.78           C  
ATOM   3771  O   HIS B 282      21.321 -17.441  75.790  1.00 29.15           O  
ATOM   3772  CB  HIS B 282      21.652 -15.729  73.150  1.00 24.20           C  
ATOM   3773  CG  HIS B 282      23.115 -15.427  72.919  1.00 26.79           C  
ATOM   3774  CD2 HIS B 282      24.225 -16.243  72.906  1.00 26.24           C  
ATOM   3775  ND1 HIS B 282      23.587 -14.158  72.625  1.00 28.99           N  
ATOM   3776  CE1 HIS B 282      24.909 -14.253  72.467  1.00 29.60           C  
ATOM   3777  NE2 HIS B 282      25.367 -15.489  72.623  1.00 28.07           N  
ATOM   3778  H   HIS B 282      21.755 -13.454  74.106  1.00 20.54           H  
ATOM   3779  HA  HIS B 282      20.031 -15.644  74.547  1.00 23.16           H  
ATOM   3780  HB3 HIS B 282      21.083 -15.163  72.412  1.00 24.20           H  
ATOM   3781  HB2 HIS B 282      21.479 -16.780  72.916  1.00 24.20           H  
ATOM   3782  HD2 HIS B 282      24.291 -17.307  73.081  1.00 26.24           H  
ATOM   3783  HD1 HIS B 282      23.035 -13.315  72.534  1.00 28.99           H  
ATOM   3784  HE1 HIS B 282      25.541 -13.410  72.229  1.00 29.60           H  
ATOM   3785  N   GLU B 283      22.724 -15.756  76.387  1.00 26.97           N  
ATOM   3786  CA  GLU B 283      23.388 -16.426  77.510  1.00 28.02           C  
ATOM   3787  C   GLU B 283      22.596 -16.348  78.832  1.00 27.17           C  
ATOM   3788  O   GLU B 283      22.836 -17.175  79.711  1.00 29.37           O  
ATOM   3789  CB  GLU B 283      24.813 -15.862  77.683  1.00 31.25           C  
ATOM   3790  CG  GLU B 283      25.714 -16.103  76.450  1.00 33.78           C  
ATOM   3791  CD  GLU B 283      27.187 -15.714  76.652  1.00 36.76           C  
ATOM   3792  OE1 GLU B 283      28.038 -16.407  76.053  1.00 40.94           O1-
ATOM   3793  OE2 GLU B 283      27.453 -14.737  77.389  1.00 39.35           O  
ATOM   3794  H   GLU B 283      23.011 -14.802  76.215  1.00 26.97           H  
ATOM   3795  HA  GLU B 283      23.484 -17.486  77.269  1.00 28.02           H  
ATOM   3796  HB3 GLU B 283      25.279 -16.308  78.563  1.00 31.25           H  
ATOM   3797  HB2 GLU B 283      24.755 -14.792  77.884  1.00 31.25           H  
ATOM   3798  HG3 GLU B 283      25.337 -15.532  75.602  1.00 33.78           H  
ATOM   3799  HG2 GLU B 283      25.655 -17.155  76.163  1.00 33.78           H  
ATOM   3800  N   GLY B 284      21.653 -15.398  78.939  1.00 22.87           N  
ATOM   3801  CA  GLY B 284      20.770 -15.230  80.092  1.00 21.71           C  
ATOM   3802  C   GLY B 284      21.254 -14.159  81.077  1.00 20.95           C  
ATOM   3803  O   GLY B 284      20.674 -14.050  82.155  1.00 19.64           O  
ATOM   3804  H   GLY B 284      21.528 -14.744  78.177  1.00 22.87           H  
ATOM   3805  HA3 GLY B 284      20.594 -16.173  80.613  1.00 21.71           H  
ATOM   3806  HA2 GLY B 284      19.809 -14.887  79.714  1.00 21.71           H  
ATOM   3807  N   ASN B 285      22.258 -13.338  80.721  1.00 18.87           N  
ATOM   3808  CA  ASN B 285      22.593 -12.095  81.430  1.00 17.62           C  
ATOM   3809  C   ASN B 285      21.461 -11.070  81.234  1.00 16.75           C  
ATOM   3810  O   ASN B 285      20.883 -11.016  80.148  1.00 15.14           O  
ATOM   3811  CB  ASN B 285      23.922 -11.490  80.915  1.00 18.09           C  
ATOM   3812  CG  ASN B 285      25.111 -12.454  80.966  1.00 17.21           C  
ATOM   3813  ND2 ASN B 285      25.693 -12.769  79.807  1.00 18.28           N  
ATOM   3814  OD1 ASN B 285      25.504 -12.899  82.042  1.00 17.41           O  
ATOM   3815  H   ASN B 285      22.681 -13.444  79.806  1.00 18.87           H  
ATOM   3816  HA  ASN B 285      22.688 -12.297  82.499  1.00 17.62           H  
ATOM   3817  HB3 ASN B 285      24.181 -10.615  81.514  1.00 18.09           H  
ATOM   3818  HB2 ASN B 285      23.806 -11.121  79.898  1.00 18.09           H  
ATOM   3819 HD22 ASN B 285      26.478 -13.403  79.778  1.00 18.28           H  
ATOM   3820 HD21 ASN B 285      25.333 -12.395  78.935  1.00 18.28           H  
ATOM   3821  N   VAL B 286      21.177 -10.283  82.281  1.00 16.46           N  
ATOM   3822  CA  VAL B 286      20.123  -9.269  82.287  1.00 16.85           C  
ATOM   3823  C   VAL B 286      20.725  -7.893  82.632  1.00 17.26           C  
ATOM   3824  O   VAL B 286      21.608  -7.803  83.487  1.00 17.99           O  
ATOM   3825  CB  VAL B 286      18.994  -9.655  83.291  1.00 16.56           C  
ATOM   3826  CG1 VAL B 286      19.433  -9.721  84.768  1.00 16.29           C  
ATOM   3827  CG2 VAL B 286      17.748  -8.762  83.164  1.00 17.38           C  
ATOM   3828  H   VAL B 286      21.707 -10.370  83.136  1.00 16.46           H  
ATOM   3829  HA  VAL B 286      19.676  -9.193  81.295  1.00 16.85           H  
ATOM   3830  HB  VAL B 286      18.677 -10.663  83.017  1.00 16.56           H  
ATOM   3831 HG11 VAL B 286      18.638 -10.139  85.386  1.00 16.29           H  
ATOM   3832 HG12 VAL B 286      20.308 -10.357  84.899  1.00 16.29           H  
ATOM   3833 HG13 VAL B 286      19.671  -8.736  85.171  1.00 16.29           H  
ATOM   3834 HG21 VAL B 286      16.936  -9.142  83.785  1.00 17.38           H  
ATOM   3835 HG22 VAL B 286      17.950  -7.741  83.478  1.00 17.38           H  
ATOM   3836 HG23 VAL B 286      17.386  -8.719  82.138  1.00 17.38           H  
ATOM   3837  N   ALA B 287      20.239  -6.854  81.939  1.00 17.24           N  
ATOM   3838  CA  ALA B 287      20.678  -5.468  82.078  1.00 17.35           C  
ATOM   3839  C   ALA B 287      19.472  -4.538  81.918  1.00 16.92           C  
ATOM   3840  O   ALA B 287      18.632  -4.779  81.051  1.00 16.98           O  
ATOM   3841  CB  ALA B 287      21.754  -5.172  81.022  1.00 17.90           C  
ATOM   3842  H   ALA B 287      19.524  -7.013  81.239  1.00 17.24           H  
ATOM   3843  HA  ALA B 287      21.102  -5.312  83.072  1.00 17.35           H  
ATOM   3844  HB1 ALA B 287      22.106  -4.142  81.089  1.00 17.90           H  
ATOM   3845  HB2 ALA B 287      22.621  -5.821  81.150  1.00 17.90           H  
ATOM   3846  HB3 ALA B 287      21.372  -5.329  80.012  1.00 17.90           H  
ATOM   3847  N   LEU B 288      19.404  -3.497  82.766  1.00 17.13           N  
ATOM   3848  CA  LEU B 288      18.299  -2.534  82.804  1.00 17.25           C  
ATOM   3849  C   LEU B 288      18.832  -1.081  82.852  1.00 17.79           C  
ATOM   3850  O   LEU B 288      18.561  -0.384  83.832  1.00 16.04           O  
ATOM   3851  CB  LEU B 288      17.328  -2.843  83.978  1.00 17.48           C  
ATOM   3852  CG  LEU B 288      16.717  -4.266  84.025  1.00 17.90           C  
ATOM   3853  CD1 LEU B 288      17.604  -5.261  84.797  1.00 19.05           C  
ATOM   3854  CD2 LEU B 288      15.315  -4.237  84.658  1.00 18.05           C  
ATOM   3855  H   LEU B 288      20.134  -3.361  83.449  1.00 17.13           H  
ATOM   3856  HA  LEU B 288      17.711  -2.603  81.890  1.00 17.25           H  
ATOM   3857  HB3 LEU B 288      16.506  -2.135  83.869  1.00 17.48           H  
ATOM   3858  HB2 LEU B 288      17.788  -2.613  84.940  1.00 17.48           H  
ATOM   3859  HG  LEU B 288      16.591  -4.630  83.005  1.00 17.90           H  
ATOM   3860 HD11 LEU B 288      17.036  -6.138  85.099  1.00 19.05           H  
ATOM   3861 HD12 LEU B 288      18.431  -5.629  84.197  1.00 19.05           H  
ATOM   3862 HD13 LEU B 288      18.026  -4.816  85.698  1.00 19.05           H  
ATOM   3863 HD21 LEU B 288      14.859  -5.226  84.662  1.00 18.05           H  
ATOM   3864 HD22 LEU B 288      15.351  -3.882  85.688  1.00 18.05           H  
ATOM   3865 HD23 LEU B 288      14.643  -3.582  84.108  1.00 18.05           H  
ATOM   3866  N   PRO B 289      19.604  -0.639  81.827  1.00 17.19           N  
ATOM   3867  CA  PRO B 289      20.149   0.735  81.773  1.00 17.72           C  
ATOM   3868  C   PRO B 289      19.078   1.836  81.640  1.00 17.69           C  
ATOM   3869  O   PRO B 289      18.060   1.634  80.981  1.00 17.83           O  
ATOM   3870  CB  PRO B 289      21.035   0.715  80.518  1.00 18.08           C  
ATOM   3871  CG  PRO B 289      20.351  -0.296  79.619  1.00 17.32           C  
ATOM   3872  CD  PRO B 289      19.974  -1.380  80.615  1.00 17.80           C  
ATOM   3873  HA  PRO B 289      20.759   0.931  82.657  1.00 17.72           H  
ATOM   3874  HB3 PRO B 289      22.036   0.369  80.778  1.00 18.08           H  
ATOM   3875  HB2 PRO B 289      21.147   1.689  80.043  1.00 18.08           H  
ATOM   3876  HG3 PRO B 289      20.955  -0.633  78.781  1.00 17.32           H  
ATOM   3877  HG2 PRO B 289      19.442   0.136  79.203  1.00 17.32           H  
ATOM   3878  HD2 PRO B 289      19.191  -2.026  80.221  1.00 17.80           H  
ATOM   3879  HD3 PRO B 289      20.842  -2.003  80.835  1.00 17.80           H  
ATOM   3880  N   PHE B 290      19.375   3.000  82.231  1.00 16.51           N  
ATOM   3881  CA  PHE B 290      18.639   4.252  82.054  1.00 16.03           C  
ATOM   3882  C   PHE B 290      19.555   5.413  82.465  1.00 16.00           C  
ATOM   3883  O   PHE B 290      20.401   5.237  83.342  1.00 17.60           O  
ATOM   3884  CB  PHE B 290      17.277   4.227  82.790  1.00 14.91           C  
ATOM   3885  CG  PHE B 290      17.315   4.157  84.304  1.00 14.61           C  
ATOM   3886  CD1 PHE B 290      17.568   2.929  84.948  1.00 14.23           C  
ATOM   3887  CD2 PHE B 290      17.217   5.332  85.076  1.00 15.31           C  
ATOM   3888  CE1 PHE B 290      17.651   2.876  86.330  1.00 13.92           C  
ATOM   3889  CE2 PHE B 290      17.300   5.257  86.459  1.00 14.58           C  
ATOM   3890  CZ  PHE B 290      17.499   4.033  87.082  1.00 14.62           C  
ATOM   3891  H   PHE B 290      20.228   3.082  82.766  1.00 16.51           H  
ATOM   3892  HA  PHE B 290      18.434   4.367  80.992  1.00 16.03           H  
ATOM   3893  HB3 PHE B 290      16.682   3.384  82.440  1.00 14.91           H  
ATOM   3894  HB2 PHE B 290      16.706   5.112  82.507  1.00 14.91           H  
ATOM   3895  HD1 PHE B 290      17.689   2.026  84.369  1.00 14.23           H  
ATOM   3896  HD2 PHE B 290      17.065   6.286  84.596  1.00 15.31           H  
ATOM   3897  HE1 PHE B 290      17.832   1.932  86.821  1.00 13.92           H  
ATOM   3898  HE2 PHE B 290      17.210   6.156  87.050  1.00 14.58           H  
ATOM   3899  HZ  PHE B 290      17.542   3.980  88.156  1.00 14.62           H  
ATOM   3900  N   ASN B 291      19.374   6.571  81.811  1.00 17.11           N  
ATOM   3901  CA  ASN B 291      20.159   7.795  82.032  1.00 16.63           C  
ATOM   3902  C   ASN B 291      19.391   8.868  82.836  1.00 17.28           C  
ATOM   3903  O   ASN B 291      20.003   9.849  83.254  1.00 15.43           O  
ATOM   3904  CB  ASN B 291      20.695   8.321  80.671  1.00 16.18           C  
ATOM   3905  CG  ASN B 291      19.634   8.685  79.620  1.00 17.88           C  
ATOM   3906  ND2 ASN B 291      19.860   8.304  78.361  1.00 19.63           N  
ATOM   3907  OD1 ASN B 291      18.630   9.320  79.927  1.00 17.50           O  
ATOM   3908  H   ASN B 291      18.665   6.625  81.091  1.00 17.11           H  
ATOM   3909  HA  ASN B 291      21.036   7.550  82.631  1.00 16.63           H  
ATOM   3910  HB3 ASN B 291      21.356   7.566  80.244  1.00 16.18           H  
ATOM   3911  HB2 ASN B 291      21.321   9.199  80.835  1.00 16.18           H  
ATOM   3912 HD22 ASN B 291      19.209   8.545  77.629  1.00 19.63           H  
ATOM   3913 HD21 ASN B 291      20.695   7.778  78.127  1.00 19.63           H  
ATOM   3914  N   THR B 292      18.091   8.648  83.060  1.00 17.76           N  
ATOM   3915  CA  THR B 292      17.127   9.534  83.706  1.00 19.20           C  
ATOM   3916  C   THR B 292      17.148   9.400  85.245  1.00 20.20           C  
ATOM   3917  O   THR B 292      17.922   8.614  85.803  1.00 20.42           O  
ATOM   3918  CB  THR B 292      15.725   9.162  83.131  1.00 19.87           C  
ATOM   3919  CG2 THR B 292      15.616   9.436  81.633  1.00 20.45           C  
ATOM   3920  OG1 THR B 292      15.322   7.808  83.328  1.00 20.23           O  
ATOM   3921  H   THR B 292      17.694   7.788  82.712  1.00 17.76           H  
ATOM   3922  HA  THR B 292      17.367  10.569  83.455  1.00 19.20           H  
ATOM   3923  HB  THR B 292      14.992   9.808  83.605  1.00 19.87           H  
ATOM   3924 HG21 THR B 292      14.609   9.246  81.264  1.00 20.45           H  
ATOM   3925 HG22 THR B 292      15.862  10.473  81.403  1.00 20.45           H  
ATOM   3926 HG23 THR B 292      16.303   8.799  81.082  1.00 20.45           H  
ATOM   3927  HG1 THR B 292      14.807   7.727  84.127  1.00 20.23           H  
ATOM   3928  N   GLU B 293      16.293  10.174  85.941  1.00 22.29           N  
ATOM   3929  CA  GLU B 293      16.114  10.102  87.401  1.00 24.15           C  
ATOM   3930  C   GLU B 293      15.661   8.721  87.906  1.00 21.19           C  
ATOM   3931  O   GLU B 293      16.173   8.254  88.924  1.00 20.96           O  
ATOM   3932  CB  GLU B 293      15.111  11.164  87.892  1.00 28.19           C  
ATOM   3933  CG  GLU B 293      15.542  12.622  87.647  1.00 33.53           C  
ATOM   3934  CD  GLU B 293      14.616  13.623  88.352  1.00 35.81           C  
ATOM   3935  OE1 GLU B 293      13.941  14.387  87.630  1.00 45.14           O1-
ATOM   3936  OE2 GLU B 293      14.600  13.619  89.604  1.00 35.00           O  
ATOM   3937  H   GLU B 293      15.725  10.860  85.465  1.00 22.29           H  
ATOM   3938  HA  GLU B 293      17.083  10.312  87.857  1.00 24.15           H  
ATOM   3939  HB3 GLU B 293      14.936  11.013  88.959  1.00 28.19           H  
ATOM   3940  HB2 GLU B 293      14.145  11.001  87.411  1.00 28.19           H  
ATOM   3941  HG3 GLU B 293      15.575  12.827  86.575  1.00 33.53           H  
ATOM   3942  HG2 GLU B 293      16.557  12.775  88.018  1.00 33.53           H  
ATOM   3943  N   GLY B 294      14.729   8.097  87.172  1.00 21.87           N  
ATOM   3944  CA  GLY B 294      14.246   6.766  87.489  1.00 18.75           C  
ATOM   3945  C   GLY B 294      13.726   6.089  86.221  1.00 18.42           C  
ATOM   3946  O   GLY B 294      13.353   6.740  85.245  1.00 17.80           O  
ATOM   3947  H   GLY B 294      14.334   8.550  86.360  1.00 21.87           H  
ATOM   3948  HA3 GLY B 294      13.441   6.838  88.220  1.00 18.75           H  
ATOM   3949  HA2 GLY B 294      15.034   6.154  87.930  1.00 18.75           H  
ATOM   3950  N   MET B 295      13.638   4.758  86.303  1.00 16.11           N  
ATOM   3951  CA  MET B 295      12.880   3.901  85.408  1.00 16.11           C  
ATOM   3952  C   MET B 295      12.162   2.877  86.286  1.00 16.18           C  
ATOM   3953  O   MET B 295      12.835   2.117  86.986  1.00 17.76           O  
ATOM   3954  CB  MET B 295      13.809   3.258  84.349  1.00 14.58           C  
ATOM   3955  CG  MET B 295      13.112   2.257  83.404  1.00 13.26           C  
ATOM   3956  SD  MET B 295      14.129   1.636  82.032  1.00 13.58           S  
ATOM   3957  CE  MET B 295      15.155   0.419  82.897  1.00 13.32           C  
ATOM   3958  H   MET B 295      13.950   4.310  87.155  1.00 16.11           H  
ATOM   3959  HA  MET B 295      12.118   4.491  84.906  1.00 16.11           H  
ATOM   3960  HB3 MET B 295      14.630   2.750  84.854  1.00 14.58           H  
ATOM   3961  HB2 MET B 295      14.269   4.047  83.754  1.00 14.58           H  
ATOM   3962  HG3 MET B 295      12.237   2.730  82.963  1.00 13.26           H  
ATOM   3963  HG2 MET B 295      12.744   1.396  83.959  1.00 13.26           H  
ATOM   3964  HE1 MET B 295      15.864  -0.033  82.205  1.00 13.32           H  
ATOM   3965  HE2 MET B 295      15.716   0.889  83.703  1.00 13.32           H  
ATOM   3966  HE3 MET B 295      14.534  -0.373  83.317  1.00 13.32           H  
ATOM   3967  N   TYR B 296      10.823   2.816  86.197  1.00 15.70           N  
ATOM   3968  CA  TYR B 296       9.990   1.794  86.832  1.00 16.86           C  
ATOM   3969  C   TYR B 296      10.329   0.461  86.154  1.00 16.58           C  
ATOM   3970  O   TYR B 296      10.197   0.347  84.935  1.00 16.93           O  
ATOM   3971  CB  TYR B 296       8.487   2.089  86.599  1.00 16.95           C  
ATOM   3972  CG  TYR B 296       7.913   3.354  87.220  1.00 16.83           C  
ATOM   3973  CD1 TYR B 296       8.017   3.588  88.606  1.00 17.69           C  
ATOM   3974  CD2 TYR B 296       7.247   4.299  86.412  1.00 19.11           C  
ATOM   3975  CE1 TYR B 296       7.504   4.772  89.174  1.00 18.49           C  
ATOM   3976  CE2 TYR B 296       6.724   5.477  86.978  1.00 20.03           C  
ATOM   3977  CZ  TYR B 296       6.861   5.722  88.357  1.00 19.91           C  
ATOM   3978  OH  TYR B 296       6.369   6.881  88.883  1.00 19.29           O  
ATOM   3979  H   TYR B 296      10.372   3.407  85.504  1.00 15.70           H  
ATOM   3980  HA  TYR B 296      10.211   1.744  87.899  1.00 16.86           H  
ATOM   3981  HB3 TYR B 296       7.895   1.255  86.980  1.00 16.95           H  
ATOM   3982  HB2 TYR B 296       8.289   2.119  85.527  1.00 16.95           H  
ATOM   3983  HD1 TYR B 296       8.502   2.862  89.232  1.00 17.69           H  
ATOM   3984  HD2 TYR B 296       7.139   4.137  85.349  1.00 19.11           H  
ATOM   3985  HE1 TYR B 296       7.611   4.948  90.233  1.00 18.49           H  
ATOM   3986  HE2 TYR B 296       6.219   6.197  86.351  1.00 20.03           H  
ATOM   3987  HH  TYR B 296       6.343   6.904  89.830  1.00 19.29           H  
ATOM   3988  N   ARG B 297      10.823  -0.514  86.914  1.00 18.32           N  
ATOM   3989  CA  ARG B 297      11.400  -1.752  86.406  1.00 17.33           C  
ATOM   3990  C   ARG B 297      11.315  -2.883  87.429  1.00 17.64           C  
ATOM   3991  O   ARG B 297      11.157  -2.643  88.627  1.00 16.95           O  
ATOM   3992  CB  ARG B 297      12.850  -1.490  85.930  1.00 18.01           C  
ATOM   3993  CG  ARG B 297      13.862  -1.210  87.058  1.00 17.61           C  
ATOM   3994  CD  ARG B 297      15.199  -0.674  86.529  1.00 18.08           C  
ATOM   3995  NE  ARG B 297      16.212  -0.569  87.594  1.00 17.77           N  
ATOM   3996  CZ  ARG B 297      16.320   0.389  88.535  1.00 19.23           C  
ATOM   3997  NH1 ARG B 297      15.471   1.424  88.610  1.00 20.58           N  
ATOM   3998  NH2 ARG B 297      17.308   0.310  89.434  1.00 20.55           N1+
ATOM   3999  H   ARG B 297      10.856  -0.383  87.917  1.00 18.32           H  
ATOM   4000  HA  ARG B 297      10.803  -2.077  85.560  1.00 17.33           H  
ATOM   4001  HB3 ARG B 297      12.862  -0.666  85.217  1.00 18.01           H  
ATOM   4002  HB2 ARG B 297      13.192  -2.357  85.368  1.00 18.01           H  
ATOM   4003  HG3 ARG B 297      14.012  -2.078  87.703  1.00 17.61           H  
ATOM   4004  HG2 ARG B 297      13.422  -0.442  87.694  1.00 17.61           H  
ATOM   4005  HD3 ARG B 297      15.049   0.333  86.137  1.00 18.08           H  
ATOM   4006  HD2 ARG B 297      15.559  -1.265  85.691  1.00 18.08           H  
ATOM   4007  HE  ARG B 297      16.873  -1.332  87.626  1.00 17.77           H  
ATOM   4008 HH12 ARG B 297      15.596   2.134  89.320  1.00 20.58           H  
ATOM   4009 HH11 ARG B 297      14.703   1.508  87.956  1.00 20.58           H  
ATOM   4010 HH22 ARG B 297      17.399   1.024  90.146  1.00 20.55           H  
ATOM   4011 HH21 ARG B 297      17.965  -0.456  89.415  1.00 20.55           H  
ATOM   4012  N   ALA B 298      11.486  -4.102  86.906  1.00 19.02           N  
ATOM   4013  CA  ALA B 298      11.700  -5.316  87.676  1.00 19.04           C  
ATOM   4014  C   ALA B 298      12.315  -6.395  86.788  1.00 18.28           C  
ATOM   4015  O   ALA B 298      12.262  -6.295  85.563  1.00 16.01           O  
ATOM   4016  CB  ALA B 298      10.392  -5.793  88.326  1.00 18.64           C  
ATOM   4017  H   ALA B 298      11.594  -4.204  85.905  1.00 19.02           H  
ATOM   4018  HA  ALA B 298      12.430  -5.081  88.448  1.00 19.04           H  
ATOM   4019  HB1 ALA B 298      10.544  -6.718  88.882  1.00 18.64           H  
ATOM   4020  HB2 ALA B 298      10.033  -5.058  89.040  1.00 18.64           H  
ATOM   4021  HB3 ALA B 298       9.605  -5.965  87.592  1.00 18.64           H  
ATOM   4022  N   TRP B 299      12.891  -7.412  87.437  1.00 20.46           N  
ATOM   4023  CA  TRP B 299      13.498  -8.572  86.798  1.00 19.83           C  
ATOM   4024  C   TRP B 299      13.617  -9.706  87.817  1.00 19.98           C  
ATOM   4025  O   TRP B 299      13.696  -9.445  89.016  1.00 18.00           O  
ATOM   4026  CB  TRP B 299      14.874  -8.206  86.197  1.00 23.14           C  
ATOM   4027  CG  TRP B 299      15.926  -7.747  87.167  1.00 25.68           C  
ATOM   4028  CD1 TRP B 299      16.075  -6.481  87.622  1.00 25.95           C  
ATOM   4029  CD2 TRP B 299      16.910  -8.547  87.892  1.00 27.53           C  
ATOM   4030  CE2 TRP B 299      17.664  -7.678  88.738  1.00 26.61           C  
ATOM   4031  CE3 TRP B 299      17.239  -9.923  87.931  1.00 30.68           C  
ATOM   4032  NE1 TRP B 299      17.115  -6.431  88.525  1.00 27.94           N  
ATOM   4033  CZ2 TRP B 299      18.696  -8.145  89.570  1.00 29.09           C  
ATOM   4034  CZ3 TRP B 299      18.261 -10.404  88.774  1.00 30.32           C  
ATOM   4035  CH2 TRP B 299      18.993  -9.519  89.587  1.00 30.24           C  
ATOM   4036  H   TRP B 299      12.919  -7.409  88.450  1.00 20.46           H  
ATOM   4037  HA  TRP B 299      12.824  -8.910  86.015  1.00 19.83           H  
ATOM   4038  HB3 TRP B 299      14.755  -7.438  85.434  1.00 23.14           H  
ATOM   4039  HB2 TRP B 299      15.273  -9.072  85.667  1.00 23.14           H  
ATOM   4040  HD1 TRP B 299      15.467  -5.646  87.308  1.00 25.95           H  
ATOM   4041  HE3 TRP B 299      16.691 -10.619  87.312  1.00 30.68           H  
ATOM   4042  HE1 TRP B 299      17.403  -5.577  88.980  1.00 27.94           H  
ATOM   4043  HZ2 TRP B 299      19.243  -7.460  90.201  1.00 29.09           H  
ATOM   4044  HZ3 TRP B 299      18.483 -11.459  88.801  1.00 30.32           H  
ATOM   4045  HH2 TRP B 299      19.775  -9.896  90.230  1.00 30.24           H  
ATOM   4046  N   GLY B 300      13.672 -10.945  87.316  1.00 19.84           N  
ATOM   4047  CA  GLY B 300      13.911 -12.100  88.163  1.00 20.64           C  
ATOM   4048  C   GLY B 300      14.139 -13.322  87.278  1.00 21.47           C  
ATOM   4049  O   GLY B 300      13.466 -13.509  86.262  1.00 21.81           O  
ATOM   4050  H   GLY B 300      13.591 -11.100  86.319  1.00 19.84           H  
ATOM   4051  HA3 GLY B 300      13.048 -12.266  88.804  1.00 20.64           H  
ATOM   4052  HA2 GLY B 300      14.777 -11.928  88.806  1.00 20.64           H  
ATOM   4053  N   TYR B 301      15.073 -14.176  87.721  1.00 22.74           N  
ATOM   4054  CA  TYR B 301      15.355 -15.492  87.153  1.00 23.81           C  
ATOM   4055  C   TYR B 301      14.276 -16.511  87.549  1.00 24.74           C  
ATOM   4056  O   TYR B 301      13.657 -16.372  88.605  1.00 24.37           O  
ATOM   4057  CB  TYR B 301      16.750 -15.943  87.635  1.00 26.58           C  
ATOM   4058  CG  TYR B 301      17.895 -15.210  86.962  1.00 27.68           C  
ATOM   4059  CD1 TYR B 301      18.340 -15.648  85.702  1.00 28.70           C  
ATOM   4060  CD2 TYR B 301      18.501 -14.086  87.560  1.00 31.17           C  
ATOM   4061  CE1 TYR B 301      19.356 -14.957  85.022  1.00 29.61           C  
ATOM   4062  CE2 TYR B 301      19.522 -13.389  86.880  1.00 31.92           C  
ATOM   4063  CZ  TYR B 301      19.940 -13.816  85.603  1.00 32.52           C  
ATOM   4064  OH  TYR B 301      20.902 -13.124  84.927  1.00 28.86           O  
ATOM   4065  H   TYR B 301      15.579 -13.953  88.567  1.00 22.74           H  
ATOM   4066  HA  TYR B 301      15.371 -15.409  86.066  1.00 23.81           H  
ATOM   4067  HB3 TYR B 301      16.882 -17.005  87.424  1.00 26.58           H  
ATOM   4068  HB2 TYR B 301      16.841 -15.846  88.716  1.00 26.58           H  
ATOM   4069  HD1 TYR B 301      17.869 -16.496  85.237  1.00 28.70           H  
ATOM   4070  HD2 TYR B 301      18.174 -13.751  88.534  1.00 31.17           H  
ATOM   4071  HE1 TYR B 301      19.666 -15.306  84.050  1.00 29.61           H  
ATOM   4072  HE2 TYR B 301      19.977 -12.520  87.331  1.00 31.92           H  
ATOM   4073  HH  TYR B 301      21.037 -13.463  84.036  1.00 28.86           H  
ATOM   4074  N   ALA B 302      14.090 -17.533  86.699  1.00 25.21           N  
ATOM   4075  CA  ALA B 302      13.195 -18.662  86.955  1.00 26.48           C  
ATOM   4076  C   ALA B 302      13.691 -19.505  88.144  1.00 26.61           C  
ATOM   4077  O   ALA B 302      14.842 -19.946  88.142  1.00 33.01           O  
ATOM   4078  CB  ALA B 302      13.080 -19.509  85.680  1.00 26.02           C  
ATOM   4079  H   ALA B 302      14.630 -17.580  85.844  1.00 25.21           H  
ATOM   4080  HA  ALA B 302      12.205 -18.264  87.187  1.00 26.48           H  
ATOM   4081  HB1 ALA B 302      12.431 -20.373  85.832  1.00 26.02           H  
ATOM   4082  HB2 ALA B 302      12.656 -18.924  84.863  1.00 26.02           H  
ATOM   4083  HB3 ALA B 302      14.054 -19.879  85.357  1.00 26.02           H  
ATOM   4084  N   GLY B 303      12.809 -19.682  89.141  1.00 27.87           N  
ATOM   4085  CA  GLY B 303      13.083 -20.390  90.390  1.00 26.92           C  
ATOM   4086  C   GLY B 303      13.760 -19.497  91.448  1.00 27.78           C  
ATOM   4087  O   GLY B 303      14.165 -20.021  92.484  1.00 29.40           O  
ATOM   4088  H   GLY B 303      11.880 -19.286  89.051  1.00 27.87           H  
ATOM   4089  HA3 GLY B 303      13.701 -21.270  90.205  1.00 26.92           H  
ATOM   4090  HA2 GLY B 303      12.136 -20.750  90.794  1.00 26.92           H  
ATOM   4091  N   ASP B 304      13.891 -18.182  91.197  1.00 29.72           N  
ATOM   4092  CA  ASP B 304      14.572 -17.206  92.055  1.00 29.60           C  
ATOM   4093  C   ASP B 304      13.579 -16.096  92.458  1.00 29.95           C  
ATOM   4094  O   ASP B 304      12.522 -15.954  91.844  1.00 27.96           O  
ATOM   4095  CB  ASP B 304      15.790 -16.614  91.293  1.00 33.32           C  
ATOM   4096  CG  ASP B 304      16.905 -15.938  92.113  1.00 32.65           C  
ATOM   4097  OD1 ASP B 304      16.945 -16.106  93.353  1.00 32.52           O1-
ATOM   4098  OD2 ASP B 304      17.769 -15.316  91.456  1.00 34.63           O  
ATOM   4099  H   ASP B 304      13.512 -17.807  90.338  1.00 29.72           H  
ATOM   4100  HA  ASP B 304      14.904 -17.697  92.971  1.00 29.60           H  
ATOM   4101  HB3 ASP B 304      15.428 -15.898  90.553  1.00 33.32           H  
ATOM   4102  HB2 ASP B 304      16.256 -17.407  90.705  1.00 33.32           H  
ATOM   4103  N   THR B 305      13.948 -15.314  93.484  1.00 31.31           N  
ATOM   4104  CA  THR B 305      13.208 -14.140  93.950  1.00 31.34           C  
ATOM   4105  C   THR B 305      13.518 -12.919  93.042  1.00 28.50           C  
ATOM   4106  O   THR B 305      14.692 -12.669  92.757  1.00 27.44           O  
ATOM   4107  CB  THR B 305      13.633 -13.779  95.401  1.00 33.07           C  
ATOM   4108  CG2 THR B 305      13.330 -14.898  96.409  1.00 34.99           C  
ATOM   4109  OG1 THR B 305      15.006 -13.444  95.516  1.00 39.01           O  
ATOM   4110  H   THR B 305      14.845 -15.473  93.928  1.00 31.31           H  
ATOM   4111  HA  THR B 305      12.150 -14.401  93.955  1.00 31.34           H  
ATOM   4112  HB  THR B 305      13.071 -12.897  95.712  1.00 33.07           H  
ATOM   4113 HG21 THR B 305      13.587 -14.593  97.424  1.00 34.99           H  
ATOM   4114 HG22 THR B 305      12.270 -15.154  96.401  1.00 34.99           H  
ATOM   4115 HG23 THR B 305      13.892 -15.806  96.186  1.00 34.99           H  
ATOM   4116  HG1 THR B 305      15.209 -12.757  94.874  1.00 39.01           H  
ATOM   4117  N   PRO B 306      12.477 -12.181  92.589  1.00 24.06           N  
ATOM   4118  CA  PRO B 306      12.676 -10.977  91.765  1.00 22.92           C  
ATOM   4119  C   PRO B 306      13.179  -9.755  92.553  1.00 20.15           C  
ATOM   4120  O   PRO B 306      12.953  -9.649  93.759  1.00 19.18           O  
ATOM   4121  CB  PRO B 306      11.284 -10.711  91.181  1.00 22.93           C  
ATOM   4122  CG  PRO B 306      10.327 -11.231  92.239  1.00 23.15           C  
ATOM   4123  CD  PRO B 306      11.053 -12.442  92.812  1.00 24.14           C  
ATOM   4124  HA  PRO B 306      13.380 -11.191  90.960  1.00 22.92           H  
ATOM   4125  HB3 PRO B 306      11.174 -11.275  90.256  1.00 22.93           H  
ATOM   4126  HB2 PRO B 306      11.103  -9.663  90.939  1.00 22.93           H  
ATOM   4127  HG3 PRO B 306       9.345 -11.470  91.842  1.00 23.15           H  
ATOM   4128  HG2 PRO B 306      10.200 -10.477  93.017  1.00 23.15           H  
ATOM   4129  HD2 PRO B 306      10.806 -12.576  93.866  1.00 24.14           H  
ATOM   4130  HD3 PRO B 306      10.769 -13.346  92.270  1.00 24.14           H  
ATOM   4131  N   THR B 307      13.821  -8.844  91.812  1.00 17.62           N  
ATOM   4132  CA  THR B 307      14.241  -7.520  92.256  1.00 17.84           C  
ATOM   4133  C   THR B 307      13.424  -6.475  91.477  1.00 19.23           C  
ATOM   4134  O   THR B 307      13.377  -6.540  90.250  1.00 21.57           O  
ATOM   4135  CB  THR B 307      15.740  -7.300  91.921  1.00 19.32           C  
ATOM   4136  CG2 THR B 307      16.280  -5.870  92.123  1.00 19.23           C  
ATOM   4137  OG1 THR B 307      16.515  -8.168  92.724  1.00 19.59           O  
ATOM   4138  H   THR B 307      13.931  -9.019  90.821  1.00 17.62           H  
ATOM   4139  HA  THR B 307      14.079  -7.391  93.328  1.00 17.84           H  
ATOM   4140  HB  THR B 307      15.918  -7.591  90.886  1.00 19.32           H  
ATOM   4141 HG21 THR B 307      17.360  -5.838  91.979  1.00 19.23           H  
ATOM   4142 HG22 THR B 307      15.847  -5.164  91.414  1.00 19.23           H  
ATOM   4143 HG23 THR B 307      16.069  -5.506  93.129  1.00 19.23           H  
ATOM   4144  HG1 THR B 307      16.255  -9.072  92.529  1.00 19.59           H  
ATOM   4145  N   THR B 308      12.828  -5.523  92.209  1.00 18.94           N  
ATOM   4146  CA  THR B 308      12.125  -4.355  91.670  1.00 18.92           C  
ATOM   4147  C   THR B 308      12.976  -3.088  91.903  1.00 17.98           C  
ATOM   4148  O   THR B 308      13.815  -3.069  92.807  1.00 18.11           O  
ATOM   4149  CB  THR B 308      10.766  -4.154  92.396  1.00 18.62           C  
ATOM   4150  CG2 THR B 308       9.801  -5.339  92.247  1.00 18.82           C  
ATOM   4151  OG1 THR B 308      10.934  -3.898  93.779  1.00 19.44           O  
ATOM   4152  H   THR B 308      12.910  -5.545  93.215  1.00 18.94           H  
ATOM   4153  HA  THR B 308      11.943  -4.466  90.602  1.00 18.92           H  
ATOM   4154  HB  THR B 308      10.270  -3.282  91.967  1.00 18.62           H  
ATOM   4155 HG21 THR B 308       8.848  -5.110  92.723  1.00 18.82           H  
ATOM   4156 HG22 THR B 308       9.595  -5.561  91.202  1.00 18.82           H  
ATOM   4157 HG23 THR B 308      10.193  -6.246  92.709  1.00 18.82           H  
ATOM   4158  HG1 THR B 308      11.456  -3.098  93.885  1.00 19.44           H  
ATOM   4159  N   GLY B 309      12.731  -2.045  91.095  1.00 17.14           N  
ATOM   4160  CA  GLY B 309      13.413  -0.762  91.232  1.00 17.38           C  
ATOM   4161  C   GLY B 309      12.546   0.361  90.654  1.00 18.41           C  
ATOM   4162  O   GLY B 309      11.680   0.130  89.809  1.00 21.40           O  
ATOM   4163  H   GLY B 309      12.037  -2.119  90.362  1.00 17.14           H  
ATOM   4164  HA3 GLY B 309      14.361  -0.797  90.695  1.00 17.38           H  
ATOM   4165  HA2 GLY B 309      13.632  -0.542  92.279  1.00 17.38           H  
ATOM   4166  N   ILE B 310      12.836   1.594  91.099  1.00 19.50           N  
ATOM   4167  CA  ILE B 310      12.280   2.834  90.555  1.00 19.98           C  
ATOM   4168  C   ILE B 310      13.435   3.807  90.265  1.00 23.20           C  
ATOM   4169  O   ILE B 310      13.550   4.260  89.132  1.00 21.94           O  
ATOM   4170  CB  ILE B 310      11.247   3.530  91.499  1.00 19.33           C  
ATOM   4171  CG1 ILE B 310      10.064   2.589  91.830  1.00 19.27           C  
ATOM   4172  CG2 ILE B 310      10.729   4.868  90.916  1.00 20.38           C  
ATOM   4173  CD1 ILE B 310       9.009   3.197  92.767  1.00 18.99           C  
ATOM   4174  H   ILE B 310      13.552   1.706  91.801  1.00 19.50           H  
ATOM   4175  HA  ILE B 310      11.787   2.633  89.601  1.00 19.98           H  
ATOM   4176  HB  ILE B 310      11.744   3.757  92.443  1.00 19.33           H  
ATOM   4177 HG13 ILE B 310      10.436   1.676  92.293  1.00 19.27           H  
ATOM   4178 HG12 ILE B 310       9.581   2.269  90.909  1.00 19.27           H  
ATOM   4179 HG21 ILE B 310       9.999   5.347  91.569  1.00 20.38           H  
ATOM   4180 HG22 ILE B 310      11.523   5.601  90.777  1.00 20.38           H  
ATOM   4181 HG23 ILE B 310      10.257   4.711  89.947  1.00 20.38           H  
ATOM   4182 HD11 ILE B 310       8.456   2.419  93.288  1.00 18.99           H  
ATOM   4183 HD12 ILE B 310       9.464   3.838  93.522  1.00 18.99           H  
ATOM   4184 HD13 ILE B 310       8.281   3.792  92.213  1.00 18.99           H  
ATOM   4185  N   TYR B 311      14.276   4.093  91.272  1.00 24.20           N  
ATOM   4186  CA  TYR B 311      15.379   5.059  91.187  1.00 27.18           C  
ATOM   4187  C   TYR B 311      16.725   4.358  90.941  1.00 29.74           C  
ATOM   4188  O   TYR B 311      16.779   3.128  90.885  1.00 30.56           O  
ATOM   4189  CB  TYR B 311      15.404   5.896  92.484  1.00 27.85           C  
ATOM   4190  CG  TYR B 311      14.061   6.519  92.815  1.00 26.99           C  
ATOM   4191  CD1 TYR B 311      13.549   7.559  92.012  1.00 24.91           C  
ATOM   4192  CD2 TYR B 311      13.290   6.012  93.882  1.00 25.81           C  
ATOM   4193  CE1 TYR B 311      12.260   8.065  92.260  1.00 25.39           C  
ATOM   4194  CE2 TYR B 311      12.001   6.519  94.125  1.00 25.12           C  
ATOM   4195  CZ  TYR B 311      11.480   7.537  93.304  1.00 27.08           C  
ATOM   4196  OH  TYR B 311      10.223   8.017  93.511  1.00 22.98           O  
ATOM   4197  H   TYR B 311      14.125   3.682  92.181  1.00 24.20           H  
ATOM   4198  HA  TYR B 311      15.215   5.742  90.351  1.00 27.18           H  
ATOM   4199  HB3 TYR B 311      16.142   6.696  92.410  1.00 27.85           H  
ATOM   4200  HB2 TYR B 311      15.718   5.272  93.323  1.00 27.85           H  
ATOM   4201  HD1 TYR B 311      14.129   7.954  91.190  1.00 24.91           H  
ATOM   4202  HD2 TYR B 311      13.670   5.211  94.499  1.00 25.81           H  
ATOM   4203  HE1 TYR B 311      11.861   8.855  91.648  1.00 25.39           H  
ATOM   4204  HE2 TYR B 311      11.412   6.107  94.930  1.00 25.12           H  
ATOM   4205  HH  TYR B 311       9.846   7.745  94.356  1.00 22.98           H  
ATOM   4206  N   ARG B 312      17.789   5.165  90.782  1.00 35.57           N  
ATOM   4207  CA  ARG B 312      19.169   4.717  90.552  1.00 41.68           C  
ATOM   4208  C   ARG B 312      19.731   3.827  91.676  1.00 51.56           C  
ATOM   4209  O   ARG B 312      19.307   3.948  92.825  1.00 55.55           O  
ATOM   4210  CB  ARG B 312      20.083   5.936  90.308  1.00 42.14           C  
ATOM   4211  CG  ARG B 312      19.593   6.859  89.172  1.00 44.33           C  
ATOM   4212  CD  ARG B 312      20.669   7.809  88.610  1.00 48.31           C  
ATOM   4213  NE  ARG B 312      21.691   7.093  87.821  1.00 53.70           N  
ATOM   4214  CZ  ARG B 312      21.573   6.667  86.549  1.00 54.38           C  
ATOM   4215  NH1 ARG B 312      20.491   6.933  85.806  1.00 53.70           N  
ATOM   4216  NH2 ARG B 312      22.560   5.946  86.001  1.00 57.93           N1+
ATOM   4217  H   ARG B 312      17.659   6.164  90.839  1.00 35.57           H  
ATOM   4218  HA  ARG B 312      19.165   4.116  89.643  1.00 41.68           H  
ATOM   4219  HB3 ARG B 312      21.087   5.576  90.081  1.00 42.14           H  
ATOM   4220  HB2 ARG B 312      20.176   6.522  91.223  1.00 42.14           H  
ATOM   4221  HG3 ARG B 312      18.696   7.416  89.442  1.00 44.33           H  
ATOM   4222  HG2 ARG B 312      19.284   6.195  88.364  1.00 44.33           H  
ATOM   4223  HD3 ARG B 312      21.226   8.221  89.452  1.00 48.31           H  
ATOM   4224  HD2 ARG B 312      20.236   8.666  88.092  1.00 48.31           H  
ATOM   4225  HE  ARG B 312      22.534   6.855  88.323  1.00 53.70           H  
ATOM   4226 HH12 ARG B 312      20.408   6.548  84.874  1.00 53.70           H  
ATOM   4227 HH11 ARG B 312      19.737   7.500  86.173  1.00 53.70           H  
ATOM   4228 HH22 ARG B 312      22.472   5.608  85.053  1.00 57.93           H  
ATOM   4229 HH21 ARG B 312      23.394   5.730  86.527  1.00 57.93           H  
ATOM   4230  N   GLU B 313      20.674   2.944  91.290  1.00 60.59           N  
ATOM   4231  CA  GLU B 313      21.360   1.910  92.090  1.00 61.74           C  
ATOM   4232  C   GLU B 313      20.394   0.752  92.266  1.00 62.53           C  
ATOM   4233  O   GLU B 313      20.706  -0.290  92.841  1.00 66.56           O  
ATOM   4234  CB  GLU B 313      21.925   2.417  93.447  1.00 62.60           C  
ATOM   4235  CG  GLU B 313      22.944   3.573  93.308  1.00 60.88           C  
ATOM   4236  CD  GLU B 313      23.525   4.102  94.631  1.00 63.59           C  
ATOM   4237  OE1 GLU B 313      22.952   3.816  95.707  1.00 63.06           O1-
ATOM   4238  OE2 GLU B 313      24.551   4.810  94.540  1.00 64.92           O  
ATOM   4239  H   GLU B 313      20.955   2.961  90.320  1.00 60.59           H  
ATOM   4240  HA  GLU B 313      22.197   1.559  91.486  1.00 61.74           H  
ATOM   4241  HXT GLU B 313      19.394   0.888  91.851  1.00 62.53           H  
ATOM   4242  HB3 GLU B 313      22.422   1.589  93.957  1.00 62.60           H  
ATOM   4243  HB2 GLU B 313      21.110   2.714  94.109  1.00 62.60           H  
ATOM   4244  HG3 GLU B 313      22.479   4.416  92.797  1.00 60.88           H  
ATOM   4245  HG2 GLU B 313      23.767   3.245  92.671  1.00 60.88           H  
TER    4246      GLU B 313
ATOM   4247  N   GLY C   2      35.200  11.401  49.254  1.00 58.70           N1+
ATOM   4248  CA  GLY C   2      35.880  11.601  47.944  1.00 58.88           C  
ATOM   4249  C   GLY C   2      35.051  12.578  47.092  1.00 59.09           C  
ATOM   4250  O   GLY C   2      34.682  13.664  47.546  1.00 61.07           O  
ATOM   4251  H1  GLY C   2      35.750  10.806  49.857  1.00 58.70           H  
ATOM   4252  H2  GLY C   2      35.063  12.281  49.730  1.00 58.70           H  
ATOM   4253  H3  GLY C   2      34.300  10.958  49.133  1.00 58.70           H  
ATOM   4254  HA3 GLY C   2      36.008  10.612  47.501  1.00 58.88           H  
ATOM   4255  HA2 GLY C   2      36.849  12.027  48.206  1.00 58.88           H  
ATOM   4256  N   LYS C   3      34.781  12.187  45.835  1.00 57.91           N  
ATOM   4257  CA  LYS C   3      33.951  12.943  44.892  1.00 53.68           C  
ATOM   4258  C   LYS C   3      32.459  12.702  45.192  1.00 47.89           C  
ATOM   4259  O   LYS C   3      32.095  11.601  45.610  1.00 47.03           O  
ATOM   4260  CB  LYS C   3      34.316  12.501  43.456  1.00 56.48           C  
ATOM   4261  CG  LYS C   3      33.917  13.513  42.365  1.00 57.94           C  
ATOM   4262  CD  LYS C   3      34.217  13.011  40.942  1.00 58.22           C  
ATOM   4263  CE  LYS C   3      34.412  14.158  39.935  1.00 56.95           C  
ATOM   4264  NZ  LYS C   3      34.349  13.687  38.538  1.00 56.36           N1+
ATOM   4265  H   LYS C   3      35.106  11.289  45.509  1.00 57.91           H  
ATOM   4266  HA  LYS C   3      34.169  14.008  45.001  1.00 53.68           H  
ATOM   4267  HB3 LYS C   3      33.894  11.518  43.243  1.00 56.48           H  
ATOM   4268  HB2 LYS C   3      35.398  12.379  43.390  1.00 56.48           H  
ATOM   4269  HG3 LYS C   3      34.452  14.447  42.546  1.00 57.94           H  
ATOM   4270  HG2 LYS C   3      32.856  13.754  42.436  1.00 57.94           H  
ATOM   4271  HD3 LYS C   3      33.393  12.371  40.625  1.00 58.22           H  
ATOM   4272  HD2 LYS C   3      35.105  12.375  40.949  1.00 58.22           H  
ATOM   4273  HE3 LYS C   3      35.373  14.644  40.105  1.00 56.95           H  
ATOM   4274  HE2 LYS C   3      33.651  14.924  40.079  1.00 56.95           H  
ATOM   4275  HZ1 LYS C   3      33.435  13.292  38.361  1.00 56.36           H  
ATOM   4276  HZ2 LYS C   3      34.494  14.465  37.911  1.00 56.36           H  
ATOM   4277  HZ3 LYS C   3      35.058  12.986  38.377  1.00 56.36           H  
ATOM   4278  N   ALA C   4      31.625  13.728  44.950  1.00 42.99           N  
ATOM   4279  CA  ALA C   4      30.169  13.653  45.096  1.00 37.07           C  
ATOM   4280  C   ALA C   4      29.528  12.686  44.084  1.00 35.25           C  
ATOM   4281  O   ALA C   4      30.041  12.530  42.975  1.00 34.80           O  
ATOM   4282  CB  ALA C   4      29.576  15.061  44.967  1.00 37.77           C  
ATOM   4283  H   ALA C   4      31.992  14.604  44.608  1.00 42.99           H  
ATOM   4284  HA  ALA C   4      29.967  13.286  46.104  1.00 37.07           H  
ATOM   4285  HB1 ALA C   4      28.499  15.047  45.125  1.00 37.77           H  
ATOM   4286  HB2 ALA C   4      30.001  15.725  45.717  1.00 37.77           H  
ATOM   4287  HB3 ALA C   4      29.769  15.500  43.990  1.00 37.77           H  
ATOM   4288  N   VAL C   5      28.431  12.041  44.505  1.00 31.33           N  
ATOM   4289  CA  VAL C   5      27.811  10.922  43.797  1.00 26.72           C  
ATOM   4290  C   VAL C   5      26.376  10.684  44.285  1.00 25.36           C  
ATOM   4291  O   VAL C   5      26.091  10.890  45.462  1.00 22.66           O  
ATOM   4292  CB  VAL C   5      28.660   9.619  43.960  1.00 27.07           C  
ATOM   4293  CG1 VAL C   5      28.942   9.227  45.425  1.00 29.59           C  
ATOM   4294  CG2 VAL C   5      28.138   8.401  43.171  1.00 27.25           C  
ATOM   4295  H   VAL C   5      28.045  12.253  45.417  1.00 31.33           H  
ATOM   4296  HA  VAL C   5      27.739  11.196  42.746  1.00 26.72           H  
ATOM   4297  HB  VAL C   5      29.631   9.842  43.528  1.00 27.07           H  
ATOM   4298 HG11 VAL C   5      29.489   8.287  45.481  1.00 29.59           H  
ATOM   4299 HG12 VAL C   5      29.553   9.979  45.924  1.00 29.59           H  
ATOM   4300 HG13 VAL C   5      28.030   9.106  46.004  1.00 29.59           H  
ATOM   4301 HG21 VAL C   5      28.836   7.566  43.238  1.00 27.25           H  
ATOM   4302 HG22 VAL C   5      27.177   8.043  43.538  1.00 27.25           H  
ATOM   4303 HG23 VAL C   5      28.026   8.637  42.115  1.00 27.25           H  
ATOM   4304  N   ILE C   6      25.513  10.243  43.358  1.00 22.33           N  
ATOM   4305  CA  ILE C   6      24.134   9.830  43.607  1.00 19.60           C  
ATOM   4306  C   ILE C   6      23.876   8.453  42.969  1.00 18.59           C  
ATOM   4307  O   ILE C   6      24.444   8.137  41.924  1.00 19.19           O  
ATOM   4308  CB  ILE C   6      23.095  10.867  43.064  1.00 18.37           C  
ATOM   4309  CG1 ILE C   6      21.616  10.411  43.200  1.00 17.53           C  
ATOM   4310  CG2 ILE C   6      23.393  11.320  41.619  1.00 18.69           C  
ATOM   4311  CD1 ILE C   6      20.578  11.522  43.019  1.00 16.51           C  
ATOM   4312  H   ILE C   6      25.836  10.103  42.410  1.00 22.33           H  
ATOM   4313  HA  ILE C   6      23.984   9.726  44.681  1.00 19.60           H  
ATOM   4314  HB  ILE C   6      23.191  11.742  43.705  1.00 18.37           H  
ATOM   4315 HG13 ILE C   6      21.459   9.969  44.183  1.00 17.53           H  
ATOM   4316 HG12 ILE C   6      21.398   9.627  42.474  1.00 17.53           H  
ATOM   4317 HG21 ILE C   6      22.650  12.030  41.256  1.00 18.69           H  
ATOM   4318 HG22 ILE C   6      24.361  11.815  41.545  1.00 18.69           H  
ATOM   4319 HG23 ILE C   6      23.409  10.479  40.931  1.00 18.69           H  
ATOM   4320 HD11 ILE C   6      19.797  11.458  43.777  1.00 16.51           H  
ATOM   4321 HD12 ILE C   6      21.039  12.502  43.102  1.00 16.51           H  
ATOM   4322 HD13 ILE C   6      20.099  11.458  42.041  1.00 16.51           H  
ATOM   4323  N   ALA C   7      22.982   7.693  43.614  1.00 17.08           N  
ATOM   4324  CA  ALA C   7      22.325   6.507  43.086  1.00 18.13           C  
ATOM   4325  C   ALA C   7      20.825   6.615  43.380  1.00 18.24           C  
ATOM   4326  O   ALA C   7      20.437   7.239  44.367  1.00 17.79           O  
ATOM   4327  CB  ALA C   7      22.933   5.246  43.718  1.00 17.34           C  
ATOM   4328  H   ALA C   7      22.591   8.038  44.482  1.00 17.08           H  
ATOM   4329  HA  ALA C   7      22.452   6.466  42.008  1.00 18.13           H  
ATOM   4330  HB1 ALA C   7      22.434   4.344  43.361  1.00 17.34           H  
ATOM   4331  HB2 ALA C   7      23.988   5.159  43.464  1.00 17.34           H  
ATOM   4332  HB3 ALA C   7      22.856   5.258  44.804  1.00 17.34           H  
ATOM   4333  N   ILE C   8      20.013   5.992  42.516  1.00 18.25           N  
ATOM   4334  CA  ILE C   8      18.556   5.938  42.618  1.00 17.84           C  
ATOM   4335  C   ILE C   8      18.045   4.530  42.266  1.00 18.47           C  
ATOM   4336  O   ILE C   8      18.769   3.752  41.640  1.00 17.04           O  
ATOM   4337  CB  ILE C   8      17.868   6.972  41.675  1.00 17.33           C  
ATOM   4338  CG1 ILE C   8      18.159   6.768  40.168  1.00 16.65           C  
ATOM   4339  CG2 ILE C   8      18.168   8.420  42.104  1.00 18.01           C  
ATOM   4340  CD1 ILE C   8      17.241   7.591  39.257  1.00 16.97           C  
ATOM   4341  H   ILE C   8      20.413   5.498  41.728  1.00 18.25           H  
ATOM   4342  HA  ILE C   8      18.252   6.129  43.644  1.00 17.84           H  
ATOM   4343  HB  ILE C   8      16.792   6.847  41.808  1.00 17.33           H  
ATOM   4344 HG13 ILE C   8      18.055   5.723  39.877  1.00 16.65           H  
ATOM   4345 HG12 ILE C   8      19.198   7.028  39.961  1.00 16.65           H  
ATOM   4346 HG21 ILE C   8      17.554   9.131  41.554  1.00 18.01           H  
ATOM   4347 HG22 ILE C   8      17.964   8.565  43.163  1.00 18.01           H  
ATOM   4348 HG23 ILE C   8      19.210   8.683  41.926  1.00 18.01           H  
ATOM   4349 HD11 ILE C   8      17.128   7.100  38.294  1.00 16.97           H  
ATOM   4350 HD12 ILE C   8      16.244   7.711  39.681  1.00 16.97           H  
ATOM   4351 HD13 ILE C   8      17.654   8.582  39.076  1.00 16.97           H  
ATOM   4352  N   HIS C   9      16.785   4.252  42.641  1.00 18.75           N  
ATOM   4353  CA  HIS C   9      16.043   3.090  42.163  1.00 18.15           C  
ATOM   4354  C   HIS C   9      14.569   3.433  41.914  1.00 19.35           C  
ATOM   4355  O   HIS C   9      14.019   4.328  42.553  1.00 18.80           O  
ATOM   4356  CB  HIS C   9      16.267   1.843  43.060  1.00 17.52           C  
ATOM   4357  CG  HIS C   9      15.677   1.850  44.451  1.00 17.05           C  
ATOM   4358  CD2 HIS C   9      16.327   1.777  45.665  1.00 15.87           C  
ATOM   4359  ND1 HIS C   9      14.301   1.865  44.690  1.00 16.00           N  
ATOM   4360  CE1 HIS C   9      14.183   1.852  46.009  1.00 15.63           C  
ATOM   4361  NE2 HIS C   9      15.351   1.802  46.640  1.00 15.52           N  
ATOM   4362  H   HIS C   9      16.250   4.935  43.163  1.00 18.75           H  
ATOM   4363  HA  HIS C   9      16.440   2.856  41.180  1.00 18.15           H  
ATOM   4364  HB3 HIS C   9      17.335   1.643  43.140  1.00 17.52           H  
ATOM   4365  HB2 HIS C   9      15.851   0.966  42.565  1.00 17.52           H  
ATOM   4366  HD2 HIS C   9      17.369   1.702  45.912  1.00 15.87           H  
ATOM   4367  HE1 HIS C   9      13.235   1.883  46.520  1.00 15.63           H  
ATOM   4368  HE2 HIS C   9      15.491   1.781  47.641  1.00 15.52           H  
ATOM   4369  N   GLY C  10      13.972   2.679  40.980  1.00 21.16           N  
ATOM   4370  CA  GLY C  10      12.547   2.679  40.670  1.00 20.31           C  
ATOM   4371  C   GLY C  10      11.853   1.441  41.269  1.00 20.48           C  
ATOM   4372  O   GLY C  10      10.625   1.369  41.226  1.00 22.33           O  
ATOM   4373  H   GLY C  10      14.533   1.985  40.502  1.00 21.16           H  
ATOM   4374  HA3 GLY C  10      12.445   2.651  39.587  1.00 20.31           H  
ATOM   4375  HA2 GLY C  10      12.055   3.590  41.014  1.00 20.31           H  
ATOM   4376  N   GLY C  11      12.624   0.490  41.829  1.00 19.60           N  
ATOM   4377  CA  GLY C  11      12.134  -0.660  42.583  1.00 19.71           C  
ATOM   4378  C   GLY C  11      12.623  -1.982  41.987  1.00 18.90           C  
ATOM   4379  O   GLY C  11      12.869  -2.091  40.785  1.00 19.04           O  
ATOM   4380  H   GLY C  11      13.626   0.618  41.819  1.00 19.60           H  
ATOM   4381  HA3 GLY C  11      11.046  -0.681  42.662  1.00 19.71           H  
ATOM   4382  HA2 GLY C  11      12.533  -0.565  43.590  1.00 19.71           H  
ATOM   4383  N   ALA C  12      12.731  -2.986  42.873  1.00 18.25           N  
ATOM   4384  CA  ALA C  12      13.139  -4.361  42.597  1.00 19.67           C  
ATOM   4385  C   ALA C  12      11.926  -5.298  42.587  1.00 20.44           C  
ATOM   4386  O   ALA C  12      10.974  -5.083  43.339  1.00 18.69           O  
ATOM   4387  CB  ALA C  12      14.134  -4.807  43.680  1.00 18.52           C  
ATOM   4388  H   ALA C  12      12.489  -2.801  43.840  1.00 18.25           H  
ATOM   4389  HA  ALA C  12      13.628  -4.421  41.629  1.00 19.67           H  
ATOM   4390  HB1 ALA C  12      14.500  -5.816  43.492  1.00 18.52           H  
ATOM   4391  HB2 ALA C  12      15.002  -4.151  43.714  1.00 18.52           H  
ATOM   4392  HB3 ALA C  12      13.675  -4.799  44.670  1.00 18.52           H  
ATOM   4393  N   GLY C  13      12.008  -6.344  41.753  1.00 20.63           N  
ATOM   4394  CA  GLY C  13      10.953  -7.339  41.617  1.00 21.89           C  
ATOM   4395  C   GLY C  13      11.228  -8.210  40.388  1.00 21.84           C  
ATOM   4396  O   GLY C  13      12.321  -8.192  39.815  1.00 18.10           O  
ATOM   4397  H   GLY C  13      12.827  -6.463  41.170  1.00 20.63           H  
ATOM   4398  HA3 GLY C  13       9.983  -6.852  41.508  1.00 21.89           H  
ATOM   4399  HA2 GLY C  13      10.917  -7.966  42.509  1.00 21.89           H  
ATOM   4400  N   ALA C  14      10.212  -8.996  40.001  1.00 24.38           N  
ATOM   4401  CA  ALA C  14      10.231  -9.897  38.849  1.00 27.40           C  
ATOM   4402  C   ALA C  14      10.021  -9.137  37.525  1.00 30.74           C  
ATOM   4403  O   ALA C  14       8.983  -9.298  36.880  1.00 35.27           O  
ATOM   4404  CB  ALA C  14       9.184 -11.002  39.072  1.00 27.92           C  
ATOM   4405  H   ALA C  14       9.344  -8.969  40.515  1.00 24.38           H  
ATOM   4406  HA  ALA C  14      11.206 -10.381  38.801  1.00 27.40           H  
ATOM   4407  HB1 ALA C  14       9.172 -11.707  38.239  1.00 27.92           H  
ATOM   4408  HB2 ALA C  14       9.407 -11.573  39.974  1.00 27.92           H  
ATOM   4409  HB3 ALA C  14       8.179 -10.592  39.178  1.00 27.92           H  
ATOM   4410  N   ILE C  15      11.015  -8.315  37.147  1.00 32.14           N  
ATOM   4411  CA  ILE C  15      11.044  -7.587  35.881  1.00 34.53           C  
ATOM   4412  C   ILE C  15      11.562  -8.562  34.804  1.00 38.91           C  
ATOM   4413  O   ILE C  15      12.762  -8.836  34.750  1.00 41.22           O  
ATOM   4414  CB  ILE C  15      11.964  -6.328  35.916  1.00 32.52           C  
ATOM   4415  CG1 ILE C  15      11.697  -5.417  37.139  1.00 32.59           C  
ATOM   4416  CG2 ILE C  15      11.826  -5.513  34.610  1.00 32.90           C  
ATOM   4417  CD1 ILE C  15      12.769  -4.334  37.343  1.00 32.21           C  
ATOM   4418  H   ILE C  15      11.829  -8.218  37.738  1.00 32.14           H  
ATOM   4419  HA  ILE C  15      10.031  -7.265  35.626  1.00 34.53           H  
ATOM   4420  HB  ILE C  15      13.002  -6.653  35.996  1.00 32.52           H  
ATOM   4421 HG13 ILE C  15      11.654  -6.003  38.056  1.00 32.59           H  
ATOM   4422 HG12 ILE C  15      10.717  -4.947  37.039  1.00 32.59           H  
ATOM   4423 HG21 ILE C  15      12.403  -4.594  34.645  1.00 32.90           H  
ATOM   4424 HG22 ILE C  15      12.163  -6.069  33.735  1.00 32.90           H  
ATOM   4425 HG23 ILE C  15      10.788  -5.227  34.436  1.00 32.90           H  
ATOM   4426 HD11 ILE C  15      12.826  -4.031  38.389  1.00 32.21           H  
ATOM   4427 HD12 ILE C  15      13.757  -4.677  37.040  1.00 32.21           H  
ATOM   4428 HD13 ILE C  15      12.551  -3.447  36.754  1.00 32.21           H  
ATOM   4429  N   SER C  16      10.622  -9.119  34.025  1.00 45.67           N  
ATOM   4430  CA  SER C  16      10.891 -10.162  33.042  1.00 49.47           C  
ATOM   4431  C   SER C  16      11.345  -9.558  31.705  1.00 53.77           C  
ATOM   4432  O   SER C  16      10.622  -8.755  31.116  1.00 53.97           O  
ATOM   4433  CB  SER C  16       9.635 -11.044  32.899  1.00 52.35           C  
ATOM   4434  OG  SER C  16       9.802 -12.059  31.927  1.00 55.26           O  
ATOM   4435  H   SER C  16       9.654  -8.864  34.152  1.00 45.67           H  
ATOM   4436  HA  SER C  16      11.689 -10.804  33.423  1.00 49.47           H  
ATOM   4437  HB3 SER C  16       8.775 -10.435  32.627  1.00 52.35           H  
ATOM   4438  HB2 SER C  16       9.397 -11.515  33.854  1.00 52.35           H  
ATOM   4439  HG  SER C  16       9.070 -12.676  32.006  1.00 55.26           H  
ATOM   4440  N   ARG C  17      12.521 -10.012  31.244  1.00 58.19           N  
ATOM   4441  CA  ARG C  17      13.118  -9.693  29.946  1.00 57.41           C  
ATOM   4442  C   ARG C  17      12.312 -10.241  28.750  1.00 64.38           C  
ATOM   4443  O   ARG C  17      12.369  -9.644  27.677  1.00 63.63           O  
ATOM   4444  CB  ARG C  17      14.579 -10.203  29.965  1.00 54.63           C  
ATOM   4445  CG  ARG C  17      15.376 -10.099  28.649  1.00 54.37           C  
ATOM   4446  CD  ARG C  17      15.613  -8.664  28.149  1.00 55.84           C  
ATOM   4447  NE  ARG C  17      16.226  -8.665  26.808  1.00 58.56           N  
ATOM   4448  CZ  ARG C  17      16.904  -7.669  26.206  1.00 56.09           C  
ATOM   4449  NH1 ARG C  17      17.100  -6.479  26.790  1.00 58.62           N  
ATOM   4450  NH2 ARG C  17      17.399  -7.872  24.979  1.00 53.90           N1+
ATOM   4451  H   ARG C  17      13.041 -10.666  31.812  1.00 58.19           H  
ATOM   4452  HA  ARG C  17      13.129  -8.608  29.845  1.00 57.41           H  
ATOM   4453  HB3 ARG C  17      14.576 -11.255  30.256  1.00 54.63           H  
ATOM   4454  HB2 ARG C  17      15.127  -9.683  30.752  1.00 54.63           H  
ATOM   4455  HG3 ARG C  17      14.973 -10.744  27.867  1.00 54.37           H  
ATOM   4456  HG2 ARG C  17      16.354 -10.521  28.885  1.00 54.37           H  
ATOM   4457  HD3 ARG C  17      16.357  -8.214  28.807  1.00 55.84           H  
ATOM   4458  HD2 ARG C  17      14.724  -8.037  28.209  1.00 55.84           H  
ATOM   4459  HE  ARG C  17      16.090  -9.518  26.286  1.00 58.56           H  
ATOM   4460 HH12 ARG C  17      16.646  -6.272  27.669  1.00 58.62           H  
ATOM   4461 HH11 ARG C  17      17.589  -5.737  26.312  1.00 58.62           H  
ATOM   4462 HH22 ARG C  17      17.907  -7.139  24.507  1.00 53.90           H  
ATOM   4463 HH21 ARG C  17      17.264  -8.757  24.513  1.00 53.90           H  
ATOM   4464  N   ALA C  18      11.577 -11.349  28.956  1.00 67.88           N  
ATOM   4465  CA  ALA C  18      10.721 -11.979  27.949  1.00 67.54           C  
ATOM   4466  C   ALA C  18       9.397 -11.228  27.723  1.00 66.84           C  
ATOM   4467  O   ALA C  18       8.924 -11.190  26.588  1.00 69.64           O  
ATOM   4468  CB  ALA C  18      10.452 -13.433  28.363  1.00 66.24           C  
ATOM   4469  H   ALA C  18      11.572 -11.774  29.872  1.00 67.88           H  
ATOM   4470  HA  ALA C  18      11.261 -11.994  27.000  1.00 67.54           H  
ATOM   4471  HB1 ALA C  18       9.834 -13.946  27.625  1.00 66.24           H  
ATOM   4472  HB2 ALA C  18      11.384 -13.993  28.453  1.00 66.24           H  
ATOM   4473  HB3 ALA C  18       9.938 -13.489  29.323  1.00 66.24           H  
ATOM   4474  N   GLN C  19       8.835 -10.641  28.795  1.00 66.92           N  
ATOM   4475  CA  GLN C  19       7.622  -9.816  28.747  1.00 66.42           C  
ATOM   4476  C   GLN C  19       7.885  -8.408  28.187  1.00 60.08           C  
ATOM   4477  O   GLN C  19       6.997  -7.834  27.557  1.00 62.96           O  
ATOM   4478  CB  GLN C  19       7.009  -9.716  30.157  1.00 66.27           C  
ATOM   4479  CG  GLN C  19       6.467 -11.059  30.686  1.00 67.11           C  
ATOM   4480  CD  GLN C  19       5.881 -10.964  32.099  1.00 65.76           C  
ATOM   4481  NE2 GLN C  19       5.221 -12.034  32.544  1.00 60.77           N  
ATOM   4482  OE1 GLN C  19       6.030  -9.958  32.789  1.00 72.30           O  
ATOM   4483  H   GLN C  19       9.287 -10.718  29.695  1.00 66.92           H  
ATOM   4484  HA  GLN C  19       6.896 -10.300  28.091  1.00 66.42           H  
ATOM   4485  HB3 GLN C  19       6.193  -8.991  30.147  1.00 66.27           H  
ATOM   4486  HB2 GLN C  19       7.757  -9.315  30.843  1.00 66.27           H  
ATOM   4487  HG3 GLN C  19       7.259 -11.807  30.699  1.00 67.11           H  
ATOM   4488  HG2 GLN C  19       5.696 -11.431  30.011  1.00 67.11           H  
ATOM   4489 HE22 GLN C  19       4.822 -12.028  33.472  1.00 60.77           H  
ATOM   4490 HE21 GLN C  19       5.115 -12.853  31.963  1.00 60.77           H  
ATOM   4491  N   MET C  20       9.098  -7.891  28.432  1.00 53.42           N  
ATOM   4492  CA  MET C  20       9.569  -6.595  27.963  1.00 47.21           C  
ATOM   4493  C   MET C  20      10.173  -6.677  26.552  1.00 45.81           C  
ATOM   4494  O   MET C  20      10.582  -7.743  26.092  1.00 48.64           O  
ATOM   4495  CB  MET C  20      10.609  -6.068  28.970  1.00 47.21           C  
ATOM   4496  CG  MET C  20      10.023  -5.545  30.292  1.00 49.36           C  
ATOM   4497  SD  MET C  20       9.373  -3.848  30.215  1.00 47.20           S  
ATOM   4498  CE  MET C  20       7.591  -4.160  30.107  1.00 49.56           C  
ATOM   4499  H   MET C  20       9.766  -8.434  28.961  1.00 53.42           H  
ATOM   4500  HA  MET C  20       8.734  -5.897  27.919  1.00 47.21           H  
ATOM   4501  HB3 MET C  20      11.169  -5.252  28.519  1.00 47.21           H  
ATOM   4502  HB2 MET C  20      11.346  -6.846  29.173  1.00 47.21           H  
ATOM   4503  HG3 MET C  20      10.811  -5.542  31.045  1.00 49.36           H  
ATOM   4504  HG2 MET C  20       9.255  -6.218  30.673  1.00 49.36           H  
ATOM   4505  HE1 MET C  20       7.050  -3.215  30.062  1.00 49.56           H  
ATOM   4506  HE2 MET C  20       7.342  -4.736  29.217  1.00 49.56           H  
ATOM   4507  HE3 MET C  20       7.249  -4.711  30.983  1.00 49.56           H  
ATOM   4508  N   SER C  21      10.237  -5.502  25.919  1.00 37.71           N  
ATOM   4509  CA  SER C  21      10.911  -5.227  24.655  1.00 33.97           C  
ATOM   4510  C   SER C  21      11.626  -3.873  24.786  1.00 28.10           C  
ATOM   4511  O   SER C  21      11.269  -3.087  25.663  1.00 24.01           O  
ATOM   4512  CB  SER C  21       9.879  -5.288  23.507  1.00 33.14           C  
ATOM   4513  OG  SER C  21       8.910  -4.260  23.591  1.00 33.12           O  
ATOM   4514  H   SER C  21       9.868  -4.684  26.384  1.00 37.71           H  
ATOM   4515  HA  SER C  21      11.676  -5.987  24.484  1.00 33.97           H  
ATOM   4516  HB3 SER C  21       9.371  -6.253  23.502  1.00 33.14           H  
ATOM   4517  HB2 SER C  21      10.386  -5.199  22.546  1.00 33.14           H  
ATOM   4518  HG  SER C  21       8.359  -4.429  24.363  1.00 33.12           H  
ATOM   4519  N   LEU C  22      12.638  -3.627  23.935  1.00 25.43           N  
ATOM   4520  CA  LEU C  22      13.551  -2.478  24.039  1.00 27.15           C  
ATOM   4521  C   LEU C  22      12.862  -1.096  24.072  1.00 28.61           C  
ATOM   4522  O   LEU C  22      13.318  -0.228  24.810  1.00 29.26           O  
ATOM   4523  CB  LEU C  22      14.628  -2.580  22.934  1.00 26.31           C  
ATOM   4524  CG  LEU C  22      15.788  -1.559  23.035  1.00 25.56           C  
ATOM   4525  CD1 LEU C  22      16.559  -1.671  24.368  1.00 24.88           C  
ATOM   4526  CD2 LEU C  22      16.725  -1.660  21.813  1.00 24.00           C  
ATOM   4527  H   LEU C  22      12.875  -4.314  23.235  1.00 25.43           H  
ATOM   4528  HA  LEU C  22      14.049  -2.597  25.002  1.00 27.15           H  
ATOM   4529  HB3 LEU C  22      14.140  -2.475  21.963  1.00 26.31           H  
ATOM   4530  HB2 LEU C  22      15.054  -3.585  22.945  1.00 26.31           H  
ATOM   4531  HG  LEU C  22      15.357  -0.559  22.993  1.00 25.56           H  
ATOM   4532 HD11 LEU C  22      17.633  -1.531  24.244  1.00 24.88           H  
ATOM   4533 HD12 LEU C  22      16.220  -0.912  25.074  1.00 24.88           H  
ATOM   4534 HD13 LEU C  22      16.414  -2.642  24.841  1.00 24.88           H  
ATOM   4535 HD21 LEU C  22      16.849  -0.686  21.340  1.00 24.00           H  
ATOM   4536 HD22 LEU C  22      17.720  -2.022  22.076  1.00 24.00           H  
ATOM   4537 HD23 LEU C  22      16.336  -2.338  21.053  1.00 24.00           H  
ATOM   4538  N   GLN C  23      11.755  -0.937  23.328  1.00 30.87           N  
ATOM   4539  CA  GLN C  23      10.905   0.260  23.320  1.00 35.17           C  
ATOM   4540  C   GLN C  23      10.215   0.548  24.672  1.00 33.88           C  
ATOM   4541  O   GLN C  23      10.096   1.716  25.040  1.00 29.86           O  
ATOM   4542  CB  GLN C  23       9.886   0.143  22.164  1.00 41.30           C  
ATOM   4543  CG  GLN C  23       8.894  -1.033  22.306  1.00 46.02           C  
ATOM   4544  CD  GLN C  23       8.082  -1.315  21.043  1.00 49.13           C  
ATOM   4545  NE2 GLN C  23       7.702  -2.579  20.849  1.00 47.01           N  
ATOM   4546  OE1 GLN C  23       7.774  -0.411  20.270  1.00 52.84           O  
ATOM   4547  H   GLN C  23      11.437  -1.705  22.755  1.00 30.87           H  
ATOM   4548  HA  GLN C  23      11.554   1.111  23.103  1.00 35.17           H  
ATOM   4549  HB3 GLN C  23      10.438   0.046  21.227  1.00 41.30           H  
ATOM   4550  HB2 GLN C  23       9.325   1.076  22.080  1.00 41.30           H  
ATOM   4551  HG3 GLN C  23       8.193  -0.844  23.119  1.00 46.02           H  
ATOM   4552  HG2 GLN C  23       9.440  -1.939  22.563  1.00 46.02           H  
ATOM   4553 HE22 GLN C  23       7.152  -2.823  20.038  1.00 47.01           H  
ATOM   4554 HE21 GLN C  23       7.960  -3.298  21.512  1.00 47.01           H  
ATOM   4555  N   GLN C  24       9.797  -0.512  25.388  1.00 31.45           N  
ATOM   4556  CA  GLN C  24       9.194  -0.440  26.722  1.00 33.33           C  
ATOM   4557  C   GLN C  24      10.246  -0.149  27.800  1.00 31.99           C  
ATOM   4558  O   GLN C  24      10.008   0.712  28.646  1.00 31.67           O  
ATOM   4559  CB  GLN C  24       8.450  -1.753  27.047  1.00 34.27           C  
ATOM   4560  CG  GLN C  24       7.237  -2.025  26.139  1.00 36.37           C  
ATOM   4561  CD  GLN C  24       6.650  -3.414  26.387  1.00 36.93           C  
ATOM   4562  NE2 GLN C  24       5.400  -3.482  26.846  1.00 40.30           N  
ATOM   4563  OE1 GLN C  24       7.315  -4.419  26.147  1.00 35.37           O  
ATOM   4564  H   GLN C  24       9.959  -1.443  25.029  1.00 31.45           H  
ATOM   4565  HA  GLN C  24       8.468   0.376  26.731  1.00 33.33           H  
ATOM   4566  HB3 GLN C  24       8.104  -1.723  28.081  1.00 34.27           H  
ATOM   4567  HB2 GLN C  24       9.145  -2.591  26.997  1.00 34.27           H  
ATOM   4568  HG3 GLN C  24       7.531  -1.982  25.091  1.00 36.37           H  
ATOM   4569  HG2 GLN C  24       6.478  -1.255  26.282  1.00 36.37           H  
ATOM   4570 HE22 GLN C  24       4.975  -4.383  27.013  1.00 40.30           H  
ATOM   4571 HE21 GLN C  24       4.870  -2.642  27.026  1.00 40.30           H  
ATOM   4572  N   GLU C  25      11.390  -0.854  27.721  1.00 30.38           N  
ATOM   4573  CA  GLU C  25      12.561  -0.704  28.588  1.00 30.42           C  
ATOM   4574  C   GLU C  25      13.147   0.712  28.564  1.00 29.33           C  
ATOM   4575  O   GLU C  25      13.477   1.232  29.627  1.00 26.71           O  
ATOM   4576  CB  GLU C  25      13.651  -1.707  28.176  1.00 30.50           C  
ATOM   4577  CG  GLU C  25      13.253  -3.183  28.377  1.00 30.45           C  
ATOM   4578  CD  GLU C  25      14.224  -4.197  27.753  1.00 31.21           C  
ATOM   4579  OE1 GLU C  25      15.336  -3.801  27.338  1.00 32.21           O  
ATOM   4580  OE2 GLU C  25      13.841  -5.386  27.717  1.00 27.89           O1-
ATOM   4581  H   GLU C  25      11.482  -1.543  26.986  1.00 30.38           H  
ATOM   4582  HA  GLU C  25      12.258  -0.934  29.609  1.00 30.42           H  
ATOM   4583  HB3 GLU C  25      14.567  -1.504  28.734  1.00 30.50           H  
ATOM   4584  HB2 GLU C  25      13.899  -1.537  27.127  1.00 30.50           H  
ATOM   4585  HG3 GLU C  25      12.262  -3.359  27.966  1.00 30.45           H  
ATOM   4586  HG2 GLU C  25      13.175  -3.391  29.445  1.00 30.45           H  
ATOM   4587  N   LEU C  26      13.237   1.307  27.360  1.00 28.38           N  
ATOM   4588  CA  LEU C  26      13.765   2.649  27.123  1.00 29.03           C  
ATOM   4589  C   LEU C  26      13.002   3.764  27.852  1.00 27.07           C  
ATOM   4590  O   LEU C  26      13.649   4.735  28.225  1.00 24.51           O  
ATOM   4591  CB  LEU C  26      13.867   2.933  25.608  1.00 31.10           C  
ATOM   4592  CG  LEU C  26      15.175   2.411  24.974  1.00 32.21           C  
ATOM   4593  CD1 LEU C  26      15.089   2.425  23.439  1.00 33.99           C  
ATOM   4594  CD2 LEU C  26      16.420   3.172  25.476  1.00 31.96           C  
ATOM   4595  H   LEU C  26      12.956   0.794  26.534  1.00 28.38           H  
ATOM   4596  HA  LEU C  26      14.770   2.651  27.539  1.00 29.03           H  
ATOM   4597  HB3 LEU C  26      13.811   4.007  25.414  1.00 31.10           H  
ATOM   4598  HB2 LEU C  26      12.996   2.508  25.107  1.00 31.10           H  
ATOM   4599  HG  LEU C  26      15.291   1.369  25.272  1.00 32.21           H  
ATOM   4600 HD11 LEU C  26      15.841   1.769  23.002  1.00 33.99           H  
ATOM   4601 HD12 LEU C  26      14.115   2.086  23.087  1.00 33.99           H  
ATOM   4602 HD13 LEU C  26      15.253   3.427  23.041  1.00 33.99           H  
ATOM   4603 HD21 LEU C  26      17.029   3.549  24.654  1.00 31.96           H  
ATOM   4604 HD22 LEU C  26      16.155   4.031  26.095  1.00 31.96           H  
ATOM   4605 HD23 LEU C  26      17.056   2.522  26.078  1.00 31.96           H  
ATOM   4606  N   ARG C  27      11.692   3.599  28.110  1.00 30.14           N  
ATOM   4607  CA  ARG C  27      10.914   4.527  28.939  1.00 31.16           C  
ATOM   4608  C   ARG C  27      11.419   4.593  30.390  1.00 27.50           C  
ATOM   4609  O   ARG C  27      11.528   5.691  30.935  1.00 25.24           O  
ATOM   4610  CB  ARG C  27       9.422   4.151  28.930  1.00 35.78           C  
ATOM   4611  CG  ARG C  27       8.771   4.184  27.534  1.00 40.29           C  
ATOM   4612  CD  ARG C  27       7.270   3.845  27.560  1.00 47.46           C  
ATOM   4613  NE  ARG C  27       6.472   4.887  28.237  1.00 51.19           N  
ATOM   4614  CZ  ARG C  27       5.197   4.798  28.663  1.00 55.85           C  
ATOM   4615  NH1 ARG C  27       4.455   3.696  28.473  1.00 58.46           N  
ATOM   4616  NH2 ARG C  27       4.655   5.844  29.299  1.00 54.09           N1+
ATOM   4617  H   ARG C  27      11.217   2.767  27.790  1.00 30.14           H  
ATOM   4618  HA  ARG C  27      11.018   5.525  28.507  1.00 31.16           H  
ATOM   4619  HB3 ARG C  27       8.890   4.839  29.587  1.00 35.78           H  
ATOM   4620  HB2 ARG C  27       9.288   3.161  29.368  1.00 35.78           H  
ATOM   4621  HG3 ARG C  27       9.285   3.541  26.821  1.00 40.29           H  
ATOM   4622  HG2 ARG C  27       8.895   5.199  27.153  1.00 40.29           H  
ATOM   4623  HD3 ARG C  27       7.145   2.941  28.158  1.00 47.46           H  
ATOM   4624  HD2 ARG C  27       6.893   3.611  26.564  1.00 47.46           H  
ATOM   4625  HE  ARG C  27       6.961   5.755  28.400  1.00 51.19           H  
ATOM   4626 HH12 ARG C  27       3.502   3.652  28.801  1.00 58.46           H  
ATOM   4627 HH11 ARG C  27       4.851   2.902  27.991  1.00 58.46           H  
ATOM   4628 HH22 ARG C  27       3.701   5.805  29.629  1.00 54.09           H  
ATOM   4629 HH21 ARG C  27       5.194   6.684  29.454  1.00 54.09           H  
ATOM   4630  N   TYR C  28      11.738   3.423  30.972  1.00 26.29           N  
ATOM   4631  CA  TYR C  28      12.309   3.302  32.312  1.00 26.36           C  
ATOM   4632  C   TYR C  28      13.757   3.814  32.365  1.00 25.49           C  
ATOM   4633  O   TYR C  28      14.079   4.538  33.301  1.00 22.58           O  
ATOM   4634  CB  TYR C  28      12.212   1.849  32.819  1.00 26.50           C  
ATOM   4635  CG  TYR C  28      10.803   1.279  32.868  1.00 27.86           C  
ATOM   4636  CD1 TYR C  28      10.340   0.445  31.832  1.00 28.05           C  
ATOM   4637  CD2 TYR C  28       9.956   1.565  33.957  1.00 27.40           C  
ATOM   4638  CE1 TYR C  28       9.039  -0.093  31.875  1.00 27.66           C  
ATOM   4639  CE2 TYR C  28       8.661   1.013  34.013  1.00 27.15           C  
ATOM   4640  CZ  TYR C  28       8.198   0.191  32.969  1.00 27.36           C  
ATOM   4641  OH  TYR C  28       6.937  -0.327  33.021  1.00 27.44           O  
ATOM   4642  H   TYR C  28      11.634   2.563  30.452  1.00 26.29           H  
ATOM   4643  HA  TYR C  28      11.715   3.925  32.984  1.00 26.36           H  
ATOM   4644  HB3 TYR C  28      12.630   1.789  33.825  1.00 26.50           H  
ATOM   4645  HB2 TYR C  28      12.831   1.193  32.207  1.00 26.50           H  
ATOM   4646  HD1 TYR C  28      10.984   0.218  31.000  1.00 28.05           H  
ATOM   4647  HD2 TYR C  28      10.296   2.206  34.752  1.00 27.40           H  
ATOM   4648  HE1 TYR C  28       8.697  -0.727  31.070  1.00 27.66           H  
ATOM   4649  HE2 TYR C  28       8.021   1.223  34.857  1.00 27.15           H  
ATOM   4650  HH  TYR C  28       6.731  -0.891  32.272  1.00 27.44           H  
ATOM   4651  N   ILE C  29      14.582   3.478  31.355  1.00 23.97           N  
ATOM   4652  CA  ILE C  29      15.973   3.934  31.220  1.00 23.29           C  
ATOM   4653  C   ILE C  29      16.092   5.464  31.057  1.00 24.71           C  
ATOM   4654  O   ILE C  29      16.948   6.059  31.706  1.00 24.45           O  
ATOM   4655  CB  ILE C  29      16.704   3.234  30.031  1.00 23.59           C  
ATOM   4656  CG1 ILE C  29      16.840   1.708  30.241  1.00 24.43           C  
ATOM   4657  CG2 ILE C  29      18.066   3.844  29.623  1.00 24.35           C  
ATOM   4658  CD1 ILE C  29      17.716   1.275  31.425  1.00 22.96           C  
ATOM   4659  H   ILE C  29      14.238   2.878  30.616  1.00 23.97           H  
ATOM   4660  HA  ILE C  29      16.488   3.674  32.145  1.00 23.29           H  
ATOM   4661  HB  ILE C  29      16.063   3.356  29.160  1.00 23.59           H  
ATOM   4662 HG13 ILE C  29      17.218   1.247  29.328  1.00 24.43           H  
ATOM   4663 HG12 ILE C  29      15.854   1.278  30.386  1.00 24.43           H  
ATOM   4664 HG21 ILE C  29      18.562   3.230  28.871  1.00 24.35           H  
ATOM   4665 HG22 ILE C  29      17.957   4.837  29.185  1.00 24.35           H  
ATOM   4666 HG23 ILE C  29      18.738   3.933  30.475  1.00 24.35           H  
ATOM   4667 HD11 ILE C  29      17.986   0.223  31.336  1.00 22.96           H  
ATOM   4668 HD12 ILE C  29      18.643   1.837  31.469  1.00 22.96           H  
ATOM   4669 HD13 ILE C  29      17.197   1.405  32.375  1.00 22.96           H  
ATOM   4670  N   GLU C  30      15.223   6.067  30.227  1.00 25.94           N  
ATOM   4671  CA  GLU C  30      15.139   7.513  30.003  1.00 26.90           C  
ATOM   4672  C   GLU C  30      14.648   8.288  31.236  1.00 26.27           C  
ATOM   4673  O   GLU C  30      15.157   9.379  31.485  1.00 27.58           O  
ATOM   4674  CB  GLU C  30      14.270   7.809  28.767  1.00 30.26           C  
ATOM   4675  CG  GLU C  30      14.970   7.422  27.440  1.00 30.90           C  
ATOM   4676  CD  GLU C  30      14.072   7.388  26.190  1.00 34.71           C  
ATOM   4677  OE1 GLU C  30      12.865   7.709  26.292  1.00 39.00           O  
ATOM   4678  OE2 GLU C  30      14.621   7.023  25.128  1.00 36.89           O1-
ATOM   4679  H   GLU C  30      14.564   5.506  29.702  1.00 25.94           H  
ATOM   4680  HA  GLU C  30      16.145   7.869  29.780  1.00 26.90           H  
ATOM   4681  HB3 GLU C  30      14.006   8.868  28.735  1.00 30.26           H  
ATOM   4682  HB2 GLU C  30      13.326   7.272  28.872  1.00 30.26           H  
ATOM   4683  HG3 GLU C  30      15.445   6.445  27.535  1.00 30.90           H  
ATOM   4684  HG2 GLU C  30      15.782   8.125  27.254  1.00 30.90           H  
ATOM   4685  N   ALA C  31      13.721   7.695  32.011  1.00 25.26           N  
ATOM   4686  CA  ALA C  31      13.271   8.228  33.296  1.00 23.62           C  
ATOM   4687  C   ALA C  31      14.381   8.178  34.360  1.00 22.53           C  
ATOM   4688  O   ALA C  31      14.642   9.195  34.995  1.00 22.05           O  
ATOM   4689  CB  ALA C  31      12.013   7.481  33.762  1.00 23.02           C  
ATOM   4690  H   ALA C  31      13.333   6.803  31.734  1.00 25.26           H  
ATOM   4691  HA  ALA C  31      12.998   9.275  33.148  1.00 23.62           H  
ATOM   4692  HB1 ALA C  31      11.646   7.886  34.705  1.00 23.02           H  
ATOM   4693  HB2 ALA C  31      11.208   7.579  33.033  1.00 23.02           H  
ATOM   4694  HB3 ALA C  31      12.199   6.416  33.906  1.00 23.02           H  
ATOM   4695  N   LEU C  32      15.043   7.016  34.495  1.00 21.52           N  
ATOM   4696  CA  LEU C  32      16.156   6.776  35.418  1.00 20.34           C  
ATOM   4697  C   LEU C  32      17.390   7.649  35.118  1.00 19.87           C  
ATOM   4698  O   LEU C  32      17.985   8.164  36.064  1.00 19.89           O  
ATOM   4699  CB  LEU C  32      16.517   5.274  35.403  1.00 19.52           C  
ATOM   4700  CG  LEU C  32      15.478   4.367  36.106  1.00 19.44           C  
ATOM   4701  CD1 LEU C  32      15.536   2.920  35.571  1.00 18.37           C  
ATOM   4702  CD2 LEU C  32      15.582   4.434  37.646  1.00 19.86           C  
ATOM   4703  H   LEU C  32      14.765   6.224  33.929  1.00 21.52           H  
ATOM   4704  HA  LEU C  32      15.806   7.042  36.417  1.00 20.34           H  
ATOM   4705  HB3 LEU C  32      17.487   5.106  35.864  1.00 19.52           H  
ATOM   4706  HB2 LEU C  32      16.639   4.974  34.361  1.00 19.52           H  
ATOM   4707  HG  LEU C  32      14.489   4.741  35.849  1.00 19.44           H  
ATOM   4708 HD11 LEU C  32      14.549   2.586  35.251  1.00 18.37           H  
ATOM   4709 HD12 LEU C  32      16.202   2.815  34.714  1.00 18.37           H  
ATOM   4710 HD13 LEU C  32      15.882   2.211  36.316  1.00 18.37           H  
ATOM   4711 HD21 LEU C  32      15.462   3.459  38.117  1.00 19.86           H  
ATOM   4712 HD22 LEU C  32      16.542   4.830  37.975  1.00 19.86           H  
ATOM   4713 HD23 LEU C  32      14.804   5.079  38.057  1.00 19.86           H  
ATOM   4714  N   SER C  33      17.727   7.834  33.827  1.00 19.79           N  
ATOM   4715  CA  SER C  33      18.811   8.709  33.370  1.00 21.00           C  
ATOM   4716  C   SER C  33      18.536  10.196  33.653  1.00 20.67           C  
ATOM   4717  O   SER C  33      19.402  10.850  34.223  1.00 22.20           O  
ATOM   4718  CB  SER C  33      19.184   8.435  31.896  1.00 22.28           C  
ATOM   4719  OG  SER C  33      18.222   8.903  30.975  1.00 22.76           O  
ATOM   4720  H   SER C  33      17.205   7.357  33.103  1.00 19.79           H  
ATOM   4721  HA  SER C  33      19.692   8.419  33.942  1.00 21.00           H  
ATOM   4722  HB3 SER C  33      19.345   7.374  31.724  1.00 22.28           H  
ATOM   4723  HB2 SER C  33      20.128   8.929  31.663  1.00 22.28           H  
ATOM   4724  HG  SER C  33      17.451   8.333  31.025  1.00 22.76           H  
ATOM   4725  N   ALA C  34      17.335  10.694  33.311  1.00 20.12           N  
ATOM   4726  CA  ALA C  34      16.937  12.090  33.517  1.00 20.79           C  
ATOM   4727  C   ALA C  34      16.881  12.510  34.997  1.00 21.85           C  
ATOM   4728  O   ALA C  34      17.239  13.644  35.314  1.00 22.52           O  
ATOM   4729  CB  ALA C  34      15.582  12.332  32.837  1.00 21.79           C  
ATOM   4730  H   ALA C  34      16.663  10.102  32.841  1.00 20.12           H  
ATOM   4731  HA  ALA C  34      17.680  12.720  33.024  1.00 20.79           H  
ATOM   4732  HB1 ALA C  34      15.252  13.364  32.966  1.00 21.79           H  
ATOM   4733  HB2 ALA C  34      15.645  12.143  31.765  1.00 21.79           H  
ATOM   4734  HB3 ALA C  34      14.807  11.681  33.245  1.00 21.79           H  
ATOM   4735  N   ILE C  35      16.458  11.581  35.870  1.00 21.11           N  
ATOM   4736  CA  ILE C  35      16.338  11.788  37.312  1.00 20.86           C  
ATOM   4737  C   ILE C  35      17.702  11.791  38.025  1.00 20.88           C  
ATOM   4738  O   ILE C  35      17.908  12.641  38.893  1.00 20.44           O  
ATOM   4739  CB  ILE C  35      15.388  10.734  37.953  1.00 19.53           C  
ATOM   4740  CG1 ILE C  35      13.948  10.979  37.449  1.00 18.07           C  
ATOM   4741  CG2 ILE C  35      15.401  10.698  39.500  1.00 18.95           C  
ATOM   4742  CD1 ILE C  35      12.959   9.839  37.723  1.00 18.78           C  
ATOM   4743  H   ILE C  35      16.171  10.674  35.526  1.00 21.11           H  
ATOM   4744  HA  ILE C  35      15.895  12.774  37.469  1.00 20.86           H  
ATOM   4745  HB  ILE C  35      15.702   9.749  37.602  1.00 19.53           H  
ATOM   4746 HG13 ILE C  35      13.935  11.186  36.381  1.00 18.07           H  
ATOM   4747 HG12 ILE C  35      13.591  11.895  37.903  1.00 18.07           H  
ATOM   4748 HG21 ILE C  35      14.725   9.936  39.876  1.00 18.95           H  
ATOM   4749 HG22 ILE C  35      16.379  10.456  39.914  1.00 18.95           H  
ATOM   4750 HG23 ILE C  35      15.092  11.655  39.919  1.00 18.95           H  
ATOM   4751 HD11 ILE C  35      12.111   9.890  37.040  1.00 18.78           H  
ATOM   4752 HD12 ILE C  35      13.427   8.864  37.590  1.00 18.78           H  
ATOM   4753 HD13 ILE C  35      12.564   9.895  38.736  1.00 18.78           H  
ATOM   4754  N   VAL C  36      18.615  10.880  37.636  1.00 20.65           N  
ATOM   4755  CA  VAL C  36      19.972  10.850  38.185  1.00 22.64           C  
ATOM   4756  C   VAL C  36      20.837  12.016  37.658  1.00 23.32           C  
ATOM   4757  O   VAL C  36      21.651  12.515  38.427  1.00 25.01           O  
ATOM   4758  CB  VAL C  36      20.685   9.481  37.974  1.00 21.06           C  
ATOM   4759  CG1 VAL C  36      21.177   9.211  36.545  1.00 22.19           C  
ATOM   4760  CG2 VAL C  36      21.850   9.270  38.952  1.00 22.06           C  
ATOM   4761  H   VAL C  36      18.395  10.204  36.917  1.00 20.65           H  
ATOM   4762  HA  VAL C  36      19.880  10.990  39.265  1.00 22.64           H  
ATOM   4763  HB  VAL C  36      19.955   8.704  38.200  1.00 21.06           H  
ATOM   4764 HG11 VAL C  36      21.651   8.235  36.472  1.00 22.19           H  
ATOM   4765 HG12 VAL C  36      20.344   9.218  35.856  1.00 22.19           H  
ATOM   4766 HG13 VAL C  36      21.903   9.947  36.203  1.00 22.19           H  
ATOM   4767 HG21 VAL C  36      22.265   8.271  38.841  1.00 22.06           H  
ATOM   4768 HG22 VAL C  36      22.659   9.979  38.774  1.00 22.06           H  
ATOM   4769 HG23 VAL C  36      21.521   9.372  39.986  1.00 22.06           H  
ATOM   4770  N   GLU C  37      20.602  12.479  36.413  1.00 25.54           N  
ATOM   4771  CA  GLU C  37      21.216  13.680  35.829  1.00 29.00           C  
ATOM   4772  C   GLU C  37      20.810  14.982  36.535  1.00 26.75           C  
ATOM   4773  O   GLU C  37      21.659  15.859  36.685  1.00 27.11           O  
ATOM   4774  CB  GLU C  37      20.912  13.773  34.321  1.00 30.41           C  
ATOM   4775  CG  GLU C  37      21.725  12.763  33.485  1.00 32.54           C  
ATOM   4776  CD  GLU C  37      21.284  12.609  32.018  1.00 36.66           C  
ATOM   4777  OE1 GLU C  37      20.500  13.452  31.526  1.00 36.85           O  
ATOM   4778  OE2 GLU C  37      21.753  11.628  31.400  1.00 38.29           O1-
ATOM   4779  H   GLU C  37      19.935  11.998  35.824  1.00 25.54           H  
ATOM   4780  HA  GLU C  37      22.295  13.588  35.940  1.00 29.00           H  
ATOM   4781  HB3 GLU C  37      21.110  14.782  33.955  1.00 30.41           H  
ATOM   4782  HB2 GLU C  37      19.845  13.603  34.168  1.00 30.41           H  
ATOM   4783  HG3 GLU C  37      21.683  11.791  33.969  1.00 32.54           H  
ATOM   4784  HG2 GLU C  37      22.776  13.052  33.496  1.00 32.54           H  
ATOM   4785  N   THR C  38      19.548  15.069  36.993  1.00 28.24           N  
ATOM   4786  CA  THR C  38      19.060  16.178  37.818  1.00 26.00           C  
ATOM   4787  C   THR C  38      19.760  16.213  39.192  1.00 25.98           C  
ATOM   4788  O   THR C  38      20.146  17.292  39.637  1.00 23.26           O  
ATOM   4789  CB  THR C  38      17.522  16.112  38.040  1.00 26.14           C  
ATOM   4790  CG2 THR C  38      16.938  17.218  38.943  1.00 27.24           C  
ATOM   4791  OG1 THR C  38      16.870  16.193  36.788  1.00 24.71           O  
ATOM   4792  H   THR C  38      18.902  14.311  36.825  1.00 28.24           H  
ATOM   4793  HA  THR C  38      19.293  17.110  37.298  1.00 26.00           H  
ATOM   4794  HB  THR C  38      17.255  15.147  38.471  1.00 26.14           H  
ATOM   4795 HG21 THR C  38      15.848  17.205  38.932  1.00 27.24           H  
ATOM   4796 HG22 THR C  38      17.243  17.101  39.983  1.00 27.24           H  
ATOM   4797 HG23 THR C  38      17.256  18.207  38.611  1.00 27.24           H  
ATOM   4798  HG1 THR C  38      17.091  15.412  36.271  1.00 24.71           H  
ATOM   4799  N   GLY C  39      19.966  15.030  39.798  1.00 24.58           N  
ATOM   4800  CA  GLY C  39      20.658  14.873  41.074  1.00 24.26           C  
ATOM   4801  C   GLY C  39      22.171  15.115  40.947  1.00 24.53           C  
ATOM   4802  O   GLY C  39      22.747  15.743  41.831  1.00 22.12           O  
ATOM   4803  H   GLY C  39      19.628  14.186  39.357  1.00 24.58           H  
ATOM   4804  HA3 GLY C  39      20.488  13.857  41.420  1.00 24.26           H  
ATOM   4805  HA2 GLY C  39      20.228  15.545  41.819  1.00 24.26           H  
ATOM   4806  N   GLN C  40      22.804  14.658  39.849  1.00 25.10           N  
ATOM   4807  CA  GLN C  40      24.218  14.873  39.522  1.00 28.52           C  
ATOM   4808  C   GLN C  40      24.582  16.353  39.355  1.00 27.89           C  
ATOM   4809  O   GLN C  40      25.576  16.783  39.937  1.00 27.00           O  
ATOM   4810  CB  GLN C  40      24.607  14.097  38.246  1.00 31.37           C  
ATOM   4811  CG  GLN C  40      24.890  12.603  38.469  1.00 31.55           C  
ATOM   4812  CD  GLN C  40      25.011  11.865  37.135  1.00 31.28           C  
ATOM   4813  NE2 GLN C  40      26.222  11.451  36.773  1.00 28.18           N  
ATOM   4814  OE1 GLN C  40      24.022  11.675  36.433  1.00 31.94           O  
ATOM   4815  H   GLN C  40      22.279  14.117  39.173  1.00 25.10           H  
ATOM   4816  HA  GLN C  40      24.809  14.485  40.355  1.00 28.52           H  
ATOM   4817  HB3 GLN C  40      25.504  14.534  37.801  1.00 31.37           H  
ATOM   4818  HB2 GLN C  40      23.822  14.229  37.502  1.00 31.37           H  
ATOM   4819  HG3 GLN C  40      24.088  12.139  39.037  1.00 31.55           H  
ATOM   4820  HG2 GLN C  40      25.797  12.476  39.062  1.00 31.55           H  
ATOM   4821 HE22 GLN C  40      26.356  10.992  35.884  1.00 28.18           H  
ATOM   4822 HE21 GLN C  40      27.030  11.658  37.348  1.00 28.18           H  
ATOM   4823  N   LYS C  41      23.764  17.097  38.589  1.00 31.17           N  
ATOM   4824  CA  LYS C  41      23.936  18.532  38.360  1.00 33.44           C  
ATOM   4825  C   LYS C  41      23.681  19.394  39.607  1.00 31.92           C  
ATOM   4826  O   LYS C  41      24.305  20.447  39.725  1.00 32.60           O  
ATOM   4827  CB  LYS C  41      23.073  19.000  37.174  1.00 36.36           C  
ATOM   4828  CG  LYS C  41      23.628  18.542  35.812  1.00 40.96           C  
ATOM   4829  CD  LYS C  41      22.971  19.238  34.609  1.00 42.69           C  
ATOM   4830  CE  LYS C  41      23.407  20.708  34.449  1.00 46.22           C  
ATOM   4831  NZ  LYS C  41      22.813  21.330  33.254  1.00 47.98           N1+
ATOM   4832  H   LYS C  41      22.973  16.662  38.132  1.00 31.17           H  
ATOM   4833  HA  LYS C  41      24.979  18.685  38.083  1.00 33.44           H  
ATOM   4834  HB3 LYS C  41      23.051  20.089  37.183  1.00 36.36           H  
ATOM   4835  HB2 LYS C  41      22.037  18.679  37.298  1.00 36.36           H  
ATOM   4836  HG3 LYS C  41      23.498  17.465  35.715  1.00 40.96           H  
ATOM   4837  HG2 LYS C  41      24.706  18.709  35.773  1.00 40.96           H  
ATOM   4838  HD3 LYS C  41      21.886  19.182  34.716  1.00 42.69           H  
ATOM   4839  HD2 LYS C  41      23.214  18.676  33.706  1.00 42.69           H  
ATOM   4840  HE3 LYS C  41      24.493  20.769  34.365  1.00 46.22           H  
ATOM   4841  HE2 LYS C  41      23.119  21.301  35.316  1.00 46.22           H  
ATOM   4842  HZ1 LYS C  41      21.806  21.313  33.330  1.00 47.98           H  
ATOM   4843  HZ2 LYS C  41      23.129  22.287  33.180  1.00 47.98           H  
ATOM   4844  HZ3 LYS C  41      23.097  20.818  32.430  1.00 47.98           H  
ATOM   4845  N   MET C  42      22.816  18.927  40.523  1.00 29.43           N  
ATOM   4846  CA  MET C  42      22.609  19.539  41.835  1.00 28.21           C  
ATOM   4847  C   MET C  42      23.833  19.355  42.751  1.00 26.97           C  
ATOM   4848  O   MET C  42      24.302  20.348  43.302  1.00 25.88           O  
ATOM   4849  CB  MET C  42      21.331  18.979  42.480  1.00 26.87           C  
ATOM   4850  CG  MET C  42      20.029  19.580  41.937  1.00 27.22           C  
ATOM   4851  SD  MET C  42      18.540  18.760  42.571  1.00 26.18           S  
ATOM   4852  CE  MET C  42      18.518  19.370  44.280  1.00 24.36           C  
ATOM   4853  H   MET C  42      22.322  18.063  40.349  1.00 29.43           H  
ATOM   4854  HA  MET C  42      22.473  20.613  41.698  1.00 28.21           H  
ATOM   4855  HB3 MET C  42      21.357  19.164  43.552  1.00 26.87           H  
ATOM   4856  HB2 MET C  42      21.301  17.898  42.352  1.00 26.87           H  
ATOM   4857  HG3 MET C  42      20.012  19.524  40.850  1.00 27.22           H  
ATOM   4858  HG2 MET C  42      19.972  20.641  42.182  1.00 27.22           H  
ATOM   4859  HE1 MET C  42      17.621  19.019  44.789  1.00 24.36           H  
ATOM   4860  HE2 MET C  42      19.385  19.013  44.834  1.00 24.36           H  
ATOM   4861  HE3 MET C  42      18.520  20.460  44.297  1.00 24.36           H  
ATOM   4862  N   LEU C  43      24.362  18.121  42.862  1.00 28.43           N  
ATOM   4863  CA  LEU C  43      25.583  17.806  43.623  1.00 30.35           C  
ATOM   4864  C   LEU C  43      26.820  18.565  43.111  1.00 33.86           C  
ATOM   4865  O   LEU C  43      27.609  19.041  43.925  1.00 35.54           O  
ATOM   4866  CB  LEU C  43      25.873  16.291  43.563  1.00 28.90           C  
ATOM   4867  CG  LEU C  43      24.878  15.388  44.313  1.00 27.34           C  
ATOM   4868  CD1 LEU C  43      25.011  13.931  43.843  1.00 26.74           C  
ATOM   4869  CD2 LEU C  43      24.989  15.510  45.846  1.00 27.76           C  
ATOM   4870  H   LEU C  43      23.924  17.346  42.383  1.00 28.43           H  
ATOM   4871  HA  LEU C  43      25.417  18.110  44.657  1.00 30.35           H  
ATOM   4872  HB3 LEU C  43      26.873  16.088  43.945  1.00 28.90           H  
ATOM   4873  HB2 LEU C  43      25.897  15.991  42.514  1.00 28.90           H  
ATOM   4874  HG  LEU C  43      23.878  15.717  44.046  1.00 27.34           H  
ATOM   4875 HD11 LEU C  43      24.892  13.223  44.662  1.00 26.74           H  
ATOM   4876 HD12 LEU C  43      24.243  13.706  43.105  1.00 26.74           H  
ATOM   4877 HD13 LEU C  43      25.977  13.735  43.377  1.00 26.74           H  
ATOM   4878 HD21 LEU C  43      24.011  15.524  46.323  1.00 27.76           H  
ATOM   4879 HD22 LEU C  43      25.520  14.667  46.277  1.00 27.76           H  
ATOM   4880 HD23 LEU C  43      25.510  16.416  46.152  1.00 27.76           H  
ATOM   4881  N   GLU C  44      26.933  18.677  41.777  1.00 34.91           N  
ATOM   4882  CA  GLU C  44      27.957  19.421  41.045  1.00 35.61           C  
ATOM   4883  C   GLU C  44      27.878  20.943  41.279  1.00 32.80           C  
ATOM   4884  O   GLU C  44      28.922  21.588  41.370  1.00 37.36           O  
ATOM   4885  CB  GLU C  44      27.822  19.035  39.557  1.00 37.42           C  
ATOM   4886  CG  GLU C  44      28.822  19.681  38.574  1.00 39.29           C  
ATOM   4887  CD  GLU C  44      28.692  19.198  37.115  1.00 41.03           C  
ATOM   4888  OE1 GLU C  44      29.546  19.632  36.312  1.00 44.27           O  
ATOM   4889  OE2 GLU C  44      27.766  18.412  36.806  1.00 41.31           O1-
ATOM   4890  H   GLU C  44      26.239  18.223  41.198  1.00 34.91           H  
ATOM   4891  HA  GLU C  44      28.932  19.082  41.400  1.00 35.61           H  
ATOM   4892  HB3 GLU C  44      26.811  19.280  39.234  1.00 37.42           H  
ATOM   4893  HB2 GLU C  44      27.908  17.952  39.474  1.00 37.42           H  
ATOM   4894  HG3 GLU C  44      29.838  19.479  38.915  1.00 39.29           H  
ATOM   4895  HG2 GLU C  44      28.702  20.765  38.577  1.00 39.29           H  
ATOM   4896  N   ALA C  45      26.649  21.470  41.424  1.00 31.75           N  
ATOM   4897  CA  ALA C  45      26.355  22.860  41.783  1.00 33.58           C  
ATOM   4898  C   ALA C  45      26.531  23.174  43.284  1.00 34.31           C  
ATOM   4899  O   ALA C  45      26.406  24.340  43.658  1.00 37.01           O  
ATOM   4900  CB  ALA C  45      24.930  23.206  41.319  1.00 32.44           C  
ATOM   4901  H   ALA C  45      25.843  20.868  41.322  1.00 31.75           H  
ATOM   4902  HA  ALA C  45      27.048  23.506  41.241  1.00 33.58           H  
ATOM   4903  HB1 ALA C  45      24.675  24.241  41.547  1.00 32.44           H  
ATOM   4904  HB2 ALA C  45      24.832  23.082  40.240  1.00 32.44           H  
ATOM   4905  HB3 ALA C  45      24.184  22.570  41.796  1.00 32.44           H  
ATOM   4906  N   GLY C  46      26.832  22.157  44.109  1.00 34.34           N  
ATOM   4907  CA  GLY C  46      27.110  22.312  45.535  1.00 33.57           C  
ATOM   4908  C   GLY C  46      25.845  22.236  46.404  1.00 34.16           C  
ATOM   4909  O   GLY C  46      25.930  22.571  47.585  1.00 32.67           O  
ATOM   4910  H   GLY C  46      26.916  21.224  43.729  1.00 34.34           H  
ATOM   4911  HA3 GLY C  46      27.635  23.248  45.731  1.00 33.57           H  
ATOM   4912  HA2 GLY C  46      27.781  21.508  45.839  1.00 33.57           H  
ATOM   4913  N   GLU C  47      24.694  21.792  45.859  1.00 32.49           N  
ATOM   4914  CA  GLU C  47      23.471  21.509  46.622  1.00 30.47           C  
ATOM   4915  C   GLU C  47      23.690  20.338  47.592  1.00 25.81           C  
ATOM   4916  O   GLU C  47      24.435  19.409  47.269  1.00 27.54           O  
ATOM   4917  CB  GLU C  47      22.298  21.151  45.680  1.00 32.42           C  
ATOM   4918  CG  GLU C  47      21.948  22.177  44.576  1.00 36.49           C  
ATOM   4919  CD  GLU C  47      21.125  23.401  45.013  1.00 37.17           C  
ATOM   4920  OE1 GLU C  47      20.540  24.024  44.101  1.00 39.80           O  
ATOM   4921  OE2 GLU C  47      21.079  23.708  46.225  1.00 42.76           O1-
ATOM   4922  H   GLU C  47      24.675  21.525  44.883  1.00 32.49           H  
ATOM   4923  HA  GLU C  47      23.221  22.400  47.199  1.00 30.47           H  
ATOM   4924  HB3 GLU C  47      21.404  20.957  46.276  1.00 32.42           H  
ATOM   4925  HB2 GLU C  47      22.514  20.193  45.210  1.00 32.42           H  
ATOM   4926  HG3 GLU C  47      21.373  21.657  43.810  1.00 36.49           H  
ATOM   4927  HG2 GLU C  47      22.849  22.530  44.076  1.00 36.49           H  
ATOM   4928  N   SER C  48      23.010  20.400  48.748  1.00 23.46           N  
ATOM   4929  CA  SER C  48      23.110  19.380  49.789  1.00 22.45           C  
ATOM   4930  C   SER C  48      22.556  18.018  49.335  1.00 22.39           C  
ATOM   4931  O   SER C  48      21.600  17.973  48.559  1.00 19.83           O  
ATOM   4932  CB  SER C  48      22.462  19.890  51.096  1.00 21.59           C  
ATOM   4933  OG  SER C  48      21.052  19.787  51.106  1.00 19.80           O  
ATOM   4934  H   SER C  48      22.396  21.180  48.933  1.00 23.46           H  
ATOM   4935  HA  SER C  48      24.176  19.275  49.980  1.00 22.45           H  
ATOM   4936  HB3 SER C  48      22.750  20.924  51.294  1.00 21.59           H  
ATOM   4937  HB2 SER C  48      22.836  19.304  51.936  1.00 21.59           H
[truncated: 291,501 more chars]
