# Supplementary material for: The effects of nature‐inspired amino acid substitutions on structural and biochemical properties of the E. coli L‐asparaginase EcAIII
Source: Protein Sci. 2023 Jun 1;32(6):e4647. doi: 10.1002/pro.4647 (PMC10204187; doi:10.1002/pro.4647)
Supplement: Supplementary file 5 — DATA S2. Supporting Information. [file PRO-32-e4647-s005.zip › docking_results_orthologs_EcAIII_PDB_files/EcAIII_mutants/M200T_ECA3_E_Coli.pdb]

TITLE     M200T_ECA3_E_Coli
REMARK   4      COMPLIES WITH FORMAT V. 3.0, 1-DEC-2006
REMARK 888
REMARK 888 WRITTEN BY MAESTRO (A PRODUCT OF SCHRODINGER, LLC)
ATOM      1  N   ALA A   2      17.216 -23.929  81.318  1.00108.24           N1+
ATOM      2  CA  ALA A   2      17.257 -24.074  82.815  1.00107.84           C  
ATOM      3  C   ALA A   2      17.263 -22.662  83.449  1.00 99.70           C  
ATOM      4  O   ALA A   2      16.437 -22.426  84.331  1.00 92.01           O  
ATOM      5  CB  ALA A   2      18.428 -24.950  83.298  1.00100.81           C  
ATOM      6  H1  ALA A   2      17.261 -24.848  80.900  1.00108.24           H  
ATOM      7  H2  ALA A   2      16.350 -23.482  81.047  1.00108.24           H  
ATOM      8  H3  ALA A   2      18.004 -23.381  81.005  1.00108.24           H  
ATOM      9  HA  ALA A   2      16.308 -24.564  83.042  1.00107.84           H  
ATOM     10  HB1 ALA A   2      18.399 -25.080  84.381  1.00100.81           H  
ATOM     11  HB2 ALA A   2      18.386 -25.950  82.863  1.00100.81           H  
ATOM     12  HB3 ALA A   2      19.399 -24.520  83.044  1.00100.81           H  
ATOM     13  N   LYS A   3      18.195 -21.766  83.053  1.00 88.64           N  
ATOM     14  CA  LYS A   3      18.350 -20.431  83.637  1.00 82.66           C  
ATOM     15  C   LYS A   3      17.465 -19.399  82.907  1.00 62.54           C  
ATOM     16  O   LYS A   3      17.961 -18.383  82.418  1.00 62.02           O  
ATOM     17  CB  LYS A   3      19.855 -20.058  83.673  1.00 79.80           C  
ATOM     18  CG  LYS A   3      20.199 -19.040  84.779  1.00 91.75           C  
ATOM     19  CD  LYS A   3      20.257 -19.686  86.182  1.00 97.35           C  
ATOM     20  CE  LYS A   3      19.886 -18.756  87.352  1.00 96.58           C  
ATOM     21  NZ  LYS A   3      20.808 -17.616  87.501  1.00101.23           N1+
ATOM     22  H   LYS A   3      18.872 -22.013  82.348  1.00 88.64           H  
ATOM     23  HA  LYS A   3      17.985 -20.452  84.665  1.00 82.66           H  
ATOM     24  HB3 LYS A   3      20.182 -19.695  82.697  1.00 79.80           H  
ATOM     25  HB2 LYS A   3      20.455 -20.951  83.859  1.00 79.80           H  
ATOM     26  HG3 LYS A   3      19.465 -18.236  84.763  1.00 91.75           H  
ATOM     27  HG2 LYS A   3      21.157 -18.571  84.555  1.00 91.75           H  
ATOM     28  HD3 LYS A   3      21.263 -20.076  86.343  1.00 97.35           H  
ATOM     29  HD2 LYS A   3      19.611 -20.563  86.224  1.00 97.35           H  
ATOM     30  HE3 LYS A   3      19.898 -19.323  88.284  1.00 96.58           H  
ATOM     31  HE2 LYS A   3      18.869 -18.385  87.228  1.00 96.58           H  
ATOM     32  HZ1 LYS A   3      20.784 -17.052  86.663  1.00101.23           H  
ATOM     33  HZ2 LYS A   3      20.519 -17.052  88.288  1.00101.23           H  
ATOM     34  HZ3 LYS A   3      21.747 -17.954  87.655  1.00101.23           H  
ATOM     35  N   ALA A   4      16.153 -19.691  82.865  1.00 53.85           N  
ATOM     36  CA  ALA A   4      15.109 -18.808  82.356  1.00 52.36           C  
ATOM     37  C   ALA A   4      14.936 -17.577  83.258  1.00 51.42           C  
ATOM     38  O   ALA A   4      15.151 -17.667  84.468  1.00 38.98           O  
ATOM     39  CB  ALA A   4      13.799 -19.599  82.247  1.00 47.79           C  
ATOM     40  H   ALA A   4      15.831 -20.542  83.304  1.00 53.85           H  
ATOM     41  HA  ALA A   4      15.409 -18.480  81.359  1.00 52.36           H  
ATOM     42  HB1 ALA A   4      12.995 -18.983  81.844  1.00 47.79           H  
ATOM     43  HB2 ALA A   4      13.916 -20.453  81.582  1.00 47.79           H  
ATOM     44  HB3 ALA A   4      13.473 -19.978  83.215  1.00 47.79           H  
ATOM     45  N   VAL A   5      14.573 -16.447  82.641  1.00 42.74           N  
ATOM     46  CA  VAL A   5      14.565 -15.137  83.283  1.00 38.57           C  
ATOM     47  C   VAL A   5      13.664 -14.168  82.513  1.00 42.42           C  
ATOM     48  O   VAL A   5      13.618 -14.221  81.287  1.00 35.50           O  
ATOM     49  CB  VAL A   5      16.009 -14.556  83.403  1.00 37.11           C  
ATOM     50  CG1 VAL A   5      16.812 -14.555  82.086  1.00 41.57           C  
ATOM     51  CG2 VAL A   5      16.102 -13.180  84.094  1.00 40.67           C  
ATOM     52  H   VAL A   5      14.374 -16.457  81.649  1.00 42.74           H  
ATOM     53  HA  VAL A   5      14.136 -15.251  84.280  1.00 38.57           H  
ATOM     54  HB  VAL A   5      16.535 -15.240  84.058  1.00 37.11           H  
ATOM     55 HG11 VAL A   5      17.784 -14.079  82.216  1.00 41.57           H  
ATOM     56 HG12 VAL A   5      17.002 -15.571  81.739  1.00 41.57           H  
ATOM     57 HG13 VAL A   5      16.293 -14.031  81.289  1.00 41.57           H  
ATOM     58 HG21 VAL A   5      17.141 -12.899  84.266  1.00 40.67           H  
ATOM     59 HG22 VAL A   5      15.648 -12.384  83.504  1.00 40.67           H  
ATOM     60 HG23 VAL A   5      15.612 -13.196  85.065  1.00 40.67           H  
ATOM     61  N   ILE A   6      12.979 -13.301  83.270  1.00 43.76           N  
ATOM     62  CA  ILE A   6      12.185 -12.184  82.771  1.00 43.43           C  
ATOM     63  C   ILE A   6      12.699 -10.876  83.394  1.00 44.88           C  
ATOM     64  O   ILE A   6      13.140 -10.866  84.543  1.00 40.98           O  
ATOM     65  CB  ILE A   6      10.662 -12.356  83.087  1.00 41.68           C  
ATOM     66  CG1 ILE A   6       9.799 -11.141  82.653  1.00 37.34           C  
ATOM     67  CG2 ILE A   6      10.375 -12.730  84.558  1.00 42.35           C  
ATOM     68  CD1 ILE A   6       8.292 -11.406  82.593  1.00 41.11           C  
ATOM     69  H   ILE A   6      13.081 -13.337  84.276  1.00 43.76           H  
ATOM     70  HA  ILE A   6      12.302 -12.110  81.690  1.00 43.43           H  
ATOM     71  HB  ILE A   6      10.327 -13.191  82.473  1.00 41.68           H  
ATOM     72 HG13 ILE A   6      10.117 -10.799  81.667  1.00 37.34           H  
ATOM     73 HG12 ILE A   6       9.965 -10.306  83.335  1.00 37.34           H  
ATOM     74 HG21 ILE A   6       9.308 -12.857  84.739  1.00 42.35           H  
ATOM     75 HG22 ILE A   6      10.852 -13.670  84.833  1.00 42.35           H  
ATOM     76 HG23 ILE A   6      10.736 -11.969  85.246  1.00 42.35           H  
ATOM     77 HD11 ILE A   6       7.823 -10.816  81.806  1.00 41.11           H  
ATOM     78 HD12 ILE A   6       8.084 -12.453  82.388  1.00 41.11           H  
ATOM     79 HD13 ILE A   6       7.809 -11.142  83.535  1.00 41.11           H  
ATOM     80  N   ALA A   7      12.580  -9.797  82.611  1.00 42.55           N  
ATOM     81  CA  ALA A   7      12.630  -8.416  83.063  1.00 37.15           C  
ATOM     82  C   ALA A   7      11.431  -7.678  82.459  1.00 38.15           C  
ATOM     83  O   ALA A   7      11.000  -8.011  81.355  1.00 32.66           O  
ATOM     84  CB  ALA A   7      13.962  -7.772  82.650  1.00 40.16           C  
ATOM     85  H   ALA A   7      12.242  -9.918  81.664  1.00 42.55           H  
ATOM     86  HA  ALA A   7      12.536  -8.379  84.145  1.00 37.15           H  
ATOM     87  HB1 ALA A   7      14.000  -6.722  82.943  1.00 40.16           H  
ATOM     88  HB2 ALA A   7      14.799  -8.275  83.132  1.00 40.16           H  
ATOM     89  HB3 ALA A   7      14.120  -7.821  81.574  1.00 40.16           H  
ATOM     90  N   ILE A   8      10.926  -6.681  83.194  1.00 34.36           N  
ATOM     91  CA  ILE A   8       9.835  -5.799  82.784  1.00 36.15           C  
ATOM     92  C   ILE A   8      10.190  -4.337  83.101  1.00 40.71           C  
ATOM     93  O   ILE A   8      11.082  -4.080  83.913  1.00 34.45           O  
ATOM     94  CB  ILE A   8       8.490  -6.156  83.489  1.00 37.00           C  
ATOM     95  CG1 ILE A   8       8.517  -6.050  85.034  1.00 37.91           C  
ATOM     96  CG2 ILE A   8       7.969  -7.532  83.036  1.00 39.82           C  
ATOM     97  CD1 ILE A   8       7.129  -6.152  85.682  1.00 37.93           C  
ATOM     98  H   ILE A   8      11.345  -6.466  84.091  1.00 34.36           H  
ATOM     99  HA  ILE A   8       9.703  -5.857  81.706  1.00 36.15           H  
ATOM    100  HB  ILE A   8       7.751  -5.434  83.137  1.00 37.00           H  
ATOM    101 HG13 ILE A   8       8.963  -5.111  85.361  1.00 37.91           H  
ATOM    102 HG12 ILE A   8       9.157  -6.837  85.435  1.00 37.91           H  
ATOM    103 HG21 ILE A   8       6.952  -7.707  83.383  1.00 39.82           H  
ATOM    104 HG22 ILE A   8       7.959  -7.608  81.949  1.00 39.82           H  
ATOM    105 HG23 ILE A   8       8.591  -8.339  83.420  1.00 39.82           H  
ATOM    106 HD11 ILE A   8       7.124  -5.662  86.654  1.00 37.93           H  
ATOM    107 HD12 ILE A   8       6.359  -5.679  85.072  1.00 37.93           H  
ATOM    108 HD13 ILE A   8       6.843  -7.192  85.838  1.00 37.93           H  
ATOM    109  N   HIS A   9       9.497  -3.405  82.445  1.00 35.99           N  
ATOM    110  CA  HIS A   9       9.550  -1.978  82.708  1.00 31.75           C  
ATOM    111  C   HIS A   9       8.146  -1.381  82.608  1.00 34.93           C  
ATOM    112  O   HIS A   9       7.299  -1.867  81.855  1.00 31.69           O  
ATOM    113  CB  HIS A   9      10.633  -1.250  81.881  1.00 35.90           C  
ATOM    114  CG  HIS A   9      10.273  -0.942  80.446  1.00 38.41           C  
ATOM    115  CD2 HIS A   9      10.592  -1.641  79.303  1.00 36.31           C  
ATOM    116  ND1 HIS A   9       9.490   0.162  80.088  1.00 33.23           N  
ATOM    117  CE1 HIS A   9       9.364   0.074  78.769  1.00 37.48           C  
ATOM    118  NE2 HIS A   9      10.020  -0.959  78.251  1.00 32.98           N  
ATOM    119  H   HIS A   9       8.796  -3.702  81.767  1.00 35.99           H  
ATOM    120  HA  HIS A   9       9.838  -1.874  83.749  1.00 31.75           H  
ATOM    121  HB3 HIS A   9      11.554  -1.830  81.894  1.00 35.90           H  
ATOM    122  HB2 HIS A   9      10.879  -0.302  82.362  1.00 35.90           H  
ATOM    123  HD2 HIS A   9      11.143  -2.547  79.143  1.00 36.31           H  
ATOM    124  HE1 HIS A   9       8.786   0.770  78.185  1.00 37.48           H  
ATOM    125  HE2 HIS A   9      10.054  -1.253  77.275  1.00 32.98           H  
ATOM    126  N   GLY A  10       7.929  -0.319  83.380  1.00 35.84           N  
ATOM    127  CA  GLY A  10       6.759   0.545  83.372  1.00 38.07           C  
ATOM    128  C   GLY A  10       7.140   1.976  82.979  1.00 33.98           C  
ATOM    129  O   GLY A  10       6.456   2.917  83.376  1.00 39.20           O  
ATOM    130  H   GLY A  10       8.711  -0.007  83.956  1.00 35.84           H  
ATOM    131  HA3 GLY A  10       6.334   0.547  84.372  1.00 38.07           H  
ATOM    132  HA2 GLY A  10       5.988   0.180  82.693  1.00 38.07           H  
ATOM    133  N   GLY A  11       8.250   2.139  82.248  1.00 35.10           N  
ATOM    134  CA  GLY A  11       8.744   3.404  81.725  1.00 37.36           C  
ATOM    135  C   GLY A  11       9.941   3.968  82.502  1.00 37.99           C  
ATOM    136  O   GLY A  11      10.023   3.841  83.728  1.00 37.04           O  
ATOM    137  H   GLY A  11       8.706   1.305  81.900  1.00 35.10           H  
ATOM    138  HA3 GLY A  11       7.955   4.157  81.698  1.00 37.36           H  
ATOM    139  HA2 GLY A  11       9.018   3.212  80.692  1.00 37.36           H  
ATOM    140  N   ALA A  12      10.872   4.600  81.773  1.00 41.27           N  
ATOM    141  CA  ALA A  12      11.995   5.389  82.281  1.00 41.62           C  
ATOM    142  C   ALA A  12      11.613   6.871  82.221  1.00 46.06           C  
ATOM    143  O   ALA A  12      10.939   7.294  81.281  1.00 43.70           O  
ATOM    144  CB  ALA A  12      13.211   5.200  81.359  1.00 38.90           C  
ATOM    145  H   ALA A  12      10.696   4.673  80.772  1.00 41.27           H  
ATOM    146  HA  ALA A  12      12.259   5.117  83.295  1.00 41.62           H  
ATOM    147  HB1 ALA A  12      14.054   5.809  81.689  1.00 38.90           H  
ATOM    148  HB2 ALA A  12      13.550   4.166  81.365  1.00 38.90           H  
ATOM    149  HB3 ALA A  12      12.986   5.473  80.327  1.00 38.90           H  
ATOM    150  N   GLY A  13      12.059   7.676  83.190  1.00 45.24           N  
ATOM    151  CA  GLY A  13      11.774   9.101  83.178  1.00 52.45           C  
ATOM    152  C   GLY A  13      12.248   9.829  84.430  1.00 65.80           C  
ATOM    153  O   GLY A  13      12.949   9.280  85.286  1.00 48.78           O  
ATOM    154  H   GLY A  13      12.622   7.307  83.952  1.00 45.24           H  
ATOM    155  HA3 GLY A  13      10.698   9.253  83.074  1.00 52.45           H  
ATOM    156  HA2 GLY A  13      12.251   9.554  82.307  1.00 52.45           H  
ATOM    157  N   ALA A  14      11.862  11.104  84.526  1.00 72.36           N  
ATOM    158  CA  ALA A  14      12.139  11.996  85.643  1.00 75.78           C  
ATOM    159  C   ALA A  14      11.141  11.716  86.782  1.00 82.97           C  
ATOM    160  O   ALA A  14      10.276  12.537  87.091  1.00 92.64           O  
ATOM    161  CB  ALA A  14      12.002  13.446  85.149  1.00 58.70           C  
ATOM    162  H   ALA A  14      11.266  11.468  83.799  1.00 72.36           H  
ATOM    163  HA  ALA A  14      13.155  11.845  85.999  1.00 75.78           H  
ATOM    164  HB1 ALA A  14      12.202  14.151  85.957  1.00 58.70           H  
ATOM    165  HB2 ALA A  14      12.717  13.658  84.353  1.00 58.70           H  
ATOM    166  HB3 ALA A  14      11.002  13.657  84.767  1.00 58.70           H  
ATOM    167  N   ILE A  15      11.252  10.530  87.394  1.00 86.15           N  
ATOM    168  CA  ILE A  15      10.500  10.128  88.579  1.00 83.53           C  
ATOM    169  C   ILE A  15      11.100  10.934  89.745  1.00 89.56           C  
ATOM    170  O   ILE A  15      12.165  10.588  90.258  1.00 82.96           O  
ATOM    171  CB  ILE A  15      10.629   8.590  88.822  1.00 87.24           C  
ATOM    172  CG1 ILE A  15      10.320   7.757  87.550  1.00 87.61           C  
ATOM    173  CG2 ILE A  15       9.719   8.162  89.995  1.00 74.97           C  
ATOM    174  CD1 ILE A  15      10.449   6.235  87.721  1.00 88.77           C  
ATOM    175  H   ILE A  15      11.963   9.897  87.053  1.00 86.15           H  
ATOM    176  HA  ILE A  15       9.447  10.387  88.445  1.00 83.53           H  
ATOM    177  HB  ILE A  15      11.659   8.363  89.106  1.00 87.24           H  
ATOM    178 HG13 ILE A  15      10.998   8.043  86.747  1.00 87.61           H  
ATOM    179 HG12 ILE A  15       9.316   7.990  87.191  1.00 87.61           H  
ATOM    180 HG21 ILE A  15       9.807   7.103  90.213  1.00 74.97           H  
ATOM    181 HG22 ILE A  15       9.965   8.684  90.920  1.00 74.97           H  
ATOM    182 HG23 ILE A  15       8.671   8.363  89.775  1.00 74.97           H  
ATOM    183 HD11 ILE A  15      10.396   5.731  86.756  1.00 88.77           H  
ATOM    184 HD12 ILE A  15      11.380   5.948  88.201  1.00 88.77           H  
ATOM    185 HD13 ILE A  15       9.643   5.836  88.328  1.00 88.77           H  
ATOM    186  N   SER A  16      10.467  12.057  90.105  1.00 95.18           N  
ATOM    187  CA  SER A  16      10.962  12.944  91.148  1.00 95.07           C  
ATOM    188  C   SER A  16      10.582  12.401  92.531  1.00 96.02           C  
ATOM    189  O   SER A  16       9.395  12.279  92.833  1.00107.48           O  
ATOM    190  CB  SER A  16      10.414  14.362  90.892  1.00 96.88           C  
ATOM    191  OG  SER A  16      10.855  15.286  91.868  1.00110.02           O  
ATOM    192  H   SER A  16       9.627  12.353  89.628  1.00 95.18           H  
ATOM    193  HA  SER A  16      12.051  12.996  91.075  1.00 95.07           H  
ATOM    194  HB3 SER A  16       9.325  14.358  90.875  1.00 96.88           H  
ATOM    195  HB2 SER A  16      10.740  14.716  89.913  1.00 96.88           H  
ATOM    196  HG  SER A  16      11.773  15.502  91.685  1.00110.02           H  
ATOM    197  N   ARG A  17      11.612  12.125  93.346  1.00 85.88           N  
ATOM    198  CA  ARG A  17      11.522  11.685  94.740  1.00 85.32           C  
ATOM    199  C   ARG A  17      10.772  12.674  95.658  1.00 89.49           C  
ATOM    200  O   ARG A  17      10.106  12.230  96.593  1.00 79.61           O  
ATOM    201  CB  ARG A  17      12.964  11.389  95.220  1.00 84.82           C  
ATOM    202  CG  ARG A  17      13.176  11.101  96.718  1.00 85.87           C  
ATOM    203  CD  ARG A  17      12.423   9.876  97.265  1.00 88.15           C  
ATOM    204  NE  ARG A  17      12.606   9.766  98.724  1.00 94.58           N  
ATOM    205  CZ  ARG A  17      12.079   8.846  99.552  1.00 86.64           C  
ATOM    206  NH1 ARG A  17      11.251   7.886  99.118  1.00 84.91           N  
ATOM    207  NH2 ARG A  17      12.390   8.890 100.853  1.00 82.67           N1+
ATOM    208  H   ARG A  17      12.550  12.244  92.990  1.00 85.88           H  
ATOM    209  HA  ARG A  17      10.954  10.756  94.758  1.00 85.32           H  
ATOM    210  HB3 ARG A  17      13.594  12.245  94.973  1.00 84.82           H  
ATOM    211  HB2 ARG A  17      13.363  10.556  94.638  1.00 84.82           H  
ATOM    212  HG3 ARG A  17      13.005  11.986  97.332  1.00 85.87           H  
ATOM    213  HG2 ARG A  17      14.243  10.892  96.812  1.00 85.87           H  
ATOM    214  HD3 ARG A  17      12.888   8.980  96.854  1.00 88.15           H  
ATOM    215  HD2 ARG A  17      11.376   9.850  96.962  1.00 88.15           H  
ATOM    216  HE  ARG A  17      13.207  10.469  99.129  1.00 94.58           H  
ATOM    217 HH12 ARG A  17      10.860   7.204  99.751  1.00 84.91           H  
ATOM    218 HH11 ARG A  17      10.941   7.874  98.154  1.00 84.91           H  
ATOM    219 HH22 ARG A  17      12.003   8.210 101.492  1.00 82.67           H  
ATOM    220 HH21 ARG A  17      13.009   9.603 101.209  1.00 82.67           H  
ATOM    221  N   ALA A  18      10.872  13.980  95.358  1.00 91.59           N  
ATOM    222  CA  ALA A  18      10.193  15.054  96.082  1.00 87.48           C  
ATOM    223  C   ALA A  18       8.690  15.165  95.764  1.00 85.35           C  
ATOM    224  O   ALA A  18       7.937  15.576  96.646  1.00 88.61           O  
ATOM    225  CB  ALA A  18      10.905  16.379  95.778  1.00 80.72           C  
ATOM    226  H   ALA A  18      11.427  14.262  94.563  1.00 91.59           H  
ATOM    227  HA  ALA A  18      10.291  14.858  97.151  1.00 87.48           H  
ATOM    228  HB1 ALA A  18      10.448  17.208  96.321  1.00 80.72           H  
ATOM    229  HB2 ALA A  18      11.954  16.338  96.073  1.00 80.72           H  
ATOM    230  HB3 ALA A  18      10.868  16.619  94.714  1.00 80.72           H  
ATOM    231  N   GLN A  19       8.281  14.807  94.533  1.00 84.74           N  
ATOM    232  CA  GLN A  19       6.883  14.867  94.087  1.00 88.91           C  
ATOM    233  C   GLN A  19       6.100  13.569  94.351  1.00 77.28           C  
ATOM    234  O   GLN A  19       4.871  13.624  94.399  1.00 71.43           O  
ATOM    235  CB  GLN A  19       6.818  15.240  92.593  1.00101.47           C  
ATOM    236  CG  GLN A  19       7.391  16.636  92.285  1.00114.33           C  
ATOM    237  CD  GLN A  19       7.004  17.111  90.885  1.00118.39           C  
ATOM    238  NE2 GLN A  19       7.918  16.984  89.922  1.00116.58           N  
ATOM    239  OE1 GLN A  19       5.892  17.590  90.676  1.00107.65           O  
ATOM    240  H   GLN A  19       8.954  14.469  93.859  1.00 84.74           H  
ATOM    241  HA  GLN A  19       6.367  15.656  94.639  1.00 88.91           H  
ATOM    242  HB3 GLN A  19       5.775  15.207  92.272  1.00101.47           H  
ATOM    243  HB2 GLN A  19       7.335  14.487  91.998  1.00101.47           H  
ATOM    244  HG3 GLN A  19       8.475  16.645  92.403  1.00114.33           H  
ATOM    245  HG2 GLN A  19       6.998  17.362  92.998  1.00114.33           H  
ATOM    246 HE22 GLN A  19       7.706  17.285  88.982  1.00116.58           H  
ATOM    247 HE21 GLN A  19       8.826  16.590  90.125  1.00116.58           H  
ATOM    248  N   MET A  20       6.804  12.437  94.521  1.00 73.40           N  
ATOM    249  CA  MET A  20       6.212  11.139  94.838  1.00 76.01           C  
ATOM    250  C   MET A  20       5.991  10.999  96.352  1.00 63.08           C  
ATOM    251  O   MET A  20       6.907  11.273  97.128  1.00 63.94           O  
ATOM    252  CB  MET A  20       7.143  10.014  94.337  1.00 79.00           C  
ATOM    253  CG  MET A  20       7.255   9.889  92.805  1.00 83.05           C  
ATOM    254  SD  MET A  20       6.280   8.558  92.046  1.00 90.02           S  
ATOM    255  CE  MET A  20       4.620   9.273  92.129  1.00 91.86           C  
ATOM    256  H   MET A  20       7.813  12.463  94.462  1.00 73.40           H  
ATOM    257  HA  MET A  20       5.250  11.051  94.334  1.00 76.01           H  
ATOM    258  HB3 MET A  20       6.796   9.059  94.734  1.00 79.00           H  
ATOM    259  HB2 MET A  20       8.140  10.156  94.757  1.00 79.00           H  
ATOM    260  HG3 MET A  20       8.296   9.691  92.547  1.00 83.05           H  
ATOM    261  HG2 MET A  20       7.009  10.830  92.313  1.00 83.05           H  
ATOM    262  HE1 MET A  20       3.909   8.641  91.597  1.00 91.86           H  
ATOM    263  HE2 MET A  20       4.299   9.348  93.166  1.00 91.86           H  
ATOM    264  HE3 MET A  20       4.604  10.267  91.682  1.00 91.86           H  
ATOM    265  N   SER A  21       4.797  10.515  96.729  1.00 57.85           N  
ATOM    266  CA  SER A  21       4.492  10.045  98.082  1.00 56.64           C  
ATOM    267  C   SER A  21       4.894   8.567  98.237  1.00 60.66           C  
ATOM    268  O   SER A  21       4.980   7.847  97.240  1.00 58.76           O  
ATOM    269  CB  SER A  21       2.994  10.282  98.380  1.00 51.68           C  
ATOM    270  OG  SER A  21       2.139   9.362  97.728  1.00 52.78           O  
ATOM    271  H   SER A  21       4.090  10.335  96.029  1.00 57.85           H  
ATOM    272  HA  SER A  21       5.069  10.635  98.797  1.00 56.64           H  
ATOM    273  HB3 SER A  21       2.704  11.296  98.103  1.00 51.68           H  
ATOM    274  HB2 SER A  21       2.815  10.194  99.452  1.00 51.68           H  
ATOM    275  HG  SER A  21       2.080   9.616  96.801  1.00 52.78           H  
ATOM    276  N   LEU A  22       5.090   8.129  99.492  1.00 51.35           N  
ATOM    277  CA  LEU A  22       5.407   6.740  99.837  1.00 48.77           C  
ATOM    278  C   LEU A  22       4.300   5.744  99.434  1.00 46.25           C  
ATOM    279  O   LEU A  22       4.627   4.644  98.998  1.00 43.77           O  
ATOM    280  CB  LEU A  22       5.756   6.658 101.342  1.00 47.18           C  
ATOM    281  CG  LEU A  22       6.165   5.260 101.870  1.00 46.50           C  
ATOM    282  CD1 LEU A  22       7.388   4.680 101.127  1.00 41.97           C  
ATOM    283  CD2 LEU A  22       6.367   5.283 103.400  1.00 51.15           C  
ATOM    284  H   LEU A  22       5.009   8.773 100.265  1.00 51.35           H  
ATOM    285  HA  LEU A  22       6.298   6.475  99.265  1.00 48.77           H  
ATOM    286  HB3 LEU A  22       4.897   7.011 101.916  1.00 47.18           H  
ATOM    287  HB2 LEU A  22       6.564   7.360 101.555  1.00 47.18           H  
ATOM    288  HG  LEU A  22       5.333   4.581 101.697  1.00 46.50           H  
ATOM    289 HD11 LEU A  22       8.090   4.182 101.796  1.00 41.97           H  
ATOM    290 HD12 LEU A  22       7.075   3.940 100.390  1.00 41.97           H  
ATOM    291 HD13 LEU A  22       7.946   5.451 100.596  1.00 41.97           H  
ATOM    292 HD21 LEU A  22       5.763   4.513 103.881  1.00 51.15           H  
ATOM    293 HD22 LEU A  22       7.403   5.111 103.690  1.00 51.15           H  
ATOM    294 HD23 LEU A  22       6.074   6.239 103.837  1.00 51.15           H  
ATOM    295  N   GLN A  23       3.024   6.151  99.545  1.00 40.02           N  
ATOM    296  CA  GLN A  23       1.869   5.341  99.151  1.00 44.82           C  
ATOM    297  C   GLN A  23       1.759   5.118  97.632  1.00 54.60           C  
ATOM    298  O   GLN A  23       1.351   4.031  97.227  1.00 56.48           O  
ATOM    299  CB  GLN A  23       0.575   5.954  99.729  1.00 50.39           C  
ATOM    300  CG  GLN A  23       0.476   5.906 101.270  1.00 53.46           C  
ATOM    301  CD  GLN A  23       0.505   4.485 101.845  1.00 59.16           C  
ATOM    302  NE2 GLN A  23       1.275   4.273 102.915  1.00 52.79           N  
ATOM    303  OE1 GLN A  23      -0.171   3.592 101.342  1.00 59.97           O  
ATOM    304  H   GLN A  23       2.825   7.079  99.890  1.00 40.02           H  
ATOM    305  HA  GLN A  23       2.011   4.348  99.582  1.00 44.82           H  
ATOM    306  HB3 GLN A  23      -0.292   5.443  99.307  1.00 50.39           H  
ATOM    307  HB2 GLN A  23       0.490   6.991  99.402  1.00 50.39           H  
ATOM    308  HG3 GLN A  23      -0.455   6.377 101.587  1.00 53.46           H  
ATOM    309  HG2 GLN A  23       1.281   6.497 101.710  1.00 53.46           H  
ATOM    310 HE22 GLN A  23       1.317   3.353 103.328  1.00 52.79           H  
ATOM    311 HE21 GLN A  23       1.816   5.024 103.318  1.00 52.79           H  
ATOM    312  N   GLN A  24       2.174   6.111  96.824  1.00 54.93           N  
ATOM    313  CA  GLN A  24       2.315   5.974  95.372  1.00 53.63           C  
ATOM    314  C   GLN A  24       3.421   4.983  94.984  1.00 48.92           C  
ATOM    315  O   GLN A  24       3.159   4.096  94.173  1.00 51.87           O  
ATOM    316  CB  GLN A  24       2.540   7.347  94.712  1.00 59.75           C  
ATOM    317  CG  GLN A  24       1.260   8.198  94.629  1.00 73.40           C  
ATOM    318  CD  GLN A  24       1.565   9.636  94.210  1.00 78.92           C  
ATOM    319  NE2 GLN A  24       1.012  10.079  93.079  1.00 85.70           N  
ATOM    320  OE1 GLN A  24       2.285  10.346  94.907  1.00 78.82           O  
ATOM    321  H   GLN A  24       2.505   6.977  97.228  1.00 54.93           H  
ATOM    322  HA  GLN A  24       1.378   5.568  94.987  1.00 53.63           H  
ATOM    323  HB3 GLN A  24       2.923   7.213  93.699  1.00 59.75           H  
ATOM    324  HB2 GLN A  24       3.319   7.884  95.253  1.00 59.75           H  
ATOM    325  HG3 GLN A  24       0.764   8.232  95.599  1.00 73.40           H  
ATOM    326  HG2 GLN A  24       0.552   7.741  93.936  1.00 73.40           H  
ATOM    327 HE22 GLN A  24       1.184  11.026  92.775  1.00 85.70           H  
ATOM    328 HE21 GLN A  24       0.422   9.478  92.522  1.00 85.70           H  
ATOM    329  N   GLU A  25       4.607   5.126  95.605  1.00 44.21           N  
ATOM    330  CA  GLU A  25       5.766   4.243  95.439  1.00 49.28           C  
ATOM    331  C   GLU A  25       5.467   2.774  95.778  1.00 54.67           C  
ATOM    332  O   GLU A  25       5.871   1.905  95.011  1.00 47.73           O  
ATOM    333  CB  GLU A  25       6.942   4.743  96.296  1.00 49.17           C  
ATOM    334  CG  GLU A  25       7.520   6.108  95.861  1.00 56.85           C  
ATOM    335  CD  GLU A  25       8.515   6.727  96.857  1.00 59.49           C  
ATOM    336  OE1 GLU A  25       8.874   6.064  97.857  1.00 61.39           O  
ATOM    337  OE2 GLU A  25       8.926   7.878  96.596  1.00 61.33           O1-
ATOM    338  H   GLU A  25       4.729   5.886  96.261  1.00 44.21           H  
ATOM    339  HA  GLU A  25       6.062   4.285  94.389  1.00 49.28           H  
ATOM    340  HB3 GLU A  25       7.743   4.001  96.288  1.00 49.17           H  
ATOM    341  HB2 GLU A  25       6.607   4.806  97.331  1.00 49.17           H  
ATOM    342  HG3 GLU A  25       6.716   6.822  95.691  1.00 56.85           H  
ATOM    343  HG2 GLU A  25       8.023   5.993  94.900  1.00 56.85           H  
ATOM    344  N   LEU A  26       4.732   2.527  96.878  1.00 49.14           N  
ATOM    345  CA  LEU A  26       4.278   1.197  97.293  1.00 47.93           C  
ATOM    346  C   LEU A  26       3.384   0.522  96.242  1.00 48.77           C  
ATOM    347  O   LEU A  26       3.620  -0.643  95.940  1.00 43.20           O  
ATOM    348  CB  LEU A  26       3.548   1.275  98.653  1.00 47.99           C  
ATOM    349  CG  LEU A  26       4.476   1.444  99.876  1.00 45.27           C  
ATOM    350  CD1 LEU A  26       3.655   1.790 101.138  1.00 44.12           C  
ATOM    351  CD2 LEU A  26       5.400   0.224 100.084  1.00 45.34           C  
ATOM    352  H   LEU A  26       4.452   3.299  97.471  1.00 49.14           H  
ATOM    353  HA  LEU A  26       5.166   0.572  97.399  1.00 47.93           H  
ATOM    354  HB3 LEU A  26       2.951   0.374  98.808  1.00 47.99           H  
ATOM    355  HB2 LEU A  26       2.830   2.096  98.615  1.00 47.99           H  
ATOM    356  HG  LEU A  26       5.130   2.293  99.684  1.00 45.27           H  
ATOM    357 HD11 LEU A  26       3.967   2.747 101.553  1.00 44.12           H  
ATOM    358 HD12 LEU A  26       2.589   1.872 100.925  1.00 44.12           H  
ATOM    359 HD13 LEU A  26       3.758   1.048 101.929  1.00 44.12           H  
ATOM    360 HD21 LEU A  26       5.418  -0.125 101.117  1.00 45.34           H  
ATOM    361 HD22 LEU A  26       5.101  -0.625  99.468  1.00 45.34           H  
ATOM    362 HD23 LEU A  26       6.427   0.472  99.817  1.00 45.34           H  
ATOM    363  N   ARG A  27       2.425   1.268  95.667  1.00 42.85           N  
ATOM    364  CA  ARG A  27       1.530   0.789  94.607  1.00 49.10           C  
ATOM    365  C   ARG A  27       2.264   0.472  93.289  1.00 43.62           C  
ATOM    366  O   ARG A  27       1.846  -0.458  92.599  1.00 44.54           O  
ATOM    367  CB  ARG A  27       0.377   1.795  94.409  1.00 53.13           C  
ATOM    368  CG  ARG A  27      -0.580   1.846  95.621  1.00 64.96           C  
ATOM    369  CD  ARG A  27      -1.518   3.064  95.683  1.00 77.54           C  
ATOM    370  NE  ARG A  27      -2.375   3.218  94.492  1.00 89.03           N  
ATOM    371  CZ  ARG A  27      -2.307   4.172  93.543  1.00 83.22           C  
ATOM    372  NH1 ARG A  27      -1.368   5.130  93.552  1.00 74.82           N  
ATOM    373  NH2 ARG A  27      -3.216   4.165  92.560  1.00 80.18           N1+
ATOM    374  H   ARG A  27       2.300   2.227  95.959  1.00 42.85           H  
ATOM    375  HA  ARG A  27       1.091  -0.150  94.946  1.00 49.10           H  
ATOM    376  HB3 ARG A  27      -0.204   1.512  93.530  1.00 53.13           H  
ATOM    377  HB2 ARG A  27       0.781   2.787  94.200  1.00 53.13           H  
ATOM    378  HG3 ARG A  27       0.048   1.919  96.507  1.00 64.96           H  
ATOM    379  HG2 ARG A  27      -1.128   0.912  95.756  1.00 64.96           H  
ATOM    380  HD3 ARG A  27      -1.001   3.973  95.987  1.00 77.54           H  
ATOM    381  HD2 ARG A  27      -2.235   2.870  96.482  1.00 77.54           H  
ATOM    382  HE  ARG A  27      -3.092   2.512  94.398  1.00 89.03           H  
ATOM    383 HH12 ARG A  27      -1.338   5.833  92.827  1.00 74.82           H  
ATOM    384 HH11 ARG A  27      -0.677   5.144  94.289  1.00 74.82           H  
ATOM    385 HH22 ARG A  27      -3.194   4.870  91.837  1.00 80.18           H  
ATOM    386 HH21 ARG A  27      -3.935   3.457  92.534  1.00 80.18           H  
ATOM    387  N   TYR A  28       3.365   1.169  92.981  1.00 39.33           N  
ATOM    388  CA  TYR A  28       4.247   0.825  91.866  1.00 44.12           C  
ATOM    389  C   TYR A  28       5.050  -0.452  92.162  1.00 44.56           C  
ATOM    390  O   TYR A  28       5.096  -1.339  91.311  1.00 41.44           O  
ATOM    391  CB  TYR A  28       5.202   1.996  91.547  1.00 44.22           C  
ATOM    392  CG  TYR A  28       4.581   3.030  90.627  1.00 51.20           C  
ATOM    393  CD1 TYR A  28       4.384   2.713  89.269  1.00 52.29           C  
ATOM    394  CD2 TYR A  28       4.196   4.300  91.106  1.00 49.38           C  
ATOM    395  CE1 TYR A  28       3.784   3.644  88.400  1.00 52.64           C  
ATOM    396  CE2 TYR A  28       3.574   5.223  90.243  1.00 56.40           C  
ATOM    397  CZ  TYR A  28       3.354   4.890  88.893  1.00 60.41           C  
ATOM    398  OH  TYR A  28       2.700   5.761  88.073  1.00 72.72           O  
ATOM    399  H   TYR A  28       3.616   1.953  93.571  1.00 39.33           H  
ATOM    400  HA  TYR A  28       3.637   0.615  90.984  1.00 44.12           H  
ATOM    401  HB3 TYR A  28       6.098   1.628  91.042  1.00 44.22           H  
ATOM    402  HB2 TYR A  28       5.560   2.472  92.460  1.00 44.22           H  
ATOM    403  HD1 TYR A  28       4.691   1.751  88.891  1.00 52.29           H  
ATOM    404  HD2 TYR A  28       4.367   4.571  92.134  1.00 49.38           H  
ATOM    405  HE1 TYR A  28       3.637   3.387  87.361  1.00 52.64           H  
ATOM    406  HE2 TYR A  28       3.256   6.184  90.619  1.00 56.40           H  
ATOM    407  HH  TYR A  28       2.387   5.339  87.273  1.00 72.72           H  
ATOM    408  N   ILE A  29       5.626  -0.595  93.367  1.00 44.95           N  
ATOM    409  CA  ILE A  29       6.353  -1.800  93.794  1.00 43.75           C  
ATOM    410  C   ILE A  29       5.465  -3.065  93.798  1.00 38.88           C  
ATOM    411  O   ILE A  29       5.921  -4.109  93.339  1.00 43.82           O  
ATOM    412  CB  ILE A  29       7.015  -1.614  95.198  1.00 47.47           C  
ATOM    413  CG1 ILE A  29       8.122  -0.531  95.190  1.00 53.19           C  
ATOM    414  CG2 ILE A  29       7.532  -2.901  95.881  1.00 49.01           C  
ATOM    415  CD1 ILE A  29       9.452  -0.934  94.537  1.00 61.31           C  
ATOM    416  H   ILE A  29       5.531   0.136  94.061  1.00 44.95           H  
ATOM    417  HA  ILE A  29       7.142  -1.973  93.061  1.00 43.75           H  
ATOM    418  HB  ILE A  29       6.239  -1.223  95.857  1.00 47.47           H  
ATOM    419 HG13 ILE A  29       8.322  -0.225  96.218  1.00 53.19           H  
ATOM    420 HG12 ILE A  29       7.765   0.362  94.690  1.00 53.19           H  
ATOM    421 HG21 ILE A  29       8.055  -2.668  96.809  1.00 49.01           H  
ATOM    422 HG22 ILE A  29       6.722  -3.582  96.146  1.00 49.01           H  
ATOM    423 HG23 ILE A  29       8.225  -3.444  95.238  1.00 49.01           H  
ATOM    424 HD11 ILE A  29      10.070  -0.055  94.353  1.00 61.31           H  
ATOM    425 HD12 ILE A  29      10.021  -1.598  95.188  1.00 61.31           H  
ATOM    426 HD13 ILE A  29       9.303  -1.433  93.581  1.00 61.31           H  
ATOM    427  N   GLU A  30       4.212  -2.933  94.269  1.00 39.36           N  
ATOM    428  CA  GLU A  30       3.175  -3.970  94.263  1.00 45.36           C  
ATOM    429  C   GLU A  30       2.798  -4.440  92.849  1.00 46.10           C  
ATOM    430  O   GLU A  30       2.709  -5.647  92.628  1.00 36.90           O  
ATOM    431  CB  GLU A  30       1.926  -3.457  95.008  1.00 49.34           C  
ATOM    432  CG  GLU A  30       2.112  -3.352  96.540  1.00 62.73           C  
ATOM    433  CD  GLU A  30       1.061  -2.498  97.276  1.00 72.27           C  
ATOM    434  OE1 GLU A  30       0.022  -2.150  96.670  1.00 70.95           O  
ATOM    435  OE2 GLU A  30       1.324  -2.197  98.461  1.00 73.63           O1-
ATOM    436  H   GLU A  30       3.930  -2.042  94.658  1.00 39.36           H  
ATOM    437  HA  GLU A  30       3.563  -4.834  94.805  1.00 45.36           H  
ATOM    438  HB3 GLU A  30       1.070  -4.100  94.798  1.00 49.34           H  
ATOM    439  HB2 GLU A  30       1.668  -2.478  94.601  1.00 49.34           H  
ATOM    440  HG3 GLU A  30       3.102  -2.962  96.776  1.00 62.73           H  
ATOM    441  HG2 GLU A  30       2.089  -4.355  96.967  1.00 62.73           H  
ATOM    442  N   ALA A  31       2.616  -3.487  91.918  1.00 39.80           N  
ATOM    443  CA  ALA A  31       2.314  -3.755  90.512  1.00 37.62           C  
ATOM    444  C   ALA A  31       3.476  -4.440  89.774  1.00 33.45           C  
ATOM    445  O   ALA A  31       3.242  -5.413  89.060  1.00 42.89           O  
ATOM    446  CB  ALA A  31       1.912  -2.446  89.816  1.00 38.14           C  
ATOM    447  H   ALA A  31       2.695  -2.513  92.180  1.00 39.80           H  
ATOM    448  HA  ALA A  31       1.455  -4.429  90.478  1.00 37.62           H  
ATOM    449  HB1 ALA A  31       1.649  -2.622  88.773  1.00 38.14           H  
ATOM    450  HB2 ALA A  31       1.043  -1.996  90.297  1.00 38.14           H  
ATOM    451  HB3 ALA A  31       2.718  -1.710  89.838  1.00 38.14           H  
ATOM    452  N   LEU A  32       4.705  -3.943  89.991  1.00 35.84           N  
ATOM    453  CA  LEU A  32       5.942  -4.470  89.414  1.00 38.89           C  
ATOM    454  C   LEU A  32       6.286  -5.885  89.917  1.00 43.32           C  
ATOM    455  O   LEU A  32       6.673  -6.717  89.097  1.00 39.27           O  
ATOM    456  CB  LEU A  32       7.091  -3.475  89.695  1.00 41.03           C  
ATOM    457  CG  LEU A  32       7.016  -2.176  88.859  1.00 40.68           C  
ATOM    458  CD1 LEU A  32       7.885  -1.058  89.479  1.00 42.45           C  
ATOM    459  CD2 LEU A  32       7.329  -2.420  87.366  1.00 38.07           C  
ATOM    460  H   LEU A  32       4.809  -3.136  90.593  1.00 35.84           H  
ATOM    461  HA  LEU A  32       5.796  -4.541  88.335  1.00 38.89           H  
ATOM    462  HB3 LEU A  32       8.057  -3.942  89.515  1.00 41.03           H  
ATOM    463  HB2 LEU A  32       7.082  -3.236  90.759  1.00 41.03           H  
ATOM    464  HG  LEU A  32       5.990  -1.814  88.901  1.00 40.68           H  
ATOM    465 HD11 LEU A  32       7.278  -0.185  89.718  1.00 42.45           H  
ATOM    466 HD12 LEU A  32       8.369  -1.375  90.403  1.00 42.45           H  
ATOM    467 HD13 LEU A  32       8.676  -0.719  88.816  1.00 42.45           H  
ATOM    468 HD21 LEU A  32       7.966  -1.650  86.935  1.00 38.07           H  
ATOM    469 HD22 LEU A  32       7.828  -3.376  87.205  1.00 38.07           H  
ATOM    470 HD23 LEU A  32       6.411  -2.430  86.778  1.00 38.07           H  
ATOM    471  N   SER A  33       6.108  -6.140  91.228  1.00 48.68           N  
ATOM    472  CA  SER A  33       6.328  -7.447  91.856  1.00 47.80           C  
ATOM    473  C   SER A  33       5.318  -8.517  91.405  1.00 40.83           C  
ATOM    474  O   SER A  33       5.743  -9.617  91.066  1.00 47.63           O  
ATOM    475  CB  SER A  33       6.417  -7.326  93.394  1.00 51.25           C  
ATOM    476  OG  SER A  33       5.188  -6.980  93.999  1.00 57.22           O  
ATOM    477  H   SER A  33       5.797  -5.399  91.842  1.00 48.68           H  
ATOM    478  HA  SER A  33       7.316  -7.777  91.535  1.00 47.80           H  
ATOM    479  HB3 SER A  33       7.168  -6.596  93.689  1.00 51.25           H  
ATOM    480  HB2 SER A  33       6.737  -8.279  93.818  1.00 51.25           H  
ATOM    481  HG  SER A  33       5.027  -6.046  93.842  1.00 57.22           H  
ATOM    482  N   ALA A  34       4.017  -8.180  91.367  1.00 41.65           N  
ATOM    483  CA  ALA A  34       2.943  -9.100  90.981  1.00 41.85           C  
ATOM    484  C   ALA A  34       3.031  -9.585  89.523  1.00 47.14           C  
ATOM    485  O   ALA A  34       2.741 -10.752  89.258  1.00 41.34           O  
ATOM    486  CB  ALA A  34       1.587  -8.427  91.242  1.00 42.68           C  
ATOM    487  H   ALA A  34       3.730  -7.258  91.669  1.00 41.65           H  
ATOM    488  HA  ALA A  34       3.015  -9.978  91.626  1.00 41.85           H  
ATOM    489  HB1 ALA A  34       0.760  -9.083  90.969  1.00 42.68           H  
ATOM    490  HB2 ALA A  34       1.472  -8.181  92.298  1.00 42.68           H  
ATOM    491  HB3 ALA A  34       1.483  -7.502  90.672  1.00 42.68           H  
ATOM    492  N   ILE A  35       3.446  -8.686  88.615  1.00 39.34           N  
ATOM    493  CA  ILE A  35       3.543  -8.946  87.180  1.00 36.82           C  
ATOM    494  C   ILE A  35       4.795  -9.759  86.804  1.00 37.53           C  
ATOM    495  O   ILE A  35       4.686 -10.645  85.955  1.00 33.80           O  
ATOM    496  CB  ILE A  35       3.489  -7.620  86.366  1.00 35.44           C  
ATOM    497  CG1 ILE A  35       2.094  -6.978  86.541  1.00 37.83           C  
ATOM    498  CG2 ILE A  35       3.827  -7.766  84.863  1.00 36.89           C  
ATOM    499  CD1 ILE A  35       1.981  -5.537  86.028  1.00 42.57           C  
ATOM    500  H   ILE A  35       3.667  -7.746  88.914  1.00 39.34           H  
ATOM    501  HA  ILE A  35       2.677  -9.546  86.889  1.00 36.82           H  
ATOM    502  HB  ILE A  35       4.223  -6.937  86.798  1.00 35.44           H  
ATOM    503 HG13 ILE A  35       1.793  -6.979  87.588  1.00 37.83           H  
ATOM    504 HG12 ILE A  35       1.361  -7.609  86.046  1.00 37.83           H  
ATOM    505 HG21 ILE A  35       3.751  -6.813  84.348  1.00 36.89           H  
ATOM    506 HG22 ILE A  35       4.844  -8.114  84.689  1.00 36.89           H  
ATOM    507 HG23 ILE A  35       3.148  -8.461  84.370  1.00 36.89           H  
ATOM    508 HD11 ILE A  35       1.148  -5.019  86.503  1.00 42.57           H  
ATOM    509 HD12 ILE A  35       2.887  -4.971  86.245  1.00 42.57           H  
ATOM    510 HD13 ILE A  35       1.811  -5.514  84.953  1.00 42.57           H  
ATOM    511  N   VAL A  36       5.943  -9.482  87.450  1.00 36.24           N  
ATOM    512  CA  VAL A  36       7.174 -10.245  87.228  1.00 41.16           C  
ATOM    513  C   VAL A  36       7.101 -11.662  87.845  1.00 43.94           C  
ATOM    514  O   VAL A  36       7.643 -12.583  87.241  1.00 43.68           O  
ATOM    515  CB  VAL A  36       8.443  -9.489  87.718  1.00 41.17           C  
ATOM    516  CG1 VAL A  36       8.622  -9.448  89.243  1.00 48.90           C  
ATOM    517  CG2 VAL A  36       9.730 -10.016  87.066  1.00 44.54           C  
ATOM    518  H   VAL A  36       5.979  -8.745  88.141  1.00 36.24           H  
ATOM    519  HA  VAL A  36       7.278 -10.375  86.148  1.00 41.16           H  
ATOM    520  HB  VAL A  36       8.339  -8.454  87.391  1.00 41.17           H  
ATOM    521 HG11 VAL A  36       9.505  -8.877  89.523  1.00 48.90           H  
ATOM    522 HG12 VAL A  36       7.768  -8.975  89.711  1.00 48.90           H  
ATOM    523 HG13 VAL A  36       8.729 -10.442  89.674  1.00 48.90           H  
ATOM    524 HG21 VAL A  36      10.585  -9.415  87.368  1.00 44.54           H  
ATOM    525 HG22 VAL A  36       9.939 -11.047  87.353  1.00 44.54           H  
ATOM    526 HG23 VAL A  36       9.669  -9.968  85.979  1.00 44.54           H  
ATOM    527  N   GLU A  37       6.372 -11.826  88.969  1.00 43.23           N  
ATOM    528  CA  GLU A  37       6.049 -13.121  89.580  1.00 48.54           C  
ATOM    529  C   GLU A  37       5.159 -14.011  88.701  1.00 42.72           C  
ATOM    530  O   GLU A  37       5.360 -15.225  88.700  1.00 39.70           O  
ATOM    531  CB  GLU A  37       5.391 -12.924  90.958  1.00 51.87           C  
ATOM    532  CG  GLU A  37       6.390 -12.516  92.060  1.00 62.04           C  
ATOM    533  CD  GLU A  37       5.754 -12.156  93.416  1.00 70.93           C  
ATOM    534  OE1 GLU A  37       4.541 -12.406  93.605  1.00 71.74           O  
ATOM    535  OE2 GLU A  37       6.510 -11.638  94.266  1.00 77.64           O1-
ATOM    536  H   GLU A  37       5.972 -11.015  89.422  1.00 43.23           H  
ATOM    537  HA  GLU A  37       6.982 -13.663  89.728  1.00 48.54           H  
ATOM    538  HB3 GLU A  37       4.874 -13.836  91.263  1.00 51.87           H  
ATOM    539  HB2 GLU A  37       4.617 -12.160  90.871  1.00 51.87           H  
ATOM    540  HG3 GLU A  37       6.988 -11.676  91.713  1.00 62.04           H  
ATOM    541  HG2 GLU A  37       7.096 -13.332  92.224  1.00 62.04           H  
ATOM    542  N   THR A  38       4.219 -13.401  87.957  1.00 42.65           N  
ATOM    543  CA  THR A  38       3.388 -14.094  86.970  1.00 43.77           C  
ATOM    544  C   THR A  38       4.228 -14.606  85.781  1.00 42.24           C  
ATOM    545  O   THR A  38       4.013 -15.734  85.343  1.00 42.94           O  
ATOM    546  CB  THR A  38       2.248 -13.187  86.429  1.00 47.32           C  
ATOM    547  CG2 THR A  38       1.348 -13.827  85.353  1.00 45.35           C  
ATOM    548  OG1 THR A  38       1.417 -12.797  87.505  1.00 46.43           O  
ATOM    549  H   THR A  38       4.108 -12.398  88.018  1.00 42.65           H  
ATOM    550  HA  THR A  38       2.937 -14.960  87.459  1.00 43.77           H  
ATOM    551  HB  THR A  38       2.671 -12.273  86.014  1.00 47.32           H  
ATOM    552 HG21 THR A  38       0.494 -13.190  85.123  1.00 45.35           H  
ATOM    553 HG22 THR A  38       1.882 -13.987  84.417  1.00 45.35           H  
ATOM    554 HG23 THR A  38       0.959 -14.790  85.686  1.00 45.35           H  
ATOM    555  HG1 THR A  38       1.923 -12.242  88.107  1.00 46.43           H  
ATOM    556  N   GLY A  39       5.205 -13.796  85.333  1.00 37.35           N  
ATOM    557  CA  GLY A  39       6.135 -14.143  84.262  1.00 42.57           C  
ATOM    558  C   GLY A  39       7.130 -15.231  84.693  1.00 46.12           C  
ATOM    559  O   GLY A  39       7.387 -16.142  83.911  1.00 43.19           O  
ATOM    560  H   GLY A  39       5.319 -12.886  85.757  1.00 37.35           H  
ATOM    561  HA3 GLY A  39       6.689 -13.246  83.995  1.00 42.57           H  
ATOM    562  HA2 GLY A  39       5.585 -14.461  83.375  1.00 42.57           H  
ATOM    563  N   GLN A  40       7.654 -15.166  85.932  1.00 47.09           N  
ATOM    564  CA  GLN A  40       8.544 -16.165  86.536  1.00 50.05           C  
ATOM    565  C   GLN A  40       7.910 -17.559  86.664  1.00 46.21           C  
ATOM    566  O   GLN A  40       8.574 -18.544  86.347  1.00 48.15           O  
ATOM    567  CB  GLN A  40       9.022 -15.685  87.922  1.00 49.83           C  
ATOM    568  CG  GLN A  40      10.148 -14.640  87.880  1.00 49.54           C  
ATOM    569  CD  GLN A  40      10.399 -14.056  89.270  1.00 56.98           C  
ATOM    570  NE2 GLN A  40      11.558 -14.346  89.857  1.00 52.64           N  
ATOM    571  OE1 GLN A  40       9.552 -13.355  89.817  1.00 52.57           O  
ATOM    572  H   GLN A  40       7.425 -14.372  86.518  1.00 47.09           H  
ATOM    573  HA  GLN A  40       9.415 -16.264  85.885  1.00 50.05           H  
ATOM    574  HB3 GLN A  40       9.385 -16.534  88.506  1.00 49.83           H  
ATOM    575  HB2 GLN A  40       8.165 -15.297  88.474  1.00 49.83           H  
ATOM    576  HG3 GLN A  40       9.891 -13.820  87.212  1.00 49.54           H  
ATOM    577  HG2 GLN A  40      11.061 -15.085  87.481  1.00 49.54           H  
ATOM    578 HE22 GLN A  40      11.753 -14.008  90.788  1.00 52.64           H  
ATOM    579 HE21 GLN A  40      12.222 -14.965  89.409  1.00 52.64           H  
ATOM    580  N   LYS A  41       6.644 -17.606  87.114  1.00 48.63           N  
ATOM    581  CA  LYS A  41       5.863 -18.834  87.274  1.00 47.80           C  
ATOM    582  C   LYS A  41       5.461 -19.478  85.938  1.00 52.92           C  
ATOM    583  O   LYS A  41       5.409 -20.704  85.872  1.00 43.31           O  
ATOM    584  CB  LYS A  41       4.635 -18.551  88.159  1.00 49.36           C  
ATOM    585  CG  LYS A  41       5.007 -18.373  89.640  1.00 63.31           C  
ATOM    586  CD  LYS A  41       3.802 -17.981  90.512  1.00 76.21           C  
ATOM    587  CE  LYS A  41       4.123 -17.875  92.014  1.00 79.60           C  
ATOM    588  NZ  LYS A  41       5.034 -16.756  92.325  1.00 82.25           N1+
ATOM    589  H   LYS A  41       6.175 -16.745  87.364  1.00 48.63           H  
ATOM    590  HA  LYS A  41       6.494 -19.556  87.797  1.00 47.80           H  
ATOM    591  HB3 LYS A  41       3.933 -19.384  88.092  1.00 49.36           H  
ATOM    592  HB2 LYS A  41       4.101 -17.674  87.787  1.00 49.36           H  
ATOM    593  HG3 LYS A  41       5.795 -17.627  89.733  1.00 63.31           H  
ATOM    594  HG2 LYS A  41       5.433 -19.306  90.013  1.00 63.31           H  
ATOM    595  HD3 LYS A  41       3.011 -18.720  90.376  1.00 76.21           H  
ATOM    596  HD2 LYS A  41       3.385 -17.037  90.153  1.00 76.21           H  
ATOM    597  HE3 LYS A  41       4.564 -18.805  92.373  1.00 79.60           H  
ATOM    598  HE2 LYS A  41       3.201 -17.724  92.576  1.00 79.60           H  
ATOM    599  HZ1 LYS A  41       4.614 -15.884  92.033  1.00 82.25           H  
ATOM    600  HZ2 LYS A  41       5.209 -16.724  93.319  1.00 82.25           H  
ATOM    601  HZ3 LYS A  41       5.908 -16.886  91.835  1.00 82.25           H  
ATOM    602  N   MET A  42       5.232 -18.657  84.898  1.00 40.29           N  
ATOM    603  CA  MET A  42       5.028 -19.112  83.523  1.00 42.70           C  
ATOM    604  C   MET A  42       6.309 -19.721  82.923  1.00 35.41           C  
ATOM    605  O   MET A  42       6.234 -20.819  82.377  1.00 37.46           O  
ATOM    606  CB  MET A  42       4.509 -17.952  82.657  1.00 38.07           C  
ATOM    607  CG  MET A  42       3.026 -17.617  82.860  1.00 38.64           C  
ATOM    608  SD  MET A  42       2.496 -16.131  81.966  1.00 43.21           S  
ATOM    609  CE  MET A  42       2.478 -16.749  80.260  1.00 41.60           C  
ATOM    610  H   MET A  42       5.272 -17.656  85.035  1.00 40.29           H  
ATOM    611  HA  MET A  42       4.269 -19.897  83.527  1.00 42.70           H  
ATOM    612  HB3 MET A  42       4.646 -18.199  81.606  1.00 38.07           H  
ATOM    613  HB2 MET A  42       5.106 -17.060  82.844  1.00 38.07           H  
ATOM    614  HG3 MET A  42       2.813 -17.471  83.918  1.00 38.64           H  
ATOM    615  HG2 MET A  42       2.405 -18.454  82.543  1.00 38.64           H  
ATOM    616  HE1 MET A  42       2.094 -15.982  79.588  1.00 41.60           H  
ATOM    617  HE2 MET A  42       3.480 -17.018  79.930  1.00 41.60           H  
ATOM    618  HE3 MET A  42       1.838 -17.628  80.177  1.00 41.60           H  
ATOM    619  N   LEU A  43       7.458 -19.034  83.068  1.00 37.02           N  
ATOM    620  CA  LEU A  43       8.774 -19.514  82.621  1.00 43.15           C  
ATOM    621  C   LEU A  43       9.196 -20.830  83.297  1.00 47.53           C  
ATOM    622  O   LEU A  43       9.736 -21.699  82.617  1.00 47.39           O  
ATOM    623  CB  LEU A  43       9.856 -18.442  82.880  1.00 44.18           C  
ATOM    624  CG  LEU A  43       9.791 -17.202  81.968  1.00 43.19           C  
ATOM    625  CD1 LEU A  43      10.640 -16.059  82.551  1.00 41.10           C  
ATOM    626  CD2 LEU A  43      10.176 -17.514  80.508  1.00 42.31           C  
ATOM    627  H   LEU A  43       7.444 -18.130  83.521  1.00 37.02           H  
ATOM    628  HA  LEU A  43       8.701 -19.713  81.550  1.00 43.15           H  
ATOM    629  HB3 LEU A  43      10.849 -18.882  82.782  1.00 44.18           H  
ATOM    630  HB2 LEU A  43       9.781 -18.125  83.921  1.00 44.18           H  
ATOM    631  HG  LEU A  43       8.761 -16.858  81.954  1.00 43.19           H  
ATOM    632 HD11 LEU A  43      11.108 -15.457  81.773  1.00 41.10           H  
ATOM    633 HD12 LEU A  43      10.016 -15.392  83.144  1.00 41.10           H  
ATOM    634 HD13 LEU A  43      11.432 -16.429  83.203  1.00 41.10           H  
ATOM    635 HD21 LEU A  43       9.476 -17.074  79.800  1.00 42.31           H  
ATOM    636 HD22 LEU A  43      11.153 -17.113  80.255  1.00 42.31           H  
ATOM    637 HD23 LEU A  43      10.205 -18.584  80.310  1.00 42.31           H  
ATOM    638  N   GLU A  44       8.913 -20.955  84.605  1.00 45.90           N  
ATOM    639  CA  GLU A  44       9.145 -22.153  85.412  1.00 51.19           C  
ATOM    640  C   GLU A  44       8.243 -23.335  85.000  1.00 50.70           C  
ATOM    641  O   GLU A  44       8.708 -24.474  85.014  1.00 50.21           O  
ATOM    642  CB  GLU A  44       8.991 -21.767  86.898  1.00 49.74           C  
ATOM    643  CG  GLU A  44       9.268 -22.900  87.912  1.00 51.67           C  
ATOM    644  CD  GLU A  44       9.235 -22.474  89.391  1.00 53.73           C  
ATOM    645  OE1 GLU A  44       9.657 -23.312  90.218  1.00 54.09           O  
ATOM    646  OE2 GLU A  44       8.798 -21.339  89.692  1.00 46.03           O1-
ATOM    647  H   GLU A  44       8.489 -20.176  85.091  1.00 45.90           H  
ATOM    648  HA  GLU A  44      10.181 -22.460  85.251  1.00 51.19           H  
ATOM    649  HB3 GLU A  44       7.983 -21.380  87.058  1.00 49.74           H  
ATOM    650  HB2 GLU A  44       9.665 -20.937  87.111  1.00 49.74           H  
ATOM    651  HG3 GLU A  44      10.246 -23.336  87.700  1.00 51.67           H  
ATOM    652  HG2 GLU A  44       8.539 -23.701  87.785  1.00 51.67           H  
ATOM    653  N   ALA A  45       6.994 -23.034  84.599  1.00 47.14           N  
ATOM    654  CA  ALA A  45       6.018 -23.988  84.065  1.00 48.42           C  
ATOM    655  C   ALA A  45       6.290 -24.435  82.614  1.00 48.71           C  
ATOM    656  O   ALA A  45       5.607 -25.346  82.145  1.00 50.17           O  
ATOM    657  CB  ALA A  45       4.609 -23.386  84.193  1.00 52.36           C  
ATOM    658  H   ALA A  45       6.689 -22.070  84.630  1.00 47.14           H  
ATOM    659  HA  ALA A  45       6.052 -24.886  84.685  1.00 48.42           H  
ATOM    660  HB1 ALA A  45       3.845 -24.077  83.834  1.00 52.36           H  
ATOM    661  HB2 ALA A  45       4.374 -23.161  85.233  1.00 52.36           H  
ATOM    662  HB3 ALA A  45       4.510 -22.463  83.622  1.00 52.36           H  
ATOM    663  N   GLY A  46       7.275 -23.820  81.936  1.00 44.42           N  
ATOM    664  CA  GLY A  46       7.698 -24.201  80.590  1.00 44.49           C  
ATOM    665  C   GLY A  46       6.938 -23.452  79.486  1.00 43.16           C  
ATOM    666  O   GLY A  46       7.036 -23.862  78.330  1.00 42.78           O  
ATOM    667  H   GLY A  46       7.790 -23.075  82.384  1.00 44.42           H  
ATOM    668  HA3 GLY A  46       7.602 -25.278  80.438  1.00 44.49           H  
ATOM    669  HA2 GLY A  46       8.757 -23.967  80.485  1.00 44.49           H  
ATOM    670  N   GLU A  47       6.209 -22.364  79.809  1.00 43.87           N  
ATOM    671  CA  GLU A  47       5.603 -21.455  78.828  1.00 37.74           C  
ATOM    672  C   GLU A  47       6.680 -20.734  78.007  1.00 37.27           C  
ATOM    673  O   GLU A  47       7.743 -20.412  78.545  1.00 38.48           O  
ATOM    674  CB  GLU A  47       4.722 -20.398  79.532  1.00 44.69           C  
ATOM    675  CG  GLU A  47       3.562 -20.967  80.383  1.00 50.37           C  
ATOM    676  CD  GLU A  47       2.429 -21.649  79.598  1.00 62.07           C  
ATOM    677  OE1 GLU A  47       1.725 -22.463  80.234  1.00 77.56           O  
ATOM    678  OE2 GLU A  47       2.258 -21.347  78.395  1.00 79.82           O1-
ATOM    679  H   GLU A  47       6.157 -22.069  80.775  1.00 43.87           H  
ATOM    680  HA  GLU A  47       4.986 -22.049  78.151  1.00 37.74           H  
ATOM    681  HB3 GLU A  47       4.323 -19.698  78.795  1.00 44.69           H  
ATOM    682  HB2 GLU A  47       5.357 -19.782  80.165  1.00 44.69           H  
ATOM    683  HG3 GLU A  47       3.112 -20.150  80.945  1.00 50.37           H  
ATOM    684  HG2 GLU A  47       3.953 -21.659  81.130  1.00 50.37           H  
ATOM    685  N   SER A  48       6.369 -20.481  76.725  1.00 39.10           N  
ATOM    686  CA  SER A  48       7.280 -19.810  75.802  1.00 39.30           C  
ATOM    687  C   SER A  48       7.555 -18.351  76.211  1.00 40.23           C  
ATOM    688  O   SER A  48       6.679 -17.701  76.783  1.00 34.40           O  
ATOM    689  CB  SER A  48       6.765 -19.946  74.351  1.00 43.08           C  
ATOM    690  OG  SER A  48       5.743 -19.025  74.023  1.00 35.32           O  
ATOM    691  H   SER A  48       5.467 -20.752  76.360  1.00 39.10           H  
ATOM    692  HA  SER A  48       8.211 -20.369  75.867  1.00 39.30           H  
ATOM    693  HB3 SER A  48       6.411 -20.960  74.160  1.00 43.08           H  
ATOM    694  HB2 SER A  48       7.590 -19.774  73.659  1.00 43.08           H  
ATOM    695  HG  SER A  48       4.913 -19.333  74.405  1.00 35.32           H  
ATOM    696  N   ALA A  49       8.759 -17.862  75.873  1.00 34.91           N  
ATOM    697  CA  ALA A  49       9.188 -16.477  76.083  1.00 34.86           C  
ATOM    698  C   ALA A  49       8.258 -15.454  75.412  1.00 36.49           C  
ATOM    699  O   ALA A  49       8.049 -14.382  75.973  1.00 35.12           O  
ATOM    700  CB  ALA A  49      10.632 -16.308  75.586  1.00 36.19           C  
ATOM    701  H   ALA A  49       9.434 -18.477  75.434  1.00 34.91           H  
ATOM    702  HA  ALA A  49       9.178 -16.288  77.158  1.00 34.86           H  
ATOM    703  HB1 ALA A  49      10.980 -15.283  75.715  1.00 36.19           H  
ATOM    704  HB2 ALA A  49      11.313 -16.952  76.141  1.00 36.19           H  
ATOM    705  HB3 ALA A  49      10.728 -16.559  74.528  1.00 36.19           H  
ATOM    706  N   LEU A  50       7.692 -15.832  74.252  1.00 36.44           N  
ATOM    707  CA  LEU A  50       6.716 -15.070  73.478  1.00 37.00           C  
ATOM    708  C   LEU A  50       5.379 -14.871  74.218  1.00 39.86           C  
ATOM    709  O   LEU A  50       4.891 -13.743  74.258  1.00 35.70           O  
ATOM    710  CB  LEU A  50       6.561 -15.756  72.102  1.00 39.05           C  
ATOM    711  CG  LEU A  50       5.555 -15.141  71.102  1.00 39.13           C  
ATOM    712  CD1 LEU A  50       5.832 -13.659  70.778  1.00 38.47           C  
ATOM    713  CD2 LEU A  50       5.459 -16.007  69.829  1.00 42.33           C  
ATOM    714  H   LEU A  50       7.917 -16.745  73.884  1.00 36.44           H  
ATOM    715  HA  LEU A  50       7.159 -14.087  73.325  1.00 37.00           H  
ATOM    716  HB3 LEU A  50       6.280 -16.797  72.270  1.00 39.05           H  
ATOM    717  HB2 LEU A  50       7.541 -15.791  71.621  1.00 39.05           H  
ATOM    718  HG  LEU A  50       4.576 -15.184  71.578  1.00 39.13           H  
ATOM    719 HD11 LEU A  50       4.906 -13.152  70.509  1.00 38.47           H  
ATOM    720 HD12 LEU A  50       6.251 -13.108  71.618  1.00 38.47           H  
ATOM    721 HD13 LEU A  50       6.527 -13.543  69.946  1.00 38.47           H  
ATOM    722 HD21 LEU A  50       4.420 -16.202  69.566  1.00 42.33           H  
ATOM    723 HD22 LEU A  50       5.926 -15.536  68.968  1.00 42.33           H  
ATOM    724 HD23 LEU A  50       5.945 -16.976  69.953  1.00 42.33           H  
ATOM    725  N   ASP A  51       4.839 -15.945  74.826  1.00 39.52           N  
ATOM    726  CA  ASP A  51       3.657 -15.911  75.703  1.00 39.14           C  
ATOM    727  C   ASP A  51       3.883 -15.074  76.969  1.00 38.22           C  
ATOM    728  O   ASP A  51       2.982 -14.339  77.369  1.00 36.95           O  
ATOM    729  CB  ASP A  51       3.163 -17.322  76.118  1.00 43.73           C  
ATOM    730  CG  ASP A  51       2.750 -18.252  74.967  1.00 47.06           C  
ATOM    731  OD1 ASP A  51       2.210 -17.746  73.959  1.00 45.52           O  
ATOM    732  OD2 ASP A  51       2.870 -19.480  75.164  1.00 45.56           O1-
ATOM    733  H   ASP A  51       5.300 -16.842  74.742  1.00 39.52           H  
ATOM    734  HA  ASP A  51       2.858 -15.415  75.150  1.00 39.14           H  
ATOM    735  HB3 ASP A  51       2.305 -17.236  76.788  1.00 43.73           H  
ATOM    736  HB2 ASP A  51       3.950 -17.821  76.687  1.00 43.73           H  
ATOM    737  N   VAL A  52       5.079 -15.200  77.561  1.00 31.72           N  
ATOM    738  CA  VAL A  52       5.483 -14.535  78.796  1.00 33.63           C  
ATOM    739  C   VAL A  52       5.608 -13.006  78.660  1.00 34.93           C  
ATOM    740  O   VAL A  52       5.097 -12.305  79.532  1.00 34.56           O  
ATOM    741  CB  VAL A  52       6.790 -15.171  79.351  1.00 39.22           C  
ATOM    742  CG1 VAL A  52       7.553 -14.342  80.403  1.00 38.54           C  
ATOM    743  CG2 VAL A  52       6.456 -16.555  79.930  1.00 47.52           C  
ATOM    744  H   VAL A  52       5.754 -15.843  77.167  1.00 31.72           H  
ATOM    745  HA  VAL A  52       4.688 -14.714  79.525  1.00 33.63           H  
ATOM    746  HB  VAL A  52       7.471 -15.325  78.514  1.00 39.22           H  
ATOM    747 HG11 VAL A  52       8.418 -14.884  80.781  1.00 38.54           H  
ATOM    748 HG12 VAL A  52       7.935 -13.405  79.996  1.00 38.54           H  
ATOM    749 HG13 VAL A  52       6.912 -14.109  81.253  1.00 38.54           H  
ATOM    750 HG21 VAL A  52       7.339 -17.120  80.211  1.00 47.52           H  
ATOM    751 HG22 VAL A  52       5.847 -16.435  80.821  1.00 47.52           H  
ATOM    752 HG23 VAL A  52       5.896 -17.174  79.230  1.00 47.52           H  
ATOM    753  N   VAL A  53       6.228 -12.515  77.571  1.00 34.37           N  
ATOM    754  CA  VAL A  53       6.336 -11.077  77.298  1.00 33.71           C  
ATOM    755  C   VAL A  53       5.009 -10.447  76.833  1.00 33.88           C  
ATOM    756  O   VAL A  53       4.769  -9.285  77.158  1.00 37.66           O  
ATOM    757  CB  VAL A  53       7.437 -10.724  76.261  1.00 33.84           C  
ATOM    758  CG1 VAL A  53       8.828 -11.105  76.780  1.00 33.28           C  
ATOM    759  CG2 VAL A  53       7.203 -11.259  74.835  1.00 31.41           C  
ATOM    760  H   VAL A  53       6.644 -13.142  76.894  1.00 34.37           H  
ATOM    761  HA  VAL A  53       6.607 -10.590  78.237  1.00 33.71           H  
ATOM    762  HB  VAL A  53       7.461  -9.637  76.171  1.00 33.84           H  
ATOM    763 HG11 VAL A  53       9.600 -10.765  76.094  1.00 33.28           H  
ATOM    764 HG12 VAL A  53       9.025 -10.652  77.751  1.00 33.28           H  
ATOM    765 HG13 VAL A  53       8.938 -12.181  76.891  1.00 33.28           H  
ATOM    766 HG21 VAL A  53       8.048 -11.036  74.186  1.00 31.41           H  
ATOM    767 HG22 VAL A  53       7.075 -12.337  74.836  1.00 31.41           H  
ATOM    768 HG23 VAL A  53       6.320 -10.824  74.368  1.00 31.41           H  
ATOM    769  N   THR A  54       4.160 -11.219  76.129  1.00 31.66           N  
ATOM    770  CA  THR A  54       2.826 -10.785  75.708  1.00 32.47           C  
ATOM    771  C   THR A  54       1.873 -10.633  76.909  1.00 38.34           C  
ATOM    772  O   THR A  54       1.174  -9.625  76.979  1.00 31.24           O  
ATOM    773  CB  THR A  54       2.190 -11.763  74.682  1.00 33.56           C  
ATOM    774  CG2 THR A  54       0.749 -11.438  74.245  1.00 38.71           C  
ATOM    775  OG1 THR A  54       2.980 -11.779  73.510  1.00 33.93           O  
ATOM    776  H   THR A  54       4.419 -12.169  75.903  1.00 31.66           H  
ATOM    777  HA  THR A  54       2.925  -9.807  75.232  1.00 32.47           H  
ATOM    778  HB  THR A  54       2.207 -12.775  75.089  1.00 33.56           H  
ATOM    779 HG21 THR A  54       0.421 -12.101  73.445  1.00 38.71           H  
ATOM    780 HG22 THR A  54       0.041 -11.560  75.065  1.00 38.71           H  
ATOM    781 HG23 THR A  54       0.670 -10.415  73.877  1.00 38.71           H  
ATOM    782  HG1 THR A  54       3.820 -12.201  73.717  1.00 33.93           H  
ATOM    783  N   GLU A  55       1.897 -11.604  77.842  1.00 35.59           N  
ATOM    784  CA  GLU A  55       1.103 -11.596  79.072  1.00 35.73           C  
ATOM    785  C   GLU A  55       1.569 -10.538  80.087  1.00 33.51           C  
ATOM    786  O   GLU A  55       0.720  -9.888  80.693  1.00 30.86           O  
ATOM    787  CB  GLU A  55       1.064 -13.023  79.675  1.00 40.84           C  
ATOM    788  CG  GLU A  55       0.308 -13.190  81.020  1.00 42.69           C  
ATOM    789  CD  GLU A  55      -1.193 -12.847  81.008  1.00 43.32           C  
ATOM    790  OE1 GLU A  55      -1.811 -12.863  79.920  1.00 38.53           O  
ATOM    791  OE2 GLU A  55      -1.718 -12.581  82.111  1.00 39.68           O1-
ATOM    792  H   GLU A  55       2.494 -12.410  77.710  1.00 35.59           H  
ATOM    793  HA  GLU A  55       0.087 -11.326  78.782  1.00 35.73           H  
ATOM    794  HB3 GLU A  55       2.089 -13.370  79.820  1.00 40.84           H  
ATOM    795  HB2 GLU A  55       0.636 -13.707  78.941  1.00 40.84           H  
ATOM    796  HG3 GLU A  55       0.809 -12.618  81.802  1.00 42.69           H  
ATOM    797  HG2 GLU A  55       0.383 -14.231  81.330  1.00 42.69           H  
ATOM    798  N   ALA A  56       2.894 -10.359  80.230  1.00 31.44           N  
ATOM    799  CA  ALA A  56       3.497  -9.348  81.101  1.00 33.41           C  
ATOM    800  C   ALA A  56       3.164  -7.912  80.667  1.00 35.10           C  
ATOM    801  O   ALA A  56       2.799  -7.107  81.523  1.00 30.60           O  
ATOM    802  CB  ALA A  56       5.015  -9.562  81.180  1.00 35.96           C  
ATOM    803  H   ALA A  56       3.538 -10.945  79.716  1.00 31.44           H  
ATOM    804  HA  ALA A  56       3.088  -9.492  82.103  1.00 33.41           H  
ATOM    805  HB1 ALA A  56       5.492  -8.791  81.785  1.00 35.96           H  
ATOM    806  HB2 ALA A  56       5.249 -10.524  81.635  1.00 35.96           H  
ATOM    807  HB3 ALA A  56       5.472  -9.540  80.191  1.00 35.96           H  
ATOM    808  N   VAL A  57       3.237  -7.636  79.352  1.00 31.93           N  
ATOM    809  CA  VAL A  57       2.824  -6.359  78.765  1.00 30.45           C  
ATOM    810  C   VAL A  57       1.298  -6.150  78.801  1.00 32.27           C  
ATOM    811  O   VAL A  57       0.880  -5.010  78.981  1.00 33.56           O  
ATOM    812  CB  VAL A  57       3.371  -6.169  77.320  1.00 30.31           C  
ATOM    813  CG1 VAL A  57       2.750  -5.014  76.505  1.00 29.38           C  
ATOM    814  CG2 VAL A  57       4.889  -5.951  77.374  1.00 32.14           C  
ATOM    815  H   VAL A  57       3.549  -8.347  78.704  1.00 31.93           H  
ATOM    816  HA  VAL A  57       3.262  -5.572  79.379  1.00 30.45           H  
ATOM    817  HB  VAL A  57       3.186  -7.089  76.764  1.00 30.31           H  
ATOM    818 HG11 VAL A  57       3.228  -4.915  75.530  1.00 29.38           H  
ATOM    819 HG12 VAL A  57       1.688  -5.160  76.322  1.00 29.38           H  
ATOM    820 HG13 VAL A  57       2.858  -4.063  77.020  1.00 29.38           H  
ATOM    821 HG21 VAL A  57       5.307  -5.785  76.383  1.00 32.14           H  
ATOM    822 HG22 VAL A  57       5.124  -5.078  77.982  1.00 32.14           H  
ATOM    823 HG23 VAL A  57       5.403  -6.803  77.813  1.00 32.14           H  
ATOM    824  N   ARG A  58       0.498  -7.228  78.696  1.00 31.18           N  
ATOM    825  CA  ARG A  58      -0.960  -7.170  78.842  1.00 32.05           C  
ATOM    826  C   ARG A  58      -1.390  -6.763  80.265  1.00 38.51           C  
ATOM    827  O   ARG A  58      -2.301  -5.953  80.396  1.00 34.55           O  
ATOM    828  CB  ARG A  58      -1.608  -8.499  78.401  1.00 32.93           C  
ATOM    829  CG  ARG A  58      -3.142  -8.426  78.232  1.00 32.07           C  
ATOM    830  CD  ARG A  58      -3.846  -9.794  78.202  1.00 34.92           C  
ATOM    831  NE  ARG A  58      -3.861 -10.453  79.521  1.00 36.59           N  
ATOM    832  CZ  ARG A  58      -4.691 -10.214  80.553  1.00 38.51           C  
ATOM    833  NH1 ARG A  58      -5.676  -9.304  80.489  1.00 39.19           N  
ATOM    834  NH2 ARG A  58      -4.523 -10.911  81.683  1.00 43.29           N1+
ATOM    835  H   ARG A  58       0.899  -8.142  78.534  1.00 31.18           H  
ATOM    836  HA  ARG A  58      -1.310  -6.398  78.158  1.00 32.05           H  
ATOM    837  HB3 ARG A  58      -1.338  -9.284  79.107  1.00 32.93           H  
ATOM    838  HB2 ARG A  58      -1.194  -8.802  77.439  1.00 32.93           H  
ATOM    839  HG3 ARG A  58      -3.418  -7.834  77.361  1.00 32.07           H  
ATOM    840  HG2 ARG A  58      -3.548  -7.878  79.082  1.00 32.07           H  
ATOM    841  HD3 ARG A  58      -3.257 -10.463  77.575  1.00 34.92           H  
ATOM    842  HD2 ARG A  58      -4.833  -9.744  77.743  1.00 34.92           H  
ATOM    843  HE  ARG A  58      -3.142 -11.157  79.656  1.00 36.59           H  
ATOM    844 HH12 ARG A  58      -6.280  -9.138  81.280  1.00 39.19           H  
ATOM    845 HH11 ARG A  58      -5.809  -8.767  79.644  1.00 39.19           H  
ATOM    846 HH22 ARG A  58      -5.126 -10.764  82.479  1.00 43.29           H  
ATOM    847 HH21 ARG A  58      -3.758 -11.574  81.759  1.00 43.29           H  
ATOM    848  N   LEU A  59      -0.706  -7.281  81.298  1.00 36.91           N  
ATOM    849  CA  LEU A  59      -0.930  -6.900  82.696  1.00 35.94           C  
ATOM    850  C   LEU A  59      -0.494  -5.454  83.000  1.00 34.04           C  
ATOM    851  O   LEU A  59      -1.170  -4.782  83.777  1.00 31.59           O  
ATOM    852  CB  LEU A  59      -0.196  -7.880  83.630  1.00 35.56           C  
ATOM    853  CG  LEU A  59      -0.788  -9.304  83.679  1.00 38.42           C  
ATOM    854  CD1 LEU A  59       0.194 -10.287  84.355  1.00 37.77           C  
ATOM    855  CD2 LEU A  59      -2.184  -9.319  84.338  1.00 38.07           C  
ATOM    856  H   LEU A  59       0.023  -7.961  81.126  1.00 36.91           H  
ATOM    857  HA  LEU A  59      -2.002  -6.960  82.894  1.00 35.94           H  
ATOM    858  HB3 LEU A  59      -0.220  -7.476  84.640  1.00 35.56           H  
ATOM    859  HB2 LEU A  59       0.855  -7.922  83.339  1.00 35.56           H  
ATOM    860  HG  LEU A  59      -0.919  -9.655  82.656  1.00 38.42           H  
ATOM    861 HD11 LEU A  59       0.468 -11.087  83.668  1.00 37.77           H  
ATOM    862 HD12 LEU A  59       1.121  -9.802  84.661  1.00 37.77           H  
ATOM    863 HD13 LEU A  59      -0.219 -10.755  85.247  1.00 37.77           H  
ATOM    864 HD21 LEU A  59      -2.315 -10.146  85.035  1.00 38.07           H  
ATOM    865 HD22 LEU A  59      -2.389  -8.400  84.886  1.00 38.07           H  
ATOM    866 HD23 LEU A  59      -2.960  -9.418  83.580  1.00 38.07           H  
ATOM    867  N   LEU A  60       0.600  -4.998  82.365  1.00 32.40           N  
ATOM    868  CA  LEU A  60       1.094  -3.620  82.434  1.00 36.42           C  
ATOM    869  C   LEU A  60       0.153  -2.617  81.730  1.00 33.57           C  
ATOM    870  O   LEU A  60       0.043  -1.486  82.200  1.00 36.67           O  
ATOM    871  CB  LEU A  60       2.510  -3.560  81.828  1.00 34.51           C  
ATOM    872  CG  LEU A  60       3.634  -4.145  82.710  1.00 39.49           C  
ATOM    873  CD1 LEU A  60       4.881  -4.532  81.884  1.00 39.80           C  
ATOM    874  CD2 LEU A  60       4.004  -3.196  83.866  1.00 36.82           C  
ATOM    875  H   LEU A  60       1.114  -5.621  81.757  1.00 32.40           H  
ATOM    876  HA  LEU A  60       1.148  -3.326  83.484  1.00 36.42           H  
ATOM    877  HB3 LEU A  60       2.759  -2.528  81.621  1.00 34.51           H  
ATOM    878  HB2 LEU A  60       2.491  -4.056  80.860  1.00 34.51           H  
ATOM    879  HG  LEU A  60       3.257  -5.065  83.147  1.00 39.49           H  
ATOM    880 HD11 LEU A  60       5.098  -5.596  81.982  1.00 39.80           H  
ATOM    881 HD12 LEU A  60       4.760  -4.327  80.821  1.00 39.80           H  
ATOM    882 HD13 LEU A  60       5.774  -3.999  82.206  1.00 39.80           H  
ATOM    883 HD21 LEU A  60       5.001  -3.399  84.260  1.00 36.82           H  
ATOM    884 HD22 LEU A  60       3.984  -2.152  83.554  1.00 36.82           H  
ATOM    885 HD23 LEU A  60       3.306  -3.300  84.695  1.00 36.82           H  
ATOM    886  N   GLU A  61      -0.526  -3.058  80.653  1.00 31.98           N  
ATOM    887  CA  GLU A  61      -1.588  -2.322  79.964  1.00 31.71           C  
ATOM    888  C   GLU A  61      -2.854  -2.169  80.819  1.00 34.18           C  
ATOM    889  O   GLU A  61      -3.404  -1.075  80.867  1.00 34.70           O  
ATOM    890  CB  GLU A  61      -1.951  -3.006  78.633  1.00 28.85           C  
ATOM    891  CG  GLU A  61      -0.949  -2.775  77.483  1.00 31.13           C  
ATOM    892  CD  GLU A  61      -1.165  -3.686  76.262  1.00 33.31           C  
ATOM    893  OE1 GLU A  61      -0.467  -3.452  75.256  1.00 31.15           O  
ATOM    894  OE2 GLU A  61      -2.021  -4.594  76.312  1.00 30.59           O1-
ATOM    895  H   GLU A  61      -0.341  -3.989  80.304  1.00 31.98           H  
ATOM    896  HA  GLU A  61      -1.206  -1.327  79.745  1.00 31.71           H  
ATOM    897  HB3 GLU A  61      -2.942  -2.694  78.300  1.00 28.85           H  
ATOM    898  HB2 GLU A  61      -2.035  -4.073  78.825  1.00 28.85           H  
ATOM    899  HG3 GLU A  61       0.074  -2.903  77.835  1.00 31.13           H  
ATOM    900  HG2 GLU A  61      -1.024  -1.737  77.157  1.00 31.13           H  
ATOM    901  N   GLU A  62      -3.295  -3.259  81.472  1.00 34.06           N  
ATOM    902  CA  GLU A  62      -4.467  -3.277  82.355  1.00 35.85           C  
ATOM    903  C   GLU A  62      -4.300  -2.427  83.627  1.00 37.04           C  
ATOM    904  O   GLU A  62      -5.293  -1.895  84.121  1.00 38.51           O  
ATOM    905  CB  GLU A  62      -4.819  -4.735  82.728  1.00 41.87           C  
ATOM    906  CG  GLU A  62      -5.371  -5.587  81.566  1.00 41.37           C  
ATOM    907  CD  GLU A  62      -6.742  -5.124  81.066  1.00 45.70           C  
ATOM    908  OE1 GLU A  62      -7.711  -5.226  81.850  1.00 42.82           O  
ATOM    909  OE2 GLU A  62      -6.806  -4.678  79.901  1.00 46.68           O1-
ATOM    910  H   GLU A  62      -2.806  -4.137  81.360  1.00 34.06           H  
ATOM    911  HA  GLU A  62      -5.301  -2.840  81.805  1.00 35.85           H  
ATOM    912  HB3 GLU A  62      -5.527  -4.753  83.559  1.00 41.87           H  
ATOM    913  HB2 GLU A  62      -3.923  -5.227  83.109  1.00 41.87           H  
ATOM    914  HG3 GLU A  62      -5.456  -6.624  81.893  1.00 41.37           H  
ATOM    915  HG2 GLU A  62      -4.675  -5.594  80.731  1.00 41.37           H  
ATOM    916  N   CYS A  63      -3.055  -2.315  84.121  1.00 39.42           N  
ATOM    917  CA  CYS A  63      -2.681  -1.547  85.304  1.00 40.20           C  
ATOM    918  C   CYS A  63      -2.716  -0.030  84.982  1.00 38.70           C  
ATOM    919  O   CYS A  63      -1.925   0.404  84.142  1.00 35.93           O  
ATOM    920  CB  CYS A  63      -1.289  -2.004  85.785  1.00 37.18           C  
ATOM    921  SG  CYS A  63      -0.787  -1.153  87.309  1.00 42.16           S  
ATOM    922  H   CYS A  63      -2.299  -2.787  83.644  1.00 39.42           H  
ATOM    923  HA  CYS A  63      -3.388  -1.820  86.084  1.00 40.20           H  
ATOM    924  HB3 CYS A  63      -0.538  -1.836  85.013  1.00 37.18           H  
ATOM    925  HB2 CYS A  63      -1.293  -3.076  85.985  1.00 37.18           H  
ATOM    926  HG  CYS A  63      -1.663  -1.768  88.110  1.00 42.16           H  
ATOM    927  N   PRO A  64      -3.617   0.750  85.632  1.00 37.74           N  
ATOM    928  CA  PRO A  64      -3.803   2.186  85.330  1.00 38.42           C  
ATOM    929  C   PRO A  64      -2.649   3.117  85.762  1.00 36.48           C  
ATOM    930  O   PRO A  64      -2.687   4.302  85.431  1.00 37.49           O  
ATOM    931  CB  PRO A  64      -5.111   2.537  86.057  1.00 40.82           C  
ATOM    932  CG  PRO A  64      -5.127   1.610  87.258  1.00 42.37           C  
ATOM    933  CD  PRO A  64      -4.522   0.325  86.704  1.00 39.53           C  
ATOM    934  HA  PRO A  64      -3.947   2.321  84.260  1.00 38.42           H  
ATOM    935  HB3 PRO A  64      -5.960   2.308  85.413  1.00 40.82           H  
ATOM    936  HB2 PRO A  64      -5.197   3.587  86.340  1.00 40.82           H  
ATOM    937  HG3 PRO A  64      -6.120   1.469  87.687  1.00 42.37           H  
ATOM    938  HG2 PRO A  64      -4.478   2.014  88.036  1.00 42.37           H  
ATOM    939  HD2 PRO A  64      -4.013  -0.227  87.495  1.00 39.53           H  
ATOM    940  HD3 PRO A  64      -5.302  -0.308  86.282  1.00 39.53           H  
ATOM    941  N   LEU A  65      -1.621   2.593  86.449  1.00 41.97           N  
ATOM    942  CA  LEU A  65      -0.451   3.330  86.927  1.00 38.66           C  
ATOM    943  C   LEU A  65       0.576   3.614  85.816  1.00 41.57           C  
ATOM    944  O   LEU A  65       1.464   4.449  86.015  1.00 35.76           O  
ATOM    945  CB  LEU A  65       0.300   2.461  87.967  1.00 46.68           C  
ATOM    946  CG  LEU A  65      -0.464   2.084  89.251  1.00 52.26           C  
ATOM    947  CD1 LEU A  65       0.393   1.139  90.105  1.00 52.24           C  
ATOM    948  CD2 LEU A  65      -0.854   3.317  90.078  1.00 48.28           C  
ATOM    949  H   LEU A  65      -1.621   1.598  86.606  1.00 41.97           H  
ATOM    950  HA  LEU A  65      -0.758   4.281  87.365  1.00 38.66           H  
ATOM    951  HB3 LEU A  65       1.205   2.984  88.274  1.00 46.68           H  
ATOM    952  HB2 LEU A  65       0.652   1.548  87.481  1.00 46.68           H  
ATOM    953  HG  LEU A  65      -1.374   1.550  88.977  1.00 52.26           H  
ATOM    954 HD11 LEU A  65      -0.152   0.787  90.982  1.00 52.24           H  
ATOM    955 HD12 LEU A  65       0.699   0.260  89.539  1.00 52.24           H  
ATOM    956 HD13 LEU A  65       1.301   1.631  90.455  1.00 52.24           H  
ATOM    957 HD21 LEU A  65      -1.313   3.016  91.019  1.00 48.28           H  
ATOM    958 HD22 LEU A  65       0.018   3.928  90.318  1.00 48.28           H  
ATOM    959 HD23 LEU A  65      -1.571   3.946  89.551  1.00 48.28           H  
ATOM    960  N   PHE A  66       0.499   2.914  84.680  1.00 33.56           N  
ATOM    961  CA  PHE A  66       1.507   2.925  83.627  1.00 31.58           C  
ATOM    962  C   PHE A  66       0.922   3.499  82.332  1.00 32.28           C  
ATOM    963  O   PHE A  66      -0.290   3.520  82.143  1.00 32.63           O  
ATOM    964  CB  PHE A  66       2.016   1.494  83.404  1.00 32.05           C  
ATOM    965  CG  PHE A  66       2.686   0.849  84.608  1.00 32.82           C  
ATOM    966  CD1 PHE A  66       3.832   1.428  85.192  1.00 36.61           C  
ATOM    967  CD2 PHE A  66       2.162  -0.342  85.145  1.00 37.69           C  
ATOM    968  CE1 PHE A  66       4.440   0.822  86.309  1.00 38.00           C  
ATOM    969  CE2 PHE A  66       2.761  -0.941  86.269  1.00 40.93           C  
ATOM    970  CZ  PHE A  66       3.899  -0.357  86.855  1.00 36.56           C  
ATOM    971  H   PHE A  66      -0.312   2.327  84.516  1.00 33.56           H  
ATOM    972  HA  PHE A  66       2.354   3.553  83.907  1.00 31.58           H  
ATOM    973  HB3 PHE A  66       2.759   1.536  82.617  1.00 32.05           H  
ATOM    974  HB2 PHE A  66       1.208   0.858  83.036  1.00 32.05           H  
ATOM    975  HD1 PHE A  66       4.255   2.337  84.787  1.00 36.61           H  
ATOM    976  HD2 PHE A  66       1.296  -0.792  84.686  1.00 37.69           H  
ATOM    977  HE1 PHE A  66       5.319   1.274  86.744  1.00 38.00           H  
ATOM    978  HE2 PHE A  66       2.346  -1.851  86.676  1.00 40.93           H  
ATOM    979  HZ  PHE A  66       4.355  -0.816  87.719  1.00 36.56           H  
ATOM    980  N   ASN A  67       1.787   4.018  81.452  1.00 33.46           N  
ATOM    981  CA  ASN A  67       1.405   4.614  80.172  1.00 31.20           C  
ATOM    982  C   ASN A  67       1.461   3.515  79.098  1.00 28.14           C  
ATOM    983  O   ASN A  67       2.465   3.372  78.400  1.00 29.10           O  
ATOM    984  CB  ASN A  67       2.405   5.752  79.845  1.00 30.52           C  
ATOM    985  CG  ASN A  67       2.211   6.375  78.456  1.00 30.51           C  
ATOM    986  ND2 ASN A  67       3.251   6.376  77.628  1.00 30.77           N  
ATOM    987  OD1 ASN A  67       1.113   6.794  78.108  1.00 27.57           O  
ATOM    988  H   ASN A  67       2.773   3.927  81.646  1.00 33.46           H  
ATOM    989  HA  ASN A  67       0.397   5.030  80.217  1.00 31.20           H  
ATOM    990  HB3 ASN A  67       3.432   5.407  79.959  1.00 30.52           H  
ATOM    991  HB2 ASN A  67       2.280   6.552  80.575  1.00 30.52           H  
ATOM    992 HD22 ASN A  67       3.211   6.874  76.745  1.00 30.77           H  
ATOM    993 HD21 ASN A  67       4.094   5.856  77.857  1.00 30.77           H  
ATOM    994  N   ALA A  68       0.368   2.767  78.970  1.00 30.82           N  
ATOM    995  CA  ALA A  68       0.042   1.816  77.915  1.00 34.07           C  
ATOM    996  C   ALA A  68      -1.356   1.300  78.245  1.00 32.11           C  
ATOM    997  O   ALA A  68      -1.636   1.072  79.413  1.00 31.52           O  
ATOM    998  CB  ALA A  68       1.034   0.643  77.869  1.00 34.10           C  
ATOM    999  H   ALA A  68      -0.346   2.835  79.693  1.00 30.82           H  
ATOM   1000  HA  ALA A  68       0.027   2.338  76.958  1.00 34.07           H  
ATOM   1001  HB1 ALA A  68       0.766  -0.064  77.085  1.00 34.10           H  
ATOM   1002  HB2 ALA A  68       2.051   0.973  77.665  1.00 34.10           H  
ATOM   1003  HB3 ALA A  68       1.037   0.099  78.815  1.00 34.10           H  
ATOM   1004  N   GLY A  69      -2.220   1.104  77.243  1.00 32.40           N  
ATOM   1005  CA  GLY A  69      -3.585   0.587  77.385  1.00 33.81           C  
ATOM   1006  C   GLY A  69      -4.407   1.488  78.319  1.00 36.71           C  
ATOM   1007  O   GLY A  69      -4.539   2.687  78.069  1.00 29.74           O  
ATOM   1008  H   GLY A  69      -1.914   1.320  76.305  1.00 32.40           H  
ATOM   1009  HA3 GLY A  69      -3.553  -0.436  77.760  1.00 33.81           H  
ATOM   1010  HA2 GLY A  69      -4.062   0.555  76.405  1.00 33.81           H  
ATOM   1011  N   ILE A  70      -4.935   0.897  79.402  1.00 36.78           N  
ATOM   1012  CA  ILE A  70      -5.567   1.596  80.522  1.00 36.33           C  
ATOM   1013  C   ILE A  70      -4.512   2.418  81.295  1.00 33.77           C  
ATOM   1014  O   ILE A  70      -3.503   1.859  81.723  1.00 33.11           O  
ATOM   1015  CB  ILE A  70      -6.245   0.607  81.522  1.00 37.95           C  
ATOM   1016  CG1 ILE A  70      -7.102  -0.490  80.840  1.00 39.50           C  
ATOM   1017  CG2 ILE A  70      -7.067   1.329  82.609  1.00 40.82           C  
ATOM   1018  CD1 ILE A  70      -8.322   0.014  80.050  1.00 41.28           C  
ATOM   1019  H   ILE A  70      -4.747  -0.083  79.564  1.00 36.78           H  
ATOM   1020  HA  ILE A  70      -6.317   2.270  80.126  1.00 36.33           H  
ATOM   1021  HB  ILE A  70      -5.455   0.072  82.051  1.00 37.95           H  
ATOM   1022 HG13 ILE A  70      -7.448  -1.186  81.605  1.00 39.50           H  
ATOM   1023 HG12 ILE A  70      -6.479  -1.096  80.182  1.00 39.50           H  
ATOM   1024 HG21 ILE A  70      -7.497   0.615  83.312  1.00 40.82           H  
ATOM   1025 HG22 ILE A  70      -6.458   2.019  83.191  1.00 40.82           H  
ATOM   1026 HG23 ILE A  70      -7.886   1.902  82.175  1.00 40.82           H  
ATOM   1027 HD11 ILE A  70      -8.461  -0.571  79.140  1.00 41.28           H  
ATOM   1028 HD12 ILE A  70      -9.235  -0.075  80.640  1.00 41.28           H  
ATOM   1029 HD13 ILE A  70      -8.226   1.056  79.754  1.00 41.28           H  
ATOM   1030  N   GLY A  71      -4.695   3.741  81.420  1.00 32.83           N  
ATOM   1031  CA  GLY A  71      -3.696   4.626  82.023  1.00 30.75           C  
ATOM   1032  C   GLY A  71      -2.788   5.325  81.003  1.00 32.27           C  
ATOM   1033  O   GLY A  71      -1.885   6.060  81.403  1.00 30.36           O  
ATOM   1034  H   GLY A  71      -5.502   4.180  80.997  1.00 32.83           H  
ATOM   1035  HA3 GLY A  71      -3.060   4.095  82.733  1.00 30.75           H  
ATOM   1036  HA2 GLY A  71      -4.212   5.394  82.599  1.00 30.75           H  
ATOM   1037  N   ALA A  72      -3.025   5.148  79.695  1.00 38.45           N  
ATOM   1038  CA  ALA A  72      -2.338   5.855  78.612  1.00 35.51           C  
ATOM   1039  C   ALA A  72      -2.501   7.385  78.698  1.00 32.06           C  
ATOM   1040  O   ALA A  72      -3.549   7.889  79.104  1.00 32.67           O  
ATOM   1041  CB  ALA A  72      -2.877   5.351  77.268  1.00 37.13           C  
ATOM   1042  H   ALA A  72      -3.749   4.490  79.437  1.00 38.45           H  
ATOM   1043  HA  ALA A  72      -1.277   5.613  78.675  1.00 35.51           H  
ATOM   1044  HB1 ALA A  72      -2.445   5.898  76.431  1.00 37.13           H  
ATOM   1045  HB2 ALA A  72      -2.642   4.296  77.130  1.00 37.13           H  
ATOM   1046  HB3 ALA A  72      -3.960   5.466  77.206  1.00 37.13           H  
ATOM   1047  N   VAL A  73      -1.464   8.134  78.306  1.00 32.00           N  
ATOM   1048  CA  VAL A  73      -1.473   9.594  78.237  1.00 32.25           C  
ATOM   1049  C   VAL A  73      -2.407  10.119  77.127  1.00 34.95           C  
ATOM   1050  O   VAL A  73      -2.726   9.410  76.169  1.00 34.09           O  
ATOM   1051  CB  VAL A  73      -0.031  10.119  78.018  1.00 32.40           C  
ATOM   1052  CG1 VAL A  73       0.874   9.844  79.235  1.00 37.01           C  
ATOM   1053  CG2 VAL A  73       0.616   9.646  76.702  1.00 32.04           C  
ATOM   1054  H   VAL A  73      -0.608   7.662  78.028  1.00 32.00           H  
ATOM   1055  HA  VAL A  73      -1.844   9.966  79.190  1.00 32.25           H  
ATOM   1056  HB  VAL A  73      -0.094  11.202  77.938  1.00 32.40           H  
ATOM   1057 HG11 VAL A  73       1.925  10.021  79.007  1.00 37.01           H  
ATOM   1058 HG12 VAL A  73       0.614  10.499  80.065  1.00 37.01           H  
ATOM   1059 HG13 VAL A  73       0.791   8.820  79.595  1.00 37.01           H  
ATOM   1060 HG21 VAL A  73       1.684   9.851  76.684  1.00 32.04           H  
ATOM   1061 HG22 VAL A  73       0.494   8.579  76.536  1.00 32.04           H  
ATOM   1062 HG23 VAL A  73       0.174  10.144  75.837  1.00 32.04           H  
ATOM   1063  N   PHE A  74      -2.828  11.379  77.274  1.00 34.94           N  
ATOM   1064  CA  PHE A  74      -3.645  12.102  76.304  1.00 35.99           C  
ATOM   1065  C   PHE A  74      -2.778  12.783  75.233  1.00 35.07           C  
ATOM   1066  O   PHE A  74      -1.708  13.303  75.551  1.00 38.96           O  
ATOM   1067  CB  PHE A  74      -4.470  13.173  77.043  1.00 35.54           C  
ATOM   1068  CG  PHE A  74      -5.563  12.662  77.966  1.00 35.33           C  
ATOM   1069  CD1 PHE A  74      -5.255  12.208  79.265  1.00 37.37           C  
ATOM   1070  CD2 PHE A  74      -6.884  12.520  77.495  1.00 35.97           C  
ATOM   1071  CE1 PHE A  74      -6.259  11.702  80.081  1.00 37.94           C  
ATOM   1072  CE2 PHE A  74      -7.878  12.030  78.329  1.00 33.63           C  
ATOM   1073  CZ  PHE A  74      -7.567  11.628  79.621  1.00 39.31           C  
ATOM   1074  H   PHE A  74      -2.593  11.888  78.113  1.00 34.94           H  
ATOM   1075  HA  PHE A  74      -4.332  11.404  75.823  1.00 35.99           H  
ATOM   1076  HB3 PHE A  74      -4.938  13.837  76.315  1.00 35.54           H  
ATOM   1077  HB2 PHE A  74      -3.801  13.804  77.628  1.00 35.54           H  
ATOM   1078  HD1 PHE A  74      -4.241  12.259  79.630  1.00 37.37           H  
ATOM   1079  HD2 PHE A  74      -7.129  12.808  76.488  1.00 35.97           H  
ATOM   1080  HE1 PHE A  74      -6.025  11.369  81.079  1.00 37.94           H  
ATOM   1081  HE2 PHE A  74      -8.892  11.948  77.967  1.00 33.63           H  
ATOM   1082  HZ  PHE A  74      -8.341  11.244  80.269  1.00 39.31           H  
ATOM   1083  N   THR A  75      -3.306  12.842  74.001  1.00 34.14           N  
ATOM   1084  CA  THR A  75      -2.819  13.703  72.920  1.00 33.09           C  
ATOM   1085  C   THR A  75      -3.259  15.171  73.139  1.00 30.99           C  
ATOM   1086  O   THR A  75      -4.018  15.467  74.064  1.00 33.72           O  
ATOM   1087  CB  THR A  75      -3.373  13.230  71.542  1.00 36.40           C  
ATOM   1088  CG2 THR A  75      -3.083  11.760  71.208  1.00 39.67           C  
ATOM   1089  OG1 THR A  75      -4.754  13.506  71.380  1.00 30.11           O  
ATOM   1090  H   THR A  75      -4.184  12.371  73.817  1.00 34.14           H  
ATOM   1091  HA  THR A  75      -1.728  13.671  72.897  1.00 33.09           H  
ATOM   1092  HB  THR A  75      -2.873  13.808  70.764  1.00 36.40           H  
ATOM   1093 HG21 THR A  75      -3.433  11.509  70.207  1.00 39.67           H  
ATOM   1094 HG22 THR A  75      -2.013  11.573  71.235  1.00 39.67           H  
ATOM   1095 HG23 THR A  75      -3.557  11.071  71.905  1.00 39.67           H  
ATOM   1096  HG1 THR A  75      -5.141  12.818  70.826  1.00 30.11           H  
ATOM   1097  N   ARG A  76      -2.797  16.052  72.236  1.00 35.75           N  
ATOM   1098  CA  ARG A  76      -3.177  17.461  72.106  1.00 35.85           C  
ATOM   1099  C   ARG A  76      -4.701  17.708  72.025  1.00 38.90           C  
ATOM   1100  O   ARG A  76      -5.152  18.740  72.518  1.00 35.50           O  
ATOM   1101  CB  ARG A  76      -2.451  18.011  70.857  1.00 40.50           C  
ATOM   1102  CG  ARG A  76      -2.611  19.518  70.550  1.00 45.14           C  
ATOM   1103  CD  ARG A  76      -2.225  19.885  69.103  1.00 47.76           C  
ATOM   1104  NE  ARG A  76      -3.221  19.393  68.133  1.00 48.01           N  
ATOM   1105  CZ  ARG A  76      -3.214  19.488  66.792  1.00 44.73           C  
ATOM   1106  NH1 ARG A  76      -2.232  20.113  66.126  1.00 48.06           N  
ATOM   1107  NH2 ARG A  76      -4.227  18.943  66.106  1.00 47.23           N1+
ATOM   1108  H   ARG A  76      -2.157  15.720  71.525  1.00 35.75           H  
ATOM   1109  HA  ARG A  76      -2.804  17.981  72.988  1.00 35.85           H  
ATOM   1110  HB3 ARG A  76      -2.798  17.433  70.003  1.00 40.50           H  
ATOM   1111  HB2 ARG A  76      -1.384  17.801  70.941  1.00 40.50           H  
ATOM   1112  HG3 ARG A  76      -2.079  20.140  71.271  1.00 45.14           H  
ATOM   1113  HG2 ARG A  76      -3.660  19.784  70.669  1.00 45.14           H  
ATOM   1114  HD3 ARG A  76      -1.305  19.356  68.854  1.00 47.76           H  
ATOM   1115  HD2 ARG A  76      -2.013  20.949  68.996  1.00 47.76           H  
ATOM   1116  HE  ARG A  76      -4.044  18.966  68.547  1.00 48.01           H  
ATOM   1117 HH12 ARG A  76      -2.255  20.180  65.119  1.00 48.06           H  
ATOM   1118 HH11 ARG A  76      -1.473  20.538  66.637  1.00 48.06           H  
ATOM   1119 HH22 ARG A  76      -4.262  18.996  65.099  1.00 47.23           H  
ATOM   1120 HH21 ARG A  76      -4.987  18.489  66.602  1.00 47.23           H  
ATOM   1121  N   ASP A  77      -5.453  16.769  71.421  1.00 36.29           N  
ATOM   1122  CA  ASP A  77      -6.906  16.851  71.198  1.00 35.70           C  
ATOM   1123  C   ASP A  77      -7.719  16.002  72.199  1.00 34.46           C  
ATOM   1124  O   ASP A  77      -8.904  15.773  71.960  1.00 35.84           O  
ATOM   1125  CB  ASP A  77      -7.305  16.508  69.734  1.00 39.81           C  
ATOM   1126  CG  ASP A  77      -6.677  17.368  68.622  1.00 43.60           C  
ATOM   1127  OD1 ASP A  77      -6.136  18.456  68.917  1.00 43.82           O  
ATOM   1128  OD2 ASP A  77      -6.840  16.969  67.448  1.00 46.86           O1-
ATOM   1129  H   ASP A  77      -5.005  15.937  71.065  1.00 36.29           H  
ATOM   1130  HA  ASP A  77      -7.234  17.876  71.383  1.00 35.70           H  
ATOM   1131  HB3 ASP A  77      -8.386  16.595  69.611  1.00 39.81           H  
ATOM   1132  HB2 ASP A  77      -7.045  15.468  69.530  1.00 39.81           H  
ATOM   1133  N   GLU A  78      -7.092  15.564  73.307  1.00 35.99           N  
ATOM   1134  CA  GLU A  78      -7.689  14.764  74.387  1.00 37.22           C  
ATOM   1135  C   GLU A  78      -8.089  13.330  73.966  1.00 34.60           C  
ATOM   1136  O   GLU A  78      -8.952  12.733  74.611  1.00 33.94           O  
ATOM   1137  CB  GLU A  78      -8.855  15.504  75.101  1.00 37.44           C  
ATOM   1138  CG  GLU A  78      -8.531  16.950  75.536  1.00 52.95           C  
ATOM   1139  CD  GLU A  78      -9.591  17.642  76.412  1.00 49.25           C  
ATOM   1140  OE1 GLU A  78     -10.671  17.058  76.653  1.00 53.06           O  
ATOM   1141  OE2 GLU A  78      -9.287  18.770  76.858  1.00 58.95           O1-
ATOM   1142  H   GLU A  78      -6.114  15.791  73.428  1.00 35.99           H  
ATOM   1143  HA  GLU A  78      -6.888  14.647  75.116  1.00 37.22           H  
ATOM   1144  HB3 GLU A  78      -9.128  14.930  75.989  1.00 37.44           H  
ATOM   1145  HB2 GLU A  78      -9.742  15.506  74.465  1.00 37.44           H  
ATOM   1146  HG3 GLU A  78      -8.378  17.571  74.653  1.00 52.95           H  
ATOM   1147  HG2 GLU A  78      -7.591  16.945  76.082  1.00 52.95           H  
ATOM   1148  N   THR A  79      -7.441  12.787  72.922  1.00 36.94           N  
ATOM   1149  CA  THR A  79      -7.626  11.409  72.454  1.00 32.88           C  
ATOM   1150  C   THR A  79      -6.515  10.492  73.011  1.00 32.16           C  
ATOM   1151  O   THR A  79      -5.540  10.983  73.579  1.00 33.41           O  
ATOM   1152  CB  THR A  79      -7.635  11.334  70.896  1.00 36.19           C  
ATOM   1153  CG2 THR A  79      -8.548  12.374  70.226  1.00 37.34           C  
ATOM   1154  OG1 THR A  79      -6.353  11.370  70.293  1.00 35.18           O  
ATOM   1155  H   THR A  79      -6.732  13.323  72.442  1.00 36.94           H  
ATOM   1156  HA  THR A  79      -8.581  11.019  72.811  1.00 32.88           H  
ATOM   1157  HB  THR A  79      -8.043  10.358  70.631  1.00 36.19           H  
ATOM   1158 HG21 THR A  79      -8.606  12.210  69.149  1.00 37.34           H  
ATOM   1159 HG22 THR A  79      -9.562  12.316  70.623  1.00 37.34           H  
ATOM   1160 HG23 THR A  79      -8.186  13.390  70.383  1.00 37.34           H  
ATOM   1161  HG1 THR A  79      -6.459  11.312  69.338  1.00 35.18           H  
ATOM   1162  N   HIS A  80      -6.691   9.174  72.835  1.00 29.44           N  
ATOM   1163  CA  HIS A  80      -5.714   8.149  73.201  1.00 32.52           C  
ATOM   1164  C   HIS A  80      -5.350   7.355  71.948  1.00 34.24           C  
ATOM   1165  O   HIS A  80      -6.203   6.653  71.406  1.00 30.21           O  
ATOM   1166  CB  HIS A  80      -6.303   7.232  74.287  1.00 32.17           C  
ATOM   1167  CG  HIS A  80      -6.530   7.929  75.601  1.00 31.64           C  
ATOM   1168  CD2 HIS A  80      -7.688   8.297  76.248  1.00 31.35           C  
ATOM   1169  ND1 HIS A  80      -5.493   8.361  76.410  1.00 31.57           N  
ATOM   1170  CE1 HIS A  80      -6.046   8.949  77.472  1.00 32.98           C  
ATOM   1171  NE2 HIS A  80      -7.372   8.942  77.442  1.00 31.11           N  
ATOM   1172  H   HIS A  80      -7.520   8.838  72.365  1.00 29.44           H  
ATOM   1173  HA  HIS A  80      -4.800   8.600  73.595  1.00 32.52           H  
ATOM   1174  HB3 HIS A  80      -5.641   6.383  74.469  1.00 32.17           H  
ATOM   1175  HB2 HIS A  80      -7.254   6.817  73.954  1.00 32.17           H  
ATOM   1176  HD2 HIS A  80      -8.715   8.159  75.946  1.00 31.35           H  
ATOM   1177  HD1 HIS A  80      -4.503   8.278  76.223  1.00 31.57           H  
ATOM   1178  HE1 HIS A  80      -5.475   9.400  78.269  1.00 32.98           H  
ATOM   1179  N   GLU A  81      -4.125   7.531  71.449  1.00 30.46           N  
ATOM   1180  CA  GLU A  81      -3.560   6.828  70.304  1.00 31.64           C  
ATOM   1181  C   GLU A  81      -2.491   5.897  70.883  1.00 30.07           C  
ATOM   1182  O   GLU A  81      -1.463   6.379  71.365  1.00 27.11           O  
ATOM   1183  CB  GLU A  81      -2.866   7.870  69.402  1.00 33.06           C  
ATOM   1184  CG  GLU A  81      -3.838   8.785  68.631  1.00 33.44           C  
ATOM   1185  CD  GLU A  81      -3.126   9.766  67.695  1.00 41.86           C  
ATOM   1186  OE1 GLU A  81      -1.900   9.963  67.849  1.00 37.77           O  
ATOM   1187  OE2 GLU A  81      -3.827  10.332  66.830  1.00 40.00           O1-
ATOM   1188  H   GLU A  81      -3.481   8.110  71.966  1.00 30.46           H  
ATOM   1189  HA  GLU A  81      -4.304   6.259  69.741  1.00 31.64           H  
ATOM   1190  HB3 GLU A  81      -2.227   7.354  68.685  1.00 33.06           H  
ATOM   1191  HB2 GLU A  81      -2.198   8.484  70.004  1.00 33.06           H  
ATOM   1192  HG3 GLU A  81      -4.452   9.356  69.328  1.00 33.44           H  
ATOM   1193  HG2 GLU A  81      -4.524   8.177  68.039  1.00 33.44           H  
ATOM   1194  N   LEU A  82      -2.751   4.589  70.888  1.00 31.27           N  
ATOM   1195  CA  LEU A  82      -1.876   3.586  71.481  1.00 30.59           C  
ATOM   1196  C   LEU A  82      -1.012   2.937  70.387  1.00 31.16           C  
ATOM   1197  O   LEU A  82      -1.445   2.805  69.237  1.00 30.37           O  
ATOM   1198  CB  LEU A  82      -2.739   2.484  72.126  1.00 29.62           C  
ATOM   1199  CG  LEU A  82      -3.829   2.962  73.113  1.00 30.73           C  
ATOM   1200  CD1 LEU A  82      -4.643   1.772  73.632  1.00 31.83           C  
ATOM   1201  CD2 LEU A  82      -3.253   3.762  74.289  1.00 34.68           C  
ATOM   1202  H   LEU A  82      -3.603   4.242  70.452  1.00 31.27           H  
ATOM   1203  HA  LEU A  82      -1.230   4.036  72.235  1.00 30.59           H  
ATOM   1204  HB3 LEU A  82      -2.059   1.815  72.648  1.00 29.62           H  
ATOM   1205  HB2 LEU A  82      -3.214   1.890  71.345  1.00 29.62           H  
ATOM   1206  HG  LEU A  82      -4.528   3.610  72.581  1.00 30.73           H  
ATOM   1207 HD11 LEU A  82      -5.384   2.102  74.358  1.00 31.83           H  
ATOM   1208 HD12 LEU A  82      -5.173   1.264  72.826  1.00 31.83           H  
ATOM   1209 HD13 LEU A  82      -4.011   1.041  74.132  1.00 31.83           H  
ATOM   1210 HD21 LEU A  82      -4.039   4.023  74.999  1.00 34.68           H  
ATOM   1211 HD22 LEU A  82      -2.492   3.195  74.826  1.00 34.68           H  
ATOM   1212 HD23 LEU A  82      -2.802   4.695  73.952  1.00 34.68           H  
ATOM   1213  N   ASP A  83       0.205   2.522  70.756  1.00 27.50           N  
ATOM   1214  CA  ASP A  83       1.221   1.945  69.871  1.00 27.59           C  
ATOM   1215  C   ASP A  83       1.889   0.755  70.569  1.00 28.58           C  
ATOM   1216  O   ASP A  83       2.172   0.853  71.762  1.00 30.36           O  
ATOM   1217  CB  ASP A  83       2.260   2.998  69.382  1.00 28.23           C  
ATOM   1218  CG  ASP A  83       1.764   4.431  69.139  1.00 37.14           C  
ATOM   1219  OD1 ASP A  83       1.020   4.619  68.154  1.00 33.55           O  
ATOM   1220  OD2 ASP A  83       2.144   5.324  69.929  1.00 37.16           O1-
ATOM   1221  H   ASP A  83       0.470   2.621  71.733  1.00 27.50           H  
ATOM   1222  HA  ASP A  83       0.706   1.537  69.005  1.00 27.59           H  
ATOM   1223  HB3 ASP A  83       2.695   2.635  68.456  1.00 28.23           H  
ATOM   1224  HB2 ASP A  83       3.081   3.060  70.093  1.00 28.23           H  
ATOM   1225  N   ALA A  84       2.162  -0.356  69.867  1.00 25.64           N  
ATOM   1226  CA  ALA A  84       2.772  -1.561  70.439  1.00 26.95           C  
ATOM   1227  C   ALA A  84       3.458  -2.449  69.401  1.00 28.69           C  
ATOM   1228  O   ALA A  84       3.100  -2.408  68.224  1.00 31.81           O  
ATOM   1229  CB  ALA A  84       1.740  -2.359  71.247  1.00 27.24           C  
ATOM   1230  H   ALA A  84       1.952  -0.378  68.868  1.00 25.64           H  
ATOM   1231  HA  ALA A  84       3.567  -1.227  71.105  1.00 26.95           H  
ATOM   1232  HB1 ALA A  84       2.182  -3.247  71.700  1.00 27.24           H  
ATOM   1233  HB2 ALA A  84       1.337  -1.752  72.052  1.00 27.24           H  
ATOM   1234  HB3 ALA A  84       0.915  -2.683  70.613  1.00 27.24           H  
ATOM   1235  N   CYS A  85       4.397  -3.289  69.856  1.00 28.77           N  
ATOM   1236  CA  CYS A  85       5.123  -4.272  69.058  1.00 28.36           C  
ATOM   1237  C   CYS A  85       5.435  -5.491  69.935  1.00 29.25           C  
ATOM   1238  O   CYS A  85       5.693  -5.335  71.127  1.00 28.85           O  
ATOM   1239  CB  CYS A  85       6.397  -3.669  68.419  1.00 30.70           C  
ATOM   1240  SG  CYS A  85       7.387  -4.832  67.429  1.00 35.33           S  
ATOM   1241  H   CYS A  85       4.577  -3.326  70.852  1.00 28.77           H  
ATOM   1242  HA  CYS A  85       4.463  -4.608  68.259  1.00 28.36           H  
ATOM   1243  HB3 CYS A  85       7.039  -3.233  69.184  1.00 30.70           H  
ATOM   1244  HB2 CYS A  85       6.110  -2.871  67.745  1.00 30.70           H  
ATOM   1245  HG  CYS A  85       7.781  -5.594  68.453  1.00 35.33           H  
ATOM   1246  N   VAL A  86       5.456  -6.671  69.304  1.00 28.20           N  
ATOM   1247  CA  VAL A  86       5.989  -7.911  69.856  1.00 28.99           C  
ATOM   1248  C   VAL A  86       6.875  -8.569  68.785  1.00 32.29           C  
ATOM   1249  O   VAL A  86       6.556  -8.481  67.598  1.00 32.38           O  
ATOM   1250  CB  VAL A  86       4.851  -8.875  70.305  1.00 34.79           C  
ATOM   1251  CG1 VAL A  86       3.900  -9.310  69.174  1.00 37.92           C  
ATOM   1252  CG2 VAL A  86       5.373 -10.123  71.041  1.00 38.94           C  
ATOM   1253  H   VAL A  86       5.222  -6.705  68.320  1.00 28.20           H  
ATOM   1254  HA  VAL A  86       6.621  -7.685  70.714  1.00 28.99           H  
ATOM   1255  HB  VAL A  86       4.247  -8.321  71.026  1.00 34.79           H  
ATOM   1256 HG11 VAL A  86       3.070  -9.879  69.590  1.00 37.92           H  
ATOM   1257 HG12 VAL A  86       3.478  -8.452  68.651  1.00 37.92           H  
ATOM   1258 HG13 VAL A  86       4.393  -9.944  68.437  1.00 37.92           H  
ATOM   1259 HG21 VAL A  86       4.548 -10.715  71.436  1.00 38.94           H  
ATOM   1260 HG22 VAL A  86       5.950 -10.771  70.381  1.00 38.94           H  
ATOM   1261 HG23 VAL A  86       6.010  -9.854  71.881  1.00 38.94           H  
ATOM   1262  N   MET A  87       7.973  -9.202  69.226  1.00 30.83           N  
ATOM   1263  CA  MET A  87       8.908  -9.909  68.358  1.00 29.06           C  
ATOM   1264  C   MET A  87       9.361 -11.212  69.023  1.00 29.33           C  
ATOM   1265  O   MET A  87       9.788 -11.200  70.178  1.00 31.40           O  
ATOM   1266  CB  MET A  87      10.085  -8.985  67.975  1.00 31.02           C  
ATOM   1267  CG  MET A  87      11.063  -9.606  66.961  1.00 32.75           C  
ATOM   1268  SD  MET A  87      12.243  -8.421  66.270  1.00 35.14           S  
ATOM   1269  CE  MET A  87      12.812  -9.344  64.823  1.00 32.32           C  
ATOM   1270  H   MET A  87       8.178  -9.227  70.217  1.00 30.83           H  
ATOM   1271  HA  MET A  87       8.389 -10.184  67.439  1.00 29.06           H  
ATOM   1272  HB3 MET A  87      10.634  -8.697  68.873  1.00 31.02           H  
ATOM   1273  HB2 MET A  87       9.691  -8.058  67.557  1.00 31.02           H  
ATOM   1274  HG3 MET A  87      10.507 -10.044  66.134  1.00 32.75           H  
ATOM   1275  HG2 MET A  87      11.627 -10.422  67.411  1.00 32.75           H  
ATOM   1276  HE1 MET A  87      13.627  -8.815  64.331  1.00 32.32           H  
ATOM   1277  HE2 MET A  87      13.160 -10.337  65.109  1.00 32.32           H  
ATOM   1278  HE3 MET A  87      11.994  -9.444  64.111  1.00 32.32           H  
ATOM   1279  N   ASP A  88       9.286 -12.297  68.241  1.00 31.34           N  
ATOM   1280  CA  ASP A  88       9.820 -13.616  68.552  1.00 35.92           C  
ATOM   1281  C   ASP A  88      11.238 -13.685  67.964  1.00 32.56           C  
ATOM   1282  O   ASP A  88      11.402 -13.436  66.771  1.00 36.18           O  
ATOM   1283  CB  ASP A  88       8.907 -14.708  67.940  1.00 38.56           C  
ATOM   1284  CG  ASP A  88       9.292 -16.175  68.200  1.00 46.90           C  
ATOM   1285  OD1 ASP A  88       9.996 -16.451  69.197  1.00 44.25           O  
ATOM   1286  OD2 ASP A  88       8.767 -17.021  67.444  1.00 47.04           O1-
ATOM   1287  H   ASP A  88       8.930 -12.193  67.298  1.00 31.34           H  
ATOM   1288  HA  ASP A  88       9.861 -13.745  69.636  1.00 35.92           H  
ATOM   1289  HB3 ASP A  88       8.822 -14.543  66.863  1.00 38.56           H  
ATOM   1290  HB2 ASP A  88       7.897 -14.559  68.317  1.00 38.56           H  
ATOM   1291  N   GLY A  89      12.226 -14.033  68.800  1.00 34.81           N  
ATOM   1292  CA  GLY A  89      13.626 -14.129  68.395  1.00 35.83           C  
ATOM   1293  C   GLY A  89      13.975 -15.485  67.767  1.00 36.30           C  
ATOM   1294  O   GLY A  89      15.036 -15.592  67.152  1.00 36.35           O  
ATOM   1295  H   GLY A  89      12.015 -14.251  69.766  1.00 34.81           H  
ATOM   1296  HA3 GLY A  89      14.256 -13.977  69.273  1.00 35.83           H  
ATOM   1297  HA2 GLY A  89      13.868 -13.340  67.684  1.00 35.83           H  
ATOM   1298  N   ASN A  90      13.119 -16.512  67.920  1.00 38.71           N  
ATOM   1299  CA  ASN A  90      13.330 -17.853  67.367  1.00 45.28           C  
ATOM   1300  C   ASN A  90      13.101 -17.890  65.846  1.00 49.20           C  
ATOM   1301  O   ASN A  90      13.918 -18.470  65.131  1.00 45.20           O  
ATOM   1302  CB  ASN A  90      12.436 -18.857  68.135  1.00 40.77           C  
ATOM   1303  CG  ASN A  90      12.617 -20.329  67.740  1.00 52.55           C  
ATOM   1304  ND2 ASN A  90      13.859 -20.816  67.694  1.00 48.96           N  
ATOM   1305  OD1 ASN A  90      11.638 -21.026  67.486  1.00 52.12           O  
ATOM   1306  H   ASN A  90      12.268 -16.376  68.450  1.00 38.71           H  
ATOM   1307  HA  ASN A  90      14.373 -18.121  67.538  1.00 45.28           H  
ATOM   1308  HB3 ASN A  90      11.385 -18.596  68.002  1.00 40.77           H  
ATOM   1309  HB2 ASN A  90      12.635 -18.777  69.204  1.00 40.77           H  
ATOM   1310 HD22 ASN A  90      14.011 -21.782  67.446  1.00 48.96           H  
ATOM   1311 HD21 ASN A  90      14.649 -20.228  67.913  1.00 48.96           H  
ATOM   1312  N   THR A  91      12.013 -17.253  65.392  1.00 42.74           N  
ATOM   1313  CA  THR A  91      11.623 -17.169  63.983  1.00 41.28           C  
ATOM   1314  C   THR A  91      12.007 -15.815  63.343  1.00 39.33           C  
ATOM   1315  O   THR A  91      11.939 -15.703  62.119  1.00 37.71           O  
ATOM   1316  CB  THR A  91      10.085 -17.339  63.844  1.00 42.93           C  
ATOM   1317  CG2 THR A  91       9.578 -18.680  64.399  1.00 44.35           C  
ATOM   1318  OG1 THR A  91       9.370 -16.288  64.472  1.00 40.74           O  
ATOM   1319  H   THR A  91      11.388 -16.811  66.051  1.00 42.74           H  
ATOM   1320  HA  THR A  91      12.110 -17.957  63.406  1.00 41.28           H  
ATOM   1321  HB  THR A  91       9.822 -17.309  62.786  1.00 42.93           H  
ATOM   1322 HG21 THR A  91       8.501 -18.781  64.258  1.00 44.35           H  
ATOM   1323 HG22 THR A  91      10.055 -19.517  63.888  1.00 44.35           H  
ATOM   1324 HG23 THR A  91       9.782 -18.789  65.464  1.00 44.35           H  
ATOM   1325  HG1 THR A  91       9.209 -16.532  65.391  1.00 40.74           H  
ATOM   1326  N   LEU A  92      12.369 -14.814  64.169  1.00 37.20           N  
ATOM   1327  CA  LEU A  92      12.606 -13.407  63.812  1.00 36.56           C  
ATOM   1328  C   LEU A  92      11.353 -12.673  63.289  1.00 36.62           C  
ATOM   1329  O   LEU A  92      11.493 -11.568  62.768  1.00 38.56           O  
ATOM   1330  CB  LEU A  92      13.824 -13.230  62.863  1.00 45.12           C  
ATOM   1331  CG  LEU A  92      15.173 -13.746  63.412  1.00 52.45           C  
ATOM   1332  CD1 LEU A  92      16.261 -13.732  62.320  1.00 53.45           C  
ATOM   1333  CD2 LEU A  92      15.627 -12.973  64.667  1.00 48.45           C  
ATOM   1334  H   LEU A  92      12.403 -15.006  65.160  1.00 37.20           H  
ATOM   1335  HA  LEU A  92      12.836 -12.905  64.749  1.00 36.56           H  
ATOM   1336  HB3 LEU A  92      13.953 -12.174  62.618  1.00 45.12           H  
ATOM   1337  HB2 LEU A  92      13.614 -13.721  61.913  1.00 45.12           H  
ATOM   1338  HG  LEU A  92      15.039 -14.788  63.708  1.00 52.45           H  
ATOM   1339 HD11 LEU A  92      17.244 -13.466  62.708  1.00 53.45           H  
ATOM   1340 HD12 LEU A  92      16.361 -14.718  61.865  1.00 53.45           H  
ATOM   1341 HD13 LEU A  92      16.028 -13.024  61.525  1.00 53.45           H  
ATOM   1342 HD21 LEU A  92      15.821 -13.665  65.483  1.00 48.45           H  
ATOM   1343 HD22 LEU A  92      16.540 -12.404  64.497  1.00 48.45           H  
ATOM   1344 HD23 LEU A  92      14.892 -12.251  65.018  1.00 48.45           H  
ATOM   1345  N   LYS A  93      10.153 -13.264  63.437  1.00 33.87           N  
ATOM   1346  CA  LYS A  93       8.887 -12.618  63.098  1.00 34.92           C  
ATOM   1347  C   LYS A  93       8.491 -11.590  64.160  1.00 31.07           C  
ATOM   1348  O   LYS A  93       8.695 -11.823  65.351  1.00 31.61           O  
ATOM   1349  CB  LYS A  93       7.766 -13.659  62.915  1.00 36.03           C  
ATOM   1350  CG  LYS A  93       7.945 -14.535  61.662  1.00 42.69           C  
ATOM   1351  CD  LYS A  93       6.663 -15.277  61.243  1.00 58.75           C  
ATOM   1352  CE  LYS A  93       5.620 -14.355  60.579  1.00 70.19           C  
ATOM   1353  NZ  LYS A  93       4.408 -15.089  60.175  1.00 81.34           N1+
ATOM   1354  H   LYS A  93      10.089 -14.171  63.881  1.00 33.87           H  
ATOM   1355  HA  LYS A  93       9.010 -12.092  62.151  1.00 34.92           H  
ATOM   1356  HB3 LYS A  93       6.826 -13.118  62.822  1.00 36.03           H  
ATOM   1357  HB2 LYS A  93       7.659 -14.279  63.806  1.00 36.03           H  
ATOM   1358  HG3 LYS A  93       8.735 -15.262  61.849  1.00 42.69           H  
ATOM   1359  HG2 LYS A  93       8.296 -13.927  60.827  1.00 42.69           H  
ATOM   1360  HD3 LYS A  93       6.229 -15.758  62.120  1.00 58.75           H  
ATOM   1361  HD2 LYS A  93       6.934 -16.083  60.560  1.00 58.75           H  
ATOM   1362  HE3 LYS A  93       6.047 -13.880  59.695  1.00 70.19           H  
ATOM   1363  HE2 LYS A  93       5.317 -13.555  61.253  1.00 70.19           H  
ATOM   1364  HZ1 LYS A  93       3.976 -15.499  60.992  1.00 81.34           H  
ATOM   1365  HZ2 LYS A  93       3.754 -14.445  59.750  1.00 81.34           H  
ATOM   1366  HZ3 LYS A  93       4.647 -15.815  59.516  1.00 81.34           H  
ATOM   1367  N   ALA A  94       7.898 -10.490  63.681  1.00 31.83           N  
ATOM   1368  CA  ALA A  94       7.351  -9.418  64.498  1.00 30.68           C  
ATOM   1369  C   ALA A  94       5.982  -9.002  63.954  1.00 32.27           C  
ATOM   1370  O   ALA A  94       5.687  -9.220  62.779  1.00 29.58           O  
ATOM   1371  CB  ALA A  94       8.331  -8.234  64.499  1.00 31.59           C  
ATOM   1372  H   ALA A  94       7.746 -10.394  62.688  1.00 31.83           H  
ATOM   1373  HA  ALA A  94       7.204  -9.774  65.516  1.00 30.68           H  
ATOM   1374  HB1 ALA A  94       7.943  -7.399  65.084  1.00 31.59           H  
ATOM   1375  HB2 ALA A  94       9.289  -8.514  64.933  1.00 31.59           H  
ATOM   1376  HB3 ALA A  94       8.527  -7.876  63.488  1.00 31.59           H  
ATOM   1377  N   GLY A  95       5.180  -8.401  64.837  1.00 29.58           N  
ATOM   1378  CA  GLY A  95       3.914  -7.769  64.496  1.00 30.95           C  
ATOM   1379  C   GLY A  95       3.799  -6.508  65.351  1.00 28.50           C  
ATOM   1380  O   GLY A  95       4.381  -6.429  66.435  1.00 30.53           O  
ATOM   1381  H   GLY A  95       5.502  -8.269  65.788  1.00 29.58           H  
ATOM   1382  HA3 GLY A  95       3.085  -8.436  64.701  1.00 30.95           H  
ATOM   1383  HA2 GLY A  95       3.861  -7.519  63.438  1.00 30.95           H  
ATOM   1384  N   ALA A  96       3.030  -5.526  64.861  1.00 27.75           N  
ATOM   1385  CA  ALA A  96       2.903  -4.212  65.482  1.00 27.49           C  
ATOM   1386  C   ALA A  96       1.604  -3.515  65.072  1.00 28.73           C  
ATOM   1387  O   ALA A  96       1.055  -3.786  64.003  1.00 28.49           O  
ATOM   1388  CB  ALA A  96       4.126  -3.349  65.123  1.00 27.63           C  
ATOM   1389  H   ALA A  96       2.558  -5.644  63.975  1.00 27.75           H  
ATOM   1390  HA  ALA A  96       2.866  -4.341  66.563  1.00 27.49           H  
ATOM   1391  HB1 ALA A  96       4.036  -2.344  65.535  1.00 27.63           H  
ATOM   1392  HB2 ALA A  96       5.045  -3.779  65.522  1.00 27.63           H  
ATOM   1393  HB3 ALA A  96       4.249  -3.254  64.045  1.00 27.63           H  
ATOM   1394  N   VAL A  97       1.173  -2.593  65.944  1.00 28.96           N  
ATOM   1395  CA  VAL A  97       0.069  -1.663  65.732  1.00 26.67           C  
ATOM   1396  C   VAL A  97       0.506  -0.262  66.195  1.00 27.65           C  
ATOM   1397  O   VAL A  97       1.313  -0.156  67.118  1.00 29.42           O  
ATOM   1398  CB  VAL A  97      -1.213  -2.081  66.507  1.00 26.82           C  
ATOM   1399  CG1 VAL A  97      -1.783  -3.404  65.969  1.00 29.83           C  
ATOM   1400  CG2 VAL A  97      -1.073  -2.123  68.043  1.00 26.58           C  
ATOM   1401  H   VAL A  97       1.709  -2.433  66.789  1.00 28.96           H  
ATOM   1402  HA  VAL A  97      -0.172  -1.615  64.674  1.00 26.67           H  
ATOM   1403  HB  VAL A  97      -1.971  -1.328  66.289  1.00 26.82           H  
ATOM   1404 HG11 VAL A  97      -2.766  -3.607  66.393  1.00 29.83           H  
ATOM   1405 HG12 VAL A  97      -1.894  -3.376  64.885  1.00 29.83           H  
ATOM   1406 HG13 VAL A  97      -1.136  -4.246  66.212  1.00 29.83           H  
ATOM   1407 HG21 VAL A  97      -1.996  -2.468  68.507  1.00 26.58           H  
ATOM   1408 HG22 VAL A  97      -0.277  -2.802  68.350  1.00 26.58           H  
ATOM   1409 HG23 VAL A  97      -0.857  -1.142  68.466  1.00 26.58           H  
ATOM   1410  N   ALA A  98       0.006   0.799  65.552  1.00 28.42           N  
ATOM   1411  CA  ALA A  98       0.249   2.191  65.922  1.00 27.66           C  
ATOM   1412  C   ALA A  98      -0.973   3.053  65.602  1.00 29.78           C  
ATOM   1413  O   ALA A  98      -1.642   2.835  64.587  1.00 28.13           O  
ATOM   1414  CB  ALA A  98       1.561   2.718  65.317  1.00 30.67           C  
ATOM   1415  H   ALA A  98      -0.606   0.651  64.761  1.00 28.42           H  
ATOM   1416  HA  ALA A  98       0.360   2.230  67.003  1.00 27.66           H  
ATOM   1417  HB1 ALA A  98       1.782   3.718  65.691  1.00 30.67           H  
ATOM   1418  HB2 ALA A  98       2.401   2.079  65.585  1.00 30.67           H  
ATOM   1419  HB3 ALA A  98       1.517   2.781  64.233  1.00 30.67           H  
ATOM   1420  N   GLY A  99      -1.267   4.027  66.469  1.00 31.44           N  
ATOM   1421  CA  GLY A  99      -2.366   4.978  66.321  1.00 33.86           C  
ATOM   1422  C   GLY A  99      -3.748   4.359  66.598  1.00 32.37           C  
ATOM   1423  O   GLY A  99      -4.744   4.978  66.229  1.00 31.20           O  
ATOM   1424  H   GLY A  99      -0.697   4.118  67.302  1.00 31.44           H  
ATOM   1425  HA3 GLY A  99      -2.360   5.411  65.320  1.00 33.86           H  
ATOM   1426  HA2 GLY A  99      -2.204   5.797  67.018  1.00 33.86           H  
ATOM   1427  N   VAL A 100      -3.826   3.161  67.211  1.00 29.79           N  
ATOM   1428  CA  VAL A 100      -5.092   2.486  67.513  1.00 30.91           C  
ATOM   1429  C   VAL A 100      -5.746   3.060  68.786  1.00 31.59           C  
ATOM   1430  O   VAL A 100      -5.061   3.318  69.776  1.00 29.60           O  
ATOM   1431  CB  VAL A 100      -4.944   0.940  67.640  1.00 29.72           C  
ATOM   1432  CG1 VAL A 100      -4.474   0.326  66.312  1.00 32.93           C  
ATOM   1433  CG2 VAL A 100      -4.083   0.426  68.811  1.00 31.12           C  
ATOM   1434  H   VAL A 100      -2.983   2.701  67.525  1.00 29.79           H  
ATOM   1435  HA  VAL A 100      -5.769   2.669  66.676  1.00 30.91           H  
ATOM   1436  HB  VAL A 100      -5.948   0.544  67.809  1.00 29.72           H  
ATOM   1437 HG11 VAL A 100      -4.456  -0.762  66.362  1.00 32.93           H  
ATOM   1438 HG12 VAL A 100      -5.142   0.607  65.498  1.00 32.93           H  
ATOM   1439 HG13 VAL A 100      -3.471   0.662  66.046  1.00 32.93           H  
ATOM   1440 HG21 VAL A 100      -4.061  -0.664  68.823  1.00 31.12           H  
ATOM   1441 HG22 VAL A 100      -3.053   0.765  68.724  1.00 31.12           H  
ATOM   1442 HG23 VAL A 100      -4.468   0.741  69.780  1.00 31.12           H  
ATOM   1443  N   SER A 101      -7.066   3.276  68.703  1.00 29.88           N  
ATOM   1444  CA  SER A 101      -7.885   3.956  69.707  1.00 30.35           C  
ATOM   1445  C   SER A 101      -9.067   3.092  70.185  1.00 31.90           C  
ATOM   1446  O   SER A 101      -9.735   3.488  71.139  1.00 30.79           O  
ATOM   1447  CB  SER A 101      -8.420   5.265  69.086  1.00 30.03           C  
ATOM   1448  OG  SER A 101      -7.371   6.185  68.863  1.00 33.91           O  
ATOM   1449  H   SER A 101      -7.542   3.046  67.836  1.00 29.88           H  
ATOM   1450  HA  SER A 101      -7.295   4.195  70.594  1.00 30.35           H  
ATOM   1451  HB3 SER A 101      -9.142   5.745  69.748  1.00 30.03           H  
ATOM   1452  HB2 SER A 101      -8.933   5.071  68.143  1.00 30.03           H  
ATOM   1453  HG  SER A 101      -6.979   6.414  69.713  1.00 33.91           H  
ATOM   1454  N   HIS A 102      -9.326   1.956  69.514  1.00 30.70           N  
ATOM   1455  CA  HIS A 102     -10.498   1.107  69.740  1.00 32.50           C  
ATOM   1456  C   HIS A 102     -10.140  -0.368  70.000  1.00 30.75           C  
ATOM   1457  O   HIS A 102     -11.028  -1.218  69.926  1.00 33.67           O  
ATOM   1458  CB  HIS A 102     -11.486   1.284  68.568  1.00 32.28           C  
ATOM   1459  CG  HIS A 102     -12.009   2.689  68.383  1.00 34.77           C  
ATOM   1460  CD2 HIS A 102     -11.680   3.692  67.495  1.00 36.96           C  
ATOM   1461  ND1 HIS A 102     -13.017   3.212  69.171  1.00 39.35           N  
ATOM   1462  CE1 HIS A 102     -13.249   4.455  68.747  1.00 37.06           C  
ATOM   1463  NE2 HIS A 102     -12.477   4.814  67.729  1.00 39.26           N  
ATOM   1464  H   HIS A 102      -8.747   1.709  68.723  1.00 30.70           H  
ATOM   1465  HA  HIS A 102     -11.002   1.423  70.652  1.00 32.50           H  
ATOM   1466  HB3 HIS A 102     -12.353   0.641  68.712  1.00 32.28           H  
ATOM   1467  HB2 HIS A 102     -11.023   0.962  67.637  1.00 32.28           H  
ATOM   1468  HD2 HIS A 102     -10.935   3.702  66.715  1.00 36.96           H  
ATOM   1469  HD1 HIS A 102     -13.473   2.739  69.941  1.00 39.35           H  
ATOM   1470  HE1 HIS A 102     -13.988   5.106  69.192  1.00 37.06           H  
ATOM   1471  N   LEU A 103      -8.874  -0.641  70.353  1.00 31.64           N  
ATOM   1472  CA  LEU A 103      -8.381  -1.949  70.786  1.00 32.47           C  
ATOM   1473  C   LEU A 103      -7.877  -1.804  72.227  1.00 29.71           C  
ATOM   1474  O   LEU A 103      -6.952  -1.023  72.459  1.00 30.76           O  
ATOM   1475  CB  LEU A 103      -7.233  -2.401  69.851  1.00 29.90           C  
ATOM   1476  CG  LEU A 103      -7.686  -2.864  68.448  1.00 34.26           C  
ATOM   1477  CD1 LEU A 103      -6.514  -2.860  67.443  1.00 32.93           C  
ATOM   1478  CD2 LEU A 103      -8.392  -4.235  68.500  1.00 35.75           C  
ATOM   1479  H   LEU A 103      -8.209   0.117  70.414  1.00 31.64           H  
ATOM   1480  HA  LEU A 103      -9.180  -2.691  70.779  1.00 32.47           H  
ATOM   1481  HB3 LEU A 103      -6.665  -3.210  70.314  1.00 29.90           H  
ATOM   1482  HB2 LEU A 103      -6.528  -1.573  69.748  1.00 29.90           H  
ATOM   1483  HG  LEU A 103      -8.415  -2.142  68.081  1.00 34.26           H  
ATOM   1484 HD11 LEU A 103      -6.456  -3.781  66.862  1.00 32.93           H  
ATOM   1485 HD12 LEU A 103      -6.622  -2.044  66.728  1.00 32.93           H  
ATOM   1486 HD13 LEU A 103      -5.550  -2.729  67.936  1.00 32.93           H  
ATOM   1487 HD21 LEU A 103      -9.234  -4.267  67.809  1.00 35.75           H  
ATOM   1488 HD22 LEU A 103      -7.716  -5.046  68.236  1.00 35.75           H  
ATOM   1489 HD23 LEU A 103      -8.778  -4.472  69.491  1.00 35.75           H  
ATOM   1490  N   ARG A 104      -8.494  -2.555  73.161  1.00 31.93           N  
ATOM   1491  CA  ARG A 104      -8.202  -2.516  74.600  1.00 31.65           C  
ATOM   1492  C   ARG A 104      -6.744  -2.858  74.957  1.00 29.82           C  
ATOM   1493  O   ARG A 104      -6.182  -2.217  75.845  1.00 30.23           O  
ATOM   1494  CB  ARG A 104      -9.203  -3.410  75.370  1.00 37.59           C  
ATOM   1495  CG  ARG A 104      -9.006  -3.406  76.902  1.00 37.59           C  
ATOM   1496  CD  ARG A 104     -10.034  -4.250  77.668  1.00 37.65           C  
ATOM   1497  NE  ARG A 104      -9.873  -4.078  79.123  1.00 38.75           N  
ATOM   1498  CZ  ARG A 104     -10.671  -3.428  79.990  1.00 44.84           C  
ATOM   1499  NH1 ARG A 104     -11.832  -2.868  79.620  1.00 45.73           N  
ATOM   1500  NH2 ARG A 104     -10.286  -3.339  81.269  1.00 43.79           N1+
ATOM   1501  H   ARG A 104      -9.246  -3.168  72.880  1.00 31.93           H  
ATOM   1502  HA  ARG A 104      -8.380  -1.492  74.923  1.00 31.65           H  
ATOM   1503  HB3 ARG A 104      -9.129  -4.437  75.009  1.00 37.59           H  
ATOM   1504  HB2 ARG A 104     -10.216  -3.082  75.140  1.00 37.59           H  
ATOM   1505  HG3 ARG A 104      -8.924  -2.397  77.308  1.00 37.59           H  
ATOM   1506  HG2 ARG A 104      -8.039  -3.875  77.089  1.00 37.59           H  
ATOM   1507  HD3 ARG A 104      -9.790  -5.300  77.505  1.00 37.65           H  
ATOM   1508  HD2 ARG A 104     -11.051  -4.119  77.295  1.00 37.65           H  
ATOM   1509  HE  ARG A 104      -8.999  -4.442  79.489  1.00 38.75           H  
ATOM   1510 HH12 ARG A 104     -12.412  -2.387  80.291  1.00 45.73           H  
ATOM   1511 HH11 ARG A 104     -12.137  -2.937  78.660  1.00 45.73           H  
ATOM   1512 HH22 ARG A 104     -10.850  -2.853  81.950  1.00 43.79           H  
ATOM   1513 HH21 ARG A 104      -9.423  -3.785  81.564  1.00 43.79           H  
ATOM   1514  N   ASN A 105      -6.181  -3.860  74.263  1.00 30.38           N  
ATOM   1515  CA  ASN A 105      -4.840  -4.387  74.505  1.00 32.09           C  
ATOM   1516  C   ASN A 105      -4.057  -4.386  73.178  1.00 32.52           C  
ATOM   1517  O   ASN A 105      -4.145  -5.365  72.435  1.00 30.13           O  
ATOM   1518  CB  ASN A 105      -4.946  -5.806  75.117  1.00 33.49           C  
ATOM   1519  CG  ASN A 105      -5.562  -5.819  76.520  1.00 34.32           C  
ATOM   1520  ND2 ASN A 105      -4.828  -5.315  77.514  1.00 33.37           N  
ATOM   1521  OD1 ASN A 105      -6.688  -6.275  76.701  1.00 31.56           O  
ATOM   1522  H   ASN A 105      -6.712  -4.319  73.539  1.00 30.38           H  
ATOM   1523  HA  ASN A 105      -4.329  -3.761  75.235  1.00 32.09           H  
ATOM   1524  HB3 ASN A 105      -3.955  -6.253  75.189  1.00 33.49           H  
ATOM   1525  HB2 ASN A 105      -5.531  -6.459  74.467  1.00 33.49           H  
ATOM   1526 HD22 ASN A 105      -5.219  -5.246  78.446  1.00 33.37           H  
ATOM   1527 HD21 ASN A 105      -3.897  -4.957  77.331  1.00 33.37           H  
ATOM   1528  N   PRO A 106      -3.307  -3.291  72.899  1.00 31.76           N  
ATOM   1529  CA  PRO A 106      -2.408  -3.180  71.732  1.00 31.89           C  
ATOM   1530  C   PRO A 106      -1.410  -4.326  71.485  1.00 31.80           C  
ATOM   1531  O   PRO A 106      -1.163  -4.625  70.319  1.00 29.10           O  
ATOM   1532  CB  PRO A 106      -1.669  -1.857  71.968  1.00 29.76           C  
ATOM   1533  CG  PRO A 106      -2.655  -1.010  72.737  1.00 31.92           C  
ATOM   1534  CD  PRO A 106      -3.368  -2.018  73.623  1.00 34.09           C  
ATOM   1535  HA  PRO A 106      -3.049  -3.078  70.854  1.00 31.89           H  
ATOM   1536  HB3 PRO A 106      -1.336  -1.377  71.047  1.00 29.76           H  
ATOM   1537  HB2 PRO A 106      -0.796  -2.019  72.599  1.00 29.76           H  
ATOM   1538  HG3 PRO A 106      -3.366  -0.557  72.043  1.00 31.92           H  
ATOM   1539  HG2 PRO A 106      -2.171  -0.223  73.312  1.00 31.92           H  
ATOM   1540  HD2 PRO A 106      -2.851  -2.109  74.577  1.00 34.09           H  
ATOM   1541  HD3 PRO A 106      -4.387  -1.685  73.819  1.00 34.09           H  
ATOM   1542  N   VAL A 107      -0.859  -4.950  72.545  1.00 28.98           N  
ATOM   1543  CA  VAL A 107       0.086  -6.068  72.418  1.00 30.61           C  
ATOM   1544  C   VAL A 107      -0.571  -7.361  71.894  1.00 32.66           C  
ATOM   1545  O   VAL A 107       0.097  -8.116  71.192  1.00 30.08           O  
ATOM   1546  CB  VAL A 107       0.836  -6.375  73.746  1.00 31.99           C  
ATOM   1547  CG1 VAL A 107      -0.007  -7.102  74.817  1.00 32.77           C  
ATOM   1548  CG2 VAL A 107       2.150  -7.148  73.514  1.00 33.30           C  
ATOM   1549  H   VAL A 107      -1.056  -4.629  73.486  1.00 28.98           H  
ATOM   1550  HA  VAL A 107       0.835  -5.762  71.685  1.00 30.61           H  
ATOM   1551  HB  VAL A 107       1.117  -5.407  74.157  1.00 31.99           H  
ATOM   1552 HG11 VAL A 107       0.494  -7.094  75.784  1.00 32.77           H  
ATOM   1553 HG12 VAL A 107      -0.980  -6.633  74.946  1.00 32.77           H  
ATOM   1554 HG13 VAL A 107      -0.179  -8.147  74.561  1.00 32.77           H  
ATOM   1555 HG21 VAL A 107       2.697  -7.276  74.448  1.00 33.30           H  
ATOM   1556 HG22 VAL A 107       1.976  -8.143  73.107  1.00 33.30           H  
ATOM   1557 HG23 VAL A 107       2.807  -6.615  72.825  1.00 33.30           H  
ATOM   1558  N   LEU A 108      -1.866  -7.569  72.200  1.00 28.87           N  
ATOM   1559  CA  LEU A 108      -2.663  -8.680  71.675  1.00 29.11           C  
ATOM   1560  C   LEU A 108      -3.042  -8.468  70.199  1.00 31.55           C  
ATOM   1561  O   LEU A 108      -3.131  -9.450  69.465  1.00 30.57           O  
ATOM   1562  CB  LEU A 108      -3.933  -8.892  72.530  1.00 27.47           C  
ATOM   1563  CG  LEU A 108      -3.694  -9.195  74.028  1.00 33.36           C  
ATOM   1564  CD1 LEU A 108      -5.039  -9.342  74.769  1.00 33.68           C  
ATOM   1565  CD2 LEU A 108      -2.768 -10.405  74.266  1.00 39.03           C  
ATOM   1566  H   LEU A 108      -2.357  -6.895  72.770  1.00 28.87           H  
ATOM   1567  HA  LEU A 108      -2.056  -9.584  71.723  1.00 29.11           H  
ATOM   1568  HB3 LEU A 108      -4.512  -9.711  72.101  1.00 27.47           H  
ATOM   1569  HB2 LEU A 108      -4.568  -8.009  72.449  1.00 27.47           H  
ATOM   1570  HG  LEU A 108      -3.193  -8.328  74.460  1.00 33.36           H  
ATOM   1571 HD11 LEU A 108      -5.076  -8.686  75.637  1.00 33.68           H  
ATOM   1572 HD12 LEU A 108      -5.887  -9.077  74.137  1.00 33.68           H  
ATOM   1573 HD13 LEU A 108      -5.218 -10.358  75.123  1.00 33.68           H  
ATOM   1574 HD21 LEU A 108      -3.119 -11.054  75.069  1.00 39.03           H  
ATOM   1575 HD22 LEU A 108      -2.662 -11.028  73.378  1.00 39.03           H  
ATOM   1576 HD23 LEU A 108      -1.774 -10.064  74.551  1.00 39.03           H  
ATOM   1577  N   ALA A 109      -3.221  -7.200  69.785  1.00 28.40           N  
ATOM   1578  CA  ALA A 109      -3.443  -6.814  68.392  1.00 33.10           C  
ATOM   1579  C   ALA A 109      -2.155  -6.894  67.554  1.00 27.30           C  
ATOM   1580  O   ALA A 109      -2.223  -7.323  66.406  1.00 31.33           O  
ATOM   1581  CB  ALA A 109      -4.065  -5.411  68.342  1.00 29.78           C  
ATOM   1582  H   ALA A 109      -3.138  -6.444  70.450  1.00 28.40           H  
ATOM   1583  HA  ALA A 109      -4.165  -7.509  67.957  1.00 33.10           H  
ATOM   1584  HB1 ALA A 109      -4.329  -5.140  67.320  1.00 29.78           H  
ATOM   1585  HB2 ALA A 109      -4.980  -5.365  68.934  1.00 29.78           H  
ATOM   1586  HB3 ALA A 109      -3.385  -4.650  68.725  1.00 29.78           H  
ATOM   1587  N   ALA A 110      -1.003  -6.538  68.152  1.00 28.06           N  
ATOM   1588  CA  ALA A 110       0.335  -6.708  67.581  1.00 28.27           C  
ATOM   1589  C   ALA A 110       0.716  -8.189  67.406  1.00 29.26           C  
ATOM   1590  O   ALA A 110       1.283  -8.548  66.377  1.00 28.69           O  
ATOM   1591  CB  ALA A 110       1.357  -5.980  68.468  1.00 26.73           C  
ATOM   1592  H   ALA A 110      -1.036  -6.154  69.088  1.00 28.06           H  
ATOM   1593  HA  ALA A 110       0.346  -6.241  66.594  1.00 28.27           H  
ATOM   1594  HB1 ALA A 110       2.372  -6.108  68.096  1.00 26.73           H  
ATOM   1595  HB2 ALA A 110       1.154  -4.909  68.506  1.00 26.73           H  
ATOM   1596  HB3 ALA A 110       1.342  -6.358  69.489  1.00 26.73           H  
ATOM   1597  N   ARG A 111       0.349  -9.027  68.389  1.00 31.23           N  
ATOM   1598  CA  ARG A 111       0.492 -10.485  68.367  1.00 32.37           C  
ATOM   1599  C   ARG A 111      -0.362 -11.150  67.270  1.00 34.03           C  
ATOM   1600  O   ARG A 111       0.099 -12.112  66.655  1.00 31.56           O  
ATOM   1601  CB  ARG A 111       0.165 -11.013  69.783  1.00 35.71           C  
ATOM   1602  CG  ARG A 111       0.327 -12.523  70.009  1.00 41.21           C  
ATOM   1603  CD  ARG A 111       1.794 -12.974  70.080  1.00 47.01           C  
ATOM   1604  NE  ARG A 111       1.886 -14.439  70.149  1.00 47.31           N  
ATOM   1605  CZ  ARG A 111       1.838 -15.243  71.227  1.00 42.02           C  
ATOM   1606  NH1 ARG A 111       1.849 -16.565  71.031  1.00 42.38           N  
ATOM   1607  NH2 ARG A 111       1.774 -14.778  72.483  1.00 40.44           N1+
ATOM   1608  H   ARG A 111      -0.087  -8.645  69.218  1.00 31.23           H  
ATOM   1609  HA  ARG A 111       1.534 -10.709  68.134  1.00 32.37           H  
ATOM   1610  HB3 ARG A 111      -0.862 -10.747  70.028  1.00 35.71           H  
ATOM   1611  HB2 ARG A 111       0.789 -10.498  70.513  1.00 35.71           H  
ATOM   1612  HG3 ARG A 111      -0.254 -13.120  69.305  1.00 41.21           H  
ATOM   1613  HG2 ARG A 111      -0.120 -12.720  70.985  1.00 41.21           H  
ATOM   1614  HD3 ARG A 111       2.243 -12.579  70.990  1.00 47.01           H  
ATOM   1615  HD2 ARG A 111       2.388 -12.566  69.264  1.00 47.01           H  
ATOM   1616  HE  ARG A 111       1.888 -14.905  69.248  1.00 47.31           H  
ATOM   1617 HH12 ARG A 111       1.849 -17.197  71.825  1.00 42.38           H  
ATOM   1618 HH11 ARG A 111       1.864 -16.939  70.090  1.00 42.38           H  
ATOM   1619 HH22 ARG A 111       1.748 -15.431  73.256  1.00 40.44           H  
ATOM   1620 HH21 ARG A 111       1.798 -13.784  72.661  1.00 40.44           H  
ATOM   1621  N   LEU A 112      -1.562 -10.596  67.019  1.00 30.12           N  
ATOM   1622  CA  LEU A 112      -2.470 -11.020  65.954  1.00 28.87           C  
ATOM   1623  C   LEU A 112      -1.934 -10.673  64.551  1.00 31.85           C  
ATOM   1624  O   LEU A 112      -2.081 -11.494  63.649  1.00 36.69           O  
ATOM   1625  CB  LEU A 112      -3.867 -10.406  66.200  1.00 33.12           C  
ATOM   1626  CG  LEU A 112      -5.006 -11.029  65.364  1.00 36.64           C  
ATOM   1627  CD1 LEU A 112      -5.297 -12.483  65.782  1.00 40.70           C  
ATOM   1628  CD2 LEU A 112      -6.271 -10.153  65.411  1.00 39.31           C  
ATOM   1629  H   LEU A 112      -1.874  -9.817  67.581  1.00 30.12           H  
ATOM   1630  HA  LEU A 112      -2.553 -12.107  66.020  1.00 28.87           H  
ATOM   1631  HB3 LEU A 112      -3.816  -9.335  66.001  1.00 33.12           H  
ATOM   1632  HB2 LEU A 112      -4.131 -10.494  67.255  1.00 33.12           H  
ATOM   1633  HG  LEU A 112      -4.698 -11.047  64.319  1.00 36.64           H  
ATOM   1634 HD11 LEU A 112      -6.358 -12.728  65.744  1.00 40.70           H  
ATOM   1635 HD12 LEU A 112      -4.786 -13.176  65.117  1.00 40.70           H  
ATOM   1636 HD13 LEU A 112      -4.948 -12.694  66.793  1.00 40.70           H  
ATOM   1637 HD21 LEU A 112      -6.600  -9.921  64.399  1.00 39.31           H  
ATOM   1638 HD22 LEU A 112      -7.103 -10.634  65.925  1.00 39.31           H  
ATOM   1639 HD23 LEU A 112      -6.098  -9.202  65.916  1.00 39.31           H  
ATOM   1640  N   VAL A 113      -1.301  -9.494  64.396  1.00 31.64           N  
ATOM   1641  CA  VAL A 113      -0.655  -9.050  63.153  1.00 33.87           C  
ATOM   1642  C   VAL A 113       0.529  -9.952  62.746  1.00 35.39           C  
ATOM   1643  O   VAL A 113       0.667 -10.246  61.560  1.00 35.99           O  
ATOM   1644  CB  VAL A 113      -0.199  -7.557  63.236  1.00 32.51           C  
ATOM   1645  CG1 VAL A 113       0.817  -7.091  62.167  1.00 32.83           C  
ATOM   1646  CG2 VAL A 113      -1.420  -6.623  63.193  1.00 33.03           C  
ATOM   1647  H   VAL A 113      -1.234  -8.861  65.182  1.00 31.64           H  
ATOM   1648  HA  VAL A 113      -1.398  -9.130  62.358  1.00 33.87           H  
ATOM   1649  HB  VAL A 113       0.278  -7.404  64.204  1.00 32.51           H  
ATOM   1650 HG11 VAL A 113       1.010  -6.021  62.246  1.00 32.83           H  
ATOM   1651 HG12 VAL A 113       1.782  -7.586  62.268  1.00 32.83           H  
ATOM   1652 HG13 VAL A 113       0.447  -7.282  61.159  1.00 32.83           H  
ATOM   1653 HG21 VAL A 113      -1.131  -5.580  63.326  1.00 33.03           H  
ATOM   1654 HG22 VAL A 113      -1.938  -6.712  62.239  1.00 33.03           H  
ATOM   1655 HG23 VAL A 113      -2.146  -6.860  63.966  1.00 33.03           H  
ATOM   1656  N   MET A 114       1.320 -10.409  63.732  1.00 33.91           N  
ATOM   1657  CA  MET A 114       2.445 -11.327  63.539  1.00 37.37           C  
ATOM   1658  C   MET A 114       2.022 -12.699  62.979  1.00 42.41           C  
ATOM   1659  O   MET A 114       2.700 -13.218  62.093  1.00 38.32           O  
ATOM   1660  CB  MET A 114       3.193 -11.490  64.880  1.00 32.39           C  
ATOM   1661  CG  MET A 114       4.503 -12.293  64.796  1.00 38.16           C  
ATOM   1662  SD  MET A 114       5.392 -12.408  66.370  1.00 46.39           S  
ATOM   1663  CE  MET A 114       4.338 -13.616  67.210  1.00 37.77           C  
ATOM   1664  H   MET A 114       1.137 -10.123  64.684  1.00 33.91           H  
ATOM   1665  HA  MET A 114       3.124 -10.860  62.822  1.00 37.37           H  
ATOM   1666  HB3 MET A 114       2.527 -11.961  65.600  1.00 32.39           H  
ATOM   1667  HB2 MET A 114       3.419 -10.517  65.307  1.00 32.39           H  
ATOM   1668  HG3 MET A 114       5.167 -11.829  64.069  1.00 38.16           H  
ATOM   1669  HG2 MET A 114       4.321 -13.308  64.442  1.00 38.16           H  
ATOM   1670  HE1 MET A 114       4.685 -13.764  68.228  1.00 37.77           H  
ATOM   1671  HE2 MET A 114       3.307 -13.272  67.257  1.00 37.77           H  
ATOM   1672  HE3 MET A 114       4.361 -14.575  66.692  1.00 37.77           H  
ATOM   1673  N   GLU A 115       0.938 -13.265  63.535  1.00 35.50           N  
ATOM   1674  CA  GLU A 115       0.541 -14.659  63.332  1.00 43.57           C  
ATOM   1675  C   GLU A 115      -0.539 -14.853  62.259  1.00 43.61           C  
ATOM   1676  O   GLU A 115      -0.438 -15.812  61.495  1.00 41.66           O  
ATOM   1677  CB  GLU A 115       0.084 -15.243  64.682  1.00 41.12           C  
ATOM   1678  CG  GLU A 115       1.242 -15.333  65.701  1.00 46.37           C  
ATOM   1679  CD  GLU A 115       0.865 -15.915  67.069  1.00 47.26           C  
ATOM   1680  OE1 GLU A 115      -0.300 -15.755  67.498  1.00 44.99           O  
ATOM   1681  OE2 GLU A 115       1.781 -16.490  67.697  1.00 41.96           O1-
ATOM   1682  H   GLU A 115       0.436 -12.764  64.256  1.00 35.50           H  
ATOM   1683  HA  GLU A 115       1.410 -15.236  63.008  1.00 43.57           H  
ATOM   1684  HB3 GLU A 115      -0.349 -16.235  64.535  1.00 41.12           H  
ATOM   1685  HB2 GLU A 115      -0.717 -14.620  65.086  1.00 41.12           H  
ATOM   1686  HG3 GLU A 115       1.658 -14.341  65.877  1.00 46.37           H  
ATOM   1687  HG2 GLU A 115       2.049 -15.928  65.269  1.00 46.37           H  
ATOM   1688  N   GLN A 116      -1.545 -13.964  62.224  1.00 38.77           N  
ATOM   1689  CA  GLN A 116      -2.731 -14.083  61.367  1.00 37.19           C  
ATOM   1690  C   GLN A 116      -2.760 -13.043  60.233  1.00 43.86           C  
ATOM   1691  O   GLN A 116      -3.824 -12.816  59.655  1.00 43.94           O  
ATOM   1692  CB  GLN A 116      -4.009 -14.038  62.242  1.00 39.27           C  
ATOM   1693  CG  GLN A 116      -4.138 -15.169  63.287  1.00 42.90           C  
ATOM   1694  CD  GLN A 116      -3.986 -16.580  62.713  1.00 49.33           C  
ATOM   1695  NE2 GLN A 116      -4.842 -16.949  61.758  1.00 47.20           N  
ATOM   1696  OE1 GLN A 116      -3.102 -17.327  63.122  1.00 48.57           O  
ATOM   1697  H   GLN A 116      -1.547 -13.185  62.871  1.00 38.77           H  
ATOM   1698  HA  GLN A 116      -2.715 -15.039  60.843  1.00 37.19           H  
ATOM   1699  HB3 GLN A 116      -4.890 -14.077  61.602  1.00 39.27           H  
ATOM   1700  HB2 GLN A 116      -4.067 -13.077  62.754  1.00 39.27           H  
ATOM   1701  HG3 GLN A 116      -5.107 -15.104  63.782  1.00 42.90           H  
ATOM   1702  HG2 GLN A 116      -3.388 -15.033  64.068  1.00 42.90           H  
ATOM   1703 HE22 GLN A 116      -4.772 -17.871  61.352  1.00 47.20           H  
ATOM   1704 HE21 GLN A 116      -5.563 -16.319  61.440  1.00 47.20           H  
ATOM   1705  N   SER A 117      -1.592 -12.474  59.895  1.00 39.50           N  
ATOM   1706  CA  SER A 117      -1.395 -11.621  58.727  1.00 40.09           C  
ATOM   1707  C   SER A 117       0.007 -11.882  58.138  1.00 38.84           C  
ATOM   1708  O   SER A 117       0.917 -12.246  58.887  1.00 39.17           O  
ATOM   1709  CB  SER A 117      -1.681 -10.138  59.097  1.00 40.38           C  
ATOM   1710  OG  SER A 117      -0.547  -9.298  59.157  1.00 35.57           O  
ATOM   1711  H   SER A 117      -0.755 -12.708  60.411  1.00 39.50           H  
ATOM   1712  HA  SER A 117      -2.136 -11.932  57.990  1.00 40.09           H  
ATOM   1713  HB3 SER A 117      -2.169 -10.072  60.065  1.00 40.38           H  
ATOM   1714  HB2 SER A 117      -2.372  -9.705  58.373  1.00 40.38           H  
ATOM   1715  HG  SER A 117      -0.019  -9.553  59.923  1.00 35.57           H  
ATOM   1716  N   PRO A 118       0.177 -11.636  56.818  1.00 47.69           N  
ATOM   1717  CA  PRO A 118       1.502 -11.655  56.177  1.00 55.04           C  
ATOM   1718  C   PRO A 118       2.339 -10.378  56.420  1.00 53.31           C  
ATOM   1719  O   PRO A 118       3.404 -10.260  55.818  1.00 50.66           O  
ATOM   1720  CB  PRO A 118       1.147 -11.841  54.692  1.00 51.59           C  
ATOM   1721  CG  PRO A 118      -0.159 -11.082  54.525  1.00 51.40           C  
ATOM   1722  CD  PRO A 118      -0.879 -11.324  55.848  1.00 48.51           C  
ATOM   1723  HA  PRO A 118       2.092 -12.508  56.518  1.00 55.04           H  
ATOM   1724  HB3 PRO A 118       0.982 -12.901  54.492  1.00 51.59           H  
ATOM   1725  HB2 PRO A 118       1.918 -11.498  54.001  1.00 51.59           H  
ATOM   1726  HG3 PRO A 118      -0.737 -11.391  53.654  1.00 51.40           H  
ATOM   1727  HG2 PRO A 118       0.057 -10.020  54.422  1.00 51.40           H  
ATOM   1728  HD2 PRO A 118      -1.476 -10.458  56.135  1.00 48.51           H  
ATOM   1729  HD3 PRO A 118      -1.540 -12.187  55.756  1.00 48.51           H  
ATOM   1730  N   HIS A 119       1.843  -9.454  57.264  1.00 40.60           N  
ATOM   1731  CA  HIS A 119       2.417  -8.135  57.525  1.00 40.19           C  
ATOM   1732  C   HIS A 119       3.047  -8.056  58.922  1.00 35.04           C  
ATOM   1733  O   HIS A 119       2.651  -8.793  59.825  1.00 35.40           O  
ATOM   1734  CB  HIS A 119       1.325  -7.060  57.343  1.00 42.38           C  
ATOM   1735  CG  HIS A 119       0.576  -7.141  56.034  1.00 49.58           C  
ATOM   1736  CD2 HIS A 119      -0.770  -7.100  55.747  1.00 53.26           C  
ATOM   1737  ND1 HIS A 119       1.209  -7.323  54.815  1.00 44.01           N  
ATOM   1738  CE1 HIS A 119       0.261  -7.352  53.875  1.00 56.51           C  
ATOM   1739  NE2 HIS A 119      -0.964  -7.215  54.367  1.00 56.39           N  
ATOM   1740  H   HIS A 119       0.972  -9.638  57.742  1.00 40.60           H  
ATOM   1741  HA  HIS A 119       3.194  -7.936  56.796  1.00 40.19           H  
ATOM   1742  HB3 HIS A 119       1.772  -6.067  57.406  1.00 42.38           H  
ATOM   1743  HB2 HIS A 119       0.598  -7.111  58.154  1.00 42.38           H  
ATOM   1744  HD2 HIS A 119      -1.604  -6.989  56.423  1.00 53.26           H  
ATOM   1745  HD1 HIS A 119       2.209  -7.391  54.665  1.00 44.01           H  
ATOM   1746  HE1 HIS A 119       0.471  -7.470  52.822  1.00 56.51           H  
ATOM   1747  N   VAL A 120       4.020  -7.142  59.057  1.00 33.12           N  
ATOM   1748  CA  VAL A 120       4.791  -6.901  60.280  1.00 30.89           C  
ATOM   1749  C   VAL A 120       4.340  -5.620  61.017  1.00 31.99           C  
ATOM   1750  O   VAL A 120       4.643  -5.482  62.202  1.00 33.61           O  
ATOM   1751  CB  VAL A 120       6.316  -6.845  59.946  1.00 33.65           C  
ATOM   1752  CG1 VAL A 120       7.245  -6.265  61.034  1.00 32.64           C  
ATOM   1753  CG2 VAL A 120       6.830  -8.242  59.557  1.00 37.00           C  
ATOM   1754  H   VAL A 120       4.282  -6.585  58.256  1.00 33.12           H  
ATOM   1755  HA  VAL A 120       4.628  -7.724  60.975  1.00 30.89           H  
ATOM   1756  HB  VAL A 120       6.437  -6.213  59.065  1.00 33.65           H  
ATOM   1757 HG11 VAL A 120       8.293  -6.400  60.767  1.00 32.64           H  
ATOM   1758 HG12 VAL A 120       7.091  -5.195  61.173  1.00 32.64           H  
ATOM   1759 HG13 VAL A 120       7.085  -6.757  61.993  1.00 32.64           H  
ATOM   1760 HG21 VAL A 120       7.854  -8.195  59.187  1.00 37.00           H  
ATOM   1761 HG22 VAL A 120       6.819  -8.922  60.407  1.00 37.00           H  
ATOM   1762 HG23 VAL A 120       6.222  -8.692  58.774  1.00 37.00           H  
ATOM   1763  N   MET A 121       3.594  -4.726  60.347  1.00 30.58           N  
ATOM   1764  CA  MET A 121       3.040  -3.524  60.965  1.00 29.61           C  
ATOM   1765  C   MET A 121       1.741  -3.116  60.261  1.00 31.47           C  
ATOM   1766  O   MET A 121       1.718  -3.005  59.036  1.00 31.35           O  
ATOM   1767  CB  MET A 121       4.098  -2.396  60.993  1.00 33.40           C  
ATOM   1768  CG  MET A 121       3.635  -1.102  61.685  1.00 37.85           C  
ATOM   1769  SD  MET A 121       4.947   0.136  61.858  1.00 39.16           S  
ATOM   1770  CE  MET A 121       3.997   1.486  62.601  1.00 44.00           C  
ATOM   1771  H   MET A 121       3.355  -4.881  59.378  1.00 30.58           H  
ATOM   1772  HA  MET A 121       2.784  -3.763  61.999  1.00 29.61           H  
ATOM   1773  HB3 MET A 121       4.411  -2.164  59.974  1.00 33.40           H  
ATOM   1774  HB2 MET A 121       4.995  -2.754  61.501  1.00 33.40           H  
ATOM   1775  HG3 MET A 121       3.253  -1.332  62.681  1.00 37.85           H  
ATOM   1776  HG2 MET A 121       2.811  -0.645  61.136  1.00 37.85           H  
ATOM   1777  HE1 MET A 121       4.645   2.337  62.814  1.00 44.00           H  
ATOM   1778  HE2 MET A 121       3.215   1.815  61.919  1.00 44.00           H  
ATOM   1779  HE3 MET A 121       3.536   1.158  63.532  1.00 44.00           H  
ATOM   1780  N   MET A 122       0.707  -2.865  61.078  1.00 27.91           N  
ATOM   1781  CA  MET A 122      -0.562  -2.249  60.694  1.00 30.04           C  
ATOM   1782  C   MET A 122      -0.717  -0.917  61.455  1.00 28.96           C  
ATOM   1783  O   MET A 122      -0.014  -0.701  62.443  1.00 29.04           O  
ATOM   1784  CB  MET A 122      -1.723  -3.212  61.028  1.00 30.26           C  
ATOM   1785  CG  MET A 122      -1.684  -4.564  60.293  1.00 32.13           C  
ATOM   1786  SD  MET A 122      -1.747  -4.504  58.482  1.00 32.83           S  
ATOM   1787  CE  MET A 122      -3.427  -3.877  58.238  1.00 33.66           C  
ATOM   1788  H   MET A 122       0.833  -2.991  62.074  1.00 27.91           H  
ATOM   1789  HA  MET A 122      -0.568  -2.040  59.627  1.00 30.04           H  
ATOM   1790  HB3 MET A 122      -2.669  -2.725  60.800  1.00 30.26           H  
ATOM   1791  HB2 MET A 122      -1.741  -3.402  62.102  1.00 30.26           H  
ATOM   1792  HG3 MET A 122      -2.527  -5.171  60.624  1.00 32.13           H  
ATOM   1793  HG2 MET A 122      -0.786  -5.113  60.574  1.00 32.13           H  
ATOM   1794  HE1 MET A 122      -3.634  -3.806  57.173  1.00 33.66           H  
ATOM   1795  HE2 MET A 122      -4.161  -4.543  58.693  1.00 33.66           H  
ATOM   1796  HE3 MET A 122      -3.540  -2.883  58.670  1.00 33.66           H  
ATOM   1797  N   ILE A 123      -1.628  -0.041  60.996  1.00 29.14           N  
ATOM   1798  CA  ILE A 123      -1.907   1.249  61.638  1.00 29.22           C  
ATOM   1799  C   ILE A 123      -3.390   1.654  61.539  1.00 30.26           C  
ATOM   1800  O   ILE A 123      -4.084   1.228  60.614  1.00 30.09           O  
ATOM   1801  CB  ILE A 123      -1.042   2.419  61.067  1.00 33.84           C  
ATOM   1802  CG1 ILE A 123      -1.268   2.766  59.574  1.00 35.69           C  
ATOM   1803  CG2 ILE A 123       0.455   2.233  61.364  1.00 33.24           C  
ATOM   1804  CD1 ILE A 123      -0.905   4.211  59.216  1.00 36.24           C  
ATOM   1805  H   ILE A 123      -2.156  -0.245  60.158  1.00 29.14           H  
ATOM   1806  HA  ILE A 123      -1.699   1.143  62.703  1.00 29.22           H  
ATOM   1807  HB  ILE A 123      -1.335   3.303  61.633  1.00 33.84           H  
ATOM   1808 HG13 ILE A 123      -2.300   2.604  59.270  1.00 35.69           H  
ATOM   1809 HG12 ILE A 123      -0.672   2.104  58.953  1.00 35.69           H  
ATOM   1810 HG21 ILE A 123       1.028   3.130  61.133  1.00 33.24           H  
ATOM   1811 HG22 ILE A 123       0.612   2.001  62.415  1.00 33.24           H  
ATOM   1812 HG23 ILE A 123       0.879   1.414  60.784  1.00 33.24           H  
ATOM   1813 HD11 ILE A 123      -1.218   4.443  58.200  1.00 36.24           H  
ATOM   1814 HD12 ILE A 123      -1.403   4.918  59.879  1.00 36.24           H  
ATOM   1815 HD13 ILE A 123       0.170   4.379  59.274  1.00 36.24           H  
ATOM   1816  N   GLY A 124      -3.810   2.513  62.489  1.00 28.89           N  
ATOM   1817  CA  GLY A 124      -5.096   3.217  62.543  1.00 31.92           C  
ATOM   1818  C   GLY A 124      -6.302   2.271  62.487  1.00 32.66           C  
ATOM   1819  O   GLY A 124      -6.267   1.179  63.054  1.00 29.91           O  
ATOM   1820  H   GLY A 124      -3.149   2.769  63.212  1.00 28.89           H  
ATOM   1821  HA3 GLY A 124      -5.139   3.937  61.725  1.00 31.92           H  
ATOM   1822  HA2 GLY A 124      -5.143   3.785  63.472  1.00 31.92           H  
ATOM   1823  N   GLU A 125      -7.364   2.705  61.783  1.00 30.80           N  
ATOM   1824  CA  GLU A 125      -8.576   1.922  61.508  1.00 34.13           C  
ATOM   1825  C   GLU A 125      -8.325   0.608  60.746  1.00 30.28           C  
ATOM   1826  O   GLU A 125      -9.126  -0.314  60.876  1.00 33.04           O  
ATOM   1827  CB  GLU A 125      -9.605   2.770  60.736  1.00 37.71           C  
ATOM   1828  CG  GLU A 125     -10.120   4.002  61.514  1.00 51.42           C  
ATOM   1829  CD  GLU A 125     -11.247   4.791  60.821  1.00 58.68           C  
ATOM   1830  OE1 GLU A 125     -11.726   5.750  61.465  1.00 56.62           O  
ATOM   1831  OE2 GLU A 125     -11.626   4.446  59.678  1.00 51.91           O1-
ATOM   1832  H   GLU A 125      -7.339   3.624  61.367  1.00 30.80           H  
ATOM   1833  HA  GLU A 125      -9.012   1.657  62.470  1.00 34.13           H  
ATOM   1834  HB3 GLU A 125     -10.453   2.138  60.466  1.00 37.71           H  
ATOM   1835  HB2 GLU A 125      -9.164   3.101  59.795  1.00 37.71           H  
ATOM   1836  HG3 GLU A 125      -9.295   4.688  61.706  1.00 51.42           H  
ATOM   1837  HG2 GLU A 125     -10.483   3.679  62.491  1.00 51.42           H  
ATOM   1838  N   GLY A 126      -7.222   0.531  59.986  1.00 32.21           N  
ATOM   1839  CA  GLY A 126      -6.825  -0.649  59.230  1.00 32.07           C  
ATOM   1840  C   GLY A 126      -6.344  -1.790  60.142  1.00 29.94           C  
ATOM   1841  O   GLY A 126      -6.643  -2.951  59.863  1.00 31.57           O  
ATOM   1842  H   GLY A 126      -6.604   1.329  59.941  1.00 32.21           H  
ATOM   1843  HA3 GLY A 126      -6.008  -0.335  58.589  1.00 32.07           H  
ATOM   1844  HA2 GLY A 126      -7.639  -0.988  58.586  1.00 32.07           H  
ATOM   1845  N   ALA A 127      -5.645  -1.458  61.244  1.00 30.69           N  
ATOM   1846  CA  ALA A 127      -5.261  -2.391  62.307  1.00 31.17           C  
ATOM   1847  C   ALA A 127      -6.461  -2.855  63.148  1.00 28.36           C  
ATOM   1848  O   ALA A 127      -6.506  -4.020  63.541  1.00 29.24           O  
ATOM   1849  CB  ALA A 127      -4.219  -1.724  63.217  1.00 26.35           C  
ATOM   1850  H   ALA A 127      -5.431  -0.484  61.412  1.00 30.69           H  
ATOM   1851  HA  ALA A 127      -4.807  -3.273  61.849  1.00 31.17           H  
ATOM   1852  HB1 ALA A 127      -3.917  -2.388  64.027  1.00 26.35           H  
ATOM   1853  HB2 ALA A 127      -3.323  -1.453  62.667  1.00 26.35           H  
ATOM   1854  HB3 ALA A 127      -4.607  -0.811  63.665  1.00 26.35           H  
ATOM   1855  N   GLU A 128      -7.409  -1.934  63.390  1.00 26.45           N  
ATOM   1856  CA  GLU A 128      -8.648  -2.173  64.124  1.00 31.11           C  
ATOM   1857  C   GLU A 128      -9.601  -3.120  63.383  1.00 28.62           C  
ATOM   1858  O   GLU A 128     -10.018  -4.107  63.978  1.00 31.94           O  
ATOM   1859  CB  GLU A 128      -9.342  -0.837  64.425  1.00 30.06           C  
ATOM   1860  CG  GLU A 128      -8.557   0.081  65.385  1.00 31.31           C  
ATOM   1861  CD  GLU A 128      -9.146   1.489  65.553  1.00 34.40           C  
ATOM   1862  OE1 GLU A 128     -10.219   1.781  64.977  1.00 38.53           O  
ATOM   1863  OE2 GLU A 128      -8.508   2.265  66.295  1.00 36.53           O1-
ATOM   1864  H   GLU A 128      -7.280  -0.993  63.042  1.00 26.45           H  
ATOM   1865  HA  GLU A 128      -8.392  -2.643  65.076  1.00 31.11           H  
ATOM   1866  HB3 GLU A 128     -10.325  -1.024  64.849  1.00 30.06           H  
ATOM   1867  HB2 GLU A 128      -9.524  -0.320  63.484  1.00 30.06           H  
ATOM   1868  HG3 GLU A 128      -7.525   0.181  65.055  1.00 31.31           H  
ATOM   1869  HG2 GLU A 128      -8.514  -0.387  66.369  1.00 31.31           H  
ATOM   1870  N   ASN A 129      -9.906  -2.829  62.106  1.00 30.09           N  
ATOM   1871  CA  ASN A 129     -10.800  -3.629  61.255  1.00 33.62           C  
ATOM   1872  C   ASN A 129     -10.244  -5.032  60.956  1.00 33.13           C  
ATOM   1873  O   ASN A 129     -11.035  -5.972  60.868  1.00 31.27           O  
ATOM   1874  CB  ASN A 129     -11.103  -2.870  59.941  1.00 36.43           C  
ATOM   1875  CG  ASN A 129     -11.936  -1.592  60.120  1.00 39.18           C  
ATOM   1876  ND2 ASN A 129     -11.870  -0.689  59.140  1.00 38.93           N  
ATOM   1877  OD1 ASN A 129     -12.636  -1.420  61.116  1.00 35.24           O  
ATOM   1878  H   ASN A 129      -9.531  -1.986  61.687  1.00 30.09           H  
ATOM   1879  HA  ASN A 129     -11.728  -3.748  61.818  1.00 33.62           H  
ATOM   1880  HB3 ASN A 129     -11.672  -3.515  59.269  1.00 36.43           H  
ATOM   1881  HB2 ASN A 129     -10.172  -2.630  59.424  1.00 36.43           H  
ATOM   1882 HD22 ASN A 129     -12.394   0.171  59.213  1.00 38.93           H  
ATOM   1883 HD21 ASN A 129     -11.285  -0.846  58.332  1.00 38.93           H  
ATOM   1884  N   PHE A 130      -8.907  -5.158  60.877  1.00 31.53           N  
ATOM   1885  CA  PHE A 130      -8.184  -6.431  60.863  1.00 29.56           C  
ATOM   1886  C   PHE A 130      -8.450  -7.288  62.118  1.00 29.88           C  
ATOM   1887  O   PHE A 130      -8.737  -8.479  61.996  1.00 32.19           O  
ATOM   1888  CB  PHE A 130      -6.679  -6.162  60.605  1.00 30.99           C  
ATOM   1889  CG  PHE A 130      -5.728  -7.304  60.921  1.00 31.30           C  
ATOM   1890  CD1 PHE A 130      -5.574  -8.363  60.005  1.00 31.92           C  
ATOM   1891  CD2 PHE A 130      -5.153  -7.417  62.206  1.00 30.83           C  
ATOM   1892  CE1 PHE A 130      -4.841  -9.484  60.361  1.00 34.25           C  
ATOM   1893  CE2 PHE A 130      -4.430  -8.552  62.545  1.00 32.19           C  
ATOM   1894  CZ  PHE A 130      -4.280  -9.582  61.627  1.00 35.49           C  
ATOM   1895  H   PHE A 130      -8.333  -4.329  60.947  1.00 31.53           H  
ATOM   1896  HA  PHE A 130      -8.559  -7.008  60.015  1.00 29.56           H  
ATOM   1897  HB3 PHE A 130      -6.353  -5.294  61.179  1.00 30.99           H  
ATOM   1898  HB2 PHE A 130      -6.543  -5.890  59.558  1.00 30.99           H  
ATOM   1899  HD1 PHE A 130      -6.045  -8.314  59.035  1.00 31.92           H  
ATOM   1900  HD2 PHE A 130      -5.295  -6.636  62.939  1.00 30.83           H  
ATOM   1901  HE1 PHE A 130      -4.724 -10.293  59.656  1.00 34.25           H  
ATOM   1902  HE2 PHE A 130      -3.997  -8.638  63.530  1.00 32.19           H  
ATOM   1903  HZ  PHE A 130      -3.727 -10.469  61.898  1.00 35.49           H  
ATOM   1904  N   ALA A 131      -8.357  -6.643  63.292  1.00 32.23           N  
ATOM   1905  CA  ALA A 131      -8.552  -7.254  64.600  1.00 30.84           C  
ATOM   1906  C   ALA A 131     -10.013  -7.626  64.904  1.00 32.99           C  
ATOM   1907  O   ALA A 131     -10.242  -8.698  65.462  1.00 30.68           O  
ATOM   1908  CB  ALA A 131      -7.967  -6.324  65.670  1.00 29.47           C  
ATOM   1909  H   ALA A 131      -8.120  -5.660  63.298  1.00 32.23           H  
ATOM   1910  HA  ALA A 131      -7.981  -8.178  64.619  1.00 30.84           H  
ATOM   1911  HB1 ALA A 131      -8.132  -6.725  66.666  1.00 29.47           H  
ATOM   1912  HB2 ALA A 131      -6.891  -6.205  65.540  1.00 29.47           H  
ATOM   1913  HB3 ALA A 131      -8.416  -5.332  65.637  1.00 29.47           H  
ATOM   1914  N   PHE A 132     -10.966  -6.759  64.516  1.00 31.89           N  
ATOM   1915  CA  PHE A 132     -12.406  -6.951  64.718  1.00 37.59           C  
ATOM   1916  C   PHE A 132     -12.981  -8.097  63.868  1.00 33.22           C  
ATOM   1917  O   PHE A 132     -13.870  -8.802  64.344  1.00 33.03           O  
ATOM   1918  CB  PHE A 132     -13.175  -5.645  64.419  1.00 36.65           C  
ATOM   1919  CG  PHE A 132     -12.778  -4.393  65.188  1.00 33.28           C  
ATOM   1920  CD1 PHE A 132     -12.216  -4.447  66.484  1.00 32.97           C  
ATOM   1921  CD2 PHE A 132     -13.100  -3.133  64.642  1.00 34.66           C  
ATOM   1922  CE1 PHE A 132     -11.914  -3.275  67.162  1.00 33.01           C  
ATOM   1923  CE2 PHE A 132     -12.796  -1.973  65.337  1.00 33.24           C  
ATOM   1924  CZ  PHE A 132     -12.200  -2.043  66.590  1.00 32.96           C  
ATOM   1925  H   PHE A 132     -10.690  -5.881  64.094  1.00 31.89           H  
ATOM   1926  HA  PHE A 132     -12.566  -7.223  65.760  1.00 37.59           H  
ATOM   1927  HB3 PHE A 132     -14.240  -5.806  64.594  1.00 36.65           H  
ATOM   1928  HB2 PHE A 132     -13.079  -5.417  63.356  1.00 36.65           H  
ATOM   1929  HD1 PHE A 132     -11.984  -5.390  66.950  1.00 32.97           H  
ATOM   1930  HD2 PHE A 132     -13.562  -3.063  63.668  1.00 34.66           H  
ATOM   1931  HE1 PHE A 132     -11.461  -3.322  68.141  1.00 33.01           H  
ATOM   1932  HE2 PHE A 132     -13.008  -1.016  64.888  1.00 33.24           H  
ATOM   1933  HZ  PHE A 132     -11.957  -1.138  67.123  1.00 32.96           H  
ATOM   1934  N   ALA A 133     -12.430  -8.289  62.655  1.00 33.60           N  
ATOM   1935  CA  ALA A 133     -12.728  -9.415  61.765  1.00 34.97           C  
ATOM   1936  C   ALA A 133     -12.236 -10.777  62.297  1.00 36.75           C  
ATOM   1937  O   ALA A 133     -12.716 -11.807  61.827  1.00 36.28           O  
ATOM   1938  CB  ALA A 133     -12.115  -9.123  60.386  1.00 32.82           C  
ATOM   1939  H   ALA A 133     -11.714  -7.651  62.334  1.00 33.60           H  
ATOM   1940  HA  ALA A 133     -13.811  -9.479  61.651  1.00 34.97           H  
ATOM   1941  HB1 ALA A 133     -12.309  -9.935  59.684  1.00 32.82           H  
ATOM   1942  HB2 ALA A 133     -12.537  -8.214  59.956  1.00 32.82           H  
ATOM   1943  HB3 ALA A 133     -11.035  -8.989  60.450  1.00 32.82           H  
ATOM   1944  N   ARG A 134     -11.307 -10.750  63.268  1.00 34.78           N  
ATOM   1945  CA  ARG A 134     -10.740 -11.907  63.962  1.00 34.32           C  
ATOM   1946  C   ARG A 134     -11.201 -11.977  65.434  1.00 32.05           C  
ATOM   1947  O   ARG A 134     -10.605 -12.721  66.212  1.00 33.54           O  
ATOM   1948  CB  ARG A 134      -9.206 -11.856  63.799  1.00 35.46           C  
ATOM   1949  CG  ARG A 134      -8.781 -12.222  62.366  1.00 36.53           C  
ATOM   1950  CD  ARG A 134      -7.355 -11.783  62.005  1.00 35.14           C  
ATOM   1951  NE  ARG A 134      -7.026 -12.101  60.604  1.00 34.75           N  
ATOM   1952  CZ  ARG A 134      -7.469 -11.488  59.489  1.00 34.54           C  
ATOM   1953  NH1 ARG A 134      -8.310 -10.442  59.523  1.00 31.49           N  
ATOM   1954  NH2 ARG A 134      -7.053 -11.941  58.300  1.00 36.33           N1+
ATOM   1955  H   ARG A 134     -10.979  -9.852  63.594  1.00 34.78           H  
ATOM   1956  HA  ARG A 134     -11.097 -12.835  63.510  1.00 34.32           H  
ATOM   1957  HB3 ARG A 134      -8.712 -12.550  64.481  1.00 35.46           H  
ATOM   1958  HB2 ARG A 134      -8.846 -10.861  64.066  1.00 35.46           H  
ATOM   1959  HG3 ARG A 134      -9.494 -11.864  61.624  1.00 36.53           H  
ATOM   1960  HG2 ARG A 134      -8.830 -13.310  62.305  1.00 36.53           H  
ATOM   1961  HD3 ARG A 134      -6.652 -12.360  62.606  1.00 35.14           H  
ATOM   1962  HD2 ARG A 134      -7.170 -10.735  62.244  1.00 35.14           H  
ATOM   1963  HE  ARG A 134      -6.390 -12.877  60.484  1.00 34.75           H  
ATOM   1964 HH12 ARG A 134      -8.642 -10.015  58.671  1.00 31.49           H  
ATOM   1965 HH11 ARG A 134      -8.598 -10.061  60.416  1.00 31.49           H  
ATOM   1966 HH22 ARG A 134      -7.373 -11.512  57.445  1.00 36.33           H  
ATOM   1967 HH21 ARG A 134      -6.400 -12.711  58.250  1.00 36.33           H  
ATOM   1968  N   GLY A 135     -12.296 -11.272  65.772  1.00 36.15           N  
ATOM   1969  CA  GLY A 135     -13.055 -11.482  67.002  1.00 32.96           C  
ATOM   1970  C   GLY A 135     -12.592 -10.634  68.195  1.00 37.09           C  
ATOM   1971  O   GLY A 135     -13.154 -10.813  69.275  1.00 32.68           O  
ATOM   1972  H   GLY A 135     -12.720 -10.669  65.080  1.00 36.15           H  
ATOM   1973  HA3 GLY A 135     -13.042 -12.536  67.286  1.00 32.96           H  
ATOM   1974  HA2 GLY A 135     -14.096 -11.233  66.796  1.00 32.96           H  
ATOM   1975  N   MET A 136     -11.617  -9.716  68.038  1.00 33.01           N  
ATOM   1976  CA  MET A 136     -11.256  -8.753  69.088  1.00 36.86           C  
ATOM   1977  C   MET A 136     -12.359  -7.696  69.270  1.00 35.36           C  
ATOM   1978  O   MET A 136     -12.973  -7.273  68.290  1.00 34.52           O  
ATOM   1979  CB  MET A 136      -9.896  -8.085  68.800  1.00 36.97           C  
ATOM   1980  CG  MET A 136      -8.715  -9.073  68.787  1.00 46.72           C  
ATOM   1981  SD  MET A 136      -7.057  -8.328  68.740  1.00 46.83           S  
ATOM   1982  CE  MET A 136      -6.971  -7.544  70.374  1.00 44.13           C  
ATOM   1983  H   MET A 136     -11.179  -9.592  67.135  1.00 33.01           H  
ATOM   1984  HA  MET A 136     -11.159  -9.300  70.028  1.00 36.86           H  
ATOM   1985  HB3 MET A 136      -9.713  -7.318  69.553  1.00 36.97           H  
ATOM   1986  HB2 MET A 136      -9.945  -7.553  67.852  1.00 36.97           H  
ATOM   1987  HG3 MET A 136      -8.803  -9.731  67.922  1.00 46.72           H  
ATOM   1988  HG2 MET A 136      -8.762  -9.717  69.666  1.00 46.72           H  
ATOM   1989  HE1 MET A 136      -5.985  -7.108  70.528  1.00 44.13           H  
ATOM   1990  HE2 MET A 136      -7.707  -6.746  70.466  1.00 44.13           H  
ATOM   1991  HE3 MET A 136      -7.148  -8.278  71.161  1.00 44.13           H  
ATOM   1992  N   GLU A 137     -12.599  -7.308  70.531  1.00 35.49           N  
ATOM   1993  CA  GLU A 137     -13.654  -6.375  70.917  1.00 40.70           C  
ATOM   1994  C   GLU A 137     -13.312  -4.919  70.556  1.00 35.98           C  
ATOM   1995  O   GLU A 137     -12.223  -4.448  70.889  1.00 35.18           O  
ATOM   1996  CB  GLU A 137     -13.956  -6.571  72.420  1.00 44.62           C  
ATOM   1997  CG  GLU A 137     -14.986  -5.583  73.024  1.00 60.83           C  
ATOM   1998  CD  GLU A 137     -15.392  -5.853  74.483  1.00 65.94           C  
ATOM   1999  OE1 GLU A 137     -14.947  -6.868  75.066  1.00 75.50           O  
ATOM   2000  OE2 GLU A 137     -16.160  -5.015  75.005  1.00 73.42           O1-
ATOM   2001  H   GLU A 137     -12.052  -7.695  71.287  1.00 35.49           H  
ATOM   2002  HA  GLU A 137     -14.558  -6.654  70.371  1.00 40.70           H  
ATOM   2003  HB3 GLU A 137     -13.026  -6.511  72.988  1.00 44.62           H  
ATOM   2004  HB2 GLU A 137     -14.323  -7.591  72.553  1.00 44.62           H  
ATOM   2005  HG3 GLU A 137     -15.890  -5.588  72.414  1.00 60.83           H  
ATOM   2006  HG2 GLU A 137     -14.590  -4.568  72.982  1.00 60.83           H  
ATOM   2007  N   ARG A 138     -14.288  -4.227  69.942  1.00 36.38           N  
ATOM   2008  CA  ARG A 138     -14.282  -2.777  69.774  1.00 37.31           C  
ATOM   2009  C   ARG A 138     -14.688  -2.109  71.096  1.00 43.36           C  
ATOM   2010  O   ARG A 138     -15.786  -2.368  71.589  1.00 41.22           O  
ATOM   2011  CB  ARG A 138     -15.206  -2.375  68.601  1.00 41.34           C  
ATOM   2012  CG  ARG A 138     -15.364  -0.851  68.417  1.00 48.05           C  
ATOM   2013  CD  ARG A 138     -16.126  -0.464  67.140  1.00 56.46           C  
ATOM   2014  NE  ARG A 138     -16.200   0.999  66.964  1.00 66.35           N  
ATOM   2015  CZ  ARG A 138     -15.290   1.812  66.391  1.00 66.64           C  
ATOM   2016  NH1 ARG A 138     -14.141   1.352  65.874  1.00 60.81           N  
ATOM   2017  NH2 ARG A 138     -15.539   3.126  66.338  1.00 64.31           N1+
ATOM   2018  H   ARG A 138     -15.151  -4.694  69.706  1.00 36.38           H  
ATOM   2019  HA  ARG A 138     -13.272  -2.455  69.519  1.00 37.31           H  
ATOM   2020  HB3 ARG A 138     -16.195  -2.810  68.747  1.00 41.34           H  
ATOM   2021  HB2 ARG A 138     -14.821  -2.816  67.681  1.00 41.34           H  
ATOM   2022  HG3 ARG A 138     -14.404  -0.337  68.470  1.00 48.05           H  
ATOM   2023  HG2 ARG A 138     -15.945  -0.486  69.265  1.00 48.05           H  
ATOM   2024  HD3 ARG A 138     -17.163  -0.784  67.253  1.00 56.46           H  
ATOM   2025  HD2 ARG A 138     -15.748  -0.980  66.257  1.00 56.46           H  
ATOM   2026  HE  ARG A 138     -17.024   1.430  67.358  1.00 66.35           H  
ATOM   2027 HH12 ARG A 138     -13.465   1.982  65.465  1.00 60.81           H  
ATOM   2028 HH11 ARG A 138     -13.932   0.366  65.916  1.00 60.81           H  
ATOM   2029 HH22 ARG A 138     -14.862   3.755  65.930  1.00 64.31           H  
ATOM   2030 HH21 ARG A 138     -16.399   3.503  66.708  1.00 64.31           H  
ATOM   2031  N   VAL A 139     -13.800  -1.251  71.614  1.00 37.95           N  
ATOM   2032  CA  VAL A 139     -14.023  -0.451  72.817  1.00 38.75           C  
ATOM   2033  C   VAL A 139     -13.970   1.047  72.472  1.00 37.21           C  
ATOM   2034  O   VAL A 139     -13.405   1.427  71.447  1.00 38.95           O  
ATOM   2035  CB  VAL A 139     -12.947  -0.750  73.902  1.00 38.48           C  
ATOM   2036  CG1 VAL A 139     -13.060  -2.199  74.407  1.00 33.11           C  
ATOM   2037  CG2 VAL A 139     -11.493  -0.423  73.496  1.00 35.14           C  
ATOM   2038  H   VAL A 139     -12.919  -1.099  71.141  1.00 37.95           H  
ATOM   2039  HA  VAL A 139     -15.010  -0.654  73.238  1.00 38.75           H  
ATOM   2040  HB  VAL A 139     -13.176  -0.119  74.761  1.00 38.48           H  
ATOM   2041 HG11 VAL A 139     -12.419  -2.366  75.272  1.00 33.11           H  
ATOM   2042 HG12 VAL A 139     -14.081  -2.432  74.712  1.00 33.11           H  
ATOM   2043 HG13 VAL A 139     -12.772  -2.916  73.638  1.00 33.11           H  
ATOM   2044 HG21 VAL A 139     -10.800  -0.656  74.303  1.00 35.14           H  
ATOM   2045 HG22 VAL A 139     -11.184  -1.012  72.635  1.00 35.14           H  
ATOM   2046 HG23 VAL A 139     -11.351   0.631  73.255  1.00 35.14           H  
ATOM   2047  N   SER A 140     -14.547   1.873  73.356  1.00 37.10           N  
ATOM   2048  CA  SER A 140     -14.408   3.330  73.330  1.00 40.91           C  
ATOM   2049  C   SER A 140     -13.042   3.722  73.941  1.00 35.24           C  
ATOM   2050  O   SER A 140     -12.654   3.099  74.931  1.00 35.11           O  
ATOM   2051  CB  SER A 140     -15.572   3.921  74.156  1.00 44.82           C  
ATOM   2052  OG  SER A 140     -15.534   5.333  74.163  1.00 53.76           O  
ATOM   2053  H   SER A 140     -15.000   1.489  74.173  1.00 37.10           H  
ATOM   2054  HA  SER A 140     -14.499   3.659  72.295  1.00 40.91           H  
ATOM   2055  HB3 SER A 140     -15.538   3.568  75.189  1.00 44.82           H  
ATOM   2056  HB2 SER A 140     -16.530   3.606  73.743  1.00 44.82           H  
ATOM   2057  HG  SER A 140     -16.210   5.664  74.767  1.00 53.76           H  
ATOM   2058  N   PRO A 141     -12.349   4.753  73.397  1.00 42.08           N  
ATOM   2059  CA  PRO A 141     -11.097   5.269  73.993  1.00 41.38           C  
ATOM   2060  C   PRO A 141     -11.230   5.869  75.411  1.00 42.75           C  
ATOM   2061  O   PRO A 141     -10.209   6.041  76.075  1.00 41.17           O  
ATOM   2062  CB  PRO A 141     -10.593   6.306  72.975  1.00 47.97           C  
ATOM   2063  CG  PRO A 141     -11.848   6.771  72.255  1.00 44.80           C  
ATOM   2064  CD  PRO A 141     -12.704   5.511  72.199  1.00 47.37           C  
ATOM   2065  HA  PRO A 141     -10.379   4.452  74.053  1.00 41.38           H  
ATOM   2066  HB3 PRO A 141      -9.918   5.826  72.267  1.00 47.97           H  
ATOM   2067  HB2 PRO A 141     -10.044   7.136  73.422  1.00 47.97           H  
ATOM   2068  HG3 PRO A 141     -11.650   7.202  71.273  1.00 44.80           H  
ATOM   2069  HG2 PRO A 141     -12.353   7.525  72.859  1.00 44.80           H  
ATOM   2070  HD2 PRO A 141     -13.761   5.768  72.131  1.00 47.37           H  
ATOM   2071  HD3 PRO A 141     -12.432   4.910  71.332  1.00 47.37           H  
ATOM   2072  N   GLU A 142     -12.472   6.121  75.862  1.00 39.47           N  
ATOM   2073  CA  GLU A 142     -12.845   6.553  77.212  1.00 41.17           C  
ATOM   2074  C   GLU A 142     -12.402   5.607  78.345  1.00 36.75           C  
ATOM   2075  O   GLU A 142     -12.233   6.084  79.466  1.00 38.10           O  
ATOM   2076  CB  GLU A 142     -14.374   6.734  77.271  1.00 48.58           C  
ATOM   2077  CG  GLU A 142     -14.908   7.875  76.377  1.00 68.21           C  
ATOM   2078  CD  GLU A 142     -16.441   7.998  76.376  1.00 76.92           C  
ATOM   2079  OE1 GLU A 142     -17.120   6.947  76.345  1.00 77.10           O  
ATOM   2080  OE2 GLU A 142     -16.916   9.155  76.382  1.00 73.57           O1-
ATOM   2081  H   GLU A 142     -13.252   5.962  75.239  1.00 39.47           H  
ATOM   2082  HA  GLU A 142     -12.368   7.518  77.392  1.00 41.17           H  
ATOM   2083  HB3 GLU A 142     -14.689   6.920  78.300  1.00 48.58           H  
ATOM   2084  HB2 GLU A 142     -14.839   5.788  76.987  1.00 48.58           H  
ATOM   2085  HG3 GLU A 142     -14.589   7.730  75.345  1.00 68.21           H  
ATOM   2086  HG2 GLU A 142     -14.462   8.818  76.701  1.00 68.21           H  
ATOM   2087  N   ILE A 143     -12.209   4.305  78.056  1.00 37.60           N  
ATOM   2088  CA  ILE A 143     -11.729   3.323  79.038  1.00 38.21           C  
ATOM   2089  C   ILE A 143     -10.252   3.541  79.440  1.00 37.02           C  
ATOM   2090  O   ILE A 143      -9.860   3.106  80.522  1.00 35.51           O  
ATOM   2091  CB  ILE A 143     -11.915   1.850  78.557  1.00 39.53           C  
ATOM   2092  CG1 ILE A 143     -10.947   1.370  77.444  1.00 38.99           C  
ATOM   2093  CG2 ILE A 143     -13.388   1.572  78.195  1.00 44.59           C  
ATOM   2094  CD1 ILE A 143     -10.961  -0.145  77.213  1.00 42.96           C  
ATOM   2095  H   ILE A 143     -12.366   3.967  77.117  1.00 37.60           H  
ATOM   2096  HA  ILE A 143     -12.323   3.451  79.945  1.00 38.21           H  
ATOM   2097  HB  ILE A 143     -11.703   1.228  79.428  1.00 39.53           H  
ATOM   2098 HG13 ILE A 143      -9.921   1.621  77.694  1.00 38.99           H  
ATOM   2099 HG12 ILE A 143     -11.153   1.883  76.508  1.00 38.99           H  
ATOM   2100 HG21 ILE A 143     -13.575   0.508  78.053  1.00 44.59           H  
ATOM   2101 HG22 ILE A 143     -14.056   1.909  78.989  1.00 44.59           H  
ATOM   2102 HG23 ILE A 143     -13.681   2.083  77.278  1.00 44.59           H  
ATOM   2103 HD11 ILE A 143     -10.160  -0.436  76.534  1.00 42.96           H  
ATOM   2104 HD12 ILE A 143     -10.803  -0.681  78.147  1.00 42.96           H  
ATOM   2105 HD13 ILE A 143     -11.901  -0.482  76.780  1.00 42.96           H  
ATOM   2106  N   PHE A 144      -9.474   4.211  78.569  1.00 34.87           N  
ATOM   2107  CA  PHE A 144      -8.057   4.514  78.771  1.00 35.69           C  
ATOM   2108  C   PHE A 144      -7.838   5.787  79.602  1.00 34.88           C  
ATOM   2109  O   PHE A 144      -6.751   5.950  80.159  1.00 34.94           O  
ATOM   2110  CB  PHE A 144      -7.360   4.650  77.401  1.00 32.56           C  
ATOM   2111  CG  PHE A 144      -7.593   3.501  76.435  1.00 31.58           C  
ATOM   2112  CD1 PHE A 144      -7.439   2.162  76.851  1.00 33.78           C  
ATOM   2113  CD2 PHE A 144      -7.893   3.764  75.083  1.00 34.19           C  
ATOM   2114  CE1 PHE A 144      -7.658   1.125  75.958  1.00 31.12           C  
ATOM   2115  CE2 PHE A 144      -8.118   2.713  74.207  1.00 34.99           C  
ATOM   2116  CZ  PHE A 144      -8.019   1.401  74.646  1.00 32.17           C  
ATOM   2117  H   PHE A 144      -9.875   4.544  77.702  1.00 34.87           H  
ATOM   2118  HA  PHE A 144      -7.606   3.692  79.316  1.00 35.69           H  
ATOM   2119  HB3 PHE A 144      -6.285   4.767  77.537  1.00 32.56           H  
ATOM   2120  HB2 PHE A 144      -7.699   5.567  76.921  1.00 32.56           H  
ATOM   2121  HD1 PHE A 144      -7.181   1.933  77.871  1.00 33.78           H  
ATOM   2122  HD2 PHE A 144      -7.982   4.779  74.731  1.00 34.19           H  
ATOM   2123  HE1 PHE A 144      -7.557   0.105  76.296  1.00 31.12           H  
ATOM   2124  HE2 PHE A 144      -8.368   2.917  73.179  1.00 34.99           H  
ATOM   2125  HZ  PHE A 144      -8.209   0.597  73.954  1.00 32.17           H  
ATOM   2126  N   SER A 145      -8.864   6.655  79.663  1.00 34.82           N  
ATOM   2127  CA  SER A 145      -8.854   7.931  80.372  1.00 37.23           C  
ATOM   2128  C   SER A 145      -8.783   7.728  81.891  1.00 37.48           C  
ATOM   2129  O   SER A 145      -9.582   6.976  82.450  1.00 35.99           O  
ATOM   2130  CB  SER A 145     -10.121   8.732  80.008  1.00 36.06           C  
ATOM   2131  OG  SER A 145     -10.170   9.009  78.624  1.00 35.51           O  
ATOM   2132  H   SER A 145      -9.723   6.437  79.178  1.00 34.82           H  
ATOM   2133  HA  SER A 145      -7.975   8.494  80.052  1.00 37.23           H  
ATOM   2134  HB3 SER A 145     -10.139   9.681  80.544  1.00 36.06           H  
ATOM   2135  HB2 SER A 145     -11.024   8.197  80.297  1.00 36.06           H  
ATOM   2136  HG  SER A 145      -9.346   9.429  78.361  1.00 35.51           H  
ATOM   2137  N   THR A 146      -7.837   8.436  82.520  1.00 39.32           N  
ATOM   2138  CA  THR A 146      -7.683   8.525  83.968  1.00 42.91           C  
ATOM   2139  C   THR A 146      -7.406   9.996  84.323  1.00 44.16           C  
ATOM   2140  O   THR A 146      -6.799  10.721  83.529  1.00 43.89           O  
ATOM   2141  CB  THR A 146      -6.510   7.646  84.490  1.00 37.96           C  
ATOM   2142  CG2 THR A 146      -6.677   6.150  84.179  1.00 37.54           C  
ATOM   2143  OG1 THR A 146      -5.251   8.076  84.008  1.00 38.24           O  
ATOM   2144  H   THR A 146      -7.226   9.037  81.984  1.00 39.32           H  
ATOM   2145  HA  THR A 146      -8.607   8.224  84.465  1.00 42.91           H  
ATOM   2146  HB  THR A 146      -6.470   7.746  85.576  1.00 37.96           H  
ATOM   2147 HG21 THR A 146      -5.869   5.564  84.618  1.00 37.54           H  
ATOM   2148 HG22 THR A 146      -7.614   5.770  84.586  1.00 37.54           H  
ATOM   2149 HG23 THR A 146      -6.681   5.955  83.106  1.00 37.54           H  
ATOM   2150  HG1 THR A 146      -5.200   7.866  83.072  1.00 38.24           H  
ATOM   2151  N   SER A 147      -7.868  10.405  85.516  1.00 44.81           N  
ATOM   2152  CA  SER A 147      -7.739  11.770  86.029  1.00 41.95           C  
ATOM   2153  C   SER A 147      -6.281  12.231  86.214  1.00 40.77           C  
ATOM   2154  O   SER A 147      -6.001  13.390  85.927  1.00 36.62           O  
ATOM   2155  CB  SER A 147      -8.586  11.923  87.309  1.00 50.90           C  
ATOM   2156  OG  SER A 147      -8.062  11.179  88.393  1.00 57.23           O  
ATOM   2157  H   SER A 147      -8.351   9.755  86.119  1.00 44.81           H  
ATOM   2158  HA  SER A 147      -8.183  12.424  85.276  1.00 41.95           H  
ATOM   2159  HB3 SER A 147      -9.615  11.613  87.127  1.00 50.90           H  
ATOM   2160  HB2 SER A 147      -8.625  12.972  87.605  1.00 50.90           H  
ATOM   2161  HG  SER A 147      -8.599  11.351  89.170  1.00 57.23           H  
ATOM   2162  N   LEU A 148      -5.412  11.280  86.588  1.00 40.07           N  
ATOM   2163  CA  LEU A 148      -3.954  11.293  86.631  1.00 40.20           C  
ATOM   2164  C   LEU A 148      -3.354  11.937  85.379  1.00 42.18           C  
ATOM   2165  O   LEU A 148      -2.751  13.009  85.436  1.00 42.89           O  
ATOM   2166  CB  LEU A 148      -3.481   9.831  86.873  1.00 47.86           C  
ATOM   2167  CG  LEU A 148      -1.990   9.492  86.628  1.00 59.34           C  
ATOM   2168  CD1 LEU A 148      -1.047  10.279  87.549  1.00 61.72           C  
ATOM   2169  CD2 LEU A 148      -1.755   7.978  86.758  1.00 66.13           C  
ATOM   2170  H   LEU A 148      -5.854  10.407  86.829  1.00 40.07           H  
ATOM   2171  HA  LEU A 148      -3.651  11.904  87.482  1.00 40.20           H  
ATOM   2172  HB3 LEU A 148      -4.066   9.172  86.229  1.00 47.86           H  
ATOM   2173  HB2 LEU A 148      -3.746   9.544  87.892  1.00 47.86           H  
ATOM   2174  HG  LEU A 148      -1.730   9.746  85.602  1.00 59.34           H  
ATOM   2175 HD11 LEU A 148      -0.006  10.021  87.356  1.00 61.72           H  
ATOM   2176 HD12 LEU A 148      -1.143  11.355  87.400  1.00 61.72           H  
ATOM   2177 HD13 LEU A 148      -1.250  10.069  88.600  1.00 61.72           H  
ATOM   2178 HD21 LEU A 148      -0.714   7.716  86.568  1.00 66.13           H  
ATOM   2179 HD22 LEU A 148      -2.006   7.618  87.756  1.00 66.13           H  
ATOM   2180 HD23 LEU A 148      -2.361   7.417  86.043  1.00 66.13           H  
ATOM   2181  N   ARG A 149      -3.575  11.288  84.232  1.00 38.66           N  
ATOM   2182  CA  ARG A 149      -3.018  11.705  82.954  1.00 37.56           C  
ATOM   2183  C   ARG A 149      -3.691  12.978  82.429  1.00 31.79           C  
ATOM   2184  O   ARG A 149      -3.090  13.692  81.625  1.00 37.43           O  
ATOM   2185  CB  ARG A 149      -3.202  10.575  81.925  1.00 36.51           C  
ATOM   2186  CG  ARG A 149      -2.554   9.238  82.308  1.00 38.97           C  
ATOM   2187  CD  ARG A 149      -1.058   9.321  82.596  1.00 42.37           C  
ATOM   2188  NE  ARG A 149      -0.523   7.988  82.854  1.00 41.77           N  
ATOM   2189  CZ  ARG A 149       0.410   7.655  83.751  1.00 39.27           C  
ATOM   2190  NH1 ARG A 149       1.045   8.580  84.482  1.00 40.26           N  
ATOM   2191  NH2 ARG A 149       0.688   6.362  83.908  1.00 40.27           N1+
ATOM   2192  H   ARG A 149      -4.151  10.455  84.261  1.00 38.66           H  
ATOM   2193  HA  ARG A 149      -1.959  11.929  83.079  1.00 37.56           H  
ATOM   2194  HB3 ARG A 149      -2.803  10.901  80.966  1.00 36.51           H  
ATOM   2195  HB2 ARG A 149      -4.261  10.385  81.763  1.00 36.51           H  
ATOM   2196  HG3 ARG A 149      -2.736   8.522  81.509  1.00 38.97           H  
ATOM   2197  HG2 ARG A 149      -3.036   8.825  83.191  1.00 38.97           H  
ATOM   2198  HD3 ARG A 149      -0.906   9.934  83.479  1.00 42.37           H  
ATOM   2199  HD2 ARG A 149      -0.516   9.779  81.774  1.00 42.37           H  
ATOM   2200  HE  ARG A 149      -0.946   7.248  82.294  1.00 41.77           H  
ATOM   2201 HH12 ARG A 149       1.730   8.318  85.176  1.00 40.26           H  
ATOM   2202 HH11 ARG A 149       0.844   9.560  84.335  1.00 40.26           H  
ATOM   2203 HH22 ARG A 149       1.316   6.030  84.630  1.00 40.27           H  
ATOM   2204 HH21 ARG A 149       0.180   5.671  83.367  1.00 40.27           H  
ATOM   2205  N   TYR A 150      -4.913  13.285  82.883  1.00 37.48           N  
ATOM   2206  CA  TYR A 150      -5.625  14.488  82.456  1.00 40.87           C  
ATOM   2207  C   TYR A 150      -5.083  15.760  83.134  1.00 41.02           C  
ATOM   2208  O   TYR A 150      -4.994  16.790  82.467  1.00 44.34           O  
ATOM   2209  CB  TYR A 150      -7.143  14.324  82.669  1.00 43.36           C  
ATOM   2210  CG  TYR A 150      -7.958  15.417  82.002  1.00 49.68           C  
ATOM   2211  CD1 TYR A 150      -8.083  15.428  80.597  1.00 49.27           C  
ATOM   2212  CD2 TYR A 150      -8.548  16.448  82.765  1.00 51.95           C  
ATOM   2213  CE1 TYR A 150      -8.780  16.468  79.956  1.00 50.72           C  
ATOM   2214  CE2 TYR A 150      -9.251  17.486  82.122  1.00 55.71           C  
ATOM   2215  CZ  TYR A 150      -9.363  17.500  80.716  1.00 54.42           C  
ATOM   2216  OH  TYR A 150     -10.023  18.517  80.089  1.00 56.55           O  
ATOM   2217  H   TYR A 150      -5.374  12.706  83.572  1.00 37.48           H  
ATOM   2218  HA  TYR A 150      -5.461  14.601  81.383  1.00 40.87           H  
ATOM   2219  HB3 TYR A 150      -7.380  14.280  83.732  1.00 43.36           H  
ATOM   2220  HB2 TYR A 150      -7.470  13.372  82.249  1.00 43.36           H  
ATOM   2221  HD1 TYR A 150      -7.627  14.648  80.005  1.00 49.27           H  
ATOM   2222  HD2 TYR A 150      -8.447  16.457  83.841  1.00 51.95           H  
ATOM   2223  HE1 TYR A 150      -8.856  16.468  78.880  1.00 50.72           H  
ATOM   2224  HE2 TYR A 150      -9.691  18.280  82.707  1.00 55.71           H  
ATOM   2225  HH  TYR A 150     -10.038  18.426  79.131  1.00 56.55           H  
ATOM   2226  N   GLU A 151      -4.679  15.667  84.414  1.00 41.96           N  
ATOM   2227  CA  GLU A 151      -3.986  16.751  85.118  1.00 46.27           C  
ATOM   2228  C   GLU A 151      -2.551  16.975  84.605  1.00 41.41           C  
ATOM   2229  O   GLU A 151      -2.082  18.110  84.652  1.00 38.78           O  
ATOM   2230  CB  GLU A 151      -4.012  16.528  86.649  1.00 52.40           C  
ATOM   2231  CG  GLU A 151      -5.416  16.460  87.300  1.00 60.97           C  
ATOM   2232  CD  GLU A 151      -6.361  17.633  86.991  1.00 76.63           C  
ATOM   2233  OE1 GLU A 151      -5.886  18.791  86.996  1.00 82.26           O  
ATOM   2234  OE2 GLU A 151      -7.559  17.351  86.764  1.00 83.35           O1-
ATOM   2235  H   GLU A 151      -4.810  14.805  84.926  1.00 41.96           H  
ATOM   2236  HA  GLU A 151      -4.525  17.673  84.903  1.00 46.27           H  
ATOM   2237  HB3 GLU A 151      -3.435  17.315  87.139  1.00 52.40           H  
ATOM   2238  HB2 GLU A 151      -3.487  15.600  86.879  1.00 52.40           H  
ATOM   2239  HG3 GLU A 151      -5.300  16.406  88.383  1.00 60.97           H  
ATOM   2240  HG2 GLU A 151      -5.906  15.534  87.019  1.00 60.97           H  
ATOM   2241  N   GLN A 152      -1.905  15.930  84.064  1.00 39.16           N  
ATOM   2242  CA  GLN A 152      -0.611  16.016  83.385  1.00 40.33           C  
ATOM   2243  C   GLN A 152      -0.744  16.706  82.015  1.00 42.92           C  
ATOM   2244  O   GLN A 152       0.122  17.499  81.647  1.00 37.93           O  
ATOM   2245  CB  GLN A 152      -0.031  14.600  83.189  1.00 45.88           C  
ATOM   2246  CG  GLN A 152       0.413  13.948  84.514  1.00 49.99           C  
ATOM   2247  CD  GLN A 152       1.017  12.556  84.326  1.00 52.21           C  
ATOM   2248  NE2 GLN A 152       1.950  12.175  85.188  1.00 57.42           N  
ATOM   2249  OE1 GLN A 152       0.662  11.821  83.409  1.00 49.40           O  
ATOM   2250  H   GLN A 152      -2.355  15.026  84.124  1.00 39.16           H  
ATOM   2251  HA  GLN A 152       0.076  16.606  83.995  1.00 40.33           H  
ATOM   2252  HB3 GLN A 152       0.838  14.654  82.530  1.00 45.88           H  
ATOM   2253  HB2 GLN A 152      -0.747  13.962  82.674  1.00 45.88           H  
ATOM   2254  HG3 GLN A 152      -0.422  13.867  85.206  1.00 49.99           H  
ATOM   2255  HG2 GLN A 152       1.148  14.591  84.999  1.00 49.99           H  
ATOM   2256 HE22 GLN A 152       2.404  11.284  85.070  1.00 57.42           H  
ATOM   2257 HE21 GLN A 152       2.233  12.785  85.939  1.00 57.42           H  
ATOM   2258  N   LEU A 153      -1.840  16.460  81.282  1.00 41.93           N  
ATOM   2259  CA  LEU A 153      -2.178  17.141  80.029  1.00 40.40           C  
ATOM   2260  C   LEU A 153      -2.395  18.648  80.241  1.00 34.63           C  
ATOM   2261  O   LEU A 153      -1.856  19.443  79.474  1.00 41.29           O  
ATOM   2262  CB  LEU A 153      -3.402  16.455  79.378  1.00 36.08           C  
ATOM   2263  CG  LEU A 153      -3.938  17.121  78.089  1.00 37.81           C  
ATOM   2264  CD1 LEU A 153      -2.890  17.104  76.960  1.00 41.08           C  
ATOM   2265  CD2 LEU A 153      -5.281  16.503  77.661  1.00 36.06           C  
ATOM   2266  H   LEU A 153      -2.533  15.814  81.635  1.00 41.93           H  
ATOM   2267  HA  LEU A 153      -1.329  17.032  79.353  1.00 40.40           H  
ATOM   2268  HB3 LEU A 153      -4.215  16.428  80.101  1.00 36.08           H  
ATOM   2269  HB2 LEU A 153      -3.157  15.411  79.177  1.00 36.08           H  
ATOM   2270  HG  LEU A 153      -4.164  18.167  78.296  1.00 37.81           H  
ATOM   2271 HD11 LEU A 153      -3.345  17.126  75.971  1.00 41.08           H  
ATOM   2272 HD12 LEU A 153      -2.248  17.982  77.030  1.00 41.08           H  
ATOM   2273 HD13 LEU A 153      -2.248  16.224  77.013  1.00 41.08           H  
ATOM   2274 HD21 LEU A 153      -5.282  16.177  76.621  1.00 36.06           H  
ATOM   2275 HD22 LEU A 153      -5.551  15.641  78.272  1.00 36.06           H  
ATOM   2276 HD23 LEU A 153      -6.084  17.230  77.776  1.00 36.06           H  
ATOM   2277  N   LEU A 154      -3.142  19.002  81.300  1.00 38.09           N  
ATOM   2278  CA  LEU A 154      -3.372  20.376  81.744  1.00 43.44           C  
ATOM   2279  C   LEU A 154      -2.060  21.075  82.137  1.00 48.91           C  
ATOM   2280  O   LEU A 154      -1.832  22.186  81.666  1.00 45.18           O  
ATOM   2281  CB  LEU A 154      -4.405  20.382  82.896  1.00 46.52           C  
ATOM   2282  CG  LEU A 154      -5.864  20.651  82.458  1.00 56.00           C  
ATOM   2283  CD1 LEU A 154      -6.344  19.794  81.269  1.00 59.10           C  
ATOM   2284  CD2 LEU A 154      -6.821  20.540  83.663  1.00 55.88           C  
ATOM   2285  H   LEU A 154      -3.564  18.278  81.867  1.00 38.09           H  
ATOM   2286  HA  LEU A 154      -3.783  20.933  80.900  1.00 43.44           H  
ATOM   2287  HB3 LEU A 154      -4.141  21.149  83.627  1.00 46.52           H  
ATOM   2288  HB2 LEU A 154      -4.350  19.441  83.442  1.00 46.52           H  
ATOM   2289  HG  LEU A 154      -5.901  21.689  82.126  1.00 56.00           H  
ATOM   2290 HD11 LEU A 154      -7.399  19.536  81.350  1.00 59.10           H  
ATOM   2291 HD12 LEU A 154      -6.227  20.339  80.333  1.00 59.10           H  
ATOM   2292 HD13 LEU A 154      -5.794  18.861  81.172  1.00 59.10           H  
ATOM   2293 HD21 LEU A 154      -7.486  21.402  83.714  1.00 55.88           H  
ATOM   2294 HD22 LEU A 154      -7.445  19.646  83.614  1.00 55.88           H  
ATOM   2295 HD23 LEU A 154      -6.283  20.492  84.610  1.00 55.88           H  
ATOM   2296  N   ALA A 155      -1.204  20.400  82.925  1.00 47.63           N  
ATOM   2297  CA  ALA A 155       0.119  20.884  83.333  1.00 47.38           C  
ATOM   2298  C   ALA A 155       1.082  21.149  82.160  1.00 52.10           C  
ATOM   2299  O   ALA A 155       1.812  22.136  82.208  1.00 45.10           O  
ATOM   2300  CB  ALA A 155       0.737  19.899  84.335  1.00 48.36           C  
ATOM   2301  H   ALA A 155      -1.468  19.489  83.278  1.00 47.63           H  
ATOM   2302  HA  ALA A 155      -0.032  21.832  83.853  1.00 47.38           H  
ATOM   2303  HB1 ALA A 155       1.712  20.246  84.680  1.00 48.36           H  
ATOM   2304  HB2 ALA A 155       0.104  19.784  85.215  1.00 48.36           H  
ATOM   2305  HB3 ALA A 155       0.875  18.912  83.894  1.00 48.36           H  
ATOM   2306  N   ALA A 156       1.030  20.305  81.114  1.00 49.93           N  
ATOM   2307  CA  ALA A 156       1.790  20.473  79.871  1.00 45.76           C  
ATOM   2308  C   ALA A 156       1.343  21.692  79.039  1.00 48.95           C  
ATOM   2309  O   ALA A 156       2.183  22.298  78.373  1.00 49.13           O  
ATOM   2310  CB  ALA A 156       1.696  19.181  79.044  1.00 46.77           C  
ATOM   2311  H   ALA A 156       0.419  19.501  81.156  1.00 49.93           H  
ATOM   2312  HA  ALA A 156       2.837  20.625  80.140  1.00 45.76           H  
ATOM   2313  HB1 ALA A 156       2.279  19.256  78.124  1.00 46.77           H  
ATOM   2314  HB2 ALA A 156       2.082  18.328  79.603  1.00 46.77           H  
ATOM   2315  HB3 ALA A 156       0.668  18.954  78.764  1.00 46.77           H  
ATOM   2316  N   ARG A 157       0.048  22.046  79.118  1.00 42.39           N  
ATOM   2317  CA  ARG A 157      -0.534  23.233  78.488  1.00 47.99           C  
ATOM   2318  C   ARG A 157      -0.249  24.527  79.277  1.00 50.11           C  
ATOM   2319  O   ARG A 157      -0.116  25.570  78.637  1.00 47.67           O  
ATOM   2320  CB  ARG A 157      -2.052  23.042  78.308  1.00 40.14           C  
ATOM   2321  CG  ARG A 157      -2.454  21.935  77.316  1.00 40.14           C  
ATOM   2322  CD  ARG A 157      -3.929  21.555  77.504  1.00 41.80           C  
ATOM   2323  NE  ARG A 157      -4.436  20.661  76.450  1.00 40.77           N  
ATOM   2324  CZ  ARG A 157      -5.680  20.149  76.390  1.00 36.75           C  
ATOM   2325  NH1 ARG A 157      -6.601  20.386  77.338  1.00 36.54           N  
ATOM   2326  NH2 ARG A 157      -6.025  19.378  75.355  1.00 38.50           N1+
ATOM   2327  H   ARG A 157      -0.579  21.491  79.684  1.00 42.39           H  
ATOM   2328  HA  ARG A 157      -0.091  23.355  77.497  1.00 47.99           H  
ATOM   2329  HB3 ARG A 157      -2.495  23.974  77.954  1.00 40.14           H  
ATOM   2330  HB2 ARG A 157      -2.511  22.850  79.278  1.00 40.14           H  
ATOM   2331  HG3 ARG A 157      -1.849  21.057  77.537  1.00 40.14           H  
ATOM   2332  HG2 ARG A 157      -2.222  22.198  76.283  1.00 40.14           H  
ATOM   2333  HD3 ARG A 157      -4.562  22.430  77.655  1.00 41.80           H  
ATOM   2334  HD2 ARG A 157      -3.999  20.961  78.416  1.00 41.80           H  
ATOM   2335  HE  ARG A 157      -3.780  20.418  75.721  1.00 40.77           H  
ATOM   2336 HH12 ARG A 157      -7.526  19.973  77.266  1.00 36.54           H  
ATOM   2337 HH11 ARG A 157      -6.378  20.968  78.130  1.00 36.54           H  
ATOM   2338 HH22 ARG A 157      -6.958  18.992  75.308  1.00 38.50           H  
ATOM   2339 HH21 ARG A 157      -5.383  19.201  74.593  1.00 38.50           H  
ATOM   2340  N   LYS A 158      -0.132  24.452  80.622  1.00 54.14           N  
ATOM   2341  CA  LYS A 158       0.314  25.569  81.471  1.00 61.37           C  
ATOM   2342  C   LYS A 158       1.752  26.018  81.153  1.00 67.61           C  
ATOM   2343  O   LYS A 158       2.006  27.221  81.128  1.00 63.94           O  
ATOM   2344  CB  LYS A 158       0.201  25.231  82.982  1.00 60.03           C  
ATOM   2345  CG  LYS A 158      -1.116  25.618  83.683  1.00 64.82           C  
ATOM   2346  CD  LYS A 158      -2.235  24.576  83.545  1.00 73.23           C  
ATOM   2347  CE  LYS A 158      -3.424  24.779  84.501  1.00 72.43           C  
ATOM   2348  NZ  LYS A 158      -4.164  26.026  84.239  1.00 71.71           N1+
ATOM   2349  H   LYS A 158      -0.285  23.567  81.086  1.00 54.14           H  
ATOM   2350  HA  LYS A 158      -0.342  26.415  81.256  1.00 61.37           H  
ATOM   2351  HB3 LYS A 158       0.959  25.812  83.512  1.00 60.03           H  
ATOM   2352  HB2 LYS A 158       0.469  24.195  83.182  1.00 60.03           H  
ATOM   2353  HG3 LYS A 158      -1.455  26.590  83.322  1.00 64.82           H  
ATOM   2354  HG2 LYS A 158      -0.904  25.757  84.745  1.00 64.82           H  
ATOM   2355  HD3 LYS A 158      -1.812  23.595  83.755  1.00 73.23           H  
ATOM   2356  HD2 LYS A 158      -2.586  24.552  82.513  1.00 73.23           H  
ATOM   2357  HE3 LYS A 158      -3.080  24.781  85.536  1.00 72.43           H  
ATOM   2358  HE2 LYS A 158      -4.118  23.943  84.402  1.00 72.43           H  
ATOM   2359  HZ1 LYS A 158      -4.519  26.016  83.293  1.00 71.71           H  
ATOM   2360  HZ2 LYS A 158      -4.936  26.103  84.887  1.00 71.71           H  
ATOM   2361  HZ3 LYS A 158      -3.546  26.815  84.358  1.00 71.71           H  
ATOM   2362  N   GLU A 159       2.649  25.041  80.924  1.00 75.07           N  
ATOM   2363  CA  GLU A 159       4.063  25.248  80.609  1.00 78.09           C  
ATOM   2364  C   GLU A 159       4.281  25.995  79.283  1.00 81.42           C  
ATOM   2365  O   GLU A 159       4.870  27.075  79.290  1.00 99.90           O  
ATOM   2366  CB  GLU A 159       4.800  23.889  80.597  1.00 84.69           C  
ATOM   2367  CG  GLU A 159       4.945  23.202  81.974  1.00 89.17           C  
ATOM   2368  CD  GLU A 159       6.166  23.632  82.807  1.00 97.00           C  
ATOM   2369  OE1 GLU A 159       6.602  22.795  83.628  1.00 90.61           O  
ATOM   2370  OE2 GLU A 159       6.648  24.773  82.632  1.00 93.91           O1-
ATOM   2371  H   GLU A 159       2.352  24.077  80.990  1.00 75.07           H  
ATOM   2372  HA  GLU A 159       4.484  25.870  81.400  1.00 78.09           H  
ATOM   2373  HB3 GLU A 159       5.781  23.992  80.129  1.00 84.69           H  
ATOM   2374  HB2 GLU A 159       4.255  23.203  79.947  1.00 84.69           H  
ATOM   2375  HG3 GLU A 159       4.999  22.123  81.814  1.00 89.17           H  
ATOM   2376  HG2 GLU A 159       4.056  23.369  82.579  1.00 89.17           H  
ATOM   2377  N   GLY A 160       3.811  25.396  78.172  1.00 90.36           N  
ATOM   2378  CA  GLY A 160       3.980  25.896  76.805  1.00 92.74           C  
ATOM   2379  C   GLY A 160       5.439  25.746  76.346  1.00 96.99           C  
ATOM   2380  O   GLY A 160       5.713  25.413  75.195  1.00 91.64           O  
ATOM   2381  H   GLY A 160       3.307  24.526  78.273  1.00 90.36           H  
ATOM   2382  HA3 GLY A 160       3.683  26.944  76.746  1.00 92.74           H  
ATOM   2383  HA2 GLY A 160       3.316  25.345  76.138  1.00 92.74           H  
ATOM   2384  HXT GLY A 160       6.201  25.988  77.088  1.00 96.99           H  
TER    2385      GLY A 160
ATOM   2386  N   THR B 179       5.262   4.231  78.432  1.00 37.77           N  
ATOM   2387  CA  THR B 179       5.590   2.956  77.763  1.00 34.98           C  
ATOM   2388  C   THR B 179       5.645   1.889  78.851  1.00 33.82           C  
ATOM   2389  O   THR B 179       5.977   2.218  79.989  1.00 36.28           O  
ATOM   2390  CB  THR B 179       6.921   3.029  76.984  1.00 36.48           C  
ATOM   2391  CG2 THR B 179       7.258   1.828  76.088  1.00 40.07           C  
ATOM   2392  OG1 THR B 179       6.805   4.131  76.126  1.00 40.68           O  
ATOM   2393  H2  THR B 179       4.279   4.042  78.635  1.00 37.77           H  
ATOM   2394  HA  THR B 179       4.774   2.734  77.082  1.00 34.98           H  
ATOM   2395  HB  THR B 179       7.746   3.208  77.676  1.00 36.48           H  
ATOM   2396 HG21 THR B 179       8.227   1.966  75.606  1.00 40.07           H  
ATOM   2397 HG22 THR B 179       7.303   0.893  76.641  1.00 40.07           H  
ATOM   2398 HG23 THR B 179       6.521   1.686  75.302  1.00 40.07           H  
ATOM   2399  HG1 THR B 179       6.707   4.877  76.711  1.00 40.68           H  
ATOM   2400  H   THR B 179       5.732   4.067  79.323  1.00  0.00           H  
ATOM   2401  N   VAL B 180       5.334   0.652  78.490  1.00 31.83           N  
ATOM   2402  CA  VAL B 180       5.552  -0.554  79.264  1.00 29.57           C  
ATOM   2403  C   VAL B 180       6.245  -1.557  78.342  1.00 32.23           C  
ATOM   2404  O   VAL B 180       6.107  -1.482  77.114  1.00 29.78           O  
ATOM   2405  CB  VAL B 180       4.226  -1.073  79.869  1.00 31.69           C  
ATOM   2406  CG1 VAL B 180       3.473   0.024  80.631  1.00 32.37           C  
ATOM   2407  CG2 VAL B 180       3.293  -1.768  78.860  1.00 30.36           C  
ATOM   2408  H   VAL B 180       5.035   0.501  77.526  1.00 31.83           H  
ATOM   2409  HA  VAL B 180       6.245  -0.325  80.076  1.00 29.57           H  
ATOM   2410  HB  VAL B 180       4.526  -1.822  80.602  1.00 31.69           H  
ATOM   2411 HG11 VAL B 180       2.612  -0.367  81.172  1.00 32.37           H  
ATOM   2412 HG12 VAL B 180       4.144   0.493  81.347  1.00 32.37           H  
ATOM   2413 HG13 VAL B 180       3.102   0.805  79.967  1.00 32.37           H  
ATOM   2414 HG21 VAL B 180       2.317  -1.992  79.291  1.00 30.36           H  
ATOM   2415 HG22 VAL B 180       3.136  -1.148  77.980  1.00 30.36           H  
ATOM   2416 HG23 VAL B 180       3.720  -2.714  78.532  1.00 30.36           H  
ATOM   2417  N   GLY B 181       6.970  -2.509  78.917  1.00 32.01           N  
ATOM   2418  CA  GLY B 181       7.655  -3.518  78.139  1.00 33.30           C  
ATOM   2419  C   GLY B 181       8.056  -4.711  78.983  1.00 34.11           C  
ATOM   2420  O   GLY B 181       8.031  -4.666  80.216  1.00 29.25           O  
ATOM   2421  H   GLY B 181       7.090  -2.525  79.927  1.00 32.01           H  
ATOM   2422  HA3 GLY B 181       8.544  -3.085  77.697  1.00 33.30           H  
ATOM   2423  HA2 GLY B 181       7.022  -3.863  77.322  1.00 33.30           H  
ATOM   2424  N   ALA B 182       8.432  -5.778  78.284  1.00 32.57           N  
ATOM   2425  CA  ALA B 182       8.904  -7.045  78.820  1.00 32.91           C  
ATOM   2426  C   ALA B 182       9.891  -7.681  77.839  1.00 39.08           C  
ATOM   2427  O   ALA B 182       9.704  -7.581  76.627  1.00 34.35           O  
ATOM   2428  CB  ALA B 182       7.714  -7.978  79.093  1.00 32.25           C  
ATOM   2429  H   ALA B 182       8.495  -5.686  77.277  1.00 32.57           H  
ATOM   2430  HA  ALA B 182       9.424  -6.850  79.754  1.00 32.91           H  
ATOM   2431  HB1 ALA B 182       8.042  -8.905  79.566  1.00 32.25           H  
ATOM   2432  HB2 ALA B 182       6.984  -7.513  79.755  1.00 32.25           H  
ATOM   2433  HB3 ALA B 182       7.201  -8.240  78.169  1.00 32.25           H  
ATOM   2434  N   VAL B 183      10.905  -8.355  78.394  1.00 32.49           N  
ATOM   2435  CA  VAL B 183      11.851  -9.209  77.679  1.00 32.99           C  
ATOM   2436  C   VAL B 183      12.036 -10.494  78.501  1.00 32.20           C  
ATOM   2437  O   VAL B 183      11.994 -10.433  79.731  1.00 29.55           O  
ATOM   2438  CB  VAL B 183      13.233  -8.527  77.465  1.00 34.36           C  
ATOM   2439  CG1 VAL B 183      13.134  -7.344  76.495  1.00 34.72           C  
ATOM   2440  CG2 VAL B 183      13.963  -8.097  78.750  1.00 34.88           C  
ATOM   2441  H   VAL B 183      10.983  -8.382  79.403  1.00 32.49           H  
ATOM   2442  HA  VAL B 183      11.440  -9.485  76.709  1.00 32.99           H  
ATOM   2443  HB  VAL B 183      13.883  -9.256  76.977  1.00 34.36           H  
ATOM   2444 HG11 VAL B 183      14.110  -6.890  76.340  1.00 34.72           H  
ATOM   2445 HG12 VAL B 183      12.754  -7.658  75.524  1.00 34.72           H  
ATOM   2446 HG13 VAL B 183      12.473  -6.567  76.877  1.00 34.72           H  
ATOM   2447 HG21 VAL B 183      14.905  -7.600  78.522  1.00 34.88           H  
ATOM   2448 HG22 VAL B 183      13.359  -7.407  79.336  1.00 34.88           H  
ATOM   2449 HG23 VAL B 183      14.199  -8.946  79.384  1.00 34.88           H  
ATOM   2450  N   ALA B 184      12.211 -11.636  77.818  1.00 34.73           N  
ATOM   2451  CA  ALA B 184      12.314 -12.936  78.477  1.00 33.52           C  
ATOM   2452  C   ALA B 184      13.170 -13.929  77.688  1.00 37.45           C  
ATOM   2453  O   ALA B 184      13.228 -13.862  76.460  1.00 37.47           O  
ATOM   2454  CB  ALA B 184      10.909 -13.512  78.738  1.00 32.97           C  
ATOM   2455  H   ALA B 184      12.237 -11.636  76.806  1.00 34.73           H  
ATOM   2456  HA  ALA B 184      12.806 -12.788  79.436  1.00 33.52           H  
ATOM   2457  HB1 ALA B 184      10.963 -14.438  79.311  1.00 32.97           H  
ATOM   2458  HB2 ALA B 184      10.294 -12.816  79.309  1.00 32.97           H  
ATOM   2459  HB3 ALA B 184      10.389 -13.735  77.806  1.00 32.97           H  
ATOM   2460  N   LEU B 185      13.770 -14.857  78.447  1.00 41.78           N  
ATOM   2461  CA  LEU B 185      14.433 -16.072  77.993  1.00 39.81           C  
ATOM   2462  C   LEU B 185      13.708 -17.247  78.663  1.00 39.58           C  
ATOM   2463  O   LEU B 185      13.630 -17.258  79.891  1.00 35.46           O  
ATOM   2464  CB  LEU B 185      15.923 -16.020  78.417  1.00 44.48           C  
ATOM   2465  CG  LEU B 185      16.750 -17.290  78.103  1.00 40.84           C  
ATOM   2466  CD1 LEU B 185      16.776 -17.629  76.604  1.00 38.43           C  
ATOM   2467  CD2 LEU B 185      18.166 -17.192  78.689  1.00 44.82           C  
ATOM   2468  H   LEU B 185      13.658 -14.793  79.452  1.00 41.78           H  
ATOM   2469  HA  LEU B 185      14.358 -16.159  76.911  1.00 39.81           H  
ATOM   2470  HB3 LEU B 185      15.970 -15.830  79.490  1.00 44.48           H  
ATOM   2471  HB2 LEU B 185      16.403 -15.162  77.950  1.00 44.48           H  
ATOM   2472  HG  LEU B 185      16.286 -18.129  78.621  1.00 40.84           H  
ATOM   2473 HD11 LEU B 185      17.763 -17.945  76.267  1.00 38.43           H  
ATOM   2474 HD12 LEU B 185      16.080 -18.442  76.400  1.00 38.43           H  
ATOM   2475 HD13 LEU B 185      16.476 -16.789  75.980  1.00 38.43           H  
ATOM   2476 HD21 LEU B 185      18.558 -18.181  78.929  1.00 44.82           H  
ATOM   2477 HD22 LEU B 185      18.861 -16.715  77.997  1.00 44.82           H  
ATOM   2478 HD23 LEU B 185      18.165 -16.619  79.614  1.00 44.82           H  
ATOM   2479  N   ASP B 186      13.218 -18.215  77.869  1.00 36.55           N  
ATOM   2480  CA  ASP B 186      12.556 -19.429  78.370  1.00 38.54           C  
ATOM   2481  C   ASP B 186      13.574 -20.557  78.650  1.00 40.00           C  
ATOM   2482  O   ASP B 186      14.777 -20.377  78.448  1.00 36.19           O  
ATOM   2483  CB  ASP B 186      11.361 -19.871  77.471  1.00 35.91           C  
ATOM   2484  CG  ASP B 186      11.643 -20.190  75.989  1.00 46.84           C  
ATOM   2485  OD1 ASP B 186      12.782 -20.574  75.663  1.00 42.94           O  
ATOM   2486  OD2 ASP B 186      10.670 -20.183  75.206  1.00 38.50           O1-
ATOM   2487  H   ASP B 186      13.336 -18.152  76.866  1.00 36.55           H  
ATOM   2488  HA  ASP B 186      12.128 -19.206  79.345  1.00 38.54           H  
ATOM   2489  HB3 ASP B 186      10.628 -19.065  77.495  1.00 35.91           H  
ATOM   2490  HB2 ASP B 186      10.846 -20.724  77.916  1.00 35.91           H  
ATOM   2491  N   LEU B 187      13.064 -21.714  79.107  1.00 43.72           N  
ATOM   2492  CA  LEU B 187      13.855 -22.921  79.372  1.00 45.83           C  
ATOM   2493  C   LEU B 187      14.449 -23.567  78.102  1.00 51.75           C  
ATOM   2494  O   LEU B 187      15.470 -24.246  78.215  1.00 48.38           O  
ATOM   2495  CB  LEU B 187      12.997 -23.962  80.133  1.00 46.42           C  
ATOM   2496  CG  LEU B 187      12.425 -23.536  81.508  1.00 47.07           C  
ATOM   2497  CD1 LEU B 187      11.431 -24.589  82.046  1.00 47.71           C  
ATOM   2498  CD2 LEU B 187      13.507 -23.211  82.558  1.00 44.75           C  
ATOM   2499  H   LEU B 187      12.067 -21.796  79.249  1.00 43.72           H  
ATOM   2500  HA  LEU B 187      14.704 -22.627  79.988  1.00 45.83           H  
ATOM   2501  HB3 LEU B 187      13.581 -24.872  80.277  1.00 46.42           H  
ATOM   2502  HB2 LEU B 187      12.164 -24.247  79.486  1.00 46.42           H  
ATOM   2503  HG  LEU B 187      11.860 -22.619  81.343  1.00 47.07           H  
ATOM   2504 HD11 LEU B 187      10.434 -24.166  82.159  1.00 47.71           H  
ATOM   2505 HD12 LEU B 187      11.340 -25.446  81.379  1.00 47.71           H  
ATOM   2506 HD13 LEU B 187      11.718 -24.975  83.024  1.00 47.71           H  
ATOM   2507 HD21 LEU B 187      13.143 -22.462  83.261  1.00 44.75           H  
ATOM   2508 HD22 LEU B 187      13.790 -24.090  83.138  1.00 44.75           H  
ATOM   2509 HD23 LEU B 187      14.420 -22.815  82.121  1.00 44.75           H  
ATOM   2510  N   ASP B 188      13.819 -23.335  76.937  1.00 47.28           N  
ATOM   2511  CA  ASP B 188      14.213 -23.864  75.623  1.00 43.64           C  
ATOM   2512  C   ASP B 188      15.298 -23.019  74.918  1.00 37.19           C  
ATOM   2513  O   ASP B 188      15.774 -23.437  73.862  1.00 43.00           O  
ATOM   2514  CB  ASP B 188      12.996 -24.071  74.679  1.00 48.15           C  
ATOM   2515  CG  ASP B 188      11.833 -24.927  75.218  1.00 51.67           C  
ATOM   2516  OD1 ASP B 188      12.056 -25.746  76.139  1.00 52.75           O  
ATOM   2517  OD2 ASP B 188      10.748 -24.839  74.602  1.00 54.07           O1-
ATOM   2518  H   ASP B 188      13.000 -22.742  76.931  1.00 47.28           H  
ATOM   2519  HA  ASP B 188      14.665 -24.844  75.782  1.00 43.64           H  
ATOM   2520  HB3 ASP B 188      13.327 -24.540  73.751  1.00 48.15           H  
ATOM   2521  HB2 ASP B 188      12.587 -23.096  74.411  1.00 48.15           H  
ATOM   2522  N   GLY B 189      15.693 -21.873  75.502  1.00 38.91           N  
ATOM   2523  CA  GLY B 189      16.764 -21.014  74.993  1.00 39.87           C  
ATOM   2524  C   GLY B 189      16.268 -19.951  73.996  1.00 44.64           C  
ATOM   2525  O   GLY B 189      17.102 -19.293  73.374  1.00 42.19           O  
ATOM   2526  H   GLY B 189      15.234 -21.578  76.354  1.00 38.91           H  
ATOM   2527  HA3 GLY B 189      17.550 -21.609  74.525  1.00 39.87           H  
ATOM   2528  HA2 GLY B 189      17.225 -20.508  75.841  1.00 39.87           H  
ATOM   2529  N   ASN B 190      14.945 -19.766  73.846  1.00 39.98           N  
ATOM   2530  CA  ASN B 190      14.341 -18.767  72.962  1.00 38.03           C  
ATOM   2531  C   ASN B 190      14.207 -17.414  73.670  1.00 39.22           C  
ATOM   2532  O   ASN B 190      13.736 -17.362  74.806  1.00 36.26           O  
ATOM   2533  CB  ASN B 190      12.952 -19.209  72.449  1.00 37.10           C  
ATOM   2534  CG  ASN B 190      12.941 -20.591  71.792  1.00 45.05           C  
ATOM   2535  ND2 ASN B 190      12.014 -21.454  72.212  1.00 54.05           N  
ATOM   2536  OD1 ASN B 190      13.752 -20.868  70.912  1.00 47.11           O  
ATOM   2537  H   ASN B 190      14.296 -20.302  74.412  1.00 39.98           H  
ATOM   2538  HA  ASN B 190      14.984 -18.621  72.101  1.00 38.03           H  
ATOM   2539  HB3 ASN B 190      12.589 -18.490  71.713  1.00 37.10           H  
ATOM   2540  HB2 ASN B 190      12.225 -19.190  73.259  1.00 37.10           H  
ATOM   2541 HD22 ASN B 190      11.960 -22.379  71.813  1.00 54.05           H  
ATOM   2542 HD21 ASN B 190      11.385 -21.200  72.963  1.00 54.05           H  
ATOM   2543  N   LEU B 191      14.575 -16.351  72.944  1.00 42.04           N  
ATOM   2544  CA  LEU B 191      14.402 -14.957  73.335  1.00 39.44           C  
ATOM   2545  C   LEU B 191      13.143 -14.377  72.677  1.00 38.56           C  
ATOM   2546  O   LEU B 191      12.775 -14.787  71.577  1.00 36.24           O  
ATOM   2547  CB  LEU B 191      15.656 -14.162  72.903  1.00 38.17           C  
ATOM   2548  CG  LEU B 191      16.893 -14.388  73.799  1.00 37.99           C  
ATOM   2549  CD1 LEU B 191      18.135 -13.703  73.203  1.00 41.25           C  
ATOM   2550  CD2 LEU B 191      16.653 -13.897  75.237  1.00 35.05           C  
ATOM   2551  H   LEU B 191      14.927 -16.497  72.005  1.00 42.04           H  
ATOM   2552  HA  LEU B 191      14.272 -14.892  74.412  1.00 39.44           H  
ATOM   2553  HB3 LEU B 191      15.437 -13.096  72.891  1.00 38.17           H  
ATOM   2554  HB2 LEU B 191      15.901 -14.414  71.870  1.00 38.17           H  
ATOM   2555  HG  LEU B 191      17.102 -15.458  73.844  1.00 37.99           H  
ATOM   2556 HD11 LEU B 191      18.708 -13.154  73.949  1.00 41.25           H  
ATOM   2557 HD12 LEU B 191      18.808 -14.430  72.746  1.00 41.25           H  
ATOM   2558 HD13 LEU B 191      17.858 -12.978  72.441  1.00 41.25           H  
ATOM   2559 HD21 LEU B 191      17.585 -13.834  75.796  1.00 35.05           H  
ATOM   2560 HD22 LEU B 191      16.189 -12.911  75.253  1.00 35.05           H  
ATOM   2561 HD23 LEU B 191      16.001 -14.572  75.784  1.00 35.05           H  
ATOM   2562  N   ALA B 192      12.530 -13.401  73.361  1.00 32.97           N  
ATOM   2563  CA  ALA B 192      11.389 -12.631  72.874  1.00 31.64           C  
ATOM   2564  C   ALA B 192      11.314 -11.294  73.617  1.00 32.44           C  
ATOM   2565  O   ALA B 192      11.812 -11.186  74.739  1.00 32.48           O  
ATOM   2566  CB  ALA B 192      10.090 -13.430  73.052  1.00 32.96           C  
ATOM   2567  H   ALA B 192      12.881 -13.131  74.271  1.00 32.97           H  
ATOM   2568  HA  ALA B 192      11.533 -12.427  71.812  1.00 31.64           H  
ATOM   2569  HB1 ALA B 192       9.237 -12.894  72.634  1.00 32.96           H  
ATOM   2570  HB2 ALA B 192      10.137 -14.400  72.556  1.00 32.96           H  
ATOM   2571  HB3 ALA B 192       9.890 -13.599  74.109  1.00 32.96           H  
ATOM   2572  N   ALA B 193      10.669 -10.310  72.974  1.00 34.76           N  
ATOM   2573  CA  ALA B 193      10.458  -8.966  73.504  1.00 31.39           C  
ATOM   2574  C   ALA B 193       9.064  -8.454  73.133  1.00 31.06           C  
ATOM   2575  O   ALA B 193       8.503  -8.873  72.120  1.00 30.38           O  
ATOM   2576  CB  ALA B 193      11.534  -8.027  72.941  1.00 31.48           C  
ATOM   2577  H   ALA B 193      10.271 -10.488  72.060  1.00 34.76           H  
ATOM   2578  HA  ALA B 193      10.533  -8.982  74.591  1.00 31.39           H  
ATOM   2579  HB1 ALA B 193      11.425  -7.018  73.341  1.00 31.48           H  
ATOM   2580  HB2 ALA B 193      12.535  -8.373  73.199  1.00 31.48           H  
ATOM   2581  HB3 ALA B 193      11.475  -7.961  71.854  1.00 31.48           H  
ATOM   2582  N   ALA B 194       8.556  -7.523  73.952  1.00 32.97           N  
ATOM   2583  CA  ALA B 194       7.315  -6.793  73.722  1.00 31.26           C  
ATOM   2584  C   ALA B 194       7.401  -5.399  74.352  1.00 34.03           C  
ATOM   2585  O   ALA B 194       8.066  -5.228  75.373  1.00 32.50           O  
ATOM   2586  CB  ALA B 194       6.121  -7.585  74.275  1.00 31.25           C  
ATOM   2587  H   ALA B 194       9.073  -7.249  74.778  1.00 32.97           H  
ATOM   2588  HA  ALA B 194       7.193  -6.662  72.649  1.00 31.26           H  
ATOM   2589  HB1 ALA B 194       5.186  -7.045  74.126  1.00 31.25           H  
ATOM   2590  HB2 ALA B 194       6.019  -8.548  73.778  1.00 31.25           H  
ATOM   2591  HB3 ALA B 194       6.231  -7.773  75.343  1.00 31.25           H  
ATOM   2592  N   THR B 195       6.761  -4.425  73.703  1.00 31.15           N  
ATOM   2593  CA  THR B 195       6.744  -3.010  74.060  1.00 31.82           C  
ATOM   2594  C   THR B 195       5.326  -2.500  73.734  1.00 32.09           C  
ATOM   2595  O   THR B 195       4.769  -2.865  72.696  1.00 29.23           O  
ATOM   2596  CB  THR B 195       7.875  -2.219  73.319  1.00 37.39           C  
ATOM   2597  CG2 THR B 195       7.990  -0.766  73.804  1.00 38.82           C  
ATOM   2598  OG1 THR B 195       9.182  -2.761  73.499  1.00 36.56           O  
ATOM   2599  H   THR B 195       6.265  -4.665  72.847  1.00 31.15           H  
ATOM   2600  HA  THR B 195       6.902  -2.921  75.135  1.00 31.82           H  
ATOM   2601  HB  THR B 195       7.661  -2.221  72.248  1.00 37.39           H  
ATOM   2602 HG21 THR B 195       8.786  -0.230  73.286  1.00 38.82           H  
ATOM   2603 HG22 THR B 195       7.065  -0.214  73.642  1.00 38.82           H  
ATOM   2604 HG23 THR B 195       8.213  -0.727  74.871  1.00 38.82           H  
ATOM   2605  HG1 THR B 195       9.797  -2.243  72.976  1.00 36.56           H  
ATOM   2606  N   SER B 196       4.739  -1.653  74.585  1.00 31.45           N  
ATOM   2607  CA  SER B 196       3.466  -0.985  74.369  1.00 32.94           C  
ATOM   2608  C   SER B 196       3.523   0.415  74.985  1.00 31.42           C  
ATOM   2609  O   SER B 196       4.240   0.606  75.964  1.00 28.43           O  
ATOM   2610  CB  SER B 196       2.333  -1.882  74.880  1.00 33.92           C  
ATOM   2611  OG  SER B 196       1.080  -1.299  74.624  1.00 32.89           O  
ATOM   2612  H   SER B 196       5.224  -1.401  75.447  1.00 31.45           H  
ATOM   2613  HA  SER B 196       3.331  -0.842  73.300  1.00 32.94           H  
ATOM   2614  HB3 SER B 196       2.427  -2.050  75.952  1.00 33.92           H  
ATOM   2615  HB2 SER B 196       2.366  -2.856  74.391  1.00 33.92           H  
ATOM   2616  HG  SER B 196       0.418  -1.929  74.897  1.00 32.89           H  
ATOM   2617  N   THR B 197       2.807   1.394  74.424  1.00 29.79           N  
ATOM   2618  CA  THR B 197       2.783   2.769  74.870  1.00 27.28           C  
ATOM   2619  C   THR B 197       1.440   3.455  74.580  1.00 31.40           C  
ATOM   2620  O   THR B 197       0.694   3.050  73.684  1.00 28.75           O  
ATOM   2621  CB  THR B 197       4.019   3.503  74.299  1.00 30.76           C  
ATOM   2622  CG2 THR B 197       3.928   3.868  72.811  1.00 31.38           C  
ATOM   2623  OG1 THR B 197       4.269   4.676  75.031  1.00 29.37           O  
ATOM   2624  H   THR B 197       2.251   1.177  73.597  1.00 29.79           H  
ATOM   2625  HA  THR B 197       2.861   2.744  75.956  1.00 27.28           H  
ATOM   2626  HB  THR B 197       4.901   2.880  74.429  1.00 30.76           H  
ATOM   2627 HG21 THR B 197       4.830   4.383  72.480  1.00 31.38           H  
ATOM   2628 HG22 THR B 197       3.814   2.966  72.214  1.00 31.38           H  
ATOM   2629 HG23 THR B 197       3.084   4.518  72.583  1.00 31.38           H  
ATOM   2630  HG1 THR B 197       5.141   4.544  75.414  1.00 29.37           H  
ATOM   2631  N   GLY B 198       1.195   4.555  75.299  1.00 31.93           N  
ATOM   2632  CA  GLY B 198       0.298   5.639  74.904  1.00 32.10           C  
ATOM   2633  C   GLY B 198       1.063   6.808  74.259  1.00 31.86           C  
ATOM   2634  O   GLY B 198       0.458   7.806  73.871  1.00 37.15           O  
ATOM   2635  H   GLY B 198       1.867   4.772  76.026  1.00 31.93           H  
ATOM   2636  HA3 GLY B 198      -0.211   6.012  75.790  1.00 32.10           H  
ATOM   2637  HA2 GLY B 198      -0.472   5.296  74.211  1.00 32.10           H  
ATOM   2638  N   GLY B 199       2.397   6.719  74.157  1.00 36.04           N  
ATOM   2639  CA  GLY B 199       3.257   7.746  73.591  1.00 36.56           C  
ATOM   2640  C   GLY B 199       3.686   8.757  74.655  1.00 42.86           C  
ATOM   2641  O   GLY B 199       4.200   8.374  75.709  1.00 34.66           O  
ATOM   2642  H   GLY B 199       2.869   5.877  74.482  1.00 36.04           H  
ATOM   2643  HA3 GLY B 199       2.773   8.235  72.745  1.00 36.56           H  
ATOM   2644  HA2 GLY B 199       4.148   7.257  73.203  1.00 36.56           H  
ATOM   2645  N   THR B 200       3.498  10.046  74.362  1.00 41.55           N  
ATOM   2646  CA  THR B 200       3.928  11.202  75.147  1.00 42.18           C  
ATOM   2647  C   THR B 200       2.729  12.156  75.307  1.00 40.68           C  
ATOM   2648  O   THR B 200       1.958  12.336  74.361  1.00 40.82           O  
ATOM   2649  CB  THR B 200       5.188  11.849  74.494  1.00 46.29           C  
ATOM   2650  CG2 THR B 200       6.392  10.900  74.380  1.00 42.18           C  
ATOM   2651  OG1 THR B 200       4.945  12.386  73.200  1.00 49.76           O  
ATOM   2652  H   THR B 200       3.004  10.287  73.517  1.00 41.55           H  
ATOM   2653  HA  THR B 200       4.203  10.866  76.149  1.00 42.18           H  
ATOM   2654  HB  THR B 200       5.490  12.686  75.127  1.00 46.29           H  
ATOM   2655 HG21 THR B 200       7.275  11.429  74.023  1.00 42.18           H  
ATOM   2656 HG22 THR B 200       6.639  10.464  75.348  1.00 42.18           H  
ATOM   2657 HG23 THR B 200       6.201  10.084  73.682  1.00 42.18           H  
ATOM   2658  HG1 THR B 200       4.281  13.059  73.280  1.00 49.76           H  
ATOM   2659  N   THR B 201       2.550  12.756  76.491  1.00 37.31           N  
ATOM   2660  CA  THR B 201       1.382  13.569  76.844  1.00 42.56           C  
ATOM   2661  C   THR B 201       1.396  14.883  76.035  1.00 41.52           C  
ATOM   2662  O   THR B 201       2.416  15.570  75.989  1.00 39.04           O  
ATOM   2663  CB  THR B 201       1.400  13.900  78.368  1.00 42.31           C  
ATOM   2664  CG2 THR B 201       0.008  14.278  78.903  1.00 44.91           C  
ATOM   2665  OG1 THR B 201       1.872  12.819  79.162  1.00 42.65           O  
ATOM   2666  H   THR B 201       3.199  12.593  77.247  1.00 37.31           H  
ATOM   2667  HA  THR B 201       0.498  12.983  76.601  1.00 42.56           H  
ATOM   2668  HB  THR B 201       2.082  14.732  78.554  1.00 42.31           H  
ATOM   2669 HG21 THR B 201       0.051  14.533  79.962  1.00 44.91           H  
ATOM   2670 HG22 THR B 201      -0.390  15.144  78.376  1.00 44.91           H  
ATOM   2671 HG23 THR B 201      -0.710  13.467  78.785  1.00 44.91           H  
ATOM   2672  HG1 THR B 201       1.315  12.064  79.037  1.00 42.65           H  
ATOM   2673  N   ASN B 202       0.273  15.209  75.384  1.00 40.82           N  
ATOM   2674  CA  ASN B 202       0.041  16.406  74.565  1.00 41.13           C  
ATOM   2675  C   ASN B 202       0.691  16.272  73.169  1.00 40.65           C  
ATOM   2676  O   ASN B 202       0.905  17.281  72.499  1.00 37.97           O  
ATOM   2677  CB  ASN B 202       0.373  17.728  75.319  1.00 42.55           C  
ATOM   2678  CG  ASN B 202      -0.327  18.974  74.755  1.00 39.61           C  
ATOM   2679  ND2 ASN B 202       0.405  19.854  74.084  1.00 42.20           N  
ATOM   2680  OD1 ASN B 202      -1.527  19.163  74.924  1.00 38.62           O  
ATOM   2681  H   ASN B 202      -0.500  14.542  75.443  1.00 40.82           H  
ATOM   2682  HA  ASN B 202      -1.034  16.412  74.393  1.00 41.13           H  
ATOM   2683  HB3 ASN B 202       1.451  17.895  75.336  1.00 42.55           H  
ATOM   2684  HB2 ASN B 202       0.069  17.643  76.362  1.00 42.55           H  
ATOM   2685 HD22 ASN B 202      -0.036  20.678  73.709  1.00 42.20           H  
ATOM   2686 HD21 ASN B 202       1.369  19.652  73.866  1.00 42.20           H  
ATOM   2687  N   LYS B 203       1.020  15.046  72.712  1.00 40.07           N  
ATOM   2688  CA  LYS B 203       1.590  14.797  71.380  1.00 37.27           C  
ATOM   2689  C   LYS B 203       0.655  15.253  70.245  1.00 34.73           C  
ATOM   2690  O   LYS B 203      -0.572  15.246  70.409  1.00 31.35           O  
ATOM   2691  CB  LYS B 203       1.999  13.307  71.189  1.00 41.39           C  
ATOM   2692  CG  LYS B 203       0.885  12.229  71.171  1.00 45.21           C  
ATOM   2693  CD  LYS B 203       1.418  10.829  70.769  1.00 44.86           C  
ATOM   2694  CE  LYS B 203       0.339   9.725  70.725  1.00 51.73           C  
ATOM   2695  NZ  LYS B 203       0.839   8.462  70.138  1.00 54.47           N1+
ATOM   2696  H   LYS B 203       0.895  14.255  73.329  1.00 40.07           H  
ATOM   2697  HA  LYS B 203       2.498  15.401  71.314  1.00 37.27           H  
ATOM   2698  HB3 LYS B 203       2.734  13.044  71.946  1.00 41.39           H  
ATOM   2699  HB2 LYS B 203       2.535  13.245  70.242  1.00 41.39           H  
ATOM   2700  HG3 LYS B 203       0.108  12.514  70.461  1.00 45.21           H  
ATOM   2701  HG2 LYS B 203       0.405  12.177  72.149  1.00 45.21           H  
ATOM   2702  HD3 LYS B 203       2.214  10.530  71.452  1.00 44.86           H  
ATOM   2703  HD2 LYS B 203       1.870  10.901  69.780  1.00 44.86           H  
ATOM   2704  HE3 LYS B 203      -0.500  10.060  70.117  1.00 51.73           H  
ATOM   2705  HE2 LYS B 203      -0.049   9.521  71.724  1.00 51.73           H  
ATOM   2706  HZ1 LYS B 203       0.096   7.776  70.125  1.00 54.47           H  
ATOM   2707  HZ2 LYS B 203       1.148   8.622  69.188  1.00 54.47           H  
ATOM   2708  HZ3 LYS B 203       1.601   8.076  70.676  1.00 54.47           H  
ATOM   2709  N   LEU B 204       1.236  15.582  69.079  1.00 36.37           N  
ATOM   2710  CA  LEU B 204       0.494  15.737  67.825  1.00 37.61           C  
ATOM   2711  C   LEU B 204      -0.236  14.420  67.469  1.00 40.20           C  
ATOM   2712  O   LEU B 204       0.409  13.371  67.490  1.00 40.86           O  
ATOM   2713  CB  LEU B 204       1.473  16.086  66.676  1.00 43.01           C  
ATOM   2714  CG  LEU B 204       2.017  17.531  66.674  1.00 48.22           C  
ATOM   2715  CD1 LEU B 204       3.019  17.738  65.515  1.00 47.90           C  
ATOM   2716  CD2 LEU B 204       0.886  18.580  66.636  1.00 43.43           C  
ATOM   2717  H   LEU B 204       2.243  15.582  69.002  1.00 36.37           H  
ATOM   2718  HA  LEU B 204      -0.199  16.560  67.972  1.00 37.61           H  
ATOM   2719  HB3 LEU B 204       0.958  15.940  65.725  1.00 43.01           H  
ATOM   2720  HB2 LEU B 204       2.304  15.379  66.675  1.00 43.01           H  
ATOM   2721  HG  LEU B 204       2.569  17.677  67.604  1.00 48.22           H  
ATOM   2722 HD11 LEU B 204       4.006  17.998  65.899  1.00 47.90           H  
ATOM   2723 HD12 LEU B 204       3.131  16.840  64.907  1.00 47.90           H  
ATOM   2724 HD13 LEU B 204       2.725  18.533  64.832  1.00 47.90           H  
ATOM   2725 HD21 LEU B 204       1.093  19.410  65.961  1.00 43.43           H  
ATOM   2726 HD22 LEU B 204      -0.060  18.143  66.317  1.00 43.43           H  
ATOM   2727 HD23 LEU B 204       0.733  19.010  67.626  1.00 43.43           H  
ATOM   2728  N   PRO B 205      -1.546  14.481  67.136  1.00 36.62           N  
ATOM   2729  CA  PRO B 205      -2.264  13.361  66.498  1.00 35.01           C  
ATOM   2730  C   PRO B 205      -1.546  12.820  65.248  1.00 39.07           C  
ATOM   2731  O   PRO B 205      -1.160  13.605  64.383  1.00 37.62           O  
ATOM   2732  CB  PRO B 205      -3.640  13.954  66.153  1.00 37.72           C  
ATOM   2733  CG  PRO B 205      -3.830  15.077  67.153  1.00 39.17           C  
ATOM   2734  CD  PRO B 205      -2.426  15.634  67.311  1.00 37.56           C  
ATOM   2735  HA  PRO B 205      -2.378  12.581  67.252  1.00 35.01           H  
ATOM   2736  HB3 PRO B 205      -4.442  13.217  66.207  1.00 37.72           H  
ATOM   2737  HB2 PRO B 205      -3.647  14.370  65.144  1.00 37.72           H  
ATOM   2738  HG3 PRO B 205      -4.174  14.668  68.105  1.00 39.17           H  
ATOM   2739  HG2 PRO B 205      -4.546  15.823  66.820  1.00 39.17           H  
ATOM   2740  HD2 PRO B 205      -2.210  16.370  66.535  1.00 37.56           H  
ATOM   2741  HD3 PRO B 205      -2.316  16.107  68.285  1.00 37.56           H  
ATOM   2742  N   GLY B 206      -1.344  11.497  65.222  1.00 35.74           N  
ATOM   2743  CA  GLY B 206      -0.636  10.773  64.173  1.00 33.09           C  
ATOM   2744  C   GLY B 206       0.843  10.540  64.511  1.00 36.06           C  
ATOM   2745  O   GLY B 206       1.482   9.780  63.794  1.00 35.10           O  
ATOM   2746  H   GLY B 206      -1.719  10.933  65.978  1.00 35.74           H  
ATOM   2747  HA3 GLY B 206      -0.694  11.289  63.215  1.00 33.09           H  
ATOM   2748  HA2 GLY B 206      -1.122   9.806  64.038  1.00 33.09           H  
ATOM   2749  N   ARG B 207       1.411  11.149  65.560  1.00 36.31           N  
ATOM   2750  CA  ARG B 207       2.824  10.976  65.903  1.00 35.59           C  
ATOM   2751  C   ARG B 207       3.100   9.558  66.433  1.00 40.48           C  
ATOM   2752  O   ARG B 207       2.461   9.119  67.394  1.00 32.56           O  
ATOM   2753  CB  ARG B 207       3.215  12.038  66.950  1.00 38.06           C  
ATOM   2754  CG  ARG B 207       4.659  11.947  67.479  1.00 39.91           C  
ATOM   2755  CD  ARG B 207       4.780  11.219  68.824  1.00 39.22           C  
ATOM   2756  NE  ARG B 207       6.174  11.028  69.242  1.00 40.95           N  
ATOM   2757  CZ  ARG B 207       6.596  10.081  70.092  1.00 39.66           C  
ATOM   2758  NH1 ARG B 207       5.759   9.165  70.591  1.00 40.28           N  
ATOM   2759  NH2 ARG B 207       7.878  10.049  70.453  1.00 41.36           N1+
ATOM   2760  H   ARG B 207       0.846  11.752  66.145  1.00 36.31           H  
ATOM   2761  HA  ARG B 207       3.422  11.140  65.005  1.00 35.59           H  
ATOM   2762  HB3 ARG B 207       2.524  12.012  67.791  1.00 38.06           H  
ATOM   2763  HB2 ARG B 207       3.084  13.019  66.491  1.00 38.06           H  
ATOM   2764  HG3 ARG B 207       4.990  12.963  67.648  1.00 39.91           H  
ATOM   2765  HG2 ARG B 207       5.332  11.528  66.728  1.00 39.91           H  
ATOM   2766  HD3 ARG B 207       4.310  10.242  68.764  1.00 39.22           H  
ATOM   2767  HD2 ARG B 207       4.260  11.769  69.608  1.00 39.22           H  
ATOM   2768  HE  ARG B 207       6.864  11.679  68.878  1.00 40.95           H  
ATOM   2769 HH12 ARG B 207       6.111   8.415  71.185  1.00 40.28           H  
ATOM   2770 HH11 ARG B 207       4.796   9.136  70.298  1.00 40.28           H  
ATOM   2771 HH22 ARG B 207       8.202   9.347  71.114  1.00 41.36           H  
ATOM   2772 HH21 ARG B 207       8.541  10.741  70.109  1.00 41.36           H  
ATOM   2773  N   VAL B 208       4.103   8.899  65.848  1.00 40.55           N  
ATOM   2774  CA  VAL B 208       4.628   7.595  66.236  1.00 34.42           C  
ATOM   2775  C   VAL B 208       5.986   7.815  66.937  1.00 36.76           C  
ATOM   2776  O   VAL B 208       6.707   8.771  66.642  1.00 38.64           O  
ATOM   2777  CB  VAL B 208       4.737   6.719  64.953  1.00 40.65           C  
ATOM   2778  CG1 VAL B 208       5.541   5.418  65.115  1.00 39.21           C  
ATOM   2779  CG2 VAL B 208       3.336   6.379  64.420  1.00 41.08           C  
ATOM   2780  H   VAL B 208       4.620   9.378  65.116  1.00 40.55           H  
ATOM   2781  HA  VAL B 208       3.954   7.109  66.945  1.00 34.42           H  
ATOM   2782  HB  VAL B 208       5.248   7.301  64.187  1.00 40.65           H  
ATOM   2783 HG11 VAL B 208       5.448   4.774  64.240  1.00 39.21           H  
ATOM   2784 HG12 VAL B 208       6.605   5.625  65.227  1.00 39.21           H  
ATOM   2785 HG13 VAL B 208       5.213   4.853  65.984  1.00 39.21           H  
ATOM   2786 HG21 VAL B 208       3.387   5.723  63.553  1.00 41.08           H  
ATOM   2787 HG22 VAL B 208       2.733   5.877  65.177  1.00 41.08           H  
ATOM   2788 HG23 VAL B 208       2.802   7.281  64.124  1.00 41.08           H  
ATOM   2789  N   GLY B 209       6.307   6.933  67.889  1.00 33.96           N  
ATOM   2790  CA  GLY B 209       7.586   6.845  68.585  1.00 34.82           C  
ATOM   2791  C   GLY B 209       8.293   5.532  68.245  1.00 35.51           C  
ATOM   2792  O   GLY B 209       7.976   4.900  67.243  1.00 34.47           O  
ATOM   2793  H   GLY B 209       5.692   6.141  68.002  1.00 33.96           H  
ATOM   2794  HA3 GLY B 209       7.411   6.897  69.655  1.00 34.82           H  
ATOM   2795  HA2 GLY B 209       8.245   7.678  68.331  1.00 34.82           H  
ATOM   2796  N   ASP B 210       9.265   5.117  69.063  1.00 38.20           N  
ATOM   2797  CA  ASP B 210      10.098   3.932  68.821  1.00 38.54           C  
ATOM   2798  C   ASP B 210       9.347   2.629  69.159  1.00 32.35           C  
ATOM   2799  O   ASP B 210       9.608   1.597  68.548  1.00 30.53           O  
ATOM   2800  CB  ASP B 210      11.384   4.020  69.691  1.00 36.70           C  
ATOM   2801  CG  ASP B 210      11.212   4.027  71.219  1.00 37.83           C  
ATOM   2802  OD1 ASP B 210      10.265   4.685  71.701  1.00 39.54           O  
ATOM   2803  OD2 ASP B 210      12.047   3.387  71.890  1.00 36.19           O1-
ATOM   2804  H   ASP B 210       9.443   5.620  69.921  1.00 38.20           H  
ATOM   2805  HA  ASP B 210      10.380   3.895  67.767  1.00 38.54           H  
ATOM   2806  HB3 ASP B 210      11.943   4.910  69.414  1.00 36.70           H  
ATOM   2807  HB2 ASP B 210      12.036   3.186  69.437  1.00 36.70           H  
ATOM   2808  N   SER B 211       8.428   2.675  70.130  1.00 33.85           N  
ATOM   2809  CA  SER B 211       7.650   1.567  70.692  1.00 34.88           C  
ATOM   2810  C   SER B 211       7.032   0.551  69.696  1.00 38.89           C  
ATOM   2811  O   SER B 211       7.215  -0.647  69.922  1.00 42.51           O  
ATOM   2812  CB  SER B 211       6.615   2.119  71.693  1.00 35.75           C  
ATOM   2813  OG  SER B 211       7.222   2.828  72.768  1.00 35.41           O  
ATOM   2814  H   SER B 211       8.362   3.548  70.636  1.00 33.85           H  
ATOM   2815  HA  SER B 211       8.375   0.986  71.265  1.00 34.88           H  
ATOM   2816  HB3 SER B 211       6.002   1.313  72.101  1.00 35.75           H  
ATOM   2817  HB2 SER B 211       5.936   2.798  71.184  1.00 35.75           H  
ATOM   2818  HG  SER B 211       7.768   2.247  73.281  1.00 35.41           H  
ATOM   2819  N   PRO B 212       6.319   0.966  68.619  1.00 38.17           N  
ATOM   2820  CA  PRO B 212       5.791   0.031  67.616  1.00 33.45           C  
ATOM   2821  C   PRO B 212       6.814  -0.383  66.540  1.00 38.48           C  
ATOM   2822  O   PRO B 212       6.499  -1.246  65.725  1.00 39.60           O  
ATOM   2823  CB  PRO B 212       4.642   0.799  66.950  1.00 34.74           C  
ATOM   2824  CG  PRO B 212       5.099   2.245  66.998  1.00 34.94           C  
ATOM   2825  CD  PRO B 212       5.866   2.330  68.319  1.00 35.57           C  
ATOM   2826  HA  PRO B 212       5.393  -0.861  68.091  1.00 33.45           H  
ATOM   2827  HB3 PRO B 212       3.738   0.674  67.544  1.00 34.74           H  
ATOM   2828  HB2 PRO B 212       4.410   0.460  65.938  1.00 34.74           H  
ATOM   2829  HG3 PRO B 212       4.280   2.960  66.929  1.00 34.94           H  
ATOM   2830  HG2 PRO B 212       5.772   2.443  66.164  1.00 34.94           H  
ATOM   2831  HD2 PRO B 212       6.688   3.031  68.228  1.00 35.57           H  
ATOM   2832  HD3 PRO B 212       5.202   2.681  69.105  1.00 35.57           H  
ATOM   2833  N   LEU B 213       7.996   0.244  66.477  1.00 34.82           N  
ATOM   2834  CA  LEU B 213       8.922   0.096  65.364  1.00 32.56           C  
ATOM   2835  C   LEU B 213      10.023  -0.898  65.760  1.00 31.01           C  
ATOM   2836  O   LEU B 213      10.725  -0.723  66.765  1.00 32.15           O  
ATOM   2837  CB  LEU B 213       9.534   1.477  65.029  1.00 34.40           C  
ATOM   2838  CG  LEU B 213       8.509   2.584  64.683  1.00 41.44           C  
ATOM   2839  CD1 LEU B 213       9.215   3.845  64.171  1.00 44.99           C  
ATOM   2840  CD2 LEU B 213       7.447   2.122  63.677  1.00 34.21           C  
ATOM   2841  H   LEU B 213       8.300   0.845  67.233  1.00 34.82           H  
ATOM   2842  HA  LEU B 213       8.410  -0.280  64.476  1.00 32.56           H  
ATOM   2843  HB3 LEU B 213      10.224   1.353  64.192  1.00 34.40           H  
ATOM   2844  HB2 LEU B 213      10.137   1.827  65.864  1.00 34.40           H  
ATOM   2845  HG  LEU B 213       7.991   2.862  65.600  1.00 41.44           H  
ATOM   2846 HD11 LEU B 213       8.505   4.654  63.997  1.00 44.99           H  
ATOM   2847 HD12 LEU B 213       9.932   4.206  64.902  1.00 44.99           H  
ATOM   2848 HD13 LEU B 213       9.747   3.662  63.237  1.00 44.99           H  
ATOM   2849 HD21 LEU B 213       6.884   2.964  63.274  1.00 34.21           H  
ATOM   2850 HD22 LEU B 213       7.906   1.591  62.847  1.00 34.21           H  
ATOM   2851 HD23 LEU B 213       6.729   1.441  64.133  1.00 34.21           H  
ATOM   2852  N   VAL B 214      10.168  -1.950  64.946  1.00 31.25           N  
ATOM   2853  CA  VAL B 214      11.138  -3.028  65.124  1.00 31.64           C  
ATOM   2854  C   VAL B 214      12.574  -2.490  64.975  1.00 33.25           C  
ATOM   2855  O   VAL B 214      12.852  -1.746  64.035  1.00 33.32           O  
ATOM   2856  CB  VAL B 214      10.920  -4.165  64.084  1.00 34.41           C  
ATOM   2857  CG1 VAL B 214      11.985  -5.282  64.122  1.00 38.84           C  
ATOM   2858  CG2 VAL B 214       9.524  -4.799  64.224  1.00 33.72           C  
ATOM   2859  H   VAL B 214       9.594  -2.010  64.118  1.00 31.25           H  
ATOM   2860  HA  VAL B 214      10.994  -3.437  66.124  1.00 31.64           H  
ATOM   2861  HB  VAL B 214      10.971  -3.715  63.094  1.00 34.41           H  
ATOM   2862 HG11 VAL B 214      11.725  -6.101  63.452  1.00 38.84           H  
ATOM   2863 HG12 VAL B 214      12.966  -4.926  63.812  1.00 38.84           H  
ATOM   2864 HG13 VAL B 214      12.083  -5.692  65.127  1.00 38.84           H  
ATOM   2865 HG21 VAL B 214       9.361  -5.558  63.460  1.00 33.72           H  
ATOM   2866 HG22 VAL B 214       9.408  -5.277  65.196  1.00 33.72           H  
ATOM   2867 HG23 VAL B 214       8.727  -4.063  64.116  1.00 33.72           H  
ATOM   2868  N   GLY B 215      13.441  -2.872  65.923  1.00 36.23           N  
ATOM   2869  CA  GLY B 215      14.845  -2.482  65.972  1.00 34.04           C  
ATOM   2870  C   GLY B 215      15.076  -1.085  66.570  1.00 35.14           C  
ATOM   2871  O   GLY B 215      16.234  -0.722  66.757  1.00 34.60           O  
ATOM   2872  H   GLY B 215      13.108  -3.465  66.673  1.00 36.23           H  
ATOM   2873  HA3 GLY B 215      15.291  -2.529  64.981  1.00 34.04           H  
ATOM   2874  HA2 GLY B 215      15.372  -3.209  66.587  1.00 34.04           H  
ATOM   2875  N   ALA B 216      14.017  -0.308  66.831  1.00 33.73           N  
ATOM   2876  CA  ALA B 216      14.091   1.003  67.461  1.00 34.39           C  
ATOM   2877  C   ALA B 216      13.751   0.829  68.943  1.00 32.34           C  
ATOM   2878  O   ALA B 216      14.620   1.048  69.784  1.00 42.01           O  
ATOM   2879  CB  ALA B 216      13.080   1.955  66.802  1.00 35.78           C  
ATOM   2880  H   ALA B 216      13.103  -0.663  66.576  1.00 33.73           H  
ATOM   2881  HA  ALA B 216      15.089   1.434  67.374  1.00 34.39           H  
ATOM   2882  HB1 ALA B 216      13.109   2.937  67.274  1.00 35.78           H  
ATOM   2883  HB2 ALA B 216      13.306   2.092  65.744  1.00 35.78           H  
ATOM   2884  HB3 ALA B 216      12.060   1.586  66.879  1.00 35.78           H  
ATOM   2885  N   GLY B 217      12.515   0.407  69.258  1.00 29.88           N  
ATOM   2886  CA  GLY B 217      12.008   0.292  70.627  1.00 28.61           C  
ATOM   2887  C   GLY B 217      11.642  -1.131  71.057  1.00 33.27           C  
ATOM   2888  O   GLY B 217      11.220  -1.335  72.199  1.00 34.43           O  
ATOM   2889  H   GLY B 217      11.843   0.275  68.507  1.00 29.88           H  
ATOM   2890  HA3 GLY B 217      11.120   0.913  70.727  1.00 28.61           H  
ATOM   2891  HA2 GLY B 217      12.729   0.682  71.341  1.00 28.61           H  
ATOM   2892  N   CYS B 218      11.775  -2.113  70.161  1.00 32.90           N  
ATOM   2893  CA  CYS B 218      11.472  -3.522  70.384  1.00 32.08           C  
ATOM   2894  C   CYS B 218      12.356  -4.342  69.438  1.00 32.11           C  
ATOM   2895  O   CYS B 218      12.426  -4.018  68.251  1.00 30.88           O  
ATOM   2896  CB  CYS B 218       9.959  -3.764  70.174  1.00 35.59           C  
ATOM   2897  SG  CYS B 218       9.428  -5.353  70.875  1.00 35.98           S  
ATOM   2898  H   CYS B 218      12.107  -1.875  69.236  1.00 32.90           H  
ATOM   2899  HA  CYS B 218      11.736  -3.770  71.414  1.00 32.08           H  
ATOM   2900  HB3 CYS B 218       9.714  -3.739  69.111  1.00 35.59           H  
ATOM   2901  HB2 CYS B 218       9.366  -2.980  70.645  1.00 35.59           H  
ATOM   2902  HG  CYS B 218       9.617  -5.003  72.154  1.00 35.98           H  
ATOM   2903  N   TYR B 219      13.041  -5.378  69.930  1.00 32.27           N  
ATOM   2904  CA  TYR B 219      13.796  -6.328  69.112  1.00 32.55           C  
ATOM   2905  C   TYR B 219      13.998  -7.642  69.876  1.00 30.91           C  
ATOM   2906  O   TYR B 219      14.086  -7.615  71.101  1.00 31.44           O  
ATOM   2907  CB  TYR B 219      15.144  -5.709  68.667  1.00 31.07           C  
ATOM   2908  CG  TYR B 219      15.925  -6.570  67.687  1.00 31.81           C  
ATOM   2909  CD1 TYR B 219      15.456  -6.719  66.365  1.00 31.59           C  
ATOM   2910  CD2 TYR B 219      17.078  -7.270  68.103  1.00 38.05           C  
ATOM   2911  CE1 TYR B 219      16.116  -7.585  65.472  1.00 32.04           C  
ATOM   2912  CE2 TYR B 219      17.743  -8.130  67.207  1.00 34.59           C  
ATOM   2913  CZ  TYR B 219      17.258  -8.294  65.894  1.00 34.77           C  
ATOM   2914  OH  TYR B 219      17.899  -9.130  65.027  1.00 34.56           O  
ATOM   2915  H   TYR B 219      13.061  -5.536  70.930  1.00 32.27           H  
ATOM   2916  HA  TYR B 219      13.201  -6.556  68.228  1.00 32.55           H  
ATOM   2917  HB3 TYR B 219      15.765  -5.499  69.539  1.00 31.07           H  
ATOM   2918  HB2 TYR B 219      14.970  -4.747  68.190  1.00 31.07           H  
ATOM   2919  HD1 TYR B 219      14.575  -6.188  66.038  1.00 31.59           H  
ATOM   2920  HD2 TYR B 219      17.442  -7.169  69.115  1.00 38.05           H  
ATOM   2921  HE1 TYR B 219      15.746  -7.698  64.464  1.00 32.04           H  
ATOM   2922  HE2 TYR B 219      18.618  -8.671  67.534  1.00 34.59           H  
ATOM   2923  HH  TYR B 219      17.475  -9.166  64.165  1.00 34.56           H  
ATOM   2924  N   ALA B 220      14.114  -8.757  69.137  1.00 34.22           N  
ATOM   2925  CA  ALA B 220      14.483 -10.065  69.671  1.00 34.33           C  
ATOM   2926  C   ALA B 220      15.177 -10.912  68.602  1.00 36.61           C  
ATOM   2927  O   ALA B 220      14.795 -10.860  67.433  1.00 35.17           O  
ATOM   2928  CB  ALA B 220      13.255 -10.780  70.253  1.00 34.63           C  
ATOM   2929  H   ALA B 220      14.034  -8.704  68.130  1.00 34.22           H  
ATOM   2930  HA  ALA B 220      15.207  -9.918  70.466  1.00 34.33           H  
ATOM   2931  HB1 ALA B 220      13.535 -11.742  70.684  1.00 34.63           H  
ATOM   2932  HB2 ALA B 220      12.793 -10.191  71.044  1.00 34.63           H  
ATOM   2933  HB3 ALA B 220      12.499 -10.968  69.491  1.00 34.63           H  
ATOM   2934  N   ASN B 221      16.171 -11.696  69.051  1.00 39.09           N  
ATOM   2935  CA  ASN B 221      16.966 -12.616  68.241  1.00 38.95           C  
ATOM   2936  C   ASN B 221      17.706 -13.563  69.194  1.00 38.09           C  
ATOM   2937  O   ASN B 221      18.469 -13.085  70.030  1.00 35.17           O  
ATOM   2938  CB  ASN B 221      17.933 -11.812  67.330  1.00 36.53           C  
ATOM   2939  CG  ASN B 221      18.760 -12.628  66.326  1.00 37.48           C  
ATOM   2940  ND2 ASN B 221      19.526 -11.928  65.488  1.00 37.63           N  
ATOM   2941  OD1 ASN B 221      18.713 -13.856  66.286  1.00 38.91           O  
ATOM   2942  H   ASN B 221      16.426 -11.656  70.028  1.00 39.09           H  
ATOM   2943  HA  ASN B 221      16.293 -13.207  67.623  1.00 38.95           H  
ATOM   2944  HB3 ASN B 221      18.608 -11.213  67.940  1.00 36.53           H  
ATOM   2945  HB2 ASN B 221      17.353 -11.106  66.739  1.00 36.53           H  
ATOM   2946 HD22 ASN B 221      20.101 -12.405  64.809  1.00 37.63           H  
ATOM   2947 HD21 ASN B 221      19.528 -10.918  65.521  1.00 37.63           H  
ATOM   2948  N   ASN B 222      17.505 -14.882  69.017  1.00 42.51           N  
ATOM   2949  CA  ASN B 222      18.166 -15.962  69.772  1.00 44.14           C  
ATOM   2950  C   ASN B 222      19.702 -15.959  69.666  1.00 43.85           C  
ATOM   2951  O   ASN B 222      20.351 -16.445  70.590  1.00 46.91           O  
ATOM   2952  CB  ASN B 222      17.639 -17.334  69.285  1.00 43.76           C  
ATOM   2953  CG  ASN B 222      16.235 -17.701  69.766  1.00 42.52           C  
ATOM   2954  ND2 ASN B 222      15.900 -18.990  69.672  1.00 39.26           N  
ATOM   2955  OD1 ASN B 222      15.466 -16.855  70.215  1.00 41.50           O  
ATOM   2956  H   ASN B 222      16.859 -15.185  68.300  1.00 42.51           H  
ATOM   2957  HA  ASN B 222      17.871 -15.806  70.811  1.00 44.14           H  
ATOM   2958  HB3 ASN B 222      18.295 -18.123  69.659  1.00 43.76           H  
ATOM   2959  HB2 ASN B 222      17.678 -17.395  68.197  1.00 43.76           H  
ATOM   2960 HD22 ASN B 222      15.002 -19.312  70.011  1.00 39.26           H  
ATOM   2961 HD21 ASN B 222      16.565 -19.665  69.324  1.00 39.26           H  
ATOM   2962  N   ALA B 223      20.255 -15.430  68.561  1.00 42.29           N  
ATOM   2963  CA  ALA B 223      21.696 -15.322  68.330  1.00 44.39           C  
ATOM   2964  C   ALA B 223      22.382 -14.209  69.146  1.00 52.56           C  
ATOM   2965  O   ALA B 223      23.608 -14.229  69.247  1.00 47.37           O  
ATOM   2966  CB  ALA B 223      21.935 -15.105  66.828  1.00 45.50           C  
ATOM   2967  H   ALA B 223      19.658 -15.051  67.838  1.00 42.29           H  
ATOM   2968  HA  ALA B 223      22.160 -16.270  68.610  1.00 44.39           H  
ATOM   2969  HB1 ALA B 223      23.000 -15.092  66.594  1.00 45.50           H  
ATOM   2970  HB2 ALA B 223      21.482 -15.901  66.237  1.00 45.50           H  
ATOM   2971  HB3 ALA B 223      21.513 -14.158  66.488  1.00 45.50           H  
ATOM   2972  N   SER B 224      21.600 -13.266  69.700  1.00 46.62           N  
ATOM   2973  CA  SER B 224      22.100 -12.074  70.376  1.00 45.29           C  
ATOM   2974  C   SER B 224      21.271 -11.757  71.631  1.00 53.47           C  
ATOM   2975  O   SER B 224      21.663 -12.201  72.711  1.00 44.36           O  
ATOM   2976  CB  SER B 224      22.274 -10.921  69.354  1.00 49.12           C  
ATOM   2977  OG  SER B 224      21.059 -10.510  68.758  1.00 43.21           O  
ATOM   2978  H   SER B 224      20.596 -13.324  69.596  1.00 46.62           H  
ATOM   2979  HA  SER B 224      23.101 -12.287  70.756  1.00 45.29           H  
ATOM   2980  HB3 SER B 224      22.966 -11.217  68.564  1.00 49.12           H  
ATOM   2981  HB2 SER B 224      22.723 -10.056  69.844  1.00 49.12           H  
ATOM   2982  HG  SER B 224      21.264  -9.876  68.066  1.00 43.21           H  
ATOM   2983  N   VAL B 225      20.192 -10.968  71.491  1.00 39.71           N  
ATOM   2984  CA  VAL B 225      19.542 -10.278  72.605  1.00 35.56           C  
ATOM   2985  C   VAL B 225      18.069  -9.928  72.304  1.00 38.47           C  
ATOM   2986  O   VAL B 225      17.727  -9.633  71.157  1.00 36.82           O  
ATOM   2987  CB  VAL B 225      20.349  -8.983  72.942  1.00 44.31           C  
ATOM   2988  CG1 VAL B 225      20.334  -7.943  71.805  1.00 44.19           C  
ATOM   2989  CG2 VAL B 225      19.969  -8.317  74.273  1.00 43.62           C  
ATOM   2990  H   VAL B 225      19.916 -10.671  70.565  1.00 39.71           H  
ATOM   2991  HA  VAL B 225      19.531 -10.942  73.464  1.00 35.56           H  
ATOM   2992  HB  VAL B 225      21.391  -9.281  73.062  1.00 44.31           H  
ATOM   2993 HG11 VAL B 225      21.011  -7.119  72.015  1.00 44.19           H  
ATOM   2994 HG12 VAL B 225      20.659  -8.396  70.870  1.00 44.19           H  
ATOM   2995 HG13 VAL B 225      19.347  -7.515  71.638  1.00 44.19           H  
ATOM   2996 HG21 VAL B 225      20.606  -7.454  74.468  1.00 43.62           H  
ATOM   2997 HG22 VAL B 225      18.942  -7.965  74.283  1.00 43.62           H  
ATOM   2998 HG23 VAL B 225      20.102  -9.005  75.105  1.00 43.62           H  
ATOM   2999  N   ALA B 226      17.246  -9.935  73.367  1.00 37.03           N  
ATOM   3000  CA  ALA B 226      15.907  -9.349  73.416  1.00 38.24           C  
ATOM   3001  C   ALA B 226      15.971  -8.018  74.167  1.00 38.55           C  
ATOM   3002  O   ALA B 226      16.514  -7.999  75.269  1.00 36.63           O  
ATOM   3003  CB  ALA B 226      14.944 -10.303  74.136  1.00 34.93           C  
ATOM   3004  H   ALA B 226      17.619 -10.216  74.266  1.00 37.03           H  
ATOM   3005  HA  ALA B 226      15.533  -9.165  72.416  1.00 38.24           H  
ATOM   3006  HB1 ALA B 226      14.014  -9.797  74.396  1.00 34.93           H  
ATOM   3007  HB2 ALA B 226      14.678 -11.144  73.501  1.00 34.93           H  
ATOM   3008  HB3 ALA B 226      15.371 -10.690  75.062  1.00 34.93           H  
ATOM   3009  N   VAL B 227      15.416  -6.948  73.571  1.00 34.00           N  
ATOM   3010  CA  VAL B 227      15.440  -5.586  74.114  1.00 31.08           C  
ATOM   3011  C   VAL B 227      14.051  -4.926  73.992  1.00 35.83           C  
ATOM   3012  O   VAL B 227      13.369  -5.121  72.986  1.00 34.09           O  
ATOM   3013  CB  VAL B 227      16.477  -4.682  73.379  1.00 35.96           C  
ATOM   3014  CG1 VAL B 227      16.531  -3.236  73.917  1.00 34.21           C  
ATOM   3015  CG2 VAL B 227      17.893  -5.277  73.416  1.00 40.45           C  
ATOM   3016  H   VAL B 227      14.956  -7.057  72.675  1.00 34.00           H  
ATOM   3017  HA  VAL B 227      15.707  -5.626  75.168  1.00 31.08           H  
ATOM   3018  HB  VAL B 227      16.198  -4.624  72.325  1.00 35.96           H  
ATOM   3019 HG11 VAL B 227      17.398  -2.696  73.538  1.00 34.21           H  
ATOM   3020 HG12 VAL B 227      15.650  -2.662  73.630  1.00 34.21           H  
ATOM   3021 HG13 VAL B 227      16.600  -3.224  75.004  1.00 34.21           H  
ATOM   3022 HG21 VAL B 227      18.604  -4.622  72.918  1.00 40.45           H  
ATOM   3023 HG22 VAL B 227      18.237  -5.430  74.438  1.00 40.45           H  
ATOM   3024 HG23 VAL B 227      17.934  -6.234  72.899  1.00 40.45           H  
ATOM   3025  N   SER B 228      13.671  -4.134  75.003  1.00 34.33           N  
ATOM   3026  CA  SER B 228      12.531  -3.238  75.037  1.00 35.92           C  
ATOM   3027  C   SER B 228      13.025  -1.902  75.618  1.00 37.88           C  
ATOM   3028  O   SER B 228      13.736  -1.907  76.627  1.00 39.43           O  
ATOM   3029  CB  SER B 228      11.402  -3.897  75.848  1.00 32.74           C  
ATOM   3030  OG  SER B 228      10.302  -3.026  75.962  1.00 35.07           O  
ATOM   3031  H   SER B 228      14.316  -4.034  75.783  1.00 34.33           H  
ATOM   3032  HA  SER B 228      12.180  -3.062  74.019  1.00 35.92           H  
ATOM   3033  HB3 SER B 228      11.748  -4.148  76.850  1.00 32.74           H  
ATOM   3034  HB2 SER B 228      11.074  -4.827  75.379  1.00 32.74           H  
ATOM   3035  HG  SER B 228       9.820  -3.054  75.127  1.00 35.07           H  
ATOM   3036  N   CYS B 229      12.686  -0.774  74.978  1.00 39.84           N  
ATOM   3037  CA  CYS B 229      13.158   0.569  75.329  1.00 36.33           C  
ATOM   3038  C   CYS B 229      12.009   1.472  75.813  1.00 37.27           C  
ATOM   3039  O   CYS B 229      10.831   1.188  75.585  1.00 34.41           O  
ATOM   3040  CB  CYS B 229      13.803   1.234  74.096  1.00 35.30           C  
ATOM   3041  SG  CYS B 229      15.125   0.225  73.355  1.00 39.93           S  
ATOM   3042  H   CYS B 229      12.056  -0.842  74.188  1.00 39.84           H  
ATOM   3043  HA  CYS B 229      13.894   0.521  76.127  1.00 36.33           H  
ATOM   3044  HB3 CYS B 229      14.227   2.193  74.384  1.00 35.30           H  
ATOM   3045  HB2 CYS B 229      13.048   1.449  73.342  1.00 35.30           H  
ATOM   3046  HG  CYS B 229      15.872   0.129  74.459  1.00 39.93           H  
ATOM   3047  N   THR B 230      12.374   2.586  76.456  1.00 33.75           N  
ATOM   3048  CA  THR B 230      11.522   3.666  76.911  1.00 34.38           C  
ATOM   3049  C   THR B 230      12.361   4.953  76.939  1.00 44.21           C  
ATOM   3050  O   THR B 230      13.552   4.905  77.252  1.00 40.02           O  
ATOM   3051  CB  THR B 230      10.835   3.259  78.235  1.00 39.70           C  
ATOM   3052  CG2 THR B 230      11.781   2.603  79.261  1.00 38.24           C  
ATOM   3053  OG1 THR B 230      10.225   4.375  78.854  1.00 41.13           O  
ATOM   3054  H   THR B 230      13.361   2.738  76.659  1.00 33.75           H  
ATOM   3055  HA  THR B 230      10.745   3.819  76.158  1.00 34.38           H  
ATOM   3056  HB  THR B 230      10.041   2.558  77.994  1.00 39.70           H  
ATOM   3057 HG21 THR B 230      11.280   2.395  80.204  1.00 38.24           H  
ATOM   3058 HG22 THR B 230      12.152   1.641  78.904  1.00 38.24           H  
ATOM   3059 HG23 THR B 230      12.651   3.225  79.461  1.00 38.24           H  
ATOM   3060  HG1 THR B 230       9.675   4.835  78.223  1.00 41.13           H  
ATOM   3061  N   GLY B 231      11.755   6.105  76.636  1.00 45.74           N  
ATOM   3062  CA  GLY B 231      12.449   7.378  76.564  1.00 49.98           C  
ATOM   3063  C   GLY B 231      11.935   8.241  75.422  1.00 55.43           C  
ATOM   3064  O   GLY B 231      10.864   8.003  74.865  1.00 49.93           O  
ATOM   3065  H   GLY B 231      10.761   6.130  76.432  1.00 45.74           H  
ATOM   3066  HA3 GLY B 231      13.508   7.218  76.369  1.00 49.98           H  
ATOM   3067  HA2 GLY B 231      12.354   7.910  77.511  1.00 49.98           H  
ATOM   3068  N   THR B 232      12.725   9.252  75.070  1.00 51.23           N  
ATOM   3069  CA  THR B 232      12.538  10.211  73.983  1.00 48.57           C  
ATOM   3070  C   THR B 232      12.654   9.513  72.607  1.00 41.09           C  
ATOM   3071  O   THR B 232      13.684   9.622  71.932  1.00 40.64           O  
ATOM   3072  CB  THR B 232      13.613  11.320  74.167  1.00 56.66           C  
ATOM   3073  CG2 THR B 232      13.471  12.116  75.472  1.00 63.85           C  
ATOM   3074  OG1 THR B 232      14.921  10.773  74.135  1.00 52.10           O  
ATOM   3075  H   THR B 232      13.596   9.357  75.588  1.00 51.23           H  
ATOM   3076  HA  THR B 232      11.544  10.655  74.061  1.00 48.57           H  
ATOM   3077  HB  THR B 232      13.530  12.022  73.334  1.00 56.66           H  
ATOM   3078 HG21 THR B 232      14.209  12.917  75.523  1.00 63.85           H  
ATOM   3079 HG22 THR B 232      12.485  12.575  75.542  1.00 63.85           H  
ATOM   3080 HG23 THR B 232      13.604  11.488  76.354  1.00 63.85           H  
ATOM   3081  HG1 THR B 232      14.968  10.277  73.321  1.00 52.10           H  
ATOM   3082  N   GLY B 233      11.612   8.760  72.228  1.00 38.52           N  
ATOM   3083  CA  GLY B 233      11.582   7.749  71.171  1.00 35.90           C  
ATOM   3084  C   GLY B 233      12.189   8.140  69.826  1.00 35.18           C  
ATOM   3085  O   GLY B 233      12.838   7.307  69.209  1.00 40.70           O  
ATOM   3086  H   GLY B 233      10.883   8.666  72.929  1.00 38.52           H  
ATOM   3087  HA3 GLY B 233      10.555   7.439  70.993  1.00 35.90           H  
ATOM   3088  HA2 GLY B 233      12.101   6.868  71.549  1.00 35.90           H  
ATOM   3089  N   GLU B 234      12.093   9.409  69.411  1.00 37.07           N  
ATOM   3090  CA  GLU B 234      12.716   9.976  68.213  1.00 39.49           C  
ATOM   3091  C   GLU B 234      14.220   9.669  68.113  1.00 40.65           C  
ATOM   3092  O   GLU B 234      14.714   9.313  67.046  1.00 43.66           O  
ATOM   3093  CB  GLU B 234      12.503  11.504  68.193  1.00 42.38           C  
ATOM   3094  CG  GLU B 234      11.082  11.980  67.825  1.00 45.71           C  
ATOM   3095  CD  GLU B 234      10.036  11.957  68.941  1.00 47.28           C  
ATOM   3096  OE1 GLU B 234      10.381  11.611  70.090  1.00 44.22           O  
ATOM   3097  OE2 GLU B 234       8.870  12.280  68.627  1.00 44.53           O1-
ATOM   3098  H   GLU B 234      11.555  10.050  69.982  1.00 37.07           H  
ATOM   3099  HA  GLU B 234      12.239   9.533  67.338  1.00 39.49           H  
ATOM   3100  HB3 GLU B 234      13.179  11.939  67.456  1.00 42.38           H  
ATOM   3101  HB2 GLU B 234      12.818  11.943  69.142  1.00 42.38           H  
ATOM   3102  HG3 GLU B 234      10.706  11.420  66.970  1.00 45.71           H  
ATOM   3103  HG2 GLU B 234      11.172  13.017  67.507  1.00 45.71           H  
ATOM   3104  N   VAL B 235      14.947   9.769  69.230  1.00 38.08           N  
ATOM   3105  CA  VAL B 235      16.380   9.497  69.301  1.00 39.96           C  
ATOM   3106  C   VAL B 235      16.652   7.980  69.244  1.00 40.24           C  
ATOM   3107  O   VAL B 235      17.659   7.558  68.681  1.00 40.24           O  
ATOM   3108  CB  VAL B 235      16.936  10.151  70.593  1.00 43.70           C  
ATOM   3109  CG1 VAL B 235      18.423   9.843  70.824  1.00 43.37           C  
ATOM   3110  CG2 VAL B 235      16.729  11.678  70.563  1.00 43.87           C  
ATOM   3111  H   VAL B 235      14.457   9.969  70.096  1.00 38.08           H  
ATOM   3112  HA  VAL B 235      16.879   9.948  68.443  1.00 39.96           H  
ATOM   3113  HB  VAL B 235      16.391   9.758  71.453  1.00 43.70           H  
ATOM   3114 HG11 VAL B 235      18.878  10.514  71.551  1.00 43.37           H  
ATOM   3115 HG12 VAL B 235      18.555   8.831  71.198  1.00 43.37           H  
ATOM   3116 HG13 VAL B 235      18.983   9.930  69.895  1.00 43.37           H  
ATOM   3117 HG21 VAL B 235      17.125  12.158  71.456  1.00 43.87           H  
ATOM   3118 HG22 VAL B 235      17.238  12.128  69.710  1.00 43.87           H  
ATOM   3119 HG23 VAL B 235      15.675  11.951  70.505  1.00 43.87           H  
ATOM   3120  N   PHE B 236      15.727   7.162  69.757  1.00 36.25           N  
ATOM   3121  CA  PHE B 236      15.813   5.704  69.755  1.00 36.09           C  
ATOM   3122  C   PHE B 236      15.464   5.149  68.358  1.00 35.99           C  
ATOM   3123  O   PHE B 236      16.026   4.127  67.971  1.00 35.95           O  
ATOM   3124  CB  PHE B 236      14.854   5.121  70.819  1.00 39.25           C  
ATOM   3125  CG  PHE B 236      15.233   5.383  72.278  1.00 37.64           C  
ATOM   3126  CD1 PHE B 236      15.237   6.692  72.810  1.00 42.19           C  
ATOM   3127  CD2 PHE B 236      15.548   4.302  73.129  1.00 39.68           C  
ATOM   3128  CE1 PHE B 236      15.565   6.921  74.160  1.00 46.99           C  
ATOM   3129  CE2 PHE B 236      15.866   4.526  74.484  1.00 45.72           C  
ATOM   3130  CZ  PHE B 236      15.879   5.835  74.998  1.00 45.36           C  
ATOM   3131  H   PHE B 236      14.863   7.569  70.083  1.00 36.25           H  
ATOM   3132  HA  PHE B 236      16.834   5.402  69.992  1.00 36.09           H  
ATOM   3133  HB3 PHE B 236      14.781   4.040  70.678  1.00 39.25           H  
ATOM   3134  HB2 PHE B 236      13.843   5.487  70.667  1.00 39.25           H  
ATOM   3135  HD1 PHE B 236      14.981   7.533  72.189  1.00 42.19           H  
ATOM   3136  HD2 PHE B 236      15.529   3.291  72.752  1.00 39.68           H  
ATOM   3137  HE1 PHE B 236      15.563   7.925  74.559  1.00 46.99           H  
ATOM   3138  HE2 PHE B 236      16.095   3.693  75.134  1.00 45.72           H  
ATOM   3139  HZ  PHE B 236      16.117   6.001  76.038  1.00 45.36           H  
ATOM   3140  N   ILE B 237      14.628   5.854  67.571  1.00 34.34           N  
ATOM   3141  CA  ILE B 237      14.409   5.607  66.141  1.00 35.24           C  
ATOM   3142  C   ILE B 237      15.679   5.972  65.353  1.00 33.53           C  
ATOM   3143  O   ILE B 237      16.147   5.158  64.568  1.00 36.89           O  
ATOM   3144  CB  ILE B 237      13.193   6.419  65.586  1.00 35.99           C  
ATOM   3145  CG1 ILE B 237      11.859   6.069  66.275  1.00 37.58           C  
ATOM   3146  CG2 ILE B 237      13.025   6.227  64.062  1.00 36.48           C  
ATOM   3147  CD1 ILE B 237      10.713   7.032  65.909  1.00 37.54           C  
ATOM   3148  H   ILE B 237      14.126   6.625  67.998  1.00 34.34           H  
ATOM   3149  HA  ILE B 237      14.222   4.543  65.992  1.00 35.24           H  
ATOM   3150  HB  ILE B 237      13.383   7.478  65.761  1.00 35.99           H  
ATOM   3151 HG13 ILE B 237      11.974   6.077  67.352  1.00 37.58           H  
ATOM   3152 HG12 ILE B 237      11.586   5.043  66.038  1.00 37.58           H  
ATOM   3153 HG21 ILE B 237      12.137   6.709  63.664  1.00 36.48           H  
ATOM   3154 HG22 ILE B 237      13.861   6.654  63.511  1.00 36.48           H  
ATOM   3155 HG23 ILE B 237      12.957   5.168  63.809  1.00 36.48           H  
ATOM   3156 HD11 ILE B 237      11.020   8.072  65.998  1.00 37.54           H  
ATOM   3157 HD12 ILE B 237      10.347   6.874  64.895  1.00 37.54           H  
ATOM   3158 HD13 ILE B 237       9.860   6.896  66.563  1.00 37.54           H  
ATOM   3159  N   ARG B 238      16.238   7.176  65.553  1.00 38.34           N  
ATOM   3160  CA  ARG B 238      17.407   7.683  64.821  1.00 37.05           C  
ATOM   3161  C   ARG B 238      18.679   6.844  65.052  1.00 38.93           C  
ATOM   3162  O   ARG B 238      19.444   6.653  64.106  1.00 39.71           O  
ATOM   3163  CB  ARG B 238      17.655   9.152  65.221  1.00 40.43           C  
ATOM   3164  CG  ARG B 238      16.568  10.137  64.736  1.00 46.79           C  
ATOM   3165  CD  ARG B 238      16.538  11.465  65.520  1.00 51.48           C  
ATOM   3166  NE  ARG B 238      17.771  12.255  65.357  1.00 50.70           N  
ATOM   3167  CZ  ARG B 238      18.217  13.259  66.137  1.00 59.38           C  
ATOM   3168  NH1 ARG B 238      17.541  13.684  67.215  1.00 55.27           N  
ATOM   3169  NH2 ARG B 238      19.375  13.854  65.829  1.00 57.71           N1+
ATOM   3170  H   ARG B 238      15.850   7.801  66.247  1.00 38.34           H  
ATOM   3171  HA  ARG B 238      17.183   7.648  63.753  1.00 37.05           H  
ATOM   3172  HB3 ARG B 238      18.613   9.483  64.816  1.00 40.43           H  
ATOM   3173  HB2 ARG B 238      17.757   9.212  66.306  1.00 40.43           H  
ATOM   3174  HG3 ARG B 238      15.577   9.687  64.748  1.00 46.79           H  
ATOM   3175  HG2 ARG B 238      16.751  10.343  63.681  1.00 46.79           H  
ATOM   3176  HD3 ARG B 238      16.446  11.235  66.580  1.00 51.48           H  
ATOM   3177  HD2 ARG B 238      15.661  12.056  65.258  1.00 51.48           H  
ATOM   3178  HE  ARG B 238      18.332  11.995  64.555  1.00 50.70           H  
ATOM   3179 HH12 ARG B 238      17.912  14.418  67.801  1.00 55.27           H  
ATOM   3180 HH11 ARG B 238      16.662  13.253  67.461  1.00 55.27           H  
ATOM   3181 HH22 ARG B 238      19.735  14.600  66.407  1.00 57.71           H  
ATOM   3182 HH21 ARG B 238      19.907  13.570  65.017  1.00 57.71           H  
ATOM   3183  N   ALA B 239      18.869   6.352  66.288  1.00 38.47           N  
ATOM   3184  CA  ALA B 239      20.004   5.518  66.688  1.00 39.25           C  
ATOM   3185  C   ALA B 239      19.785   4.013  66.453  1.00 43.32           C  
ATOM   3186  O   ALA B 239      20.766   3.271  66.494  1.00 38.81           O  
ATOM   3187  CB  ALA B 239      20.278   5.769  68.178  1.00 40.87           C  
ATOM   3188  H   ALA B 239      18.203   6.572  67.016  1.00 38.47           H  
ATOM   3189  HA  ALA B 239      20.890   5.819  66.125  1.00 39.25           H  
ATOM   3190  HB1 ALA B 239      21.144   5.206  68.528  1.00 40.87           H  
ATOM   3191  HB2 ALA B 239      20.475   6.823  68.371  1.00 40.87           H  
ATOM   3192  HB3 ALA B 239      19.422   5.475  68.787  1.00 40.87           H  
ATOM   3193  N   LEU B 240      18.520   3.589  66.254  1.00 40.72           N  
ATOM   3194  CA  LEU B 240      18.052   2.195  66.219  1.00 41.31           C  
ATOM   3195  C   LEU B 240      18.394   1.457  67.529  1.00 35.89           C  
ATOM   3196  O   LEU B 240      19.001   0.392  67.477  1.00 37.70           O  
ATOM   3197  CB  LEU B 240      18.572   1.423  64.966  1.00 40.85           C  
ATOM   3198  CG  LEU B 240      17.970   1.817  63.603  1.00 49.23           C  
ATOM   3199  CD1 LEU B 240      16.434   1.689  63.572  1.00 50.95           C  
ATOM   3200  CD2 LEU B 240      18.502   3.158  63.062  1.00 50.71           C  
ATOM   3201  H   LEU B 240      17.787   4.283  66.208  1.00 40.72           H  
ATOM   3202  HA  LEU B 240      16.965   2.246  66.189  1.00 41.31           H  
ATOM   3203  HB3 LEU B 240      18.333   0.365  65.085  1.00 40.85           H  
ATOM   3204  HB2 LEU B 240      19.661   1.458  64.913  1.00 40.85           H  
ATOM   3205  HG  LEU B 240      18.346   1.061  62.911  1.00 49.23           H  
ATOM   3206 HD11 LEU B 240      16.120   1.057  62.742  1.00 50.95           H  
ATOM   3207 HD12 LEU B 240      16.032   1.221  64.470  1.00 50.95           H  
ATOM   3208 HD13 LEU B 240      15.939   2.654  63.459  1.00 50.95           H  
ATOM   3209 HD21 LEU B 240      18.720   3.087  61.996  1.00 50.71           H  
ATOM   3210 HD22 LEU B 240      17.793   3.970  63.194  1.00 50.71           H  
ATOM   3211 HD23 LEU B 240      19.427   3.458  63.554  1.00 50.71           H  
ATOM   3212  N   ALA B 241      18.028   2.055  68.675  1.00 38.26           N  
ATOM   3213  CA  ALA B 241      18.472   1.683  70.023  1.00 35.59           C  
ATOM   3214  C   ALA B 241      18.354   0.196  70.409  1.00 40.39           C  
ATOM   3215  O   ALA B 241      19.301  -0.324  70.997  1.00 42.42           O  
ATOM   3216  CB  ALA B 241      17.750   2.568  71.047  1.00 39.53           C  
ATOM   3217  H   ALA B 241      17.485   2.907  68.618  1.00 38.26           H  
ATOM   3218  HA  ALA B 241      19.534   1.933  70.070  1.00 35.59           H  
ATOM   3219  HB1 ALA B 241      18.019   2.304  72.071  1.00 39.53           H  
ATOM   3220  HB2 ALA B 241      18.005   3.618  70.904  1.00 39.53           H  
ATOM   3221  HB3 ALA B 241      16.669   2.473  70.947  1.00 39.53           H  
ATOM   3222  N   ALA B 242      17.236  -0.467  70.057  1.00 34.95           N  
ATOM   3223  CA  ALA B 242      16.999  -1.882  70.366  1.00 33.17           C  
ATOM   3224  C   ALA B 242      17.865  -2.858  69.547  1.00 37.56           C  
ATOM   3225  O   ALA B 242      18.341  -3.844  70.111  1.00 39.88           O  
ATOM   3226  CB  ALA B 242      15.504  -2.211  70.235  1.00 34.60           C  
ATOM   3227  H   ALA B 242      16.496   0.023  69.574  1.00 34.95           H  
ATOM   3228  HA  ALA B 242      17.266  -2.025  71.412  1.00 33.17           H  
ATOM   3229  HB1 ALA B 242      15.297  -3.238  70.537  1.00 34.60           H  
ATOM   3230  HB2 ALA B 242      14.901  -1.564  70.872  1.00 34.60           H  
ATOM   3231  HB3 ALA B 242      15.149  -2.094  69.213  1.00 34.60           H  
ATOM   3232  N   TYR B 243      18.081  -2.556  68.253  1.00 35.39           N  
ATOM   3233  CA  TYR B 243      18.968  -3.318  67.368  1.00 38.48           C  
ATOM   3234  C   TYR B 243      20.452  -2.959  67.564  1.00 39.11           C  
ATOM   3235  O   TYR B 243      21.305  -3.779  67.236  1.00 40.38           O  
ATOM   3236  CB  TYR B 243      18.547  -3.114  65.897  1.00 39.08           C  
ATOM   3237  CG  TYR B 243      19.267  -4.004  64.894  1.00 35.55           C  
ATOM   3238  CD1 TYR B 243      18.825  -5.325  64.695  1.00 41.26           C  
ATOM   3239  CD2 TYR B 243      20.385  -3.534  64.177  1.00 41.86           C  
ATOM   3240  CE1 TYR B 243      19.487  -6.169  63.784  1.00 45.23           C  
ATOM   3241  CE2 TYR B 243      21.051  -4.374  63.261  1.00 43.72           C  
ATOM   3242  CZ  TYR B 243      20.601  -5.695  63.066  1.00 44.48           C  
ATOM   3243  OH  TYR B 243      21.238  -6.526  62.192  1.00 43.59           O  
ATOM   3244  H   TYR B 243      17.661  -1.724  67.858  1.00 35.39           H  
ATOM   3245  HA  TYR B 243      18.856  -4.379  67.601  1.00 38.48           H  
ATOM   3246  HB3 TYR B 243      18.669  -2.069  65.607  1.00 39.08           H  
ATOM   3247  HB2 TYR B 243      17.486  -3.329  65.796  1.00 39.08           H  
ATOM   3248  HD1 TYR B 243      17.975  -5.688  65.248  1.00 41.26           H  
ATOM   3249  HD2 TYR B 243      20.742  -2.532  64.356  1.00 41.86           H  
ATOM   3250  HE1 TYR B 243      19.140  -7.179  63.635  1.00 45.23           H  
ATOM   3251  HE2 TYR B 243      21.911  -4.005  62.720  1.00 43.72           H  
ATOM   3252  HH  TYR B 243      21.917  -6.095  61.664  1.00 43.59           H  
ATOM   3253  N   ASP B 244      20.745  -1.756  68.084  1.00 38.54           N  
ATOM   3254  CA  ASP B 244      22.101  -1.252  68.300  1.00 39.20           C  
ATOM   3255  C   ASP B 244      22.826  -2.032  69.416  1.00 40.74           C  
ATOM   3256  O   ASP B 244      24.025  -2.265  69.283  1.00 44.62           O  
ATOM   3257  CB  ASP B 244      22.099   0.277  68.555  1.00 38.79           C  
ATOM   3258  CG  ASP B 244      23.443   1.010  68.437  1.00 43.16           C  
ATOM   3259  OD1 ASP B 244      24.359   0.501  67.754  1.00 44.64           O  
ATOM   3260  OD2 ASP B 244      23.486   2.167  68.909  1.00 44.71           O1-
ATOM   3261  H   ASP B 244      19.994  -1.111  68.296  1.00 38.54           H  
ATOM   3262  HA  ASP B 244      22.638  -1.443  67.369  1.00 39.20           H  
ATOM   3263  HB3 ASP B 244      21.646   0.486  69.526  1.00 38.79           H  
ATOM   3264  HB2 ASP B 244      21.443   0.750  67.827  1.00 38.79           H  
ATOM   3265  N   ILE B 245      22.079  -2.501  70.437  1.00 42.88           N  
ATOM   3266  CA  ILE B 245      22.568  -3.444  71.450  1.00 42.96           C  
ATOM   3267  C   ILE B 245      22.972  -4.790  70.806  1.00 48.93           C  
ATOM   3268  O   ILE B 245      24.058  -5.285  71.095  1.00 43.81           O  
ATOM   3269  CB  ILE B 245      21.511  -3.752  72.559  1.00 41.92           C  
ATOM   3270  CG1 ILE B 245      20.941  -2.489  73.244  1.00 46.66           C  
ATOM   3271  CG2 ILE B 245      21.985  -4.758  73.638  1.00 43.24           C  
ATOM   3272  CD1 ILE B 245      21.881  -1.813  74.247  1.00 53.80           C  
ATOM   3273  H   ILE B 245      21.097  -2.267  70.479  1.00 42.88           H  
ATOM   3274  HA  ILE B 245      23.451  -3.003  71.912  1.00 42.96           H  
ATOM   3275  HB  ILE B 245      20.663  -4.218  72.056  1.00 41.92           H  
ATOM   3276 HG13 ILE B 245      20.026  -2.761  73.770  1.00 46.66           H  
ATOM   3277 HG12 ILE B 245      20.635  -1.759  72.502  1.00 46.66           H  
ATOM   3278 HG21 ILE B 245      21.208  -4.923  74.386  1.00 43.24           H  
ATOM   3279 HG22 ILE B 245      22.240  -5.734  73.231  1.00 43.24           H  
ATOM   3280 HG23 ILE B 245      22.872  -4.395  74.159  1.00 43.24           H  
ATOM   3281 HD11 ILE B 245      21.525  -0.814  74.495  1.00 53.80           H  
ATOM   3282 HD12 ILE B 245      21.934  -2.378  75.176  1.00 53.80           H  
ATOM   3283 HD13 ILE B 245      22.891  -1.722  73.850  1.00 53.80           H  
ATOM   3284  N   ALA B 246      22.110  -5.323  69.917  1.00 43.03           N  
ATOM   3285  CA  ALA B 246      22.329  -6.570  69.180  1.00 46.81           C  
ATOM   3286  C   ALA B 246      23.534  -6.514  68.230  1.00 48.08           C  
ATOM   3287  O   ALA B 246      24.316  -7.460  68.210  1.00 46.37           O  
ATOM   3288  CB  ALA B 246      21.049  -6.946  68.411  1.00 46.10           C  
ATOM   3289  H   ALA B 246      21.249  -4.836  69.716  1.00 43.03           H  
ATOM   3290  HA  ALA B 246      22.530  -7.351  69.915  1.00 46.81           H  
ATOM   3291  HB1 ALA B 246      21.144  -7.929  67.953  1.00 46.10           H  
ATOM   3292  HB2 ALA B 246      20.179  -6.969  69.067  1.00 46.10           H  
ATOM   3293  HB3 ALA B 246      20.828  -6.244  67.609  1.00 46.10           H  
ATOM   3294  N   ALA B 247      23.669  -5.400  67.492  1.00 40.87           N  
ATOM   3295  CA  ALA B 247      24.745  -5.130  66.540  1.00 49.63           C  
ATOM   3296  C   ALA B 247      26.119  -4.938  67.204  1.00 46.44           C  
ATOM   3297  O   ALA B 247      27.113  -5.424  66.666  1.00 45.15           O  
ATOM   3298  CB  ALA B 247      24.365  -3.896  65.713  1.00 47.44           C  
ATOM   3299  H   ALA B 247      22.960  -4.681  67.565  1.00 40.87           H  
ATOM   3300  HA  ALA B 247      24.819  -5.984  65.864  1.00 49.63           H  
ATOM   3301  HB1 ALA B 247      25.147  -3.648  64.998  1.00 47.44           H  
ATOM   3302  HB2 ALA B 247      23.447  -4.067  65.150  1.00 47.44           H  
ATOM   3303  HB3 ALA B 247      24.209  -3.021  66.346  1.00 47.44           H  
ATOM   3304  N   LEU B 248      26.148  -4.265  68.369  1.00 43.45           N  
ATOM   3305  CA  LEU B 248      27.345  -4.073  69.193  1.00 45.54           C  
ATOM   3306  C   LEU B 248      27.884  -5.381  69.794  1.00 49.11           C  
ATOM   3307  O   LEU B 248      29.096  -5.495  69.956  1.00 49.23           O  
ATOM   3308  CB  LEU B 248      27.047  -3.057  70.320  1.00 40.89           C  
ATOM   3309  CG  LEU B 248      27.129  -1.579  69.880  1.00 45.23           C  
ATOM   3310  CD1 LEU B 248      26.463  -0.646  70.913  1.00 43.56           C  
ATOM   3311  CD2 LEU B 248      28.579  -1.160  69.556  1.00 47.12           C  
ATOM   3312  H   LEU B 248      25.291  -3.873  68.738  1.00 43.45           H  
ATOM   3313  HA  LEU B 248      28.130  -3.679  68.545  1.00 45.54           H  
ATOM   3314  HB3 LEU B 248      27.738  -3.195  71.153  1.00 40.89           H  
ATOM   3315  HB2 LEU B 248      26.061  -3.275  70.733  1.00 40.89           H  
ATOM   3316  HG  LEU B 248      26.555  -1.483  68.957  1.00 45.23           H  
ATOM   3317 HD11 LEU B 248      25.627  -0.112  70.461  1.00 43.56           H  
ATOM   3318 HD12 LEU B 248      26.067  -1.195  71.768  1.00 43.56           H  
ATOM   3319 HD13 LEU B 248      27.141   0.109  71.310  1.00 43.56           H  
ATOM   3320 HD21 LEU B 248      28.950  -0.362  70.198  1.00 47.12           H  
ATOM   3321 HD22 LEU B 248      29.279  -1.990  69.651  1.00 47.12           H  
ATOM   3322 HD23 LEU B 248      28.657  -0.807  68.531  1.00 47.12           H  
ATOM   3323  N   MET B 249      26.994  -6.337  70.101  1.00 49.64           N  
ATOM   3324  CA  MET B 249      27.366  -7.645  70.636  1.00 49.38           C  
ATOM   3325  C   MET B 249      27.776  -8.632  69.534  1.00 55.82           C  
ATOM   3326  O   MET B 249      28.806  -9.290  69.676  1.00 53.00           O  
ATOM   3327  CB  MET B 249      26.208  -8.217  71.473  1.00 46.21           C  
ATOM   3328  CG  MET B 249      25.916  -7.420  72.752  1.00 47.52           C  
ATOM   3329  SD  MET B 249      24.460  -7.997  73.656  1.00 54.92           S  
ATOM   3330  CE  MET B 249      25.104  -9.576  74.263  1.00 57.11           C  
ATOM   3331  H   MET B 249      26.007  -6.170  69.959  1.00 49.64           H  
ATOM   3332  HA  MET B 249      28.226  -7.519  71.292  1.00 49.38           H  
ATOM   3333  HB3 MET B 249      26.450  -9.243  71.752  1.00 46.21           H  
ATOM   3334  HB2 MET B 249      25.301  -8.275  70.868  1.00 46.21           H  
ATOM   3335  HG3 MET B 249      25.773  -6.367  72.524  1.00 47.52           H  
ATOM   3336  HG2 MET B 249      26.770  -7.457  73.425  1.00 47.52           H  
ATOM   3337  HE1 MET B 249      24.415  -9.995  74.989  1.00 57.11           H  
ATOM   3338  HE2 MET B 249      25.220 -10.290  73.449  1.00 57.11           H  
ATOM   3339  HE3 MET B 249      26.069  -9.438  74.751  1.00 57.11           H  
ATOM   3340  N   ASP B 250      26.956  -8.721  68.473  1.00 50.51           N  
ATOM   3341  CA  ASP B 250      27.090  -9.681  67.376  1.00 52.97           C  
ATOM   3342  C   ASP B 250      28.318  -9.381  66.490  1.00 57.24           C  
ATOM   3343  O   ASP B 250      29.068 -10.305  66.180  1.00 55.71           O  
ATOM   3344  CB  ASP B 250      25.767  -9.753  66.563  1.00 59.23           C  
ATOM   3345  CG  ASP B 250      25.609 -10.861  65.504  1.00 62.83           C  
ATOM   3346  OD1 ASP B 250      26.341 -11.874  65.565  1.00 65.72           O  
ATOM   3347  OD2 ASP B 250      24.641 -10.738  64.720  1.00 59.28           O1-
ATOM   3348  H   ASP B 250      26.129  -8.138  68.440  1.00 50.51           H  
ATOM   3349  HA  ASP B 250      27.254 -10.657  67.837  1.00 52.97           H  
ATOM   3350  HB3 ASP B 250      25.583  -8.785  66.093  1.00 59.23           H  
ATOM   3351  HB2 ASP B 250      24.944  -9.882  67.268  1.00 59.23           H  
ATOM   3352  N   TYR B 251      28.507  -8.102  66.120  1.00 53.59           N  
ATOM   3353  CA  TYR B 251      29.567  -7.666  65.204  1.00 54.29           C  
ATOM   3354  C   TYR B 251      30.726  -6.981  65.938  1.00 56.36           C  
ATOM   3355  O   TYR B 251      31.875  -7.192  65.552  1.00 54.83           O  
ATOM   3356  CB  TYR B 251      28.988  -6.704  64.145  1.00 52.04           C  
ATOM   3357  CG  TYR B 251      27.748  -7.168  63.398  1.00 48.69           C  
ATOM   3358  CD1 TYR B 251      27.543  -8.532  63.097  1.00 48.06           C  
ATOM   3359  CD2 TYR B 251      26.785  -6.216  63.003  1.00 50.94           C  
ATOM   3360  CE1 TYR B 251      26.374  -8.942  62.435  1.00 53.98           C  
ATOM   3361  CE2 TYR B 251      25.625  -6.623  62.318  1.00 47.84           C  
ATOM   3362  CZ  TYR B 251      25.420  -7.988  62.037  1.00 51.68           C  
ATOM   3363  OH  TYR B 251      24.314  -8.391  61.355  1.00 51.17           O  
ATOM   3364  H   TYR B 251      27.854  -7.391  66.420  1.00 53.59           H  
ATOM   3365  HA  TYR B 251      29.992  -8.523  64.678  1.00 54.29           H  
ATOM   3366  HB3 TYR B 251      29.752  -6.463  63.406  1.00 52.04           H  
ATOM   3367  HB2 TYR B 251      28.731  -5.765  64.631  1.00 52.04           H  
ATOM   3368  HD1 TYR B 251      28.267  -9.279  63.387  1.00 48.06           H  
ATOM   3369  HD2 TYR B 251      26.935  -5.169  63.224  1.00 50.94           H  
ATOM   3370  HE1 TYR B 251      26.217  -9.990  62.230  1.00 53.98           H  
ATOM   3371  HE2 TYR B 251      24.897  -5.886  62.010  1.00 47.84           H  
ATOM   3372  HH  TYR B 251      23.836  -7.645  60.970  1.00 51.17           H  
ATOM   3373  N   GLY B 252      30.414  -6.178  66.971  1.00 50.47           N  
ATOM   3374  CA  GLY B 252      31.407  -5.419  67.736  1.00 49.38           C  
ATOM   3375  C   GLY B 252      32.087  -6.270  68.822  1.00 53.81           C  
ATOM   3376  O   GLY B 252      33.113  -5.847  69.354  1.00 64.80           O  
ATOM   3377  H   GLY B 252      29.445  -6.057  67.230  1.00 50.47           H  
ATOM   3378  HA3 GLY B 252      30.912  -4.571  68.210  1.00 49.38           H  
ATOM   3379  HA2 GLY B 252      32.165  -5.002  67.069  1.00 49.38           H  
ATOM   3380  N   GLY B 253      31.536  -7.455  69.147  1.00 57.04           N  
ATOM   3381  CA  GLY B 253      32.101  -8.409  70.102  1.00 57.25           C  
ATOM   3382  C   GLY B 253      31.913  -8.001  71.574  1.00 61.15           C  
ATOM   3383  O   GLY B 253      32.516  -8.638  72.437  1.00 58.21           O  
ATOM   3384  H   GLY B 253      30.686  -7.739  68.679  1.00 57.04           H  
ATOM   3385  HA3 GLY B 253      33.164  -8.551  69.899  1.00 57.25           H  
ATOM   3386  HA2 GLY B 253      31.621  -9.375  69.947  1.00 57.25           H  
ATOM   3387  N   LEU B 254      31.109  -6.963  71.871  1.00 58.07           N  
ATOM   3388  CA  LEU B 254      30.849  -6.485  73.232  1.00 52.19           C  
ATOM   3389  C   LEU B 254      29.983  -7.466  74.044  1.00 50.98           C  
ATOM   3390  O   LEU B 254      29.219  -8.244  73.473  1.00 54.88           O  
ATOM   3391  CB  LEU B 254      30.154  -5.100  73.183  1.00 58.80           C  
ATOM   3392  CG  LEU B 254      30.953  -3.957  72.514  1.00 60.44           C  
ATOM   3393  CD1 LEU B 254      30.214  -2.615  72.688  1.00 53.16           C  
ATOM   3394  CD2 LEU B 254      32.408  -3.853  73.006  1.00 64.90           C  
ATOM   3395  H   LEU B 254      30.630  -6.475  71.127  1.00 58.07           H  
ATOM   3396  HA  LEU B 254      31.806  -6.395  73.747  1.00 52.19           H  
ATOM   3397  HB3 LEU B 254      29.929  -4.791  74.203  1.00 58.80           H  
ATOM   3398  HB2 LEU B 254      29.184  -5.197  72.693  1.00 58.80           H  
ATOM   3399  HG  LEU B 254      30.990  -4.166  71.443  1.00 60.44           H  
ATOM   3400 HD11 LEU B 254      30.220  -2.044  71.762  1.00 53.16           H  
ATOM   3401 HD12 LEU B 254      29.173  -2.756  72.980  1.00 53.16           H  
ATOM   3402 HD13 LEU B 254      30.672  -1.991  73.457  1.00 53.16           H  
ATOM   3403 HD21 LEU B 254      32.771  -2.824  73.001  1.00 64.90           H  
ATOM   3404 HD22 LEU B 254      32.522  -4.226  74.023  1.00 64.90           H  
ATOM   3405 HD23 LEU B 254      33.075  -4.428  72.363  1.00 64.90           H  
ATOM   3406  N   SER B 255      30.081  -7.358  75.377  1.00 51.48           N  
ATOM   3407  CA  SER B 255      29.128  -7.950  76.319  1.00 51.55           C  
ATOM   3408  C   SER B 255      27.811  -7.147  76.356  1.00 48.99           C  
ATOM   3409  O   SER B 255      27.749  -6.038  75.819  1.00 48.81           O  
ATOM   3410  CB  SER B 255      29.799  -8.056  77.707  1.00 50.40           C  
ATOM   3411  OG  SER B 255      29.917  -6.807  78.361  1.00 52.93           O  
ATOM   3412  H   SER B 255      30.762  -6.721  75.772  1.00 51.48           H  
ATOM   3413  HA  SER B 255      28.898  -8.962  75.981  1.00 51.55           H  
ATOM   3414  HB3 SER B 255      30.789  -8.508  77.622  1.00 50.40           H  
ATOM   3415  HB2 SER B 255      29.215  -8.715  78.351  1.00 50.40           H  
ATOM   3416  HG  SER B 255      30.673  -6.343  77.988  1.00 52.93           H  
ATOM   3417  N   LEU B 256      26.784  -7.711  77.015  1.00 49.28           N  
ATOM   3418  CA  LEU B 256      25.495  -7.050  77.249  1.00 55.55           C  
ATOM   3419  C   LEU B 256      25.636  -5.741  78.047  1.00 57.94           C  
ATOM   3420  O   LEU B 256      25.013  -4.753  77.666  1.00 47.30           O  
ATOM   3421  CB  LEU B 256      24.516  -8.049  77.914  1.00 57.21           C  
ATOM   3422  CG  LEU B 256      23.094  -7.517  78.226  1.00 56.80           C  
ATOM   3423  CD1 LEU B 256      22.321  -7.134  76.946  1.00 57.27           C  
ATOM   3424  CD2 LEU B 256      22.309  -8.523  79.089  1.00 54.32           C  
ATOM   3425  H   LEU B 256      26.891  -8.631  77.419  1.00 49.28           H  
ATOM   3426  HA  LEU B 256      25.101  -6.782  76.269  1.00 55.55           H  
ATOM   3427  HB3 LEU B 256      24.964  -8.401  78.845  1.00 57.21           H  
ATOM   3428  HB2 LEU B 256      24.427  -8.930  77.279  1.00 57.21           H  
ATOM   3429  HG  LEU B 256      23.179  -6.613  78.830  1.00 56.80           H  
ATOM   3430 HD11 LEU B 256      21.373  -7.662  76.857  1.00 57.27           H  
ATOM   3431 HD12 LEU B 256      22.102  -6.067  76.927  1.00 57.27           H  
ATOM   3432 HD13 LEU B 256      22.881  -7.363  76.041  1.00 57.27           H  
ATOM   3433 HD21 LEU B 256      21.259  -8.604  78.811  1.00 54.32           H  
ATOM   3434 HD22 LEU B 256      22.733  -9.524  79.021  1.00 54.32           H  
ATOM   3435 HD23 LEU B 256      22.333  -8.232  80.140  1.00 54.32           H  
ATOM   3436  N   ALA B 257      26.481  -5.748  79.094  1.00 55.53           N  
ATOM   3437  CA  ALA B 257      26.783  -4.588  79.935  1.00 53.95           C  
ATOM   3438  C   ALA B 257      27.518  -3.461  79.189  1.00 49.86           C  
ATOM   3439  O   ALA B 257      27.175  -2.297  79.385  1.00 50.27           O  
ATOM   3440  CB  ALA B 257      27.593  -5.049  81.155  1.00 59.36           C  
ATOM   3441  H   ALA B 257      26.975  -6.599  79.321  1.00 55.53           H  
ATOM   3442  HA  ALA B 257      25.834  -4.185  80.294  1.00 53.95           H  
ATOM   3443  HB1 ALA B 257      27.825  -4.213  81.815  1.00 59.36           H  
ATOM   3444  HB2 ALA B 257      27.036  -5.782  81.740  1.00 59.36           H  
ATOM   3445  HB3 ALA B 257      28.537  -5.510  80.858  1.00 59.36           H  
ATOM   3446  N   GLU B 258      28.489  -3.829  78.335  1.00 52.07           N  
ATOM   3447  CA  GLU B 258      29.258  -2.912  77.489  1.00 58.19           C  
ATOM   3448  C   GLU B 258      28.416  -2.263  76.380  1.00 53.58           C  
ATOM   3449  O   GLU B 258      28.562  -1.064  76.148  1.00 48.80           O  
ATOM   3450  CB  GLU B 258      30.466  -3.661  76.897  1.00 63.82           C  
ATOM   3451  CG  GLU B 258      31.571  -3.948  77.939  1.00 65.69           C  
ATOM   3452  CD  GLU B 258      32.682  -4.908  77.480  1.00 66.61           C  
ATOM   3453  OE1 GLU B 258      32.486  -5.628  76.475  1.00 61.56           O  
ATOM   3454  OE2 GLU B 258      33.719  -4.932  78.178  1.00 76.21           O1-
ATOM   3455  H   GLU B 258      28.710  -4.810  78.236  1.00 52.07           H  
ATOM   3456  HA  GLU B 258      29.633  -2.104  78.121  1.00 58.19           H  
ATOM   3457  HB3 GLU B 258      30.893  -3.103  76.062  1.00 63.82           H  
ATOM   3458  HB2 GLU B 258      30.099  -4.598  76.477  1.00 63.82           H  
ATOM   3459  HG3 GLU B 258      31.130  -4.368  78.844  1.00 65.69           H  
ATOM   3460  HG2 GLU B 258      32.024  -3.003  78.239  1.00 65.69           H  
ATOM   3461  N   ALA B 259      27.532  -3.051  75.744  1.00 51.53           N  
ATOM   3462  CA  ALA B 259      26.580  -2.582  74.738  1.00 50.50           C  
ATOM   3463  C   ALA B 259      25.503  -1.656  75.331  1.00 41.37           C  
ATOM   3464  O   ALA B 259      25.209  -0.627  74.727  1.00 45.83           O  
ATOM   3465  CB  ALA B 259      25.957  -3.792  74.030  1.00 44.87           C  
ATOM   3466  H   ALA B 259      27.486  -4.035  75.976  1.00 51.53           H  
ATOM   3467  HA  ALA B 259      27.133  -2.007  73.993  1.00 50.50           H  
ATOM   3468  HB1 ALA B 259      25.256  -3.481  73.257  1.00 44.87           H  
ATOM   3469  HB2 ALA B 259      26.727  -4.393  73.545  1.00 44.87           H  
ATOM   3470  HB3 ALA B 259      25.423  -4.439  74.727  1.00 44.87           H  
ATOM   3471  N   CYS B 260      24.983  -2.010  76.520  1.00 42.82           N  
ATOM   3472  CA  CYS B 260      24.036  -1.220  77.315  1.00 48.02           C  
ATOM   3473  C   CYS B 260      24.604   0.143  77.747  1.00 55.62           C  
ATOM   3474  O   CYS B 260      23.880   1.136  77.673  1.00 51.83           O  
ATOM   3475  CB  CYS B 260      23.552  -1.998  78.556  1.00 47.15           C  
ATOM   3476  SG  CYS B 260      22.274  -3.200  78.086  1.00 52.14           S  
ATOM   3477  H   CYS B 260      25.277  -2.883  76.939  1.00 42.82           H  
ATOM   3478  HA  CYS B 260      23.173  -1.002  76.684  1.00 48.02           H  
ATOM   3479  HB3 CYS B 260      23.136  -1.331  79.310  1.00 47.15           H  
ATOM   3480  HB2 CYS B 260      24.379  -2.516  79.041  1.00 47.15           H  
ATOM   3481  HG  CYS B 260      23.110  -4.046  77.475  1.00 52.14           H  
ATOM   3482  N   GLU B 261      25.885   0.164  78.157  1.00 54.65           N  
ATOM   3483  CA  GLU B 261      26.620   1.368  78.539  1.00 55.54           C  
ATOM   3484  C   GLU B 261      26.821   2.326  77.352  1.00 51.57           C  
ATOM   3485  O   GLU B 261      26.510   3.508  77.475  1.00 54.26           O  
ATOM   3486  CB  GLU B 261      27.961   0.959  79.196  1.00 61.31           C  
ATOM   3487  CG  GLU B 261      28.860   2.122  79.688  1.00 65.36           C  
ATOM   3488  CD  GLU B 261      28.317   2.929  80.881  1.00 59.03           C  
ATOM   3489  OE1 GLU B 261      27.479   2.394  81.642  1.00 56.69           O  
ATOM   3490  OE2 GLU B 261      28.767   4.087  81.027  1.00 68.83           O1-
ATOM   3491  H   GLU B 261      26.404  -0.702  78.208  1.00 54.65           H  
ATOM   3492  HA  GLU B 261      26.017   1.890  79.284  1.00 55.54           H  
ATOM   3493  HB3 GLU B 261      28.536   0.363  78.487  1.00 61.31           H  
ATOM   3494  HB2 GLU B 261      27.763   0.280  80.027  1.00 61.31           H  
ATOM   3495  HG3 GLU B 261      29.091   2.799  78.863  1.00 65.36           H  
ATOM   3496  HG2 GLU B 261      29.820   1.707  79.996  1.00 65.36           H  
ATOM   3497  N   ARG B 262      27.306   1.790  76.218  1.00 49.31           N  
ATOM   3498  CA  ARG B 262      27.611   2.558  75.010  1.00 47.58           C  
ATOM   3499  C   ARG B 262      26.348   3.164  74.361  1.00 46.15           C  
ATOM   3500  O   ARG B 262      26.391   4.312  73.927  1.00 51.25           O  
ATOM   3501  CB  ARG B 262      28.437   1.674  74.042  1.00 55.44           C  
ATOM   3502  CG  ARG B 262      29.502   2.408  73.201  1.00 65.86           C  
ATOM   3503  CD  ARG B 262      28.991   3.586  72.360  1.00 78.91           C  
ATOM   3504  NE  ARG B 262      30.037   4.172  71.507  1.00 86.02           N  
ATOM   3505  CZ  ARG B 262      30.369   3.824  70.250  1.00 95.20           C  
ATOM   3506  NH1 ARG B 262      29.756   2.823  69.597  1.00 88.30           N  
ATOM   3507  NH2 ARG B 262      31.346   4.499  69.633  1.00 93.38           N1+
ATOM   3508  H   ARG B 262      27.536   0.805  76.193  1.00 49.31           H  
ATOM   3509  HA  ARG B 262      28.248   3.381  75.339  1.00 47.58           H  
ATOM   3510  HB3 ARG B 262      27.777   1.084  73.405  1.00 55.44           H  
ATOM   3511  HB2 ARG B 262      28.995   0.942  74.625  1.00 55.44           H  
ATOM   3512  HG3 ARG B 262      30.099   1.715  72.605  1.00 65.86           H  
ATOM   3513  HG2 ARG B 262      30.195   2.818  73.938  1.00 65.86           H  
ATOM   3514  HD3 ARG B 262      28.772   4.407  73.038  1.00 78.91           H  
ATOM   3515  HD2 ARG B 262      28.064   3.356  71.836  1.00 78.91           H  
ATOM   3516  HE  ARG B 262      30.584   4.891  71.961  1.00 86.02           H  
ATOM   3517 HH12 ARG B 262      30.028   2.575  68.657  1.00 88.30           H  
ATOM   3518 HH11 ARG B 262      29.027   2.297  70.057  1.00 88.30           H  
ATOM   3519 HH22 ARG B 262      31.623   4.257  68.693  1.00 93.38           H  
ATOM   3520 HH21 ARG B 262      31.825   5.250  70.110  1.00 93.38           H  
ATOM   3521  N   VAL B 263      25.232   2.417  74.345  1.00 48.25           N  
ATOM   3522  CA  VAL B 263      23.947   2.899  73.836  1.00 48.04           C  
ATOM   3523  C   VAL B 263      23.322   3.971  74.755  1.00 43.83           C  
ATOM   3524  O   VAL B 263      23.178   5.113  74.321  1.00 45.78           O  
ATOM   3525  CB  VAL B 263      22.952   1.727  73.572  1.00 46.82           C  
ATOM   3526  CG1 VAL B 263      21.481   2.133  73.336  1.00 43.51           C  
ATOM   3527  CG2 VAL B 263      23.426   0.883  72.378  1.00 48.34           C  
ATOM   3528  H   VAL B 263      25.249   1.476  74.716  1.00 48.25           H  
ATOM   3529  HA  VAL B 263      24.138   3.376  72.873  1.00 48.04           H  
ATOM   3530  HB  VAL B 263      22.964   1.076  74.447  1.00 46.82           H  
ATOM   3531 HG11 VAL B 263      20.884   1.281  73.009  1.00 43.51           H  
ATOM   3532 HG12 VAL B 263      21.013   2.502  74.246  1.00 43.51           H  
ATOM   3533 HG13 VAL B 263      21.397   2.905  72.569  1.00 43.51           H  
ATOM   3534 HG21 VAL B 263      22.758   0.046  72.178  1.00 48.34           H  
ATOM   3535 HG22 VAL B 263      23.471   1.487  71.475  1.00 48.34           H  
ATOM   3536 HG23 VAL B 263      24.421   0.475  72.544  1.00 48.34           H  
ATOM   3537  N   VAL B 264      22.966   3.592  75.993  1.00 45.93           N  
ATOM   3538  CA  VAL B 264      22.123   4.405  76.875  1.00 47.60           C  
ATOM   3539  C   VAL B 264      22.865   5.562  77.575  1.00 50.99           C  
ATOM   3540  O   VAL B 264      22.224   6.576  77.846  1.00 53.12           O  
ATOM   3541  CB  VAL B 264      21.418   3.527  77.950  1.00 45.96           C  
ATOM   3542  CG1 VAL B 264      20.529   4.298  78.951  1.00 46.71           C  
ATOM   3543  CG2 VAL B 264      20.570   2.427  77.288  1.00 46.33           C  
ATOM   3544  H   VAL B 264      23.165   2.652  76.310  1.00 45.93           H  
ATOM   3545  HA  VAL B 264      21.343   4.861  76.262  1.00 47.60           H  
ATOM   3546  HB  VAL B 264      22.189   3.029  78.540  1.00 45.96           H  
ATOM   3547 HG11 VAL B 264      19.986   3.607  79.593  1.00 46.71           H  
ATOM   3548 HG12 VAL B 264      21.103   4.943  79.613  1.00 46.71           H  
ATOM   3549 HG13 VAL B 264      19.791   4.914  78.436  1.00 46.71           H  
ATOM   3550 HG21 VAL B 264      20.023   1.856  78.034  1.00 46.33           H  
ATOM   3551 HG22 VAL B 264      19.838   2.851  76.599  1.00 46.33           H  
ATOM   3552 HG23 VAL B 264      21.186   1.720  76.732  1.00 46.33           H  
ATOM   3553  N   MET B 265      24.171   5.413  77.856  1.00 54.08           N  
ATOM   3554  CA  MET B 265      24.944   6.400  78.619  1.00 60.14           C  
ATOM   3555  C   MET B 265      25.869   7.272  77.752  1.00 54.99           C  
ATOM   3556  O   MET B 265      26.369   8.264  78.283  1.00 66.43           O  
ATOM   3557  CB  MET B 265      25.738   5.710  79.753  1.00 59.00           C  
ATOM   3558  CG  MET B 265      24.924   4.745  80.637  1.00 61.53           C  
ATOM   3559  SD  MET B 265      23.436   5.417  81.435  1.00 63.12           S  
ATOM   3560  CE  MET B 265      24.177   6.719  82.453  1.00 72.38           C  
ATOM   3561  H   MET B 265      24.656   4.562  77.601  1.00 54.08           H  
ATOM   3562  HA  MET B 265      24.263   7.098  79.108  1.00 60.14           H  
ATOM   3563  HB3 MET B 265      26.194   6.468  80.390  1.00 59.00           H  
ATOM   3564  HB2 MET B 265      26.582   5.165  79.335  1.00 59.00           H  
ATOM   3565  HG3 MET B 265      25.568   4.366  81.429  1.00 61.53           H  
ATOM   3566  HG2 MET B 265      24.625   3.873  80.054  1.00 61.53           H  
ATOM   3567  HE1 MET B 265      23.430   7.151  83.118  1.00 72.38           H  
ATOM   3568  HE2 MET B 265      24.985   6.313  83.063  1.00 72.38           H  
ATOM   3569  HE3 MET B 265      24.578   7.515  81.826  1.00 72.38           H  
ATOM   3570  N   GLU B 266      26.076   6.929  76.464  1.00 57.39           N  
ATOM   3571  CA  GLU B 266      26.962   7.678  75.564  1.00 56.82           C  
ATOM   3572  C   GLU B 266      26.220   8.155  74.305  1.00 55.27           C  
ATOM   3573  O   GLU B 266      26.136   9.366  74.102  1.00 48.67           O  
ATOM   3574  CB  GLU B 266      28.230   6.871  75.203  1.00 59.08           C  
ATOM   3575  CG  GLU B 266      28.979   6.253  76.408  1.00 64.06           C  
ATOM   3576  CD  GLU B 266      30.264   5.480  76.059  1.00 68.60           C  
ATOM   3577  OE1 GLU B 266      30.815   4.868  76.999  1.00 68.58           O  
ATOM   3578  OE2 GLU B 266      30.685   5.491  74.878  1.00 70.00           O1-
ATOM   3579  H   GLU B 266      25.636   6.102  76.087  1.00 57.39           H  
ATOM   3580  HA  GLU B 266      27.313   8.584  76.062  1.00 56.82           H  
ATOM   3581  HB3 GLU B 266      28.911   7.542  74.675  1.00 59.08           H  
ATOM   3582  HB2 GLU B 266      27.992   6.088  74.490  1.00 59.08           H  
ATOM   3583  HG3 GLU B 266      28.318   5.565  76.938  1.00 64.06           H  
ATOM   3584  HG2 GLU B 266      29.235   7.041  77.118  1.00 64.06           H  
ATOM   3585  N   LYS B 267      25.704   7.222  73.482  1.00 52.80           N  
ATOM   3586  CA  LYS B 267      25.111   7.530  72.174  1.00 48.91           C  
ATOM   3587  C   LYS B 267      23.778   8.292  72.225  1.00 48.59           C  
ATOM   3588  O   LYS B 267      23.648   9.282  71.504  1.00 50.70           O  
ATOM   3589  CB  LYS B 267      24.979   6.262  71.308  1.00 53.77           C  
ATOM   3590  CG  LYS B 267      26.326   5.758  70.762  1.00 54.61           C  
ATOM   3591  CD  LYS B 267      26.190   4.619  69.737  1.00 54.37           C  
ATOM   3592  CE  LYS B 267      25.658   5.093  68.370  1.00 57.60           C  
ATOM   3593  NZ  LYS B 267      25.581   3.995  67.392  1.00 56.73           N1+
ATOM   3594  H   LYS B 267      25.804   6.241  73.709  1.00 52.80           H  
ATOM   3595  HA  LYS B 267      25.816   8.192  71.667  1.00 48.91           H  
ATOM   3596  HB3 LYS B 267      24.337   6.494  70.458  1.00 53.77           H  
ATOM   3597  HB2 LYS B 267      24.468   5.473  71.860  1.00 53.77           H  
ATOM   3598  HG3 LYS B 267      26.940   5.424  71.595  1.00 54.61           H  
ATOM   3599  HG2 LYS B 267      26.875   6.582  70.307  1.00 54.61           H  
ATOM   3600  HD3 LYS B 267      25.536   3.846  70.146  1.00 54.37           H  
ATOM   3601  HD2 LYS B 267      27.164   4.148  69.607  1.00 54.37           H  
ATOM   3602  HE3 LYS B 267      26.305   5.870  67.964  1.00 57.60           H  
ATOM   3603  HE2 LYS B 267      24.661   5.521  68.467  1.00 57.60           H  
ATOM   3604  HZ1 LYS B 267      24.944   3.287  67.743  1.00 56.73           H  
ATOM   3605  HZ2 LYS B 267      25.234   4.340  66.509  1.00 56.73           H  
ATOM   3606  HZ3 LYS B 267      26.491   3.578  67.256  1.00 56.73           H  
ATOM   3607  N   LEU B 268      22.816   7.834  73.048  1.00 48.11           N  
ATOM   3608  CA  LEU B 268      21.509   8.490  73.158  1.00 51.11           C  
ATOM   3609  C   LEU B 268      21.576   9.890  73.819  1.00 52.10           C  
ATOM   3610  O   LEU B 268      20.996  10.801  73.232  1.00 44.87           O  
ATOM   3611  CB  LEU B 268      20.428   7.571  73.786  1.00 53.29           C  
ATOM   3612  CG  LEU B 268      20.181   6.210  73.087  1.00 58.30           C  
ATOM   3613  CD1 LEU B 268      19.307   5.290  73.960  1.00 49.55           C  
ATOM   3614  CD2 LEU B 268      19.597   6.329  71.669  1.00 63.16           C  
ATOM   3615  H   LEU B 268      22.970   7.006  73.609  1.00 48.11           H  
ATOM   3616  HA  LEU B 268      21.182   8.683  72.135  1.00 51.11           H  
ATOM   3617  HB3 LEU B 268      19.482   8.113  73.832  1.00 53.29           H  
ATOM   3618  HB2 LEU B 268      20.685   7.358  74.820  1.00 53.29           H  
ATOM   3619  HG  LEU B 268      21.143   5.715  72.973  1.00 58.30           H  
ATOM   3620 HD11 LEU B 268      19.893   4.466  74.361  1.00 49.55           H  
ATOM   3621 HD12 LEU B 268      18.876   5.818  74.811  1.00 49.55           H  
ATOM   3622 HD13 LEU B 268      18.484   4.851  73.397  1.00 49.55           H  
ATOM   3623 HD21 LEU B 268      19.794   5.414  71.109  1.00 63.16           H  
ATOM   3624 HD22 LEU B 268      18.516   6.473  71.689  1.00 63.16           H  
ATOM   3625 HD23 LEU B 268      20.031   7.146  71.097  1.00 63.16           H  
ATOM   3626  N   PRO B 269      22.355  10.097  74.914  1.00 53.69           N  
ATOM   3627  CA  PRO B 269      22.639  11.446  75.452  1.00 53.30           C  
ATOM   3628  C   PRO B 269      23.358  12.419  74.500  1.00 51.58           C  
ATOM   3629  O   PRO B 269      23.058  13.611  74.548  1.00 56.06           O  
ATOM   3630  CB  PRO B 269      23.464  11.185  76.723  1.00 55.03           C  
ATOM   3631  CG  PRO B 269      23.038   9.798  77.159  1.00 59.75           C  
ATOM   3632  CD  PRO B 269      22.865   9.077  75.830  1.00 54.89           C  
ATOM   3633  HA  PRO B 269      21.683  11.886  75.739  1.00 53.30           H  
ATOM   3634  HB3 PRO B 269      23.292  11.933  77.497  1.00 55.03           H  
ATOM   3635  HB2 PRO B 269      24.533  11.178  76.499  1.00 55.03           H  
ATOM   3636  HG3 PRO B 269      22.077   9.859  77.671  1.00 59.75           H  
ATOM   3637  HG2 PRO B 269      23.746   9.316  77.832  1.00 59.75           H  
ATOM   3638  HD2 PRO B 269      23.824   8.716  75.472  1.00 54.89           H  
ATOM   3639  HD3 PRO B 269      22.207   8.225  75.946  1.00 54.89           H  
ATOM   3640  N   ALA B 270      24.255  11.905  73.636  1.00 50.70           N  
ATOM   3641  CA  ALA B 270      24.944  12.684  72.599  1.00 52.45           C  
ATOM   3642  C   ALA B 270      24.017  13.170  71.467  1.00 60.25           C  
ATOM   3643  O   ALA B 270      24.323  14.184  70.842  1.00 55.12           O  
ATOM   3644  CB  ALA B 270      26.111  11.864  72.031  1.00 51.08           C  
ATOM   3645  H   ALA B 270      24.475  10.919  73.669  1.00 50.70           H  
ATOM   3646  HA  ALA B 270      25.364  13.573  73.075  1.00 52.45           H  
ATOM   3647  HB1 ALA B 270      26.636  12.412  71.247  1.00 51.08           H  
ATOM   3648  HB2 ALA B 270      26.841  11.635  72.807  1.00 51.08           H  
ATOM   3649  HB3 ALA B 270      25.772  10.920  71.604  1.00 51.08           H  
ATOM   3650  N   LEU B 271      22.895  12.463  71.254  1.00 54.17           N  
ATOM   3651  CA  LEU B 271      21.814  12.833  70.336  1.00 56.02           C  
ATOM   3652  C   LEU B 271      20.683  13.617  71.040  1.00 51.04           C  
ATOM   3653  O   LEU B 271      19.681  13.922  70.392  1.00 56.48           O  
ATOM   3654  CB  LEU B 271      21.287  11.547  69.659  1.00 55.94           C  
ATOM   3655  CG  LEU B 271      22.256  10.917  68.632  1.00 62.56           C  
ATOM   3656  CD1 LEU B 271      21.829   9.478  68.269  1.00 60.71           C  
ATOM   3657  CD2 LEU B 271      22.441  11.814  67.387  1.00 63.13           C  
ATOM   3658  H   LEU B 271      22.732  11.631  71.805  1.00 54.17           H  
ATOM   3659  HA  LEU B 271      22.204  13.503  69.570  1.00 56.02           H  
ATOM   3660  HB3 LEU B 271      20.336  11.734  69.158  1.00 55.94           H  
ATOM   3661  HB2 LEU B 271      21.077  10.818  70.443  1.00 55.94           H  
ATOM   3662  HG  LEU B 271      23.232  10.833  69.113  1.00 62.56           H  
ATOM   3663 HD11 LEU B 271      21.700   9.324  67.197  1.00 60.71           H  
ATOM   3664 HD12 LEU B 271      22.576   8.760  68.606  1.00 60.71           H  
ATOM   3665 HD13 LEU B 271      20.886   9.200  68.740  1.00 60.71           H  
ATOM   3666 HD21 LEU B 271      23.486  12.099  67.268  1.00 63.13           H  
ATOM   3667 HD22 LEU B 271      22.134  11.326  66.464  1.00 63.13           H  
ATOM   3668 HD23 LEU B 271      21.861  12.734  67.449  1.00 63.13           H  
ATOM   3669  N   GLY B 272      20.864  13.954  72.331  1.00 52.78           N  
ATOM   3670  CA  GLY B 272      19.943  14.768  73.125  1.00 55.88           C  
ATOM   3671  C   GLY B 272      18.780  13.956  73.719  1.00 49.67           C  
ATOM   3672  O   GLY B 272      17.820  14.559  74.196  1.00 55.12           O  
ATOM   3673  H   GLY B 272      21.719  13.671  72.791  1.00 52.78           H  
ATOM   3674  HA3 GLY B 272      19.546  15.588  72.525  1.00 55.88           H  
ATOM   3675  HA2 GLY B 272      20.503  15.218  73.945  1.00 55.88           H  
ATOM   3676  N   GLY B 273      18.845  12.615  73.679  1.00 57.72           N  
ATOM   3677  CA  GLY B 273      17.783  11.732  74.140  1.00 59.60           C  
ATOM   3678  C   GLY B 273      18.042  11.271  75.572  1.00 57.46           C  
ATOM   3679  O   GLY B 273      19.185  11.055  75.978  1.00 62.45           O  
ATOM   3680  H   GLY B 273      19.675  12.170  73.308  1.00 57.72           H  
ATOM   3681  HA3 GLY B 273      17.732  10.849  73.506  1.00 59.60           H  
ATOM   3682  HA2 GLY B 273      16.820  12.236  74.066  1.00 59.60           H  
ATOM   3683  N   SER B 274      16.959  10.977  76.289  1.00 51.68           N  
ATOM   3684  CA  SER B 274      16.962  10.441  77.644  1.00 51.36           C  
ATOM   3685  C   SER B 274      15.958   9.289  77.755  1.00 50.10           C  
ATOM   3686  O   SER B 274      14.987   9.233  76.994  1.00 48.43           O  
ATOM   3687  CB  SER B 274      16.839  11.574  78.692  1.00 51.64           C  
ATOM   3688  OG  SER B 274      15.590  12.252  78.662  1.00 53.92           O  
ATOM   3689  H   SER B 274      16.061  10.979  75.809  1.00 51.68           H  
ATOM   3690  HA  SER B 274      17.935   9.981  77.807  1.00 51.36           H  
ATOM   3691  HB3 SER B 274      17.644  12.298  78.555  1.00 51.64           H  
ATOM   3692  HB2 SER B 274      16.971  11.162  79.692  1.00 51.64           H  
ATOM   3693  HG  SER B 274      15.494  12.641  77.803  1.00 53.92           H  
ATOM   3694  N   GLY B 275      16.213   8.357  78.675  1.00 43.99           N  
ATOM   3695  CA  GLY B 275      15.414   7.162  78.891  1.00 47.51           C  
ATOM   3696  C   GLY B 275      16.289   5.992  79.324  1.00 50.55           C  
ATOM   3697  O   GLY B 275      17.311   6.182  79.992  1.00 46.28           O  
ATOM   3698  H   GLY B 275      17.037   8.453  79.264  1.00 43.99           H  
ATOM   3699  HA3 GLY B 275      14.899   6.886  77.977  1.00 47.51           H  
ATOM   3700  HA2 GLY B 275      14.655   7.352  79.649  1.00 47.51           H  
ATOM   3701  N   GLY B 276      15.873   4.783  78.951  1.00 45.26           N  
ATOM   3702  CA  GLY B 276      16.523   3.534  79.298  1.00 46.91           C  
ATOM   3703  C   GLY B 276      15.994   2.385  78.449  1.00 45.96           C  
ATOM   3704  O   GLY B 276      15.192   2.572  77.529  1.00 41.62           O  
ATOM   3705  H   GLY B 276      15.052   4.695  78.348  1.00 45.26           H  
ATOM   3706  HA3 GLY B 276      16.328   3.314  80.346  1.00 46.91           H  
ATOM   3707  HA2 GLY B 276      17.601   3.609  79.157  1.00 46.91           H  
ATOM   3708  N   LEU B 277      16.455   1.178  78.762  1.00 37.25           N  
ATOM   3709  CA  LEU B 277      16.000  -0.066  78.168  1.00 42.41           C  
ATOM   3710  C   LEU B 277      16.189  -1.201  79.163  1.00 43.14           C  
ATOM   3711  O   LEU B 277      16.979  -1.091  80.099  1.00 40.89           O  
ATOM   3712  CB  LEU B 277      16.605  -0.303  76.756  1.00 42.07           C  
ATOM   3713  CG  LEU B 277      18.146  -0.296  76.623  1.00 38.78           C  
ATOM   3714  CD1 LEU B 277      18.787  -1.664  76.912  1.00 39.68           C  
ATOM   3715  CD2 LEU B 277      18.573   0.204  75.232  1.00 40.16           C  
ATOM   3716  H   LEU B 277      17.058   1.074  79.578  1.00 37.25           H  
ATOM   3717  HA  LEU B 277      14.918   0.019  78.059  1.00 42.41           H  
ATOM   3718  HB3 LEU B 277      16.209   0.488  76.121  1.00 42.07           H  
ATOM   3719  HB2 LEU B 277      16.211  -1.227  76.333  1.00 42.07           H  
ATOM   3720  HG  LEU B 277      18.538   0.414  77.345  1.00 38.78           H  
ATOM   3721 HD11 LEU B 277      19.872  -1.614  76.821  1.00 39.68           H  
ATOM   3722 HD12 LEU B 277      18.569  -2.018  77.919  1.00 39.68           H  
ATOM   3723 HD13 LEU B 277      18.438  -2.423  76.213  1.00 39.68           H  
ATOM   3724 HD21 LEU B 277      19.656   0.287  75.163  1.00 40.16           H  
ATOM   3725 HD22 LEU B 277      18.242  -0.471  74.441  1.00 40.16           H  
ATOM   3726 HD23 LEU B 277      18.165   1.192  75.020  1.00 40.16           H  
ATOM   3727  N   ILE B 278      15.471  -2.297  78.947  1.00 41.29           N  
ATOM   3728  CA  ILE B 278      15.732  -3.587  79.576  1.00 39.07           C  
ATOM   3729  C   ILE B 278      16.198  -4.554  78.481  1.00 45.23           C  
ATOM   3730  O   ILE B 278      15.724  -4.463  77.348  1.00 40.67           O  
ATOM   3731  CB  ILE B 278      14.464  -4.160  80.269  1.00 40.68           C  
ATOM   3732  CG1 ILE B 278      13.263  -4.382  79.316  1.00 43.97           C  
ATOM   3733  CG2 ILE B 278      14.087  -3.273  81.471  1.00 41.25           C  
ATOM   3734  CD1 ILE B 278      12.030  -4.976  79.994  1.00 42.22           C  
ATOM   3735  H   ILE B 278      14.809  -2.312  78.180  1.00 41.29           H  
ATOM   3736  HA  ILE B 278      16.529  -3.502  80.315  1.00 39.07           H  
ATOM   3737  HB  ILE B 278      14.736  -5.135  80.678  1.00 40.68           H  
ATOM   3738 HG13 ILE B 278      13.530  -5.048  78.497  1.00 43.97           H  
ATOM   3739 HG12 ILE B 278      12.995  -3.436  78.851  1.00 43.97           H  
ATOM   3740 HG21 ILE B 278      13.319  -3.735  82.091  1.00 41.25           H  
ATOM   3741 HG22 ILE B 278      14.953  -3.094  82.108  1.00 41.25           H  
ATOM   3742 HG23 ILE B 278      13.719  -2.300  81.146  1.00 41.25           H  
ATOM   3743 HD11 ILE B 278      11.368  -5.437  79.263  1.00 42.22           H  
ATOM   3744 HD12 ILE B 278      12.321  -5.736  80.714  1.00 42.22           H  
ATOM   3745 HD13 ILE B 278      11.461  -4.216  80.525  1.00 42.22           H  
ATOM   3746  N   ALA B 279      17.141  -5.437  78.833  1.00 37.60           N  
ATOM   3747  CA  ALA B 279      17.767  -6.357  77.893  1.00 35.18           C  
ATOM   3748  C   ALA B 279      18.141  -7.670  78.581  1.00 40.26           C  
ATOM   3749  O   ALA B 279      18.640  -7.645  79.706  1.00 38.46           O  
ATOM   3750  CB  ALA B 279      18.995  -5.687  77.257  1.00 34.73           C  
ATOM   3751  H   ALA B 279      17.510  -5.444  79.776  1.00 37.60           H  
ATOM   3752  HA  ALA B 279      17.047  -6.580  77.112  1.00 35.18           H  
ATOM   3753  HB1 ALA B 279      19.448  -6.336  76.509  1.00 34.73           H  
ATOM   3754  HB2 ALA B 279      18.724  -4.760  76.753  1.00 34.73           H  
ATOM   3755  HB3 ALA B 279      19.755  -5.450  78.003  1.00 34.73           H  
ATOM   3756  N   ILE B 280      17.914  -8.784  77.869  1.00 35.70           N  
ATOM   3757  CA  ILE B 280      18.327 -10.132  78.256  1.00 40.88           C  
ATOM   3758  C   ILE B 280      18.967 -10.798  77.031  1.00 44.80           C  
ATOM   3759  O   ILE B 280      18.317 -10.879  75.987  1.00 43.92           O  
ATOM   3760  CB  ILE B 280      17.134 -11.005  78.762  1.00 42.02           C  
ATOM   3761  CG1 ILE B 280      16.630 -10.496  80.129  1.00 39.02           C  
ATOM   3762  CG2 ILE B 280      17.443 -12.517  78.872  1.00 46.78           C  
ATOM   3763  CD1 ILE B 280      15.303 -11.115  80.580  1.00 41.38           C  
ATOM   3764  H   ILE B 280      17.491  -8.705  76.952  1.00 35.70           H  
ATOM   3765  HA  ILE B 280      19.073 -10.064  79.044  1.00 40.88           H  
ATOM   3766  HB  ILE B 280      16.317 -10.891  78.047  1.00 42.02           H  
ATOM   3767 HG13 ILE B 280      16.500  -9.415  80.108  1.00 39.02           H  
ATOM   3768 HG12 ILE B 280      17.392 -10.693  80.883  1.00 39.02           H  
ATOM   3769 HG21 ILE B 280      16.581 -13.071  79.241  1.00 46.78           H  
ATOM   3770 HG22 ILE B 280      17.685 -12.965  77.912  1.00 46.78           H  
ATOM   3771 HG23 ILE B 280      18.277 -12.706  79.549  1.00 46.78           H  
ATOM   3772 HD11 ILE B 280      14.722 -10.393  81.149  1.00 41.38           H  
ATOM   3773 HD12 ILE B 280      14.699 -11.438  79.733  1.00 41.38           H  
ATOM   3774 HD13 ILE B 280      15.465 -11.975  81.223  1.00 41.38           H  
ATOM   3775  N   ASP B 281      20.218 -11.265  77.184  1.00 46.40           N  
ATOM   3776  CA  ASP B 281      20.956 -11.959  76.125  1.00 42.37           C  
ATOM   3777  C   ASP B 281      20.656 -13.472  76.127  1.00 39.56           C  
ATOM   3778  O   ASP B 281      19.987 -13.981  77.029  1.00 42.03           O  
ATOM   3779  CB  ASP B 281      22.473 -11.614  76.117  1.00 51.98           C  
ATOM   3780  CG  ASP B 281      23.383 -12.114  77.254  1.00 52.56           C  
ATOM   3781  OD1 ASP B 281      22.923 -12.889  78.116  1.00 46.22           O  
ATOM   3782  OD2 ASP B 281      24.574 -11.734  77.224  1.00 51.02           O1-
ATOM   3783  H   ASP B 281      20.681 -11.195  78.081  1.00 46.40           H  
ATOM   3784  HA  ASP B 281      20.587 -11.598  75.170  1.00 42.37           H  
ATOM   3785  HB3 ASP B 281      22.539 -10.525  76.143  1.00 51.98           H  
ATOM   3786  HB2 ASP B 281      22.909 -11.904  75.161  1.00 51.98           H  
ATOM   3787  N   HIS B 282      21.189 -14.163  75.109  1.00 43.76           N  
ATOM   3788  CA  HIS B 282      21.073 -15.610  74.905  1.00 45.38           C  
ATOM   3789  C   HIS B 282      21.686 -16.486  76.022  1.00 49.32           C  
ATOM   3790  O   HIS B 282      21.298 -17.648  76.135  1.00 50.58           O  
ATOM   3791  CB  HIS B 282      21.647 -15.957  73.515  1.00 54.02           C  
ATOM   3792  CG  HIS B 282      23.143 -15.806  73.348  1.00 56.78           C  
ATOM   3793  CD2 HIS B 282      24.170 -16.712  73.542  1.00 62.47           C  
ATOM   3794  ND1 HIS B 282      23.726 -14.613  72.944  1.00 61.29           N1+
ATOM   3795  CE1 HIS B 282      25.042 -14.813  72.918  1.00 67.50           C  
ATOM   3796  NE2 HIS B 282      25.361 -16.059  73.269  1.00 64.59           N  
ATOM   3797  H   HIS B 282      21.702 -13.657  74.401  1.00 43.76           H  
ATOM   3798  HA  HIS B 282      20.005 -15.831  74.883  1.00 45.38           H  
ATOM   3799  HB3 HIS B 282      21.158 -15.333  72.766  1.00 54.02           H  
ATOM   3800  HB2 HIS B 282      21.386 -16.985  73.261  1.00 54.02           H  
ATOM   3801  HD2 HIS B 282      24.161 -17.744  73.863  1.00 62.47           H  
ATOM   3802  HD1 HIS B 282      23.242 -13.753  72.721  1.00 61.29           H  
ATOM   3803  HE1 HIS B 282      25.766 -14.056  72.651  1.00 67.50           H  
ATOM   3804  HE2 HIS B 282      26.294 -16.444  73.342  1.00 64.59           H  
ATOM   3805  N   GLU B 283      22.611 -15.924  76.822  1.00 51.38           N  
ATOM   3806  CA  GLU B 283      23.269 -16.589  77.952  1.00 58.80           C  
ATOM   3807  C   GLU B 283      22.493 -16.439  79.277  1.00 62.25           C  
ATOM   3808  O   GLU B 283      22.832 -17.125  80.241  1.00 60.57           O  
ATOM   3809  CB  GLU B 283      24.708 -16.050  78.104  1.00 62.08           C  
ATOM   3810  CG  GLU B 283      25.539 -16.146  76.804  1.00 69.24           C  
ATOM   3811  CD  GLU B 283      27.014 -15.727  76.910  1.00 70.75           C  
ATOM   3812  OE1 GLU B 283      27.702 -15.895  75.878  1.00 78.79           O  
ATOM   3813  OE2 GLU B 283      27.439 -15.245  77.984  1.00 73.97           O1-
ATOM   3814  H   GLU B 283      22.861 -14.955  76.684  1.00 51.38           H  
ATOM   3815  HA  GLU B 283      23.338 -17.658  77.741  1.00 58.80           H  
ATOM   3816  HB3 GLU B 283      25.214 -16.605  78.896  1.00 62.08           H  
ATOM   3817  HB2 GLU B 283      24.676 -15.013  78.436  1.00 62.08           H  
ATOM   3818  HG3 GLU B 283      25.085 -15.506  76.048  1.00 69.24           H  
ATOM   3819  HG2 GLU B 283      25.495 -17.167  76.423  1.00 69.24           H  
ATOM   3820  N   GLY B 284      21.470 -15.568  79.306  1.00 59.47           N  
ATOM   3821  CA  GLY B 284      20.611 -15.344  80.465  1.00 46.90           C  
ATOM   3822  C   GLY B 284      21.133 -14.247  81.401  1.00 45.46           C  
ATOM   3823  O   GLY B 284      20.575 -14.091  82.485  1.00 47.95           O  
ATOM   3824  H   GLY B 284      21.262 -15.027  78.476  1.00 59.47           H  
ATOM   3825  HA3 GLY B 284      20.445 -16.268  81.023  1.00 46.90           H  
ATOM   3826  HA2 GLY B 284      19.640 -15.013  80.100  1.00 46.90           H  
ATOM   3827  N   ASN B 285      22.150 -13.462  80.995  1.00 44.81           N  
ATOM   3828  CA  ASN B 285      22.533 -12.210  81.660  1.00 44.94           C  
ATOM   3829  C   ASN B 285      21.432 -11.160  81.431  1.00 52.02           C  
ATOM   3830  O   ASN B 285      20.860 -11.121  80.341  1.00 41.26           O  
ATOM   3831  CB  ASN B 285      23.880 -11.663  81.127  1.00 47.67           C  
ATOM   3832  CG  ASN B 285      25.039 -12.661  81.206  1.00 50.39           C  
ATOM   3833  ND2 ASN B 285      25.652 -12.975  80.062  1.00 47.46           N  
ATOM   3834  OD1 ASN B 285      25.384 -13.131  82.288  1.00 49.99           O  
ATOM   3835  H   ASN B 285      22.558 -13.613  80.080  1.00 44.81           H  
ATOM   3836  HA  ASN B 285      22.621 -12.378  82.736  1.00 44.94           H  
ATOM   3837  HB3 ASN B 285      24.166 -10.780  81.700  1.00 47.67           H  
ATOM   3838  HB2 ASN B 285      23.776 -11.320  80.099  1.00 47.67           H  
ATOM   3839 HD22 ASN B 285      26.420 -13.632  80.051  1.00 47.46           H  
ATOM   3840 HD21 ASN B 285      25.326 -12.588  79.184  1.00 47.46           H  
ATOM   3841  N   VAL B 286      21.163 -10.340  82.456  1.00 43.41           N  
ATOM   3842  CA  VAL B 286      20.106  -9.330  82.447  1.00 48.72           C  
ATOM   3843  C   VAL B 286      20.687  -7.958  82.837  1.00 51.79           C  
ATOM   3844  O   VAL B 286      21.527  -7.878  83.735  1.00 47.16           O  
ATOM   3845  CB  VAL B 286      18.942  -9.748  83.397  1.00 49.06           C  
ATOM   3846  CG1 VAL B 286      19.334  -9.883  84.883  1.00 50.66           C  
ATOM   3847  CG2 VAL B 286      17.703  -8.844  83.272  1.00 50.96           C  
ATOM   3848  H   VAL B 286      21.692 -10.412  83.313  1.00 43.41           H  
ATOM   3849  HA  VAL B 286      19.696  -9.239  81.441  1.00 48.72           H  
ATOM   3850  HB  VAL B 286      18.627 -10.741  83.071  1.00 49.06           H  
ATOM   3851 HG11 VAL B 286      18.508 -10.292  85.465  1.00 50.66           H  
ATOM   3852 HG12 VAL B 286      20.181 -10.557  85.015  1.00 50.66           H  
ATOM   3853 HG13 VAL B 286      19.596  -8.923  85.328  1.00 50.66           H  
ATOM   3854 HG21 VAL B 286      16.861  -9.269  83.817  1.00 50.96           H  
ATOM   3855 HG22 VAL B 286      17.885  -7.853  83.678  1.00 50.96           H  
ATOM   3856 HG23 VAL B 286      17.397  -8.719  82.235  1.00 50.96           H  
ATOM   3857  N   ALA B 287      20.239  -6.912  82.128  1.00 46.58           N  
ATOM   3858  CA  ALA B 287      20.684  -5.530  82.293  1.00 47.52           C  
ATOM   3859  C   ALA B 287      19.486  -4.587  82.141  1.00 50.34           C  
ATOM   3860  O   ALA B 287      18.645  -4.814  81.272  1.00 42.58           O  
ATOM   3861  CB  ALA B 287      21.767  -5.222  81.246  1.00 48.19           C  
ATOM   3862  H   ALA B 287      19.555  -7.064  81.397  1.00 46.58           H  
ATOM   3863  HA  ALA B 287      21.105  -5.390  83.291  1.00 47.52           H  
ATOM   3864  HB1 ALA B 287      22.123  -4.195  81.332  1.00 48.19           H  
ATOM   3865  HB2 ALA B 287      22.631  -5.876  81.370  1.00 48.19           H  
ATOM   3866  HB3 ALA B 287      21.391  -5.361  80.231  1.00 48.19           H  
ATOM   3867  N   LEU B 288      19.434  -3.548  82.993  1.00 42.90           N  
ATOM   3868  CA  LEU B 288      18.351  -2.560  83.026  1.00 46.75           C  
ATOM   3869  C   LEU B 288      18.921  -1.121  83.084  1.00 39.27           C  
ATOM   3870  O   LEU B 288      18.678  -0.429  84.074  1.00 41.99           O  
ATOM   3871  CB  LEU B 288      17.357  -2.846  84.188  1.00 46.62           C  
ATOM   3872  CG  LEU B 288      16.778  -4.280  84.267  1.00 48.19           C  
ATOM   3873  CD1 LEU B 288      17.701  -5.242  85.043  1.00 53.42           C  
ATOM   3874  CD2 LEU B 288      15.370  -4.281  84.888  1.00 47.25           C  
ATOM   3875  H   LEU B 288      20.167  -3.425  83.676  1.00 42.90           H  
ATOM   3876  HA  LEU B 288      17.770  -2.615  82.107  1.00 46.75           H  
ATOM   3877  HB3 LEU B 288      16.531  -2.150  84.045  1.00 46.62           H  
ATOM   3878  HB2 LEU B 288      17.792  -2.582  85.153  1.00 46.62           H  
ATOM   3879  HG  LEU B 288      16.658  -4.658  83.251  1.00 48.19           H  
ATOM   3880 HD11 LEU B 288      17.135  -5.954  85.640  1.00 53.42           H  
ATOM   3881 HD12 LEU B 288      18.319  -5.826  84.367  1.00 53.42           H  
ATOM   3882 HD13 LEU B 288      18.376  -4.715  85.717  1.00 53.42           H  
ATOM   3883 HD21 LEU B 288      14.864  -5.231  84.714  1.00 47.25           H  
ATOM   3884 HD22 LEU B 288      15.407  -4.116  85.965  1.00 47.25           H  
ATOM   3885 HD23 LEU B 288      14.742  -3.503  84.456  1.00 47.25           H  
ATOM   3886  N   PRO B 289      19.695  -0.687  82.057  1.00 38.22           N  
ATOM   3887  CA  PRO B 289      20.260   0.681  82.003  1.00 41.22           C  
ATOM   3888  C   PRO B 289      19.198   1.791  81.869  1.00 47.03           C  
ATOM   3889  O   PRO B 289      18.195   1.597  81.183  1.00 46.07           O  
ATOM   3890  CB  PRO B 289      21.145   0.645  80.746  1.00 42.01           C  
ATOM   3891  CG  PRO B 289      20.448  -0.360  79.847  1.00 41.53           C  
ATOM   3892  CD  PRO B 289      20.050  -1.434  80.845  1.00 42.00           C  
ATOM   3893  HA  PRO B 289      20.872   0.871  82.886  1.00 41.22           H  
ATOM   3894  HB3 PRO B 289      22.141   0.283  81.005  1.00 42.01           H  
ATOM   3895  HB2 PRO B 289      21.272   1.616  80.268  1.00 42.01           H  
ATOM   3896  HG3 PRO B 289      21.049  -0.713  79.015  1.00 41.53           H  
ATOM   3897  HG2 PRO B 289      19.547   0.084  79.426  1.00 41.53           H  
ATOM   3898  HD2 PRO B 289      19.255  -2.065  80.451  1.00 42.00           H  
ATOM   3899  HD3 PRO B 289      20.906  -2.073  81.064  1.00 42.00           H  
ATOM   3900  N   PHE B 290      19.471   2.947  82.493  1.00 44.73           N  
ATOM   3901  CA  PHE B 290      18.707   4.184  82.324  1.00 48.06           C  
ATOM   3902  C   PHE B 290      19.558   5.375  82.784  1.00 51.17           C  
ATOM   3903  O   PHE B 290      20.197   5.301  83.834  1.00 45.78           O  
ATOM   3904  CB  PHE B 290      17.319   4.113  83.012  1.00 46.80           C  
ATOM   3905  CG  PHE B 290      17.300   3.963  84.522  1.00 47.69           C  
ATOM   3906  CD1 PHE B 290      17.504   2.697  85.106  1.00 46.61           C  
ATOM   3907  CD2 PHE B 290      17.203   5.094  85.356  1.00 44.51           C  
ATOM   3908  CE1 PHE B 290      17.542   2.566  86.485  1.00 51.08           C  
ATOM   3909  CE2 PHE B 290      17.239   4.944  86.735  1.00 50.03           C  
ATOM   3910  CZ  PHE B 290      17.394   3.683  87.297  1.00 48.64           C  
ATOM   3911  H   PHE B 290      20.313   3.030  83.045  1.00 44.73           H  
ATOM   3912  HA  PHE B 290      18.536   4.307  81.256  1.00 48.06           H  
ATOM   3913  HB3 PHE B 290      16.739   3.291  82.596  1.00 46.80           H  
ATOM   3914  HB2 PHE B 290      16.755   5.012  82.756  1.00 46.80           H  
ATOM   3915  HD1 PHE B 290      17.621   1.828  84.480  1.00 46.61           H  
ATOM   3916  HD2 PHE B 290      17.089   6.075  84.924  1.00 44.51           H  
ATOM   3917  HE1 PHE B 290      17.690   1.593  86.926  1.00 51.08           H  
ATOM   3918  HE2 PHE B 290      17.153   5.812  87.372  1.00 50.03           H  
ATOM   3919  HZ  PHE B 290      17.412   3.569  88.369  1.00 48.64           H  
ATOM   3920  N   ASN B 291      19.538   6.452  81.981  1.00 46.43           N  
ATOM   3921  CA  ASN B 291      20.257   7.708  82.236  1.00 53.59           C  
ATOM   3922  C   ASN B 291      19.431   8.731  83.049  1.00 50.28           C  
ATOM   3923  O   ASN B 291      19.983   9.751  83.458  1.00 53.06           O  
ATOM   3924  CB  ASN B 291      20.784   8.284  80.892  1.00 49.54           C  
ATOM   3925  CG  ASN B 291      19.715   8.602  79.833  1.00 48.56           C  
ATOM   3926  ND2 ASN B 291      19.943   8.188  78.586  1.00 48.27           N  
ATOM   3927  OD1 ASN B 291      18.701   9.229  80.128  1.00 44.61           O  
ATOM   3928  H   ASN B 291      18.976   6.429  81.140  1.00 46.43           H  
ATOM   3929  HA  ASN B 291      21.134   7.475  82.840  1.00 53.59           H  
ATOM   3930  HB3 ASN B 291      21.493   7.575  80.463  1.00 49.54           H  
ATOM   3931  HB2 ASN B 291      21.355   9.195  81.077  1.00 49.54           H  
ATOM   3932 HD22 ASN B 291      19.281   8.391  77.852  1.00 48.27           H  
ATOM   3933 HD21 ASN B 291      20.786   7.672  78.361  1.00 48.27           H  
ATOM   3934  N   THR B 292      18.145   8.441  83.265  1.00 55.78           N  
ATOM   3935  CA  THR B 292      17.134   9.265  83.917  1.00 52.45           C  
ATOM   3936  C   THR B 292      17.158   9.128  85.455  1.00 47.09           C  
ATOM   3937  O   THR B 292      17.896   8.314  86.016  1.00 48.55           O  
ATOM   3938  CB  THR B 292      15.755   8.829  83.329  1.00 52.20           C  
ATOM   3939  CG2 THR B 292      15.610   9.214  81.857  1.00 55.51           C  
ATOM   3940  OG1 THR B 292      15.468   7.436  83.412  1.00 50.04           O  
ATOM   3941  H   THR B 292      17.799   7.561  82.911  1.00 55.78           H  
ATOM   3942  HA  THR B 292      17.321  10.313  83.676  1.00 52.45           H  
ATOM   3943  HB  THR B 292      14.973   9.361  83.863  1.00 52.20           H  
ATOM   3944 HG21 THR B 292      14.621   8.961  81.475  1.00 55.51           H  
ATOM   3945 HG22 THR B 292      15.758  10.283  81.708  1.00 55.51           H  
ATOM   3946 HG23 THR B 292      16.348   8.690  81.255  1.00 55.51           H  
ATOM   3947  HG1 THR B 292      15.038   7.228  84.241  1.00 50.04           H  
ATOM   3948  N   GLU B 293      16.337   9.940  86.144  1.00 51.78           N  
ATOM   3949  CA  GLU B 293      16.155   9.935  87.603  1.00 55.80           C  
ATOM   3950  C   GLU B 293      15.651   8.590  88.155  1.00 59.06           C  
ATOM   3951  O   GLU B 293      16.090   8.173  89.228  1.00 50.23           O  
ATOM   3952  CB  GLU B 293      15.176  11.053  88.021  1.00 59.35           C  
ATOM   3953  CG  GLU B 293      15.588  12.470  87.558  1.00 71.75           C  
ATOM   3954  CD  GLU B 293      14.653  13.611  88.003  1.00 84.96           C  
ATOM   3955  OE1 GLU B 293      14.924  14.748  87.560  1.00 86.04           O  
ATOM   3956  OE2 GLU B 293      13.687  13.357  88.757  1.00 85.52           O1-
ATOM   3957  H   GLU B 293      15.778  10.618  85.645  1.00 51.78           H  
ATOM   3958  HA  GLU B 293      17.127  10.137  88.055  1.00 55.80           H  
ATOM   3959  HB3 GLU B 293      15.080  11.044  89.108  1.00 59.35           H  
ATOM   3960  HB2 GLU B 293      14.181  10.825  87.634  1.00 59.35           H  
ATOM   3961  HG3 GLU B 293      15.647  12.499  86.470  1.00 71.75           H  
ATOM   3962  HG2 GLU B 293      16.590  12.690  87.927  1.00 71.75           H  
ATOM   3963  N   GLY B 294      14.770   7.915  87.412  1.00 55.18           N  
ATOM   3964  CA  GLY B 294      14.274   6.592  87.736  1.00 50.52           C  
ATOM   3965  C   GLY B 294      13.824   5.847  86.479  1.00 45.61           C  
ATOM   3966  O   GLY B 294      13.756   6.418  85.385  1.00 43.68           O  
ATOM   3967  H   GLY B 294      14.430   8.315  86.545  1.00 55.18           H  
ATOM   3968  HA3 GLY B 294      13.442   6.697  88.430  1.00 50.52           H  
ATOM   3969  HA2 GLY B 294      15.036   6.001  88.244  1.00 50.52           H  
ATOM   3970  N   MET B 295      13.498   4.570  86.664  1.00 44.98           N  
ATOM   3971  CA  MET B 295      12.827   3.681  85.733  1.00 44.64           C  
ATOM   3972  C   MET B 295      12.041   2.687  86.578  1.00 44.39           C  
ATOM   3973  O   MET B 295      12.645   1.952  87.364  1.00 43.27           O  
ATOM   3974  CB  MET B 295      13.818   3.030  84.734  1.00 38.52           C  
ATOM   3975  CG  MET B 295      13.157   2.069  83.722  1.00 35.82           C  
ATOM   3976  SD  MET B 295      14.202   1.529  82.335  1.00 40.67           S  
ATOM   3977  CE  MET B 295      15.215   0.240  83.099  1.00 39.85           C  
ATOM   3978  H   MET B 295      13.531   4.226  87.625  1.00 44.98           H  
ATOM   3979  HA  MET B 295      12.097   4.279  85.194  1.00 44.64           H  
ATOM   3980  HB3 MET B 295      14.599   2.503  85.281  1.00 38.52           H  
ATOM   3981  HB2 MET B 295      14.323   3.822  84.180  1.00 38.52           H  
ATOM   3982  HG3 MET B 295      12.302   2.567  83.274  1.00 35.82           H  
ATOM   3983  HG2 MET B 295      12.756   1.189  84.223  1.00 35.82           H  
ATOM   3984  HE1 MET B 295      15.956  -0.120  82.384  1.00 39.85           H  
ATOM   3985  HE2 MET B 295      15.742   0.626  83.969  1.00 39.85           H  
ATOM   3986  HE3 MET B 295      14.593  -0.601  83.404  1.00 39.85           H  
ATOM   3987  N   TYR B 296      10.716   2.640  86.390  1.00 39.02           N  
ATOM   3988  CA  TYR B 296       9.838   1.644  86.997  1.00 37.17           C  
ATOM   3989  C   TYR B 296      10.160   0.316  86.304  1.00 43.82           C  
ATOM   3990  O   TYR B 296      10.060   0.219  85.080  1.00 41.42           O  
ATOM   3991  CB  TYR B 296       8.358   2.000  86.733  1.00 39.39           C  
ATOM   3992  CG  TYR B 296       7.854   3.288  87.363  1.00 43.02           C  
ATOM   3993  CD1 TYR B 296       7.842   3.442  88.763  1.00 46.54           C  
ATOM   3994  CD2 TYR B 296       7.374   4.334  86.548  1.00 46.27           C  
ATOM   3995  CE1 TYR B 296       7.385   4.640  89.348  1.00 45.46           C  
ATOM   3996  CE2 TYR B 296       6.907   5.528  87.132  1.00 42.65           C  
ATOM   3997  CZ  TYR B 296       6.920   5.689  88.529  1.00 49.53           C  
ATOM   3998  OH  TYR B 296       6.488   6.863  89.071  1.00 50.61           O  
ATOM   3999  H   TYR B 296      10.320   3.209  85.647  1.00 39.02           H  
ATOM   4000  HA  TYR B 296      10.030   1.575  88.069  1.00 37.17           H  
ATOM   4001  HB3 TYR B 296       7.724   1.192  87.101  1.00 39.39           H  
ATOM   4002  HB2 TYR B 296       8.178   2.047  85.659  1.00 39.39           H  
ATOM   4003  HD1 TYR B 296       8.180   2.634  89.388  1.00 46.54           H  
ATOM   4004  HD2 TYR B 296       7.359   4.232  85.472  1.00 46.27           H  
ATOM   4005  HE1 TYR B 296       7.390   4.746  90.423  1.00 45.46           H  
ATOM   4006  HE2 TYR B 296       6.538   6.325  86.503  1.00 42.65           H  
ATOM   4007  HH  TYR B 296       6.452   6.874  90.018  1.00 50.61           H  
ATOM   4008  N   ARG B 297      10.622  -0.672  87.065  1.00 36.88           N  
ATOM   4009  CA  ARG B 297      11.183  -1.920  86.562  1.00 37.27           C  
ATOM   4010  C   ARG B 297      11.106  -3.040  87.598  1.00 42.14           C  
ATOM   4011  O   ARG B 297      10.939  -2.788  88.792  1.00 41.12           O  
ATOM   4012  CB  ARG B 297      12.634  -1.677  86.073  1.00 40.30           C  
ATOM   4013  CG  ARG B 297      13.648  -1.375  87.192  1.00 43.44           C  
ATOM   4014  CD  ARG B 297      14.955  -0.782  86.650  1.00 41.35           C  
ATOM   4015  NE  ARG B 297      15.988  -0.683  87.694  1.00 43.75           N  
ATOM   4016  CZ  ARG B 297      16.102   0.246  88.663  1.00 46.11           C  
ATOM   4017  NH1 ARG B 297      15.240   1.263  88.805  1.00 42.98           N  
ATOM   4018  NH2 ARG B 297      17.119   0.147  89.524  1.00 50.02           N1+
ATOM   4019  H   ARG B 297      10.611  -0.560  88.071  1.00 36.88           H  
ATOM   4020  HA  ARG B 297      10.568  -2.246  85.729  1.00 37.27           H  
ATOM   4021  HB3 ARG B 297      12.651  -0.873  85.338  1.00 40.30           H  
ATOM   4022  HB2 ARG B 297      12.970  -2.559  85.530  1.00 40.30           H  
ATOM   4023  HG3 ARG B 297      13.834  -2.242  87.828  1.00 43.44           H  
ATOM   4024  HG2 ARG B 297      13.192  -0.627  87.840  1.00 43.44           H  
ATOM   4025  HD3 ARG B 297      14.766   0.236  86.308  1.00 41.35           H  
ATOM   4026  HD2 ARG B 297      15.310  -1.325  85.777  1.00 41.35           H  
ATOM   4027  HE  ARG B 297      16.662  -1.435  87.689  1.00 43.75           H  
ATOM   4028 HH12 ARG B 297      15.383   1.952  89.533  1.00 42.98           H  
ATOM   4029 HH11 ARG B 297      14.450   1.362  88.179  1.00 42.98           H  
ATOM   4030 HH22 ARG B 297      17.216   0.811  90.283  1.00 50.02           H  
ATOM   4031 HH21 ARG B 297      17.782  -0.610  89.451  1.00 50.02           H  
ATOM   4032  N   ALA B 298      11.295  -4.263  87.088  1.00 40.38           N  
ATOM   4033  CA  ALA B 298      11.531  -5.465  87.870  1.00 38.81           C  
ATOM   4034  C   ALA B 298      12.190  -6.534  86.999  1.00 49.19           C  
ATOM   4035  O   ALA B 298      12.165  -6.435  85.774  1.00 43.27           O  
ATOM   4036  CB  ALA B 298      10.225  -5.975  88.497  1.00 40.20           C  
ATOM   4037  H   ALA B 298      11.411  -4.372  86.088  1.00 40.38           H  
ATOM   4038  HA  ALA B 298      12.240  -5.201  88.651  1.00 38.81           H  
ATOM   4039  HB1 ALA B 298      10.412  -6.829  89.147  1.00 40.20           H  
ATOM   4040  HB2 ALA B 298       9.767  -5.206  89.111  1.00 40.20           H  
ATOM   4041  HB3 ALA B 298       9.497  -6.275  87.745  1.00 40.20           H  
ATOM   4042  N   TRP B 299      12.767  -7.542  87.664  1.00 42.38           N  
ATOM   4043  CA  TRP B 299      13.401  -8.696  87.038  1.00 43.08           C  
ATOM   4044  C   TRP B 299      13.510  -9.834  88.057  1.00 45.73           C  
ATOM   4045  O   TRP B 299      13.503  -9.584  89.262  1.00 41.09           O  
ATOM   4046  CB  TRP B 299      14.786  -8.308  86.465  1.00 45.46           C  
ATOM   4047  CG  TRP B 299      15.825  -7.893  87.469  1.00 58.96           C  
ATOM   4048  CD1 TRP B 299      15.970  -6.649  87.979  1.00 57.39           C  
ATOM   4049  CD2 TRP B 299      16.788  -8.730  88.182  1.00 67.24           C  
ATOM   4050  CE2 TRP B 299      17.513  -7.905  89.095  1.00 66.49           C  
ATOM   4051  CE3 TRP B 299      17.114 -10.107  88.164  1.00 69.99           C  
ATOM   4052  NE1 TRP B 299      16.979  -6.646  88.917  1.00 66.78           N  
ATOM   4053  CZ2 TRP B 299      18.511  -8.417  89.943  1.00 71.77           C  
ATOM   4054  CZ3 TRP B 299      18.101 -10.635  89.022  1.00 79.13           C  
ATOM   4055  CH2 TRP B 299      18.801  -9.793  89.907  1.00 76.13           C  
ATOM   4056  H   TRP B 299      12.772  -7.537  88.676  1.00 42.38           H  
ATOM   4057  HA  TRP B 299      12.746  -9.035  86.238  1.00 43.08           H  
ATOM   4058  HB3 TRP B 299      14.680  -7.510  85.730  1.00 45.46           H  
ATOM   4059  HB2 TRP B 299      15.191  -9.154  85.908  1.00 45.46           H  
ATOM   4060  HD1 TRP B 299      15.373  -5.798  87.686  1.00 57.39           H  
ATOM   4061  HE3 TRP B 299      16.589 -10.769  87.492  1.00 69.99           H  
ATOM   4062  HE1 TRP B 299      17.255  -5.815  89.420  1.00 66.78           H  
ATOM   4063  HZ2 TRP B 299      19.036  -7.766  90.626  1.00 71.77           H  
ATOM   4064  HZ3 TRP B 299      18.317 -11.692  89.006  1.00 79.13           H  
ATOM   4065  HH2 TRP B 299      19.556 -10.204  90.562  1.00 76.13           H  
ATOM   4066  N   GLY B 300      13.656 -11.063  87.548  1.00 44.04           N  
ATOM   4067  CA  GLY B 300      13.922 -12.216  88.391  1.00 43.80           C  
ATOM   4068  C   GLY B 300      14.028 -13.463  87.516  1.00 53.27           C  
ATOM   4069  O   GLY B 300      13.339 -13.594  86.502  1.00 42.60           O  
ATOM   4070  H   GLY B 300      13.629 -11.210  86.547  1.00 44.04           H  
ATOM   4071  HA3 GLY B 300      13.114 -12.340  89.111  1.00 43.80           H  
ATOM   4072  HA2 GLY B 300      14.846 -12.064  88.952  1.00 43.80           H  
ATOM   4073  N   TYR B 301      14.877 -14.400  87.962  1.00 46.48           N  
ATOM   4074  CA  TYR B 301      15.047 -15.731  87.381  1.00 47.76           C  
ATOM   4075  C   TYR B 301      13.908 -16.668  87.814  1.00 49.50           C  
ATOM   4076  O   TYR B 301      13.352 -16.499  88.901  1.00 49.83           O  
ATOM   4077  CB  TYR B 301      16.423 -16.293  87.801  1.00 55.75           C  
ATOM   4078  CG  TYR B 301      17.600 -15.576  87.161  1.00 56.18           C  
ATOM   4079  CD1 TYR B 301      18.082 -16.005  85.909  1.00 56.78           C  
ATOM   4080  CD2 TYR B 301      18.201 -14.466  87.793  1.00 59.68           C  
ATOM   4081  CE1 TYR B 301      19.125 -15.309  85.269  1.00 56.59           C  
ATOM   4082  CE2 TYR B 301      19.252 -13.775  87.158  1.00 58.56           C  
ATOM   4083  CZ  TYR B 301      19.704 -14.186  85.890  1.00 61.60           C  
ATOM   4084  OH  TYR B 301      20.699 -13.492  85.265  1.00 56.24           O  
ATOM   4085  H   TYR B 301      15.400 -14.227  88.809  1.00 46.48           H  
ATOM   4086  HA  TYR B 301      15.031 -15.641  86.296  1.00 47.76           H  
ATOM   4087  HB3 TYR B 301      16.489 -17.345  87.518  1.00 55.75           H  
ATOM   4088  HB2 TYR B 301      16.533 -16.271  88.886  1.00 55.75           H  
ATOM   4089  HD1 TYR B 301      17.629 -16.854  85.418  1.00 56.78           H  
ATOM   4090  HD2 TYR B 301      17.845 -14.134  88.758  1.00 59.68           H  
ATOM   4091  HE1 TYR B 301      19.464 -15.636  84.297  1.00 56.59           H  
ATOM   4092  HE2 TYR B 301      19.704 -12.920  87.638  1.00 58.56           H  
ATOM   4093  HH  TYR B 301      20.828 -13.767  84.351  1.00 56.24           H  
ATOM   4094  N   ALA B 302      13.600 -17.656  86.959  1.00 51.18           N  
ATOM   4095  CA  ALA B 302      12.650 -18.734  87.234  1.00 57.27           C  
ATOM   4096  C   ALA B 302      13.150 -19.626  88.385  1.00 61.99           C  
ATOM   4097  O   ALA B 302      14.294 -20.081  88.341  1.00 57.62           O  
ATOM   4098  CB  ALA B 302      12.449 -19.553  85.950  1.00 55.31           C  
ATOM   4099  H   ALA B 302      14.105 -17.726  86.084  1.00 51.18           H  
ATOM   4100  HA  ALA B 302      11.693 -18.287  87.511  1.00 57.27           H  
ATOM   4101  HB1 ALA B 302      11.745 -20.370  86.105  1.00 55.31           H  
ATOM   4102  HB2 ALA B 302      12.053 -18.930  85.147  1.00 55.31           H  
ATOM   4103  HB3 ALA B 302      13.387 -19.987  85.603  1.00 55.31           H  
ATOM   4104  N   GLY B 303      12.291 -19.830  89.398  1.00 67.97           N  
ATOM   4105  CA  GLY B 303      12.635 -20.561  90.621  1.00 74.54           C  
ATOM   4106  C   GLY B 303      13.453 -19.709  91.613  1.00 73.19           C  
ATOM   4107  O   GLY B 303      14.081 -20.279  92.504  1.00 68.48           O  
ATOM   4108  H   GLY B 303      11.360 -19.443  89.348  1.00 67.97           H  
ATOM   4109  HA3 GLY B 303      13.182 -21.473  90.379  1.00 74.54           H  
ATOM   4110  HA2 GLY B 303      11.710 -20.870  91.109  1.00 74.54           H  
ATOM   4111  N   ASP B 304      13.456 -18.372  91.462  1.00 66.93           N  
ATOM   4112  CA  ASP B 304      14.176 -17.414  92.309  1.00 69.23           C  
ATOM   4113  C   ASP B 304      13.220 -16.261  92.680  1.00 67.40           C  
ATOM   4114  O   ASP B 304      12.121 -16.158  92.132  1.00 66.09           O  
ATOM   4115  CB  ASP B 304      15.449 -16.901  91.574  1.00 75.84           C  
ATOM   4116  CG  ASP B 304      16.659 -16.480  92.434  1.00 90.19           C  
ATOM   4117  OD1 ASP B 304      16.526 -16.343  93.671  1.00103.67           O  
ATOM   4118  OD2 ASP B 304      17.714 -16.237  91.807  1.00102.45           O1-
ATOM   4119  H   ASP B 304      12.920 -17.960  90.711  1.00 66.93           H  
ATOM   4120  HA  ASP B 304      14.452 -17.907  93.243  1.00 69.23           H  
ATOM   4121  HB3 ASP B 304      15.182 -16.053  90.940  1.00 75.84           H  
ATOM   4122  HB2 ASP B 304      15.789 -17.668  90.875  1.00 75.84           H  
ATOM   4123  N   THR B 305      13.656 -15.416  93.626  1.00 57.85           N  
ATOM   4124  CA  THR B 305      12.916 -14.254  94.121  1.00 65.41           C  
ATOM   4125  C   THR B 305      13.122 -13.029  93.188  1.00 61.35           C  
ATOM   4126  O   THR B 305      14.228 -12.839  92.677  1.00 56.10           O  
ATOM   4127  CB  THR B 305      13.391 -13.871  95.552  1.00 64.18           C  
ATOM   4128  CG2 THR B 305      13.286 -15.030  96.556  1.00 65.60           C  
ATOM   4129  OG1 THR B 305      14.704 -13.341  95.597  1.00 66.46           O  
ATOM   4130  H   THR B 305      14.584 -15.555  94.007  1.00 57.85           H  
ATOM   4131  HA  THR B 305      11.868 -14.546  94.177  1.00 65.41           H  
ATOM   4132  HB  THR B 305      12.738 -13.076  95.913  1.00 64.18           H  
ATOM   4133 HG21 THR B 305      13.554 -14.703  97.561  1.00 65.60           H  
ATOM   4134 HG22 THR B 305      12.267 -15.418  96.598  1.00 65.60           H  
ATOM   4135 HG23 THR B 305      13.946 -15.857  96.294  1.00 65.60           H  
ATOM   4136  HG1 THR B 305      15.326 -14.026  95.337  1.00 66.46           H  
ATOM   4137  N   PRO B 306      12.055 -12.226  92.966  1.00 63.63           N  
ATOM   4138  CA  PRO B 306      12.144 -11.001  92.153  1.00 65.86           C  
ATOM   4139  C   PRO B 306      12.809  -9.820  92.882  1.00 57.61           C  
ATOM   4140  O   PRO B 306      12.748  -9.732  94.109  1.00 55.93           O  
ATOM   4141  CB  PRO B 306      10.678 -10.682  91.847  1.00 68.11           C  
ATOM   4142  CG  PRO B 306       9.923 -11.184  93.063  1.00 71.11           C  
ATOM   4143  CD  PRO B 306      10.687 -12.444  93.444  1.00 69.66           C  
ATOM   4144  HA  PRO B 306      12.681 -11.199  91.223  1.00 65.86           H  
ATOM   4145  HB3 PRO B 306      10.379 -11.242  90.964  1.00 68.11           H  
ATOM   4146  HB2 PRO B 306      10.486  -9.627  91.645  1.00 68.11           H  
ATOM   4147  HG3 PRO B 306       8.869 -11.361  92.870  1.00 71.11           H  
ATOM   4148  HG2 PRO B 306       9.995 -10.451  93.868  1.00 71.11           H  
ATOM   4149  HD2 PRO B 306      10.633 -12.622  94.519  1.00 69.66           H  
ATOM   4150  HD3 PRO B 306      10.267 -13.308  92.926  1.00 69.66           H  
ATOM   4151  N   THR B 307      13.387  -8.917  92.081  1.00 53.95           N  
ATOM   4152  CA  THR B 307      13.909  -7.621  92.503  1.00 51.11           C  
ATOM   4153  C   THR B 307      13.184  -6.535  91.691  1.00 58.78           C  
ATOM   4154  O   THR B 307      13.255  -6.557  90.463  1.00 46.93           O  
ATOM   4155  CB  THR B 307      15.429  -7.526  92.199  1.00 56.86           C  
ATOM   4156  CG2 THR B 307      16.068  -6.136  92.396  1.00 56.30           C  
ATOM   4157  OG1 THR B 307      16.114  -8.435  93.036  1.00 61.29           O  
ATOM   4158  H   THR B 307      13.393  -9.080  91.081  1.00 53.95           H  
ATOM   4159  HA  THR B 307      13.738  -7.451  93.568  1.00 51.11           H  
ATOM   4160  HB  THR B 307      15.609  -7.848  91.173  1.00 56.86           H  
ATOM   4161 HG21 THR B 307      17.151  -6.187  92.275  1.00 56.30           H  
ATOM   4162 HG22 THR B 307      15.703  -5.410  91.670  1.00 56.30           H  
ATOM   4163 HG23 THR B 307      15.864  -5.745  93.393  1.00 56.30           H  
ATOM   4164  HG1 THR B 307      15.781  -9.319  92.860  1.00 61.29           H  
ATOM   4165  N   THR B 308      12.519  -5.606  92.395  1.00 49.59           N  
ATOM   4166  CA  THR B 308      11.858  -4.426  91.829  1.00 54.74           C  
ATOM   4167  C   THR B 308      12.719  -3.167  92.073  1.00 54.36           C  
ATOM   4168  O   THR B 308      13.527  -3.146  93.003  1.00 59.50           O  
ATOM   4169  CB  THR B 308      10.480  -4.190  92.507  1.00 53.66           C  
ATOM   4170  CG2 THR B 308       9.494  -5.351  92.331  1.00 52.71           C  
ATOM   4171  OG1 THR B 308      10.607  -3.934  93.895  1.00 54.69           O  
ATOM   4172  H   THR B 308      12.504  -5.663  93.404  1.00 49.59           H  
ATOM   4173  HA  THR B 308      11.705  -4.547  90.757  1.00 54.74           H  
ATOM   4174  HB  THR B 308      10.019  -3.307  92.060  1.00 53.66           H  
ATOM   4175 HG21 THR B 308       8.522  -5.078  92.739  1.00 52.71           H  
ATOM   4176 HG22 THR B 308       9.344  -5.596  91.282  1.00 52.71           H  
ATOM   4177 HG23 THR B 308       9.831  -6.255  92.839  1.00 52.71           H  
ATOM   4178  HG1 THR B 308      11.146  -3.150  94.018  1.00 54.69           H  
ATOM   4179  N   GLY B 309      12.510  -2.132  91.244  1.00 49.91           N  
ATOM   4180  CA  GLY B 309      13.194  -0.849  91.377  1.00 43.53           C  
ATOM   4181  C   GLY B 309      12.305   0.278  90.839  1.00 48.06           C  
ATOM   4182  O   GLY B 309      11.437   0.057  89.992  1.00 42.50           O  
ATOM   4183  H   GLY B 309      11.834  -2.213  90.493  1.00 49.91           H  
ATOM   4184  HA3 GLY B 309      14.125  -0.877  90.809  1.00 43.53           H  
ATOM   4185  HA2 GLY B 309      13.447  -0.641  92.419  1.00 43.53           H  
ATOM   4186  N   ILE B 310      12.579   1.503  91.317  1.00 44.78           N  
ATOM   4187  CA  ILE B 310      11.989   2.753  90.834  1.00 46.22           C  
ATOM   4188  C   ILE B 310      13.126   3.748  90.543  1.00 52.22           C  
ATOM   4189  O   ILE B 310      13.260   4.176  89.402  1.00 42.55           O  
ATOM   4190  CB  ILE B 310      10.975   3.393  91.839  1.00 42.56           C  
ATOM   4191  CG1 ILE B 310       9.770   2.453  92.077  1.00 43.10           C  
ATOM   4192  CG2 ILE B 310      10.487   4.795  91.397  1.00 41.98           C  
ATOM   4193  CD1 ILE B 310       8.726   2.983  93.072  1.00 46.12           C  
ATOM   4194  H   ILE B 310      13.305   1.604  92.011  1.00 44.78           H  
ATOM   4195  HA  ILE B 310      11.471   2.580  89.888  1.00 46.22           H  
ATOM   4196  HB  ILE B 310      11.477   3.513  92.800  1.00 42.56           H  
ATOM   4197 HG13 ILE B 310      10.118   1.486  92.439  1.00 43.10           H  
ATOM   4198 HG12 ILE B 310       9.278   2.247  91.129  1.00 43.10           H  
ATOM   4199 HG21 ILE B 310       9.780   5.225  92.104  1.00 41.98           H  
ATOM   4200 HG22 ILE B 310      11.297   5.520  91.324  1.00 41.98           H  
ATOM   4201 HG23 ILE B 310       9.998   4.747  90.424  1.00 41.98           H  
ATOM   4202 HD11 ILE B 310       8.087   2.175  93.421  1.00 46.12           H  
ATOM   4203 HD12 ILE B 310       9.194   3.439  93.945  1.00 46.12           H  
ATOM   4204 HD13 ILE B 310       8.073   3.724  92.610  1.00 46.12           H  
ATOM   4205  N   TYR B 311      13.926   4.082  91.567  1.00 46.89           N  
ATOM   4206  CA  TYR B 311      15.017   5.060  91.493  1.00 52.11           C  
ATOM   4207  C   TYR B 311      16.360   4.396  91.138  1.00 52.50           C  
ATOM   4208  O   TYR B 311      16.419   3.179  90.953  1.00 55.76           O  
ATOM   4209  CB  TYR B 311      15.087   5.805  92.844  1.00 47.07           C  
ATOM   4210  CG  TYR B 311      13.797   6.522  93.204  1.00 42.60           C  
ATOM   4211  CD1 TYR B 311      13.454   7.718  92.541  1.00 46.16           C  
ATOM   4212  CD2 TYR B 311      12.921   5.977  94.166  1.00 49.93           C  
ATOM   4213  CE1 TYR B 311      12.234   8.356  92.831  1.00 48.03           C  
ATOM   4214  CE2 TYR B 311      11.698   6.614  94.451  1.00 45.47           C  
ATOM   4215  CZ  TYR B 311      11.351   7.799  93.773  1.00 46.73           C  
ATOM   4216  OH  TYR B 311      10.161   8.414  94.017  1.00 47.92           O  
ATOM   4217  H   TYR B 311      13.756   3.687  92.480  1.00 46.89           H  
ATOM   4218  HA  TYR B 311      14.801   5.791  90.712  1.00 52.11           H  
ATOM   4219  HB3 TYR B 311      15.883   6.551  92.830  1.00 47.07           H  
ATOM   4220  HB2 TYR B 311      15.345   5.109  93.644  1.00 47.07           H  
ATOM   4221  HD1 TYR B 311      14.115   8.142  91.799  1.00 46.16           H  
ATOM   4222  HD2 TYR B 311      13.173   5.058  94.676  1.00 49.93           H  
ATOM   4223  HE1 TYR B 311      11.969   9.271  92.328  1.00 48.03           H  
ATOM   4224  HE2 TYR B 311      11.024   6.184  95.177  1.00 45.47           H  
ATOM   4225  HH  TYR B 311       9.698   8.074  94.793  1.00 47.92           H  
ATOM   4226  N   ARG B 312      17.417   5.223  91.048  1.00 62.63           N  
ATOM   4227  CA  ARG B 312      18.815   4.820  90.843  1.00 73.04           C  
ATOM   4228  C   ARG B 312      19.298   3.826  91.919  1.00 83.49           C  
ATOM   4229  O   ARG B 312      19.006   4.022  93.099  1.00 72.15           O  
ATOM   4230  CB  ARG B 312      19.710   6.080  90.830  1.00 78.62           C  
ATOM   4231  CG  ARG B 312      19.388   7.110  89.720  1.00 79.05           C  
ATOM   4232  CD  ARG B 312      20.428   7.214  88.585  1.00 83.95           C  
ATOM   4233  NE  ARG B 312      20.394   6.067  87.653  1.00 91.96           N  
ATOM   4234  CZ  ARG B 312      21.141   4.945  87.643  1.00 97.56           C  
ATOM   4235  NH1 ARG B 312      22.084   4.686  88.562  1.00 99.56           N  
ATOM   4236  NH2 ARG B 312      20.937   4.050  86.670  1.00 94.24           N1+
ATOM   4237  H   ARG B 312      17.272   6.211  91.197  1.00 62.63           H  
ATOM   4238  HA  ARG B 312      18.889   4.337  89.870  1.00 73.04           H  
ATOM   4239  HB3 ARG B 312      20.759   5.791  90.772  1.00 78.62           H  
ATOM   4240  HB2 ARG B 312      19.618   6.582  91.794  1.00 78.62           H  
ATOM   4241  HG3 ARG B 312      19.224   8.100  90.147  1.00 79.05           H  
ATOM   4242  HG2 ARG B 312      18.431   6.848  89.269  1.00 79.05           H  
ATOM   4243  HD3 ARG B 312      21.426   7.263  89.019  1.00 83.95           H  
ATOM   4244  HD2 ARG B 312      20.306   8.151  88.041  1.00 83.95           H  
ATOM   4245  HE  ARG B 312      19.701   6.158  86.922  1.00 91.96           H  
ATOM   4246 HH12 ARG B 312      22.642   3.846  88.508  1.00 99.56           H  
ATOM   4247 HH11 ARG B 312      22.272   5.357  89.293  1.00 99.56           H  
ATOM   4248 HH22 ARG B 312      21.483   3.202  86.625  1.00 94.24           H  
ATOM   4249 HH21 ARG B 312      20.265   4.241  85.938  1.00 94.24           H  
ATOM   4250  N   GLU B 313      20.017   2.778  91.471  1.00100.44           N  
ATOM   4251  CA  GLU B 313      20.547   1.627  92.238  1.00110.54           C  
ATOM   4252  C   GLU B 313      19.428   0.655  92.595  1.00100.93           C  
ATOM   4253  O   GLU B 313      18.240   0.805  92.308  1.00 97.14           O  
ATOM   4254  CB  GLU B 313      21.333   2.011  93.521  1.00115.19           C  
ATOM   4255  CG  GLU B 313      22.488   3.015  93.303  1.00114.44           C  
ATOM   4256  CD  GLU B 313      23.272   3.386  94.575  1.00114.93           C  
ATOM   4257  OE1 GLU B 313      23.105   2.711  95.617  1.00110.60           O  
ATOM   4258  OE2 GLU B 313      24.047   4.362  94.479  1.00115.60           O1-
ATOM   4259  H   GLU B 313      20.204   2.734  90.481  1.00100.44           H  
ATOM   4260  HA  GLU B 313      21.233   1.111  91.566  1.00110.54           H  
ATOM   4261  HXT GLU B 313      19.764  -0.228  93.139  1.00100.93           H  
ATOM   4262  HB3 GLU B 313      21.746   1.099  93.957  1.00115.19           H  
ATOM   4263  HB2 GLU B 313      20.655   2.414  94.276  1.00115.19           H  
ATOM   4264  HG3 GLU B 313      22.097   3.934  92.864  1.00114.44           H  
ATOM   4265  HG2 GLU B 313      23.193   2.603  92.579  1.00114.44           H  
TER    4266      GLU B 313
ATOM   4267  N   LYS C   3      34.583  11.828  46.337  1.00 90.27           N1+
ATOM   4268  CA  LYS C   3      33.958  12.594  45.198  1.00 89.32           C  
ATOM   4269  C   LYS C   3      32.420  12.404  45.309  1.00 85.77           C  
ATOM   4270  O   LYS C   3      31.925  11.332  45.675  1.00 79.71           O  
ATOM   4271  CB  LYS C   3      34.529  12.118  43.834  1.00 95.24           C  
ATOM   4272  CG  LYS C   3      34.010  12.908  42.614  1.00107.30           C  
ATOM   4273  CD  LYS C   3      34.695  12.510  41.298  1.00111.53           C  
ATOM   4274  CE  LYS C   3      34.132  13.288  40.095  1.00111.30           C  
ATOM   4275  NZ  LYS C   3      34.784  12.906  38.829  1.00110.46           N1+
ATOM   4276  H1  LYS C   3      35.586  11.942  46.303  1.00 90.27           H  
ATOM   4277  H2  LYS C   3      34.229  12.187  47.213  1.00 90.27           H  
ATOM   4278  H3  LYS C   3      34.345  10.851  46.243  1.00 90.27           H  
ATOM   4279  HA  LYS C   3      34.239  13.632  45.387  1.00 89.32           H  
ATOM   4280  HB3 LYS C   3      34.326  11.055  43.683  1.00 95.24           H  
ATOM   4281  HB2 LYS C   3      35.616  12.214  43.851  1.00 95.24           H  
ATOM   4282  HG3 LYS C   3      34.149  13.976  42.787  1.00107.30           H  
ATOM   4283  HG2 LYS C   3      32.936  12.753  42.506  1.00107.30           H  
ATOM   4284  HD3 LYS C   3      34.569  11.437  41.139  1.00111.53           H  
ATOM   4285  HD2 LYS C   3      35.769  12.685  41.384  1.00111.53           H  
ATOM   4286  HE3 LYS C   3      34.262  14.361  40.242  1.00111.30           H  
ATOM   4287  HE2 LYS C   3      33.062  13.107  39.999  1.00111.30           H  
ATOM   4288  HZ1 LYS C   3      34.646  11.919  38.658  1.00110.46           H  
ATOM   4289  HZ2 LYS C   3      34.374  13.433  38.069  1.00110.46           H  
ATOM   4290  HZ3 LYS C   3      35.773  13.104  38.879  1.00110.46           H  
ATOM   4291  N   ALA C   4      31.688  13.478  44.962  1.00 73.25           N  
ATOM   4292  CA  ALA C   4      30.226  13.519  44.937  1.00 69.63           C  
ATOM   4293  C   ALA C   4      29.622  12.570  43.888  1.00 65.97           C  
ATOM   4294  O   ALA C   4      30.187  12.412  42.805  1.00 54.97           O  
ATOM   4295  CB  ALA C   4      29.766  14.962  44.696  1.00 72.83           C  
ATOM   4296  H   ALA C   4      32.152  14.324  44.665  1.00 73.25           H  
ATOM   4297  HA  ALA C   4      29.891  13.208  45.928  1.00 69.63           H  
ATOM   4298  HB1 ALA C   4      28.679  15.042  44.726  1.00 72.83           H  
ATOM   4299  HB2 ALA C   4      30.162  15.628  45.462  1.00 72.83           H  
ATOM   4300  HB3 ALA C   4      30.104  15.336  43.730  1.00 72.83           H  
ATOM   4301  N   VAL C   5      28.490  11.952  44.250  1.00 53.72           N  
ATOM   4302  CA  VAL C   5      27.855  10.864  43.511  1.00 47.87           C  
ATOM   4303  C   VAL C   5      26.416  10.657  43.998  1.00 45.19           C  
ATOM   4304  O   VAL C   5      26.147  10.827  45.184  1.00 44.61           O  
ATOM   4305  CB  VAL C   5      28.670   9.534  43.645  1.00 44.90           C  
ATOM   4306  CG1 VAL C   5      29.016   9.146  45.097  1.00 49.24           C  
ATOM   4307  CG2 VAL C   5      28.068   8.319  42.909  1.00 49.24           C  
ATOM   4308  H   VAL C   5      28.069  12.174  45.144  1.00 53.72           H  
ATOM   4309  HA  VAL C   5      27.797  11.164  42.465  1.00 47.87           H  
ATOM   4310  HB  VAL C   5      29.619   9.719  43.153  1.00 44.90           H  
ATOM   4311 HG11 VAL C   5      29.533   8.187  45.138  1.00 49.24           H  
ATOM   4312 HG12 VAL C   5      29.675   9.880  45.559  1.00 49.24           H  
ATOM   4313 HG13 VAL C   5      28.131   9.070  45.722  1.00 49.24           H  
ATOM   4314 HG21 VAL C   5      28.756   7.473  42.928  1.00 49.24           H  
ATOM   4315 HG22 VAL C   5      27.132   7.980  43.353  1.00 49.24           H  
ATOM   4316 HG23 VAL C   5      27.876   8.547  41.864  1.00 49.24           H  
ATOM   4317  N   ILE C   6      25.531  10.284  43.061  1.00 50.77           N  
ATOM   4318  CA  ILE C   6      24.149   9.883  43.314  1.00 51.68           C  
ATOM   4319  C   ILE C   6      23.902   8.483  42.726  1.00 56.97           C  
ATOM   4320  O   ILE C   6      24.480   8.133  41.697  1.00 51.37           O  
ATOM   4321  CB  ILE C   6      23.118  10.893  42.709  1.00 51.95           C  
ATOM   4322  CG1 ILE C   6      21.638  10.467  42.906  1.00 46.86           C  
ATOM   4323  CG2 ILE C   6      23.388  11.240  41.229  1.00 51.82           C  
ATOM   4324  CD1 ILE C   6      20.612  11.582  42.680  1.00 45.10           C  
ATOM   4325  H   ILE C   6      25.843  10.169  42.106  1.00 50.77           H  
ATOM   4326  HA  ILE C   6      23.980   9.825  44.389  1.00 51.68           H  
ATOM   4327  HB  ILE C   6      23.239  11.810  43.283  1.00 51.95           H  
ATOM   4328 HG13 ILE C   6      21.498  10.084  43.916  1.00 46.86           H  
ATOM   4329 HG12 ILE C   6      21.396   9.646  42.231  1.00 46.86           H  
ATOM   4330 HG21 ILE C   6      22.675  11.974  40.854  1.00 51.82           H  
ATOM   4331 HG22 ILE C   6      24.381  11.668  41.092  1.00 51.82           H  
ATOM   4332 HG23 ILE C   6      23.319  10.362  40.588  1.00 51.82           H  
ATOM   4333 HD11 ILE C   6      19.802  11.522  43.408  1.00 45.10           H  
ATOM   4334 HD12 ILE C   6      21.071  12.562  42.777  1.00 45.10           H  
ATOM   4335 HD13 ILE C   6      20.170  11.512  41.686  1.00 45.10           H  
ATOM   4336  N   ALA C   7      23.002   7.744  43.387  1.00 49.49           N  
ATOM   4337  CA  ALA C   7      22.326   6.564  42.869  1.00 44.11           C  
ATOM   4338  C   ALA C   7      20.825   6.708  43.150  1.00 44.31           C  
ATOM   4339  O   ALA C   7      20.444   7.341  44.135  1.00 40.00           O  
ATOM   4340  CB  ALA C   7      22.906   5.299  43.521  1.00 43.92           C  
ATOM   4341  H   ALA C   7      22.606   8.114  44.243  1.00 49.49           H  
ATOM   4342  HA  ALA C   7      22.463   6.507  41.792  1.00 44.11           H  
ATOM   4343  HB1 ALA C   7      22.407   4.401  43.154  1.00 43.92           H  
ATOM   4344  HB2 ALA C   7      23.966   5.199  43.294  1.00 43.92           H  
ATOM   4345  HB3 ALA C   7      22.801   5.317  44.605  1.00 43.92           H  
ATOM   4346  N   ILE C   8      20.005   6.104  42.281  1.00 38.33           N  
ATOM   4347  CA  ILE C   8      18.546   6.061  42.377  1.00 40.75           C  
ATOM   4348  C   ILE C   8      18.030   4.650  42.042  1.00 44.19           C  
ATOM   4349  O   ILE C   8      18.753   3.862  41.427  1.00 42.78           O  
ATOM   4350  CB  ILE C   8      17.863   7.087  41.418  1.00 42.66           C  
ATOM   4351  CG1 ILE C   8      18.156   6.868  39.911  1.00 43.84           C  
ATOM   4352  CG2 ILE C   8      18.169   8.536  41.838  1.00 42.48           C  
ATOM   4353  CD1 ILE C   8      17.274   7.717  38.985  1.00 43.86           C  
ATOM   4354  H   ILE C   8      20.401   5.606  41.492  1.00 38.33           H  
ATOM   4355  HA  ILE C   8      18.242   6.266  43.401  1.00 40.75           H  
ATOM   4356  HB  ILE C   8      16.786   6.968  41.550  1.00 42.66           H  
ATOM   4357 HG13 ILE C   8      18.019   5.825  39.627  1.00 43.84           H  
ATOM   4358 HG12 ILE C   8      19.203   7.094  39.710  1.00 43.84           H  
ATOM   4359 HG21 ILE C   8      17.551   9.248  41.292  1.00 42.48           H  
ATOM   4360 HG22 ILE C   8      17.976   8.686  42.899  1.00 42.48           H  
ATOM   4361 HG23 ILE C   8      19.211   8.795  41.650  1.00 42.48           H  
ATOM   4362 HD11 ILE C   8      17.240   7.287  37.985  1.00 43.86           H  
ATOM   4363 HD12 ILE C   8      16.249   7.785  39.350  1.00 43.86           H  
ATOM   4364 HD13 ILE C   8      17.665   8.729  38.890  1.00 43.86           H  
ATOM   4365  N   HIS C   9      16.772   4.376  42.427  1.00 38.83           N  
ATOM   4366  CA  HIS C   9      16.037   3.190  41.995  1.00 35.89           C  
ATOM   4367  C   HIS C   9      14.554   3.506  41.759  1.00 37.84           C  
ATOM   4368  O   HIS C   9      14.002   4.415  42.378  1.00 38.99           O  
ATOM   4369  CB  HIS C   9      16.286   1.984  42.936  1.00 39.59           C  
ATOM   4370  CG  HIS C   9      15.613   2.005  44.288  1.00 37.89           C  
ATOM   4371  CD2 HIS C   9      16.178   2.167  45.535  1.00 38.87           C  
ATOM   4372  ND1 HIS C   9      14.240   1.801  44.448  1.00 40.37           N  
ATOM   4373  CE1 HIS C   9      14.034   1.895  45.753  1.00 41.17           C  
ATOM   4374  NE2 HIS C   9      15.146   2.108  46.449  1.00 41.20           N  
ATOM   4375  H   HIS C   9      16.238   5.066  42.941  1.00 38.83           H  
ATOM   4376  HA  HIS C   9      16.429   2.927  41.018  1.00 35.89           H  
ATOM   4377  HB3 HIS C   9      17.357   1.848  43.083  1.00 39.59           H  
ATOM   4378  HB2 HIS C   9      15.950   1.072  42.442  1.00 39.59           H  
ATOM   4379  HD2 HIS C   9      17.198   2.311  45.838  1.00 38.87           H  
ATOM   4380  HE1 HIS C   9      13.060   1.808  46.201  1.00 41.17           H  
ATOM   4381  HE2 HIS C   9      15.216   2.207  47.453  1.00 41.20           H  
ATOM   4382  N   GLY C  10      13.953   2.710  40.863  1.00 35.47           N  
ATOM   4383  CA  GLY C  10      12.530   2.701  40.540  1.00 37.71           C  
ATOM   4384  C   GLY C  10      11.844   1.429  41.072  1.00 33.93           C  
ATOM   4385  O   GLY C  10      10.632   1.297  40.905  1.00 44.14           O  
ATOM   4386  H   GLY C  10      14.517   2.004  40.406  1.00 35.47           H  
ATOM   4387  HA3 GLY C  10      12.434   2.727  39.456  1.00 37.71           H  
ATOM   4388  HA2 GLY C  10      12.021   3.585  40.925  1.00 37.71           H  
ATOM   4389  N   GLY C  11      12.599   0.511  41.706  1.00 35.42           N  
ATOM   4390  CA  GLY C  11      12.087  -0.662  42.413  1.00 39.13           C  
ATOM   4391  C   GLY C  11      12.622  -1.965  41.813  1.00 42.26           C  
ATOM   4392  O   GLY C  11      12.904  -2.047  40.617  1.00 41.11           O  
ATOM   4393  H   GLY C  11      13.588   0.688  41.802  1.00 35.42           H  
ATOM   4394  HA3 GLY C  11      10.997  -0.697  42.432  1.00 39.13           H  
ATOM   4395  HA2 GLY C  11      12.423  -0.577  43.445  1.00 39.13           H  
ATOM   4396  N   ALA C  12      12.724  -2.989  42.679  1.00 40.68           N  
ATOM   4397  CA  ALA C  12      13.171  -4.349  42.376  1.00 41.70           C  
ATOM   4398  C   ALA C  12      11.985  -5.322  42.321  1.00 53.56           C  
ATOM   4399  O   ALA C  12      11.013  -5.145  43.057  1.00 53.14           O  
ATOM   4400  CB  ALA C  12      14.161  -4.793  43.465  1.00 42.32           C  
ATOM   4401  H   ALA C  12      12.456  -2.833  43.643  1.00 40.68           H  
ATOM   4402  HA  ALA C  12      13.680  -4.374  41.417  1.00 41.70           H  
ATOM   4403  HB1 ALA C  12      14.543  -5.795  43.272  1.00 42.32           H  
ATOM   4404  HB2 ALA C  12      15.021  -4.126  43.512  1.00 42.32           H  
ATOM   4405  HB3 ALA C  12      13.694  -4.800  44.451  1.00 42.32           H  
ATOM   4406  N   GLY C  13      12.109  -6.354  41.473  1.00 46.35           N  
ATOM   4407  CA  GLY C  13      11.084  -7.381  41.320  1.00 52.81           C  
ATOM   4408  C   GLY C  13      11.396  -8.267  40.110  1.00 56.69           C  
ATOM   4409  O   GLY C  13      12.468  -8.182  39.506  1.00 57.87           O  
ATOM   4410  H   GLY C  13      12.938  -6.444  40.899  1.00 46.35           H  
ATOM   4411  HA3 GLY C  13      10.104  -6.918  41.184  1.00 52.81           H  
ATOM   4412  HA2 GLY C  13      11.042  -7.995  42.220  1.00 52.81           H  
ATOM   4413  N   ALA C  14      10.437  -9.146  39.777  1.00 65.08           N  
ATOM   4414  CA  ALA C  14      10.492 -10.063  38.640  1.00 74.44           C  
ATOM   4415  C   ALA C  14      10.168  -9.330  37.326  1.00 71.22           C  
ATOM   4416  O   ALA C  14       9.010  -9.308  36.908  1.00 69.97           O  
ATOM   4417  CB  ALA C  14       9.535 -11.238  38.903  1.00 73.93           C  
ATOM   4418  H   ALA C  14       9.583  -9.172  40.315  1.00 65.08           H  
ATOM   4419  HA  ALA C  14      11.498 -10.477  38.569  1.00 74.44           H  
ATOM   4420  HB1 ALA C  14       9.533 -11.937  38.066  1.00 73.93           H  
ATOM   4421  HB2 ALA C  14       9.838 -11.797  39.789  1.00 73.93           H  
ATOM   4422  HB3 ALA C  14       8.509 -10.901  39.058  1.00 73.93           H  
ATOM   4423  N   ILE C  15      11.202  -8.728  36.716  1.00 73.70           N  
ATOM   4424  CA  ILE C  15      11.114  -8.031  35.435  1.00 83.54           C  
ATOM   4425  C   ILE C  15      11.690  -8.986  34.372  1.00 84.73           C  
ATOM   4426  O   ILE C  15      12.899  -9.231  34.362  1.00 92.50           O  
ATOM   4427  CB  ILE C  15      11.933  -6.700  35.413  1.00 84.65           C  
ATOM   4428  CG1 ILE C  15      11.664  -5.805  36.648  1.00 82.89           C  
ATOM   4429  CG2 ILE C  15      11.661  -5.899  34.119  1.00 78.44           C  
ATOM   4430  CD1 ILE C  15      12.648  -4.633  36.791  1.00 81.15           C  
ATOM   4431  H   ILE C  15      12.122  -8.782  37.129  1.00 73.70           H  
ATOM   4432  HA  ILE C  15      10.075  -7.799  35.191  1.00 83.54           H  
ATOM   4433  HB  ILE C  15      12.997  -6.943  35.431  1.00 84.65           H  
ATOM   4434 HG13 ILE C  15      11.728  -6.385  37.568  1.00 82.89           H  
ATOM   4435 HG12 ILE C  15      10.644  -5.422  36.609  1.00 82.89           H  
ATOM   4436 HG21 ILE C  15      12.287  -5.011  34.057  1.00 78.44           H  
ATOM   4437 HG22 ILE C  15      11.847  -6.480  33.217  1.00 78.44           H  
ATOM   4438 HG23 ILE C  15      10.624  -5.567  34.075  1.00 78.44           H  
ATOM   4439 HD11 ILE C  15      12.661  -4.254  37.814  1.00 81.15           H  
ATOM   4440 HD12 ILE C  15      13.665  -4.921  36.533  1.00 81.15           H  
ATOM   4441 HD13 ILE C  15      12.376  -3.810  36.137  1.00 81.15           H  
ATOM   4442  N   SER C  16      10.802  -9.540  33.532  1.00 86.68           N  
ATOM   4443  CA  SER C  16      11.149 -10.520  32.505  1.00 88.31           C  
ATOM   4444  C   SER C  16      11.490  -9.818  31.181  1.00 94.01           C  
ATOM   4445  O   SER C  16      10.620  -9.186  30.583  1.00 85.58           O  
ATOM   4446  CB  SER C  16       9.988 -11.526  32.364  1.00 95.02           C  
ATOM   4447  OG  SER C  16      10.220 -12.470  31.334  1.00100.44           O  
ATOM   4448  H   SER C  16       9.824  -9.303  33.610  1.00 86.68           H  
ATOM   4449  HA  SER C  16      12.021 -11.090  32.833  1.00 88.31           H  
ATOM   4450  HB3 SER C  16       9.053 -11.005  32.162  1.00 95.02           H  
ATOM   4451  HB2 SER C  16       9.847 -12.067  33.300  1.00 95.02           H  
ATOM   4452  HG  SER C  16       9.520 -13.127  31.366  1.00100.44           H  
ATOM   4453  N   ARG C  17      12.747  -9.996  30.740  1.00 90.42           N  
ATOM   4454  CA  ARG C  17      13.307  -9.539  29.463  1.00 91.99           C  
ATOM   4455  C   ARG C  17      12.556 -10.073  28.225  1.00 95.01           C  
ATOM   4456  O   ARG C  17      12.428  -9.341  27.245  1.00 89.06           O  
ATOM   4457  CB  ARG C  17      14.811  -9.910  29.464  1.00 87.61           C  
ATOM   4458  CG  ARG C  17      15.578  -9.843  28.129  1.00 87.35           C  
ATOM   4459  CD  ARG C  17      15.662  -8.454  27.473  1.00 84.34           C  
ATOM   4460  NE  ARG C  17      16.292  -8.552  26.143  1.00 84.22           N  
ATOM   4461  CZ  ARG C  17      16.614  -7.550  25.304  1.00 77.11           C  
ATOM   4462  NH1 ARG C  17      16.354  -6.268  25.588  1.00 65.49           N  
ATOM   4463  NH2 ARG C  17      17.214  -7.842  24.144  1.00 73.47           N1+
ATOM   4464  H   ARG C  17      13.382 -10.525  31.320  1.00 90.42           H  
ATOM   4465  HA  ARG C  17      13.220  -8.454  29.426  1.00 91.99           H  
ATOM   4466  HB3 ARG C  17      14.911 -10.937  29.820  1.00 87.61           H  
ATOM   4467  HB2 ARG C  17      15.326  -9.298  30.206  1.00 87.61           H  
ATOM   4468  HG3 ARG C  17      15.237 -10.603  27.424  1.00 87.35           H  
ATOM   4469  HG2 ARG C  17      16.598 -10.135  28.385  1.00 87.35           H  
ATOM   4470  HD3 ARG C  17      16.344  -7.842  28.064  1.00 84.34           H  
ATOM   4471  HD2 ARG C  17      14.706  -7.931  27.460  1.00 84.34           H  
ATOM   4472  HE  ARG C  17      16.500  -9.493  25.845  1.00 84.22           H  
ATOM   4473 HH12 ARG C  17      16.598  -5.530  24.945  1.00 65.49           H  
ATOM   4474 HH11 ARG C  17      15.823  -6.025  26.416  1.00 65.49           H  
ATOM   4475 HH22 ARG C  17      17.460  -7.106  23.499  1.00 73.47           H  
ATOM   4476 HH21 ARG C  17      17.420  -8.800  23.901  1.00 73.47           H  
ATOM   4477  N   ALA C  18      12.059 -11.320  28.300  1.00105.04           N  
ATOM   4478  CA  ALA C  18      11.294 -11.974  27.237  1.00 99.72           C  
ATOM   4479  C   ALA C  18       9.860 -11.437  27.070  1.00102.25           C  
ATOM   4480  O   ALA C  18       9.294 -11.596  25.989  1.00 99.81           O  
ATOM   4481  CB  ALA C  18      11.269 -13.485  27.514  1.00 95.43           C  
ATOM   4482  H   ALA C  18      12.190 -11.853  29.148  1.00105.04           H  
ATOM   4483  HA  ALA C  18      11.818 -11.813  26.293  1.00 99.72           H  
ATOM   4484  HB1 ALA C  18      10.733 -14.023  26.731  1.00 95.43           H  
ATOM   4485  HB2 ALA C  18      12.279 -13.893  27.555  1.00 95.43           H  
ATOM   4486  HB3 ALA C  18      10.781 -13.709  28.464  1.00 95.43           H  
ATOM   4487  N   GLN C  19       9.304 -10.823  28.128  1.00 99.58           N  
ATOM   4488  CA  GLN C  19       7.941 -10.287  28.169  1.00 98.61           C  
ATOM   4489  C   GLN C  19       7.891  -8.756  27.994  1.00 95.52           C  
ATOM   4490  O   GLN C  19       6.799  -8.220  27.807  1.00 86.75           O  
ATOM   4491  CB  GLN C  19       7.283 -10.717  29.495  1.00107.82           C  
ATOM   4492  CG  GLN C  19       7.097 -12.247  29.605  1.00113.35           C  
ATOM   4493  CD  GLN C  19       6.507 -12.704  30.942  1.00117.49           C  
ATOM   4494  NE2 GLN C  19       6.070 -13.964  31.002  1.00111.56           N  
ATOM   4495  OE1 GLN C  19       6.462 -11.954  31.914  1.00112.27           O  
ATOM   4496  H   GLN C  19       9.842 -10.722  28.978  1.00 99.58           H  
ATOM   4497  HA  GLN C  19       7.351 -10.710  27.354  1.00 98.61           H  
ATOM   4498  HB3 GLN C  19       6.307 -10.239  29.596  1.00107.82           H  
ATOM   4499  HB2 GLN C  19       7.885 -10.347  30.325  1.00107.82           H  
ATOM   4500  HG3 GLN C  19       8.053 -12.756  29.479  1.00113.35           H  
ATOM   4501  HG2 GLN C  19       6.452 -12.593  28.797  1.00113.35           H  
ATOM   4502 HE22 GLN C  19       5.679 -14.319  31.863  1.00111.56           H  
ATOM   4503 HE21 GLN C  19       6.123 -14.566  30.194  1.00111.56           H  
ATOM   4504  N   MET C  20       9.055  -8.086  28.042  1.00102.97           N  
ATOM   4505  CA  MET C  20       9.206  -6.648  27.837  1.00 97.73           C  
ATOM   4506  C   MET C  20       9.666  -6.376  26.398  1.00 91.91           C  
ATOM   4507  O   MET C  20      10.636  -6.986  25.946  1.00 89.87           O  
ATOM   4508  CB  MET C  20      10.252  -6.107  28.835  1.00 98.71           C  
ATOM   4509  CG  MET C  20       9.807  -6.115  30.311  1.00 95.93           C  
ATOM   4510  SD  MET C  20       9.432  -4.489  31.022  1.00109.32           S  
ATOM   4511  CE  MET C  20       7.914  -4.091  30.121  1.00108.04           C  
ATOM   4512  H   MET C  20       9.913  -8.599  28.187  1.00102.97           H  
ATOM   4513  HA  MET C  20       8.257  -6.136  28.008  1.00 97.73           H  
ATOM   4514  HB3 MET C  20      10.519  -5.087  28.558  1.00 98.71           H  
ATOM   4515  HB2 MET C  20      11.173  -6.684  28.740  1.00 98.71           H  
ATOM   4516  HG3 MET C  20      10.606  -6.538  30.918  1.00 95.93           H  
ATOM   4517  HG2 MET C  20       8.947  -6.769  30.459  1.00 95.93           H  
ATOM   4518  HE1 MET C  20       7.503  -3.145  30.474  1.00108.04           H  
ATOM   4519  HE2 MET C  20       8.124  -4.001  29.056  1.00108.04           H  
ATOM   4520  HE3 MET C  20       7.166  -4.870  30.265  1.00108.04           H  
ATOM   4521  N   SER C  21       8.990  -5.431  25.725  1.00 88.23           N  
ATOM   4522  CA  SER C  21       9.416  -4.885  24.434  1.00 87.96           C  
ATOM   4523  C   SER C  21      10.469  -3.779  24.631  1.00 80.66           C  
ATOM   4524  O   SER C  21      10.515  -3.160  25.695  1.00 87.99           O  
ATOM   4525  CB  SER C  21       8.178  -4.388  23.653  1.00 89.44           C  
ATOM   4526  OG  SER C  21       7.670  -3.157  24.132  1.00 90.31           O  
ATOM   4527  H   SER C  21       8.196  -4.978  26.160  1.00 88.23           H  
ATOM   4528  HA  SER C  21       9.869  -5.690  23.852  1.00 87.96           H  
ATOM   4529  HB3 SER C  21       7.384  -5.135  23.675  1.00 89.44           H  
ATOM   4530  HB2 SER C  21       8.439  -4.249  22.603  1.00 89.44           H  
ATOM   4531  HG  SER C  21       7.208  -3.327  24.959  1.00 90.31           H  
ATOM   4532  N   LEU C  22      11.271  -3.525  23.583  1.00 71.43           N  
ATOM   4533  CA  LEU C  22      12.300  -2.479  23.568  1.00 78.11           C  
ATOM   4534  C   LEU C  22      11.733  -1.054  23.738  1.00 79.81           C  
ATOM   4535  O   LEU C  22      12.393  -0.229  24.366  1.00 70.65           O  
ATOM   4536  CB  LEU C  22      13.157  -2.632  22.289  1.00 78.43           C  
ATOM   4537  CG  LEU C  22      14.375  -1.682  22.178  1.00 78.84           C  
ATOM   4538  CD1 LEU C  22      15.359  -1.842  23.357  1.00 74.07           C  
ATOM   4539  CD2 LEU C  22      15.077  -1.836  20.813  1.00 81.90           C  
ATOM   4540  H   LEU C  22      11.181  -4.072  22.739  1.00 71.43           H  
ATOM   4541  HA  LEU C  22      12.939  -2.670  24.430  1.00 78.11           H  
ATOM   4542  HB3 LEU C  22      12.513  -2.485  21.420  1.00 78.43           H  
ATOM   4543  HB2 LEU C  22      13.514  -3.661  22.224  1.00 78.43           H  
ATOM   4544  HG  LEU C  22      14.003  -0.659  22.202  1.00 78.84           H  
ATOM   4545 HD11 LEU C  22      16.401  -1.765  23.048  1.00 74.07           H  
ATOM   4546 HD12 LEU C  22      15.194  -1.065  24.105  1.00 74.07           H  
ATOM   4547 HD13 LEU C  22      15.243  -2.804  23.855  1.00 74.07           H  
ATOM   4548 HD21 LEU C  22      15.179  -0.869  20.319  1.00 81.90           H  
ATOM   4549 HD22 LEU C  22      16.077  -2.262  20.900  1.00 81.90           H  
ATOM   4550 HD23 LEU C  22      14.519  -2.483  20.136  1.00 81.90           H  
ATOM   4551  N   GLN C  23      10.509  -0.805  23.235  1.00 81.23           N  
ATOM   4552  CA  GLN C  23       9.774   0.450  23.415  1.00 84.00           C  
ATOM   4553  C   GLN C  23       9.453   0.742  24.892  1.00 79.06           C  
ATOM   4554  O   GLN C  23       9.678   1.866  25.338  1.00 63.96           O  
ATOM   4555  CB  GLN C  23       8.509   0.435  22.529  1.00 85.67           C  
ATOM   4556  CG  GLN C  23       7.627   1.700  22.644  1.00 89.49           C  
ATOM   4557  CD  GLN C  23       6.434   1.705  21.684  1.00 97.21           C  
ATOM   4558  NE2 GLN C  23       5.818   2.874  21.501  1.00 99.71           N  
ATOM   4559  OE1 GLN C  23       6.055   0.676  21.128  1.00100.66           O  
ATOM   4560  H   GLN C  23      10.018  -1.541  22.748  1.00 81.23           H  
ATOM   4561  HA  GLN C  23      10.420   1.254  23.057  1.00 84.00           H  
ATOM   4562  HB3 GLN C  23       7.911  -0.446  22.768  1.00 85.67           H  
ATOM   4563  HB2 GLN C  23       8.818   0.316  21.489  1.00 85.67           H  
ATOM   4564  HG3 GLN C  23       8.235   2.585  22.450  1.00 89.49           H  
ATOM   4565  HG2 GLN C  23       7.231   1.804  23.655  1.00 89.49           H  
ATOM   4566 HE22 GLN C  23       5.022   2.932  20.884  1.00 99.71           H  
ATOM   4567 HE21 GLN C  23       6.144   3.706  21.972  1.00 99.71           H  
ATOM   4568  N   GLN C  24       8.964  -0.279  25.619  1.00 73.82           N  
ATOM   4569  CA  GLN C  24       8.667  -0.219  27.052  1.00 71.58           C  
ATOM   4570  C   GLN C  24       9.917   0.012  27.914  1.00 59.61           C  
ATOM   4571  O   GLN C  24       9.877   0.869  28.795  1.00 56.04           O  
ATOM   4572  CB  GLN C  24       7.939  -1.501  27.493  1.00 87.67           C  
ATOM   4573  CG  GLN C  24       6.495  -1.605  26.972  1.00 95.44           C  
ATOM   4574  CD  GLN C  24       5.913  -2.999  27.210  1.00101.64           C  
ATOM   4575  NE2 GLN C  24       4.816  -3.087  27.964  1.00102.16           N  
ATOM   4576  OE1 GLN C  24       6.443  -3.988  26.708  1.00 95.16           O  
ATOM   4577  H   GLN C  24       8.826  -1.177  25.174  1.00 73.82           H  
ATOM   4578  HA  GLN C  24       7.998   0.628  27.215  1.00 71.58           H  
ATOM   4579  HB3 GLN C  24       7.911  -1.548  28.583  1.00 87.67           H  
ATOM   4580  HB2 GLN C  24       8.518  -2.368  27.173  1.00 87.67           H  
ATOM   4581  HG3 GLN C  24       6.460  -1.409  25.900  1.00 95.44           H  
ATOM   4582  HG2 GLN C  24       5.872  -0.844  27.444  1.00 95.44           H  
ATOM   4583 HE22 GLN C  24       4.399  -3.990  28.141  1.00102.16           H  
ATOM   4584 HE21 GLN C  24       4.397  -2.260  28.364  1.00102.16           H  
ATOM   4585  N   GLU C  25      11.000  -0.727  27.617  1.00 62.52           N  
ATOM   4586  CA  GLU C  25      12.311  -0.609  28.261  1.00 60.17           C  
ATOM   4587  C   GLU C  25      12.931   0.789  28.132  1.00 56.18           C  
ATOM   4588  O   GLU C  25      13.463   1.290  29.120  1.00 49.68           O  
ATOM   4589  CB  GLU C  25      13.271  -1.658  27.679  1.00 63.01           C  
ATOM   4590  CG  GLU C  25      12.908  -3.112  28.050  1.00 61.71           C  
ATOM   4591  CD  GLU C  25      13.716  -4.182  27.297  1.00 64.70           C  
ATOM   4592  OE1 GLU C  25      14.559  -3.821  26.447  1.00 64.04           O  
ATOM   4593  OE2 GLU C  25      13.487  -5.373  27.597  1.00 59.82           O1-
ATOM   4594  H   GLU C  25      10.937  -1.415  26.878  1.00 62.52           H  
ATOM   4595  HA  GLU C  25      12.185  -0.818  29.323  1.00 60.17           H  
ATOM   4596  HB3 GLU C  25      14.292  -1.452  28.007  1.00 63.01           H  
ATOM   4597  HB2 GLU C  25      13.275  -1.544  26.595  1.00 63.01           H  
ATOM   4598  HG3 GLU C  25      11.851  -3.295  27.866  1.00 61.71           H  
ATOM   4599  HG2 GLU C  25      13.055  -3.256  29.122  1.00 61.71           H  
ATOM   4600  N   LEU C  26      12.825   1.400  26.938  1.00 55.38           N  
ATOM   4601  CA  LEU C  26      13.325   2.747  26.665  1.00 51.33           C  
ATOM   4602  C   LEU C  26      12.608   3.847  27.464  1.00 48.84           C  
ATOM   4603  O   LEU C  26      13.279   4.810  27.820  1.00 48.86           O  
ATOM   4604  CB  LEU C  26      13.307   3.042  25.149  1.00 52.97           C  
ATOM   4605  CG  LEU C  26      14.457   2.375  24.358  1.00 55.89           C  
ATOM   4606  CD1 LEU C  26      14.256   2.558  22.838  1.00 61.23           C  
ATOM   4607  CD2 LEU C  26      15.853   2.853  24.817  1.00 49.98           C  
ATOM   4608  H   LEU C  26      12.385   0.919  26.164  1.00 55.38           H  
ATOM   4609  HA  LEU C  26      14.360   2.765  27.005  1.00 51.33           H  
ATOM   4610  HB3 LEU C  26      13.368   4.119  24.979  1.00 52.97           H  
ATOM   4611  HB2 LEU C  26      12.343   2.735  24.741  1.00 52.97           H  
ATOM   4612  HG  LEU C  26      14.415   1.304  24.554  1.00 55.89           H  
ATOM   4613 HD11 LEU C  26      14.332   1.604  22.318  1.00 61.23           H  
ATOM   4614 HD12 LEU C  26      13.275   2.972  22.602  1.00 61.23           H  
ATOM   4615 HD13 LEU C  26      14.992   3.227  22.394  1.00 61.23           H  
ATOM   4616 HD21 LEU C  26      16.525   3.057  23.983  1.00 49.98           H  
ATOM   4617 HD22 LEU C  26      15.796   3.765  25.412  1.00 49.98           H  
ATOM   4618 HD23 LEU C  26      16.336   2.093  25.431  1.00 49.98           H  
ATOM   4619  N   ARG C  27      11.314   3.679  27.804  1.00 51.18           N  
ATOM   4620  CA  ARG C  27      10.600   4.592  28.709  1.00 59.34           C  
ATOM   4621  C   ARG C  27      11.206   4.618  30.123  1.00 49.64           C  
ATOM   4622  O   ARG C  27      11.359   5.704  30.682  1.00 47.62           O  
ATOM   4623  CB  ARG C  27       9.104   4.238  28.813  1.00 69.63           C  
ATOM   4624  CG  ARG C  27       8.318   4.354  27.496  1.00 79.39           C  
ATOM   4625  CD  ARG C  27       6.827   3.999  27.656  1.00 94.33           C  
ATOM   4626  NE  ARG C  27       6.096   5.010  28.447  1.00106.71           N  
ATOM   4627  CZ  ARG C  27       4.947   4.856  29.134  1.00106.01           C  
ATOM   4628  NH1 ARG C  27       4.279   3.692  29.167  1.00103.20           N  
ATOM   4629  NH2 ARG C  27       4.457   5.902  29.811  1.00 99.82           N1+
ATOM   4630  H   ARG C  27      10.814   2.858  27.492  1.00 51.18           H  
ATOM   4631  HA  ARG C  27      10.684   5.600  28.296  1.00 59.34           H  
ATOM   4632  HB3 ARG C  27       8.646   4.903  29.546  1.00 69.63           H  
ATOM   4633  HB2 ARG C  27       8.988   3.234  29.219  1.00 69.63           H  
ATOM   4634  HG3 ARG C  27       8.760   3.773  26.690  1.00 79.39           H  
ATOM   4635  HG2 ARG C  27       8.400   5.394  27.176  1.00 79.39           H  
ATOM   4636  HD3 ARG C  27       6.776   3.072  28.228  1.00 94.33           H  
ATOM   4637  HD2 ARG C  27       6.353   3.793  26.695  1.00 94.33           H  
ATOM   4638  HE  ARG C  27       6.528   5.923  28.462  1.00106.71           H  
ATOM   4639 HH12 ARG C  27       3.421   3.603  29.691  1.00103.20           H  
ATOM   4640 HH11 ARG C  27       4.637   2.895  28.661  1.00103.20           H  
ATOM   4641 HH22 ARG C  27       3.596   5.817  30.333  1.00 99.82           H  
ATOM   4642 HH21 ARG C  27       4.939   6.789  29.802  1.00 99.82           H  
ATOM   4643  N   TYR C  28      11.553   3.433  30.659  1.00 47.13           N  
ATOM   4644  CA  TYR C  28      12.223   3.287  31.952  1.00 48.49           C  
ATOM   4645  C   TYR C  28      13.646   3.864  31.937  1.00 47.34           C  
ATOM   4646  O   TYR C  28      13.995   4.571  32.878  1.00 44.78           O  
ATOM   4647  CB  TYR C  28      12.229   1.811  32.401  1.00 47.86           C  
ATOM   4648  CG  TYR C  28      10.860   1.226  32.699  1.00 54.70           C  
ATOM   4649  CD1 TYR C  28      10.157   1.628  33.852  1.00 56.18           C  
ATOM   4650  CD2 TYR C  28      10.295   0.252  31.849  1.00 57.35           C  
ATOM   4651  CE1 TYR C  28       8.906   1.057  34.156  1.00 56.41           C  
ATOM   4652  CE2 TYR C  28       9.029  -0.294  32.133  1.00 67.52           C  
ATOM   4653  CZ  TYR C  28       8.332   0.110  33.288  1.00 57.51           C  
ATOM   4654  OH  TYR C  28       7.107  -0.420  33.573  1.00 60.62           O  
ATOM   4655  H   TYR C  28      11.396   2.583  30.135  1.00 47.13           H  
ATOM   4656  HA  TYR C  28      11.648   3.858  32.684  1.00 48.49           H  
ATOM   4657  HB3 TYR C  28      12.819   1.712  33.313  1.00 47.86           H  
ATOM   4658  HB2 TYR C  28      12.733   1.191  31.659  1.00 47.86           H  
ATOM   4659  HD1 TYR C  28      10.584   2.366  34.512  1.00 56.18           H  
ATOM   4660  HD2 TYR C  28      10.834  -0.082  30.977  1.00 57.35           H  
ATOM   4661  HE1 TYR C  28       8.387   1.349  35.056  1.00 56.41           H  
ATOM   4662  HE2 TYR C  28       8.602  -1.032  31.470  1.00 67.52           H  
ATOM   4663  HH  TYR C  28       6.732  -0.076  34.387  1.00 60.62           H  
ATOM   4664  N   ILE C  29      14.419   3.595  30.869  1.00 44.23           N  
ATOM   4665  CA  ILE C  29      15.785   4.097  30.685  1.00 38.87           C  
ATOM   4666  C   ILE C  29      15.853   5.633  30.537  1.00 36.25           C  
ATOM   4667  O   ILE C  29      16.739   6.234  31.139  1.00 41.65           O  
ATOM   4668  CB  ILE C  29      16.499   3.410  29.479  1.00 45.77           C  
ATOM   4669  CG1 ILE C  29      16.708   1.894  29.714  1.00 44.47           C  
ATOM   4670  CG2 ILE C  29      17.818   4.066  29.007  1.00 45.08           C  
ATOM   4671  CD1 ILE C  29      17.836   1.517  30.686  1.00 45.16           C  
ATOM   4672  H   ILE C  29      14.058   3.006  30.130  1.00 44.23           H  
ATOM   4673  HA  ILE C  29      16.337   3.849  31.593  1.00 38.87           H  
ATOM   4674  HB  ILE C  29      15.814   3.486  28.635  1.00 45.77           H  
ATOM   4675 HG13 ILE C  29      16.906   1.415  28.754  1.00 44.47           H  
ATOM   4676 HG12 ILE C  29      15.788   1.441  30.074  1.00 44.47           H  
ATOM   4677 HG21 ILE C  29      18.289   3.473  28.223  1.00 45.08           H  
ATOM   4678 HG22 ILE C  29      17.658   5.060  28.588  1.00 45.08           H  
ATOM   4679 HG23 ILE C  29      18.532   4.161  29.825  1.00 45.08           H  
ATOM   4680 HD11 ILE C  29      17.765   0.468  30.969  1.00 45.16           H  
ATOM   4681 HD12 ILE C  29      18.812   1.658  30.223  1.00 45.16           H  
ATOM   4682 HD13 ILE C  29      17.805   2.106  31.602  1.00 45.16           H  
ATOM   4683  N   GLU C  30      14.904   6.236  29.796  1.00 49.64           N  
ATOM   4684  CA  GLU C  30      14.742   7.689  29.652  1.00 55.68           C  
ATOM   4685  C   GLU C  30      14.387   8.387  30.976  1.00 54.06           C  
ATOM   4686  O   GLU C  30      14.971   9.429  31.273  1.00 53.04           O  
ATOM   4687  CB  GLU C  30      13.671   8.005  28.587  1.00 62.38           C  
ATOM   4688  CG  GLU C  30      14.125   7.736  27.134  1.00 73.35           C  
ATOM   4689  CD  GLU C  30      12.989   7.758  26.093  1.00 83.43           C  
ATOM   4690  OE1 GLU C  30      11.926   8.360  26.367  1.00 73.23           O  
ATOM   4691  OE2 GLU C  30      13.207   7.161  25.016  1.00 92.83           O1-
ATOM   4692  H   GLU C  30      14.222   5.670  29.307  1.00 49.64           H  
ATOM   4693  HA  GLU C  30      15.694   8.100  29.313  1.00 55.68           H  
ATOM   4694  HB3 GLU C  30      13.358   9.048  28.672  1.00 62.38           H  
ATOM   4695  HB2 GLU C  30      12.781   7.411  28.804  1.00 62.38           H  
ATOM   4696  HG3 GLU C  30      14.650   6.783  27.071  1.00 73.35           H  
ATOM   4697  HG2 GLU C  30      14.857   8.490  26.846  1.00 73.35           H  
ATOM   4698  N   ALA C  31      13.462   7.789  31.749  1.00 52.49           N  
ATOM   4699  CA  ALA C  31      13.045   8.272  33.066  1.00 46.16           C  
ATOM   4700  C   ALA C  31      14.177   8.209  34.105  1.00 40.02           C  
ATOM   4701  O   ALA C  31      14.391   9.187  34.816  1.00 45.21           O  
ATOM   4702  CB  ALA C  31      11.817   7.480  33.538  1.00 48.92           C  
ATOM   4703  H   ALA C  31      13.016   6.942  31.423  1.00 52.49           H  
ATOM   4704  HA  ALA C  31      12.749   9.317  32.959  1.00 46.16           H  
ATOM   4705  HB1 ALA C  31      11.477   7.829  34.514  1.00 48.92           H  
ATOM   4706  HB2 ALA C  31      10.984   7.596  32.844  1.00 48.92           H  
ATOM   4707  HB3 ALA C  31      12.030   6.413  33.623  1.00 48.92           H  
ATOM   4708  N   LEU C  32      14.907   7.081  34.134  1.00 42.94           N  
ATOM   4709  CA  LEU C  32      16.077   6.853  34.982  1.00 46.51           C  
ATOM   4710  C   LEU C  32      17.256   7.781  34.634  1.00 53.12           C  
ATOM   4711  O   LEU C  32      17.902   8.273  35.558  1.00 43.25           O  
ATOM   4712  CB  LEU C  32      16.489   5.367  34.885  1.00 52.33           C  
ATOM   4713  CG  LEU C  32      15.540   4.400  35.631  1.00 46.54           C  
ATOM   4714  CD1 LEU C  32      15.697   2.950  35.125  1.00 45.66           C  
ATOM   4715  CD2 LEU C  32      15.673   4.509  37.165  1.00 45.39           C  
ATOM   4716  H   LEU C  32      14.657   6.318  33.516  1.00 42.94           H  
ATOM   4717  HA  LEU C  32      15.789   7.072  36.012  1.00 46.51           H  
ATOM   4718  HB3 LEU C  32      17.497   5.223  35.268  1.00 52.33           H  
ATOM   4719  HB2 LEU C  32      16.546   5.101  33.828  1.00 52.33           H  
ATOM   4720  HG  LEU C  32      14.520   4.692  35.388  1.00 46.54           H  
ATOM   4721 HD11 LEU C  32      14.722   2.501  34.932  1.00 45.66           H  
ATOM   4722 HD12 LEU C  32      16.264   2.894  34.195  1.00 45.66           H  
ATOM   4723 HD13 LEU C  32      16.211   2.312  35.839  1.00 45.66           H  
ATOM   4724 HD21 LEU C  32      15.675   3.536  37.655  1.00 45.39           H  
ATOM   4725 HD22 LEU C  32      16.591   5.018  37.460  1.00 45.39           H  
ATOM   4726 HD23 LEU C  32      14.839   5.070  37.586  1.00 45.39           H  
ATOM   4727  N   SER C  33      17.486   8.029  33.329  1.00 51.89           N  
ATOM   4728  CA  SER C  33      18.510   8.942  32.809  1.00 53.99           C  
ATOM   4729  C   SER C  33      18.259  10.398  33.224  1.00 42.44           C  
ATOM   4730  O   SER C  33      19.146  11.012  33.808  1.00 48.08           O  
ATOM   4731  CB  SER C  33      18.606   8.852  31.271  1.00 57.56           C  
ATOM   4732  OG  SER C  33      19.275   7.678  30.867  1.00 64.00           O  
ATOM   4733  H   SER C  33      16.914   7.570  32.633  1.00 51.89           H  
ATOM   4734  HA  SER C  33      19.473   8.643  33.227  1.00 53.99           H  
ATOM   4735  HB3 SER C  33      19.174   9.694  30.872  1.00 57.56           H  
ATOM   4736  HB2 SER C  33      17.622   8.891  30.806  1.00 57.56           H  
ATOM   4737  HG  SER C  33      18.663   6.941  30.955  1.00 64.00           H  
ATOM   4738  N   ALA C  34      17.052  10.915  32.940  1.00 40.66           N  
ATOM   4739  CA  ALA C  34      16.659  12.299  33.214  1.00 43.92           C  
ATOM   4740  C   ALA C  34      16.720  12.691  34.701  1.00 44.09           C  
ATOM   4741  O   ALA C  34      17.117  13.815  35.009  1.00 41.86           O  
ATOM   4742  CB  ALA C  34      15.249  12.532  32.652  1.00 43.76           C  
ATOM   4743  H   ALA C  34      16.364  10.345  32.467  1.00 40.66           H  
ATOM   4744  HA  ALA C  34      17.352  12.947  32.673  1.00 43.92           H  
ATOM   4745  HB1 ALA C  34      14.917  13.557  32.823  1.00 43.76           H  
ATOM   4746  HB2 ALA C  34      15.224  12.357  31.576  1.00 43.76           H  
ATOM   4747  HB3 ALA C  34      14.519  11.863  33.112  1.00 43.76           H  
ATOM   4748  N   ILE C  35      16.352  11.751  35.587  1.00 45.50           N  
ATOM   4749  CA  ILE C  35      16.307  11.953  37.035  1.00 44.17           C  
ATOM   4750  C   ILE C  35      17.702  11.904  37.685  1.00 44.01           C  
ATOM   4751  O   ILE C  35      17.975  12.742  38.546  1.00 44.54           O  
ATOM   4752  CB  ILE C  35      15.352  10.930  37.717  1.00 43.36           C  
ATOM   4753  CG1 ILE C  35      13.906  11.177  37.231  1.00 39.74           C  
ATOM   4754  CG2 ILE C  35      15.394  10.942  39.264  1.00 47.09           C  
ATOM   4755  CD1 ILE C  35      12.907  10.073  37.601  1.00 45.79           C  
ATOM   4756  H   ILE C  35      16.041  10.849  35.253  1.00 45.50           H  
ATOM   4757  HA  ILE C  35      15.905  12.952  37.220  1.00 44.17           H  
ATOM   4758  HB  ILE C  35      15.647   9.931  37.388  1.00 43.36           H  
ATOM   4759 HG13 ILE C  35      13.871  11.309  36.150  1.00 39.74           H  
ATOM   4760 HG12 ILE C  35      13.572  12.129  37.631  1.00 39.74           H  
ATOM   4761 HG21 ILE C  35      14.699  10.219  39.684  1.00 47.09           H  
ATOM   4762 HG22 ILE C  35      16.372  10.680  39.664  1.00 47.09           H  
ATOM   4763 HG23 ILE C  35      15.125  11.923  39.654  1.00 47.09           H  
ATOM   4764 HD11 ILE C  35      12.066  10.060  36.908  1.00 45.79           H  
ATOM   4765 HD12 ILE C  35      13.374   9.088  37.570  1.00 45.79           H  
ATOM   4766 HD13 ILE C  35      12.505  10.229  38.600  1.00 45.79           H  
ATOM   4767  N   VAL C  36      18.567  10.963  37.256  1.00 45.49           N  
ATOM   4768  CA  VAL C  36      19.939  10.867  37.762  1.00 46.88           C  
ATOM   4769  C   VAL C  36      20.837  12.011  37.243  1.00 47.78           C  
ATOM   4770  O   VAL C  36      21.684  12.474  38.001  1.00 48.97           O  
ATOM   4771  CB  VAL C  36      20.595   9.484  37.476  1.00 50.27           C  
ATOM   4772  CG1 VAL C  36      21.037   9.254  36.021  1.00 54.63           C  
ATOM   4773  CG2 VAL C  36      21.778   9.196  38.414  1.00 54.12           C  
ATOM   4774  H   VAL C  36      18.295  10.302  36.541  1.00 45.49           H  
ATOM   4775  HA  VAL C  36      19.885  10.975  38.848  1.00 46.88           H  
ATOM   4776  HB  VAL C  36      19.842   8.725  37.692  1.00 50.27           H  
ATOM   4777 HG11 VAL C  36      21.429   8.248  35.888  1.00 54.63           H  
ATOM   4778 HG12 VAL C  36      20.204   9.362  35.337  1.00 54.63           H  
ATOM   4779 HG13 VAL C  36      21.818   9.947  35.709  1.00 54.63           H  
ATOM   4780 HG21 VAL C  36      22.173   8.200  38.231  1.00 54.12           H  
ATOM   4781 HG22 VAL C  36      22.597   9.901  38.267  1.00 54.12           H  
ATOM   4782 HG23 VAL C  36      21.474   9.239  39.460  1.00 54.12           H  
ATOM   4783  N   GLU C  37      20.593  12.489  36.006  1.00 51.36           N  
ATOM   4784  CA  GLU C  37      21.239  13.668  35.419  1.00 63.04           C  
ATOM   4785  C   GLU C  37      20.895  14.970  36.153  1.00 55.08           C  
ATOM   4786  O   GLU C  37      21.795  15.781  36.355  1.00 48.65           O  
ATOM   4787  CB  GLU C  37      20.903  13.786  33.921  1.00 62.25           C  
ATOM   4788  CG  GLU C  37      21.644  12.740  33.062  1.00 70.11           C  
ATOM   4789  CD  GLU C  37      21.215  12.656  31.586  1.00 76.06           C  
ATOM   4790  OE1 GLU C  37      20.331  13.433  31.159  1.00 78.00           O  
ATOM   4791  OE2 GLU C  37      21.792  11.789  30.894  1.00 89.26           O1-
ATOM   4792  H   GLU C  37      19.896  12.038  35.428  1.00 51.36           H  
ATOM   4793  HA  GLU C  37      22.317  13.533  35.509  1.00 63.04           H  
ATOM   4794  HB3 GLU C  37      21.145  14.786  33.555  1.00 62.25           H  
ATOM   4795  HB2 GLU C  37      19.824  13.674  33.795  1.00 62.25           H  
ATOM   4796  HG3 GLU C  37      21.511  11.757  33.507  1.00 70.11           H  
ATOM   4797  HG2 GLU C  37      22.715  12.942  33.097  1.00 70.11           H  
ATOM   4798  N   THR C  38      19.629  15.126  36.584  1.00 50.19           N  
ATOM   4799  CA  THR C  38      19.187  16.244  37.425  1.00 46.49           C  
ATOM   4800  C   THR C  38      19.868  16.230  38.809  1.00 47.70           C  
ATOM   4801  O   THR C  38      20.254  17.293  39.292  1.00 48.62           O  
ATOM   4802  CB  THR C  38      17.646  16.245  37.629  1.00 50.44           C  
ATOM   4803  CG2 THR C  38      17.099  17.343  38.564  1.00 50.10           C  
ATOM   4804  OG1 THR C  38      17.015  16.405  36.373  1.00 46.20           O  
ATOM   4805  H   THR C  38      18.941  14.414  36.379  1.00 50.19           H  
ATOM   4806  HA  THR C  38      19.470  17.171  36.921  1.00 46.49           H  
ATOM   4807  HB  THR C  38      17.328  15.277  38.018  1.00 50.44           H  
ATOM   4808 HG21 THR C  38      16.010  17.378  38.537  1.00 50.10           H  
ATOM   4809 HG22 THR C  38      17.382  17.173  39.604  1.00 50.10           H  
ATOM   4810 HG23 THR C  38      17.466  18.328  38.274  1.00 50.10           H  
ATOM   4811  HG1 THR C  38      17.167  15.613  35.847  1.00 46.20           H  
ATOM   4812  N   GLY C  39      20.058  15.029  39.384  1.00 48.95           N  
ATOM   4813  CA  GLY C  39      20.746  14.822  40.654  1.00 43.53           C  
ATOM   4814  C   GLY C  39      22.253  15.103  40.542  1.00 49.20           C  
ATOM   4815  O   GLY C  39      22.803  15.754  41.426  1.00 48.07           O  
ATOM   4816  H   GLY C  39      19.713  14.203  38.914  1.00 48.95           H  
ATOM   4817  HA3 GLY C  39      20.600  13.785  40.944  1.00 43.53           H  
ATOM   4818  HA2 GLY C  39      20.299  15.445  41.431  1.00 43.53           H  
ATOM   4819  N   GLN C  40      22.904  14.658  39.451  1.00 52.14           N  
ATOM   4820  CA  GLN C  40      24.310  14.929  39.126  1.00 53.63           C  
ATOM   4821  C   GLN C  40      24.612  16.422  38.931  1.00 47.63           C  
ATOM   4822  O   GLN C  40      25.609  16.898  39.469  1.00 55.84           O  
ATOM   4823  CB  GLN C  40      24.729  14.142  37.867  1.00 55.35           C  
ATOM   4824  CG  GLN C  40      24.995  12.648  38.112  1.00 54.89           C  
ATOM   4825  CD  GLN C  40      25.176  11.904  36.790  1.00 54.87           C  
ATOM   4826  NE2 GLN C  40      26.388  11.425  36.518  1.00 56.51           N  
ATOM   4827  OE1 GLN C  40      24.233  11.769  36.015  1.00 51.57           O  
ATOM   4828  H   GLN C  40      22.397  14.104  38.771  1.00 52.14           H  
ATOM   4829  HA  GLN C  40      24.914  14.582  39.967  1.00 53.63           H  
ATOM   4830  HB3 GLN C  40      25.640  14.574  37.446  1.00 55.35           H  
ATOM   4831  HB2 GLN C  40      23.964  14.268  37.101  1.00 55.35           H  
ATOM   4832  HG3 GLN C  40      24.162  12.190  38.642  1.00 54.89           H  
ATOM   4833  HG2 GLN C  40      25.872  12.520  38.749  1.00 54.89           H  
ATOM   4834 HE22 GLN C  40      26.563  10.963  35.637  1.00 56.51           H  
ATOM   4835 HE21 GLN C  40      27.159  11.583  37.155  1.00 56.51           H  
ATOM   4836  N   LYS C  41      23.730  17.122  38.195  1.00 55.94           N  
ATOM   4837  CA  LYS C  41      23.770  18.567  37.954  1.00 64.20           C  
ATOM   4838  C   LYS C  41      23.641  19.406  39.235  1.00 63.37           C  
ATOM   4839  O   LYS C  41      24.326  20.420  39.348  1.00 58.61           O  
ATOM   4840  CB  LYS C  41      22.659  18.947  36.954  1.00 70.09           C  
ATOM   4841  CG  LYS C  41      23.011  18.639  35.488  1.00 80.43           C  
ATOM   4842  CD  LYS C  41      21.797  18.658  34.534  1.00 89.14           C  
ATOM   4843  CE  LYS C  41      20.865  19.882  34.638  1.00 93.45           C  
ATOM   4844  NZ  LYS C  41      21.549  21.150  34.329  1.00 94.26           N1+
ATOM   4845  H   LYS C  41      22.952  16.632  37.772  1.00 55.94           H  
ATOM   4846  HA  LYS C  41      24.739  18.795  37.505  1.00 64.20           H  
ATOM   4847  HB3 LYS C  41      22.458  20.017  37.022  1.00 70.09           H  
ATOM   4848  HB2 LYS C  41      21.729  18.452  37.238  1.00 70.09           H  
ATOM   4849  HG3 LYS C  41      23.491  17.663  35.419  1.00 80.43           H  
ATOM   4850  HG2 LYS C  41      23.761  19.353  35.145  1.00 80.43           H  
ATOM   4851  HD3 LYS C  41      21.201  17.761  34.702  1.00 89.14           H  
ATOM   4852  HD2 LYS C  41      22.157  18.568  33.508  1.00 89.14           H  
ATOM   4853  HE3 LYS C  41      20.425  19.948  35.634  1.00 93.45           H  
ATOM   4854  HE2 LYS C  41      20.033  19.765  33.943  1.00 93.45           H  
ATOM   4855  HZ1 LYS C  41      21.917  21.114  33.389  1.00 94.26           H  
ATOM   4856  HZ2 LYS C  41      20.895  21.916  34.405  1.00 94.26           H  
ATOM   4857  HZ3 LYS C  41      22.308  21.290  34.981  1.00 94.26           H  
ATOM   4858  N   MET C  42      22.789  18.960  40.172  1.00 59.18           N  
ATOM   4859  CA  MET C  42      22.614  19.573  41.487  1.00 52.54           C  
ATOM   4860  C   MET C  42      23.848  19.383  42.388  1.00 49.84           C  
ATOM   4861  O   MET C  42      24.312  20.371  42.951  1.00 51.62           O  
ATOM   4862  CB  MET C  42      21.343  19.018  42.150  1.00 52.63           C  
ATOM   4863  CG  MET C  42      20.033  19.605  41.610  1.00 53.10           C  
ATOM   4864  SD  MET C  42      18.553  18.809  42.293  1.00 51.17           S  
ATOM   4865  CE  MET C  42      18.557  19.473  43.982  1.00 45.66           C  
ATOM   4866  H   MET C  42      22.246  18.126  39.994  1.00 59.18           H  
ATOM   4867  HA  MET C  42      22.481  20.648  41.350  1.00 52.54           H  
ATOM   4868  HB3 MET C  42      21.376  19.220  43.218  1.00 52.63           H  
ATOM   4869  HB2 MET C  42      21.319  17.935  42.038  1.00 52.63           H  
ATOM   4870  HG3 MET C  42      19.996  19.513  40.526  1.00 53.10           H  
ATOM   4871  HG2 MET C  42      19.981  20.672  41.822  1.00 53.10           H  
ATOM   4872  HE1 MET C  42      17.663  19.146  44.513  1.00 45.66           H  
ATOM   4873  HE2 MET C  42      19.427  19.127  44.538  1.00 45.66           H  
ATOM   4874  HE3 MET C  42      18.567  20.563  43.967  1.00 45.66           H  
ATOM   4875  N   LEU C  43      24.385  18.150  42.477  1.00 51.10           N  
ATOM   4876  CA  LEU C  43      25.610  17.832  43.228  1.00 52.07           C  
ATOM   4877  C   LEU C  43      26.840  18.603  42.718  1.00 61.95           C  
ATOM   4878  O   LEU C  43      27.625  19.084  43.531  1.00 62.05           O  
ATOM   4879  CB  LEU C  43      25.908  16.318  43.160  1.00 50.91           C  
ATOM   4880  CG  LEU C  43      24.932  15.408  43.929  1.00 55.03           C  
ATOM   4881  CD1 LEU C  43      25.099  13.947  43.478  1.00 50.17           C  
ATOM   4882  CD2 LEU C  43      25.053  15.558  45.460  1.00 52.35           C  
ATOM   4883  H   LEU C  43      23.947  17.379  41.988  1.00 51.10           H  
ATOM   4884  HA  LEU C  43      25.446  18.129  44.265  1.00 52.07           H  
ATOM   4885  HB3 LEU C  43      26.915  16.119  43.529  1.00 50.91           H  
ATOM   4886  HB2 LEU C  43      25.917  16.019  42.110  1.00 50.91           H  
ATOM   4887  HG  LEU C  43      23.922  15.709  43.663  1.00 55.03           H  
ATOM   4888 HD11 LEU C  43      24.940  13.242  44.293  1.00 50.17           H  
ATOM   4889 HD12 LEU C  43      24.376  13.711  42.698  1.00 50.17           H  
ATOM   4890 HD13 LEU C  43      26.091  13.755  43.067  1.00 50.17           H  
ATOM   4891 HD21 LEU C  43      24.082  15.686  45.935  1.00 52.35           H  
ATOM   4892 HD22 LEU C  43      25.494  14.679  45.920  1.00 52.35           H  
ATOM   4893 HD23 LEU C  43      25.664  16.413  45.743  1.00 52.35           H  
ATOM   4894  N   GLU C  44      26.952  18.724  41.384  1.00 63.27           N  
ATOM   4895  CA  GLU C  44      27.966  19.493  40.663  1.00 74.01           C  
ATOM   4896  C   GLU C  44      27.872  21.008  40.931  1.00 68.31           C  
ATOM   4897  O   GLU C  44      28.908  21.654  41.085  1.00 65.61           O  
ATOM   4898  CB  GLU C  44      27.841  19.132  39.167  1.00 79.89           C  
ATOM   4899  CG  GLU C  44      28.796  19.862  38.197  1.00 93.25           C  
ATOM   4900  CD  GLU C  44      28.668  19.431  36.723  1.00 97.07           C  
ATOM   4901  OE1 GLU C  44      29.543  19.865  35.942  1.00104.52           O  
ATOM   4902  OE2 GLU C  44      27.719  18.688  36.379  1.00 94.87           O1-
ATOM   4903  H   GLU C  44      26.263  18.269  40.799  1.00 63.27           H  
ATOM   4904  HA  GLU C  44      28.944  19.157  41.012  1.00 74.01           H  
ATOM   4905  HB3 GLU C  44      26.812  19.310  38.852  1.00 79.89           H  
ATOM   4906  HB2 GLU C  44      28.005  18.059  39.062  1.00 79.89           H  
ATOM   4907  HG3 GLU C  44      29.825  19.699  38.520  1.00 93.25           H  
ATOM   4908  HG2 GLU C  44      28.624  20.938  38.238  1.00 93.25           H  
ATOM   4909  N   ALA C  45      26.634  21.527  41.028  1.00 60.15           N  
ATOM   4910  CA  ALA C  45      26.314  22.916  41.369  1.00 59.55           C  
ATOM   4911  C   ALA C  45      26.484  23.264  42.863  1.00 53.57           C  
ATOM   4912  O   ALA C  45      26.369  24.441  43.205  1.00 58.16           O  
ATOM   4913  CB  ALA C  45      24.884  23.226  40.898  1.00 59.43           C  
ATOM   4914  H   ALA C  45      25.839  20.922  40.875  1.00 60.15           H  
ATOM   4915  HA  ALA C  45      26.995  23.564  40.814  1.00 59.55           H  
ATOM   4916  HB1 ALA C  45      24.608  24.259  41.111  1.00 59.43           H  
ATOM   4917  HB2 ALA C  45      24.788  23.084  39.822  1.00 59.43           H  
ATOM   4918  HB3 ALA C  45      24.151  22.583  41.385  1.00 59.43           H  
ATOM   4919  N   GLY C  46      26.767  22.266  43.717  1.00 55.15           N  
ATOM   4920  CA  GLY C  46      27.044  22.460  45.139  1.00 54.65           C  
ATOM   4921  C   GLY C  46      25.784  22.384  46.015  1.00 58.30           C  
ATOM   4922  O   GLY C  46      25.871  22.733  47.192  1.00 52.16           O  
ATOM   4923  H   GLY C  46      26.841  21.322  43.362  1.00 55.15           H  
ATOM   4924  HA3 GLY C  46      27.557  23.407  45.314  1.00 54.65           H  
ATOM   4925  HA2 GLY C  46      27.725  21.672  45.461  1.00 54.65           H  
ATOM   4926  N   GLU C  47      24.638  21.919  45.481  1.00 56.54           N  
ATOM   4927  CA  GLU C  47      23.426  21.610  46.251  1.00 52.30           C  
ATOM   4928  C   GLU C  47      23.680  20.444  47.219  1.00 48.87           C  
ATOM   4929  O   GLU C  47      24.432  19.524  46.881  1.00 46.80           O  
ATOM   4930  CB  GLU C  47      22.266  21.229  45.307  1.00 57.31           C  
ATOM   4931  CG  GLU C  47      21.889  22.292  44.252  1.00 63.77           C  
ATOM   4932  CD  GLU C  47      21.144  23.490  44.850  1.00 71.05           C  
ATOM   4933  OE1 GLU C  47      21.746  24.586  44.880  1.00 74.62           O  
ATOM   4934  OE2 GLU C  47      19.976  23.294  45.253  1.00 84.83           O1-
ATOM   4935  H   GLU C  47      24.620  21.644  44.508  1.00 56.54           H  
ATOM   4936  HA  GLU C  47      23.147  22.496  46.825  1.00 52.30           H  
ATOM   4937  HB3 GLU C  47      21.383  20.984  45.900  1.00 57.31           H
[truncated: 292,959 more chars]
