# Supplementary material for: The effects of nature‐inspired amino acid substitutions on structural and biochemical properties of the E. coli L‐asparaginase EcAIII
Source: Protein Sci. 2023 Jun 1;32(6):e4647. doi: 10.1002/pro.4647 (PMC10204187; doi:10.1002/pro.4647)
Supplement: Supplementary file 5 — DATA S2. Supporting Information. [file PRO-32-e4647-s005.zip › docking_results_orthologs_EcAIII_PDB_files/EcAIII_mutants/M200W_2_2_ECA3_E_Coli.pdb]

TITLE     M200W_2_2_ECA3_E_Coli
REMARK   4      COMPLIES WITH FORMAT V. 3.0, 1-DEC-2006
REMARK 888
REMARK 888 WRITTEN BY MAESTRO (A PRODUCT OF SCHRODINGER, LLC)
ATOM      1  N   GLY A   2      21.217 -19.416  78.838  1.00 62.77           N1+
ATOM      2  CA  GLY A   2      21.486 -19.909  80.217  1.00 64.96           C  
ATOM      3  C   GLY A   2      20.156 -20.182  80.944  1.00 67.03           C  
ATOM      4  O   GLY A   2      19.216 -20.745  80.375  1.00 66.86           O  
ATOM      5  H1  GLY A   2      22.075 -19.297  78.318  1.00 62.77           H  
ATOM      6  H2  GLY A   2      20.640 -20.071  78.329  1.00 62.77           H  
ATOM      7  H3  GLY A   2      20.743 -18.524  78.850  1.00 62.77           H  
ATOM      8  HA3 GLY A   2      22.127 -19.178  80.711  1.00 64.96           H  
ATOM      9  HA2 GLY A   2      22.037 -20.836  80.058  1.00 64.96           H  
ATOM     10  N   LYS A   3      20.101 -19.807  82.234  1.00 60.97           N  
ATOM     11  CA  LYS A   3      18.937 -20.000  83.105  1.00 54.21           C  
ATOM     12  C   LYS A   3      17.851 -18.959  82.771  1.00 42.38           C  
ATOM     13  O   LYS A   3      18.182 -17.792  82.554  1.00 43.96           O  
ATOM     14  CB  LYS A   3      19.394 -19.914  84.584  1.00 63.69           C  
ATOM     15  CG  LYS A   3      18.826 -21.018  85.503  1.00 73.51           C  
ATOM     16  CD  LYS A   3      17.302 -21.001  85.737  1.00 78.03           C  
ATOM     17  CE  LYS A   3      16.778 -19.782  86.515  1.00 73.20           C  
ATOM     18  NZ  LYS A   3      17.148 -19.828  87.943  1.00 77.83           N1+
ATOM     19  H   LYS A   3      20.894 -19.347  82.656  1.00 60.97           H  
ATOM     20  HA  LYS A   3      18.535 -20.998  82.917  1.00 54.21           H  
ATOM     21  HB3 LYS A   3      19.221 -18.920  85.000  1.00 63.69           H  
ATOM     22  HB2 LYS A   3      20.478 -20.037  84.624  1.00 63.69           H  
ATOM     23  HG3 LYS A   3      19.341 -20.974  86.463  1.00 73.51           H  
ATOM     24  HG2 LYS A   3      19.098 -21.987  85.083  1.00 73.51           H  
ATOM     25  HD3 LYS A   3      17.019 -21.916  86.261  1.00 78.03           H  
ATOM     26  HD2 LYS A   3      16.784 -21.068  84.783  1.00 78.03           H  
ATOM     27  HE3 LYS A   3      15.692 -19.754  86.451  1.00 73.20           H  
ATOM     28  HE2 LYS A   3      17.141 -18.856  86.074  1.00 73.20           H  
ATOM     29  HZ1 LYS A   3      16.759 -19.026  88.418  1.00 77.83           H  
ATOM     30  HZ2 LYS A   3      16.770 -20.667  88.360  1.00 77.83           H  
ATOM     31  HZ3 LYS A   3      18.153 -19.824  88.039  1.00 77.83           H  
ATOM     32  N   ALA A   4      16.585 -19.411  82.734  1.00 33.44           N  
ATOM     33  CA  ALA A   4      15.410 -18.608  82.393  1.00 26.27           C  
ATOM     34  C   ALA A   4      15.196 -17.409  83.332  1.00 25.45           C  
ATOM     35  O   ALA A   4      15.403 -17.527  84.541  1.00 24.28           O  
ATOM     36  CB  ALA A   4      14.171 -19.512  82.371  1.00 26.20           C  
ATOM     37  H   ALA A   4      16.406 -20.387  82.916  1.00 33.44           H  
ATOM     38  HA  ALA A   4      15.583 -18.234  81.382  1.00 26.27           H  
ATOM     39  HB1 ALA A   4      13.294 -18.962  82.031  1.00 26.20           H  
ATOM     40  HB2 ALA A   4      14.312 -20.345  81.684  1.00 26.20           H  
ATOM     41  HB3 ALA A   4      13.951 -19.923  83.356  1.00 26.20           H  
ATOM     42  N   VAL A   5      14.804 -16.276  82.737  1.00 20.95           N  
ATOM     43  CA  VAL A   5      14.775 -14.968  83.383  1.00 20.72           C  
ATOM     44  C   VAL A   5      13.872 -14.009  82.597  1.00 21.22           C  
ATOM     45  O   VAL A   5      13.830 -14.078  81.371  1.00 20.27           O  
ATOM     46  CB  VAL A   5      16.216 -14.376  83.513  1.00 21.56           C  
ATOM     47  CG1 VAL A   5      17.010 -14.335  82.191  1.00 23.66           C  
ATOM     48  CG2 VAL A   5      16.294 -13.007  84.218  1.00 24.35           C  
ATOM     49  H   VAL A   5      14.606 -16.277  81.744  1.00 20.95           H  
ATOM     50  HA  VAL A   5      14.335 -15.089  84.373  1.00 20.72           H  
ATOM     51  HB  VAL A   5      16.757 -15.063  84.156  1.00 21.56           H  
ATOM     52 HG11 VAL A   5      17.993 -13.886  82.336  1.00 23.66           H  
ATOM     53 HG12 VAL A   5      17.175 -15.336  81.795  1.00 23.66           H  
ATOM     54 HG13 VAL A   5      16.500 -13.761  81.422  1.00 23.66           H  
ATOM     55 HG21 VAL A   5      17.331 -12.711  84.378  1.00 24.35           H  
ATOM     56 HG22 VAL A   5      15.817 -12.212  83.647  1.00 24.35           H  
ATOM     57 HG23 VAL A   5      15.822 -13.044  85.197  1.00 24.35           H  
ATOM     58  N   ILE A   6      13.178 -13.132  83.336  1.00 21.28           N  
ATOM     59  CA  ILE A   6      12.362 -12.039  82.813  1.00 20.96           C  
ATOM     60  C   ILE A   6      12.822 -10.710  83.433  1.00 21.70           C  
ATOM     61  O   ILE A   6      13.250 -10.677  84.587  1.00 20.97           O  
ATOM     62  CB  ILE A   6      10.837 -12.251  83.095  1.00 21.20           C  
ATOM     63  CG1 ILE A   6       9.943 -11.071  82.628  1.00 21.23           C  
ATOM     64  CG2 ILE A   6      10.529 -12.611  84.565  1.00 23.17           C  
ATOM     65  CD1 ILE A   6       8.445 -11.384  82.560  1.00 22.63           C  
ATOM     66  H   ILE A   6      13.276 -13.149  84.343  1.00 21.28           H  
ATOM     67  HA  ILE A   6      12.502 -11.969  81.734  1.00 20.96           H  
ATOM     68  HB  ILE A   6      10.543 -13.106  82.487  1.00 21.20           H  
ATOM     69 HG13 ILE A   6      10.262 -10.740  81.639  1.00 21.23           H  
ATOM     70 HG12 ILE A   6      10.075 -10.218  83.294  1.00 21.23           H  
ATOM     71 HG21 ILE A   6       9.465 -12.784  84.720  1.00 23.17           H  
ATOM     72 HG22 ILE A   6      11.043 -13.523  84.870  1.00 23.17           H  
ATOM     73 HG23 ILE A   6      10.835 -11.819  85.247  1.00 23.17           H  
ATOM     74 HD11 ILE A   6       7.984 -10.908  81.694  1.00 22.63           H  
ATOM     75 HD12 ILE A   6       8.272 -12.453  82.480  1.00 22.63           H  
ATOM     76 HD13 ILE A   6       7.928 -11.025  83.451  1.00 22.63           H  
ATOM     77  N   ALA A   7      12.674  -9.640  82.643  1.00 19.31           N  
ATOM     78  CA  ALA A   7      12.700  -8.252  83.076  1.00 18.64           C  
ATOM     79  C   ALA A   7      11.487  -7.539  82.469  1.00 18.51           C  
ATOM     80  O   ALA A   7      11.040  -7.909  81.383  1.00 18.16           O  
ATOM     81  CB  ALA A   7      14.020  -7.592  82.648  1.00 21.15           C  
ATOM     82  H   ALA A   7      12.345  -9.778  81.695  1.00 19.31           H  
ATOM     83  HA  ALA A   7      12.611  -8.200  84.159  1.00 18.64           H  
ATOM     84  HB1 ALA A   7      14.039  -6.535  82.915  1.00 21.15           H  
ATOM     85  HB2 ALA A   7      14.866  -8.069  83.139  1.00 21.15           H  
ATOM     86  HB3 ALA A   7      14.178  -7.665  81.573  1.00 21.15           H  
ATOM     87  N   ILE A   8      10.988  -6.522  83.182  1.00 18.14           N  
ATOM     88  CA  ILE A   8       9.880  -5.664  82.768  1.00 16.71           C  
ATOM     89  C   ILE A   8      10.203  -4.192  83.077  1.00 18.96           C  
ATOM     90  O   ILE A   8      11.093  -3.913  83.885  1.00 17.65           O  
ATOM     91  CB  ILE A   8       8.543  -6.046  83.476  1.00 18.34           C  
ATOM     92  CG1 ILE A   8       8.559  -5.912  85.020  1.00 18.25           C  
ATOM     93  CG2 ILE A   8       8.058  -7.443  83.045  1.00 19.05           C  
ATOM     94  CD1 ILE A   8       7.167  -6.023  85.657  1.00 19.95           C  
ATOM     95  H   ILE A   8      11.415  -6.282  84.069  1.00 18.14           H  
ATOM     96  HA  ILE A   8       9.750  -5.731  81.690  1.00 16.71           H  
ATOM     97  HB  ILE A   8       7.786  -5.351  83.108  1.00 18.34           H  
ATOM     98 HG13 ILE A   8       8.986  -4.961  85.334  1.00 18.25           H  
ATOM     99 HG12 ILE A   8       9.208  -6.681  85.442  1.00 18.25           H  
ATOM    100 HG21 ILE A   8       7.043  -7.635  83.389  1.00 19.05           H  
ATOM    101 HG22 ILE A   8       8.056  -7.540  81.961  1.00 19.05           H  
ATOM    102 HG23 ILE A   8       8.695  -8.229  83.449  1.00 19.05           H  
ATOM    103 HD11 ILE A   8       7.163  -5.569  86.646  1.00 19.95           H  
ATOM    104 HD12 ILE A   8       6.406  -5.519  85.060  1.00 19.95           H  
ATOM    105 HD13 ILE A   8       6.869  -7.064  85.773  1.00 19.95           H  
ATOM    106  N   HIS A   9       9.490  -3.266  82.432  1.00 17.36           N  
ATOM    107  CA  HIS A   9       9.511  -1.840  82.726  1.00 16.74           C  
ATOM    108  C   HIS A   9       8.099  -1.261  82.642  1.00 17.48           C  
ATOM    109  O   HIS A   9       7.243  -1.774  81.917  1.00 17.64           O  
ATOM    110  CB  HIS A   9      10.588  -1.061  81.932  1.00 17.59           C  
ATOM    111  CG  HIS A   9      10.266  -0.773  80.485  1.00 17.49           C  
ATOM    112  CD2 HIS A   9      10.774  -1.372  79.354  1.00 18.22           C  
ATOM    113  ND1 HIS A   9       9.343   0.203  80.093  1.00 19.29           N  
ATOM    114  CE1 HIS A   9       9.293   0.114  78.770  1.00 18.28           C  
ATOM    115  NE2 HIS A   9      10.130  -0.795  78.279  1.00 17.77           N  
ATOM    116  H   HIS A   9       8.787  -3.569  81.760  1.00 17.36           H  
ATOM    117  HA  HIS A   9       9.784  -1.753  83.772  1.00 16.74           H  
ATOM    118  HB3 HIS A   9      11.534  -1.596  81.985  1.00 17.59           H  
ATOM    119  HB2 HIS A   9      10.771  -0.100  82.413  1.00 17.59           H  
ATOM    120  HD2 HIS A   9      11.498  -2.153  79.230  1.00 18.22           H  
ATOM    121  HE1 HIS A   9       8.633   0.710  78.161  1.00 18.28           H  
ATOM    122  HE2 HIS A   9      10.226  -1.073  77.304  1.00 17.77           H  
ATOM    123  N   GLY A  10       7.885  -0.183  83.396  1.00 17.91           N  
ATOM    124  CA  GLY A  10       6.691   0.652  83.392  1.00 18.95           C  
ATOM    125  C   GLY A  10       7.021   2.083  82.953  1.00 19.19           C  
ATOM    126  O   GLY A  10       6.293   3.008  83.309  1.00 22.00           O  
ATOM    127  H   GLY A  10       8.678   0.164  83.929  1.00 17.91           H  
ATOM    128  HA3 GLY A  10       6.279   0.669  84.398  1.00 18.95           H  
ATOM    129  HA2 GLY A  10       5.917   0.253  82.736  1.00 18.95           H  
ATOM    130  N   GLY A  11       8.134   2.268  82.232  1.00 19.16           N  
ATOM    131  CA  GLY A  11       8.580   3.533  81.668  1.00 20.25           C  
ATOM    132  C   GLY A  11       9.712   4.206  82.458  1.00 20.61           C  
ATOM    133  O   GLY A  11       9.766   4.128  83.690  1.00 19.64           O  
ATOM    134  H   GLY A  11       8.618   1.440  81.907  1.00 19.16           H  
ATOM    135  HA3 GLY A  11       7.751   4.236  81.571  1.00 20.25           H  
ATOM    136  HA2 GLY A  11       8.906   3.307  80.657  1.00 20.25           H  
ATOM    137  N   ALA A  12      10.621   4.874  81.733  1.00 21.59           N  
ATOM    138  CA  ALA A  12      11.696   5.728  82.245  1.00 21.52           C  
ATOM    139  C   ALA A  12      11.248   7.196  82.207  1.00 24.15           C  
ATOM    140  O   ALA A  12      10.546   7.601  81.277  1.00 26.31           O  
ATOM    141  CB  ALA A  12      12.920   5.591  81.322  1.00 21.50           C  
ATOM    142  H   ALA A  12      10.490   4.873  80.722  1.00 21.59           H  
ATOM    143  HA  ALA A  12      11.975   5.461  83.256  1.00 21.52           H  
ATOM    144  HB1 ALA A  12      13.721   6.266  81.625  1.00 21.50           H  
ATOM    145  HB2 ALA A  12      13.327   4.583  81.365  1.00 21.50           H  
ATOM    146  HB3 ALA A  12      12.672   5.812  80.283  1.00 21.50           H  
ATOM    147  N   GLY A  13      11.670   8.008  83.185  1.00 21.60           N  
ATOM    148  CA  GLY A  13      11.327   9.424  83.222  1.00 23.88           C  
ATOM    149  C   GLY A  13      11.925  10.182  84.409  1.00 25.72           C  
ATOM    150  O   GLY A  13      12.774   9.676  85.148  1.00 23.96           O  
ATOM    151  H   GLY A  13      12.240   7.642  83.945  1.00 21.60           H  
ATOM    152  HA3 GLY A  13      10.241   9.523  83.251  1.00 23.88           H  
ATOM    153  HA2 GLY A  13      11.670   9.899  82.301  1.00 23.88           H  
ATOM    154  N   ALA A  14      11.478  11.432  84.576  1.00 27.71           N  
ATOM    155  CA  ALA A  14      11.820  12.316  85.684  1.00 30.38           C  
ATOM    156  C   ALA A  14      10.893  11.978  86.864  1.00 32.97           C  
ATOM    157  O   ALA A  14       9.812  12.545  87.017  1.00 35.67           O  
ATOM    158  CB  ALA A  14      11.595  13.770  85.237  1.00 31.15           C  
ATOM    159  H   ALA A  14      10.759  11.759  83.949  1.00 27.71           H  
ATOM    160  HA  ALA A  14      12.865  12.193  85.967  1.00 30.38           H  
ATOM    161  HB1 ALA A  14      11.811  14.462  86.052  1.00 31.15           H  
ATOM    162  HB2 ALA A  14      12.254  14.030  84.409  1.00 31.15           H  
ATOM    163  HB3 ALA A  14      10.568  13.950  84.915  1.00 31.15           H  
ATOM    164  N   ILE A  15      11.315  10.996  87.656  1.00 39.01           N  
ATOM    165  CA  ILE A  15      10.649  10.483  88.850  1.00 40.19           C  
ATOM    166  C   ILE A  15      11.602  10.778  90.024  1.00 39.92           C  
ATOM    167  O   ILE A  15      12.752  10.336  89.989  1.00 40.32           O  
ATOM    168  CB  ILE A  15      10.418   8.936  88.798  1.00 41.73           C  
ATOM    169  CG1 ILE A  15       9.831   8.433  87.455  1.00 48.28           C  
ATOM    170  CG2 ILE A  15       9.525   8.462  89.968  1.00 45.59           C  
ATOM    171  CD1 ILE A  15       9.956   6.914  87.261  1.00 43.79           C  
ATOM    172  H   ILE A  15      12.259  10.669  87.509  1.00 39.01           H  
ATOM    173  HA  ILE A  15       9.697  10.988  89.021  1.00 40.19           H  
ATOM    174  HB  ILE A  15      11.383   8.441  88.915  1.00 41.73           H  
ATOM    175 HG13 ILE A  15      10.338   8.896  86.610  1.00 48.28           H  
ATOM    176 HG12 ILE A  15       8.785   8.732  87.373  1.00 48.28           H  
ATOM    177 HG21 ILE A  15       9.400   7.381  89.967  1.00 45.59           H  
ATOM    178 HG22 ILE A  15       9.936   8.730  90.939  1.00 45.59           H  
ATOM    179 HG23 ILE A  15       8.530   8.903  89.905  1.00 45.59           H  
ATOM    180 HD11 ILE A  15       9.783   6.635  86.222  1.00 43.79           H  
ATOM    181 HD12 ILE A  15      10.945   6.554  87.538  1.00 43.79           H  
ATOM    182 HD13 ILE A  15       9.238   6.372  87.873  1.00 43.79           H  
ATOM    183  N   SER A  16      11.113  11.515  91.036  1.00 42.97           N  
ATOM    184  CA  SER A  16      11.898  11.927  92.203  1.00 44.83           C  
ATOM    185  C   SER A  16      11.114  11.713  93.507  1.00 38.20           C  
ATOM    186  O   SER A  16       9.891  11.848  93.520  1.00 35.38           O  
ATOM    187  CB  SER A  16      12.368  13.388  92.024  1.00 41.85           C  
ATOM    188  OG  SER A  16      11.315  14.324  92.139  1.00 46.11           O  
ATOM    189  H   SER A  16      10.153  11.828  91.016  1.00 42.97           H  
ATOM    190  HA  SER A  16      12.793  11.306  92.271  1.00 44.83           H  
ATOM    191  HB3 SER A  16      12.860  13.518  91.061  1.00 41.85           H  
ATOM    192  HB2 SER A  16      13.113  13.631  92.783  1.00 41.85           H  
ATOM    193  HG  SER A  16      10.820  14.323  91.315  1.00 46.11           H  
ATOM    194  N   ARG A  17      11.863  11.417  94.583  1.00 39.39           N  
ATOM    195  CA  ARG A  17      11.377  11.223  95.955  1.00 37.53           C  
ATOM    196  C   ARG A  17      10.688  12.460  96.561  1.00 38.78           C  
ATOM    197  O   ARG A  17       9.840  12.287  97.434  1.00 39.01           O  
ATOM    198  CB  ARG A  17      12.568  10.820  96.852  1.00 36.47           C  
ATOM    199  CG  ARG A  17      13.148   9.422  96.549  1.00 32.97           C  
ATOM    200  CD  ARG A  17      12.500   8.282  97.364  1.00 32.63           C  
ATOM    201  NE  ARG A  17      12.892   8.309  98.786  1.00 31.59           N  
ATOM    202  CZ  ARG A  17      12.449   7.512  99.777  1.00 30.74           C  
ATOM    203  NH1 ARG A  17      11.525   6.560  99.580  1.00 24.60           N  
ATOM    204  NH2 ARG A  17      12.948   7.674 101.008  1.00 30.41           N1+
ATOM    205  H   ARG A  17      12.861  11.323  94.465  1.00 39.39           H  
ATOM    206  HA  ARG A  17      10.644  10.414  95.948  1.00 37.53           H  
ATOM    207  HB3 ARG A  17      12.273  10.864  97.902  1.00 36.47           H  
ATOM    208  HB2 ARG A  17      13.357  11.567  96.748  1.00 36.47           H  
ATOM    209  HG3 ARG A  17      14.199   9.475  96.836  1.00 32.97           H  
ATOM    210  HG2 ARG A  17      13.166   9.186  95.485  1.00 32.97           H  
ATOM    211  HD3 ARG A  17      12.657   7.308  96.903  1.00 32.63           H  
ATOM    212  HD2 ARG A  17      11.424   8.452  97.375  1.00 32.63           H  
ATOM    213  HE  ARG A  17      13.577   9.012  99.023  1.00 31.59           H  
ATOM    214 HH12 ARG A  17      11.217   5.973 100.340  1.00 24.60           H  
ATOM    215 HH11 ARG A  17      11.067   6.467  98.680  1.00 24.60           H  
ATOM    216 HH22 ARG A  17      12.630   7.090 101.768  1.00 30.41           H  
ATOM    217 HH21 ARG A  17      13.643   8.383 101.191  1.00 30.41           H  
ATOM    218  N   ALA A  18      11.058  13.670  96.106  1.00 41.46           N  
ATOM    219  CA  ALA A  18      10.475  14.935  96.558  1.00 45.47           C  
ATOM    220  C   ALA A  18       9.058  15.183  96.013  1.00 45.59           C  
ATOM    221  O   ALA A  18       8.254  15.802  96.709  1.00 54.62           O  
ATOM    222  CB  ALA A  18      11.411  16.085  96.157  1.00 48.94           C  
ATOM    223  H   ALA A  18      11.762  13.735  95.386  1.00 41.46           H  
ATOM    224  HA  ALA A  18      10.414  14.915  97.648  1.00 45.47           H  
ATOM    225  HB1 ALA A  18      11.021  17.047  96.490  1.00 48.94           H  
ATOM    226  HB2 ALA A  18      12.398  15.961  96.604  1.00 48.94           H  
ATOM    227  HB3 ALA A  18      11.541  16.135  95.074  1.00 48.94           H  
ATOM    228  N   GLN A  19       8.784  14.696  94.791  1.00 48.52           N  
ATOM    229  CA  GLN A  19       7.498  14.832  94.101  1.00 52.08           C  
ATOM    230  C   GLN A  19       6.562  13.630  94.327  1.00 53.41           C  
ATOM    231  O   GLN A  19       5.378  13.736  94.008  1.00 50.62           O  
ATOM    232  CB  GLN A  19       7.770  15.040  92.593  1.00 58.92           C  
ATOM    233  CG  GLN A  19       8.544  16.332  92.249  1.00 66.27           C  
ATOM    234  CD  GLN A  19       7.810  17.608  92.668  1.00 73.98           C  
ATOM    235  NE2 GLN A  19       8.447  18.436  93.499  1.00 73.74           N  
ATOM    236  OE1 GLN A  19       6.685  17.850  92.239  1.00 80.67           O  
ATOM    237  H   GLN A  19       9.501  14.190  94.289  1.00 48.52           H  
ATOM    238  HA  GLN A  19       6.967  15.703  94.488  1.00 52.08           H  
ATOM    239  HB3 GLN A  19       6.826  15.042  92.045  1.00 58.92           H  
ATOM    240  HB2 GLN A  19       8.329  14.185  92.207  1.00 58.92           H  
ATOM    241  HG3 GLN A  19       8.711  16.378  91.172  1.00 66.27           H  
ATOM    242  HG2 GLN A  19       9.533  16.313  92.707  1.00 66.27           H  
ATOM    243 HE22 GLN A  19       7.998  19.288  93.801  1.00 73.74           H  
ATOM    244 HE21 GLN A  19       9.372  18.214  93.836  1.00 73.74           H  
ATOM    245  N   MET A  20       7.099  12.525  94.866  1.00 46.08           N  
ATOM    246  CA  MET A  20       6.385  11.281  95.141  1.00 47.13           C  
ATOM    247  C   MET A  20       6.180  11.100  96.652  1.00 42.44           C  
ATOM    248  O   MET A  20       6.947  11.630  97.454  1.00 49.76           O  
ATOM    249  CB  MET A  20       7.214  10.111  94.571  1.00 48.59           C  
ATOM    250  CG  MET A  20       7.250  10.064  93.032  1.00 52.71           C  
ATOM    251  SD  MET A  20       5.775   9.366  92.241  1.00 54.57           S  
ATOM    252  CE  MET A  20       6.027   7.609  92.605  1.00 52.86           C  
ATOM    253  H   MET A  20       8.078  12.528  95.115  1.00 46.08           H  
ATOM    254  HA  MET A  20       5.404  11.284  94.662  1.00 47.13           H  
ATOM    255  HB3 MET A  20       6.813   9.166  94.939  1.00 48.59           H  
ATOM    256  HB2 MET A  20       8.233  10.161  94.957  1.00 48.59           H  
ATOM    257  HG3 MET A  20       8.108   9.480  92.702  1.00 52.71           H  
ATOM    258  HG2 MET A  20       7.406  11.063  92.625  1.00 52.71           H  
ATOM    259  HE1 MET A  20       5.303   7.012  92.057  1.00 52.86           H  
ATOM    260  HE2 MET A  20       7.027   7.290  92.309  1.00 52.86           H  
ATOM    261  HE3 MET A  20       5.893   7.412  93.667  1.00 52.86           H  
ATOM    262  N   SER A  21       5.155  10.310  96.996  1.00 40.48           N  
ATOM    263  CA  SER A  21       4.872   9.834  98.349  1.00 34.68           C  
ATOM    264  C   SER A  21       5.136   8.323  98.427  1.00 35.52           C  
ATOM    265  O   SER A  21       5.081   7.638  97.406  1.00 33.49           O  
ATOM    266  CB  SER A  21       3.412  10.192  98.708  1.00 35.33           C  
ATOM    267  OG  SER A  21       2.462   9.425  97.991  1.00 39.19           O  
ATOM    268  H   SER A  21       4.566   9.928  96.269  1.00 40.48           H  
ATOM    269  HA  SER A  21       5.528  10.330  99.067  1.00 34.68           H  
ATOM    270  HB3 SER A  21       3.223  11.251  98.527  1.00 35.33           H  
ATOM    271  HB2 SER A  21       3.241  10.025  99.772  1.00 35.33           H  
ATOM    272  HG  SER A  21       2.436   9.756  97.087  1.00 39.19           H  
ATOM    273  N   LEU A  22       5.374   7.821  99.651  1.00 29.27           N  
ATOM    274  CA  LEU A  22       5.575   6.396  99.930  1.00 30.86           C  
ATOM    275  C   LEU A  22       4.354   5.522  99.566  1.00 30.54           C  
ATOM    276  O   LEU A  22       4.545   4.374  99.170  1.00 26.96           O  
ATOM    277  CB  LEU A  22       6.007   6.232 101.407  1.00 29.85           C  
ATOM    278  CG  LEU A  22       6.398   4.798 101.840  1.00 29.75           C  
ATOM    279  CD1 LEU A  22       7.570   4.230 101.010  1.00 31.32           C  
ATOM    280  CD2 LEU A  22       6.670   4.730 103.357  1.00 33.40           C  
ATOM    281  H   LEU A  22       5.409   8.440 100.447  1.00 29.27           H  
ATOM    282  HA  LEU A  22       6.400   6.073  99.294  1.00 30.86           H  
ATOM    283  HB3 LEU A  22       5.197   6.587 102.046  1.00 29.85           H  
ATOM    284  HB2 LEU A  22       6.853   6.893 101.604  1.00 29.85           H  
ATOM    285  HG  LEU A  22       5.537   4.154 101.668  1.00 29.75           H  
ATOM    286 HD11 LEU A  22       8.282   3.670 101.616  1.00 31.32           H  
ATOM    287 HD12 LEU A  22       7.203   3.547 100.243  1.00 31.32           H  
ATOM    288 HD13 LEU A  22       8.129   5.016 100.502  1.00 31.32           H  
ATOM    289 HD21 LEU A  22       6.069   3.948 103.822  1.00 33.40           H  
ATOM    290 HD22 LEU A  22       7.714   4.516 103.588  1.00 33.40           H  
ATOM    291 HD23 LEU A  22       6.422   5.665 103.860  1.00 33.40           H  
ATOM    292  N   GLN A  23       3.137   6.091  99.655  1.00 30.37           N  
ATOM    293  CA  GLN A  23       1.883   5.459  99.241  1.00 34.85           C  
ATOM    294  C   GLN A  23       1.840   5.177  97.727  1.00 30.50           C  
ATOM    295  O   GLN A  23       1.478   4.067  97.341  1.00 26.98           O  
ATOM    296  CB  GLN A  23       0.700   6.344  99.691  1.00 43.15           C  
ATOM    297  CG  GLN A  23      -0.688   5.716  99.441  1.00 52.81           C  
ATOM    298  CD  GLN A  23      -1.835   6.680  99.747  1.00 58.69           C  
ATOM    299  NE2 GLN A  23      -2.854   6.205 100.465  1.00 61.94           N  
ATOM    300  OE1 GLN A  23      -1.825   7.827  99.306  1.00 64.07           O  
ATOM    301  H   GLN A  23       3.066   7.047  99.973  1.00 30.37           H  
ATOM    302  HA  GLN A  23       1.811   4.503  99.763  1.00 34.85           H  
ATOM    303  HB3 GLN A  23       0.771   7.310  99.188  1.00 43.15           H  
ATOM    304  HB2 GLN A  23       0.796   6.555 100.757  1.00 43.15           H  
ATOM    305  HG3 GLN A  23      -0.790   4.805 100.032  1.00 52.81           H  
ATOM    306  HG2 GLN A  23      -0.796   5.419  98.399  1.00 52.81           H  
ATOM    307 HE22 GLN A  23      -3.637   6.803 100.685  1.00 61.94           H  
ATOM    308 HE21 GLN A  23      -2.844   5.255 100.808  1.00 61.94           H  
ATOM    309  N   GLN A  24       2.237   6.171  96.909  1.00 29.41           N  
ATOM    310  CA  GLN A  24       2.377   6.048  95.454  1.00 30.98           C  
ATOM    311  C   GLN A  24       3.417   4.996  95.055  1.00 26.41           C  
ATOM    312  O   GLN A  24       3.089   4.102  94.276  1.00 25.84           O  
ATOM    313  CB  GLN A  24       2.718   7.414  94.823  1.00 31.81           C  
ATOM    314  CG  GLN A  24       1.537   8.398  94.797  1.00 41.73           C  
ATOM    315  CD  GLN A  24       1.990   9.808  94.416  1.00 47.08           C  
ATOM    316  NE2 GLN A  24       1.463  10.349  93.317  1.00 50.88           N  
ATOM    317  OE1 GLN A  24       2.794  10.411  95.121  1.00 48.63           O  
ATOM    318  H   GLN A  24       2.531   7.051  97.310  1.00 29.41           H  
ATOM    319  HA  GLN A  24       1.416   5.718  95.056  1.00 30.98           H  
ATOM    320  HB3 GLN A  24       3.062   7.271  93.797  1.00 31.81           H  
ATOM    321  HB2 GLN A  24       3.562   7.854  95.354  1.00 31.81           H  
ATOM    322  HG3 GLN A  24       1.069   8.455  95.780  1.00 41.73           H  
ATOM    323  HG2 GLN A  24       0.771   8.044  94.106  1.00 41.73           H  
ATOM    324 HE22 GLN A  24       1.735  11.280  93.037  1.00 50.88           H  
ATOM    325 HE21 GLN A  24       0.801   9.837  92.753  1.00 50.88           H  
ATOM    326  N   GLU A  25       4.626   5.112  95.633  1.00 25.66           N  
ATOM    327  CA  GLU A  25       5.765   4.217  95.428  1.00 23.11           C  
ATOM    328  C   GLU A  25       5.453   2.744  95.722  1.00 23.50           C  
ATOM    329  O   GLU A  25       5.829   1.898  94.915  1.00 22.73           O  
ATOM    330  CB  GLU A  25       6.955   4.680  96.285  1.00 23.14           C  
ATOM    331  CG  GLU A  25       7.532   6.053  95.872  1.00 25.62           C  
ATOM    332  CD  GLU A  25       8.529   6.658  96.871  1.00 28.78           C  
ATOM    333  OE1 GLU A  25       8.983   5.941  97.790  1.00 29.12           O  
ATOM    334  OE2 GLU A  25       8.843   7.854  96.690  1.00 36.12           O1-
ATOM    335  H   GLU A  25       4.789   5.880  96.271  1.00 25.66           H  
ATOM    336  HA  GLU A  25       6.050   4.290  94.376  1.00 23.11           H  
ATOM    337  HB3 GLU A  25       7.751   3.933  96.248  1.00 23.14           H  
ATOM    338  HB2 GLU A  25       6.631   4.719  97.326  1.00 23.14           H  
ATOM    339  HG3 GLU A  25       6.727   6.769  95.721  1.00 25.62           H  
ATOM    340  HG2 GLU A  25       8.029   5.957  94.906  1.00 25.62           H  
ATOM    341  N   LEU A  26       4.742   2.465  96.830  1.00 21.70           N  
ATOM    342  CA  LEU A  26       4.325   1.113  97.205  1.00 22.36           C  
ATOM    343  C   LEU A  26       3.351   0.478  96.201  1.00 20.97           C  
ATOM    344  O   LEU A  26       3.538  -0.695  95.898  1.00 22.21           O  
ATOM    345  CB  LEU A  26       3.757   1.087  98.641  1.00 23.91           C  
ATOM    346  CG  LEU A  26       4.839   1.108  99.746  1.00 25.04           C  
ATOM    347  CD1 LEU A  26       4.201   1.282 101.139  1.00 26.18           C  
ATOM    348  CD2 LEU A  26       5.770  -0.123  99.694  1.00 25.27           C  
ATOM    349  H   LEU A  26       4.472   3.211  97.458  1.00 21.70           H  
ATOM    350  HA  LEU A  26       5.223   0.495  97.178  1.00 22.36           H  
ATOM    351  HB3 LEU A  26       3.153   0.190  98.786  1.00 23.91           H  
ATOM    352  HB2 LEU A  26       3.070   1.926  98.765  1.00 23.91           H  
ATOM    353  HG  LEU A  26       5.462   1.985  99.574  1.00 25.04           H  
ATOM    354 HD11 LEU A  26       4.762   1.999 101.737  1.00 26.18           H  
ATOM    355 HD12 LEU A  26       3.175   1.647 101.077  1.00 26.18           H  
ATOM    356 HD13 LEU A  26       4.170   0.347 101.699  1.00 26.18           H  
ATOM    357 HD21 LEU A  26       5.955  -0.551 100.679  1.00 25.27           H  
ATOM    358 HD22 LEU A  26       5.359  -0.920  99.072  1.00 25.27           H  
ATOM    359 HD23 LEU A  26       6.741   0.147  99.278  1.00 25.27           H  
ATOM    360  N   ARG A  27       2.393   1.246  95.648  1.00 22.32           N  
ATOM    361  CA  ARG A  27       1.495   0.765  94.588  1.00 24.61           C  
ATOM    362  C   ARG A  27       2.232   0.418  93.281  1.00 20.18           C  
ATOM    363  O   ARG A  27       1.865  -0.574  92.650  1.00 22.41           O  
ATOM    364  CB  ARG A  27       0.362   1.775  94.319  1.00 28.72           C  
ATOM    365  CG  ARG A  27      -0.627   1.912  95.492  1.00 38.88           C  
ATOM    366  CD  ARG A  27      -1.807   2.861  95.208  1.00 48.36           C  
ATOM    367  NE  ARG A  27      -1.406   4.283  95.186  1.00 61.39           N  
ATOM    368  CZ  ARG A  27      -2.005   5.323  95.800  1.00 67.41           C  
ATOM    369  NH1 ARG A  27      -3.110   5.182  96.547  1.00 70.46           N  
ATOM    370  NH2 ARG A  27      -1.479   6.547  95.661  1.00 65.92           N1+
ATOM    371  H   ARG A  27       2.299   2.213  95.925  1.00 22.32           H  
ATOM    372  HA  ARG A  27       1.037  -0.161  94.942  1.00 24.61           H  
ATOM    373  HB3 ARG A  27      -0.206   1.441  93.449  1.00 28.72           H  
ATOM    374  HB2 ARG A  27       0.781   2.745  94.051  1.00 28.72           H  
ATOM    375  HG3 ARG A  27      -0.064   2.306  96.336  1.00 38.88           H  
ATOM    376  HG2 ARG A  27      -0.999   0.943  95.827  1.00 38.88           H  
ATOM    377  HD3 ARG A  27      -2.658   2.631  95.849  1.00 48.36           H  
ATOM    378  HD2 ARG A  27      -2.151   2.675  94.190  1.00 48.36           H  
ATOM    379  HE  ARG A  27      -0.576   4.474  94.644  1.00 61.39           H  
ATOM    380 HH12 ARG A  27      -3.534   5.980  96.998  1.00 70.46           H  
ATOM    381 HH11 ARG A  27      -3.524   4.268  96.662  1.00 70.46           H  
ATOM    382 HH22 ARG A  27      -1.898   7.339  96.127  1.00 65.92           H  
ATOM    383 HH21 ARG A  27      -0.649   6.686  95.103  1.00 65.92           H  
ATOM    384  N   TYR A  28       3.270   1.196  92.920  1.00 21.69           N  
ATOM    385  CA  TYR A  28       4.156   0.898  91.791  1.00 22.17           C  
ATOM    386  C   TYR A  28       5.001  -0.365  92.024  1.00 21.28           C  
ATOM    387  O   TYR A  28       5.047  -1.207  91.131  1.00 21.18           O  
ATOM    388  CB  TYR A  28       5.042   2.117  91.453  1.00 21.93           C  
ATOM    389  CG  TYR A  28       4.323   3.224  90.703  1.00 25.84           C  
ATOM    390  CD1 TYR A  28       3.901   3.003  89.378  1.00 29.26           C  
ATOM    391  CD2 TYR A  28       4.096   4.479  91.301  1.00 31.26           C  
ATOM    392  CE1 TYR A  28       3.250   4.021  88.658  1.00 30.33           C  
ATOM    393  CE2 TYR A  28       3.407   5.487  90.597  1.00 39.59           C  
ATOM    394  CZ  TYR A  28       2.981   5.258  89.275  1.00 36.87           C  
ATOM    395  OH  TYR A  28       2.313   6.230  88.589  1.00 45.07           O  
ATOM    396  H   TYR A  28       3.509   2.001  93.482  1.00 21.69           H  
ATOM    397  HA  TYR A  28       3.518   0.694  90.929  1.00 22.17           H  
ATOM    398  HB3 TYR A  28       5.865   1.804  90.808  1.00 21.93           H  
ATOM    399  HB2 TYR A  28       5.510   2.516  92.353  1.00 21.93           H  
ATOM    400  HD1 TYR A  28       4.084   2.048  88.911  1.00 29.26           H  
ATOM    401  HD2 TYR A  28       4.455   4.676  92.298  1.00 31.26           H  
ATOM    402  HE1 TYR A  28       2.948   3.841  87.638  1.00 30.33           H  
ATOM    403  HE2 TYR A  28       3.217   6.440  91.068  1.00 39.59           H  
ATOM    404  HH  TYR A  28       2.037   5.943  87.714  1.00 45.07           H  
ATOM    405  N   ILE A  29       5.612  -0.497  93.216  1.00 19.03           N  
ATOM    406  CA  ILE A  29       6.412  -1.657  93.626  1.00 19.49           C  
ATOM    407  C   ILE A  29       5.595  -2.966  93.678  1.00 20.45           C  
ATOM    408  O   ILE A  29       6.085  -3.982  93.193  1.00 20.42           O  
ATOM    409  CB  ILE A  29       7.119  -1.411  94.997  1.00 20.18           C  
ATOM    410  CG1 ILE A  29       8.210  -0.316  94.901  1.00 21.07           C  
ATOM    411  CG2 ILE A  29       7.673  -2.662  95.719  1.00 21.62           C  
ATOM    412  CD1 ILE A  29       9.531  -0.742  94.247  1.00 21.32           C  
ATOM    413  H   ILE A  29       5.524   0.243  93.901  1.00 19.03           H  
ATOM    414  HA  ILE A  29       7.179  -1.797  92.862  1.00 19.49           H  
ATOM    415  HB  ILE A  29       6.359  -1.003  95.664  1.00 20.18           H  
ATOM    416 HG13 ILE A  29       8.425   0.055  95.904  1.00 21.07           H  
ATOM    417 HG12 ILE A  29       7.831   0.540  94.352  1.00 21.07           H  
ATOM    418 HG21 ILE A  29       8.226  -2.381  96.616  1.00 21.62           H  
ATOM    419 HG22 ILE A  29       6.879  -3.335  96.044  1.00 21.62           H  
ATOM    420 HG23 ILE A  29       8.347  -3.228  95.076  1.00 21.62           H  
ATOM    421 HD11 ILE A  29      10.149   0.128  94.026  1.00 21.32           H  
ATOM    422 HD12 ILE A  29      10.107  -1.380  94.915  1.00 21.32           H  
ATOM    423 HD13 ILE A  29       9.370  -1.274  93.311  1.00 21.32           H  
ATOM    424  N   GLU A  30       4.367  -2.907  94.222  1.00 19.76           N  
ATOM    425  CA  GLU A  30       3.412  -4.017  94.290  1.00 22.61           C  
ATOM    426  C   GLU A  30       2.932  -4.489  92.907  1.00 21.66           C  
ATOM    427  O   GLU A  30       2.839  -5.698  92.695  1.00 23.27           O  
ATOM    428  CB  GLU A  30       2.215  -3.615  95.177  1.00 27.29           C  
ATOM    429  CG  GLU A  30       2.565  -3.541  96.684  1.00 36.99           C  
ATOM    430  CD  GLU A  30       1.550  -2.796  97.571  1.00 43.95           C  
ATOM    431  OE1 GLU A  30       0.467  -2.408  97.074  1.00 55.86           O  
ATOM    432  OE2 GLU A  30       1.887  -2.613  98.762  1.00 42.99           O1-
ATOM    433  H   GLU A  30       4.048  -2.034  94.624  1.00 19.76           H  
ATOM    434  HA  GLU A  30       3.917  -4.863  94.761  1.00 22.61           H  
ATOM    435  HB3 GLU A  30       1.388  -4.313  95.038  1.00 27.29           H  
ATOM    436  HB2 GLU A  30       1.848  -2.647  94.831  1.00 27.29           H  
ATOM    437  HG3 GLU A  30       3.541  -3.075  96.822  1.00 36.99           H  
ATOM    438  HG2 GLU A  30       2.671  -4.556  97.070  1.00 36.99           H  
ATOM    439  N   ALA A  31       2.672  -3.540  91.989  1.00 20.25           N  
ATOM    440  CA  ALA A  31       2.293  -3.815  90.602  1.00 21.21           C  
ATOM    441  C   ALA A  31       3.436  -4.453  89.794  1.00 19.92           C  
ATOM    442  O   ALA A  31       3.199  -5.444  89.108  1.00 20.28           O  
ATOM    443  CB  ALA A  31       1.795  -2.525  89.935  1.00 21.29           C  
ATOM    444  H   ALA A  31       2.757  -2.565  92.243  1.00 20.25           H  
ATOM    445  HA  ALA A  31       1.462  -4.523  90.618  1.00 21.21           H  
ATOM    446  HB1 ALA A  31       1.483  -2.712  88.907  1.00 21.29           H  
ATOM    447  HB2 ALA A  31       0.933  -2.119  90.465  1.00 21.29           H  
ATOM    448  HB3 ALA A  31       2.565  -1.753  89.915  1.00 21.29           H  
ATOM    449  N   LEU A  32       4.655  -3.905  89.931  1.00 19.57           N  
ATOM    450  CA  LEU A  32       5.887  -4.417  89.323  1.00 20.36           C  
ATOM    451  C   LEU A  32       6.261  -5.822  89.833  1.00 22.34           C  
ATOM    452  O   LEU A  32       6.638  -6.663  89.019  1.00 20.75           O  
ATOM    453  CB  LEU A  32       7.034  -3.412  89.577  1.00 19.90           C  
ATOM    454  CG  LEU A  32       6.941  -2.114  88.741  1.00 20.97           C  
ATOM    455  CD1 LEU A  32       7.781  -0.979  89.368  1.00 23.67           C  
ATOM    456  CD2 LEU A  32       7.274  -2.349  87.251  1.00 21.02           C  
ATOM    457  H   LEU A  32       4.762  -3.083  90.512  1.00 19.57           H  
ATOM    458  HA  LEU A  32       5.716  -4.496  88.248  1.00 20.36           H  
ATOM    459  HB3 LEU A  32       7.999  -3.876  89.380  1.00 19.90           H  
ATOM    460  HB2 LEU A  32       7.043  -3.172  90.641  1.00 19.90           H  
ATOM    461  HG  LEU A  32       5.908  -1.777  88.777  1.00 20.97           H  
ATOM    462 HD11 LEU A  32       7.160  -0.107  89.573  1.00 23.67           H  
ATOM    463 HD12 LEU A  32       8.241  -1.273  90.312  1.00 23.67           H  
ATOM    464 HD13 LEU A  32       8.589  -0.645  88.723  1.00 23.67           H  
ATOM    465 HD21 LEU A  32       7.909  -1.571  86.831  1.00 21.02           H  
ATOM    466 HD22 LEU A  32       7.786  -3.298  87.093  1.00 21.02           H  
ATOM    467 HD23 LEU A  32       6.363  -2.367  86.651  1.00 21.02           H  
ATOM    468  N   SER A  33       6.116  -6.055  91.152  1.00 21.01           N  
ATOM    469  CA  SER A  33       6.376  -7.332  91.820  1.00 21.75           C  
ATOM    470  C   SER A  33       5.401  -8.443  91.390  1.00 20.10           C  
ATOM    471  O   SER A  33       5.847  -9.563  91.160  1.00 22.09           O  
ATOM    472  CB  SER A  33       6.357  -7.138  93.352  1.00 25.64           C  
ATOM    473  OG  SER A  33       6.712  -8.321  94.042  1.00 32.52           O  
ATOM    474  H   SER A  33       5.816  -5.299  91.754  1.00 21.01           H  
ATOM    475  HA  SER A  33       7.385  -7.641  91.543  1.00 21.75           H  
ATOM    476  HB3 SER A  33       5.373  -6.811  93.691  1.00 25.64           H  
ATOM    477  HB2 SER A  33       7.063  -6.367  93.652  1.00 25.64           H  
ATOM    478  HG  SER A  33       6.028  -8.981  93.900  1.00 32.52           H  
ATOM    479  N   ALA A  34       4.101  -8.118  91.285  1.00 19.58           N  
ATOM    480  CA  ALA A  34       3.049  -9.059  90.896  1.00 20.35           C  
ATOM    481  C   ALA A  34       3.173  -9.545  89.442  1.00 22.00           C  
ATOM    482  O   ALA A  34       2.964 -10.731  89.185  1.00 22.20           O  
ATOM    483  CB  ALA A  34       1.678  -8.409  91.136  1.00 21.95           C  
ATOM    484  H   ALA A  34       3.800  -7.177  91.502  1.00 19.58           H  
ATOM    485  HA  ALA A  34       3.125  -9.934  91.545  1.00 20.35           H  
ATOM    486  HB1 ALA A  34       0.865  -9.077  90.848  1.00 21.95           H  
ATOM    487  HB2 ALA A  34       1.541  -8.166  92.190  1.00 21.95           H  
ATOM    488  HB3 ALA A  34       1.567  -7.485  90.567  1.00 21.95           H  
ATOM    489  N   ILE A  35       3.524  -8.623  88.532  1.00 20.69           N  
ATOM    490  CA  ILE A  35       3.632  -8.872  87.095  1.00 21.17           C  
ATOM    491  C   ILE A  35       4.897  -9.663  86.721  1.00 20.91           C  
ATOM    492  O   ILE A  35       4.801 -10.572  85.894  1.00 21.74           O  
ATOM    493  CB  ILE A  35       3.577  -7.539  86.293  1.00 20.44           C  
ATOM    494  CG1 ILE A  35       2.183  -6.892  86.466  1.00 21.01           C  
ATOM    495  CG2 ILE A  35       3.913  -7.674  84.789  1.00 21.27           C  
ATOM    496  CD1 ILE A  35       2.091  -5.435  85.997  1.00 24.10           C  
ATOM    497  H   ILE A  35       3.678  -7.669  88.829  1.00 20.69           H  
ATOM    498  HA  ILE A  35       2.773  -9.478  86.796  1.00 21.17           H  
ATOM    499  HB  ILE A  35       4.311  -6.861  86.732  1.00 20.44           H  
ATOM    500 HG13 ILE A  35       1.859  -6.929  87.505  1.00 21.01           H  
ATOM    501 HG12 ILE A  35       1.459  -7.499  85.933  1.00 21.01           H  
ATOM    502 HG21 ILE A  35       3.844  -6.714  84.287  1.00 21.27           H  
ATOM    503 HG22 ILE A  35       4.927  -8.028  84.609  1.00 21.27           H  
ATOM    504 HG23 ILE A  35       3.226  -8.358  84.291  1.00 21.27           H  
ATOM    505 HD11 ILE A  35       1.317  -4.897  86.545  1.00 24.10           H  
ATOM    506 HD12 ILE A  35       3.031  -4.905  86.152  1.00 24.10           H  
ATOM    507 HD13 ILE A  35       1.839  -5.381  84.939  1.00 24.10           H  
ATOM    508  N   VAL A  36       6.045  -9.333  87.342  1.00 19.69           N  
ATOM    509  CA  VAL A  36       7.302 -10.052  87.118  1.00 21.59           C  
ATOM    510  C   VAL A  36       7.276 -11.471  87.725  1.00 24.85           C  
ATOM    511  O   VAL A  36       7.839 -12.376  87.114  1.00 25.98           O  
ATOM    512  CB  VAL A  36       8.537  -9.264  87.645  1.00 24.08           C  
ATOM    513  CG1 VAL A  36       8.694  -9.255  89.176  1.00 27.76           C  
ATOM    514  CG2 VAL A  36       9.850  -9.738  87.003  1.00 25.42           C  
ATOM    515  H   VAL A  36       6.067  -8.574  88.009  1.00 19.69           H  
ATOM    516  HA  VAL A  36       7.421 -10.163  86.038  1.00 21.59           H  
ATOM    517  HB  VAL A  36       8.403  -8.225  87.342  1.00 24.08           H  
ATOM    518 HG11 VAL A  36       9.508  -8.603  89.486  1.00 27.76           H  
ATOM    519 HG12 VAL A  36       7.790  -8.893  89.654  1.00 27.76           H  
ATOM    520 HG13 VAL A  36       8.908 -10.244  89.577  1.00 27.76           H  
ATOM    521 HG21 VAL A  36      10.678  -9.117  87.334  1.00 25.42           H  
ATOM    522 HG22 VAL A  36      10.087 -10.767  87.275  1.00 25.42           H  
ATOM    523 HG23 VAL A  36       9.807  -9.673  85.916  1.00 25.42           H  
ATOM    524  N   GLU A  37       6.579 -11.646  88.865  1.00 23.44           N  
ATOM    525  CA  GLU A  37       6.394 -12.931  89.541  1.00 26.58           C  
ATOM    526  C   GLU A  37       5.466 -13.882  88.764  1.00 25.17           C  
ATOM    527  O   GLU A  37       5.714 -15.087  88.770  1.00 25.55           O  
ATOM    528  CB  GLU A  37       5.923 -12.681  90.990  1.00 33.53           C  
ATOM    529  CG  GLU A  37       5.851 -13.924  91.901  1.00 53.52           C  
ATOM    530  CD  GLU A  37       7.240 -14.411  92.337  1.00 63.88           C  
ATOM    531  OE1 GLU A  37       7.753 -15.350  91.690  1.00 53.27           O  
ATOM    532  OE2 GLU A  37       7.758 -13.844  93.324  1.00 86.40           O1-
ATOM    533  H   GLU A  37       6.151 -10.847  89.312  1.00 23.44           H  
ATOM    534  HA  GLU A  37       7.367 -13.414  89.590  1.00 26.58           H  
ATOM    535  HB3 GLU A  37       4.943 -12.202  90.972  1.00 33.53           H  
ATOM    536  HB2 GLU A  37       6.596 -11.960  91.456  1.00 33.53           H  
ATOM    537  HG3 GLU A  37       5.300 -14.731  91.418  1.00 53.52           H  
ATOM    538  HG2 GLU A  37       5.276 -13.676  92.794  1.00 53.52           H  
ATOM    539  N   THR A  38       4.460 -13.329  88.060  1.00 22.47           N  
ATOM    540  CA  THR A  38       3.624 -14.071  87.109  1.00 24.01           C  
ATOM    541  C   THR A  38       4.449 -14.586  85.911  1.00 22.77           C  
ATOM    542  O   THR A  38       4.260 -15.732  85.507  1.00 23.11           O  
ATOM    543  CB  THR A  38       2.450 -13.205  86.567  1.00 24.64           C  
ATOM    544  CG2 THR A  38       1.564 -13.874  85.496  1.00 25.90           C  
ATOM    545  OG1 THR A  38       1.613 -12.835  87.644  1.00 27.97           O  
ATOM    546  H   THR A  38       4.312 -12.331  88.105  1.00 22.47           H  
ATOM    547  HA  THR A  38       3.208 -14.936  87.629  1.00 24.01           H  
ATOM    548  HB  THR A  38       2.842 -12.279  86.147  1.00 24.64           H  
ATOM    549 HG21 THR A  38       0.690 -13.262  85.271  1.00 25.90           H  
ATOM    550 HG22 THR A  38       2.097 -14.018  84.556  1.00 25.90           H  
ATOM    551 HG23 THR A  38       1.206 -14.848  85.831  1.00 25.90           H  
ATOM    552  HG1 THR A  38       2.099 -12.241  88.225  1.00 27.97           H  
ATOM    553  N   GLY A  39       5.381 -13.755  85.412  1.00 21.66           N  
ATOM    554  CA  GLY A  39       6.287 -14.093  84.319  1.00 20.63           C  
ATOM    555  C   GLY A  39       7.334 -15.138  84.738  1.00 22.76           C  
ATOM    556  O   GLY A  39       7.617 -16.039  83.954  1.00 22.70           O  
ATOM    557  H   GLY A  39       5.477 -12.831  85.812  1.00 21.66           H  
ATOM    558  HA3 GLY A  39       6.798 -13.183  84.014  1.00 20.63           H  
ATOM    559  HA2 GLY A  39       5.720 -14.450  83.458  1.00 20.63           H  
ATOM    560  N   GLN A  40       7.872 -15.049  85.969  1.00 23.40           N  
ATOM    561  CA  GLN A  40       8.805 -16.018  86.559  1.00 25.54           C  
ATOM    562  C   GLN A  40       8.208 -17.422  86.723  1.00 24.55           C  
ATOM    563  O   GLN A  40       8.882 -18.394  86.392  1.00 27.40           O  
ATOM    564  CB  GLN A  40       9.309 -15.510  87.924  1.00 24.83           C  
ATOM    565  CG  GLN A  40      10.393 -14.428  87.826  1.00 25.28           C  
ATOM    566  CD  GLN A  40      10.630 -13.780  89.186  1.00 28.39           C  
ATOM    567  NE2 GLN A  40      11.730 -14.130  89.848  1.00 28.16           N  
ATOM    568  OE1 GLN A  40       9.824 -12.975  89.639  1.00 32.52           O  
ATOM    569  H   GLN A  40       7.620 -14.267  86.559  1.00 23.40           H  
ATOM    570  HA  GLN A  40       9.660 -16.104  85.885  1.00 25.54           H  
ATOM    571  HB3 GLN A  40       9.720 -16.338  88.505  1.00 24.83           H  
ATOM    572  HB2 GLN A  40       8.459 -15.146  88.502  1.00 24.83           H  
ATOM    573  HG3 GLN A  40      10.092 -13.644  87.134  1.00 25.28           H  
ATOM    574  HG2 GLN A  40      11.318 -14.852  87.433  1.00 25.28           H  
ATOM    575 HE22 GLN A  40      11.896 -13.767  90.775  1.00 28.16           H  
ATOM    576 HE21 GLN A  40      12.365 -14.823  89.471  1.00 28.16           H  
ATOM    577  N   LYS A  41       6.959 -17.487  87.211  1.00 25.32           N  
ATOM    578  CA  LYS A  41       6.196 -18.721  87.407  1.00 29.81           C  
ATOM    579  C   LYS A  41       5.784 -19.402  86.091  1.00 27.40           C  
ATOM    580  O   LYS A  41       5.720 -20.629  86.057  1.00 27.18           O  
ATOM    581  CB  LYS A  41       4.979 -18.423  88.302  1.00 30.99           C  
ATOM    582  CG  LYS A  41       5.375 -18.208  89.772  1.00 39.84           C  
ATOM    583  CD  LYS A  41       4.226 -17.661  90.628  1.00 47.10           C  
ATOM    584  CE  LYS A  41       4.616 -17.556  92.110  1.00 53.35           C  
ATOM    585  NZ  LYS A  41       3.582 -16.867  92.900  1.00 53.95           N1+
ATOM    586  H   LYS A  41       6.489 -16.632  87.479  1.00 25.32           H  
ATOM    587  HA  LYS A  41       6.842 -19.421  87.941  1.00 29.81           H  
ATOM    588  HB3 LYS A  41       4.274 -19.255  88.265  1.00 30.99           H  
ATOM    589  HB2 LYS A  41       4.443 -17.555  87.915  1.00 30.99           H  
ATOM    590  HG3 LYS A  41       6.223 -17.525  89.838  1.00 39.84           H  
ATOM    591  HG2 LYS A  41       5.723 -19.155  90.188  1.00 39.84           H  
ATOM    592  HD3 LYS A  41       3.352 -18.304  90.517  1.00 47.10           H  
ATOM    593  HD2 LYS A  41       3.938 -16.681  90.245  1.00 47.10           H  
ATOM    594  HE3 LYS A  41       5.551 -17.008  92.219  1.00 53.35           H  
ATOM    595  HE2 LYS A  41       4.782 -18.549  92.528  1.00 53.35           H  
ATOM    596  HZ1 LYS A  41       2.712 -17.375  92.837  1.00 53.95           H  
ATOM    597  HZ2 LYS A  41       3.875 -16.817  93.866  1.00 53.95           H  
ATOM    598  HZ3 LYS A  41       3.454 -15.932  92.541  1.00 53.95           H  
ATOM    599  N   MET A  42       5.560 -18.609  85.028  1.00 23.34           N  
ATOM    600  CA  MET A  42       5.346 -19.099  83.667  1.00 23.29           C  
ATOM    601  C   MET A  42       6.631 -19.693  83.062  1.00 22.52           C  
ATOM    602  O   MET A  42       6.571 -20.803  82.538  1.00 25.44           O  
ATOM    603  CB  MET A  42       4.796 -17.967  82.785  1.00 22.28           C  
ATOM    604  CG  MET A  42       3.312 -17.652  82.998  1.00 24.86           C  
ATOM    605  SD  MET A  42       2.752 -16.190  82.083  1.00 25.90           S  
ATOM    606  CE  MET A  42       2.710 -16.841  80.390  1.00 27.75           C  
ATOM    607  H   MET A  42       5.610 -17.605  85.139  1.00 23.34           H  
ATOM    608  HA  MET A  42       4.603 -19.898  83.696  1.00 23.29           H  
ATOM    609  HB3 MET A  42       4.927 -18.232  81.738  1.00 22.28           H  
ATOM    610  HB2 MET A  42       5.379 -17.061  82.950  1.00 22.28           H  
ATOM    611  HG3 MET A  42       3.108 -17.489  84.055  1.00 24.86           H  
ATOM    612  HG2 MET A  42       2.700 -18.505  82.702  1.00 24.86           H  
ATOM    613  HE1 MET A  42       2.327 -16.083  79.708  1.00 27.75           H  
ATOM    614  HE2 MET A  42       3.705 -17.129  80.053  1.00 27.75           H  
ATOM    615  HE3 MET A  42       2.060 -17.715  80.332  1.00 27.75           H  
ATOM    616  N   LEU A  43       7.770 -18.983  83.177  1.00 23.22           N  
ATOM    617  CA  LEU A  43       9.088 -19.458  82.729  1.00 22.04           C  
ATOM    618  C   LEU A  43       9.538 -20.742  83.448  1.00 26.77           C  
ATOM    619  O   LEU A  43      10.118 -21.613  82.803  1.00 24.14           O  
ATOM    620  CB  LEU A  43      10.153 -18.361  82.942  1.00 24.62           C  
ATOM    621  CG  LEU A  43      10.038 -17.133  82.019  1.00 23.76           C  
ATOM    622  CD1 LEU A  43      10.899 -15.976  82.555  1.00 26.34           C  
ATOM    623  CD2 LEU A  43      10.351 -17.459  80.544  1.00 25.81           C  
ATOM    624  H   LEU A  43       7.747 -18.070  83.612  1.00 23.22           H  
ATOM    625  HA  LEU A  43       9.009 -19.693  81.667  1.00 22.04           H  
ATOM    626  HB3 LEU A  43      11.151 -18.783  82.821  1.00 24.62           H  
ATOM    627  HB2 LEU A  43      10.102 -18.029  83.980  1.00 24.62           H  
ATOM    628  HG  LEU A  43       9.006 -16.797  82.050  1.00 23.76           H  
ATOM    629 HD11 LEU A  43      11.345 -15.384  81.756  1.00 26.34           H  
ATOM    630 HD12 LEU A  43      10.289 -15.302  83.155  1.00 26.34           H  
ATOM    631 HD13 LEU A  43      11.710 -16.330  83.193  1.00 26.34           H  
ATOM    632 HD21 LEU A  43       9.564 -17.116  79.875  1.00 25.81           H  
ATOM    633 HD22 LEU A  43      11.263 -16.979  80.202  1.00 25.81           H  
ATOM    634 HD23 LEU A  43      10.465 -18.529  80.377  1.00 25.81           H  
ATOM    635  N   GLU A  44       9.232 -20.836  84.753  1.00 27.61           N  
ATOM    636  CA  GLU A  44       9.469 -21.994  85.615  1.00 31.89           C  
ATOM    637  C   GLU A  44       8.605 -23.211  85.228  1.00 30.33           C  
ATOM    638  O   GLU A  44       9.093 -24.338  85.301  1.00 33.25           O  
ATOM    639  CB  GLU A  44       9.244 -21.543  87.074  1.00 31.96           C  
ATOM    640  CG  GLU A  44       9.513 -22.605  88.162  1.00 43.54           C  
ATOM    641  CD  GLU A  44       9.387 -22.084  89.606  1.00 45.55           C  
ATOM    642  OE1 GLU A  44       9.873 -22.810  90.501  1.00 52.84           O  
ATOM    643  OE2 GLU A  44       8.819 -20.987  89.814  1.00 43.76           O1-
ATOM    644  H   GLU A  44       8.777 -20.051  85.201  1.00 27.61           H  
ATOM    645  HA  GLU A  44      10.517 -22.280  85.504  1.00 31.89           H  
ATOM    646  HB3 GLU A  44       8.218 -21.185  87.171  1.00 31.96           H  
ATOM    647  HB2 GLU A  44       9.880 -20.682  87.275  1.00 31.96           H  
ATOM    648  HG3 GLU A  44      10.516 -23.011  88.022  1.00 43.54           H  
ATOM    649  HG2 GLU A  44       8.821 -23.440  88.052  1.00 43.54           H  
ATOM    650  N   ALA A  45       7.361 -22.953  84.785  1.00 28.09           N  
ATOM    651  CA  ALA A  45       6.421 -23.948  84.261  1.00 27.68           C  
ATOM    652  C   ALA A  45       6.727 -24.412  82.822  1.00 28.23           C  
ATOM    653  O   ALA A  45       6.077 -25.348  82.358  1.00 29.38           O  
ATOM    654  CB  ALA A  45       4.994 -23.383  84.360  1.00 28.60           C  
ATOM    655  H   ALA A  45       7.035 -21.996  84.769  1.00 28.09           H  
ATOM    656  HA  ALA A  45       6.473 -24.832  84.899  1.00 27.68           H  
ATOM    657  HB1 ALA A  45       4.255 -24.102  84.005  1.00 28.60           H  
ATOM    658  HB2 ALA A  45       4.739 -23.145  85.393  1.00 28.60           H  
ATOM    659  HB3 ALA A  45       4.877 -22.473  83.772  1.00 28.60           H  
ATOM    660  N   GLY A  46       7.705 -23.780  82.150  1.00 26.44           N  
ATOM    661  CA  GLY A  46       8.156 -24.158  80.812  1.00 27.16           C  
ATOM    662  C   GLY A  46       7.373 -23.452  79.695  1.00 28.63           C  
ATOM    663  O   GLY A  46       7.492 -23.872  78.544  1.00 27.78           O  
ATOM    664  H   GLY A  46       8.194 -23.017  82.597  1.00 26.44           H  
ATOM    665  HA3 GLY A  46       8.105 -25.240  80.673  1.00 27.16           H  
ATOM    666  HA2 GLY A  46       9.206 -23.881  80.717  1.00 27.16           H  
ATOM    667  N   GLU A  47       6.599 -22.392  80.002  1.00 25.63           N  
ATOM    668  CA  GLU A  47       5.954 -21.520  79.012  1.00 26.06           C  
ATOM    669  C   GLU A  47       7.002 -20.757  78.189  1.00 23.11           C  
ATOM    670  O   GLU A  47       8.056 -20.401  78.723  1.00 25.45           O  
ATOM    671  CB  GLU A  47       5.022 -20.499  79.703  1.00 27.71           C  
ATOM    672  CG  GLU A  47       3.919 -21.094  80.611  1.00 32.03           C  
ATOM    673  CD  GLU A  47       2.771 -21.835  79.905  1.00 45.48           C  
ATOM    674  OE1 GLU A  47       1.976 -22.451  80.649  1.00 50.64           O  
ATOM    675  OE2 GLU A  47       2.676 -21.777  78.659  1.00 45.77           O1-
ATOM    676  H   GLU A  47       6.532 -22.088  80.965  1.00 25.63           H  
ATOM    677  HA  GLU A  47       5.371 -22.150  78.338  1.00 26.06           H  
ATOM    678  HB3 GLU A  47       4.559 -19.858  78.950  1.00 27.71           H  
ATOM    679  HB2 GLU A  47       5.632 -19.818  80.294  1.00 27.71           H  
ATOM    680  HG3 GLU A  47       3.469 -20.279  81.179  1.00 32.03           H  
ATOM    681  HG2 GLU A  47       4.361 -21.759  81.352  1.00 32.03           H  
ATOM    682  N   SER A  48       6.677 -20.508  76.909  1.00 22.58           N  
ATOM    683  CA  SER A  48       7.568 -19.815  75.981  1.00 22.45           C  
ATOM    684  C   SER A  48       7.814 -18.349  76.381  1.00 20.91           C  
ATOM    685  O   SER A  48       6.927 -17.712  76.952  1.00 20.98           O  
ATOM    686  CB  SER A  48       7.050 -19.966  74.533  1.00 22.05           C  
ATOM    687  OG  SER A  48       6.000 -19.074  74.211  1.00 22.55           O  
ATOM    688  H   SER A  48       5.784 -20.807  76.546  1.00 22.58           H  
ATOM    689  HA  SER A  48       8.512 -20.352  76.043  1.00 22.45           H  
ATOM    690  HB3 SER A  48       6.724 -20.989  74.342  1.00 22.05           H  
ATOM    691  HB2 SER A  48       7.866 -19.771  73.836  1.00 22.05           H  
ATOM    692  HG  SER A  48       5.182 -19.402  74.602  1.00 22.55           H  
ATOM    693  N   ALA A  49       9.006 -17.837  76.032  1.00 20.73           N  
ATOM    694  CA  ALA A  49       9.408 -16.441  76.216  1.00 20.48           C  
ATOM    695  C   ALA A  49       8.457 -15.451  75.522  1.00 20.45           C  
ATOM    696  O   ALA A  49       8.224 -14.373  76.062  1.00 18.60           O  
ATOM    697  CB  ALA A  49      10.847 -16.254  75.711  1.00 19.72           C  
ATOM    698  H   ALA A  49       9.689 -18.444  75.593  1.00 20.73           H  
ATOM    699  HA  ALA A  49       9.394 -16.230  77.286  1.00 20.48           H  
ATOM    700  HB1 ALA A  49      11.171 -15.218  75.810  1.00 19.72           H  
ATOM    701  HB2 ALA A  49      11.545 -16.866  76.282  1.00 19.72           H  
ATOM    702  HB3 ALA A  49      10.948 -16.532  74.661  1.00 19.72           H  
ATOM    703  N   LEU A  50       7.903 -15.864  74.369  1.00 18.95           N  
ATOM    704  CA  LEU A  50       6.920 -15.137  73.572  1.00 21.66           C  
ATOM    705  C   LEU A  50       5.577 -14.940  74.303  1.00 21.41           C  
ATOM    706  O   LEU A  50       5.072 -13.819  74.315  1.00 22.83           O  
ATOM    707  CB  LEU A  50       6.771 -15.866  72.219  1.00 21.95           C  
ATOM    708  CG  LEU A  50       5.882 -15.169  71.168  1.00 25.73           C  
ATOM    709  CD1 LEU A  50       6.383 -13.749  70.829  1.00 27.83           C  
ATOM    710  CD2 LEU A  50       5.722 -16.064  69.921  1.00 28.08           C  
ATOM    711  H   LEU A  50       8.150 -16.779  74.020  1.00 18.95           H  
ATOM    712  HA  LEU A  50       7.341 -14.148  73.393  1.00 21.66           H  
ATOM    713  HB3 LEU A  50       6.384 -16.869  72.405  1.00 21.95           H  
ATOM    714  HB2 LEU A  50       7.763 -16.009  71.784  1.00 21.95           H  
ATOM    715  HG  LEU A  50       4.886 -15.067  71.597  1.00 25.73           H  
ATOM    716 HD11 LEU A  50       6.437 -13.557  69.760  1.00 27.83           H  
ATOM    717 HD12 LEU A  50       5.712 -13.004  71.256  1.00 27.83           H  
ATOM    718 HD13 LEU A  50       7.381 -13.554  71.220  1.00 27.83           H  
ATOM    719 HD21 LEU A  50       4.676 -16.144  69.627  1.00 28.08           H  
ATOM    720 HD22 LEU A  50       6.269 -15.688  69.059  1.00 28.08           H  
ATOM    721 HD23 LEU A  50       6.081 -17.078  70.095  1.00 28.08           H  
ATOM    722  N   ASP A  51       5.055 -16.008  74.936  1.00 21.01           N  
ATOM    723  CA  ASP A  51       3.874 -15.971  75.813  1.00 21.71           C  
ATOM    724  C   ASP A  51       4.090 -15.106  77.062  1.00 19.91           C  
ATOM    725  O   ASP A  51       3.176 -14.384  77.452  1.00 20.70           O  
ATOM    726  CB  ASP A  51       3.399 -17.379  76.261  1.00 24.34           C  
ATOM    727  CG  ASP A  51       2.985 -18.336  75.134  1.00 27.46           C  
ATOM    728  OD1 ASP A  51       2.444 -17.855  74.114  1.00 27.33           O  
ATOM    729  OD2 ASP A  51       3.105 -19.559  75.361  1.00 30.92           O1-
ATOM    730  H   ASP A  51       5.529 -16.899  74.872  1.00 21.01           H  
ATOM    731  HA  ASP A  51       3.067 -15.497  75.253  1.00 21.71           H  
ATOM    732  HB3 ASP A  51       2.547 -17.289  76.938  1.00 24.34           H  
ATOM    733  HB2 ASP A  51       4.198 -17.858  76.830  1.00 24.34           H  
ATOM    734  N   VAL A  52       5.291 -15.198  77.651  1.00 19.34           N  
ATOM    735  CA  VAL A  52       5.672 -14.516  78.883  1.00 18.33           C  
ATOM    736  C   VAL A  52       5.793 -12.988  78.735  1.00 18.82           C  
ATOM    737  O   VAL A  52       5.287 -12.282  79.606  1.00 19.71           O  
ATOM    738  CB  VAL A  52       6.968 -15.145  79.469  1.00 20.49           C  
ATOM    739  CG1 VAL A  52       7.720 -14.297  80.513  1.00 22.03           C  
ATOM    740  CG2 VAL A  52       6.609 -16.509  80.077  1.00 23.47           C  
ATOM    741  H   VAL A  52       5.979 -15.832  77.266  1.00 19.34           H  
ATOM    742  HA  VAL A  52       4.865 -14.687  79.599  1.00 18.33           H  
ATOM    743  HB  VAL A  52       7.662 -15.325  78.648  1.00 20.49           H  
ATOM    744 HG11 VAL A  52       8.578 -14.834  80.914  1.00 22.03           H  
ATOM    745 HG12 VAL A  52       8.111 -13.371  80.090  1.00 22.03           H  
ATOM    746 HG13 VAL A  52       7.067 -14.045  81.348  1.00 22.03           H  
ATOM    747 HG21 VAL A  52       7.473 -17.055  80.444  1.00 23.47           H  
ATOM    748 HG22 VAL A  52       5.939 -16.358  80.918  1.00 23.47           H  
ATOM    749 HG23 VAL A  52       6.102 -17.159  79.365  1.00 23.47           H  
ATOM    750  N   VAL A  53       6.403 -12.502  77.638  1.00 18.28           N  
ATOM    751  CA  VAL A  53       6.493 -11.065  77.351  1.00 18.02           C  
ATOM    752  C   VAL A  53       5.158 -10.457  76.886  1.00 17.30           C  
ATOM    753  O   VAL A  53       4.897  -9.299  77.206  1.00 18.26           O  
ATOM    754  CB  VAL A  53       7.581 -10.714  76.300  1.00 16.81           C  
ATOM    755  CG1 VAL A  53       8.977 -11.075  76.815  1.00 18.11           C  
ATOM    756  CG2 VAL A  53       7.344 -11.270  74.882  1.00 18.53           C  
ATOM    757  H   VAL A  53       6.817 -13.132  76.963  1.00 18.28           H  
ATOM    758  HA  VAL A  53       6.766 -10.565  78.282  1.00 18.02           H  
ATOM    759  HB  VAL A  53       7.594  -9.628  76.198  1.00 16.81           H  
ATOM    760 HG11 VAL A  53       9.739 -10.727  76.124  1.00 18.11           H  
ATOM    761 HG12 VAL A  53       9.172 -10.616  77.783  1.00 18.11           H  
ATOM    762 HG13 VAL A  53       9.101 -12.149  76.928  1.00 18.11           H  
ATOM    763 HG21 VAL A  53       8.183 -11.045  74.226  1.00 18.53           H  
ATOM    764 HG22 VAL A  53       7.227 -12.349  74.896  1.00 18.53           H  
ATOM    765 HG23 VAL A  53       6.454 -10.850  74.414  1.00 18.53           H  
ATOM    766  N   THR A  54       4.325 -11.249  76.187  1.00 18.39           N  
ATOM    767  CA  THR A  54       2.984 -10.843  75.762  1.00 19.40           C  
ATOM    768  C   THR A  54       2.025 -10.716  76.961  1.00 19.14           C  
ATOM    769  O   THR A  54       1.298  -9.728  77.024  1.00 18.77           O  
ATOM    770  CB  THR A  54       2.380 -11.834  74.731  1.00 20.19           C  
ATOM    771  CG2 THR A  54       0.934 -11.546  74.290  1.00 23.02           C  
ATOM    772  OG1 THR A  54       3.177 -11.823  73.565  1.00 21.57           O  
ATOM    773  H   THR A  54       4.602 -12.195  75.966  1.00 18.39           H  
ATOM    774  HA  THR A  54       3.062  -9.862  75.288  1.00 19.40           H  
ATOM    775  HB  THR A  54       2.422 -12.846  75.136  1.00 20.19           H  
ATOM    776 HG21 THR A  54       0.628 -12.209  73.480  1.00 23.02           H  
ATOM    777 HG22 THR A  54       0.228 -11.698  75.106  1.00 23.02           H  
ATOM    778 HG23 THR A  54       0.828 -10.522  73.932  1.00 23.02           H  
ATOM    779  HG1 THR A  54       4.027 -12.225  73.774  1.00 21.57           H  
ATOM    780  N   GLU A  55       2.076 -11.679  77.901  1.00 19.31           N  
ATOM    781  CA  GLU A  55       1.291 -11.681  79.136  1.00 19.46           C  
ATOM    782  C   GLU A  55       1.731 -10.594  80.132  1.00 17.67           C  
ATOM    783  O   GLU A  55       0.866  -9.958  80.730  1.00 19.13           O  
ATOM    784  CB  GLU A  55       1.301 -13.098  79.763  1.00 22.29           C  
ATOM    785  CG  GLU A  55       0.559 -13.266  81.116  1.00 23.31           C  
ATOM    786  CD  GLU A  55      -0.954 -12.983  81.108  1.00 25.56           C  
ATOM    787  OE1 GLU A  55      -1.575 -13.034  80.022  1.00 24.00           O  
ATOM    788  OE2 GLU A  55      -1.487 -12.730  82.210  1.00 26.47           O1-
ATOM    789  H   GLU A  55       2.694 -12.470  77.773  1.00 19.31           H  
ATOM    790  HA  GLU A  55       0.264 -11.447  78.850  1.00 19.46           H  
ATOM    791  HB3 GLU A  55       2.337 -13.410  79.907  1.00 22.29           H  
ATOM    792  HB2 GLU A  55       0.889 -13.808  79.044  1.00 22.29           H  
ATOM    793  HG3 GLU A  55       1.041 -12.660  81.884  1.00 23.31           H  
ATOM    794  HG2 GLU A  55       0.675 -14.297  81.446  1.00 23.31           H  
ATOM    795  N   ALA A  56       3.051 -10.378  80.269  1.00 18.83           N  
ATOM    796  CA  ALA A  56       3.628  -9.341  81.126  1.00 18.48           C  
ATOM    797  C   ALA A  56       3.248  -7.920  80.682  1.00 17.99           C  
ATOM    798  O   ALA A  56       2.842  -7.126  81.529  1.00 18.21           O  
ATOM    799  CB  ALA A  56       5.152  -9.509  81.199  1.00 19.30           C  
ATOM    800  H   ALA A  56       3.709 -10.955  79.761  1.00 18.83           H  
ATOM    801  HA  ALA A  56       3.230  -9.489  82.131  1.00 18.48           H  
ATOM    802  HB1 ALA A  56       5.611  -8.710  81.781  1.00 19.30           H  
ATOM    803  HB2 ALA A  56       5.417 -10.453  81.676  1.00 19.30           H  
ATOM    804  HB3 ALA A  56       5.601  -9.500  80.206  1.00 19.30           H  
ATOM    805  N   VAL A  57       3.325  -7.647  79.366  1.00 17.72           N  
ATOM    806  CA  VAL A  57       2.872  -6.388  78.769  1.00 17.27           C  
ATOM    807  C   VAL A  57       1.338  -6.233  78.791  1.00 16.41           C  
ATOM    808  O   VAL A  57       0.877  -5.106  78.952  1.00 16.76           O  
ATOM    809  CB  VAL A  57       3.427  -6.184  77.329  1.00 17.65           C  
ATOM    810  CG1 VAL A  57       2.790  -5.036  76.515  1.00 18.13           C  
ATOM    811  CG2 VAL A  57       4.940  -5.937  77.389  1.00 17.69           C  
ATOM    812  H   VAL A  57       3.670  -8.348  78.724  1.00 17.72           H  
ATOM    813  HA  VAL A  57       3.276  -5.583  79.384  1.00 17.27           H  
ATOM    814  HB  VAL A  57       3.261  -7.105  76.770  1.00 17.65           H  
ATOM    815 HG11 VAL A  57       3.269  -4.929  75.541  1.00 18.13           H  
ATOM    816 HG12 VAL A  57       1.730  -5.193  76.332  1.00 18.13           H  
ATOM    817 HG13 VAL A  57       2.887  -4.085  77.032  1.00 18.13           H  
ATOM    818 HG21 VAL A  57       5.358  -5.781  76.396  1.00 17.69           H  
ATOM    819 HG22 VAL A  57       5.162  -5.050  77.981  1.00 17.69           H  
ATOM    820 HG23 VAL A  57       5.465  -6.775  77.841  1.00 17.69           H  
ATOM    821  N   ARG A  58       0.576  -7.341  78.698  1.00 17.08           N  
ATOM    822  CA  ARG A  58      -0.884  -7.332  78.840  1.00 17.22           C  
ATOM    823  C   ARG A  58      -1.330  -6.927  80.258  1.00 17.15           C  
ATOM    824  O   ARG A  58      -2.268  -6.148  80.379  1.00 17.73           O  
ATOM    825  CB  ARG A  58      -1.492  -8.685  78.412  1.00 17.69           C  
ATOM    826  CG  ARG A  58      -3.028  -8.661  78.247  1.00 18.14           C  
ATOM    827  CD  ARG A  58      -3.688 -10.051  78.203  1.00 19.43           C  
ATOM    828  NE  ARG A  58      -3.694 -10.719  79.516  1.00 22.55           N  
ATOM    829  CZ  ARG A  58      -4.557 -10.531  80.532  1.00 21.85           C  
ATOM    830  NH1 ARG A  58      -5.581  -9.665  80.455  1.00 22.94           N  
ATOM    831  NH2 ARG A  58      -4.383 -11.232  81.658  1.00 22.58           N1+
ATOM    832  H   ARG A  58       1.010  -8.242  78.551  1.00 17.08           H  
ATOM    833  HA  ARG A  58      -1.259  -6.578  78.149  1.00 17.22           H  
ATOM    834  HB3 ARG A  58      -1.197  -9.457  79.122  1.00 17.69           H  
ATOM    835  HB2 ARG A  58      -1.074  -8.981  77.451  1.00 17.69           H  
ATOM    836  HG3 ARG A  58      -3.324  -8.070  77.381  1.00 18.14           H  
ATOM    837  HG2 ARG A  58      -3.450  -8.136  79.102  1.00 18.14           H  
ATOM    838  HD3 ARG A  58      -3.073 -10.697  77.577  1.00 19.43           H  
ATOM    839  HD2 ARG A  58      -4.672 -10.029  77.736  1.00 19.43           H  
ATOM    840  HE  ARG A  58      -2.945 -11.389  79.662  1.00 22.55           H  
ATOM    841 HH12 ARG A  58      -6.210  -9.536  81.234  1.00 22.94           H  
ATOM    842 HH11 ARG A  58      -5.718  -9.123  79.614  1.00 22.94           H  
ATOM    843 HH22 ARG A  58      -5.011 -11.123  82.441  1.00 22.58           H  
ATOM    844 HH21 ARG A  58      -3.590 -11.861  81.745  1.00 22.58           H  
ATOM    845  N   LEU A  59      -0.634  -7.413  81.299  1.00 19.97           N  
ATOM    846  CA  LEU A  59      -0.885  -7.025  82.689  1.00 18.62           C  
ATOM    847  C   LEU A  59      -0.484  -5.568  82.987  1.00 18.49           C  
ATOM    848  O   LEU A  59      -1.169  -4.918  83.775  1.00 18.29           O  
ATOM    849  CB  LEU A  59      -0.154  -7.984  83.646  1.00 19.61           C  
ATOM    850  CG  LEU A  59      -0.705  -9.425  83.681  1.00 19.57           C  
ATOM    851  CD1 LEU A  59       0.275 -10.370  84.410  1.00 21.27           C  
ATOM    852  CD2 LEU A  59      -2.129  -9.480  84.273  1.00 22.39           C  
ATOM    853  H   LEU A  59       0.119  -8.070  81.139  1.00 19.97           H  
ATOM    854  HA  LEU A  59      -1.959  -7.104  82.871  1.00 18.62           H  
ATOM    855  HB3 LEU A  59      -0.225  -7.582  84.655  1.00 19.61           H  
ATOM    856  HB2 LEU A  59       0.906  -7.995  83.387  1.00 19.61           H  
ATOM    857  HG  LEU A  59      -0.778  -9.787  82.656  1.00 19.57           H  
ATOM    858 HD11 LEU A  59      -0.153 -10.814  85.308  1.00 21.27           H  
ATOM    859 HD12 LEU A  59       0.577 -11.188  83.757  1.00 21.27           H  
ATOM    860 HD13 LEU A  59       1.188  -9.861  84.720  1.00 21.27           H  
ATOM    861 HD21 LEU A  59      -2.271 -10.319  84.954  1.00 22.39           H  
ATOM    862 HD22 LEU A  59      -2.382  -8.573  84.822  1.00 22.39           H  
ATOM    863 HD23 LEU A  59      -2.866  -9.588  83.478  1.00 22.39           H  
ATOM    864  N   LEU A  60       0.582  -5.072  82.333  1.00 17.23           N  
ATOM    865  CA  LEU A  60       1.017  -3.672  82.388  1.00 18.19           C  
ATOM    866  C   LEU A  60       0.034  -2.719  81.677  1.00 17.45           C  
ATOM    867  O   LEU A  60      -0.113  -1.584  82.128  1.00 18.44           O  
ATOM    868  CB  LEU A  60       2.429  -3.549  81.779  1.00 19.11           C  
ATOM    869  CG  LEU A  60       3.577  -4.104  82.649  1.00 20.93           C  
ATOM    870  CD1 LEU A  60       4.833  -4.447  81.820  1.00 20.97           C  
ATOM    871  CD2 LEU A  60       3.925  -3.152  83.807  1.00 20.91           C  
ATOM    872  H   LEU A  60       1.108  -5.676  81.716  1.00 17.23           H  
ATOM    873  HA  LEU A  60       1.056  -3.367  83.435  1.00 18.19           H  
ATOM    874  HB3 LEU A  60       2.640  -2.505  81.584  1.00 19.11           H  
ATOM    875  HB2 LEU A  60       2.426  -4.036  80.806  1.00 19.11           H  
ATOM    876  HG  LEU A  60       3.228  -5.036  83.083  1.00 20.93           H  
ATOM    877 HD11 LEU A  60       5.066  -5.510  81.885  1.00 20.97           H  
ATOM    878 HD12 LEU A  60       4.717  -4.208  80.762  1.00 20.97           H  
ATOM    879 HD13 LEU A  60       5.714  -3.911  82.170  1.00 20.97           H  
ATOM    880 HD21 LEU A  60       4.827  -3.474  84.331  1.00 20.91           H  
ATOM    881 HD22 LEU A  60       4.096  -2.135  83.451  1.00 20.91           H  
ATOM    882 HD23 LEU A  60       3.123  -3.113  84.542  1.00 20.91           H  
ATOM    883  N   GLU A  61      -0.638  -3.204  80.615  1.00 17.46           N  
ATOM    884  CA  GLU A  61      -1.738  -2.521  79.932  1.00 16.83           C  
ATOM    885  C   GLU A  61      -3.003  -2.429  80.796  1.00 16.17           C  
ATOM    886  O   GLU A  61      -3.602  -1.362  80.848  1.00 18.11           O  
ATOM    887  CB  GLU A  61      -2.074  -3.219  78.603  1.00 17.29           C  
ATOM    888  CG  GLU A  61      -1.072  -2.955  77.461  1.00 18.21           C  
ATOM    889  CD  GLU A  61      -1.233  -3.884  76.246  1.00 19.22           C  
ATOM    890  OE1 GLU A  61      -0.530  -3.629  75.249  1.00 18.49           O  
ATOM    891  OE2 GLU A  61      -2.051  -4.827  76.293  1.00 17.70           O1-
ATOM    892  H   GLU A  61      -0.424  -4.134  80.280  1.00 17.46           H  
ATOM    893  HA  GLU A  61      -1.406  -1.509  79.711  1.00 16.83           H  
ATOM    894  HB3 GLU A  61      -3.073  -2.938  78.264  1.00 17.29           H  
ATOM    895  HB2 GLU A  61      -2.126  -4.287  78.795  1.00 17.29           H  
ATOM    896  HG3 GLU A  61      -0.048  -3.034  77.824  1.00 18.21           H  
ATOM    897  HG2 GLU A  61      -1.190  -1.924  77.124  1.00 18.21           H  
ATOM    898  N   GLU A  62      -3.387  -3.537  81.455  1.00 17.83           N  
ATOM    899  CA  GLU A  62      -4.549  -3.604  82.348  1.00 19.50           C  
ATOM    900  C   GLU A  62      -4.406  -2.745  83.617  1.00 19.00           C  
ATOM    901  O   GLU A  62      -5.415  -2.233  84.098  1.00 22.32           O  
ATOM    902  CB  GLU A  62      -4.843  -5.075  82.721  1.00 20.09           C  
ATOM    903  CG  GLU A  62      -5.356  -5.953  81.559  1.00 20.92           C  
ATOM    904  CD  GLU A  62      -6.737  -5.547  81.035  1.00 22.63           C  
ATOM    905  OE1 GLU A  62      -7.697  -5.576  81.835  1.00 25.47           O  
ATOM    906  OE2 GLU A  62      -6.820  -5.224  79.830  1.00 22.62           O1-
ATOM    907  H   GLU A  62      -2.859  -4.392  81.340  1.00 17.83           H  
ATOM    908  HA  GLU A  62      -5.405  -3.203  81.802  1.00 19.50           H  
ATOM    909  HB3 GLU A  62      -5.551  -5.120  83.551  1.00 20.09           H  
ATOM    910  HB2 GLU A  62      -3.928  -5.528  83.106  1.00 20.09           H  
ATOM    911  HG3 GLU A  62      -5.409  -6.989  81.893  1.00 20.92           H  
ATOM    912  HG2 GLU A  62      -4.650  -5.943  80.733  1.00 20.92           H  
ATOM    913  N   CYS A  63      -3.166  -2.603  84.117  1.00 19.43           N  
ATOM    914  CA  CYS A  63      -2.796  -1.821  85.294  1.00 19.76           C  
ATOM    915  C   CYS A  63      -2.888  -0.304  84.983  1.00 19.19           C  
ATOM    916  O   CYS A  63      -2.075   0.169  84.187  1.00 18.03           O  
ATOM    917  CB  CYS A  63      -1.378  -2.226  85.747  1.00 20.60           C  
ATOM    918  SG  CYS A  63      -0.895  -1.378  87.279  1.00 23.98           S  
ATOM    919  H   CYS A  63      -2.402  -3.067  83.645  1.00 19.43           H  
ATOM    920  HA  CYS A  63      -3.456  -2.118  86.105  1.00 19.76           H  
ATOM    921  HB3 CYS A  63      -0.645  -2.019  84.968  1.00 20.60           H  
ATOM    922  HB2 CYS A  63      -1.336  -3.299  85.937  1.00 20.60           H  
ATOM    923  HG  CYS A  63      -1.741  -2.035  88.078  1.00 23.98           H  
ATOM    924  N   PRO A  64      -3.848   0.438  85.598  1.00 20.42           N  
ATOM    925  CA  PRO A  64      -4.027   1.889  85.350  1.00 20.35           C  
ATOM    926  C   PRO A  64      -2.864   2.822  85.752  1.00 19.87           C  
ATOM    927  O   PRO A  64      -2.906   4.000  85.397  1.00 21.45           O  
ATOM    928  CB  PRO A  64      -5.306   2.259  86.125  1.00 25.19           C  
ATOM    929  CG  PRO A  64      -6.023   0.946  86.362  1.00 27.75           C  
ATOM    930  CD  PRO A  64      -4.880  -0.042  86.522  1.00 23.73           C  
ATOM    931  HA  PRO A  64      -4.219   2.005  84.285  1.00 20.35           H  
ATOM    932  HB3 PRO A  64      -5.929   2.973  85.585  1.00 25.19           H  
ATOM    933  HB2 PRO A  64      -5.060   2.706  87.090  1.00 25.19           H  
ATOM    934  HG3 PRO A  64      -6.605   0.683  85.477  1.00 27.75           H  
ATOM    935  HG2 PRO A  64      -6.701   0.969  87.215  1.00 27.75           H  
ATOM    936  HD2 PRO A  64      -4.480  -0.013  87.536  1.00 23.73           H  
ATOM    937  HD3 PRO A  64      -5.249  -1.047  86.330  1.00 23.73           H  
ATOM    938  N   LEU A  65      -1.866   2.302  86.488  1.00 19.65           N  
ATOM    939  CA  LEU A  65      -0.689   3.044  86.946  1.00 19.88           C  
ATOM    940  C   LEU A  65       0.276   3.438  85.814  1.00 20.11           C  
ATOM    941  O   LEU A  65       0.983   4.434  85.969  1.00 19.54           O  
ATOM    942  CB  LEU A  65       0.076   2.191  87.982  1.00 20.39           C  
ATOM    943  CG  LEU A  65      -0.670   1.913  89.304  1.00 23.17           C  
ATOM    944  CD1 LEU A  65       0.145   0.947  90.186  1.00 26.91           C  
ATOM    945  CD2 LEU A  65      -1.034   3.209  90.059  1.00 24.49           C  
ATOM    946  H   LEU A  65      -1.897   1.326  86.742  1.00 19.65           H  
ATOM    947  HA  LEU A  65      -1.031   3.968  87.414  1.00 19.88           H  
ATOM    948  HB3 LEU A  65       1.013   2.682  88.235  1.00 20.39           H  
ATOM    949  HB2 LEU A  65       0.364   1.249  87.516  1.00 20.39           H  
ATOM    950  HG  LEU A  65      -1.601   1.401  89.058  1.00 23.17           H  
ATOM    951 HD11 LEU A  65      -0.482   0.139  90.565  1.00 26.91           H  
ATOM    952 HD12 LEU A  65       0.969   0.484  89.640  1.00 26.91           H  
ATOM    953 HD13 LEU A  65       0.589   1.449  91.045  1.00 26.91           H  
ATOM    954 HD21 LEU A  65      -0.865   3.129  91.133  1.00 24.49           H  
ATOM    955 HD22 LEU A  65      -0.454   4.063  89.708  1.00 24.49           H  
ATOM    956 HD23 LEU A  65      -2.089   3.450  89.922  1.00 24.49           H  
ATOM    957  N   PHE A  66       0.308   2.649  84.727  1.00 19.87           N  
ATOM    958  CA  PHE A  66       1.300   2.771  83.662  1.00 19.50           C  
ATOM    959  C   PHE A  66       0.662   3.245  82.350  1.00 18.34           C  
ATOM    960  O   PHE A  66      -0.516   2.988  82.098  1.00 17.78           O  
ATOM    961  CB  PHE A  66       1.987   1.411  83.455  1.00 21.64           C  
ATOM    962  CG  PHE A  66       2.652   0.826  84.688  1.00 21.63           C  
ATOM    963  CD1 PHE A  66       3.751   1.477  85.284  1.00 22.75           C  
ATOM    964  CD2 PHE A  66       2.121  -0.327  85.302  1.00 23.22           C  
ATOM    965  CE1 PHE A  66       4.316   0.964  86.442  1.00 24.26           C  
ATOM    966  CE2 PHE A  66       2.699  -0.823  86.463  1.00 25.19           C  
ATOM    967  CZ  PHE A  66       3.789  -0.179  87.032  1.00 24.00           C  
ATOM    968  H   PHE A  66      -0.335   1.872  84.649  1.00 19.87           H  
ATOM    969  HA  PHE A  66       2.069   3.495  83.940  1.00 19.50           H  
ATOM    970  HB3 PHE A  66       2.769   1.556  82.716  1.00 21.64           H  
ATOM    971  HB2 PHE A  66       1.289   0.683  83.037  1.00 21.64           H  
ATOM    972  HD1 PHE A  66       4.157   2.376  84.842  1.00 22.75           H  
ATOM    973  HD2 PHE A  66       1.269  -0.828  84.869  1.00 23.22           H  
ATOM    974  HE1 PHE A  66       5.163   1.461  86.891  1.00 24.26           H  
ATOM    975  HE2 PHE A  66       2.295  -1.711  86.926  1.00 25.19           H  
ATOM    976  HZ  PHE A  66       4.223  -0.562  87.943  1.00 24.00           H  
ATOM    977  N   ASN A  67       1.443   3.943  81.520  1.00 17.49           N  
ATOM    978  CA  ASN A  67       0.997   4.527  80.259  1.00 17.63           C  
ATOM    979  C   ASN A  67       1.096   3.472  79.139  1.00 17.05           C  
ATOM    980  O   ASN A  67       2.056   3.450  78.368  1.00 18.35           O  
ATOM    981  CB  ASN A  67       1.903   5.750  79.977  1.00 18.61           C  
ATOM    982  CG  ASN A  67       1.671   6.414  78.618  1.00 18.36           C  
ATOM    983  ND2 ASN A  67       2.747   6.758  77.921  1.00 18.98           N  
ATOM    984  OD1 ASN A  67       0.533   6.563  78.188  1.00 18.10           O  
ATOM    985  H   ASN A  67       2.414   4.052  81.764  1.00 17.49           H  
ATOM    986  HA  ASN A  67      -0.037   4.863  80.345  1.00 17.63           H  
ATOM    987  HB3 ASN A  67       2.952   5.481  80.084  1.00 18.61           H  
ATOM    988  HB2 ASN A  67       1.714   6.510  80.734  1.00 18.61           H  
ATOM    989 HD22 ASN A  67       2.682   7.278  77.046  1.00 18.98           H  
ATOM    990 HD21 ASN A  67       3.665   6.508  78.260  1.00 18.98           H  
ATOM    991  N   ALA A  68       0.085   2.612  79.046  1.00 17.44           N  
ATOM    992  CA  ALA A  68      -0.202   1.688  77.957  1.00 17.80           C  
ATOM    993  C   ALA A  68      -1.582   1.109  78.251  1.00 19.02           C  
ATOM    994  O   ALA A  68      -1.875   0.858  79.412  1.00 18.51           O  
ATOM    995  CB  ALA A  68       0.853   0.576  77.863  1.00 16.74           C  
ATOM    996  H   ALA A  68      -0.596   2.585  79.806  1.00 17.44           H  
ATOM    997  HA  ALA A  68      -0.239   2.248  77.021  1.00 17.80           H  
ATOM    998  HB1 ALA A  68       0.609  -0.127  77.067  1.00 16.74           H  
ATOM    999  HB2 ALA A  68       1.845   0.972  77.650  1.00 16.74           H  
ATOM   1000  HB3 ALA A  68       0.905   0.012  78.796  1.00 16.74           H  
ATOM   1001  N   GLY A  69      -2.420   0.880  77.232  1.00 17.21           N  
ATOM   1002  CA  GLY A  69      -3.774   0.329  77.362  1.00 18.26           C  
ATOM   1003  C   GLY A  69      -4.631   1.190  78.303  1.00 19.20           C  
ATOM   1004  O   GLY A  69      -4.811   2.383  78.063  1.00 18.81           O  
ATOM   1005  H   GLY A  69      -2.107   1.088  76.295  1.00 17.21           H  
ATOM   1006  HA3 GLY A  69      -3.718  -0.699  77.721  1.00 18.26           H  
ATOM   1007  HA2 GLY A  69      -4.244   0.300  76.379  1.00 18.26           H  
ATOM   1008  N   ILE A  70      -5.145   0.570  79.377  1.00 17.68           N  
ATOM   1009  CA  ILE A  70      -5.823   1.231  80.493  1.00 19.14           C  
ATOM   1010  C   ILE A  70      -4.810   2.071  81.301  1.00 17.29           C  
ATOM   1011  O   ILE A  70      -3.783   1.541  81.724  1.00 18.30           O  
ATOM   1012  CB  ILE A  70      -6.485   0.208  81.469  1.00 20.23           C  
ATOM   1013  CG1 ILE A  70      -7.266  -0.925  80.756  1.00 24.05           C  
ATOM   1014  CG2 ILE A  70      -7.374   0.890  82.530  1.00 20.83           C  
ATOM   1015  CD1 ILE A  70      -8.433  -0.471  79.863  1.00 25.62           C  
ATOM   1016  H   ILE A  70      -4.918  -0.403  79.534  1.00 17.68           H  
ATOM   1017  HA  ILE A  70      -6.584   1.893  80.092  1.00 19.14           H  
ATOM   1018  HB  ILE A  70      -5.692  -0.293  82.025  1.00 20.23           H  
ATOM   1019 HG13 ILE A  70      -7.646  -1.618  81.508  1.00 24.05           H  
ATOM   1020 HG12 ILE A  70      -6.578  -1.523  80.157  1.00 24.05           H  
ATOM   1021 HG21 ILE A  70      -7.814   0.152  83.201  1.00 20.83           H  
ATOM   1022 HG22 ILE A  70      -6.811   1.586  83.153  1.00 20.83           H  
ATOM   1023 HG23 ILE A  70      -8.190   1.447  82.069  1.00 20.83           H  
ATOM   1024 HD11 ILE A  70      -8.374  -0.943  78.882  1.00 25.62           H  
ATOM   1025 HD12 ILE A  70      -9.392  -0.745  80.303  1.00 25.62           H  
ATOM   1026 HD13 ILE A  70      -8.444   0.605  79.703  1.00 25.62           H  
ATOM   1027  N   GLY A  71      -5.113   3.365  81.493  1.00 19.67           N  
ATOM   1028  CA  GLY A  71      -4.206   4.301  82.159  1.00 19.38           C  
ATOM   1029  C   GLY A  71      -3.244   4.981  81.175  1.00 19.52           C  
ATOM   1030  O   GLY A  71      -2.289   5.616  81.623  1.00 18.83           O  
ATOM   1031  H   GLY A  71      -5.975   3.742  81.123  1.00 19.67           H  
ATOM   1032  HA3 GLY A  71      -3.620   3.804  82.930  1.00 19.38           H  
ATOM   1033  HA2 GLY A  71      -4.791   5.073  82.656  1.00 19.38           H  
ATOM   1034  N   ALA A  72      -3.489   4.869  79.857  1.00 18.27           N  
ATOM   1035  CA  ALA A  72      -2.777   5.601  78.811  1.00 17.42           C  
ATOM   1036  C   ALA A  72      -3.012   7.116  78.892  1.00 17.75           C  
ATOM   1037  O   ALA A  72      -4.093   7.557  79.286  1.00 19.34           O  
ATOM   1038  CB  ALA A  72      -3.220   5.072  77.441  1.00 17.93           C  
ATOM   1039  H   ALA A  72      -4.269   4.306  79.548  1.00 18.27           H  
ATOM   1040  HA  ALA A  72      -1.710   5.407  78.923  1.00 17.42           H  
ATOM   1041  HB1 ALA A  72      -2.824   5.678  76.626  1.00 17.93           H  
ATOM   1042  HB2 ALA A  72      -2.861   4.054  77.292  1.00 17.93           H  
ATOM   1043  HB3 ALA A  72      -4.306   5.068  77.344  1.00 17.93           H  
ATOM   1044  N   VAL A  73      -2.002   7.897  78.516  1.00 18.09           N  
ATOM   1045  CA  VAL A  73      -2.066   9.345  78.416  1.00 19.20           C  
ATOM   1046  C   VAL A  73      -2.986   9.789  77.265  1.00 20.09           C  
ATOM   1047  O   VAL A  73      -3.249   9.046  76.316  1.00 17.98           O  
ATOM   1048  CB  VAL A  73      -0.638   9.905  78.225  1.00 18.63           C  
ATOM   1049  CG1 VAL A  73       0.246   9.650  79.460  1.00 20.35           C  
ATOM   1050  CG2 VAL A  73       0.030   9.412  76.933  1.00 19.62           C  
ATOM   1051  H   VAL A  73      -1.135   7.451  78.225  1.00 18.09           H  
ATOM   1052  HA  VAL A  73      -2.474   9.729  79.348  1.00 19.20           H  
ATOM   1053  HB  VAL A  73      -0.710  10.988  78.126  1.00 18.63           H  
ATOM   1054 HG11 VAL A  73       1.286   9.916  79.271  1.00 20.35           H  
ATOM   1055 HG12 VAL A  73      -0.088  10.255  80.300  1.00 20.35           H  
ATOM   1056 HG13 VAL A  73       0.228   8.611  79.784  1.00 20.35           H  
ATOM   1057 HG21 VAL A  73       1.104   9.563  76.976  1.00 19.62           H  
ATOM   1058 HG22 VAL A  73      -0.140   8.359  76.736  1.00 19.62           H  
ATOM   1059 HG23 VAL A  73      -0.356   9.939  76.060  1.00 19.62           H  
ATOM   1060  N   PHE A  74      -3.474  11.021  77.386  1.00 19.78           N  
ATOM   1061  CA  PHE A  74      -4.302  11.703  76.396  1.00 20.43           C  
ATOM   1062  C   PHE A  74      -3.430  12.452  75.380  1.00 19.85           C  
ATOM   1063  O   PHE A  74      -2.472  13.115  75.778  1.00 21.00           O  
ATOM   1064  CB  PHE A  74      -5.220  12.713  77.113  1.00 21.31           C  
ATOM   1065  CG  PHE A  74      -6.322  12.120  77.972  1.00 22.38           C  
ATOM   1066  CD1 PHE A  74      -6.038  11.611  79.255  1.00 22.60           C  
ATOM   1067  CD2 PHE A  74      -7.622  11.964  77.451  1.00 22.99           C  
ATOM   1068  CE1 PHE A  74      -7.048  11.035  80.013  1.00 25.15           C  
ATOM   1069  CE2 PHE A  74      -8.624  11.401  78.228  1.00 24.75           C  
ATOM   1070  CZ  PHE A  74      -8.338  10.949  79.510  1.00 24.54           C  
ATOM   1071  H   PHE A  74      -3.273  11.543  78.225  1.00 19.78           H  
ATOM   1072  HA  PHE A  74      -4.925  10.974  75.875  1.00 20.43           H  
ATOM   1073  HB3 PHE A  74      -5.691  13.364  76.375  1.00 21.31           H  
ATOM   1074  HB2 PHE A  74      -4.618  13.369  77.743  1.00 21.31           H  
ATOM   1075  HD1 PHE A  74      -5.038  11.677  79.654  1.00 22.60           H  
ATOM   1076  HD2 PHE A  74      -7.847  12.302  76.455  1.00 22.99           H  
ATOM   1077  HE1 PHE A  74      -6.835  10.662  81.002  1.00 25.15           H  
ATOM   1078  HE2 PHE A  74      -9.625  11.310  77.832  1.00 24.75           H  
ATOM   1079  HZ  PHE A  74      -9.119  10.520  80.117  1.00 24.54           H  
ATOM   1080  N   THR A  75      -3.831  12.408  74.100  1.00 19.05           N  
ATOM   1081  CA  THR A  75      -3.317  13.294  73.054  1.00 20.10           C  
ATOM   1082  C   THR A  75      -3.926  14.712  73.179  1.00 22.83           C  
ATOM   1083  O   THR A  75      -4.791  14.945  74.026  1.00 23.43           O  
ATOM   1084  CB  THR A  75      -3.583  12.726  71.625  1.00 19.57           C  
ATOM   1085  CG2 THR A  75      -3.241  11.238  71.455  1.00 20.83           C  
ATOM   1086  OG1 THR A  75      -4.872  12.998  71.103  1.00 21.46           O  
ATOM   1087  H   THR A  75      -4.627  11.835  73.845  1.00 19.05           H  
ATOM   1088  HA  THR A  75      -2.237  13.388  73.179  1.00 20.10           H  
ATOM   1089  HB  THR A  75      -2.906  13.249  70.951  1.00 19.57           H  
ATOM   1090 HG21 THR A  75      -3.291  10.944  70.407  1.00 20.83           H  
ATOM   1091 HG22 THR A  75      -2.233  11.027  71.810  1.00 20.83           H  
ATOM   1092 HG23 THR A  75      -3.924  10.593  72.007  1.00 20.83           H  
ATOM   1093  HG1 THR A  75      -4.910  12.626  70.217  1.00 21.46           H  
ATOM   1094  N   ARG A  76      -3.462  15.632  72.317  1.00 21.71           N  
ATOM   1095  CA  ARG A  76      -3.910  17.024  72.200  1.00 23.39           C  
ATOM   1096  C   ARG A  76      -5.436  17.198  72.037  1.00 24.09           C  
ATOM   1097  O   ARG A  76      -5.970  18.184  72.541  1.00 26.59           O  
ATOM   1098  CB  ARG A  76      -3.144  17.654  71.017  1.00 26.55           C  
ATOM   1099  CG  ARG A  76      -3.350  19.166  70.774  1.00 30.78           C  
ATOM   1100  CD  ARG A  76      -2.871  19.624  69.382  1.00 32.86           C  
ATOM   1101  NE  ARG A  76      -3.768  19.143  68.312  1.00 33.36           N  
ATOM   1102  CZ  ARG A  76      -3.636  19.281  66.982  1.00 33.90           C  
ATOM   1103  NH1 ARG A  76      -2.603  19.934  66.431  1.00 33.80           N  
ATOM   1104  NH2 ARG A  76      -4.573  18.746  66.189  1.00 33.96           N1+
ATOM   1105  H   ARG A  76      -2.742  15.360  71.659  1.00 21.71           H  
ATOM   1106  HA  ARG A  76      -3.619  17.531  73.119  1.00 23.39           H  
ATOM   1107  HB3 ARG A  76      -3.426  17.102  70.122  1.00 26.55           H  
ATOM   1108  HB2 ARG A  76      -2.075  17.485  71.150  1.00 26.55           H  
ATOM   1109  HG3 ARG A  76      -2.903  19.772  71.562  1.00 30.78           H  
ATOM   1110  HG2 ARG A  76      -4.417  19.380  70.823  1.00 30.78           H  
ATOM   1111  HD3 ARG A  76      -1.911  19.148  69.179  1.00 32.86           H  
ATOM   1112  HD2 ARG A  76      -2.701  20.700  69.343  1.00 32.86           H  
ATOM   1113  HE  ARG A  76      -4.602  18.664  68.637  1.00 33.36           H  
ATOM   1114 HH12 ARG A  76      -2.530  20.031  65.428  1.00 33.80           H  
ATOM   1115 HH11 ARG A  76      -1.899  20.349  67.024  1.00 33.80           H  
ATOM   1116 HH22 ARG A  76      -4.516  18.828  65.185  1.00 33.96           H  
ATOM   1117 HH21 ARG A  76      -5.361  18.256  66.600  1.00 33.96           H  
ATOM   1118  N   ASP A  77      -6.098  16.246  71.355  1.00 22.94           N  
ATOM   1119  CA  ASP A  77      -7.536  16.260  71.049  1.00 24.44           C  
ATOM   1120  C   ASP A  77      -8.374  15.419  72.039  1.00 23.66           C  
ATOM   1121  O   ASP A  77      -9.540  15.150  71.751  1.00 24.18           O  
ATOM   1122  CB  ASP A  77      -7.840  15.848  69.580  1.00 26.57           C  
ATOM   1123  CG  ASP A  77      -7.148  16.655  68.464  1.00 31.02           C  
ATOM   1124  OD1 ASP A  77      -6.616  17.755  68.735  1.00 31.81           O  
ATOM   1125  OD2 ASP A  77      -7.249  16.198  67.305  1.00 37.36           O1-
ATOM   1126  H   ASP A  77      -5.581  15.458  70.990  1.00 22.94           H  
ATOM   1127  HA  ASP A  77      -7.908  17.280  71.169  1.00 24.44           H  
ATOM   1128  HB3 ASP A  77      -8.912  15.923  69.389  1.00 26.57           H  
ATOM   1129  HB2 ASP A  77      -7.567  14.800  69.442  1.00 26.57           H  
ATOM   1130  N   GLU A  78      -7.790  15.031  73.189  1.00 22.38           N  
ATOM   1131  CA  GLU A  78      -8.405  14.235  74.264  1.00 26.11           C  
ATOM   1132  C   GLU A  78      -8.709  12.770  73.871  1.00 24.76           C  
ATOM   1133  O   GLU A  78      -9.564  12.145  74.500  1.00 26.59           O  
ATOM   1134  CB  GLU A  78      -9.649  14.925  74.888  1.00 28.68           C  
ATOM   1135  CG  GLU A  78      -9.458  16.414  75.245  1.00 33.96           C  
ATOM   1136  CD  GLU A  78     -10.617  17.075  76.013  1.00 39.40           C  
ATOM   1137  OE1 GLU A  78     -11.562  16.372  76.434  1.00 34.59           O  
ATOM   1138  OE2 GLU A  78     -10.526  18.308  76.195  1.00 45.95           O1-
ATOM   1139  H   GLU A  78      -6.826  15.294  73.349  1.00 22.38           H  
ATOM   1140  HA  GLU A  78      -7.642  14.182  75.040  1.00 26.11           H  
ATOM   1141  HB3 GLU A  78      -9.911  14.381  75.797  1.00 28.68           H  
ATOM   1142  HB2 GLU A  78     -10.508  14.821  74.223  1.00 28.68           H  
ATOM   1143  HG3 GLU A  78      -9.297  16.985  74.331  1.00 33.96           H  
ATOM   1144  HG2 GLU A  78      -8.556  16.518  75.843  1.00 33.96           H  
ATOM   1145  N   THR A  79      -7.996  12.238  72.865  1.00 21.80           N  
ATOM   1146  CA  THR A  79      -8.115  10.850  72.407  1.00 21.90           C  
ATOM   1147  C   THR A  79      -6.948   9.998  72.952  1.00 18.76           C  
ATOM   1148  O   THR A  79      -6.015  10.542  73.543  1.00 19.35           O  
ATOM   1149  CB  THR A  79      -8.135  10.772  70.852  1.00 22.37           C  
ATOM   1150  CG2 THR A  79      -9.145  11.728  70.197  1.00 23.33           C  
ATOM   1151  OG1 THR A  79      -6.864  10.959  70.259  1.00 21.32           O  
ATOM   1152  H   THR A  79      -7.296  12.801  72.404  1.00 21.80           H  
ATOM   1153  HA  THR A  79      -9.042  10.407  72.777  1.00 21.90           H  
ATOM   1154  HB  THR A  79      -8.442   9.762  70.577  1.00 22.37           H  
ATOM   1155 HG21 THR A  79      -9.198  11.563  69.121  1.00 23.33           H  
ATOM   1156 HG22 THR A  79     -10.146  11.577  70.603  1.00 23.33           H  
ATOM   1157 HG23 THR A  79      -8.877  12.773  70.353  1.00 23.33           H  
ATOM   1158  HG1 THR A  79      -6.594  11.867  70.414  1.00 21.32           H  
ATOM   1159  N   HIS A  80      -7.031   8.675  72.742  1.00 18.81           N  
ATOM   1160  CA  HIS A  80      -6.004   7.706  73.123  1.00 18.15           C  
ATOM   1161  C   HIS A  80      -5.544   6.955  71.871  1.00 18.76           C  
ATOM   1162  O   HIS A  80      -6.271   6.094  71.378  1.00 20.36           O  
ATOM   1163  CB  HIS A  80      -6.571   6.737  74.179  1.00 18.74           C  
ATOM   1164  CG  HIS A  80      -6.912   7.399  75.487  1.00 18.64           C  
ATOM   1165  CD2 HIS A  80      -8.123   7.705  76.065  1.00 19.49           C  
ATOM   1166  ND1 HIS A  80      -5.948   7.853  76.370  1.00 19.19           N  
ATOM   1167  CE1 HIS A  80      -6.592   8.389  77.408  1.00 19.24           C  
ATOM   1168  NE2 HIS A  80      -7.912   8.328  77.294  1.00 20.17           N  
ATOM   1169  H   HIS A  80      -7.828   8.296  72.251  1.00 18.81           H  
ATOM   1170  HA  HIS A  80      -5.133   8.204  73.555  1.00 18.15           H  
ATOM   1171  HB3 HIS A  80      -5.855   5.940  74.385  1.00 18.74           H  
ATOM   1172  HB2 HIS A  80      -7.472   6.249  73.803  1.00 18.74           H  
ATOM   1173  HD2 HIS A  80      -9.121   7.533  75.694  1.00 19.49           H  
ATOM   1174  HD1 HIS A  80      -4.945   7.814  76.247  1.00 19.19           H  
ATOM   1175  HE1 HIS A  80      -6.091   8.839  78.252  1.00 19.24           H  
ATOM   1176  N   GLU A  81      -4.377   7.310  71.328  1.00 17.18           N  
ATOM   1177  CA  GLU A  81      -3.745   6.644  70.193  1.00 17.41           C  
ATOM   1178  C   GLU A  81      -2.680   5.711  70.788  1.00 18.10           C  
ATOM   1179  O   GLU A  81      -1.652   6.188  71.272  1.00 17.46           O  
ATOM   1180  CB  GLU A  81      -3.031   7.721  69.346  1.00 17.39           C  
ATOM   1181  CG  GLU A  81      -3.989   8.643  68.560  1.00 18.53           C  
ATOM   1182  CD  GLU A  81      -3.270   9.695  67.709  1.00 19.91           C  
ATOM   1183  OE1 GLU A  81      -2.020   9.728  67.720  1.00 20.06           O  
ATOM   1184  OE2 GLU A  81      -3.986  10.481  67.055  1.00 22.43           O1-
ATOM   1185  H   GLU A  81      -3.821   8.003  71.805  1.00 17.18           H  
ATOM   1186  HA  GLU A  81      -4.454   6.080  69.582  1.00 17.41           H  
ATOM   1187  HB3 GLU A  81      -2.363   7.227  68.638  1.00 17.39           H  
ATOM   1188  HB2 GLU A  81      -2.390   8.330  69.987  1.00 17.39           H  
ATOM   1189  HG3 GLU A  81      -4.664   9.158  69.245  1.00 18.53           H  
ATOM   1190  HG2 GLU A  81      -4.619   8.043  67.903  1.00 18.53           H  
ATOM   1191  N   LEU A  82      -2.944   4.403  70.802  1.00 16.82           N  
ATOM   1192  CA  LEU A  82      -2.070   3.402  71.403  1.00 16.36           C  
ATOM   1193  C   LEU A  82      -1.188   2.774  70.308  1.00 16.52           C  
ATOM   1194  O   LEU A  82      -1.645   2.568  69.178  1.00 16.28           O  
ATOM   1195  CB  LEU A  82      -2.938   2.284  72.025  1.00 16.55           C  
ATOM   1196  CG  LEU A  82      -4.069   2.742  72.980  1.00 18.68           C  
ATOM   1197  CD1 LEU A  82      -4.897   1.541  73.458  1.00 20.70           C  
ATOM   1198  CD2 LEU A  82      -3.548   3.540  74.185  1.00 18.18           C  
ATOM   1199  H   LEU A  82      -3.791   4.051  70.360  1.00 16.82           H  
ATOM   1200  HA  LEU A  82      -1.443   3.851  72.174  1.00 16.36           H  
ATOM   1201  HB3 LEU A  82      -2.268   1.614  72.562  1.00 16.55           H  
ATOM   1202  HB2 LEU A  82      -3.383   1.687  71.229  1.00 16.55           H  
ATOM   1203  HG  LEU A  82      -4.754   3.387  72.427  1.00 18.68           H  
ATOM   1204 HD11 LEU A  82      -5.702   1.867  74.115  1.00 20.70           H  
ATOM   1205 HD12 LEU A  82      -5.353   1.010  72.622  1.00 20.70           H  
ATOM   1206 HD13 LEU A  82      -4.291   0.831  74.018  1.00 20.70           H  
ATOM   1207 HD21 LEU A  82      -4.354   3.765  74.886  1.00 18.18           H  
ATOM   1208 HD22 LEU A  82      -2.779   2.992  74.729  1.00 18.18           H  
ATOM   1209 HD23 LEU A  82      -3.126   4.493  73.868  1.00 18.18           H  
ATOM   1210  N   ASP A  83       0.065   2.447  70.653  1.00 16.20           N  
ATOM   1211  CA  ASP A  83       1.047   1.784  69.789  1.00 17.05           C  
ATOM   1212  C   ASP A  83       1.665   0.598  70.541  1.00 17.08           C  
ATOM   1213  O   ASP A  83       1.867   0.694  71.752  1.00 17.37           O  
ATOM   1214  CB  ASP A  83       2.175   2.733  69.294  1.00 18.16           C  
ATOM   1215  CG  ASP A  83       1.836   4.107  68.705  1.00 21.75           C  
ATOM   1216  OD1 ASP A  83       0.694   4.304  68.239  1.00 20.63           O  
ATOM   1217  OD2 ASP A  83       2.772   4.937  68.670  1.00 24.41           O1-
ATOM   1218  H   ASP A  83       0.335   2.571  71.625  1.00 16.20           H  
ATOM   1219  HA  ASP A  83       0.527   1.369  68.929  1.00 17.05           H  
ATOM   1220  HB3 ASP A  83       2.734   2.202  68.532  1.00 18.16           H  
ATOM   1221  HB2 ASP A  83       2.877   2.911  70.105  1.00 18.16           H  
ATOM   1222  N   ALA A  84       2.012  -0.496  69.846  1.00 15.68           N  
ATOM   1223  CA  ALA A  84       2.671  -1.670  70.424  1.00 15.93           C  
ATOM   1224  C   ALA A  84       3.387  -2.526  69.380  1.00 16.03           C  
ATOM   1225  O   ALA A  84       3.043  -2.480  68.199  1.00 15.97           O  
ATOM   1226  CB  ALA A  84       1.677  -2.509  71.237  1.00 16.43           C  
ATOM   1227  H   ALA A  84       1.859  -0.510  68.837  1.00 15.68           H  
ATOM   1228  HA  ALA A  84       3.452  -1.300  71.089  1.00 15.93           H  
ATOM   1229  HB1 ALA A  84       2.149  -3.396  71.663  1.00 16.43           H  
ATOM   1230  HB2 ALA A  84       1.275  -1.931  72.065  1.00 16.43           H  
ATOM   1231  HB3 ALA A  84       0.850  -2.838  70.610  1.00 16.43           H  
ATOM   1232  N   CYS A  85       4.343  -3.344  69.837  1.00 16.26           N  
ATOM   1233  CA  CYS A  85       5.108  -4.302  69.044  1.00 16.58           C  
ATOM   1234  C   CYS A  85       5.458  -5.513  69.920  1.00 17.42           C  
ATOM   1235  O   CYS A  85       5.689  -5.357  71.117  1.00 17.96           O  
ATOM   1236  CB  CYS A  85       6.358  -3.650  68.409  1.00 18.64           C  
ATOM   1237  SG  CYS A  85       7.386  -4.772  67.412  1.00 21.39           S  
ATOM   1238  H   CYS A  85       4.503  -3.385  70.836  1.00 16.26           H  
ATOM   1239  HA  CYS A  85       4.462  -4.658  68.243  1.00 16.58           H  
ATOM   1240  HB3 CYS A  85       6.985  -3.194  69.176  1.00 18.64           H  
ATOM   1241  HB2 CYS A  85       6.040  -2.858  67.741  1.00 18.64           H  
ATOM   1242  HG  CYS A  85       7.810  -5.525  68.431  1.00 21.39           H  
ATOM   1243  N   VAL A  86       5.535  -6.687  69.283  1.00 16.58           N  
ATOM   1244  CA  VAL A  86       6.076  -7.919  69.844  1.00 17.33           C  
ATOM   1245  C   VAL A  86       6.982  -8.572  68.787  1.00 17.20           C  
ATOM   1246  O   VAL A  86       6.683  -8.482  67.595  1.00 18.06           O  
ATOM   1247  CB  VAL A  86       4.941  -8.891  70.282  1.00 19.71           C  
ATOM   1248  CG1 VAL A  86       4.017  -9.345  69.137  1.00 21.15           C  
ATOM   1249  CG2 VAL A  86       5.461 -10.127  71.037  1.00 21.85           C  
ATOM   1250  H   VAL A  86       5.321  -6.724  68.294  1.00 16.58           H  
ATOM   1251  HA  VAL A  86       6.696  -7.682  70.708  1.00 17.33           H  
ATOM   1252  HB  VAL A  86       4.318  -8.338  70.987  1.00 19.71           H  
ATOM   1253 HG11 VAL A  86       3.185  -9.917  69.544  1.00 21.15           H  
ATOM   1254 HG12 VAL A  86       3.597  -8.497  68.597  1.00 21.15           H  
ATOM   1255 HG13 VAL A  86       4.528  -9.983  68.416  1.00 21.15           H  
ATOM   1256 HG21 VAL A  86       4.633 -10.724  71.421  1.00 21.85           H  
ATOM   1257 HG22 VAL A  86       6.058 -10.774  70.394  1.00 21.85           H  
ATOM   1258 HG23 VAL A  86       6.078  -9.845  71.888  1.00 21.85           H  
ATOM   1259  N   MET A  87       8.073  -9.207  69.242  1.00 16.75           N  
ATOM   1260  CA  MET A  87       9.016  -9.914  68.384  1.00 17.36           C  
ATOM   1261  C   MET A  87       9.484 -11.207  69.057  1.00 18.32           C  
ATOM   1262  O   MET A  87       9.892 -11.187  70.219  1.00 18.92           O  
ATOM   1263  CB  MET A  87      10.182  -8.981  67.985  1.00 18.17           C  
ATOM   1264  CG  MET A  87      11.161  -9.609  66.976  1.00 18.81           C  
ATOM   1265  SD  MET A  87      12.306  -8.428  66.225  1.00 19.22           S  
ATOM   1266  CE  MET A  87      12.882  -9.411  64.820  1.00 19.53           C  
ATOM   1267  H   MET A  87       8.265  -9.236  70.236  1.00 16.75           H  
ATOM   1268  HA  MET A  87       8.499 -10.205  67.470  1.00 17.36           H  
ATOM   1269  HB3 MET A  87      10.732  -8.675  68.877  1.00 18.17           H  
ATOM   1270  HB2 MET A  87       9.777  -8.064  67.555  1.00 18.17           H  
ATOM   1271  HG3 MET A  87      10.601 -10.079  66.170  1.00 18.81           H  
ATOM   1272  HG2 MET A  87      11.747 -10.401  67.442  1.00 18.81           H  
ATOM   1273  HE1 MET A  87      13.660  -8.878  64.276  1.00 19.53           H  
ATOM   1274  HE2 MET A  87      13.282 -10.369  65.154  1.00 19.53           H  
ATOM   1275  HE3 MET A  87      12.053  -9.591  64.138  1.00 19.53           H  
ATOM   1276  N   ASP A  88       9.443 -12.293  68.274  1.00 17.56           N  
ATOM   1277  CA  ASP A  88       9.989 -13.605  68.595  1.00 17.75           C  
ATOM   1278  C   ASP A  88      11.416 -13.658  68.028  1.00 19.17           C  
ATOM   1279  O   ASP A  88      11.596 -13.408  66.837  1.00 20.19           O  
ATOM   1280  CB  ASP A  88       9.096 -14.708  67.974  1.00 19.34           C  
ATOM   1281  CG  ASP A  88       9.492 -16.172  68.240  1.00 24.23           C  
ATOM   1282  OD1 ASP A  88      10.197 -16.441  69.239  1.00 24.00           O  
ATOM   1283  OD2 ASP A  88       8.977 -17.026  67.487  1.00 29.44           O1-
ATOM   1284  H   ASP A  88       9.102 -12.195  67.325  1.00 17.56           H  
ATOM   1285  HA  ASP A  88      10.017 -13.732  69.679  1.00 17.75           H  
ATOM   1286  HB3 ASP A  88       9.019 -14.546  66.897  1.00 19.34           H  
ATOM   1287  HB2 ASP A  88       8.081 -14.568  68.341  1.00 19.34           H  
ATOM   1288  N   GLY A  89      12.394 -13.996  68.880  1.00 19.56           N  
ATOM   1289  CA  GLY A  89      13.802 -14.083  68.500  1.00 19.48           C  
ATOM   1290  C   GLY A  89      14.165 -15.428  67.856  1.00 20.31           C  
ATOM   1291  O   GLY A  89      15.232 -15.523  67.251  1.00 22.30           O  
ATOM   1292  H   GLY A  89      12.169 -14.216  69.842  1.00 19.56           H  
ATOM   1293  HA3 GLY A  89      14.417 -13.942  69.388  1.00 19.48           H  
ATOM   1294  HA2 GLY A  89      14.050 -13.283  67.805  1.00 19.48           H  
ATOM   1295  N   ASN A  90      13.309 -16.459  67.985  1.00 22.00           N  
ATOM   1296  CA  ASN A  90      13.528 -17.792  67.421  1.00 24.19           C  
ATOM   1297  C   ASN A  90      13.321 -17.806  65.897  1.00 25.57           C  
ATOM   1298  O   ASN A  90      14.196 -18.277  65.172  1.00 27.69           O  
ATOM   1299  CB  ASN A  90      12.605 -18.805  68.141  1.00 25.29           C  
ATOM   1300  CG  ASN A  90      12.919 -20.277  67.851  1.00 32.87           C  
ATOM   1301  ND2 ASN A  90      11.893 -21.129  67.893  1.00 37.44           N  
ATOM   1302  OD1 ASN A  90      14.066 -20.650  67.612  1.00 34.63           O  
ATOM   1303  H   ASN A  90      12.451 -16.330  68.505  1.00 22.00           H  
ATOM   1304  HA  ASN A  90      14.566 -18.081  67.586  1.00 24.19           H  
ATOM   1305  HB3 ASN A  90      11.559 -18.600  67.906  1.00 25.29           H  
ATOM   1306  HB2 ASN A  90      12.705 -18.674  69.219  1.00 25.29           H  
ATOM   1307 HD22 ASN A  90      12.047 -22.112  67.723  1.00 37.44           H  
ATOM   1308 HD21 ASN A  90      10.963 -20.800  68.109  1.00 37.44           H  
ATOM   1309  N   THR A  91      12.174 -17.272  65.452  1.00 22.33           N  
ATOM   1310  CA  THR A  91      11.786 -17.199  64.043  1.00 23.03           C  
ATOM   1311  C   THR A  91      12.163 -15.849  63.391  1.00 23.35           C  
ATOM   1312  O   THR A  91      12.111 -15.754  62.164  1.00 21.59           O  
ATOM   1313  CB  THR A  91      10.249 -17.381  63.902  1.00 24.02           C  
ATOM   1314  CG2 THR A  91       9.751 -18.725  64.456  1.00 25.86           C  
ATOM   1315  OG1 THR A  91       9.526 -16.336  64.530  1.00 24.10           O  
ATOM   1316  H   THR A  91      11.506 -16.910  66.117  1.00 22.33           H  
ATOM   1317  HA  THR A  91      12.279 -17.991  63.477  1.00 23.03           H  
ATOM   1318  HB  THR A  91       9.987 -17.351  62.843  1.00 24.02           H  
ATOM   1319 HG21 THR A  91       8.676 -18.835  64.311  1.00 25.86           H  
ATOM   1320 HG22 THR A  91      10.237 -19.558  63.948  1.00 25.86           H  
ATOM   1321 HG23 THR A  91       9.951 -18.830  65.522  1.00 25.86           H  
ATOM   1322  HG1 THR A  91       9.384 -16.572  65.454  1.00 24.10           H  
ATOM   1323  N   LEU A  92      12.503 -14.833  64.208  1.00 21.32           N  
ATOM   1324  CA  LEU A  92      12.733 -13.431  63.827  1.00 20.15           C  
ATOM   1325  C   LEU A  92      11.482 -12.729  63.258  1.00 19.83           C  
ATOM   1326  O   LEU A  92      11.616 -11.659  62.668  1.00 20.33           O  
ATOM   1327  CB  LEU A  92      13.975 -13.262  62.910  1.00 21.35           C  
ATOM   1328  CG  LEU A  92      15.297 -13.848  63.459  1.00 23.73           C  
ATOM   1329  CD1 LEU A  92      16.449 -13.675  62.450  1.00 25.99           C  
ATOM   1330  CD2 LEU A  92      15.688 -13.264  64.827  1.00 23.25           C  
ATOM   1331  H   LEU A  92      12.527 -15.008  65.203  1.00 21.32           H  
ATOM   1332  HA  LEU A  92      12.933 -12.892  64.750  1.00 20.15           H  
ATOM   1333  HB3 LEU A  92      14.136 -12.200  62.720  1.00 21.35           H  
ATOM   1334  HB2 LEU A  92      13.769 -13.706  61.936  1.00 21.35           H  
ATOM   1335  HG  LEU A  92      15.154 -14.920  63.601  1.00 23.73           H  
ATOM   1336 HD11 LEU A  92      17.329 -13.221  62.906  1.00 25.99           H  
ATOM   1337 HD12 LEU A  92      16.757 -14.640  62.045  1.00 25.99           H  
ATOM   1338 HD13 LEU A  92      16.166 -13.043  61.608  1.00 25.99           H  
ATOM   1339 HD21 LEU A  92      16.550 -13.796  65.226  1.00 23.25           H  
ATOM   1340 HD22 LEU A  92      15.946 -12.207  64.757  1.00 23.25           H  
ATOM   1341 HD23 LEU A  92      14.897 -13.366  65.566  1.00 23.25           H  
ATOM   1342  N   LYS A  93      10.288 -13.316  63.458  1.00 19.25           N  
ATOM   1343  CA  LYS A  93       9.007 -12.698  63.130  1.00 20.08           C  
ATOM   1344  C   LYS A  93       8.641 -11.640  64.175  1.00 19.05           C  
ATOM   1345  O   LYS A  93       8.874 -11.846  65.366  1.00 19.29           O  
ATOM   1346  CB  LYS A  93       7.895 -13.760  63.057  1.00 21.43           C  
ATOM   1347  CG  LYS A  93       8.026 -14.722  61.863  1.00 25.14           C  
ATOM   1348  CD  LYS A  93       6.890 -15.759  61.784  1.00 33.66           C  
ATOM   1349  CE  LYS A  93       5.503 -15.139  61.525  1.00 38.49           C  
ATOM   1350  NZ  LYS A  93       4.447 -16.161  61.412  1.00 40.42           N1+
ATOM   1351  H   LYS A  93      10.242 -14.196  63.953  1.00 19.25           H  
ATOM   1352  HA  LYS A  93       9.086 -12.216  62.155  1.00 20.08           H  
ATOM   1353  HB3 LYS A  93       6.945 -13.237  62.963  1.00 21.43           H  
ATOM   1354  HB2 LYS A  93       7.840 -14.317  63.993  1.00 21.43           H  
ATOM   1355  HG3 LYS A  93       8.980 -15.246  61.922  1.00 25.14           H  
ATOM   1356  HG2 LYS A  93       8.059 -14.149  60.935  1.00 25.14           H  
ATOM   1357  HD3 LYS A  93       6.873 -16.332  62.713  1.00 33.66           H  
ATOM   1358  HD2 LYS A  93       7.130 -16.474  60.996  1.00 33.66           H  
ATOM   1359  HE3 LYS A  93       5.516 -14.549  60.608  1.00 38.49           H  
ATOM   1360  HE2 LYS A  93       5.222 -14.469  62.335  1.00 38.49           H  
ATOM   1361  HZ1 LYS A  93       4.401 -16.697  62.266  1.00 40.42           H  
ATOM   1362  HZ2 LYS A  93       3.560 -15.700  61.259  1.00 40.42           H  
ATOM   1363  HZ3 LYS A  93       4.647 -16.776  60.636  1.00 40.42           H  
ATOM   1364  N   ALA A  94       8.029 -10.556  63.689  1.00 19.70           N  
ATOM   1365  CA  ALA A  94       7.477  -9.483  64.502  1.00 16.92           C  
ATOM   1366  C   ALA A  94       6.080  -9.118  63.992  1.00 16.90           C  
ATOM   1367  O   ALA A  94       5.725  -9.446  62.860  1.00 18.48           O  
ATOM   1368  CB  ALA A  94       8.430  -8.278  64.459  1.00 16.34           C  
ATOM   1369  H   ALA A  94       7.847 -10.483  62.699  1.00 19.70           H  
ATOM   1370  HA  ALA A  94       7.363  -9.821  65.531  1.00 16.92           H  
ATOM   1371  HB1 ALA A  94       8.025  -7.429  65.011  1.00 16.34           H  
ATOM   1372  HB2 ALA A  94       9.392  -8.522  64.906  1.00 16.34           H  
ATOM   1373  HB3 ALA A  94       8.623  -7.955  63.436  1.00 16.34           H  
ATOM   1374  N   GLY A  95       5.315  -8.448  64.858  1.00 16.53           N  
ATOM   1375  CA  GLY A  95       4.021  -7.868  64.530  1.00 16.61           C  
ATOM   1376  C   GLY A  95       3.878  -6.595  65.364  1.00 18.43           C  
ATOM   1377  O   GLY A  95       4.479  -6.477  66.433  1.00 18.98           O  
ATOM   1378  H   GLY A  95       5.678  -8.235  65.779  1.00 16.53           H  
ATOM   1379  HA3 GLY A  95       3.221  -8.561  64.760  1.00 16.61           H  
ATOM   1380  HA2 GLY A  95       3.942  -7.638  63.469  1.00 16.61           H  
ATOM   1381  N   ALA A  96       3.067  -5.647  64.872  1.00 17.48           N  
ATOM   1382  CA  ALA A  96       2.919  -4.323  65.467  1.00 16.62           C  
ATOM   1383  C   ALA A  96       1.611  -3.652  65.041  1.00 16.56           C  
ATOM   1384  O   ALA A  96       1.064  -3.955  63.980  1.00 16.34           O  
ATOM   1385  CB  ALA A  96       4.129  -3.445  65.098  1.00 17.37           C  
ATOM   1386  H   ALA A  96       2.584  -5.795  63.998  1.00 17.48           H  
ATOM   1387  HA  ALA A  96       2.880  -4.434  66.550  1.00 16.62           H  
ATOM   1388  HB1 ALA A  96       4.023  -2.436  65.498  1.00 17.37           H  
ATOM   1389  HB2 ALA A  96       5.056  -3.853  65.500  1.00 17.37           H  
ATOM   1390  HB3 ALA A  96       4.249  -3.357  64.018  1.00 17.37           H  
ATOM   1391  N   VAL A  97       1.171  -2.716  65.893  1.00 15.40           N  
ATOM   1392  CA  VAL A  97       0.050  -1.808  65.671  1.00 15.58           C  
ATOM   1393  C   VAL A  97       0.459  -0.395  66.129  1.00 15.67           C  
ATOM   1394  O   VAL A  97       1.261  -0.268  67.054  1.00 16.81           O  
ATOM   1395  CB  VAL A  97      -1.225  -2.247  66.448  1.00 17.08           C  
ATOM   1396  CG1 VAL A  97      -1.785  -3.573  65.907  1.00 17.80           C  
ATOM   1397  CG2 VAL A  97      -1.076  -2.298  67.983  1.00 18.14           C  
ATOM   1398  H   VAL A  97       1.707  -2.532  66.733  1.00 15.40           H  
ATOM   1399  HA  VAL A  97      -0.186  -1.771  64.612  1.00 15.58           H  
ATOM   1400  HB  VAL A  97      -1.992  -1.500  66.240  1.00 17.08           H  
ATOM   1401 HG11 VAL A  97      -2.756  -3.797  66.348  1.00 17.80           H  
ATOM   1402 HG12 VAL A  97      -1.919  -3.534  64.825  1.00 17.80           H  
ATOM   1403 HG13 VAL A  97      -1.121  -4.409  66.127  1.00 17.80           H  
ATOM   1404 HG21 VAL A  97      -1.994  -2.653  68.451  1.00 18.14           H  
ATOM   1405 HG22 VAL A  97      -0.274  -2.974  68.281  1.00 18.14           H  
ATOM   1406 HG23 VAL A  97      -0.864  -1.319  68.412  1.00 18.14           H  
ATOM   1407  N   ALA A  98      -0.050   0.645  65.462  1.00 15.59           N  
ATOM   1408  CA  ALA A  98       0.145   2.042  65.827  1.00 14.96           C  
ATOM   1409  C   ALA A  98      -1.100   2.858  65.478  1.00 16.19           C  
ATOM   1410  O   ALA A  98      -1.738   2.627  64.447  1.00 16.79           O  
ATOM   1411  CB  ALA A  98       1.455   2.613  65.259  1.00 17.22           C  
ATOM   1412  H   ALA A  98      -0.648   0.473  64.665  1.00 15.59           H  
ATOM   1413  HA  ALA A  98       0.227   2.081  66.911  1.00 14.96           H  
ATOM   1414  HB1 ALA A  98       1.636   3.616  65.646  1.00 17.22           H  
ATOM   1415  HB2 ALA A  98       2.306   1.997  65.545  1.00 17.22           H  
ATOM   1416  HB3 ALA A  98       1.443   2.685  64.176  1.00 17.22           H  
ATOM   1417  N   GLY A  99      -1.448   3.805  66.351  1.00 15.12           N  
ATOM   1418  CA  GLY A  99      -2.586   4.705  66.215  1.00 17.14           C  
ATOM   1419  C   GLY A  99      -3.947   4.046  66.458  1.00 18.13           C  
ATOM   1420  O   GLY A  99      -4.962   4.617  66.066  1.00 19.72           O  
ATOM   1421  H   GLY A  99      -0.880   3.900  67.192  1.00 15.12           H  
ATOM   1422  HA3 GLY A  99      -2.587   5.155  65.222  1.00 17.14           H  
ATOM   1423  HA2 GLY A  99      -2.469   5.520  66.928  1.00 17.14           H  
ATOM   1424  N   VAL A 100      -3.987   2.846  67.052  1.00 16.82           N  
ATOM   1425  CA  VAL A 100      -5.226   2.130  67.368  1.00 17.44           C  
ATOM   1426  C   VAL A 100      -5.872   2.689  68.651  1.00 16.54           C  
ATOM   1427  O   VAL A 100      -5.174   2.990  69.619  1.00 17.55           O  
ATOM   1428  CB  VAL A 100      -5.027   0.592  67.496  1.00 19.38           C  
ATOM   1429  CG1 VAL A 100      -4.573  -0.009  66.156  1.00 21.59           C  
ATOM   1430  CG2 VAL A 100      -4.115   0.110  68.642  1.00 19.49           C  
ATOM   1431  H   VAL A 100      -3.127   2.419  67.369  1.00 16.82           H  
ATOM   1432  HA  VAL A 100      -5.923   2.292  66.543  1.00 17.44           H  
ATOM   1433  HB  VAL A 100      -6.011   0.163  67.695  1.00 19.38           H  
ATOM   1434 HG11 VAL A 100      -4.498  -1.095  66.211  1.00 21.59           H  
ATOM   1435 HG12 VAL A 100      -5.285   0.232  65.366  1.00 21.59           H  
ATOM   1436 HG13 VAL A 100      -3.599   0.374  65.851  1.00 21.59           H  
ATOM   1437 HG21 VAL A 100      -4.064  -0.979  68.662  1.00 19.49           H  
ATOM   1438 HG22 VAL A 100      -3.097   0.474  68.518  1.00 19.49           H  
ATOM   1439 HG23 VAL A 100      -4.476   0.424  69.620  1.00 19.49           H  
ATOM   1440  N   SER A 101      -7.200   2.853  68.597  1.00 17.13           N  
ATOM   1441  CA  SER A 101      -8.007   3.542  69.604  1.00 16.82           C  
ATOM   1442  C   SER A 101      -9.202   2.697  70.079  1.00 16.58           C  
ATOM   1443  O   SER A 101      -9.907   3.140  70.985  1.00 19.07           O  
ATOM   1444  CB  SER A 101      -8.507   4.871  68.995  1.00 18.27           C  
ATOM   1445  OG  SER A 101      -7.438   5.774  68.796  1.00 19.84           O  
ATOM   1446  H   SER A 101      -7.690   2.595  67.747  1.00 17.13           H  
ATOM   1447  HA  SER A 101      -7.415   3.758  70.496  1.00 16.82           H  
ATOM   1448  HB3 SER A 101      -9.228   5.358  69.653  1.00 18.27           H  
ATOM   1449  HB2 SER A 101      -9.009   4.700  68.042  1.00 18.27           H  
ATOM   1450  HG  SER A 101      -7.043   5.971  69.653  1.00 19.84           H  
ATOM   1451  N   HIS A 102      -9.432   1.525  69.459  1.00 17.07           N  
ATOM   1452  CA  HIS A 102     -10.605   0.677  69.695  1.00 16.98           C  
ATOM   1453  C   HIS A 102     -10.239  -0.802  69.913  1.00 19.07           C  
ATOM   1454  O   HIS A 102     -11.101  -1.663  69.738  1.00 17.55           O  
ATOM   1455  CB  HIS A 102     -11.636   0.862  68.559  1.00 18.65           C  
ATOM   1456  CG  HIS A 102     -12.067   2.286  68.309  1.00 19.43           C  
ATOM   1457  CD2 HIS A 102     -13.093   3.034  68.839  1.00 18.42           C  
ATOM   1458  ND1 HIS A 102     -11.431   3.117  67.404  1.00 23.54           N  
ATOM   1459  CE1 HIS A 102     -12.054   4.297  67.444  1.00 21.21           C  
ATOM   1460  NE2 HIS A 102     -13.075   4.320  68.293  1.00 23.05           N  
ATOM   1461  H   HIS A 102      -8.821   1.236  68.708  1.00 17.07           H  
ATOM   1462  HA  HIS A 102     -11.081   0.982  70.627  1.00 16.98           H  
ATOM   1463  HB3 HIS A 102     -12.536   0.304  68.802  1.00 18.65           H  
ATOM   1464  HB2 HIS A 102     -11.255   0.442  67.628  1.00 18.65           H  
ATOM   1465  HD2 HIS A 102     -13.836   2.749  69.568  1.00 18.42           H  
ATOM   1466  HD1 HIS A 102     -10.640   2.870  66.819  1.00 23.54           H  
ATOM   1467  HE1 HIS A 102     -11.760   5.144  66.842  1.00 21.21           H  
ATOM   1468  N   LEU A 103      -8.991  -1.069  70.331  1.00 18.09           N  
ATOM   1469  CA  LEU A 103      -8.499  -2.394  70.707  1.00 18.06           C  
ATOM   1470  C   LEU A 103      -7.962  -2.290  72.139  1.00 18.51           C  
ATOM   1471  O   LEU A 103      -7.044  -1.503  72.374  1.00 18.28           O  
ATOM   1472  CB  LEU A 103      -7.387  -2.845  69.726  1.00 19.35           C  
ATOM   1473  CG  LEU A 103      -7.793  -2.944  68.234  1.00 19.60           C  
ATOM   1474  CD1 LEU A 103      -6.569  -3.168  67.323  1.00 19.10           C  
ATOM   1475  CD2 LEU A 103      -8.906  -3.974  67.958  1.00 23.34           C  
ATOM   1476  H   LEU A 103      -8.345  -0.307  70.473  1.00 18.09           H  
ATOM   1477  HA  LEU A 103      -9.307  -3.126  70.710  1.00 18.06           H  
ATOM   1478  HB3 LEU A 103      -6.994  -3.811  70.046  1.00 19.35           H  
ATOM   1479  HB2 LEU A 103      -6.552  -2.146  69.804  1.00 19.35           H  
ATOM   1480  HG  LEU A 103      -8.198  -1.971  67.963  1.00 19.60           H  
ATOM   1481 HD11 LEU A 103      -6.522  -2.401  66.549  1.00 19.10           H  
ATOM   1482 HD12 LEU A 103      -5.630  -3.125  67.875  1.00 19.10           H  
ATOM   1483 HD13 LEU A 103      -6.597  -4.130  66.813  1.00 19.10           H  
ATOM   1484 HD21 LEU A 103      -9.507  -3.659  67.105  1.00 23.34           H  
ATOM   1485 HD22 LEU A 103      -8.500  -4.956  67.724  1.00 23.34           H  
ATOM   1486 HD23 LEU A 103      -9.586  -4.110  68.796  1.00 23.34           H  
ATOM   1487  N   ARG A 104      -8.560  -3.066  73.065  1.00 18.17           N  
ATOM   1488  CA  ARG A 104      -8.274  -3.030  74.506  1.00 18.05           C  
ATOM   1489  C   ARG A 104      -6.803  -3.297  74.868  1.00 17.74           C  
ATOM   1490  O   ARG A 104      -6.280  -2.640  75.769  1.00 17.70           O  
ATOM   1491  CB  ARG A 104      -9.223  -3.987  75.263  1.00 19.10           C  
ATOM   1492  CG  ARG A 104      -9.048  -3.963  76.797  1.00 21.02           C  
ATOM   1493  CD  ARG A 104     -10.022  -4.877  77.554  1.00 22.66           C  
ATOM   1494  NE  ARG A 104      -9.897  -4.685  79.009  1.00 22.88           N  
ATOM   1495  CZ  ARG A 104     -10.701  -3.991  79.836  1.00 26.74           C  
ATOM   1496  NH1 ARG A 104     -11.830  -3.403  79.414  1.00 27.20           N  
ATOM   1497  NH2 ARG A 104     -10.355  -3.884  81.124  1.00 27.19           N1+
ATOM   1498  H   ARG A 104      -9.305  -3.685  72.780  1.00 18.17           H  
ATOM   1499  HA  ARG A 104      -8.510  -2.021  74.839  1.00 18.05           H  
ATOM   1500  HB3 ARG A 104      -9.076  -5.008  74.907  1.00 19.10           H  
ATOM   1501  HB2 ARG A 104     -10.252  -3.729  75.018  1.00 19.10           H  
ATOM   1502  HG3 ARG A 104      -9.048  -2.948  77.199  1.00 21.02           H  
ATOM   1503  HG2 ARG A 104      -8.053  -4.358  77.002  1.00 21.02           H  
ATOM   1504  HD3 ARG A 104      -9.696  -5.906  77.401  1.00 22.66           H  
ATOM   1505  HD2 ARG A 104     -11.040  -4.825  77.169  1.00 22.66           H  
ATOM   1506  HE  ARG A 104      -9.038  -5.054  79.406  1.00 22.88           H  
ATOM   1507 HH12 ARG A 104     -12.414  -2.886  80.055  1.00 27.20           H  
ATOM   1508 HH11 ARG A 104     -12.101  -3.478  78.444  1.00 27.20           H  
ATOM   1509 HH22 ARG A 104     -10.926  -3.366  81.775  1.00 27.19           H  
ATOM   1510 HH21 ARG A 104      -9.507  -4.332  81.455  1.00 27.19           H  
ATOM   1511  N   ASN A 105      -6.186  -4.260  74.166  1.00 17.98           N  
ATOM   1512  CA  ASN A 105      -4.829  -4.728  74.423  1.00 18.28           C  
ATOM   1513  C   ASN A 105      -4.026  -4.672  73.110  1.00 17.82           C  
ATOM   1514  O   ASN A 105      -4.061  -5.641  72.350  1.00 17.22           O  
ATOM   1515  CB  ASN A 105      -4.884  -6.156  75.018  1.00 18.50           C  
ATOM   1516  CG  ASN A 105      -5.536  -6.212  76.404  1.00 19.68           C  
ATOM   1517  ND2 ASN A 105      -4.857  -5.678  77.421  1.00 19.95           N  
ATOM   1518  OD1 ASN A 105      -6.643  -6.726  76.550  1.00 20.41           O  
ATOM   1519  H   ASN A 105      -6.688  -4.736  73.430  1.00 17.98           H  
ATOM   1520  HA  ASN A 105      -4.358  -4.091  75.170  1.00 18.28           H  
ATOM   1521  HB3 ASN A 105      -3.874  -6.554  75.112  1.00 18.50           H  
ATOM   1522  HB2 ASN A 105      -5.421  -6.828  74.347  1.00 18.50           H  
ATOM   1523 HD22 ASN A 105      -5.275  -5.639  78.342  1.00 19.95           H  
ATOM   1524 HD21 ASN A 105      -3.941  -5.273  77.266  1.00 19.95           H  
ATOM   1525  N   PRO A 106      -3.319  -3.542  72.862  1.00 16.59           N  
ATOM   1526  CA  PRO A 106      -2.402  -3.374  71.717  1.00 17.35           C  
ATOM   1527  C   PRO A 106      -1.354  -4.478  71.474  1.00 17.06           C  
ATOM   1528  O   PRO A 106      -1.089  -4.766  70.309  1.00 18.18           O  
ATOM   1529  CB  PRO A 106      -1.722  -2.026  71.992  1.00 16.21           C  
ATOM   1530  CG  PRO A 106      -2.757  -1.234  72.758  1.00 16.65           C  
ATOM   1531  CD  PRO A 106      -3.453  -2.284  73.604  1.00 17.43           C  
ATOM   1532  HA  PRO A 106      -3.027  -3.281  70.827  1.00 17.35           H  
ATOM   1533  HB3 PRO A 106      -1.392  -1.517  71.086  1.00 16.21           H  
ATOM   1534  HB2 PRO A 106      -0.854  -2.165  72.636  1.00 16.21           H  
ATOM   1535  HG3 PRO A 106      -3.466  -0.790  72.057  1.00 16.65           H  
ATOM   1536  HG2 PRO A 106      -2.317  -0.445  73.366  1.00 16.65           H  
ATOM   1537  HD2 PRO A 106      -2.962  -2.370  74.571  1.00 17.43           H  
ATOM   1538  HD3 PRO A 106      -4.490  -1.997  73.774  1.00 17.43           H  
ATOM   1539  N   VAL A 107      -0.784  -5.079  72.536  1.00 16.61           N  
ATOM   1540  CA  VAL A 107       0.202  -6.162  72.414  1.00 16.77           C  
ATOM   1541  C   VAL A 107      -0.414  -7.481  71.908  1.00 16.28           C  
ATOM   1542  O   VAL A 107       0.265  -8.209  71.186  1.00 16.78           O  
ATOM   1543  CB  VAL A 107       0.966  -6.438  73.742  1.00 16.85           C  
ATOM   1544  CG1 VAL A 107       0.159  -7.201  74.816  1.00 17.38           C  
ATOM   1545  CG2 VAL A 107       2.307  -7.159  73.504  1.00 17.19           C  
ATOM   1546  H   VAL A 107      -0.999  -4.768  73.476  1.00 16.61           H  
ATOM   1547  HA  VAL A 107       0.937  -5.838  71.675  1.00 16.77           H  
ATOM   1548  HB  VAL A 107       1.210  -5.460  74.151  1.00 16.85           H  
ATOM   1549 HG11 VAL A 107       0.664  -7.177  75.781  1.00 17.38           H  
ATOM   1550 HG12 VAL A 107      -0.831  -6.770  74.953  1.00 17.38           H  
ATOM   1551 HG13 VAL A 107       0.024  -8.251  74.560  1.00 17.38           H  
ATOM   1552 HG21 VAL A 107       2.855  -7.278  74.438  1.00 17.19           H  
ATOM   1553 HG22 VAL A 107       2.170  -8.157  73.086  1.00 17.19           H  
ATOM   1554 HG23 VAL A 107       2.945  -6.596  72.822  1.00 17.19           H  
ATOM   1555  N   LEU A 108      -1.690  -7.739  72.250  1.00 16.89           N  
ATOM   1556  CA  LEU A 108      -2.454  -8.871  71.727  1.00 17.52           C  
ATOM   1557  C   LEU A 108      -2.830  -8.665  70.252  1.00 18.56           C  
ATOM   1558  O   LEU A 108      -2.860  -9.650  69.520  1.00 18.18           O  
ATOM   1559  CB  LEU A 108      -3.723  -9.130  72.569  1.00 18.69           C  
ATOM   1560  CG  LEU A 108      -3.495  -9.458  74.062  1.00 19.56           C  
ATOM   1561  CD1 LEU A 108      -4.847  -9.671  74.776  1.00 19.96           C  
ATOM   1562  CD2 LEU A 108      -2.531 -10.638  74.291  1.00 22.50           C  
ATOM   1563  H   LEU A 108      -2.193  -7.087  72.835  1.00 16.89           H  
ATOM   1564  HA  LEU A 108      -1.817  -9.755  71.774  1.00 17.52           H  
ATOM   1565  HB3 LEU A 108      -4.276  -9.958  72.121  1.00 18.69           H  
ATOM   1566  HB2 LEU A 108      -4.382  -8.264  72.498  1.00 18.69           H  
ATOM   1567  HG  LEU A 108      -3.030  -8.585  74.519  1.00 19.56           H  
ATOM   1568 HD11 LEU A 108      -4.930  -9.022  75.646  1.00 19.96           H  
ATOM   1569 HD12 LEU A 108      -5.694  -9.441  74.129  1.00 19.96           H  
ATOM   1570 HD13 LEU A 108      -4.987 -10.695  75.122  1.00 19.96           H  
ATOM   1571 HD21 LEU A 108      -2.874 -11.322  75.067  1.00 22.50           H  
ATOM   1572 HD22 LEU A 108      -2.377 -11.232  73.391  1.00 22.50           H  
ATOM   1573 HD23 LEU A 108      -1.560 -10.261  74.612  1.00 22.50           H  
ATOM   1574  N   ALA A 109      -3.080  -7.407  69.841  1.00 17.53           N  
ATOM   1575  CA  ALA A 109      -3.338  -7.024  68.452  1.00 18.66           C  
ATOM   1576  C   ALA A 109      -2.067  -7.077  67.583  1.00 17.75           C  
ATOM   1577  O   ALA A 109      -2.156  -7.482  66.427  1.00 17.22           O  
ATOM   1578  CB  ALA A 109      -3.978  -5.628  68.416  1.00 18.27           C  
ATOM   1579  H   ALA A 109      -3.049  -6.653  70.513  1.00 17.53           H  
ATOM   1580  HA  ALA A 109      -4.060  -7.729  68.037  1.00 18.66           H  
ATOM   1581  HB1 ALA A 109      -4.291  -5.370  67.404  1.00 18.27           H  
ATOM   1582  HB2 ALA A 109      -4.864  -5.584  69.050  1.00 18.27           H  
ATOM   1583  HB3 ALA A 109      -3.290  -4.855  68.758  1.00 18.27           H  
ATOM   1584  N   ALA A 110      -0.909  -6.720  68.166  1.00 17.92           N  
ATOM   1585  CA  ALA A 110       0.421  -6.863  67.572  1.00 17.13           C  
ATOM   1586  C   ALA A 110       0.823  -8.337  67.385  1.00 18.10           C  
ATOM   1587  O   ALA A 110       1.352  -8.688  66.334  1.00 18.00           O  
ATOM   1588  CB  ALA A 110       1.442  -6.118  68.447  1.00 16.26           C  
ATOM   1589  H   ALA A 110      -0.930  -6.355  69.110  1.00 17.92           H  
ATOM   1590  HA  ALA A 110       0.408  -6.391  66.587  1.00 17.13           H  
ATOM   1591  HB1 ALA A 110       2.454  -6.231  68.063  1.00 16.26           H  
ATOM   1592  HB2 ALA A 110       1.224  -5.050  68.485  1.00 16.26           H  
ATOM   1593  HB3 ALA A 110       1.445  -6.493  69.469  1.00 16.26           H  
ATOM   1594  N   ARG A 111       0.510  -9.182  68.382  1.00 18.23           N  
ATOM   1595  CA  ARG A 111       0.664 -10.640  68.350  1.00 19.72           C  
ATOM   1596  C   ARG A 111      -0.216 -11.307  67.271  1.00 18.96           C  
ATOM   1597  O   ARG A 111       0.213 -12.287  66.663  1.00 20.46           O  
ATOM   1598  CB  ARG A 111       0.366 -11.167  69.773  1.00 22.55           C  
ATOM   1599  CG  ARG A 111       0.571 -12.669  70.017  1.00 26.64           C  
ATOM   1600  CD  ARG A 111       2.048 -13.067  70.157  1.00 30.74           C  
ATOM   1601  NE  ARG A 111       2.186 -14.527  70.271  1.00 30.50           N  
ATOM   1602  CZ  ARG A 111       2.137 -15.302  71.370  1.00 30.09           C  
ATOM   1603  NH1 ARG A 111       2.190 -16.629  71.217  1.00 30.89           N  
ATOM   1604  NH2 ARG A 111       2.031 -14.806  72.611  1.00 30.46           N1+
ATOM   1605  H   ARG A 111       0.102  -8.805  69.228  1.00 18.23           H  
ATOM   1606  HA  ARG A 111       1.701 -10.860  68.097  1.00 19.72           H  
ATOM   1607  HB3 ARG A 111      -0.665 -10.929  70.027  1.00 22.55           H  
ATOM   1608  HB2 ARG A 111       0.978 -10.625  70.495  1.00 22.55           H  
ATOM   1609  HG3 ARG A 111       0.045 -13.290  69.290  1.00 26.64           H  
ATOM   1610  HG2 ARG A 111       0.088 -12.879  70.972  1.00 26.64           H  
ATOM   1611  HD3 ARG A 111       2.449 -12.632  71.071  1.00 30.74           H  
ATOM   1612  HD2 ARG A 111       2.658 -12.661  69.351  1.00 30.74           H  
ATOM   1613  HE  ARG A 111       2.223 -15.019  69.386  1.00 30.50           H  
ATOM   1614 HH12 ARG A 111       2.186 -17.238  72.029  1.00 30.89           H  
ATOM   1615 HH11 ARG A 111       2.226 -17.031  70.287  1.00 30.89           H  
ATOM   1616 HH22 ARG A 111       1.998 -15.437  73.401  1.00 30.46           H  
ATOM   1617 HH21 ARG A 111       2.029 -13.807  72.762  1.00 30.46           H  
ATOM   1618  N   LEU A 112      -1.405 -10.727  67.032  1.00 19.31           N  
ATOM   1619  CA  LEU A 112      -2.367 -11.134  66.010  1.00 20.18           C  
ATOM   1620  C   LEU A 112      -1.873 -10.837  64.582  1.00 19.58           C  
ATOM   1621  O   LEU A 112      -2.100 -11.657  63.695  1.00 18.92           O  
ATOM   1622  CB  LEU A 112      -3.710 -10.421  66.294  1.00 22.82           C  
ATOM   1623  CG  LEU A 112      -4.972 -11.243  65.991  1.00 35.25           C  
ATOM   1624  CD1 LEU A 112      -5.061 -12.502  66.878  1.00 31.56           C  
ATOM   1625  CD2 LEU A 112      -6.209 -10.344  66.156  1.00 31.39           C  
ATOM   1626  H   LEU A 112      -1.679  -9.934  67.595  1.00 19.31           H  
ATOM   1627  HA  LEU A 112      -2.495 -12.213  66.103  1.00 20.18           H  
ATOM   1628  HB3 LEU A 112      -3.753  -9.477  65.748  1.00 22.82           H  
ATOM   1629  HB2 LEU A 112      -3.770 -10.137  67.340  1.00 22.82           H  
ATOM   1630  HG  LEU A 112      -4.936 -11.568  64.950  1.00 35.25           H  
ATOM   1631 HD11 LEU A 112      -6.056 -12.661  67.293  1.00 31.56           H  
ATOM   1632 HD12 LEU A 112      -4.807 -13.389  66.304  1.00 31.56           H  
ATOM   1633 HD13 LEU A 112      -4.369 -12.458  67.720  1.00 31.56           H  
ATOM   1634 HD21 LEU A 112      -7.091 -10.885  66.501  1.00 31.39           H  
ATOM   1635 HD22 LEU A 112      -6.038  -9.525  66.855  1.00 31.39           H  
ATOM   1636 HD23 LEU A 112      -6.449  -9.898  65.196  1.00 31.39           H  
ATOM   1637  N   VAL A 113      -1.187  -9.694  64.393  1.00 17.49           N  
ATOM   1638  CA  VAL A 113      -0.547  -9.300  63.133  1.00 18.03           C  
ATOM   1639  C   VAL A 113       0.616 -10.240  62.754  1.00 18.52           C  
ATOM   1640  O   VAL A 113       0.721 -10.608  61.585  1.00 19.49           O  
ATOM   1641  CB  VAL A 113      -0.062  -7.815  63.177  1.00 18.03           C  
ATOM   1642  CG1 VAL A 113       0.943  -7.394  62.082  1.00 20.25           C  
ATOM   1643  CG2 VAL A 113      -1.264  -6.857  63.146  1.00 17.56           C  
ATOM   1644  H   VAL A 113      -1.058  -9.062  65.171  1.00 17.49           H  
ATOM   1645  HA  VAL A 113      -1.296  -9.388  62.344  1.00 18.03           H  
ATOM   1646  HB  VAL A 113       0.439  -7.652  64.131  1.00 18.03           H  
ATOM   1647 HG11 VAL A 113       1.148  -6.323  62.126  1.00 20.25           H  
ATOM   1648 HG12 VAL A 113       1.904  -7.895  62.193  1.00 20.25           H  
ATOM   1649 HG13 VAL A 113       0.560  -7.614  61.085  1.00 20.25           H  
ATOM   1650 HG21 VAL A 113      -0.950  -5.818  63.248  1.00 17.56           H  
ATOM   1651 HG22 VAL A 113      -1.811  -6.953  62.209  1.00 17.56           H  
ATOM   1652 HG23 VAL A 113      -1.970  -7.061  63.948  1.00 17.56           H  
ATOM   1653  N   MET A 114       1.425 -10.647  63.749  1.00 18.79           N  
ATOM   1654  CA  MET A 114       2.543 -11.578  63.584  1.00 19.03           C  
ATOM   1655  C   MET A 114       2.100 -12.982  63.127  1.00 21.15           C  
ATOM   1656  O   MET A 114       2.676 -13.513  62.178  1.00 22.79           O  
ATOM   1657  CB  MET A 114       3.336 -11.652  64.907  1.00 21.27           C  
ATOM   1658  CG  MET A 114       4.655 -12.440  64.821  1.00 24.23           C  
ATOM   1659  SD  MET A 114       5.562 -12.542  66.386  1.00 32.42           S  
ATOM   1660  CE  MET A 114       4.522 -13.759  67.232  1.00 18.05           C  
ATOM   1661  H   MET A 114       1.266 -10.302  64.686  1.00 18.79           H  
ATOM   1662  HA  MET A 114       3.198 -11.161  62.817  1.00 19.03           H  
ATOM   1663  HB3 MET A 114       2.703 -12.081  65.682  1.00 21.27           H  
ATOM   1664  HB2 MET A 114       3.568 -10.651  65.262  1.00 21.27           H  
ATOM   1665  HG3 MET A 114       5.306 -11.970  64.086  1.00 24.23           H  
ATOM   1666  HG2 MET A 114       4.483 -13.458  64.473  1.00 24.23           H  
ATOM   1667  HE1 MET A 114       4.892 -13.945  68.235  1.00 18.05           H  
ATOM   1668  HE2 MET A 114       3.500 -13.397  67.322  1.00 18.05           H  
ATOM   1669  HE3 MET A 114       4.511 -14.703  66.687  1.00 18.05           H  
ATOM   1670  N   GLU A 115       1.117 -13.560  63.837  1.00 19.30           N  
ATOM   1671  CA  GLU A 115       0.725 -14.963  63.697  1.00 21.92           C  
ATOM   1672  C   GLU A 115      -0.375 -15.215  62.660  1.00 22.10           C  
ATOM   1673  O   GLU A 115      -0.324 -16.252  61.999  1.00 23.02           O  
ATOM   1674  CB  GLU A 115       0.295 -15.514  65.068  1.00 22.91           C  
ATOM   1675  CG  GLU A 115       1.461 -15.557  66.074  1.00 26.68           C  
ATOM   1676  CD  GLU A 115       1.127 -16.236  67.407  1.00 29.60           C  
ATOM   1677  OE1 GLU A 115      -0.032 -16.132  67.865  1.00 34.67           O  
ATOM   1678  OE2 GLU A 115       2.069 -16.828  67.978  1.00 29.22           O1-
ATOM   1679  H   GLU A 115       0.696 -13.056  64.606  1.00 19.30           H  
ATOM   1680  HA  GLU A 115       1.594 -15.540  63.373  1.00 21.92           H  
ATOM   1681  HB3 GLU A 115      -0.122 -16.517  64.953  1.00 22.91           H  
ATOM   1682  HB2 GLU A 115      -0.510 -14.894  65.467  1.00 22.91           H  
ATOM   1683  HG3 GLU A 115       1.791 -14.543  66.292  1.00 26.68           H  
ATOM   1684  HG2 GLU A 115       2.312 -16.064  65.616  1.00 26.68           H  
ATOM   1685  N   GLN A 116      -1.349 -14.296  62.550  1.00 20.71           N  
ATOM   1686  CA  GLN A 116      -2.551 -14.472  61.728  1.00 22.37           C  
ATOM   1687  C   GLN A 116      -2.580 -13.526  60.512  1.00 22.51           C  
ATOM   1688  O   GLN A 116      -3.654 -13.278  59.960  1.00 21.75           O  
ATOM   1689  CB  GLN A 116      -3.816 -14.396  62.611  1.00 21.23           C  
ATOM   1690  CG  GLN A 116      -3.826 -15.455  63.736  1.00 26.04           C  
ATOM   1691  CD  GLN A 116      -5.140 -15.529  64.518  1.00 31.50           C  
ATOM   1692  NE2 GLN A 116      -5.107 -16.185  65.679  1.00 38.02           N  
ATOM   1693  OE1 GLN A 116      -6.173 -15.019  64.093  1.00 36.11           O  
ATOM   1694  H   GLN A 116      -1.317 -13.456  63.113  1.00 20.71           H  
ATOM   1695  HA  GLN A 116      -2.553 -15.470  61.286  1.00 22.37           H  
ATOM   1696  HB3 GLN A 116      -4.683 -14.557  61.973  1.00 21.23           H  
ATOM   1697  HB2 GLN A 116      -3.930 -13.399  63.039  1.00 21.23           H  
ATOM   1698  HG3 GLN A 116      -3.019 -15.254  64.442  1.00 26.04           H  
ATOM   1699  HG2 GLN A 116      -3.634 -16.442  63.313  1.00 26.04           H  
ATOM   1700 HE22 GLN A 116      -5.946 -16.269  66.234  1.00 38.02           H  
ATOM   1701 HE21 GLN A 116      -4.248 -16.600  66.012  1.00 38.02           H  
ATOM   1702  N   SER A 117      -1.390 -13.080  60.073  1.00 22.37           N  
ATOM   1703  CA  SER A 117      -1.151 -12.471  58.766  1.00 21.58           C  
ATOM   1704  C   SER A 117       0.327 -12.669  58.359  1.00 22.57           C  
ATOM   1705  O   SER A 117       1.150 -12.984  59.222  1.00 21.41           O  
ATOM   1706  CB  SER A 117      -1.627 -10.995  58.739  1.00 22.95           C  
ATOM   1707  OG  SER A 117      -0.648 -10.068  59.160  1.00 20.50           O  
ATOM   1708  H   SER A 117      -0.555 -13.313  60.592  1.00 22.37           H  
ATOM   1709  HA  SER A 117      -1.770 -13.042  58.075  1.00 21.58           H  
ATOM   1710  HB3 SER A 117      -2.513 -10.860  59.351  1.00 22.95           H  
ATOM   1711  HB2 SER A 117      -1.920 -10.719  57.726  1.00 22.95           H  
ATOM   1712  HG  SER A 117      -0.375 -10.285  60.059  1.00 20.50           H  
ATOM   1713  N   PRO A 118       0.663 -12.417  57.071  1.00 21.65           N  
ATOM   1714  CA  PRO A 118       2.067 -12.329  56.618  1.00 23.72           C  
ATOM   1715  C   PRO A 118       2.841 -11.090  57.118  1.00 24.94           C  
ATOM   1716  O   PRO A 118       4.050 -11.026  56.899  1.00 26.86           O  
ATOM   1717  CB  PRO A 118       1.960 -12.302  55.077  1.00 28.99           C  
ATOM   1718  CG  PRO A 118       0.544 -12.744  54.749  1.00 26.94           C  
ATOM   1719  CD  PRO A 118      -0.256 -12.256  55.945  1.00 25.99           C  
ATOM   1720  HA  PRO A 118       2.592 -13.233  56.932  1.00 23.72           H  
ATOM   1721  HB3 PRO A 118       2.706 -12.937  54.597  1.00 28.99           H  
ATOM   1722  HB2 PRO A 118       2.106 -11.291  54.691  1.00 28.99           H  
ATOM   1723  HG3 PRO A 118       0.505 -13.833  54.710  1.00 26.94           H  
ATOM   1724  HG2 PRO A 118       0.178 -12.359  53.796  1.00 26.94           H  
ATOM   1725  HD2 PRO A 118      -0.504 -11.200  55.841  1.00 25.99           H  
ATOM   1726  HD3 PRO A 118      -1.184 -12.821  56.027  1.00 25.99           H  
ATOM   1727  N   HIS A 119       2.128 -10.112  57.702  1.00 20.31           N  
ATOM   1728  CA  HIS A 119       2.585  -8.735  57.885  1.00 21.15           C  
ATOM   1729  C   HIS A 119       3.273  -8.506  59.238  1.00 18.76           C  
ATOM   1730  O   HIS A 119       3.072  -9.282  60.172  1.00 19.81           O  
ATOM   1731  CB  HIS A 119       1.395  -7.781  57.656  1.00 23.21           C  
ATOM   1732  CG  HIS A 119       0.592  -8.096  56.414  1.00 24.75           C  
ATOM   1733  CD2 HIS A 119      -0.764  -8.201  56.208  1.00 29.52           C  
ATOM   1734  ND1 HIS A 119       1.177  -8.452  55.208  1.00 28.47           N  
ATOM   1735  CE1 HIS A 119       0.188  -8.740  54.358  1.00 30.55           C  
ATOM   1736  NE2 HIS A 119      -1.019  -8.595  54.891  1.00 28.58           N  
ATOM   1737  H   HIS A 119       1.147 -10.263  57.896  1.00 20.31           H  
ATOM   1738  HA  HIS A 119       3.297  -8.519  57.097  1.00 21.15           H  
ATOM   1739  HB3 HIS A 119       1.751  -6.752  57.575  1.00 23.21           H  
ATOM   1740  HB2 HIS A 119       0.722  -7.801  58.514  1.00 23.21           H  
ATOM   1741  HD2 HIS A 119      -1.566  -8.048  56.914  1.00 29.52           H  
ATOM   1742  HD1 HIS A 119       2.168  -8.493  55.014  1.00 28.47           H  
ATOM   1743  HE1 HIS A 119       0.355  -9.048  53.336  1.00 30.55           H  
ATOM   1744  N   VAL A 120       4.083  -7.435  59.296  1.00 17.96           N  
ATOM   1745  CA  VAL A 120       4.887  -7.056  60.462  1.00 18.39           C  
ATOM   1746  C   VAL A 120       4.399  -5.747  61.116  1.00 19.16           C  
ATOM   1747  O   VAL A 120       4.699  -5.533  62.289  1.00 20.11           O  
ATOM   1748  CB  VAL A 120       6.398  -6.941  60.084  1.00 19.65           C  
ATOM   1749  CG1 VAL A 120       7.317  -6.267  61.125  1.00 20.74           C  
ATOM   1750  CG2 VAL A 120       6.982  -8.324  59.746  1.00 20.86           C  
ATOM   1751  H   VAL A 120       4.197  -6.861  58.473  1.00 17.96           H  
ATOM   1752  HA  VAL A 120       4.792  -7.821  61.228  1.00 18.39           H  
ATOM   1753  HB  VAL A 120       6.464  -6.337  59.180  1.00 19.65           H  
ATOM   1754 HG11 VAL A 120       8.366  -6.381  60.853  1.00 20.74           H  
ATOM   1755 HG12 VAL A 120       7.127  -5.197  61.208  1.00 20.74           H  
ATOM   1756 HG13 VAL A 120       7.184  -6.710  62.112  1.00 20.74           H  
ATOM   1757 HG21 VAL A 120       7.968  -8.227  59.293  1.00 20.86           H  
ATOM   1758 HG22 VAL A 120       7.088  -8.940  60.638  1.00 20.86           H  
ATOM   1759 HG23 VAL A 120       6.357  -8.875  59.046  1.00 20.86           H  
ATOM   1760  N   MET A 121       3.630  -4.912  60.396  1.00 16.35           N  
ATOM   1761  CA  MET A 121       3.060  -3.689  60.956  1.00 16.58           C  
ATOM   1762  C   MET A 121       1.770  -3.308  60.224  1.00 16.22           C  
ATOM   1763  O   MET A 121       1.758  -3.239  58.995  1.00 16.23           O  
ATOM   1764  CB  MET A 121       4.113  -2.555  60.968  1.00 18.31           C  
ATOM   1765  CG  MET A 121       3.635  -1.252  61.633  1.00 19.02           C  
ATOM   1766  SD  MET A 121       4.941  -0.009  61.815  1.00 22.76           S  
ATOM   1767  CE  MET A 121       3.981   1.338  62.550  1.00 24.29           C  
ATOM   1768  H   MET A 121       3.393  -5.122  59.437  1.00 16.35           H  
ATOM   1769  HA  MET A 121       2.788  -3.894  61.993  1.00 16.58           H  
ATOM   1770  HB3 MET A 121       4.434  -2.343  59.947  1.00 18.31           H  
ATOM   1771  HB2 MET A 121       5.008  -2.894  61.491  1.00 18.31           H  
ATOM   1772  HG3 MET A 121       3.236  -1.468  62.625  1.00 19.02           H  
ATOM   1773  HG2 MET A 121       2.819  -0.804  61.063  1.00 19.02           H  
ATOM   1774  HE1 MET A 121       4.621   2.198  62.748  1.00 24.29           H  
ATOM   1775  HE2 MET A 121       3.192   1.651  61.869  1.00 24.29           H  
ATOM   1776  HE3 MET A 121       3.529   1.017  63.488  1.00 24.29           H  
ATOM   1777  N   MET A 122       0.730  -3.030  61.023  1.00 15.46           N  
ATOM   1778  CA  MET A 122      -0.534  -2.425  60.611  1.00 15.84           C  
ATOM   1779  C   MET A 122      -0.703  -1.083  61.349  1.00 16.68           C  
ATOM   1780  O   MET A 122      -0.037  -0.864  62.362  1.00 16.71           O  
ATOM   1781  CB  MET A 122      -1.697  -3.384  60.949  1.00 15.59           C  
ATOM   1782  CG  MET A 122      -1.633  -4.766  60.273  1.00 15.59           C  
ATOM   1783  SD  MET A 122      -1.601  -4.782  58.460  1.00 16.11           S  
ATOM   1784  CE  MET A 122      -3.230  -4.080  58.096  1.00 17.01           C  
ATOM   1785  H   MET A 122       0.848  -3.125  62.024  1.00 15.46           H  
ATOM   1786  HA  MET A 122      -0.525  -2.235  59.540  1.00 15.84           H  
ATOM   1787  HB3 MET A 122      -2.638  -2.910  60.675  1.00 15.59           H  
ATOM   1788  HB2 MET A 122      -1.745  -3.533  62.029  1.00 15.59           H  
ATOM   1789  HG3 MET A 122      -2.493  -5.356  60.590  1.00 15.59           H  
ATOM   1790  HG2 MET A 122      -0.751  -5.305  60.619  1.00 15.59           H  
ATOM   1791  HE1 MET A 122      -3.375  -4.047  57.017  1.00 17.01           H  
ATOM   1792  HE2 MET A 122      -4.022  -4.686  58.537  1.00 17.01           H  
ATOM   1793  HE3 MET A 122      -3.314  -3.063  58.478  1.00 17.01           H  
ATOM   1794  N   ILE A 123      -1.592  -0.206  60.850  1.00 15.96           N  
ATOM   1795  CA  ILE A 123      -1.901   1.082  61.483  1.00 16.43           C  
ATOM   1796  C   ILE A 123      -3.381   1.477  61.342  1.00 15.91           C  
ATOM   1797  O   ILE A 123      -4.042   1.066  60.386  1.00 16.88           O  
ATOM   1798  CB  ILE A 123      -1.028   2.258  60.940  1.00 17.06           C  
ATOM   1799  CG1 ILE A 123      -1.168   2.546  59.423  1.00 18.46           C  
ATOM   1800  CG2 ILE A 123       0.444   2.101  61.350  1.00 17.73           C  
ATOM   1801  CD1 ILE A 123      -0.700   3.945  59.005  1.00 19.02           C  
ATOM   1802  H   ILE A 123      -2.091  -0.415  59.996  1.00 15.96           H  
ATOM   1803  HA  ILE A 123      -1.725   0.977  62.554  1.00 16.43           H  
ATOM   1804  HB  ILE A 123      -1.372   3.157  61.452  1.00 17.06           H  
ATOM   1805 HG13 ILE A 123      -2.199   2.436  59.092  1.00 18.46           H  
ATOM   1806 HG12 ILE A 123      -0.602   1.810  58.860  1.00 18.46           H  
ATOM   1807 HG21 ILE A 123       1.024   3.000  61.147  1.00 17.73           H  
ATOM   1808 HG22 ILE A 123       0.522   1.892  62.414  1.00 17.73           H  
ATOM   1809 HG23 ILE A 123       0.917   1.273  60.824  1.00 17.73           H  
ATOM   1810 HD11 ILE A 123      -0.808   4.077  57.929  1.00 19.02           H  
ATOM   1811 HD12 ILE A 123      -1.295   4.718  59.492  1.00 19.02           H  
ATOM   1812 HD13 ILE A 123       0.349   4.116  59.247  1.00 19.02           H  
ATOM   1813  N   GLY A 124      -3.835   2.312  62.297  1.00 16.88           N  
ATOM   1814  CA  GLY A 124      -5.123   3.011  62.325  1.00 17.59           C  
ATOM   1815  C   GLY A 124      -6.323   2.063  62.210  1.00 18.05           C  
ATOM   1816  O   GLY A 124      -6.332   0.987  62.808  1.00 17.58           O  
ATOM   1817  H   GLY A 124      -3.198   2.555  63.045  1.00 16.88           H  
ATOM   1818  HA3 GLY A 124      -5.140   3.749  61.522  1.00 17.59           H  
ATOM   1819  HA2 GLY A 124      -5.201   3.559  63.265  1.00 17.59           H  
ATOM   1820  N   GLU A 125      -7.330   2.489  61.427  1.00 17.93           N  
ATOM   1821  CA  GLU A 125      -8.535   1.729  61.078  1.00 18.87           C  
ATOM   1822  C   GLU A 125      -8.248   0.356  60.438  1.00 19.07           C  
ATOM   1823  O   GLU A 125      -9.001  -0.583  60.681  1.00 17.01           O  
ATOM   1824  CB  GLU A 125      -9.433   2.606  60.171  1.00 20.43           C  
ATOM   1825  CG  GLU A 125     -10.710   1.909  59.631  1.00 22.43           C  
ATOM   1826  CD  GLU A 125     -11.584   2.729  58.670  1.00 25.57           C  
ATOM   1827  OE1 GLU A 125     -11.201   3.865  58.312  1.00 29.35           O  
ATOM   1828  OE2 GLU A 125     -12.640   2.177  58.287  1.00 23.67           O1-
ATOM   1829  H   GLU A 125      -7.255   3.396  60.991  1.00 17.93           H  
ATOM   1830  HA  GLU A 125      -9.076   1.542  62.008  1.00 18.87           H  
ATOM   1831  HB3 GLU A 125      -8.836   2.970  59.332  1.00 20.43           H  
ATOM   1832  HB2 GLU A 125      -9.733   3.493  60.732  1.00 20.43           H  
ATOM   1833  HG3 GLU A 125     -11.323   1.577  60.471  1.00 22.43           H  
ATOM   1834  HG2 GLU A 125     -10.433   1.015  59.074  1.00 22.43           H  
ATOM   1835  N   GLY A 126      -7.169   0.261  59.643  1.00 18.35           N  
ATOM   1836  CA  GLY A 126      -6.778  -0.955  58.935  1.00 18.28           C  
ATOM   1837  C   GLY A 126      -6.249  -2.045  59.881  1.00 17.88           C  
ATOM   1838  O   GLY A 126      -6.462  -3.226  59.610  1.00 17.09           O  
ATOM   1839  H   GLY A 126      -6.589   1.076  59.506  1.00 18.35           H  
ATOM   1840  HA3 GLY A 126      -5.998  -0.677  58.235  1.00 18.28           H  
ATOM   1841  HA2 GLY A 126      -7.615  -1.338  58.349  1.00 18.28           H  
ATOM   1842  N   ALA A 127      -5.611  -1.657  61.002  1.00 16.79           N  
ATOM   1843  CA  ALA A 127      -5.219  -2.554  62.093  1.00 16.42           C  
ATOM   1844  C   ALA A 127      -6.424  -3.048  62.908  1.00 16.52           C  
ATOM   1845  O   ALA A 127      -6.443  -4.216  63.296  1.00 18.55           O  
ATOM   1846  CB  ALA A 127      -4.224  -1.838  63.017  1.00 15.62           C  
ATOM   1847  H   ALA A 127      -5.464  -0.670  61.165  1.00 16.79           H  
ATOM   1848  HA  ALA A 127      -4.725  -3.428  61.664  1.00 16.42           H  
ATOM   1849  HB1 ALA A 127      -3.924  -2.475  63.849  1.00 15.62           H  
ATOM   1850  HB2 ALA A 127      -3.322  -1.552  62.485  1.00 15.62           H  
ATOM   1851  HB3 ALA A 127      -4.651  -0.927  63.433  1.00 15.62           H  
ATOM   1852  N   GLU A 128      -7.404  -2.155  63.131  1.00 15.51           N  
ATOM   1853  CA  GLU A 128      -8.655  -2.441  63.830  1.00 16.36           C  
ATOM   1854  C   GLU A 128      -9.554  -3.408  63.048  1.00 15.93           C  
ATOM   1855  O   GLU A 128      -9.956  -4.418  63.616  1.00 17.56           O  
ATOM   1856  CB  GLU A 128      -9.400  -1.133  64.147  1.00 17.18           C  
ATOM   1857  CG  GLU A 128      -8.651  -0.217  65.137  1.00 18.58           C  
ATOM   1858  CD  GLU A 128      -9.325   1.136  65.411  1.00 23.88           C  
ATOM   1859  OE1 GLU A 128     -10.404   1.417  64.842  1.00 26.30           O  
ATOM   1860  OE2 GLU A 128      -8.743   1.884  66.224  1.00 24.96           O1-
ATOM   1861  H   GLU A 128      -7.299  -1.211  62.785  1.00 15.51           H  
ATOM   1862  HA  GLU A 128      -8.405  -2.923  64.778  1.00 16.36           H  
ATOM   1863  HB3 GLU A 128     -10.383  -1.366  64.555  1.00 17.18           H  
ATOM   1864  HB2 GLU A 128      -9.583  -0.591  63.220  1.00 17.18           H  
ATOM   1865  HG3 GLU A 128      -7.640  -0.024  64.781  1.00 18.58           H  
ATOM   1866  HG2 GLU A 128      -8.541  -0.738  66.087  1.00 18.58           H  
ATOM   1867  N   ASN A 129      -9.821  -3.107  61.764  1.00 15.79           N  
ATOM   1868  CA  ASN A 129     -10.633  -3.925  60.851  1.00 16.01           C  
ATOM   1869  C   ASN A 129     -10.019  -5.309  60.585  1.00 16.53           C  
ATOM   1870  O   ASN A 129     -10.777  -6.273  60.471  1.00 17.32           O  
ATOM   1871  CB  ASN A 129     -10.865  -3.171  59.519  1.00 18.27           C  
ATOM   1872  CG  ASN A 129     -11.786  -1.948  59.620  1.00 19.14           C  
ATOM   1873  ND2 ASN A 129     -11.889  -1.190  58.527  1.00 20.33           N  
ATOM   1874  OD1 ASN A 129     -12.403  -1.689  60.652  1.00 21.20           O  
ATOM   1875  H   ASN A 129      -9.459  -2.243  61.377  1.00 15.79           H  
ATOM   1876  HA  ASN A 129     -11.592  -4.066  61.352  1.00 16.01           H  
ATOM   1877  HB3 ASN A 129     -11.332  -3.845  58.799  1.00 18.27           H  
ATOM   1878  HB2 ASN A 129      -9.909  -2.871  59.086  1.00 18.27           H  
ATOM   1879 HD22 ASN A 129     -12.462  -0.355  58.541  1.00 20.33           H  
ATOM   1880 HD21 ASN A 129     -11.375  -1.417  57.689  1.00 20.33           H  
ATOM   1881  N   PHE A 130      -8.676  -5.394  60.558  1.00 16.58           N  
ATOM   1882  CA  PHE A 130      -7.939  -6.656  60.580  1.00 16.67           C  
ATOM   1883  C   PHE A 130      -8.220  -7.480  61.849  1.00 18.91           C  
ATOM   1884  O   PHE A 130      -8.575  -8.651  61.735  1.00 18.42           O  
ATOM   1885  CB  PHE A 130      -6.429  -6.423  60.322  1.00 16.32           C  
ATOM   1886  CG  PHE A 130      -5.530  -7.603  60.655  1.00 17.90           C  
ATOM   1887  CD1 PHE A 130      -5.513  -8.731  59.810  1.00 20.07           C  
ATOM   1888  CD2 PHE A 130      -4.890  -7.677  61.912  1.00 19.43           C  
ATOM   1889  CE1 PHE A 130      -4.850  -9.883  60.207  1.00 21.02           C  
ATOM   1890  CE2 PHE A 130      -4.230  -8.838  62.288  1.00 20.24           C  
ATOM   1891  CZ  PHE A 130      -4.209  -9.936  61.438  1.00 21.76           C  
ATOM   1892  H   PHE A 130      -8.122  -4.552  60.642  1.00 16.58           H  
ATOM   1893  HA  PHE A 130      -8.308  -7.254  59.745  1.00 16.67           H  
ATOM   1894  HB3 PHE A 130      -6.078  -5.556  60.882  1.00 16.32           H  
ATOM   1895  HB2 PHE A 130      -6.286  -6.177  59.268  1.00 16.32           H  
ATOM   1896  HD1 PHE A 130      -6.040  -8.713  58.867  1.00 20.07           H  
ATOM   1897  HD2 PHE A 130      -4.936  -6.842  62.597  1.00 19.43           H  
ATOM   1898  HE1 PHE A 130      -4.843 -10.746  59.560  1.00 21.02           H  
ATOM   1899  HE2 PHE A 130      -3.747  -8.892  63.252  1.00 20.24           H  
ATOM   1900  HZ  PHE A 130      -3.701 -10.840  61.739  1.00 21.76           H  
ATOM   1901  N   ALA A 131      -8.075  -6.842  63.023  1.00 16.95           N  
ATOM   1902  CA  ALA A 131      -8.268  -7.466  64.329  1.00 17.86           C  
ATOM   1903  C   ALA A 131      -9.708  -7.941  64.591  1.00 18.19           C  
ATOM   1904  O   ALA A 131      -9.876  -9.014  65.168  1.00 18.54           O  
ATOM   1905  CB  ALA A 131      -7.769  -6.519  65.427  1.00 16.95           C  
ATOM   1906  H   ALA A 131      -7.788  -5.872  63.033  1.00 16.95           H  
ATOM   1907  HA  ALA A 131      -7.635  -8.350  64.338  1.00 17.86           H  
ATOM   1908  HB1 ALA A 131      -7.853  -6.975  66.413  1.00 16.95           H  
ATOM   1909  HB2 ALA A 131      -6.718  -6.270  65.278  1.00 16.95           H  
ATOM   1910  HB3 ALA A 131      -8.332  -5.587  65.435  1.00 16.95           H  
ATOM   1911  N   PHE A 132     -10.706  -7.174  64.115  1.00 17.32           N  
ATOM   1912  CA  PHE A 132     -12.132  -7.511  64.185  1.00 18.38           C  
ATOM   1913  C   PHE A 132     -12.487  -8.765  63.367  1.00 19.51           C  
ATOM   1914  O   PHE A 132     -13.306  -9.562  63.822  1.00 20.72           O  
ATOM   1915  CB  PHE A 132     -13.000  -6.313  63.731  1.00 18.56           C  
ATOM   1916  CG  PHE A 132     -12.815  -4.983  64.452  1.00 19.59           C  
ATOM   1917  CD1 PHE A 132     -12.405  -4.907  65.802  1.00 19.32           C  
ATOM   1918  CD2 PHE A 132     -13.184  -3.791  63.792  1.00 19.32           C  
ATOM   1919  CE1 PHE A 132     -12.283  -3.673  66.427  1.00 20.69           C  
ATOM   1920  CE2 PHE A 132     -13.054  -2.567  64.432  1.00 20.18           C  
ATOM   1921  CZ  PHE A 132     -12.599  -2.507  65.743  1.00 21.60           C  
ATOM   1922  H   PHE A 132     -10.480  -6.289  63.678  1.00 17.32           H  
ATOM   1923  HA  PHE A 132     -12.371  -7.741  65.219  1.00 18.38           H  
ATOM   1924  HB3 PHE A 132     -14.054  -6.582  63.813  1.00 18.56           H  
ATOM   1925  HB2 PHE A 132     -12.820  -6.133  62.670  1.00 18.56           H  
ATOM   1926  HD1 PHE A 132     -12.145  -5.794  66.354  1.00 19.32           H  
ATOM   1927  HD2 PHE A 132     -13.542  -3.822  62.773  1.00 19.32           H  
ATOM   1928  HE1 PHE A 132     -11.936  -3.622  67.448  1.00 20.69           H  
ATOM   1929  HE2 PHE A 132     -13.298  -1.661  63.898  1.00 20.18           H  
ATOM   1930  HZ  PHE A 132     -12.486  -1.552  66.235  1.00 21.60           H  
ATOM   1931  N   ALA A 133     -11.828  -8.939  62.207  1.00 18.99           N  
ATOM   1932  CA  ALA A 133     -11.949 -10.115  61.342  1.00 18.23           C  
ATOM   1933  C   ALA A 133     -11.264 -11.379  61.902  1.00 21.32           C  
ATOM   1934  O   ALA A 133     -11.552 -12.470  61.411  1.00 20.80           O  
ATOM   1935  CB  ALA A 133     -11.402  -9.761  59.951  1.00 21.01           C  
ATOM   1936  H   ALA A 133     -11.165  -8.236  61.906  1.00 18.99           H  
ATOM   1937  HA  ALA A 133     -13.011 -10.343  61.235  1.00 18.23           H  
ATOM   1938  HB1 ALA A 133     -11.560 -10.577  59.246  1.00 21.01           H  
ATOM   1939  HB2 ALA A 133     -11.904  -8.882  59.545  1.00 21.01           H  
ATOM   1940  HB3 ALA A 133     -10.334  -9.547  59.978  1.00 21.01           H  
ATOM   1941  N   ARG A 134     -10.392 -11.220  62.913  1.00 21.06           N  
ATOM   1942  CA  ARG A 134      -9.744 -12.302  63.659  1.00 23.24           C  
ATOM   1943  C   ARG A 134     -10.381 -12.528  65.047  1.00 21.06           C  
ATOM   1944  O   ARG A 134      -9.843 -13.317  65.824  1.00 24.10           O  
ATOM   1945  CB  ARG A 134      -8.231 -12.012  63.762  1.00 24.39           C  
ATOM   1946  CG  ARG A 134      -7.495 -11.862  62.417  1.00 29.46           C  
ATOM   1947  CD  ARG A 134      -7.515 -13.117  61.528  1.00 37.25           C  
ATOM   1948  NE  ARG A 134      -7.007 -12.840  60.175  1.00 56.23           N  
ATOM   1949  CZ  ARG A 134      -7.737 -12.533  59.085  1.00 61.30           C  
ATOM   1950  NH1 ARG A 134      -9.078 -12.478  59.112  1.00 61.79           N  
ATOM   1951  NH2 ARG A 134      -7.104 -12.276  57.935  1.00 65.23           N1+
ATOM   1952  H   ARG A 134     -10.202 -10.285  63.249  1.00 21.06           H  
ATOM   1953  HA  ARG A 134      -9.882 -13.249  63.137  1.00 23.24           H  
ATOM   1954  HB3 ARG A 134      -7.737 -12.793  64.342  1.00 24.39           H  
ATOM   1955  HB2 ARG A 134      -8.106 -11.090  64.325  1.00 24.39           H  
ATOM   1956  HG3 ARG A 134      -6.456 -11.671  62.688  1.00 29.46           H  
ATOM   1957  HG2 ARG A 134      -7.814 -10.984  61.861  1.00 29.46           H  
ATOM   1958  HD3 ARG A 134      -8.456 -13.663  61.539  1.00 37.25           H  
ATOM   1959  HD2 ARG A 134      -6.781 -13.811  61.926  1.00 37.25           H  
ATOM   1960  HE  ARG A 134      -5.999 -12.861  60.084  1.00 56.23           H  
ATOM   1961 HH12 ARG A 134      -9.605 -12.255  58.281  1.00 61.79           H  
ATOM   1962 HH11 ARG A 134      -9.573 -12.666  59.974  1.00 61.79           H  
ATOM   1963 HH22 ARG A 134      -7.626 -12.052  57.101  1.00 65.23           H  
ATOM   1964 HH21 ARG A 134      -6.097 -12.328  57.887  1.00 65.23           H  
ATOM   1965  N   GLY A 135     -11.531 -11.886  65.320  1.00 18.86           N  
ATOM   1966  CA  GLY A 135     -12.381 -12.181  66.473  1.00 20.32           C  
ATOM   1967  C   GLY A 135     -12.102 -11.301  67.701  1.00 20.34           C  
ATOM   1968  O   GLY A 135     -12.755 -11.512  68.723  1.00 21.32           O  
ATOM   1969  H   GLY A 135     -11.906 -11.241  64.638  1.00 18.86           H  
ATOM   1970  HA3 GLY A 135     -12.301 -13.231  66.758  1.00 20.32           H  
ATOM   1971  HA2 GLY A 135     -13.417 -12.023  66.172  1.00 20.32           H  
ATOM   1972  N   MET A 136     -11.182 -10.320  67.627  1.00 19.05           N  
ATOM   1973  CA  MET A 136     -10.971  -9.330  68.690  1.00 19.70           C  
ATOM   1974  C   MET A 136     -12.130  -8.319  68.715  1.00 19.90           C  
ATOM   1975  O   MET A 136     -12.540  -7.848  67.657  1.00 21.01           O  
ATOM   1976  CB  MET A 136      -9.600  -8.647  68.503  1.00 21.61           C  
ATOM   1977  CG  MET A 136      -9.237  -7.640  69.610  1.00 21.58           C  
ATOM   1978  SD  MET A 136      -7.511  -7.084  69.605  1.00 24.26           S  
ATOM   1979  CE  MET A 136      -6.692  -8.589  70.192  1.00 24.09           C  
ATOM   1980  H   MET A 136     -10.676 -10.168  66.765  1.00 19.05           H  
ATOM   1981  HA  MET A 136     -10.948  -9.858  69.645  1.00 19.70           H  
ATOM   1982  HB3 MET A 136      -9.591  -8.114  67.555  1.00 21.61           H  
ATOM   1983  HB2 MET A 136      -8.827  -9.411  68.425  1.00 21.61           H  
ATOM   1984  HG3 MET A 136      -9.450  -8.067  70.590  1.00 21.58           H  
ATOM   1985  HG2 MET A 136      -9.863  -6.752  69.520  1.00 21.58           H  
ATOM   1986  HE1 MET A 136      -5.640  -8.384  70.365  1.00 24.09           H  
ATOM   1987  HE2 MET A 136      -7.132  -8.927  71.129  1.00 24.09           H  
ATOM   1988  HE3 MET A 136      -6.765  -9.389  69.456  1.00 24.09           H  
ATOM   1989  N   GLU A 137     -12.647  -8.017  69.913  1.00 20.07           N  
ATOM   1990  CA  GLU A 137     -13.801  -7.134  70.089  1.00 19.90           C  
ATOM   1991  C   GLU A 137     -13.413  -5.648  70.040  1.00 21.15           C  
ATOM   1992  O   GLU A 137     -12.345  -5.270  70.523  1.00 21.16           O  
ATOM   1993  CB  GLU A 137     -14.512  -7.477  71.411  1.00 24.96           C  
ATOM   1994  CG  GLU A 137     -15.092  -8.912  71.424  1.00 31.04           C  
ATOM   1995  CD  GLU A 137     -15.886  -9.300  72.682  1.00 43.06           C  
ATOM   1996  OE1 GLU A 137     -15.959  -8.490  73.633  1.00 47.36           O  
ATOM   1997  OE2 GLU A 137     -16.418 -10.432  72.670  1.00 47.02           O1-
ATOM   1998  H   GLU A 137     -12.272  -8.436  70.751  1.00 20.07           H  
ATOM   1999  HA  GLU A 137     -14.508  -7.322  69.278  1.00 19.90           H  
ATOM   2000  HB3 GLU A 137     -15.315  -6.758  71.586  1.00 24.96           H  
ATOM   2001  HB2 GLU A 137     -13.812  -7.359  72.241  1.00 24.96           H  
ATOM   2002  HG3 GLU A 137     -14.286  -9.638  71.304  1.00 31.04           H  
ATOM   2003  HG2 GLU A 137     -15.746  -9.038  70.560  1.00 31.04           H  
ATOM   2004  N   ARG A 138     -14.332  -4.837  69.490  1.00 19.58           N  
ATOM   2005  CA  ARG A 138     -14.269  -3.379  69.513  1.00 19.52           C  
ATOM   2006  C   ARG A 138     -14.634  -2.857  70.912  1.00 20.41           C  
ATOM   2007  O   ARG A 138     -15.650  -3.278  71.466  1.00 21.77           O  
ATOM   2008  CB  ARG A 138     -15.213  -2.811  68.428  1.00 19.05           C  
ATOM   2009  CG  ARG A 138     -15.154  -1.277  68.275  1.00 20.72           C  
ATOM   2010  CD  ARG A 138     -16.138  -0.732  67.229  1.00 21.63           C  
ATOM   2011  NE  ARG A 138     -15.977   0.720  67.014  1.00 22.59           N  
ATOM   2012  CZ  ARG A 138     -15.176   1.339  66.124  1.00 21.47           C  
ATOM   2013  NH1 ARG A 138     -14.370   0.663  65.293  1.00 22.94           N  
ATOM   2014  NH2 ARG A 138     -15.182   2.675  66.063  1.00 24.25           N1+
ATOM   2015  H   ARG A 138     -15.185  -5.235  69.124  1.00 19.58           H  
ATOM   2016  HA  ARG A 138     -13.250  -3.076  69.273  1.00 19.52           H  
ATOM   2017  HB3 ARG A 138     -16.241  -3.111  68.642  1.00 19.05           H  
ATOM   2018  HB2 ARG A 138     -14.966  -3.265  67.468  1.00 19.05           H  
ATOM   2019  HG3 ARG A 138     -14.140  -0.943  68.068  1.00 20.72           H  
ATOM   2020  HG2 ARG A 138     -15.430  -0.841  69.236  1.00 20.72           H  
ATOM   2021  HD3 ARG A 138     -17.146  -0.835  67.633  1.00 21.63           H  
ATOM   2022  HD2 ARG A 138     -16.127  -1.310  66.305  1.00 21.63           H  
ATOM   2023  HE  ARG A 138     -16.522   1.303  67.633  1.00 22.59           H  
ATOM   2024 HH12 ARG A 138     -13.755   1.150  64.655  1.00 22.94           H  
ATOM   2025 HH11 ARG A 138     -14.354  -0.346  65.319  1.00 22.94           H  
ATOM   2026 HH22 ARG A 138     -14.580   3.158  65.411  1.00 24.25           H  
ATOM   2027 HH21 ARG A 138     -15.763   3.217  66.686  1.00 24.25           H  
ATOM   2028  N   VAL A 139     -13.824  -1.919  71.421  1.00 19.07           N  
ATOM   2029  CA  VAL A 139     -14.100  -1.173  72.647  1.00 20.29           C  
ATOM   2030  C   VAL A 139     -14.168   0.331  72.338  1.00 20.43           C  
ATOM   2031  O   VAL A 139     -13.549   0.799  71.382  1.00 21.97           O  
ATOM   2032  CB  VAL A 139     -13.013  -1.413  73.736  1.00 20.26           C  
ATOM   2033  CG1 VAL A 139     -13.048  -2.866  74.237  1.00 23.84           C  
ATOM   2034  CG2 VAL A 139     -11.580  -1.004  73.337  1.00 21.56           C  
ATOM   2035  H   VAL A 139     -13.005  -1.629  70.903  1.00 19.07           H  
ATOM   2036  HA  VAL A 139     -15.069  -1.460  73.060  1.00 20.29           H  
ATOM   2037  HB  VAL A 139     -13.278  -0.797  74.597  1.00 20.26           H  
ATOM   2038 HG11 VAL A 139     -12.403  -2.999  75.104  1.00 23.84           H  
ATOM   2039 HG12 VAL A 139     -14.055  -3.155  74.538  1.00 23.84           H  
ATOM   2040 HG13 VAL A 139     -12.720  -3.564  73.466  1.00 23.84           H  
ATOM   2041 HG21 VAL A 139     -10.878  -1.199  74.145  1.00 21.56           H  
ATOM   2042 HG22 VAL A 139     -11.237  -1.576  72.477  1.00 21.56           H  
ATOM   2043 HG23 VAL A 139     -11.499   0.056  73.096  1.00 21.56           H  
ATOM   2044  N   SER A 140     -14.918   1.059  73.178  1.00 23.35           N  
ATOM   2045  CA  SER A 140     -14.986   2.520  73.182  1.00 24.93           C  
ATOM   2046  C   SER A 140     -13.661   3.093  73.741  1.00 24.51           C  
ATOM   2047  O   SER A 140     -13.144   2.521  74.701  1.00 22.35           O  
ATOM   2048  CB  SER A 140     -16.190   2.910  74.065  1.00 27.51           C  
ATOM   2049  OG  SER A 140     -16.413   4.304  74.057  1.00 26.12           O  
ATOM   2050  H   SER A 140     -15.400   0.596  73.935  1.00 23.35           H  
ATOM   2051  HA  SER A 140     -15.165   2.846  72.157  1.00 24.93           H  
ATOM   2052  HB3 SER A 140     -16.043   2.584  75.096  1.00 27.51           H  
ATOM   2053  HB2 SER A 140     -17.098   2.422  73.707  1.00 27.51           H  
ATOM   2054  HG  SER A 140     -17.081   4.510  74.720  1.00 26.12           H  
ATOM   2055  N   PRO A 141     -13.120   4.189  73.157  1.00 28.63           N  
ATOM   2056  CA  PRO A 141     -11.830   4.766  73.595  1.00 31.11           C  
ATOM   2057  C   PRO A 141     -11.807   5.321  75.037  1.00 29.40           C  
ATOM   2058  O   PRO A 141     -10.721   5.497  75.587  1.00 33.21           O  
ATOM   2059  CB  PRO A 141     -11.549   5.861  72.552  1.00 35.28           C  
ATOM   2060  CG  PRO A 141     -12.924   6.282  72.061  1.00 37.14           C  
ATOM   2061  CD  PRO A 141     -13.705   4.974  72.070  1.00 35.63           C  
ATOM   2062  HA  PRO A 141     -11.052   4.002  73.530  1.00 31.11           H  
ATOM   2063  HB3 PRO A 141     -10.983   5.437  71.722  1.00 35.28           H  
ATOM   2064  HB2 PRO A 141     -10.970   6.702  72.937  1.00 35.28           H  
ATOM   2065  HG3 PRO A 141     -12.908   6.768  71.085  1.00 37.14           H  
ATOM   2066  HG2 PRO A 141     -13.368   6.975  72.777  1.00 37.14           H  
ATOM   2067  HD2 PRO A 141     -14.772   5.160  72.186  1.00 35.63           H  
ATOM   2068  HD3 PRO A 141     -13.551   4.437  71.137  1.00 35.63           H  
ATOM   2069  N   GLU A 142     -12.994   5.545  75.630  1.00 25.62           N  
ATOM   2070  CA  GLU A 142     -13.195   6.018  77.000  1.00 27.53           C  
ATOM   2071  C   GLU A 142     -12.796   5.002  78.091  1.00 24.51           C  
ATOM   2072  O   GLU A 142     -12.670   5.419  79.241  1.00 25.82           O  
ATOM   2073  CB  GLU A 142     -14.667   6.462  77.147  1.00 32.09           C  
ATOM   2074  CG  GLU A 142     -15.688   5.301  77.245  1.00 42.74           C  
ATOM   2075  CD  GLU A 142     -17.164   5.703  77.087  1.00 54.42           C  
ATOM   2076  OE1 GLU A 142     -17.488   6.903  77.230  1.00 61.90           O  
ATOM   2077  OE2 GLU A 142     -17.959   4.777  76.810  1.00 60.62           O1-
ATOM   2078  H   GLU A 142     -13.840   5.371  75.107  1.00 25.62           H  
ATOM   2079  HA  GLU A 142     -12.565   6.900  77.129  1.00 27.53           H  
ATOM   2080  HB3 GLU A 142     -14.920   7.106  76.302  1.00 32.09           H  
ATOM   2081  HB2 GLU A 142     -14.758   7.096  78.031  1.00 32.09           H  
ATOM   2082  HG3 GLU A 142     -15.592   4.809  78.214  1.00 42.74           H  
ATOM   2083  HG2 GLU A 142     -15.445   4.543  76.501  1.00 42.74           H  
ATOM   2084  N   ILE A 143     -12.598   3.710  77.751  1.00 23.47           N  
ATOM   2085  CA  ILE A 143     -12.147   2.695  78.716  1.00 23.51           C  
ATOM   2086  C   ILE A 143     -10.689   2.905  79.185  1.00 23.95           C  
ATOM   2087  O   ILE A 143     -10.331   2.423  80.258  1.00 23.41           O  
ATOM   2088  CB  ILE A 143     -12.304   1.233  78.196  1.00 26.55           C  
ATOM   2089  CG1 ILE A 143     -11.333   0.781  77.072  1.00 24.56           C  
ATOM   2090  CG2 ILE A 143     -13.768   0.912  77.841  1.00 34.45           C  
ATOM   2091  CD1 ILE A 143     -11.078  -0.731  77.065  1.00 28.83           C  
ATOM   2092  H   ILE A 143     -12.724   3.410  76.795  1.00 23.47           H  
ATOM   2093  HA  ILE A 143     -12.775   2.792  79.604  1.00 23.51           H  
ATOM   2094  HB  ILE A 143     -12.075   0.603  79.057  1.00 26.55           H  
ATOM   2095 HG13 ILE A 143     -10.364   1.260  77.159  1.00 24.56           H  
ATOM   2096 HG12 ILE A 143     -11.709   1.082  76.098  1.00 24.56           H  
ATOM   2097 HG21 ILE A 143     -13.903  -0.148  77.624  1.00 34.45           H  
ATOM   2098 HG22 ILE A 143     -14.434   1.161  78.667  1.00 34.45           H  
ATOM   2099 HG23 ILE A 143     -14.103   1.472  76.968  1.00 34.45           H  
ATOM   2100 HD11 ILE A 143     -10.296  -0.987  76.352  1.00 28.83           H  
ATOM   2101 HD12 ILE A 143     -10.746  -1.077  78.042  1.00 28.83           H  
ATOM   2102 HD13 ILE A 143     -11.973  -1.289  76.792  1.00 28.83           H  
ATOM   2103  N   PHE A 144      -9.894   3.631  78.378  1.00 21.25           N  
ATOM   2104  CA  PHE A 144      -8.491   3.952  78.640  1.00 19.29           C  
ATOM   2105  C   PHE A 144      -8.325   5.213  79.504  1.00 19.47           C  
ATOM   2106  O   PHE A 144      -7.256   5.393  80.089  1.00 20.92           O  
ATOM   2107  CB  PHE A 144      -7.762   4.133  77.293  1.00 20.09           C  
ATOM   2108  CG  PHE A 144      -7.939   2.983  76.317  1.00 19.04           C  
ATOM   2109  CD1 PHE A 144      -7.672   1.657  76.715  1.00 19.78           C  
ATOM   2110  CD2 PHE A 144      -8.346   3.232  74.990  1.00 20.01           C  
ATOM   2111  CE1 PHE A 144      -7.851   0.613  75.822  1.00 19.15           C  
ATOM   2112  CE2 PHE A 144      -8.533   2.172  74.116  1.00 19.92           C  
ATOM   2113  CZ  PHE A 144      -8.297   0.870  74.532  1.00 18.65           C  
ATOM   2114  H   PHE A 144     -10.271   3.991  77.512  1.00 21.25           H  
ATOM   2115  HA  PHE A 144      -8.043   3.123  79.179  1.00 19.29           H  
ATOM   2116  HB3 PHE A 144      -6.695   4.283  77.459  1.00 20.09           H  
ATOM   2117  HB2 PHE A 144      -8.122   5.042  76.813  1.00 20.09           H  
ATOM   2118  HD1 PHE A 144      -7.355   1.442  77.722  1.00 19.78           H  
ATOM   2119  HD2 PHE A 144      -8.536   4.240  74.654  1.00 20.01           H  
ATOM   2120  HE1 PHE A 144      -7.656  -0.397  76.145  1.00 19.15           H  
ATOM   2121  HE2 PHE A 144      -8.863   2.359  73.108  1.00 19.92           H  
ATOM   2122  HZ  PHE A 144      -8.457   0.059  73.840  1.00 18.65           H  
ATOM   2123  N   SER A 145      -9.375   6.053  79.556  1.00 20.05           N  
ATOM   2124  CA  SER A 145      -9.413   7.325  80.271  1.00 21.50           C  
ATOM   2125  C   SER A 145      -9.358   7.126  81.791  1.00 22.36           C  
ATOM   2126  O   SER A 145     -10.088   6.293  82.329  1.00 22.42           O  
ATOM   2127  CB  SER A 145     -10.699   8.086  79.891  1.00 22.26           C  
ATOM   2128  OG  SER A 145     -10.718   8.397  78.513  1.00 22.22           O  
ATOM   2129  H   SER A 145     -10.218   5.817  79.053  1.00 20.05           H  
ATOM   2130  HA  SER A 145      -8.546   7.914  79.964  1.00 21.50           H  
ATOM   2131  HB3 SER A 145     -10.775   9.018  80.451  1.00 22.26           H  
ATOM   2132  HB2 SER A 145     -11.588   7.511  80.143  1.00 22.26           H  
ATOM   2133  HG  SER A 145      -9.901   8.850  78.284  1.00 22.22           H  
ATOM   2134  N   THR A 146      -8.509   7.929  82.446  1.00 22.18           N  
ATOM   2135  CA  THR A 146      -8.389   8.011  83.898  1.00 23.05           C  
ATOM   2136  C   THR A 146      -8.219   9.490  84.288  1.00 24.82           C  
ATOM   2137  O   THR A 146      -7.679  10.278  83.508  1.00 23.86           O  
ATOM   2138  CB  THR A 146      -7.168   7.207  84.434  1.00 23.34           C  
ATOM   2139  CG2 THR A 146      -7.206   5.711  84.083  1.00 24.01           C  
ATOM   2140  OG1 THR A 146      -5.929   7.746  84.008  1.00 24.65           O  
ATOM   2141  H   THR A 146      -7.953   8.595  81.929  1.00 22.18           H  
ATOM   2142  HA  THR A 146      -9.301   7.640  84.372  1.00 23.05           H  
ATOM   2143  HB  THR A 146      -7.170   7.279  85.523  1.00 23.34           H  
ATOM   2144 HG21 THR A 146      -6.373   5.181  84.546  1.00 24.01           H  
ATOM   2145 HG22 THR A 146      -8.127   5.250  84.440  1.00 24.01           H  
ATOM   2146 HG23 THR A 146      -7.147   5.543  83.008  1.00 24.01           H  
ATOM   2147  HG1 THR A 146      -5.824   7.550  83.074  1.00 24.65           H  
ATOM   2148  N   SER A 147      -8.681   9.828  85.503  1.00 25.60           N  
ATOM   2149  CA  SER A 147      -8.617  11.175  86.076  1.00 27.32           C  
ATOM   2150  C   SER A 147      -7.182  11.698  86.260  1.00 24.95           C  
ATOM   2151  O   SER A 147      -6.957  12.887  86.049  1.00 28.19           O  
ATOM   2152  CB  SER A 147      -9.374  11.194  87.418  1.00 29.58           C  
ATOM   2153  OG  SER A 147     -10.768  11.120  87.198  1.00 32.20           O  
ATOM   2154  H   SER A 147      -9.136   9.132  86.077  1.00 25.60           H  
ATOM   2155  HA  SER A 147      -9.115  11.858  85.384  1.00 27.32           H  
ATOM   2156  HB3 SER A 147      -9.177  12.121  87.960  1.00 29.58           H  
ATOM   2157  HB2 SER A 147      -9.060  10.374  88.065  1.00 29.58           H  
ATOM   2158  HG  SER A 147     -11.068  11.958  86.839  1.00 32.20           H  
ATOM   2159  N   LEU A 148      -6.240  10.800  86.603  1.00 23.90           N  
ATOM   2160  CA  LEU A 148      -4.813  11.089  86.765  1.00 26.33           C  
ATOM   2161  C   LEU A 148      -4.176  11.655  85.483  1.00 26.15           C  
ATOM   2162  O   LEU A 148      -3.545  12.709  85.540  1.00 24.69           O  
ATOM   2163  CB  LEU A 148      -4.097   9.805  87.255  1.00 30.68           C  
ATOM   2164  CG  LEU A 148      -2.572   9.929  87.493  1.00 38.59           C  
ATOM   2165  CD1 LEU A 148      -2.231  10.986  88.566  1.00 43.76           C  
ATOM   2166  CD2 LEU A 148      -1.944   8.553  87.804  1.00 43.94           C  
ATOM   2167  H   LEU A 148      -6.510   9.837  86.741  1.00 23.90           H  
ATOM   2168  HA  LEU A 148      -4.731  11.853  87.540  1.00 26.33           H  
ATOM   2169  HB3 LEU A 148      -4.273   9.013  86.525  1.00 30.68           H  
ATOM   2170  HB2 LEU A 148      -4.570   9.465  88.178  1.00 30.68           H  
ATOM   2171  HG  LEU A 148      -2.109  10.253  86.561  1.00 38.59           H  
ATOM   2172 HD11 LEU A 148      -1.444  10.658  89.246  1.00 43.76           H  
ATOM   2173 HD12 LEU A 148      -1.883  11.907  88.099  1.00 43.76           H  
ATOM   2174 HD13 LEU A 148      -3.096  11.240  89.179  1.00 43.76           H  
ATOM   2175 HD21 LEU A 148      -1.556   8.486  88.820  1.00 43.94           H  
ATOM   2176 HD22 LEU A 148      -2.662   7.740  87.688  1.00 43.94           H  
ATOM   2177 HD23 LEU A 148      -1.116   8.344  87.126  1.00 43.94           H  
ATOM   2178  N   ARG A 149      -4.380  10.953  84.356  1.00 24.66           N  
ATOM   2179  CA  ARG A 149      -3.858  11.333  83.044  1.00 22.07           C  
ATOM   2180  C   ARG A 149      -4.591  12.528  82.412  1.00 22.15           C  
ATOM   2181  O   ARG A 149      -3.971  13.233  81.615  1.00 22.25           O  
ATOM   2182  CB  ARG A 149      -3.887  10.111  82.103  1.00 24.18           C  
ATOM   2183  CG  ARG A 149      -3.038   8.908  82.556  1.00 22.93           C  
ATOM   2184  CD  ARG A 149      -1.579   9.256  82.896  1.00 23.94           C  
ATOM   2185  NE  ARG A 149      -0.765   8.051  83.122  1.00 23.93           N  
ATOM   2186  CZ  ARG A 149       0.561   7.994  83.346  1.00 23.77           C  
ATOM   2187  NH1 ARG A 149       1.338   9.088  83.338  1.00 26.53           N  
ATOM   2188  NH2 ARG A 149       1.121   6.804  83.590  1.00 23.27           N1+
ATOM   2189  H   ARG A 149      -4.929  10.105  84.391  1.00 24.66           H  
ATOM   2190  HA  ARG A 149      -2.821  11.647  83.172  1.00 22.07           H  
ATOM   2191  HB3 ARG A 149      -3.537  10.417  81.119  1.00 24.18           H  
ATOM   2192  HB2 ARG A 149      -4.916   9.778  81.962  1.00 24.18           H  
ATOM   2193  HG3 ARG A 149      -3.105   8.087  81.844  1.00 22.93           H  
ATOM   2194  HG2 ARG A 149      -3.497   8.538  83.472  1.00 22.93           H  
ATOM   2195  HD3 ARG A 149      -1.568   9.755  83.865  1.00 23.94           H  
ATOM   2196  HD2 ARG A 149      -1.146   9.952  82.179  1.00 23.94           H  
ATOM   2197  HE  ARG A 149      -1.275   7.177  83.084  1.00 23.93           H  
ATOM   2198 HH12 ARG A 149       2.332   9.018  83.500  1.00 26.53           H  
ATOM   2199 HH11 ARG A 149       0.928   9.998  83.167  1.00 26.53           H  
ATOM   2200 HH22 ARG A 149       2.110   6.729  83.777  1.00 23.27           H  
ATOM   2201 HH21 ARG A 149       0.549   5.972  83.628  1.00 23.27           H  
ATOM   2202  N   TYR A 150      -5.870  12.753  82.768  1.00 22.60           N  
ATOM   2203  CA  TYR A 150      -6.639  13.893  82.268  1.00 24.23           C  
ATOM   2204  C   TYR A 150      -6.224  15.211  82.943  1.00 26.07           C  
ATOM   2205  O   TYR A 150      -6.133  16.223  82.254  1.00 26.51           O  
ATOM   2206  CB  TYR A 150      -8.154  13.641  82.390  1.00 25.91           C  
ATOM   2207  CG  TYR A 150      -8.985  14.666  81.633  1.00 30.26           C  
ATOM   2208  CD1 TYR A 150      -8.984  14.656  80.222  1.00 32.42           C  
ATOM   2209  CD2 TYR A 150      -9.712  15.660  82.321  1.00 35.75           C  
ATOM   2210  CE1 TYR A 150      -9.695  15.633  79.502  1.00 39.93           C  
ATOM   2211  CE2 TYR A 150     -10.423  16.641  81.600  1.00 36.12           C  
ATOM   2212  CZ  TYR A 150     -10.415  16.630  80.191  1.00 41.55           C  
ATOM   2213  OH  TYR A 150     -11.102  17.582  79.496  1.00 47.18           O  
ATOM   2214  H   TYR A 150      -6.337  12.132  83.415  1.00 22.60           H  
ATOM   2215  HA  TYR A 150      -6.414  13.995  81.204  1.00 24.23           H  
ATOM   2216  HB3 TYR A 150      -8.455  13.612  83.438  1.00 25.91           H  
ATOM   2217  HB2 TYR A 150      -8.400  12.661  81.981  1.00 25.91           H  
ATOM   2218  HD1 TYR A 150      -8.420  13.908  79.685  1.00 32.42           H  
ATOM   2219  HD2 TYR A 150      -9.710  15.687  83.401  1.00 35.75           H  
ATOM   2220  HE1 TYR A 150      -9.678  15.616  78.423  1.00 39.93           H  
ATOM   2221  HE2 TYR A 150     -10.970  17.405  82.132  1.00 36.12           H  
ATOM   2222  HH  TYR A 150     -11.111  17.431  78.544  1.00 47.18           H  
ATOM   2223  N   GLU A 151      -5.930  15.176  84.253  1.00 27.14           N  
ATOM   2224  CA  GLU A 151      -5.392  16.322  84.993  1.00 30.36           C  
ATOM   2225  C   GLU A 151      -3.943  16.670  84.604  1.00 28.21           C  
ATOM   2226  O   GLU A 151      -3.580  17.842  84.685  1.00 26.45           O  
ATOM   2227  CB  GLU A 151      -5.550  16.091  86.511  1.00 31.55           C  
ATOM   2228  CG  GLU A 151      -7.022  16.055  86.993  1.00 38.87           C  
ATOM   2229  CD  GLU A 151      -7.811  17.369  86.846  1.00 46.52           C  
ATOM   2230  OE1 GLU A 151      -7.187  18.453  86.882  1.00 49.61           O  
ATOM   2231  OE2 GLU A 151      -9.049  17.263  86.704  1.00 49.72           O1-
ATOM   2232  H   GLU A 151      -6.045  14.318  84.777  1.00 27.14           H  
ATOM   2233  HA  GLU A 151      -5.987  17.194  84.716  1.00 30.36           H  
ATOM   2234  HB3 GLU A 151      -4.992  16.844  87.071  1.00 31.55           H  
ATOM   2235  HB2 GLU A 151      -5.085  15.139  86.772  1.00 31.55           H  
ATOM   2236  HG3 GLU A 151      -7.042  15.776  88.047  1.00 38.87           H  
ATOM   2237  HG2 GLU A 151      -7.563  15.271  86.466  1.00 38.87           H  
ATOM   2238  N   GLN A 152      -3.168  15.677  84.129  1.00 26.49           N  
ATOM   2239  CA  GLN A 152      -1.862  15.882  83.496  1.00 25.94           C  
ATOM   2240  C   GLN A 152      -1.956  16.606  82.141  1.00 26.13           C  
ATOM   2241  O   GLN A 152      -1.089  17.429  81.853  1.00 26.68           O  
ATOM   2242  CB  GLN A 152      -1.120  14.538  83.353  1.00 26.21           C  
ATOM   2243  CG  GLN A 152      -0.571  13.997  84.686  1.00 28.12           C  
ATOM   2244  CD  GLN A 152      -0.056  12.558  84.585  1.00 31.45           C  
ATOM   2245  NE2 GLN A 152       0.112  11.901  85.734  1.00 33.26           N  
ATOM   2246  OE1 GLN A 152       0.204  12.046  83.497  1.00 30.25           O  
ATOM   2247  H   GLN A 152      -3.530  14.733  84.113  1.00 26.49           H  
ATOM   2248  HA  GLN A 152      -1.272  16.521  84.156  1.00 25.94           H  
ATOM   2249  HB3 GLN A 152      -0.285  14.647  82.658  1.00 26.21           H  
ATOM   2250  HB2 GLN A 152      -1.789  13.807  82.900  1.00 26.21           H  
ATOM   2251  HG3 GLN A 152      -1.344  14.035  85.453  1.00 28.12           H  
ATOM   2252  HG2 GLN A 152       0.239  14.636  85.038  1.00 28.12           H  
ATOM   2253 HE22 GLN A 152       0.460  10.954  85.735  1.00 33.26           H  
ATOM   2254 HE21 GLN A 152      -0.106  12.349  86.612  1.00 33.26           H  
ATOM   2255  N   LEU A 153      -3.009  16.315  81.352  1.00 24.69           N  
ATOM   2256  CA  LEU A 153      -3.313  16.996  80.090  1.00 26.10           C  
ATOM   2257  C   LEU A 153      -3.699  18.470  80.308  1.00 28.01           C  
ATOM   2258  O   LEU A 153      -3.177  19.328  79.600  1.00 27.65           O  
ATOM   2259  CB  LEU A 153      -4.391  16.203  79.311  1.00 26.61           C  
ATOM   2260  CG  LEU A 153      -4.857  16.832  77.975  1.00 27.49           C  
ATOM   2261  CD1 LEU A 153      -3.711  16.903  76.946  1.00 30.03           C  
ATOM   2262  CD2 LEU A 153      -6.112  16.123  77.429  1.00 27.66           C  
ATOM   2263  H   LEU A 153      -3.677  15.619  81.654  1.00 24.69           H  
ATOM   2264  HA  LEU A 153      -2.402  16.994  79.492  1.00 26.10           H  
ATOM   2265  HB3 LEU A 153      -5.268  16.087  79.944  1.00 26.61           H  
ATOM   2266  HB2 LEU A 153      -4.028  15.191  79.130  1.00 26.61           H  
ATOM   2267  HG  LEU A 153      -5.177  17.856  78.163  1.00 27.49           H  
ATOM   2268 HD11 LEU A 153      -4.035  16.674  75.932  1.00 30.03           H  
ATOM   2269 HD12 LEU A 153      -3.289  17.908  76.925  1.00 30.03           H  
ATOM   2270 HD13 LEU A 153      -2.901  16.216  77.191  1.00 30.03           H  
ATOM   2271 HD21 LEU A 153      -5.994  15.773  76.405  1.00 27.66           H  
ATOM   2272 HD22 LEU A 153      -6.394  15.261  78.034  1.00 27.66           H  
ATOM   2273 HD23 LEU A 153      -6.961  16.805  77.442  1.00 27.66           H  
ATOM   2274  N   LEU A 154      -4.572  18.737  81.296  1.00 28.48           N  
ATOM   2275  CA  LEU A 154      -5.003  20.085  81.679  1.00 31.49           C  
ATOM   2276  C   LEU A 154      -3.851  20.950  82.227  1.00 30.54           C  
ATOM   2277  O   LEU A 154      -3.816  22.144  81.931  1.00 34.55           O  
ATOM   2278  CB  LEU A 154      -6.153  20.000  82.707  1.00 30.92           C  
ATOM   2279  CG  LEU A 154      -7.461  19.365  82.181  1.00 34.03           C  
ATOM   2280  CD1 LEU A 154      -8.442  19.104  83.345  1.00 44.00           C  
ATOM   2281  CD2 LEU A 154      -8.099  20.176  81.033  1.00 35.73           C  
ATOM   2282  H   LEU A 154      -4.968  17.973  81.829  1.00 28.48           H  
ATOM   2283  HA  LEU A 154      -5.368  20.581  80.779  1.00 31.49           H  
ATOM   2284  HB3 LEU A 154      -6.383  20.998  83.085  1.00 30.92           H  
ATOM   2285  HB2 LEU A 154      -5.803  19.432  83.571  1.00 30.92           H  
ATOM   2286  HG  LEU A 154      -7.223  18.391  81.760  1.00 34.03           H  
ATOM   2287 HD11 LEU A 154      -9.450  19.469  83.149  1.00 44.00           H  
ATOM   2288 HD12 LEU A 154      -8.521  18.036  83.548  1.00 44.00           H  
ATOM   2289 HD13 LEU A 154      -8.111  19.575  84.271  1.00 44.00           H  
ATOM   2290 HD21 LEU A 154      -9.165  20.349  81.174  1.00 35.73           H  
ATOM   2291 HD22 LEU A 154      -7.632  21.154  80.913  1.00 35.73           H  
ATOM   2292 HD23 LEU A 154      -7.989  19.644  80.088  1.00 35.73           H  
ATOM   2293  N   ALA A 155      -2.920  20.327  82.973  1.00 30.62           N  
ATOM   2294  CA  ALA A 155      -1.704  20.957  83.489  1.00 33.80           C  
ATOM   2295  C   ALA A 155      -0.682  21.294  82.389  1.00 39.00           C  
ATOM   2296  O   ALA A 155      -0.079  22.365  82.450  1.00 35.04           O  
ATOM   2297  CB  ALA A 155      -1.077  20.049  84.558  1.00 34.99           C  
ATOM   2298  H   ALA A 155      -3.037  19.347  83.193  1.00 30.62           H  
ATOM   2299  HA  ALA A 155      -1.992  21.892  83.974  1.00 33.80           H  
ATOM   2300  HB1 ALA A 155      -0.169  20.490  84.968  1.00 34.99           H  
ATOM   2301  HB2 ALA A 155      -1.766  19.891  85.388  1.00 34.99           H  
ATOM   2302  HB3 ALA A 155      -0.818  19.071  84.152  1.00 34.99           H  
ATOM   2303  N   ALA A 156      -0.531  20.399  81.394  1.00 33.20           N  
ATOM   2304  CA  ALA A 156       0.342  20.579  80.230  1.00 34.11           C  
ATOM   2305  C   ALA A 156      -0.115  21.717  79.298  1.00 33.39           C  
ATOM   2306  O   ALA A 156       0.732  22.440  78.774  1.00 36.52           O  
ATOM   2307  CB  ALA A 156       0.446  19.252  79.461  1.00 33.18           C  
ATOM   2308  H   ALA A 156      -1.047  19.530  81.429  1.00 33.20           H  
ATOM   2309  HA  ALA A 156       1.338  20.834  80.598  1.00 34.11           H  
ATOM   2310  HB1 ALA A 156       1.097  19.347  78.590  1.00 33.18           H  
ATOM   2311  HB2 ALA A 156       0.862  18.467  80.092  1.00 33.18           H  
ATOM   2312  HB3 ALA A 156      -0.528  18.911  79.109  1.00 33.18           H  
ATOM   2313  N   ARG A 157      -1.441  21.879  79.149  1.00 34.62           N  
ATOM   2314  CA  ARG A 157      -2.075  22.987  78.432  1.00 39.29           C  
ATOM   2315  C   ARG A 157      -1.926  24.330  79.167  1.00 44.29           C  
ATOM   2316  O   ARG A 157      -1.726  25.343  78.498  1.00 45.35           O  
ATOM   2317  CB  ARG A 157      -3.569  22.685  78.239  1.00 40.03           C  
ATOM   2318  CG  ARG A 157      -3.881  21.565  77.236  1.00 36.69           C  
ATOM   2319  CD  ARG A 157      -5.343  21.129  77.385  1.00 37.64           C  
ATOM   2320  NE  ARG A 157      -5.809  20.280  76.280  1.00 37.79           N  
ATOM   2321  CZ  ARG A 157      -7.059  19.800  76.143  1.00 37.09           C  
ATOM   2322  NH1 ARG A 157      -8.010  20.006  77.066  1.00 40.78           N  
ATOM   2323  NH2 ARG A 157      -7.374  19.099  75.052  1.00 39.16           N1+
ATOM   2324  H   ARG A 157      -2.067  21.224  79.598  1.00 34.62           H  
ATOM   2325  HA  ARG A 157      -1.605  23.089  77.452  1.00 39.29           H  
ATOM   2326  HB3 ARG A 157      -4.078  23.583  77.882  1.00 40.03           H  
ATOM   2327  HB2 ARG A 157      -4.019  22.456  79.206  1.00 40.03           H  
ATOM   2328  HG3 ARG A 157      -3.244  20.715  77.480  1.00 36.69           H  
ATOM   2329  HG2 ARG A 157      -3.629  21.840  76.211  1.00 36.69           H  
ATOM   2330  HD3 ARG A 157      -6.007  21.973  77.579  1.00 37.64           H  
ATOM   2331  HD2 ARG A 157      -5.403  20.481  78.261  1.00 37.64           H  
ATOM   2332  HE  ARG A 157      -5.127  20.063  75.567  1.00 37.79           H  
ATOM   2333 HH12 ARG A 157      -8.936  19.611  76.935  1.00 40.78           H  
ATOM   2334 HH11 ARG A 157      -7.808  20.534  77.901  1.00 40.78           H  
ATOM   2335 HH22 ARG A 157      -8.313  18.737  74.948  1.00 39.16           H  
ATOM   2336 HH21 ARG A 157      -6.697  18.924  74.319  1.00 39.16           H  
ATOM   2337  N   LYS A 158      -2.026  24.320  80.510  1.00 46.40           N  
ATOM   2338  CA  LYS A 158      -1.863  25.507  81.356  1.00 53.28           C  
ATOM   2339  C   LYS A 158      -0.430  26.058  81.380  1.00 52.27           C  
ATOM   2340  O   LYS A 158      -0.268  27.278  81.421  1.00 59.91           O  
ATOM   2341  CB  LYS A 158      -2.392  25.233  82.782  1.00 58.52           C  
ATOM   2342  CG  LYS A 158      -3.794  25.807  83.067  1.00 65.09           C  
ATOM   2343  CD  LYS A 158      -3.829  27.334  83.332  1.00 71.77           C  
ATOM   2344  CE  LYS A 158      -4.155  28.252  82.134  1.00 71.23           C  
ATOM   2345  NZ  LYS A 158      -5.531  28.065  81.639  1.00 69.81           N1+
ATOM   2346  H   LYS A 158      -2.209  23.450  80.991  1.00 46.40           H  
ATOM   2347  HA  LYS A 158      -2.478  26.275  80.895  1.00 53.28           H  
ATOM   2348  HB3 LYS A 158      -1.713  25.640  83.533  1.00 58.52           H  
ATOM   2349  HB2 LYS A 158      -2.386  24.160  82.975  1.00 58.52           H  
ATOM   2350  HG3 LYS A 158      -4.179  25.305  83.954  1.00 65.09           H  
ATOM   2351  HG2 LYS A 158      -4.476  25.526  82.264  1.00 65.09           H  
ATOM   2352  HD3 LYS A 158      -2.861  27.645  83.727  1.00 71.77           H  
ATOM   2353  HD2 LYS A 158      -4.533  27.534  84.141  1.00 71.77           H  
ATOM   2354  HE3 LYS A 158      -3.452  28.121  81.314  1.00 71.23           H  
ATOM   2355  HE2 LYS A 158      -4.059  29.292  82.448  1.00 71.23           H  
ATOM   2356  HZ1 LYS A 158      -6.186  28.249  82.386  1.00 69.81           H  
ATOM   2357  HZ2 LYS A 158      -5.706  28.703  80.875  1.00 69.81           H  
ATOM   2358  HZ3 LYS A 158      -5.648  27.115  81.317  1.00 69.81           H  
ATOM   2359  N   GLU A 159       0.567  25.159  81.318  1.00 57.37           N  
ATOM   2360  CA  GLU A 159       1.982  25.495  81.162  1.00 63.60           C  
ATOM   2361  C   GLU A 159       2.291  26.103  79.778  1.00 70.06           C  
ATOM   2362  O   GLU A 159       3.100  27.027  79.693  1.00 77.18           O  
ATOM   2363  CB  GLU A 159       2.825  24.244  81.489  1.00 64.83           C  
ATOM   2364  CG  GLU A 159       4.355  24.428  81.333  1.00 70.44           C  
ATOM   2365  CD  GLU A 159       5.218  23.243  81.800  1.00 80.30           C  
ATOM   2366  OE1 GLU A 159       4.659  22.212  82.238  1.00 85.29           O  
ATOM   2367  OE2 GLU A 159       6.456  23.394  81.708  1.00 89.35           O1-
ATOM   2368  H   GLU A 159       0.345  24.172  81.321  1.00 57.37           H  
ATOM   2369  HA  GLU A 159       2.224  26.256  81.907  1.00 63.60           H  
ATOM   2370  HB3 GLU A 159       2.494  23.412  80.865  1.00 64.83           H  
ATOM   2371  HB2 GLU A 159       2.605  23.952  82.517  1.00 64.83           H  
ATOM   2372  HG3 GLU A 159       4.665  25.314  81.890  1.00 70.44           H  
ATOM   2373  HG2 GLU A 159       4.601  24.619  80.288  1.00 70.44           H  
ATOM   2374  N   GLY A 160       1.593  25.612  78.737  1.00 70.48           N  
ATOM   2375  CA  GLY A 160       1.611  26.144  77.373  1.00 70.50           C  
ATOM   2376  C   GLY A 160       0.721  27.390  77.283  1.00 70.46           C  
ATOM   2377  O   GLY A 160       0.927  28.255  76.433  1.00 71.25           O  
ATOM   2378  H   GLY A 160       0.976  24.828  78.902  1.00 70.48           H  
ATOM   2379  HA3 GLY A 160       1.219  25.378  76.704  1.00 70.50           H  
ATOM   2380  HA2 GLY A 160       2.628  26.363  77.042  1.00 70.50           H  
ATOM   2381  HXT GLY A 160      -0.115  27.433  77.981  1.00 70.46           H  
TER    2382      GLY A 160
ATOM   2383  N   THR B 179       4.727   4.258  78.638  1.00 25.06           N  
ATOM   2384  CA  THR B 179       5.254   3.106  77.878  1.00 21.32           C  
ATOM   2385  C   THR B 179       5.510   1.981  78.876  1.00 22.00           C  
ATOM   2386  O   THR B 179       5.826   2.276  80.027  1.00 22.74           O  
ATOM   2387  CB  THR B 179       6.510   3.533  77.105  1.00 25.07           C  
ATOM   2388  CG2 THR B 179       7.091   2.516  76.114  1.00 27.03           C  
ATOM   2389  OG1 THR B 179       6.029   4.659  76.413  1.00 32.33           O  
ATOM   2390  H2  THR B 179       3.735   4.012  78.705  1.00 25.06           H  
ATOM   2391  HA  THR B 179       4.480   2.790  77.183  1.00 21.32           H  
ATOM   2392  HB  THR B 179       7.288   3.846  77.804  1.00 25.07           H  
ATOM   2393 HG21 THR B 179       7.927   2.948  75.563  1.00 27.03           H  
ATOM   2394 HG22 THR B 179       7.460   1.628  76.620  1.00 27.03           H  
ATOM   2395 HG23 THR B 179       6.355   2.176  75.393  1.00 27.03           H  
ATOM   2396  HG1 THR B 179       5.532   5.093  77.107  1.00 32.33           H  
ATOM   2397  H   THR B 179       5.129   4.049  79.552  1.00  0.00           H  
ATOM   2398  N   VAL B 180       5.322   0.736  78.451  1.00 18.26           N  
ATOM   2399  CA  VAL B 180       5.536  -0.480  79.220  1.00 17.31           C  
ATOM   2400  C   VAL B 180       6.260  -1.482  78.316  1.00 18.29           C  
ATOM   2401  O   VAL B 180       6.149  -1.406  77.086  1.00 17.21           O  
ATOM   2402  CB  VAL B 180       4.206  -1.009  79.823  1.00 17.66           C  
ATOM   2403  CG1 VAL B 180       3.432   0.072  80.590  1.00 19.93           C  
ATOM   2404  CG2 VAL B 180       3.286  -1.698  78.801  1.00 16.68           C  
ATOM   2405  H   VAL B 180       5.039   0.597  77.481  1.00 18.26           H  
ATOM   2406  HA  VAL B 180       6.219  -0.248  80.041  1.00 17.31           H  
ATOM   2407  HB  VAL B 180       4.497  -1.764  80.554  1.00 17.66           H  
ATOM   2408 HG11 VAL B 180       2.578  -0.339  81.128  1.00 19.93           H  
ATOM   2409 HG12 VAL B 180       4.089   0.552  81.313  1.00 19.93           H  
ATOM   2410 HG13 VAL B 180       3.044   0.847  79.928  1.00 19.93           H  
ATOM   2411 HG21 VAL B 180       2.320  -1.962  79.232  1.00 16.68           H  
ATOM   2412 HG22 VAL B 180       3.106  -1.052  77.944  1.00 16.68           H  
ATOM   2413 HG23 VAL B 180       3.735  -2.620  78.437  1.00 16.68           H  
ATOM   2414  N   GLY B 181       6.979  -2.430  78.912  1.00 17.26           N  
ATOM   2415  CA  GLY B 181       7.722  -3.422  78.160  1.00 17.94           C  
ATOM   2416  C   GLY B 181       8.083  -4.637  78.996  1.00 16.88           C  
ATOM   2417  O   GLY B 181       8.017  -4.607  80.228  1.00 17.00           O  
ATOM   2418  H   GLY B 181       7.070  -2.441  79.925  1.00 17.26           H  
ATOM   2419  HA3 GLY B 181       8.638  -2.967  77.799  1.00 17.94           H  
ATOM   2420  HA2 GLY B 181       7.149  -3.750  77.293  1.00 17.94           H  
ATOM   2421  N   ALA B 182       8.477  -5.702  78.298  1.00 16.74           N  
ATOM   2422  CA  ALA B 182       8.948  -6.971  78.833  1.00 16.25           C  
ATOM   2423  C   ALA B 182       9.939  -7.610  77.855  1.00 17.17           C  
ATOM   2424  O   ALA B 182       9.754  -7.515  76.643  1.00 17.22           O  
ATOM   2425  CB  ALA B 182       7.763  -7.908  79.107  1.00 17.96           C  
ATOM   2426  H   ALA B 182       8.561  -5.601  77.293  1.00 16.74           H  
ATOM   2427  HA  ALA B 182       9.466  -6.775  79.768  1.00 16.25           H  
ATOM   2428  HB1 ALA B 182       8.094  -8.828  79.590  1.00 17.96           H  
ATOM   2429  HB2 ALA B 182       7.026  -7.442  79.761  1.00 17.96           H  
ATOM   2430  HB3 ALA B 182       7.258  -8.183  78.182  1.00 17.96           H  
ATOM   2431  N   VAL B 183      10.956  -8.277  78.414  1.00 16.61           N  
ATOM   2432  CA  VAL B 183      11.917  -9.120  77.704  1.00 18.09           C  
ATOM   2433  C   VAL B 183      12.135 -10.392  78.537  1.00 18.90           C  
ATOM   2434  O   VAL B 183      12.106 -10.317  79.767  1.00 17.67           O  
ATOM   2435  CB  VAL B 183      13.284  -8.414  77.472  1.00 19.21           C  
ATOM   2436  CG1 VAL B 183      13.152  -7.236  76.500  1.00 18.06           C  
ATOM   2437  CG2 VAL B 183      14.023  -7.974  78.748  1.00 18.83           C  
ATOM   2438  H   VAL B 183      11.033  -8.300  79.424  1.00 16.61           H  
ATOM   2439  HA  VAL B 183      11.506  -9.413  76.739  1.00 18.09           H  
ATOM   2440  HB  VAL B 183      13.940  -9.131  76.976  1.00 19.21           H  
ATOM   2441 HG11 VAL B 183      14.116  -6.757  76.346  1.00 18.06           H  
ATOM   2442 HG12 VAL B 183      12.782  -7.563  75.530  1.00 18.06           H  
ATOM   2443 HG13 VAL B 183      12.471  -6.476  76.879  1.00 18.06           H  
ATOM   2444 HG21 VAL B 183      14.941  -7.436  78.509  1.00 18.83           H  
ATOM   2445 HG22 VAL B 183      13.404  -7.320  79.359  1.00 18.83           H  
ATOM   2446 HG23 VAL B 183      14.309  -8.824  79.360  1.00 18.83           H  
ATOM   2447  N   ALA B 184      12.327 -11.539  77.865  1.00 18.16           N  
ATOM   2448  CA  ALA B 184      12.455 -12.830  78.538  1.00 18.23           C  
ATOM   2449  C   ALA B 184      13.327 -13.816  77.758  1.00 20.04           C  
ATOM   2450  O   ALA B 184      13.385 -13.761  76.530  1.00 20.19           O  
ATOM   2451  CB  ALA B 184      11.061 -13.427  78.808  1.00 19.42           C  
ATOM   2452  H   ALA B 184      12.343 -11.549  76.854  1.00 18.16           H  
ATOM   2453  HA  ALA B 184      12.945 -12.667  79.496  1.00 18.23           H  
ATOM   2454  HB1 ALA B 184      11.133 -14.345  79.393  1.00 19.42           H  
ATOM   2455  HB2 ALA B 184      10.434 -12.736  79.371  1.00 19.42           H  
ATOM   2456  HB3 ALA B 184      10.544 -13.673  77.880  1.00 19.42           H  
ATOM   2457  N   LEU B 185      13.938 -14.728  78.527  1.00 19.69           N  
ATOM   2458  CA  LEU B 185      14.612 -15.944  78.090  1.00 20.84           C  
ATOM   2459  C   LEU B 185      13.895 -17.117  78.772  1.00 22.20           C  
ATOM   2460  O   LEU B 185      13.756 -17.087  79.995  1.00 21.06           O  
ATOM   2461  CB  LEU B 185      16.097 -15.873  78.520  1.00 21.20           C  
ATOM   2462  CG  LEU B 185      16.936 -17.140  78.229  1.00 23.00           C  
ATOM   2463  CD1 LEU B 185      17.019 -17.464  76.728  1.00 23.14           C  
ATOM   2464  CD2 LEU B 185      18.324 -17.053  78.881  1.00 25.23           C  
ATOM   2465  H   LEU B 185      13.825 -14.653  79.531  1.00 19.69           H  
ATOM   2466  HA  LEU B 185      14.543 -16.044  77.008  1.00 20.84           H  
ATOM   2467  HB3 LEU B 185      16.133 -15.669  79.592  1.00 21.20           H  
ATOM   2468  HB2 LEU B 185      16.574 -15.017  78.045  1.00 21.20           H  
ATOM   2469  HG  LEU B 185      16.452 -17.985  78.718  1.00 23.00           H  
ATOM   2470 HD11 LEU B 185      18.020 -17.767  76.419  1.00 23.14           H  
ATOM   2471 HD12 LEU B 185      16.339 -18.281  76.492  1.00 23.14           H  
ATOM   2472 HD13 LEU B 185      16.731 -16.620  76.104  1.00 23.14           H  
ATOM   2473 HD21 LEU B 185      18.627 -18.026  79.266  1.00 25.23           H  
ATOM   2474 HD22 LEU B 185      19.090 -16.710  78.184  1.00 25.23           H  
ATOM   2475 HD23 LEU B 185      18.316 -16.373  79.729  1.00 25.23           H  
ATOM   2476  N   ASP B 186      13.485 -18.130  77.991  1.00 20.88           N  
ATOM   2477  CA  ASP B 186      12.832 -19.348  78.494  1.00 22.61           C  
ATOM   2478  C   ASP B 186      13.858 -20.471  78.760  1.00 21.46           C  
ATOM   2479  O   ASP B 186      15.057 -20.285  78.547  1.00 21.93           O  
ATOM   2480  CB  ASP B 186      11.642 -19.794  77.589  1.00 22.37           C  
ATOM   2481  CG  ASP B 186      11.928 -20.073  76.100  1.00 23.83           C  
ATOM   2482  OD1 ASP B 186      13.080 -20.407  75.763  1.00 23.97           O  
ATOM   2483  OD2 ASP B 186      10.954 -20.084  75.318  1.00 24.98           O1-
ATOM   2484  H   ASP B 186      13.653 -18.097  76.994  1.00 20.88           H  
ATOM   2485  HA  ASP B 186      12.406 -19.134  79.472  1.00 22.61           H  
ATOM   2486  HB3 ASP B 186      10.892 -19.003  77.634  1.00 22.37           H  
ATOM   2487  HB2 ASP B 186      11.146 -20.667  78.015  1.00 22.37           H  
ATOM   2488  N   LEU B 187      13.352 -21.632  79.214  1.00 23.69           N  
ATOM   2489  CA  LEU B 187      14.129 -22.856  79.443  1.00 25.80           C  
ATOM   2490  C   LEU B 187      14.704 -23.482  78.153  1.00 28.06           C  
ATOM   2491  O   LEU B 187      15.711 -24.183  78.240  1.00 28.44           O  
ATOM   2492  CB  LEU B 187      13.248 -23.892  80.181  1.00 28.36           C  
ATOM   2493  CG  LEU B 187      12.889 -23.540  81.644  1.00 30.18           C  
ATOM   2494  CD1 LEU B 187      11.852 -24.538  82.206  1.00 30.79           C  
ATOM   2495  CD2 LEU B 187      14.135 -23.438  82.553  1.00 30.17           C  
ATOM   2496  H   LEU B 187      12.357 -21.709  79.368  1.00 23.69           H  
ATOM   2497  HA  LEU B 187      14.982 -22.594  80.070  1.00 25.80           H  
ATOM   2498  HB3 LEU B 187      13.746 -24.863  80.183  1.00 28.36           H  
ATOM   2499  HB2 LEU B 187      12.331 -24.036  79.605  1.00 28.36           H  
ATOM   2500  HG  LEU B 187      12.409 -22.562  81.635  1.00 30.18           H  
ATOM   2501 HD11 LEU B 187      11.038 -24.021  82.714  1.00 30.79           H  
ATOM   2502 HD12 LEU B 187      11.400 -25.145  81.421  1.00 30.79           H  
ATOM   2503 HD13 LEU B 187      12.285 -25.233  82.925  1.00 30.79           H  
ATOM   2504 HD21 LEU B 187      14.027 -24.001  83.480  1.00 30.17           H  
ATOM   2505 HD22 LEU B 187      15.034 -23.810  82.061  1.00 30.17           H  
ATOM   2506 HD23 LEU B 187      14.323 -22.404  82.839  1.00 30.17           H  
ATOM   2507  N   ASP B 188      14.075 -23.213  76.995  1.00 28.59           N  
ATOM   2508  CA  ASP B 188      14.472 -23.714  75.671  1.00 26.63           C  
ATOM   2509  C   ASP B 188      15.584 -22.875  75.001  1.00 25.86           C  
ATOM   2510  O   ASP B 188      16.086 -23.292  73.957  1.00 26.61           O  
ATOM   2511  CB  ASP B 188      13.263 -23.866  74.707  1.00 31.62           C  
ATOM   2512  CG  ASP B 188      12.079 -24.720  75.201  1.00 39.55           C  
ATOM   2513  OD1 ASP B 188      12.277 -25.576  76.093  1.00 38.74           O  
ATOM   2514  OD2 ASP B 188      11.003 -24.588  74.579  1.00 43.88           O1-
ATOM   2515  H   ASP B 188      13.264 -22.610  77.003  1.00 28.59           H  
ATOM   2516  HA  ASP B 188      14.900 -24.709  75.806  1.00 26.63           H  
ATOM   2517  HB3 ASP B 188      13.597 -24.306  73.765  1.00 31.62           H  
ATOM   2518  HB2 ASP B 188      12.874 -22.875  74.472  1.00 31.62           H  
ATOM   2519  N   GLY B 189      15.965 -21.732  75.599  1.00 24.21           N  
ATOM   2520  CA  GLY B 189      17.038 -20.862  75.110  1.00 24.21           C  
ATOM   2521  C   GLY B 189      16.549 -19.807  74.101  1.00 22.50           C  
ATOM   2522  O   GLY B 189      17.384 -19.117  73.516  1.00 26.04           O  
ATOM   2523  H   GLY B 189      15.488 -21.441  76.442  1.00 24.21           H  
ATOM   2524  HA3 GLY B 189      17.839 -21.450  74.659  1.00 24.21           H  
ATOM   2525  HA2 GLY B 189      17.476 -20.350  75.966  1.00 24.21           H  
ATOM   2526  N   ASN B 190      15.227 -19.662  73.903  1.00 23.18           N  
ATOM   2527  CA  ASN B 190      14.618 -18.669  73.017  1.00 21.33           C  
ATOM   2528  C   ASN B 190      14.456 -17.322  73.731  1.00 21.28           C  
ATOM   2529  O   ASN B 190      14.021 -17.284  74.882  1.00 20.85           O  
ATOM   2530  CB  ASN B 190      13.235 -19.130  72.500  1.00 23.03           C  
ATOM   2531  CG  ASN B 190      13.246 -20.501  71.821  1.00 25.89           C  
ATOM   2532  ND2 ASN B 190      12.322 -21.379  72.214  1.00 30.90           N  
ATOM   2533  OD1 ASN B 190      14.068 -20.756  70.944  1.00 27.61           O  
ATOM   2534  H   ASN B 190      14.578 -20.219  74.447  1.00 23.18           H  
ATOM   2535  HA  ASN B 190      15.268 -18.517  72.159  1.00 21.33           H  
ATOM   2536  HB3 ASN B 190      12.858 -18.407  71.774  1.00 23.03           H  
ATOM   2537  HB2 ASN B 190      12.511 -19.137  73.312  1.00 23.03           H  
ATOM   2538 HD22 ASN B 190      12.285 -22.299  71.802  1.00 30.90           H  
ATOM   2539 HD21 ASN B 190      11.680 -21.143  72.959  1.00 30.90           H  
ATOM   2540  N   LEU B 191      14.761 -16.247  72.993  1.00 19.38           N  
ATOM   2541  CA  LEU B 191      14.557 -14.860  73.396  1.00 18.60           C  
ATOM   2542  C   LEU B 191      13.286 -14.304  72.739  1.00 19.08           C  
ATOM   2543  O   LEU B 191      12.910 -14.739  71.651  1.00 19.60           O  
ATOM   2544  CB  LEU B 191      15.794 -14.037  72.970  1.00 18.71           C  
ATOM   2545  CG  LEU B 191      17.046 -14.268  73.844  1.00 22.42           C  
ATOM   2546  CD1 LEU B 191      18.276 -13.576  73.233  1.00 22.84           C  
ATOM   2547  CD2 LEU B 191      16.833 -13.793  75.291  1.00 23.80           C  
ATOM   2548  H   LEU B 191      15.091 -16.380  72.045  1.00 19.38           H  
ATOM   2549  HA  LEU B 191      14.422 -14.802  74.473  1.00 18.60           H  
ATOM   2550  HB3 LEU B 191      15.561 -12.974  72.989  1.00 18.71           H  
ATOM   2551  HB2 LEU B 191      16.029 -14.261  71.928  1.00 18.71           H  
ATOM   2552  HG  LEU B 191      17.257 -15.338  73.874  1.00 22.42           H  
ATOM   2553 HD11 LEU B 191      18.848 -13.019  73.973  1.00 22.84           H  
ATOM   2554 HD12 LEU B 191      18.949 -14.299  72.775  1.00 22.84           H  
ATOM   2555 HD13 LEU B 191      17.987 -12.859  72.467  1.00 22.84           H  
ATOM   2556 HD21 LEU B 191      17.765 -13.815  75.853  1.00 23.80           H  
ATOM   2557 HD22 LEU B 191      16.447 -12.774  75.326  1.00 23.80           H  
ATOM   2558 HD23 LEU B 191      16.129 -14.427  75.825  1.00 23.80           H  
ATOM   2559  N   ALA B 192      12.668 -13.323  73.412  1.00 18.83           N  
ATOM   2560  CA  ALA B 192      11.512 -12.578  72.922  1.00 17.55           C  
ATOM   2561  C   ALA B 192      11.417 -11.235  73.654  1.00 18.34           C  
ATOM   2562  O   ALA B 192      11.906 -11.114  74.778  1.00 18.56           O  
ATOM   2563  CB  ALA B 192      10.227 -13.396  73.116  1.00 17.87           C  
ATOM   2564  H   ALA B 192      13.024 -13.033  74.313  1.00 18.83           H  
ATOM   2565  HA  ALA B 192      11.648 -12.381  71.858  1.00 17.55           H  
ATOM   2566  HB1 ALA B 192       9.362 -12.870  72.712  1.00 17.87           H  
ATOM   2567  HB2 ALA B 192      10.282 -14.363  72.614  1.00 17.87           H  
ATOM   2568  HB3 ALA B 192      10.044 -13.574  74.174  1.00 17.87           H  
ATOM   2569  N   ALA B 193      10.765 -10.263  72.999  1.00 18.03           N  
ATOM   2570  CA  ALA B 193      10.536  -8.916  73.515  1.00 16.77           C  
ATOM   2571  C   ALA B 193       9.129  -8.433  73.149  1.00 16.13           C  
ATOM   2572  O   ALA B 193       8.564  -8.881  72.151  1.00 16.84           O  
ATOM   2573  CB  ALA B 193      11.591  -7.967  72.931  1.00 17.79           C  
ATOM   2574  H   ALA B 193      10.375 -10.453  72.085  1.00 18.03           H  
ATOM   2575  HA  ALA B 193      10.619  -8.917  74.601  1.00 16.77           H  
ATOM   2576  HB1 ALA B 193      11.464  -6.954  73.314  1.00 17.79           H  
ATOM   2577  HB2 ALA B 193      12.599  -8.289  73.190  1.00 17.79           H  
ATOM   2578  HB3 ALA B 193      11.525  -7.920  71.843  1.00 17.79           H  
ATOM   2579  N   ALA B 194       8.613  -7.494  73.955  1.00 16.13           N  
ATOM   2580  CA  ALA B 194       7.349  -6.802  73.732  1.00 16.70           C  
ATOM   2581  C   ALA B 194       7.398  -5.398  74.345  1.00 17.50           C  
ATOM   2582  O   ALA B 194       8.068  -5.195  75.356  1.00 17.38           O  
ATOM   2583  CB  ALA B 194       6.185  -7.621  74.310  1.00 17.91           C  
ATOM   2584  H   ALA B 194       9.133  -7.195  74.771  1.00 16.13           H  
ATOM   2585  HA  ALA B 194       7.208  -6.687  72.659  1.00 16.70           H  
ATOM   2586  HB1 ALA B 194       5.235  -7.107  74.166  1.00 17.91           H  
ATOM   2587  HB2 ALA B 194       6.103  -8.592  73.825  1.00 17.91           H  
ATOM   2588  HB3 ALA B 194       6.313  -7.791  75.378  1.00 17.91           H  
ATOM   2589  N   THR B 195       6.727  -4.442  73.697  1.00 16.56           N  
ATOM   2590  CA  THR B 195       6.685  -3.023  74.052  1.00 17.67           C  
ATOM   2591  C   THR B 195       5.260  -2.524  73.736  1.00 17.96           C  
ATOM   2592  O   THR B 195       4.684  -2.921  72.719  1.00 20.29           O  
ATOM   2593  CB  THR B 195       7.807  -2.210  73.320  1.00 19.02           C  
ATOM   2594  CG2 THR B 195       7.902  -0.757  73.818  1.00 19.56           C  
ATOM   2595  OG1 THR B 195       9.121  -2.736  73.494  1.00 19.86           O  
ATOM   2596  H   THR B 195       6.231  -4.694  72.844  1.00 16.56           H  
ATOM   2597  HA  THR B 195       6.840  -2.935  75.127  1.00 17.67           H  
ATOM   2598  HB  THR B 195       7.594  -2.205  72.249  1.00 19.02           H  
ATOM   2599 HG21 THR B 195       8.697  -0.209  73.311  1.00 19.56           H  
ATOM   2600 HG22 THR B 195       6.973  -0.212  73.653  1.00 19.56           H  
ATOM   2601 HG23 THR B 195       8.114  -0.720  74.889  1.00 19.56           H  
ATOM   2602  HG1 THR B 195       9.729  -2.213  72.969  1.00 19.86           H  
ATOM   2603  N   SER B 196       4.689  -1.648  74.571  1.00 16.15           N  
ATOM   2604  CA  SER B 196       3.403  -1.000  74.369  1.00 15.91           C  
ATOM   2605  C   SER B 196       3.449   0.423  74.946  1.00 17.11           C  
ATOM   2606  O   SER B 196       4.219   0.672  75.873  1.00 17.02           O  
ATOM   2607  CB  SER B 196       2.295  -1.913  74.915  1.00 16.22           C  
ATOM   2608  OG  SER B 196       1.017  -1.388  74.663  1.00 17.47           O  
ATOM   2609  H   SER B 196       5.196  -1.361  75.409  1.00 16.15           H  
ATOM   2610  HA  SER B 196       3.245  -0.883  73.299  1.00 15.91           H  
ATOM   2611  HB3 SER B 196       2.408  -2.058  75.988  1.00 16.22           H  
ATOM   2612  HB2 SER B 196       2.351  -2.897  74.448  1.00 16.22           H  
ATOM   2613  HG  SER B 196       0.381  -2.043  74.935  1.00 17.47           H  
ATOM   2614  N   THR B 197       2.662   1.357  74.399  1.00 16.49           N  
ATOM   2615  CA  THR B 197       2.575   2.739  74.823  1.00 16.35           C  
ATOM   2616  C   THR B 197       1.180   3.332  74.577  1.00 16.49           C  
ATOM   2617  O   THR B 197       0.446   2.892  73.688  1.00 16.77           O  
ATOM   2618  CB  THR B 197       3.733   3.552  74.197  1.00 17.01           C  
ATOM   2619  CG2 THR B 197       3.620   3.771  72.685  1.00 17.78           C  
ATOM   2620  OG1 THR B 197       3.823   4.816  74.806  1.00 18.04           O  
ATOM   2621  H   THR B 197       2.059   1.089  73.623  1.00 16.49           H  
ATOM   2622  HA  THR B 197       2.697   2.742  75.906  1.00 16.35           H  
ATOM   2623  HB  THR B 197       4.676   3.046  74.389  1.00 17.01           H  
ATOM   2624 HG21 THR B 197       4.474   4.335  72.308  1.00 17.78           H  
ATOM   2625 HG22 THR B 197       3.599   2.810  72.176  1.00 17.78           H  
ATOM   2626 HG23 THR B 197       2.719   4.318  72.408  1.00 17.78           H  
ATOM   2627  HG1 THR B 197       4.659   4.821  75.286  1.00 18.04           H  
ATOM   2628  N   GLY B 198       0.869   4.389  75.333  1.00 16.80           N  
ATOM   2629  CA  GLY B 198      -0.173   5.365  75.042  1.00 17.52           C  
ATOM   2630  C   GLY B 198       0.383   6.654  74.415  1.00 18.48           C  
ATOM   2631  O   GLY B 198      -0.383   7.577  74.146  1.00 21.64           O  
ATOM   2632  H   GLY B 198       1.545   4.653  76.039  1.00 16.80           H  
ATOM   2633  HA3 GLY B 198      -0.667   5.628  75.975  1.00 17.52           H  
ATOM   2634  HA2 GLY B 198      -0.934   4.955  74.379  1.00 17.52           H  
ATOM   2635  N   GLY B 199       1.703   6.754  74.198  1.00 17.78           N  
ATOM   2636  CA  GLY B 199       2.358   7.941  73.662  1.00 19.82           C  
ATOM   2637  C   GLY B 199       2.733   8.922  74.775  1.00 19.32           C  
ATOM   2638  O   GLY B 199       3.318   8.513  75.777  1.00 20.45           O  
ATOM   2639  H   GLY B 199       2.314   5.979  74.451  1.00 17.78           H  
ATOM   2640  HA3 GLY B 199       1.734   8.419  72.906  1.00 19.82           H  
ATOM   2641  HA2 GLY B 199       3.275   7.626  73.162  1.00 19.82           H  
ATOM   2642  N   TRP B 200       2.413  10.212  74.600  1.00 20.91           N  
ATOM   2643  CA  TRP B 200       2.776  11.322  75.486  1.00 24.66           C  
ATOM   2644  C   TRP B 200       1.540  12.164  75.827  1.00 22.24           C  
ATOM   2645  O   TRP B 200       0.606  12.246  75.027  1.00 21.64           O  
ATOM   2646  CB  TRP B 200       3.858  12.194  74.816  1.00 30.66           C  
ATOM   2647  CG  TRP B 200       5.209  11.565  74.662  1.00 39.72           C  
ATOM   2648  CD1 TRP B 200       5.582  10.739  73.658  1.00 46.86           C  
ATOM   2649  CD2 TRP B 200       6.376  11.695  75.531  1.00 48.37           C  
ATOM   2650  CE2 TRP B 200       7.432  10.904  74.986  1.00 51.90           C  
ATOM   2651  CE3 TRP B 200       6.652  12.393  76.731  1.00 51.55           C  
ATOM   2652  NE1 TRP B 200       6.885  10.335  73.856  1.00 50.39           N  
ATOM   2653  CZ2 TRP B 200       8.694  10.814  75.597  1.00 53.27           C  
ATOM   2654  CZ3 TRP B 200       7.914  12.305  77.356  1.00 51.43           C  
ATOM   2655  CH2 TRP B 200       8.936  11.516  76.791  1.00 53.41           C  
ATOM   2656  H   TRP B 200       1.769  10.445  73.859  1.00 20.91           H  
ATOM   2657  HA  TRP B 200       3.174  10.935  76.427  1.00 24.66           H  
ATOM   2658  HB3 TRP B 200       3.997  13.117  75.380  1.00 30.66           H  
ATOM   2659  HB2 TRP B 200       3.515  12.506  73.829  1.00 30.66           H  
ATOM   2660  HD1 TRP B 200       4.932  10.426  72.853  1.00 46.86           H  
ATOM   2661  HE3 TRP B 200       5.880  13.001  77.180  1.00 51.55           H  
ATOM   2662  HE1 TRP B 200       7.335   9.634  73.276  1.00 50.39           H  
ATOM   2663  HZ2 TRP B 200       9.466  10.199  75.163  1.00 53.27           H  
ATOM   2664  HZ3 TRP B 200       8.098  12.846  78.274  1.00 51.43           H  
ATOM   2665  HH2 TRP B 200       9.900  11.448  77.273  1.00 53.41           H  
ATOM   2666  N   THR B 201       1.542  12.829  76.988  1.00 20.00           N  
ATOM   2667  CA  THR B 201       0.536  13.814  77.388  1.00 18.80           C  
ATOM   2668  C   THR B 201       0.613  15.035  76.454  1.00 19.85           C  
ATOM   2669  O   THR B 201       1.667  15.663  76.344  1.00 21.20           O  
ATOM   2670  CB  THR B 201       0.762  14.239  78.870  1.00 19.45           C  
ATOM   2671  CG2 THR B 201       0.483  13.116  79.874  1.00 21.41           C  
ATOM   2672  OG1 THR B 201       2.077  14.723  79.112  1.00 21.06           O  
ATOM   2673  H   THR B 201       2.348  12.769  77.594  1.00 20.00           H  
ATOM   2674  HA  THR B 201      -0.450  13.355  77.304  1.00 18.80           H  
ATOM   2675  HB  THR B 201       0.075  15.058  79.096  1.00 19.45           H  
ATOM   2676 HG21 THR B 201       0.617  13.461  80.898  1.00 21.41           H  
ATOM   2677 HG22 THR B 201      -0.538  12.746  79.784  1.00 21.41           H  
ATOM   2678 HG23 THR B 201       1.166  12.281  79.727  1.00 21.41           H  
ATOM   2679  HG1 THR B 201       2.278  15.370  78.440  1.00 21.06           H  
ATOM   2680  N   ASN B 202      -0.499  15.357  75.788  1.00 19.18           N  
ATOM   2681  CA  ASN B 202      -0.707  16.489  74.870  1.00 21.39           C  
ATOM   2682  C   ASN B 202      -0.016  16.289  73.495  1.00 22.08           C  
ATOM   2683  O   ASN B 202       0.341  17.270  72.844  1.00 22.91           O  
ATOM   2684  CB  ASN B 202      -0.313  17.831  75.559  1.00 21.12           C  
ATOM   2685  CG  ASN B 202      -1.077  19.078  75.089  1.00 22.28           C  
ATOM   2686  ND2 ASN B 202      -0.433  20.243  75.186  1.00 27.93           N  
ATOM   2687  OD1 ASN B 202      -2.231  19.010  74.674  1.00 24.37           O  
ATOM   2688  H   ASN B 202      -1.316  14.786  75.965  1.00 19.18           H  
ATOM   2689  HA  ASN B 202      -1.764  16.513  74.607  1.00 21.39           H  
ATOM   2690  HB3 ASN B 202       0.764  17.998  75.508  1.00 21.12           H  
ATOM   2691  HB2 ASN B 202      -0.550  17.759  76.622  1.00 21.12           H  
ATOM   2692 HD22 ASN B 202      -0.888  21.097  74.897  1.00 27.93           H  
ATOM   2693 HD21 ASN B 202       0.513  20.281  75.538  1.00 27.93           H  
ATOM   2694  N   LYS B 203       0.182  15.022  73.084  1.00 20.59           N  
ATOM   2695  CA  LYS B 203       0.839  14.592  71.843  1.00 20.60           C  
ATOM   2696  C   LYS B 203       0.102  15.101  70.591  1.00 18.59           C  
ATOM   2697  O   LYS B 203      -1.133  15.100  70.559  1.00 19.48           O  
ATOM   2698  CB  LYS B 203       0.874  13.042  71.813  1.00 22.95           C  
ATOM   2699  CG  LYS B 203       1.784  12.400  70.744  1.00 25.64           C  
ATOM   2700  CD  LYS B 203       1.556  10.883  70.568  1.00 22.08           C  
ATOM   2701  CE  LYS B 203       0.388  10.546  69.623  1.00 22.99           C  
ATOM   2702  NZ  LYS B 203       0.250   9.097  69.395  1.00 22.24           N1+
ATOM   2703  H   LYS B 203      -0.071  14.297  73.743  1.00 20.59           H  
ATOM   2704  HA  LYS B 203       1.857  14.985  71.856  1.00 20.60           H  
ATOM   2705  HB3 LYS B 203      -0.144  12.661  71.716  1.00 22.95           H  
ATOM   2706  HB2 LYS B 203       1.237  12.682  72.769  1.00 22.95           H  
ATOM   2707  HG3 LYS B 203       2.818  12.575  71.043  1.00 25.64           H  
ATOM   2708  HG2 LYS B 203       1.670  12.885  69.776  1.00 25.64           H  
ATOM   2709  HD3 LYS B 203       1.405  10.411  71.539  1.00 22.08           H  
ATOM   2710  HD2 LYS B 203       2.460  10.435  70.157  1.00 22.08           H  
ATOM   2711  HE3 LYS B 203       0.534  11.018  68.651  1.00 22.99           H  
ATOM   2712  HE2 LYS B 203      -0.553  10.925  70.019  1.00 22.99           H  
ATOM   2713  HZ1 LYS B 203       0.101   8.599  70.260  1.00 22.24           H  
ATOM   2714  HZ2 LYS B 203      -0.550   8.969  68.787  1.00 22.24           H  
ATOM   2715  HZ3 LYS B 203       1.074   8.747  68.923  1.00 22.24           H  
ATOM   2716  N   LEU B 204       0.865  15.450  69.543  1.00 20.34           N  
ATOM   2717  CA  LEU B 204       0.382  15.749  68.193  1.00 19.55           C  
ATOM   2718  C   LEU B 204      -0.274  14.486  67.577  1.00 18.96           C  
ATOM   2719  O   LEU B 204       0.427  13.481  67.454  1.00 19.12           O  
ATOM   2720  CB  LEU B 204       1.591  16.210  67.343  1.00 23.86           C  
ATOM   2721  CG  LEU B 204       1.230  16.699  65.917  1.00 28.73           C  
ATOM   2722  CD1 LEU B 204       0.381  17.985  65.916  1.00 30.18           C  
ATOM   2723  CD2 LEU B 204       2.488  16.857  65.050  1.00 31.68           C  
ATOM   2724  H   LEU B 204       1.868  15.431  69.654  1.00 20.34           H  
ATOM   2725  HA  LEU B 204      -0.303  16.589  68.278  1.00 19.55           H  
ATOM   2726  HB3 LEU B 204       2.308  15.390  67.275  1.00 23.86           H  
ATOM   2727  HB2 LEU B 204       2.118  17.012  67.862  1.00 23.86           H  
ATOM   2728  HG  LEU B 204       0.636  15.924  65.435  1.00 28.73           H  
ATOM   2729 HD11 LEU B 204       0.813  18.761  65.284  1.00 30.18           H  
ATOM   2730 HD12 LEU B 204      -0.619  17.781  65.533  1.00 30.18           H  
ATOM   2731 HD13 LEU B 204       0.272  18.408  66.914  1.00 30.18           H  
ATOM   2732 HD21 LEU B 204       2.241  16.791  63.991  1.00 31.68           H  
ATOM   2733 HD22 LEU B 204       2.985  17.812  65.220  1.00 31.68           H  
ATOM   2734 HD23 LEU B 204       3.207  16.065  65.255  1.00 31.68           H  
ATOM   2735  N   PRO B 205      -1.583  14.531  67.230  1.00 20.23           N  
ATOM   2736  CA  PRO B 205      -2.291  13.400  66.595  1.00 19.34           C  
ATOM   2737  C   PRO B 205      -1.597  12.839  65.340  1.00 19.04           C  
ATOM   2738  O   PRO B 205      -1.243  13.606  64.446  1.00 19.29           O  
ATOM   2739  CB  PRO B 205      -3.681  13.969  66.268  1.00 21.38           C  
ATOM   2740  CG  PRO B 205      -3.884  15.069  67.289  1.00 22.01           C  
ATOM   2741  CD  PRO B 205      -2.492  15.657  67.439  1.00 20.78           C  
ATOM   2742  HA  PRO B 205      -2.388  12.623  67.356  1.00 19.34           H  
ATOM   2743  HB3 PRO B 205      -4.467  13.215  66.315  1.00 21.38           H  
ATOM   2744  HB2 PRO B 205      -3.702  14.402  65.266  1.00 21.38           H  
ATOM   2745  HG3 PRO B 205      -4.207  14.637  68.238  1.00 22.01           H  
ATOM   2746  HG2 PRO B 205      -4.620  15.808  66.981  1.00 22.01           H  
ATOM   2747  HD2 PRO B 205      -2.306  16.409  66.672  1.00 20.78           H  
ATOM   2748  HD3 PRO B 205      -2.391  16.124  68.415  1.00 20.78           H  
ATOM   2749  N   GLY B 206      -1.395  11.515  65.337  1.00 17.92           N  
ATOM   2750  CA  GLY B 206      -0.748  10.758  64.270  1.00 17.72           C  
ATOM   2751  C   GLY B 206       0.739  10.501  64.547  1.00 16.46           C  
ATOM   2752  O   GLY B 206       1.332   9.716  63.816  1.00 16.80           O  
ATOM   2753  H   GLY B 206      -1.731  10.972  66.125  1.00 17.92           H  
ATOM   2754  HA3 GLY B 206      -0.836  11.260  63.307  1.00 17.72           H  
ATOM   2755  HA2 GLY B 206      -1.258   9.799  64.173  1.00 17.72           H  
ATOM   2756  N   ARG B 207       1.374  11.141  65.541  1.00 16.59           N  
ATOM   2757  CA  ARG B 207       2.802  10.949  65.825  1.00 16.84           C  
ATOM   2758  C   ARG B 207       3.063   9.547  66.403  1.00 17.15           C  
ATOM   2759  O   ARG B 207       2.443   9.168  67.399  1.00 18.47           O  
ATOM   2760  CB  ARG B 207       3.283  12.048  66.801  1.00 17.59           C  
ATOM   2761  CG  ARG B 207       4.747  11.920  67.281  1.00 18.29           C  
ATOM   2762  CD  ARG B 207       4.853  11.282  68.677  1.00 19.60           C  
ATOM   2763  NE  ARG B 207       6.231  11.014  69.112  1.00 19.78           N  
ATOM   2764  CZ  ARG B 207       6.600  10.049  69.972  1.00 19.79           C  
ATOM   2765  NH1 ARG B 207       5.727   9.154  70.453  1.00 18.34           N  
ATOM   2766  NH2 ARG B 207       7.870   9.985  70.372  1.00 21.45           N1+
ATOM   2767  H   ARG B 207       0.858  11.809  66.098  1.00 16.59           H  
ATOM   2768  HA  ARG B 207       3.360  11.050  64.893  1.00 16.84           H  
ATOM   2769  HB3 ARG B 207       2.622  12.092  67.666  1.00 17.59           H  
ATOM   2770  HB2 ARG B 207       3.170  13.012  66.305  1.00 17.59           H  
ATOM   2771  HG3 ARG B 207       5.159  12.924  67.340  1.00 18.29           H  
ATOM   2772  HG2 ARG B 207       5.360  11.390  66.550  1.00 18.29           H  
ATOM   2773  HD3 ARG B 207       4.312  10.341  68.689  1.00 19.60           H  
ATOM   2774  HD2 ARG B 207       4.384  11.927  69.419  1.00 19.60           H  
ATOM   2775  HE  ARG B 207       6.955  11.644  68.774  1.00 19.78           H  
ATOM   2776 HH12 ARG B 207       6.021   8.433  71.111  1.00 18.34           H  
ATOM   2777 HH11 ARG B 207       4.781   9.123  70.107  1.00 18.34           H  
ATOM   2778 HH22 ARG B 207       8.163   9.265  71.025  1.00 21.45           H  
ATOM   2779 HH21 ARG B 207       8.551  10.675  70.058  1.00 21.45           H  
ATOM   2780  N   VAL B 208       4.021   8.827  65.814  1.00 16.29           N  
ATOM   2781  CA  VAL B 208       4.474   7.500  66.220  1.00 17.17           C  
ATOM   2782  C   VAL B 208       5.765   7.650  67.051  1.00 18.91           C  
ATOM   2783  O   VAL B 208       6.565   8.561  66.823  1.00 19.75           O  
ATOM   2784  CB  VAL B 208       4.683   6.659  64.926  1.00 19.30           C  
ATOM   2785  CG1 VAL B 208       5.525   5.384  65.082  1.00 20.05           C  
ATOM   2786  CG2 VAL B 208       3.320   6.284  64.329  1.00 18.94           C  
ATOM   2787  H   VAL B 208       4.546   9.265  65.063  1.00 16.29           H  
ATOM   2788  HA  VAL B 208       3.720   7.016  66.847  1.00 17.17           H  
ATOM   2789  HB  VAL B 208       5.206   7.276  64.195  1.00 19.30           H  
ATOM   2790 HG11 VAL B 208       5.469   4.748  64.199  1.00 20.05           H  
ATOM   2791 HG12 VAL B 208       6.578   5.631  65.208  1.00 20.05           H  
ATOM   2792 HG13 VAL B 208       5.205   4.798  65.940  1.00 20.05           H  
ATOM   2793 HG21 VAL B 208       3.432   5.641  63.458  1.00 18.94           H  
ATOM   2794 HG22 VAL B 208       2.701   5.750  65.051  1.00 18.94           H  
ATOM   2795 HG23 VAL B 208       2.778   7.178  64.026  1.00 18.94           H  
ATOM   2796  N   GLY B 209       5.940   6.761  68.036  1.00 18.87           N  
ATOM   2797  CA  GLY B 209       7.150   6.610  68.841  1.00 20.40           C  
ATOM   2798  C   GLY B 209       8.020   5.457  68.336  1.00 19.09           C  
ATOM   2799  O   GLY B 209       7.777   4.912  67.265  1.00 18.41           O  
ATOM   2800  H   GLY B 209       5.243   6.034  68.123  1.00 18.87           H  
ATOM   2801  HA3 GLY B 209       6.854   6.402  69.869  1.00 20.40           H  
ATOM   2802  HA2 GLY B 209       7.741   7.526  68.851  1.00 20.40           H  
ATOM   2803  N   ASP B 210       9.034   5.056  69.110  1.00 19.76           N  
ATOM   2804  CA  ASP B 210       9.899   3.909  68.798  1.00 19.10           C  
ATOM   2805  C   ASP B 210       9.190   2.583  69.145  1.00 19.94           C  
ATOM   2806  O   ASP B 210       9.482   1.557  68.540  1.00 18.93           O  
ATOM   2807  CB  ASP B 210      11.220   4.012  69.614  1.00 19.93           C  
ATOM   2808  CG  ASP B 210      11.111   3.990  71.145  1.00 23.25           C  
ATOM   2809  OD1 ASP B 210      10.141   4.580  71.666  1.00 25.85           O  
ATOM   2810  OD2 ASP B 210      12.013   3.405  71.777  1.00 25.23           O1-
ATOM   2811  H   ASP B 210       9.178   5.490  70.011  1.00 19.76           H  
ATOM   2812  HA  ASP B 210      10.135   3.901  67.732  1.00 19.10           H  
ATOM   2813  HB3 ASP B 210      11.749   4.921  69.339  1.00 19.93           H  
ATOM   2814  HB2 ASP B 210      11.879   3.197  69.318  1.00 19.93           H  
ATOM   2815  N   SER B 211       8.263   2.607  70.110  1.00 19.00           N  
ATOM   2816  CA  SER B 211       7.476   1.494  70.648  1.00 19.88           C  
ATOM   2817  C   SER B 211       6.872   0.491  69.633  1.00 22.72           C  
ATOM   2818  O   SER B 211       7.051  -0.709  69.852  1.00 22.36           O  
ATOM   2819  CB  SER B 211       6.426   2.034  71.643  1.00 22.25           C  
ATOM   2820  OG  SER B 211       7.023   2.726  72.732  1.00 21.58           O  
ATOM   2821  H   SER B 211       8.178   3.476  70.619  1.00 19.00           H  
ATOM   2822  HA  SER B 211       8.192   0.906  71.224  1.00 19.88           H  
ATOM   2823  HB3 SER B 211       5.812   1.220  72.035  1.00 22.25           H  
ATOM   2824  HB2 SER B 211       5.749   2.719  71.138  1.00 22.25           H  
ATOM   2825  HG  SER B 211       7.579   2.139  73.227  1.00 21.58           H  
ATOM   2826  N   PRO B 212       6.178   0.915  68.547  1.00 20.20           N  
ATOM   2827  CA  PRO B 212       5.684  -0.009  67.517  1.00 19.32           C  
ATOM   2828  C   PRO B 212       6.743  -0.407  66.473  1.00 21.08           C  
ATOM   2829  O   PRO B 212       6.475  -1.291  65.662  1.00 23.32           O  
ATOM   2830  CB  PRO B 212       4.562   0.758  66.812  1.00 19.02           C  
ATOM   2831  CG  PRO B 212       4.987   2.212  66.918  1.00 20.38           C  
ATOM   2832  CD  PRO B 212       5.724   2.280  68.256  1.00 18.82           C  
ATOM   2833  HA  PRO B 212       5.265  -0.902  67.971  1.00 19.32           H  
ATOM   2834  HB3 PRO B 212       3.633   0.589  67.351  1.00 19.02           H  
ATOM   2835  HB2 PRO B 212       4.390   0.442  65.781  1.00 19.02           H  
ATOM   2836  HG3 PRO B 212       4.154   2.911  66.853  1.00 20.38           H  
ATOM   2837  HG2 PRO B 212       5.674   2.447  66.105  1.00 20.38           H  
ATOM   2838  HD2 PRO B 212       6.547   2.982  68.189  1.00 18.82           H  
ATOM   2839  HD3 PRO B 212       5.048   2.623  69.036  1.00 18.82           H  
ATOM   2840  N   LEU B 213       7.901   0.262  66.429  1.00 18.60           N  
ATOM   2841  CA  LEU B 213       8.853   0.136  65.340  1.00 18.63           C  
ATOM   2842  C   LEU B 213       9.942  -0.864  65.749  1.00 18.66           C  
ATOM   2843  O   LEU B 213      10.656  -0.687  66.745  1.00 18.78           O  
ATOM   2844  CB  LEU B 213       9.467   1.522  65.035  1.00 19.60           C  
ATOM   2845  CG  LEU B 213       8.446   2.621  64.650  1.00 22.26           C  
ATOM   2846  CD1 LEU B 213       9.162   3.876  64.138  1.00 25.41           C  
ATOM   2847  CD2 LEU B 213       7.409   2.144  63.624  1.00 23.80           C  
ATOM   2848  H   LEU B 213       8.170   0.873  67.190  1.00 18.60           H  
ATOM   2849  HA  LEU B 213       8.361  -0.229  64.436  1.00 18.63           H  
ATOM   2850  HB3 LEU B 213      10.191   1.406  64.227  1.00 19.60           H  
ATOM   2851  HB2 LEU B 213      10.033   1.874  65.895  1.00 19.60           H  
ATOM   2852  HG  LEU B 213       7.905   2.909  65.551  1.00 22.26           H  
ATOM   2853 HD11 LEU B 213       8.457   4.686  63.953  1.00 25.41           H  
ATOM   2854 HD12 LEU B 213       9.875   4.239  64.872  1.00 25.41           H  
ATOM   2855 HD13 LEU B 213       9.700   3.685  63.209  1.00 25.41           H  
ATOM   2856 HD21 LEU B 213       6.851   2.978  63.199  1.00 23.80           H  
ATOM   2857 HD22 LEU B 213       7.888   1.607  62.809  1.00 23.80           H  
ATOM   2858 HD23 LEU B 213       6.684   1.465  64.072  1.00 23.80           H  
ATOM   2859  N   VAL B 214      10.058  -1.925  64.945  1.00 18.91           N  
ATOM   2860  CA  VAL B 214      11.029  -3.008  65.084  1.00 18.59           C  
ATOM   2861  C   VAL B 214      12.462  -2.464  64.933  1.00 19.04           C  
ATOM   2862  O   VAL B 214      12.729  -1.708  63.999  1.00 19.63           O  
ATOM   2863  CB  VAL B 214      10.801  -4.115  64.013  1.00 19.35           C  
ATOM   2864  CG1 VAL B 214      11.850  -5.248  64.037  1.00 20.50           C  
ATOM   2865  CG2 VAL B 214       9.397  -4.734  64.128  1.00 22.01           C  
ATOM   2866  H   VAL B 214       9.478  -1.960  64.120  1.00 18.91           H  
ATOM   2867  HA  VAL B 214      10.898  -3.445  66.074  1.00 18.59           H  
ATOM   2868  HB  VAL B 214      10.863  -3.645  63.031  1.00 19.35           H  
ATOM   2869 HG11 VAL B 214      11.595  -6.038  63.330  1.00 20.50           H  
ATOM   2870 HG12 VAL B 214      12.843  -4.897  63.765  1.00 20.50           H  
ATOM   2871 HG13 VAL B 214      11.916  -5.698  65.027  1.00 20.50           H  
ATOM   2872 HG21 VAL B 214       9.235  -5.486  63.356  1.00 22.01           H  
ATOM   2873 HG22 VAL B 214       9.263  -5.221  65.094  1.00 22.01           H  
ATOM   2874 HG23 VAL B 214       8.609  -3.989  64.018  1.00 22.01           H  
ATOM   2875  N   GLY B 215      13.339  -2.853  65.868  1.00 19.12           N  
ATOM   2876  CA  GLY B 215      14.745  -2.462  65.901  1.00 18.49           C  
ATOM   2877  C   GLY B 215      14.986  -1.074  66.515  1.00 20.48           C  
ATOM   2878  O   GLY B 215      16.146  -0.717  66.699  1.00 19.89           O  
ATOM   2879  H   GLY B 215      13.018  -3.456  66.615  1.00 19.12           H  
ATOM   2880  HA3 GLY B 215      15.171  -2.487  64.900  1.00 18.49           H  
ATOM   2881  HA2 GLY B 215      15.286  -3.200  66.490  1.00 18.49           H  
ATOM   2882  N   ALA B 216      13.931  -0.295  66.788  1.00 17.84           N  
ATOM   2883  CA  ALA B 216      14.014   1.014  67.420  1.00 18.62           C  
ATOM   2884  C   ALA B 216      13.674   0.840  68.902  1.00 19.41           C  
ATOM   2885  O   ALA B 216      14.545   1.057  69.742  1.00 21.99           O  
ATOM   2886  CB  ALA B 216      13.011   1.975  66.764  1.00 18.85           C  
ATOM   2887  H   ALA B 216      13.015  -0.644  66.534  1.00 17.84           H  
ATOM   2888  HA  ALA B 216      15.016   1.439  67.335  1.00 18.62           H  
ATOM   2889  HB1 ALA B 216      13.047   2.956  67.237  1.00 18.85           H  
ATOM   2890  HB2 ALA B 216      13.238   2.113  65.706  1.00 18.85           H  
ATOM   2891  HB3 ALA B 216      11.989   1.613  66.840  1.00 18.85           H  
ATOM   2892  N   GLY B 217      12.439   0.417  69.217  1.00 16.66           N  
ATOM   2893  CA  GLY B 217      11.933   0.302  70.586  1.00 19.20           C  
ATOM   2894  C   GLY B 217      11.578  -1.121  71.021  1.00 18.72           C  
ATOM   2895  O   GLY B 217      11.157  -1.324  72.163  1.00 19.47           O  
ATOM   2896  H   GLY B 217      11.768   0.281  68.466  1.00 16.66           H  
ATOM   2897  HA3 GLY B 217      11.040   0.916  70.683  1.00 19.20           H  
ATOM   2898  HA2 GLY B 217      12.651   0.701  71.298  1.00 19.20           H  
ATOM   2899  N   CYS B 218      11.719  -2.106  70.129  1.00 16.48           N  
ATOM   2900  CA  CYS B 218      11.429  -3.517  70.358  1.00 17.84           C  
ATOM   2901  C   CYS B 218      12.310  -4.332  69.405  1.00 19.29           C  
ATOM   2902  O   CYS B 218      12.358  -4.020  68.213  1.00 18.39           O  
ATOM   2903  CB  CYS B 218       9.916  -3.770  70.163  1.00 18.74           C  
ATOM   2904  SG  CYS B 218       9.409  -5.375  70.845  1.00 21.67           S  
ATOM   2905  H   CYS B 218      12.049  -1.868  69.203  1.00 16.48           H  
ATOM   2906  HA  CYS B 218      11.704  -3.760  71.386  1.00 17.84           H  
ATOM   2907  HB3 CYS B 218       9.659  -3.731  69.104  1.00 18.74           H  
ATOM   2908  HB2 CYS B 218       9.322  -3.000  70.654  1.00 18.74           H  
ATOM   2909  HG  CYS B 218       9.612  -5.045  72.126  1.00 21.67           H  
ATOM   2910  N   TYR B 219      13.021  -5.351  69.898  1.00 18.47           N  
ATOM   2911  CA  TYR B 219      13.792  -6.291  69.084  1.00 18.41           C  
ATOM   2912  C   TYR B 219      14.040  -7.589  69.862  1.00 18.97           C  
ATOM   2913  O   TYR B 219      14.153  -7.543  71.084  1.00 19.76           O  
ATOM   2914  CB  TYR B 219      15.117  -5.641  68.617  1.00 18.73           C  
ATOM   2915  CG  TYR B 219      15.901  -6.486  67.627  1.00 18.73           C  
ATOM   2916  CD1 TYR B 219      15.409  -6.657  66.316  1.00 18.38           C  
ATOM   2917  CD2 TYR B 219      17.081  -7.151  68.023  1.00 20.29           C  
ATOM   2918  CE1 TYR B 219      16.069  -7.515  65.418  1.00 18.89           C  
ATOM   2919  CE2 TYR B 219      17.748  -8.001  67.119  1.00 20.20           C  
ATOM   2920  CZ  TYR B 219      17.238  -8.190  65.819  1.00 19.75           C  
ATOM   2921  OH  TYR B 219      17.877  -9.019  64.945  1.00 20.21           O  
ATOM   2922  H   TYR B 219      13.057  -5.494  70.900  1.00 18.47           H  
ATOM   2923  HA  TYR B 219      13.193  -6.547  68.210  1.00 18.41           H  
ATOM   2924  HB3 TYR B 219      15.747  -5.413  69.479  1.00 18.73           H  
ATOM   2925  HB2 TYR B 219      14.912  -4.684  68.140  1.00 18.73           H  
ATOM   2926  HD1 TYR B 219      14.507  -6.149  66.004  1.00 18.38           H  
ATOM   2927  HD2 TYR B 219      17.465  -7.032  69.026  1.00 20.29           H  
ATOM   2928  HE1 TYR B 219      15.681  -7.645  64.418  1.00 18.89           H  
ATOM   2929  HE2 TYR B 219      18.645  -8.517  67.430  1.00 20.20           H  
ATOM   2930  HH  TYR B 219      17.436  -9.069  64.093  1.00 20.21           H  
ATOM   2931  N   ALA B 220      14.171  -8.710  69.134  1.00 18.69           N  
ATOM   2932  CA  ALA B 220      14.579 -10.002  69.677  1.00 18.20           C  
ATOM   2933  C   ALA B 220      15.288 -10.841  68.610  1.00 19.09           C  
ATOM   2934  O   ALA B 220      14.903 -10.802  67.440  1.00 20.16           O  
ATOM   2935  CB  ALA B 220      13.375 -10.742  70.278  1.00 18.26           C  
ATOM   2936  H   ALA B 220      14.072  -8.672  68.128  1.00 18.69           H  
ATOM   2937  HA  ALA B 220      15.305  -9.828  70.466  1.00 18.20           H  
ATOM   2938  HB1 ALA B 220      13.681 -11.691  70.719  1.00 18.26           H  
ATOM   2939  HB2 ALA B 220      12.904 -10.155  71.065  1.00 18.26           H  
ATOM   2940  HB3 ALA B 220      12.617 -10.958  69.525  1.00 18.26           H  
ATOM   2941  N   ASN B 221      16.300 -11.602  69.058  1.00 21.03           N  
ATOM   2942  CA  ASN B 221      17.127 -12.492  68.245  1.00 21.98           C  
ATOM   2943  C   ASN B 221      17.890 -13.422  69.199  1.00 18.75           C  
ATOM   2944  O   ASN B 221      18.635 -12.925  70.041  1.00 21.51           O  
ATOM   2945  CB  ASN B 221      18.078 -11.651  67.351  1.00 21.55           C  
ATOM   2946  CG  ASN B 221      18.898 -12.426  66.309  1.00 24.81           C  
ATOM   2947  ND2 ASN B 221      19.483 -11.699  65.356  1.00 24.66           N  
ATOM   2948  OD1 ASN B 221      19.015 -13.649  66.351  1.00 23.39           O  
ATOM   2949  H   ASN B 221      16.556 -11.554  70.034  1.00 21.03           H  
ATOM   2950  HA  ASN B 221      16.484 -13.103  67.612  1.00 21.98           H  
ATOM   2951  HB3 ASN B 221      18.755 -11.061  67.968  1.00 21.55           H  
ATOM   2952  HB2 ASN B 221      17.483 -10.933  66.789  1.00 21.55           H  
ATOM   2953 HD22 ASN B 221      20.047 -12.149  64.650  1.00 24.66           H  
ATOM   2954 HD21 ASN B 221      19.354 -10.696  65.326  1.00 24.66           H  
ATOM   2955  N   ASN B 222      17.727 -14.746  69.019  1.00 22.31           N  
ATOM   2956  CA  ASN B 222      18.407 -15.806  69.785  1.00 24.03           C  
ATOM   2957  C   ASN B 222      19.945 -15.781  69.683  1.00 25.18           C  
ATOM   2958  O   ASN B 222      20.596 -16.285  70.596  1.00 26.33           O  
ATOM   2959  CB  ASN B 222      17.899 -17.193  69.318  1.00 22.94           C  
ATOM   2960  CG  ASN B 222      16.494 -17.569  69.792  1.00 24.81           C  
ATOM   2961  ND2 ASN B 222      16.139 -18.845  69.629  1.00 23.41           N  
ATOM   2962  OD1 ASN B 222      15.742 -16.739  70.296  1.00 23.05           O  
ATOM   2963  H   ASN B 222      17.092 -15.067  68.300  1.00 22.31           H  
ATOM   2964  HA  ASN B 222      18.112 -15.644  70.823  1.00 24.03           H  
ATOM   2965  HB3 ASN B 222      18.559 -17.969  69.710  1.00 22.94           H  
ATOM   2966  HB2 ASN B 222      17.949 -17.272  68.230  1.00 22.94           H  
ATOM   2967 HD22 ASN B 222      15.232 -19.172  69.935  1.00 23.41           H  
ATOM   2968 HD21 ASN B 222      16.775 -19.505  69.207  1.00 23.41           H  
ATOM   2969  N   ALA B 223      20.499 -15.209  68.600  1.00 23.80           N  
ATOM   2970  CA  ALA B 223      21.942 -15.065  68.390  1.00 29.46           C  
ATOM   2971  C   ALA B 223      22.597 -13.970  69.255  1.00 28.27           C  
ATOM   2972  O   ALA B 223      23.822 -13.965  69.366  1.00 26.77           O  
ATOM   2973  CB  ALA B 223      22.194 -14.782  66.900  1.00 31.98           C  
ATOM   2974  H   ALA B 223      19.902 -14.820  67.881  1.00 23.80           H  
ATOM   2975  HA  ALA B 223      22.421 -16.013  68.640  1.00 29.46           H  
ATOM   2976  HB1 ALA B 223      23.262 -14.749  66.679  1.00 31.98           H  
ATOM   2977  HB2 ALA B 223      21.757 -15.560  66.273  1.00 31.98           H  
ATOM   2978  HB3 ALA B 223      21.766 -13.827  66.594  1.00 31.98           H  
ATOM   2979  N   SER B 224      21.788 -13.066  69.834  1.00 22.25           N  
ATOM   2980  CA  SER B 224      22.254 -11.881  70.545  1.00 24.48           C  
ATOM   2981  C   SER B 224      21.384 -11.595  71.780  1.00 25.68           C  
ATOM   2982  O   SER B 224      21.758 -12.036  72.866  1.00 23.96           O  
ATOM   2983  CB  SER B 224      22.434 -10.705  69.554  1.00 27.82           C  
ATOM   2984  OG  SER B 224      21.233 -10.354  68.895  1.00 24.69           O  
ATOM   2985  H   SER B 224      20.786 -13.153  69.729  1.00 22.25           H  
ATOM   2986  HA  SER B 224      23.248 -12.088  70.950  1.00 24.48           H  
ATOM   2987  HB3 SER B 224      23.181 -10.956  68.801  1.00 27.82           H  
ATOM   2988  HB2 SER B 224      22.811  -9.825  70.078  1.00 27.82           H  
ATOM   2989  HG  SER B 224      21.065 -11.007  68.211  1.00 24.69           H  
ATOM   2990  N   VAL B 225      20.291 -10.831  71.614  1.00 22.05           N  
ATOM   2991  CA  VAL B 225      19.605 -10.147  72.709  1.00 21.64           C  
ATOM   2992  C   VAL B 225      18.128  -9.844  72.380  1.00 21.07           C  
ATOM   2993  O   VAL B 225      17.792  -9.606  71.219  1.00 19.89           O  
ATOM   2994  CB  VAL B 225      20.368  -8.822  73.033  1.00 25.52           C  
ATOM   2995  CG1 VAL B 225      20.310  -7.796  71.886  1.00 24.54           C  
ATOM   2996  CG2 VAL B 225      19.977  -8.161  74.363  1.00 29.50           C  
ATOM   2997  H   VAL B 225      20.035 -10.533  70.682  1.00 22.05           H  
ATOM   2998  HA  VAL B 225      19.600 -10.796  73.579  1.00 21.64           H  
ATOM   2999  HB  VAL B 225      21.421  -9.083  73.147  1.00 25.52           H  
ATOM   3000 HG11 VAL B 225      20.960  -6.947  72.080  1.00 24.54           H  
ATOM   3001 HG12 VAL B 225      20.642  -8.251  70.955  1.00 24.54           H  
ATOM   3002 HG13 VAL B 225      19.308  -7.404  71.718  1.00 24.54           H  
ATOM   3003 HG21 VAL B 225      20.578  -7.270  74.542  1.00 29.50           H  
ATOM   3004 HG22 VAL B 225      18.935  -7.854  74.385  1.00 29.50           H  
ATOM   3005 HG23 VAL B 225      20.151  -8.835  75.198  1.00 29.50           H  
ATOM   3006  N   ALA B 226      17.295  -9.823  73.435  1.00 20.02           N  
ATOM   3007  CA  ALA B 226      15.947  -9.257  73.446  1.00 19.38           C  
ATOM   3008  C   ALA B 226      15.972  -7.925  74.199  1.00 19.25           C  
ATOM   3009  O   ALA B 226      16.468  -7.902  75.323  1.00 19.02           O  
ATOM   3010  CB  ALA B 226      14.977 -10.223  74.138  1.00 18.93           C  
ATOM   3011  H   ALA B 226      17.664 -10.062  74.348  1.00 20.02           H  
ATOM   3012  HA  ALA B 226      15.597  -9.075  72.436  1.00 19.38           H  
ATOM   3013  HB1 ALA B 226      14.056  -9.714  74.420  1.00 18.93           H  
ATOM   3014  HB2 ALA B 226      14.696 -11.036  73.472  1.00 18.93           H  
ATOM   3015  HB3 ALA B 226      15.402 -10.650  75.047  1.00 18.93           H  
ATOM   3016  N   VAL B 227      15.436  -6.859  73.577  1.00 17.38           N  
ATOM   3017  CA  VAL B 227      15.437  -5.495  74.113  1.00 19.25           C  
ATOM   3018  C   VAL B 227      14.043  -4.850  73.972  1.00 16.78           C  
ATOM   3019  O   VAL B 227      13.380  -5.044  72.953  1.00 17.72           O  
ATOM   3020  CB  VAL B 227      16.472  -4.584  73.386  1.00 19.07           C  
ATOM   3021  CG1 VAL B 227      16.484  -3.124  73.892  1.00 18.79           C  
ATOM   3022  CG2 VAL B 227      17.896  -5.151  73.478  1.00 20.84           C  
ATOM   3023  H   VAL B 227      15.012  -6.975  72.665  1.00 17.38           H  
ATOM   3024  HA  VAL B 227      15.694  -5.526  75.168  1.00 19.25           H  
ATOM   3025  HB  VAL B 227      16.221  -4.555  72.324  1.00 19.07           H  
ATOM   3026 HG11 VAL B 227      17.351  -2.577  73.524  1.00 18.79           H  
ATOM   3027 HG12 VAL B 227      15.602  -2.574  73.567  1.00 18.79           H  
ATOM   3028 HG13 VAL B 227      16.523  -3.087  74.979  1.00 18.79           H  
ATOM   3029 HG21 VAL B 227      18.605  -4.500  72.972  1.00 20.84           H  
ATOM   3030 HG22 VAL B 227      18.217  -5.260  74.513  1.00 20.84           H  
ATOM   3031 HG23 VAL B 227      17.965  -6.125  72.999  1.00 20.84           H  
ATOM   3032  N   SER B 228      13.641  -4.075  74.985  1.00 16.45           N  
ATOM   3033  CA  SER B 228      12.494  -3.191  75.012  1.00 16.72           C  
ATOM   3034  C   SER B 228      12.982  -1.853  75.593  1.00 18.61           C  
ATOM   3035  O   SER B 228      13.686  -1.852  76.607  1.00 18.80           O  
ATOM   3036  CB  SER B 228      11.371  -3.859  75.821  1.00 17.16           C  
ATOM   3037  OG  SER B 228      10.273  -2.989  75.951  1.00 19.10           O  
ATOM   3038  H   SER B 228      14.277  -3.972  75.772  1.00 16.45           H  
ATOM   3039  HA  SER B 228      12.143  -3.019  73.993  1.00 16.72           H  
ATOM   3040  HB3 SER B 228      11.720  -4.120  76.819  1.00 17.16           H  
ATOM   3041  HB2 SER B 228      11.040  -4.784  75.345  1.00 17.16           H  
ATOM   3042  HG  SER B 228       9.775  -3.017  75.126  1.00 19.10           H  
ATOM   3043  N   CYS B 229      12.648  -0.731  74.944  1.00 17.85           N  
ATOM   3044  CA  CYS B 229      13.117   0.611  75.296  1.00 18.01           C  
ATOM   3045  C   CYS B 229      11.975   1.491  75.829  1.00 18.17           C  
ATOM   3046  O   CYS B 229      10.794   1.209  75.613  1.00 19.35           O  
ATOM   3047  CB  CYS B 229      13.702   1.296  74.045  1.00 18.25           C  
ATOM   3048  SG  CYS B 229      15.053   0.332  73.296  1.00 20.60           S  
ATOM   3049  H   CYS B 229      12.023  -0.802  74.151  1.00 17.85           H  
ATOM   3050  HA  CYS B 229      13.884   0.565  76.064  1.00 18.01           H  
ATOM   3051  HB3 CYS B 229      14.091   2.277  74.314  1.00 18.25           H  
ATOM   3052  HB2 CYS B 229      12.922   1.469  73.307  1.00 18.25           H  
ATOM   3053  HG  CYS B 229      15.823   0.286  74.387  1.00 20.60           H  
ATOM   3054  N   THR B 230      12.349   2.590  76.491  1.00 18.47           N  
ATOM   3055  CA  THR B 230      11.503   3.673  76.941  1.00 18.20           C  
ATOM   3056  C   THR B 230      12.334   4.966  76.919  1.00 20.64           C  
ATOM   3057  O   THR B 230      13.520   4.944  77.242  1.00 22.16           O  
ATOM   3058  CB  THR B 230      10.831   3.292  78.282  1.00 20.16           C  
ATOM   3059  CG2 THR B 230      11.795   2.717  79.338  1.00 21.56           C  
ATOM   3060  OG1 THR B 230      10.189   4.416  78.843  1.00 21.87           O  
ATOM   3061  H   THR B 230      13.340   2.744  76.678  1.00 18.47           H  
ATOM   3062  HA  THR B 230      10.714   3.803  76.197  1.00 18.20           H  
ATOM   3063  HB  THR B 230      10.056   2.558  78.074  1.00 20.16           H  
ATOM   3064 HG21 THR B 230      11.289   2.527  80.284  1.00 21.56           H  
ATOM   3065 HG22 THR B 230      12.209   1.760  79.017  1.00 21.56           H  
ATOM   3066 HG23 THR B 230      12.633   3.385  79.525  1.00 21.56           H  
ATOM   3067  HG1 THR B 230       9.626   4.800  78.166  1.00 21.87           H  
ATOM   3068  N   GLY B 231      11.727   6.098  76.556  1.00 26.09           N  
ATOM   3069  CA  GLY B 231      12.397   7.382  76.472  1.00 28.16           C  
ATOM   3070  C   GLY B 231      11.832   8.265  75.370  1.00 30.49           C  
ATOM   3071  O   GLY B 231      10.743   8.036  74.845  1.00 27.25           O  
ATOM   3072  H   GLY B 231      10.731   6.080  76.354  1.00 26.09           H  
ATOM   3073  HA3 GLY B 231      13.447   7.230  76.231  1.00 28.16           H  
ATOM   3074  HA2 GLY B 231      12.339   7.897  77.432  1.00 28.16           H  
ATOM   3075  N   THR B 232      12.599   9.292  75.014  1.00 31.91           N  
ATOM   3076  CA  THR B 232      12.385  10.251  73.933  1.00 32.88           C  
ATOM   3077  C   THR B 232      12.495   9.554  72.557  1.00 37.82           C  
ATOM   3078  O   THR B 232      13.520   9.672  71.876  1.00 40.16           O  
ATOM   3079  CB  THR B 232      13.441  11.378  74.108  1.00 34.38           C  
ATOM   3080  CG2 THR B 232      13.295  12.164  75.419  1.00 36.17           C  
ATOM   3081  OG1 THR B 232      14.760  10.857  74.053  1.00 35.81           O  
ATOM   3082  H   THR B 232      13.482   9.397  75.512  1.00 31.91           H  
ATOM   3083  HA  THR B 232      11.387  10.684  74.019  1.00 32.88           H  
ATOM   3084  HB  THR B 232      13.333  12.082  73.280  1.00 34.38           H  
ATOM   3085 HG21 THR B 232      14.016  12.980  75.467  1.00 36.17           H  
ATOM   3086 HG22 THR B 232      12.300  12.602  75.501  1.00 36.17           H  
ATOM   3087 HG23 THR B 232      13.449  11.535  76.296  1.00 36.17           H  
ATOM   3088  HG1 THR B 232      14.801  10.360  73.239  1.00 35.81           H  
ATOM   3089  N   GLY B 233      11.453   8.791  72.192  1.00 31.14           N  
ATOM   3090  CA  GLY B 233      11.393   7.794  71.122  1.00 29.91           C  
ATOM   3091  C   GLY B 233      12.055   8.165  69.796  1.00 27.01           C  
ATOM   3092  O   GLY B 233      12.745   7.329  69.228  1.00 26.56           O  
ATOM   3093  H   GLY B 233      10.747   8.684  72.913  1.00 31.14           H  
ATOM   3094  HA3 GLY B 233      10.353   7.545  70.918  1.00 29.91           H  
ATOM   3095  HA2 GLY B 233      11.854   6.881  71.500  1.00 29.91           H  
ATOM   3096  N   GLU B 234      11.955   9.426  69.353  1.00 25.53           N  
ATOM   3097  CA  GLU B 234      12.608   9.982  68.167  1.00 26.31           C  
ATOM   3098  C   GLU B 234      14.110   9.659  68.089  1.00 22.44           C  
ATOM   3099  O   GLU B 234      14.602   9.256  67.041  1.00 21.01           O  
ATOM   3100  CB  GLU B 234      12.401  11.512  68.122  1.00 24.71           C  
ATOM   3101  CG  GLU B 234      10.995  11.992  67.702  1.00 26.05           C  
ATOM   3102  CD  GLU B 234       9.914  11.996  68.784  1.00 27.82           C  
ATOM   3103  OE1 GLU B 234      10.215  11.635  69.942  1.00 26.75           O  
ATOM   3104  OE2 GLU B 234       8.767  12.350  68.435  1.00 27.00           O1-
ATOM   3105  H   GLU B 234      11.392  10.070  69.893  1.00 25.53           H  
ATOM   3106  HA  GLU B 234      12.144   9.535  67.288  1.00 26.31           H  
ATOM   3107  HB3 GLU B 234      13.101  11.935  67.400  1.00 24.71           H  
ATOM   3108  HB2 GLU B 234      12.689  11.961  69.074  1.00 24.71           H  
ATOM   3109  HG3 GLU B 234      10.641  11.422  66.845  1.00 26.05           H  
ATOM   3110  HG2 GLU B 234      11.102  13.023  67.369  1.00 26.05           H  
ATOM   3111  N   VAL B 235      14.841   9.796  69.200  1.00 20.80           N  
ATOM   3112  CA  VAL B 235      16.276   9.521  69.269  1.00 20.19           C  
ATOM   3113  C   VAL B 235      16.558   8.005  69.223  1.00 19.37           C  
ATOM   3114  O   VAL B 235      17.571   7.585  68.666  1.00 20.29           O  
ATOM   3115  CB  VAL B 235      16.835  10.205  70.546  1.00 20.79           C  
ATOM   3116  CG1 VAL B 235      18.283   9.811  70.874  1.00 24.95           C  
ATOM   3117  CG2 VAL B 235      16.733  11.737  70.412  1.00 25.19           C  
ATOM   3118  H   VAL B 235      14.353  10.021  70.060  1.00 20.80           H  
ATOM   3119  HA  VAL B 235      16.768   9.961  68.400  1.00 20.19           H  
ATOM   3120  HB  VAL B 235      16.227   9.903  71.401  1.00 20.79           H  
ATOM   3121 HG11 VAL B 235      18.738  10.479  71.605  1.00 24.95           H  
ATOM   3122 HG12 VAL B 235      18.324   8.808  71.293  1.00 24.95           H  
ATOM   3123 HG13 VAL B 235      18.903   9.829  69.981  1.00 24.95           H  
ATOM   3124 HG21 VAL B 235      17.099  12.248  71.300  1.00 25.19           H  
ATOM   3125 HG22 VAL B 235      17.326  12.099  69.572  1.00 25.19           H  
ATOM   3126 HG23 VAL B 235      15.705  12.069  70.261  1.00 25.19           H  
ATOM   3127  N   PHE B 236      15.635   7.184  69.734  1.00 18.73           N  
ATOM   3128  CA  PHE B 236      15.726   5.726  69.731  1.00 18.70           C  
ATOM   3129  C   PHE B 236      15.383   5.173  68.333  1.00 19.12           C  
ATOM   3130  O   PHE B 236      15.943   4.150  67.946  1.00 19.73           O  
ATOM   3131  CB  PHE B 236      14.763   5.138  70.789  1.00 20.04           C  
ATOM   3132  CG  PHE B 236      15.133   5.413  72.246  1.00 23.89           C  
ATOM   3133  CD1 PHE B 236      15.096   6.723  72.774  1.00 26.27           C  
ATOM   3134  CD2 PHE B 236      15.490   4.344  73.096  1.00 23.56           C  
ATOM   3135  CE1 PHE B 236      15.432   6.964  74.120  1.00 28.11           C  
ATOM   3136  CE2 PHE B 236      15.811   4.580  74.447  1.00 24.62           C  
ATOM   3137  CZ  PHE B 236      15.787   5.891  74.958  1.00 25.01           C  
ATOM   3138  H   PHE B 236      14.764   7.586  70.051  1.00 18.73           H  
ATOM   3139  HA  PHE B 236      16.746   5.425  69.973  1.00 18.70           H  
ATOM   3140  HB3 PHE B 236      14.706   4.055  70.653  1.00 20.04           H  
ATOM   3141  HB2 PHE B 236      13.747   5.488  70.627  1.00 20.04           H  
ATOM   3142  HD1 PHE B 236      14.807   7.553  72.153  1.00 26.27           H  
ATOM   3143  HD2 PHE B 236      15.502   3.332  72.720  1.00 23.56           H  
ATOM   3144  HE1 PHE B 236      15.404   7.969  74.515  1.00 28.11           H  
ATOM   3145  HE2 PHE B 236      16.071   3.755  75.096  1.00 24.62           H  
ATOM   3146  HZ  PHE B 236      16.031   6.066  75.995  1.00 25.01           H  
ATOM   3147  N   ILE B 237      14.549   5.881  67.548  1.00 18.22           N  
ATOM   3148  CA  ILE B 237      14.322   5.624  66.122  1.00 17.54           C  
ATOM   3149  C   ILE B 237      15.570   6.027  65.316  1.00 17.53           C  
ATOM   3150  O   ILE B 237      16.001   5.252  64.474  1.00 18.70           O  
ATOM   3151  CB  ILE B 237      13.071   6.390  65.582  1.00 18.19           C  
ATOM   3152  CG1 ILE B 237      11.769   6.022  66.322  1.00 19.11           C  
ATOM   3153  CG2 ILE B 237      12.862   6.143  64.072  1.00 19.57           C  
ATOM   3154  CD1 ILE B 237      10.586   6.954  65.999  1.00 18.32           C  
ATOM   3155  H   ILE B 237      14.055   6.659  67.970  1.00 18.22           H  
ATOM   3156  HA  ILE B 237      14.169   4.554  65.978  1.00 17.54           H  
ATOM   3157  HB  ILE B 237      13.239   7.458  65.721  1.00 18.19           H  
ATOM   3158 HG13 ILE B 237      11.926   6.048  67.392  1.00 19.11           H  
ATOM   3159 HG12 ILE B 237      11.510   4.987  66.110  1.00 19.11           H  
ATOM   3160 HG21 ILE B 237      11.950   6.593  63.689  1.00 19.57           H  
ATOM   3161 HG22 ILE B 237      13.673   6.565  63.480  1.00 19.57           H  
ATOM   3162 HG23 ILE B 237      12.808   5.075  63.855  1.00 19.57           H  
ATOM   3163 HD11 ILE B 237       9.759   6.783  66.682  1.00 18.32           H  
ATOM   3164 HD12 ILE B 237      10.865   8.003  66.091  1.00 18.32           H  
ATOM   3165 HD13 ILE B 237      10.195   6.797  64.995  1.00 18.32           H  
ATOM   3166  N   ARG B 238      16.158   7.212  65.556  1.00 18.27           N  
ATOM   3167  CA  ARG B 238      17.317   7.716  64.807  1.00 17.20           C  
ATOM   3168  C   ARG B 238      18.586   6.867  65.014  1.00 18.94           C  
ATOM   3169  O   ARG B 238      19.326   6.661  64.053  1.00 20.54           O  
ATOM   3170  CB  ARG B 238      17.584   9.183  65.210  1.00 17.27           C  
ATOM   3171  CG  ARG B 238      16.503  10.180  64.736  1.00 20.28           C  
ATOM   3172  CD  ARG B 238      16.485  11.517  65.504  1.00 21.16           C  
ATOM   3173  NE  ARG B 238      17.772  12.233  65.442  1.00 19.97           N  
ATOM   3174  CZ  ARG B 238      18.179  13.272  66.196  1.00 23.50           C  
ATOM   3175  NH1 ARG B 238      17.418  13.790  67.171  1.00 26.13           N  
ATOM   3176  NH2 ARG B 238      19.382  13.809  65.963  1.00 22.46           N1+
ATOM   3177  H   ARG B 238      15.797   7.826  66.273  1.00 18.27           H  
ATOM   3178  HA  ARG B 238      17.077   7.686  63.743  1.00 17.20           H  
ATOM   3179  HB3 ARG B 238      18.541   9.502  64.793  1.00 17.27           H  
ATOM   3180  HB2 ARG B 238      17.698   9.244  66.293  1.00 17.27           H  
ATOM   3181  HG3 ARG B 238      15.535   9.711  64.901  1.00 20.28           H  
ATOM   3182  HG2 ARG B 238      16.538  10.343  63.657  1.00 20.28           H  
ATOM   3183  HD3 ARG B 238      16.123  11.385  66.523  1.00 21.16           H  
ATOM   3184  HD2 ARG B 238      15.774  12.179  65.010  1.00 21.16           H  
ATOM   3185  HE  ARG B 238      18.397  11.905  64.716  1.00 19.97           H  
ATOM   3186 HH12 ARG B 238      17.758  14.552  67.741  1.00 26.13           H  
ATOM   3187 HH11 ARG B 238      16.504  13.405  67.356  1.00 26.13           H  
ATOM   3188 HH22 ARG B 238      19.714  14.580  66.524  1.00 22.46           H  
ATOM   3189 HH21 ARG B 238      19.972  13.461  65.218  1.00 22.46           H  
ATOM   3190  N   ALA B 239      18.804   6.386  66.250  1.00 19.17           N  
ATOM   3191  CA  ALA B 239      19.941   5.544  66.625  1.00 20.85           C  
ATOM   3192  C   ALA B 239      19.700   4.039  66.401  1.00 20.70           C  
ATOM   3193  O   ALA B 239      20.672   3.285  66.434  1.00 22.06           O  
ATOM   3194  CB  ALA B 239      20.260   5.803  68.105  1.00 25.28           C  
ATOM   3195  H   ALA B 239      18.158   6.616  66.994  1.00 19.17           H  
ATOM   3196  HA  ALA B 239      20.814   5.832  66.036  1.00 20.85           H  
ATOM   3197  HB1 ALA B 239      21.134   5.237  68.432  1.00 25.28           H  
ATOM   3198  HB2 ALA B 239      20.469   6.857  68.285  1.00 25.28           H  
ATOM   3199  HB3 ALA B 239      19.422   5.516  68.743  1.00 25.28           H  
ATOM   3200  N   LEU B 240      18.428   3.631  66.215  1.00 18.29           N  
ATOM   3201  CA  LEU B 240      17.942   2.244  66.181  1.00 19.12           C  
ATOM   3202  C   LEU B 240      18.300   1.495  67.480  1.00 19.39           C  
ATOM   3203  O   LEU B 240      18.917   0.436  67.414  1.00 19.49           O  
ATOM   3204  CB  LEU B 240      18.429   1.473  64.914  1.00 22.20           C  
ATOM   3205  CG  LEU B 240      17.809   1.882  63.562  1.00 25.90           C  
ATOM   3206  CD1 LEU B 240      16.270   1.769  63.549  1.00 26.46           C  
ATOM   3207  CD2 LEU B 240      18.346   3.220  63.020  1.00 28.15           C  
ATOM   3208  H   LEU B 240      17.705   4.334  66.174  1.00 18.29           H  
ATOM   3209  HA  LEU B 240      16.855   2.309  66.171  1.00 19.12           H  
ATOM   3210  HB3 LEU B 240      18.178   0.418  65.033  1.00 22.20           H  
ATOM   3211  HB2 LEU B 240      19.517   1.495  64.844  1.00 22.20           H  
ATOM   3212  HG  LEU B 240      18.169   1.127  62.861  1.00 25.90           H  
ATOM   3213 HD11 LEU B 240      15.944   1.108  62.746  1.00 26.46           H  
ATOM   3214 HD12 LEU B 240      15.870   1.339  64.466  1.00 26.46           H  
ATOM   3215 HD13 LEU B 240      15.784   2.733  63.400  1.00 26.46           H  
ATOM   3216 HD21 LEU B 240      18.540   3.153  61.950  1.00 28.15           H  
ATOM   3217 HD22 LEU B 240      17.650   4.040  63.170  1.00 28.15           H  
ATOM   3218 HD23 LEU B 240      19.283   3.506  63.496  1.00 28.15           H  
ATOM   3219  N   ALA B 241      17.950   2.075  68.636  1.00 18.85           N  
ATOM   3220  CA  ALA B 241      18.414   1.693  69.971  1.00 19.96           C  
ATOM   3221  C   ALA B 241      18.308   0.197  70.309  1.00 20.03           C  
ATOM   3222  O   ALA B 241      19.270  -0.377  70.818  1.00 21.03           O  
ATOM   3223  CB  ALA B 241      17.705   2.546  71.029  1.00 20.21           C  
ATOM   3224  H   ALA B 241      17.371   2.903  68.546  1.00 18.85           H  
ATOM   3225  HA  ALA B 241      19.477   1.940  70.005  1.00 19.96           H  
ATOM   3226  HB1 ALA B 241      18.018   2.266  72.036  1.00 20.21           H  
ATOM   3227  HB2 ALA B 241      17.928   3.604  70.902  1.00 20.21           H  
ATOM   3228  HB3 ALA B 241      16.625   2.412  70.971  1.00 20.21           H  
ATOM   3229  N   ALA B 242      17.167  -0.443  70.017  1.00 18.08           N  
ATOM   3230  CA  ALA B 242      16.932  -1.859  70.324  1.00 17.03           C  
ATOM   3231  C   ALA B 242      17.789  -2.832  69.492  1.00 19.95           C  
ATOM   3232  O   ALA B 242      18.272  -3.820  70.048  1.00 19.74           O  
ATOM   3233  CB  ALA B 242      15.435  -2.186  70.207  1.00 17.99           C  
ATOM   3234  H   ALA B 242      16.419   0.050  69.549  1.00 18.08           H  
ATOM   3235  HA  ALA B 242      17.211  -2.007  71.366  1.00 17.03           H  
ATOM   3236  HB1 ALA B 242      15.230  -3.212  70.514  1.00 17.99           H  
ATOM   3237  HB2 ALA B 242      14.840  -1.537  70.849  1.00 17.99           H  
ATOM   3238  HB3 ALA B 242      15.071  -2.069  69.188  1.00 17.99           H  
ATOM   3239  N   TYR B 243      17.991  -2.526  68.197  1.00 19.18           N  
ATOM   3240  CA  TYR B 243      18.879  -3.276  67.303  1.00 20.63           C  
ATOM   3241  C   TYR B 243      20.361  -2.931  67.525  1.00 19.38           C  
ATOM   3242  O   TYR B 243      21.212  -3.761  67.218  1.00 21.50           O  
ATOM   3243  CB  TYR B 243      18.485  -3.027  65.831  1.00 20.40           C  
ATOM   3244  CG  TYR B 243      19.178  -3.930  64.820  1.00 22.17           C  
ATOM   3245  CD1 TYR B 243      18.638  -5.198  64.540  1.00 24.17           C  
ATOM   3246  CD2 TYR B 243      20.364  -3.527  64.174  1.00 22.25           C  
ATOM   3247  CE1 TYR B 243      19.269  -6.056  63.620  1.00 24.14           C  
ATOM   3248  CE2 TYR B 243      21.001  -4.383  63.252  1.00 22.33           C  
ATOM   3249  CZ  TYR B 243      20.453  -5.651  62.977  1.00 23.34           C  
ATOM   3250  OH  TYR B 243      21.060  -6.496  62.095  1.00 23.41           O  
ATOM   3251  H   TYR B 243      17.563  -1.695  67.808  1.00 19.18           H  
ATOM   3252  HA  TYR B 243      18.753  -4.341  67.509  1.00 20.63           H  
ATOM   3253  HB3 TYR B 243      18.656  -1.983  65.561  1.00 20.40           H  
ATOM   3254  HB2 TYR B 243      17.417  -3.191  65.713  1.00 20.40           H  
ATOM   3255  HD1 TYR B 243      17.734  -5.508  65.036  1.00 24.17           H  
ATOM   3256  HD2 TYR B 243      20.796  -2.567  64.410  1.00 22.25           H  
ATOM   3257  HE1 TYR B 243      18.843  -7.024  63.406  1.00 24.14           H  
ATOM   3258  HE2 TYR B 243      21.914  -4.067  62.767  1.00 22.33           H  
ATOM   3259  HH  TYR B 243      21.786  -6.097  61.607  1.00 23.41           H  
ATOM   3260  N   ASP B 244      20.654  -1.722  68.034  1.00 18.74           N  
ATOM   3261  CA  ASP B 244      22.009  -1.222  68.247  1.00 19.38           C  
ATOM   3262  C   ASP B 244      22.737  -2.015  69.350  1.00 20.16           C  
ATOM   3263  O   ASP B 244      23.915  -2.310  69.169  1.00 21.59           O  
ATOM   3264  CB  ASP B 244      22.022   0.306  68.508  1.00 19.38           C  
ATOM   3265  CG  ASP B 244      23.377   1.025  68.396  1.00 21.51           C  
ATOM   3266  OD1 ASP B 244      24.293   0.499  67.725  1.00 23.19           O  
ATOM   3267  OD2 ASP B 244      23.430   2.184  68.859  1.00 22.95           O1-
ATOM   3268  H   ASP B 244      19.904  -1.071  68.229  1.00 18.74           H  
ATOM   3269  HA  ASP B 244      22.538  -1.409  67.311  1.00 19.38           H  
ATOM   3270  HB3 ASP B 244      21.571   0.517  69.479  1.00 19.38           H  
ATOM   3271  HB2 ASP B 244      21.371   0.788  67.781  1.00 19.38           H  
ATOM   3272  N   ILE B 245      22.013  -2.434  70.409  1.00 20.66           N  
ATOM   3273  CA  ILE B 245      22.516  -3.363  71.432  1.00 21.02           C  
ATOM   3274  C   ILE B 245      22.914  -4.721  70.808  1.00 21.03           C  
ATOM   3275  O   ILE B 245      24.002  -5.212  71.101  1.00 21.28           O  
ATOM   3276  CB  ILE B 245      21.479  -3.655  72.565  1.00 21.60           C  
ATOM   3277  CG1 ILE B 245      20.906  -2.385  73.234  1.00 23.14           C  
ATOM   3278  CG2 ILE B 245      21.982  -4.632  73.658  1.00 22.37           C  
ATOM   3279  CD1 ILE B 245      21.850  -1.683  74.215  1.00 24.77           C  
ATOM   3280  H   ILE B 245      21.044  -2.160  70.487  1.00 20.66           H  
ATOM   3281  HA  ILE B 245      23.406  -2.912  71.872  1.00 21.02           H  
ATOM   3282  HB  ILE B 245      20.629  -4.140  72.083  1.00 21.60           H  
ATOM   3283 HG13 ILE B 245      19.999  -2.654  73.775  1.00 23.14           H  
ATOM   3284 HG12 ILE B 245      20.586  -1.670  72.483  1.00 23.14           H  
ATOM   3285 HG21 ILE B 245      21.218  -4.790  74.420  1.00 22.37           H  
ATOM   3286 HG22 ILE B 245      22.244  -5.614  73.271  1.00 22.37           H  
ATOM   3287 HG23 ILE B 245      22.871  -4.246  74.159  1.00 22.37           H  
ATOM   3288 HD11 ILE B 245      21.482  -0.687  74.458  1.00 24.77           H  
ATOM   3289 HD12 ILE B 245      21.928  -2.235  75.151  1.00 24.77           H  
ATOM   3290 HD13 ILE B 245      22.850  -1.581  73.798  1.00 24.77           H  
ATOM   3291  N   ALA B 246      22.051  -5.266  69.929  1.00 19.86           N  
ATOM   3292  CA  ALA B 246      22.270  -6.519  69.203  1.00 19.39           C  
ATOM   3293  C   ALA B 246      23.474  -6.472  68.250  1.00 22.56           C  
ATOM   3294  O   ALA B 246      24.269  -7.408  68.250  1.00 22.26           O  
ATOM   3295  CB  ALA B 246      20.989  -6.903  68.440  1.00 21.39           C  
ATOM   3296  H   ALA B 246      21.190  -4.781  69.722  1.00 19.86           H  
ATOM   3297  HA  ALA B 246      22.475  -7.294  69.943  1.00 19.39           H  
ATOM   3298  HB1 ALA B 246      21.091  -7.880  67.970  1.00 21.39           H  
ATOM   3299  HB2 ALA B 246      20.124  -6.943  69.102  1.00 21.39           H  
ATOM   3300  HB3 ALA B 246      20.753  -6.197  67.646  1.00 21.39           H  
ATOM   3301  N   ALA B 247      23.594  -5.373  67.488  1.00 20.81           N  
ATOM   3302  CA  ALA B 247      24.662  -5.112  66.526  1.00 22.27           C  
ATOM   3303  C   ALA B 247      26.039  -4.895  67.176  1.00 23.89           C  
ATOM   3304  O   ALA B 247      27.033  -5.379  66.638  1.00 22.89           O  
ATOM   3305  CB  ALA B 247      24.266  -3.896  65.679  1.00 22.20           C  
ATOM   3306  H   ALA B 247      22.877  -4.660  67.550  1.00 20.81           H  
ATOM   3307  HA  ALA B 247      24.739  -5.978  65.865  1.00 22.27           H  
ATOM   3308  HB1 ALA B 247      25.050  -3.645  64.969  1.00 22.20           H  
ATOM   3309  HB2 ALA B 247      23.356  -4.091  65.112  1.00 22.20           H  
ATOM   3310  HB3 ALA B 247      24.089  -3.016  66.299  1.00 22.20           H  
ATOM   3311  N   LEU B 248      26.069  -4.200  68.326  1.00 23.48           N  
ATOM   3312  CA  LEU B 248      27.272  -3.969  69.132  1.00 24.75           C  
ATOM   3313  C   LEU B 248      27.826  -5.251  69.772  1.00 25.90           C  
ATOM   3314  O   LEU B 248      29.040  -5.343  69.942  1.00 26.22           O  
ATOM   3315  CB  LEU B 248      26.972  -2.916  70.222  1.00 22.66           C  
ATOM   3316  CG  LEU B 248      26.954  -1.468  69.693  1.00 22.05           C  
ATOM   3317  CD1 LEU B 248      26.309  -0.518  70.716  1.00 24.02           C  
ATOM   3318  CD2 LEU B 248      28.362  -0.994  69.288  1.00 23.33           C  
ATOM   3319  H   LEU B 248      25.211  -3.810  68.693  1.00 23.48           H  
ATOM   3320  HA  LEU B 248      28.050  -3.590  68.467  1.00 24.75           H  
ATOM   3321  HB3 LEU B 248      27.707  -2.978  71.026  1.00 22.66           H  
ATOM   3322  HB2 LEU B 248      26.017  -3.154  70.693  1.00 22.66           H  
ATOM   3323  HG  LEU B 248      26.334  -1.432  68.797  1.00 22.05           H  
ATOM   3324 HD11 LEU B 248      26.492   0.527  70.466  1.00 24.02           H  
ATOM   3325 HD12 LEU B 248      25.228  -0.651  70.740  1.00 24.02           H  
ATOM   3326 HD13 LEU B 248      26.684  -0.698  71.724  1.00 24.02           H  
ATOM   3327 HD21 LEU B 248      28.629  -0.043  69.746  1.00 23.33           H  
ATOM   3328 HD22 LEU B 248      29.135  -1.713  69.558  1.00 23.33           H  
ATOM   3329 HD23 LEU B 248      28.426  -0.862  68.212  1.00 23.33           H  
ATOM   3330  N   MET B 249      26.947  -6.211  70.099  1.00 24.11           N  
ATOM   3331  CA  MET B 249      27.333  -7.503  70.660  1.00 23.93           C  
ATOM   3332  C   MET B 249      27.750  -8.510  69.580  1.00 26.99           C  
ATOM   3333  O   MET B 249      28.784  -9.157  69.736  1.00 30.51           O  
ATOM   3334  CB  MET B 249      26.184  -8.069  71.512  1.00 25.56           C  
ATOM   3335  CG  MET B 249      25.904  -7.260  72.786  1.00 25.15           C  
ATOM   3336  SD  MET B 249      24.476  -7.851  73.723  1.00 30.69           S  
ATOM   3337  CE  MET B 249      25.160  -9.412  74.333  1.00 32.70           C  
ATOM   3338  H   MET B 249      25.959  -6.061  69.946  1.00 24.11           H  
ATOM   3339  HA  MET B 249      28.195  -7.355  71.309  1.00 23.93           H  
ATOM   3340  HB3 MET B 249      26.429  -9.093  71.798  1.00 25.56           H  
ATOM   3341  HB2 MET B 249      25.272  -8.133  70.917  1.00 25.56           H  
ATOM   3342  HG3 MET B 249      25.743  -6.212  72.548  1.00 25.15           H  
ATOM   3343  HG2 MET B 249      26.771  -7.277  73.443  1.00 25.15           H  
ATOM   3344  HE1 MET B 249      24.502  -9.827  75.087  1.00 32.70           H  
ATOM   3345  HE2 MET B 249      25.257 -10.138  73.526  1.00 32.70           H  
ATOM   3346  HE3 MET B 249      26.139  -9.256  74.786  1.00 32.70           H  
ATOM   3347  N   ASP B 250      26.931  -8.629  68.521  1.00 26.51           N  
ATOM   3348  CA  ASP B 250      27.080  -9.609  67.444  1.00 26.35           C  
ATOM   3349  C   ASP B 250      28.295  -9.294  66.548  1.00 28.20           C  
ATOM   3350  O   ASP B 250      29.106 -10.187  66.306  1.00 34.15           O  
ATOM   3351  CB  ASP B 250      25.752  -9.732  66.644  1.00 29.64           C  
ATOM   3352  CG  ASP B 250      25.614 -10.864  65.608  1.00 40.72           C  
ATOM   3353  OD1 ASP B 250      26.416 -11.824  65.635  1.00 38.18           O  
ATOM   3354  OD2 ASP B 250      24.607 -10.808  64.867  1.00 42.36           O1-
ATOM   3355  H   ASP B 250      26.097  -8.057  68.475  1.00 26.51           H  
ATOM   3356  HA  ASP B 250      27.270 -10.572  67.923  1.00 26.35           H  
ATOM   3357  HB3 ASP B 250      25.539  -8.779  66.155  1.00 29.64           H  
ATOM   3358  HB2 ASP B 250      24.939  -9.864  67.359  1.00 29.64           H  
ATOM   3359  N   TYR B 251      28.407  -8.034  66.094  1.00 26.12           N  
ATOM   3360  CA  TYR B 251      29.445  -7.596  65.156  1.00 27.12           C  
ATOM   3361  C   TYR B 251      30.610  -6.890  65.864  1.00 31.19           C  
ATOM   3362  O   TYR B 251      31.752  -7.080  65.450  1.00 34.62           O  
ATOM   3363  CB  TYR B 251      28.837  -6.654  64.095  1.00 27.33           C  
ATOM   3364  CG  TYR B 251      27.581  -7.128  63.385  1.00 24.89           C  
ATOM   3365  CD1 TYR B 251      27.367  -8.496  63.106  1.00 26.47           C  
ATOM   3366  CD2 TYR B 251      26.612  -6.180  62.997  1.00 24.20           C  
ATOM   3367  CE1 TYR B 251      26.183  -8.912  62.472  1.00 26.27           C  
ATOM   3368  CE2 TYR B 251      25.436  -6.592  62.343  1.00 23.17           C  
ATOM   3369  CZ  TYR B 251      25.222  -7.960  62.086  1.00 24.70           C  
ATOM   3370  OH  TYR B 251      24.097  -8.365  61.438  1.00 24.58           O  
ATOM   3371  H   TYR B 251      27.710  -7.346  66.345  1.00 26.12           H  
ATOM   3372  HA  TYR B 251      29.867  -8.457  64.633  1.00 27.12           H  
ATOM   3373  HB3 TYR B 251      29.582  -6.423  63.335  1.00 27.33           H  
ATOM   3374  HB2 TYR B 251      28.591  -5.707  64.572  1.00 27.33           H  
ATOM   3375  HD1 TYR B 251      28.096  -9.241  63.390  1.00 26.47           H  
ATOM   3376  HD2 TYR B 251      26.771  -5.131  63.200  1.00 24.20           H  
ATOM   3377  HE1 TYR B 251      26.019  -9.961  62.275  1.00 26.27           H  
ATOM   3378  HE2 TYR B 251      24.704  -5.857  62.042  1.00 23.17           H  
ATOM   3379  HH  TYR B 251      23.630  -7.627  61.028  1.00 24.58           H  
ATOM   3380  N   GLY B 252      30.307  -6.092  66.903  1.00 28.35           N  
ATOM   3381  CA  GLY B 252      31.302  -5.312  67.643  1.00 28.57           C  
ATOM   3382  C   GLY B 252      32.004  -6.139  68.734  1.00 29.58           C  
ATOM   3383  O   GLY B 252      33.039  -5.702  69.236  1.00 32.29           O  
ATOM   3384  H   GLY B 252      29.341  -5.990  67.183  1.00 28.35           H  
ATOM   3385  HA3 GLY B 252      30.803  -4.463  68.111  1.00 28.57           H  
ATOM   3386  HA2 GLY B 252      32.047  -4.898  66.962  1.00 28.57           H  
ATOM   3387  N   GLY B 253      31.462  -7.317  69.095  1.00 29.68           N  
ATOM   3388  CA  GLY B 253      32.051  -8.247  70.059  1.00 33.08           C  
ATOM   3389  C   GLY B 253      31.889  -7.812  71.526  1.00 31.66           C  
ATOM   3390  O   GLY B 253      32.504  -8.436  72.390  1.00 32.20           O  
ATOM   3391  H   GLY B 253      30.606  -7.615  68.650  1.00 29.68           H  
ATOM   3392  HA3 GLY B 253      33.110  -8.389  69.839  1.00 33.08           H  
ATOM   3393  HA2 GLY B 253      31.574  -9.219  69.933  1.00 33.08           H  
ATOM   3394  N   LEU B 254      31.094  -6.766  71.821  1.00 29.24           N  
ATOM   3395  CA  LEU B 254      30.849  -6.272  73.179  1.00 28.67           C  
ATOM   3396  C   LEU B 254      29.999  -7.249  74.013  1.00 26.89           C  
ATOM   3397  O   LEU B 254      29.229  -8.036  73.462  1.00 26.15           O  
ATOM   3398  CB  LEU B 254      30.145  -4.892  73.123  1.00 27.49           C  
ATOM   3399  CG  LEU B 254      30.943  -3.742  72.464  1.00 30.09           C  
ATOM   3400  CD1 LEU B 254      30.164  -2.414  72.569  1.00 32.41           C  
ATOM   3401  CD2 LEU B 254      32.371  -3.592  73.025  1.00 32.25           C  
ATOM   3402  H   LEU B 254      30.602  -6.289  71.076  1.00 29.24           H  
ATOM   3403  HA  LEU B 254      31.812  -6.170  73.680  1.00 28.67           H  
ATOM   3404  HB3 LEU B 254      29.902  -4.582  74.139  1.00 27.49           H  
ATOM   3405  HB2 LEU B 254      29.181  -4.997  72.622  1.00 27.49           H  
ATOM   3406  HG  LEU B 254      31.035  -3.976  71.402  1.00 30.09           H  
ATOM   3407 HD11 LEU B 254      30.141  -1.899  71.610  1.00 32.41           H  
ATOM   3408 HD12 LEU B 254      29.132  -2.571  72.880  1.00 32.41           H  
ATOM   3409 HD13 LEU B 254      30.605  -1.730  73.294  1.00 32.41           H  
ATOM   3410 HD21 LEU B 254      32.701  -2.554  73.045  1.00 32.25           H  
ATOM   3411 HD22 LEU B 254      32.450  -3.972  74.042  1.00 32.25           H  
ATOM   3412 HD23 LEU B 254      33.085  -4.142  72.410  1.00 32.25           H  
ATOM   3413  N   SER B 255      30.117  -7.130  75.343  1.00 25.07           N  
ATOM   3414  CA  SER B 255      29.179  -7.712  76.305  1.00 24.50           C  
ATOM   3415  C   SER B 255      27.858  -6.916  76.346  1.00 23.86           C  
ATOM   3416  O   SER B 255      27.784  -5.815  75.795  1.00 25.18           O  
ATOM   3417  CB  SER B 255      29.868  -7.792  77.686  1.00 24.07           C  
ATOM   3418  OG  SER B 255      30.003  -6.529  78.308  1.00 26.64           O  
ATOM   3419  H   SER B 255      30.804  -6.489  75.722  1.00 25.07           H  
ATOM   3420  HA  SER B 255      28.950  -8.731  75.986  1.00 24.50           H  
ATOM   3421  HB3 SER B 255      30.853  -8.252  77.597  1.00 24.07           H  
ATOM   3422  HB2 SER B 255      29.290  -8.432  78.353  1.00 24.07           H  
ATOM   3423  HG  SER B 255      30.752  -6.076  77.906  1.00 26.64           H  
ATOM   3424  N   LEU B 256      26.842  -7.476  77.027  1.00 24.78           N  
ATOM   3425  CA  LEU B 256      25.555  -6.816  77.267  1.00 23.95           C  
ATOM   3426  C   LEU B 256      25.700  -5.496  78.049  1.00 25.13           C  
ATOM   3427  O   LEU B 256      25.064  -4.518  77.667  1.00 23.76           O  
ATOM   3428  CB  LEU B 256      24.586  -7.811  77.952  1.00 22.78           C  
ATOM   3429  CG  LEU B 256      23.164  -7.283  78.271  1.00 21.38           C  
ATOM   3430  CD1 LEU B 256      22.374  -6.926  76.995  1.00 23.46           C  
ATOM   3431  CD2 LEU B 256      22.394  -8.287  79.149  1.00 22.76           C  
ATOM   3432  H   LEU B 256      26.959  -8.389  77.441  1.00 24.78           H  
ATOM   3433  HA  LEU B 256      25.148  -6.559  76.289  1.00 23.95           H  
ATOM   3434  HB3 LEU B 256      25.043  -8.153  78.882  1.00 22.78           H  
ATOM   3435  HB2 LEU B 256      24.495  -8.699  77.326  1.00 22.78           H  
ATOM   3436  HG  LEU B 256      23.248  -6.372  78.863  1.00 21.38           H  
ATOM   3437 HD11 LEU B 256      21.439  -7.480  76.919  1.00 23.46           H  
ATOM   3438 HD12 LEU B 256      22.128  -5.864  76.972  1.00 23.46           H  
ATOM   3439 HD13 LEU B 256      22.932  -7.146  76.087  1.00 23.46           H  
ATOM   3440 HD21 LEU B 256      21.319  -8.270  78.971  1.00 22.76           H  
ATOM   3441 HD22 LEU B 256      22.734  -9.308  78.977  1.00 22.76           H  
ATOM   3442 HD23 LEU B 256      22.541  -8.067  80.207  1.00 22.76           H  
ATOM   3443  N   ALA B 257      26.566  -5.482  79.078  1.00 25.41           N  
ATOM   3444  CA  ALA B 257      26.877  -4.307  79.895  1.00 25.81           C  
ATOM   3445  C   ALA B 257      27.588  -3.186  79.116  1.00 22.87           C  
ATOM   3446  O   ALA B 257      27.230  -2.022  79.290  1.00 24.74           O  
ATOM   3447  CB  ALA B 257      27.715  -4.745  81.104  1.00 27.72           C  
ATOM   3448  H   ALA B 257      27.072  -6.326  79.307  1.00 25.41           H  
ATOM   3449  HA  ALA B 257      25.933  -3.906  80.268  1.00 25.81           H  
ATOM   3450  HB1 ALA B 257      27.954  -3.897  81.748  1.00 27.72           H  
ATOM   3451  HB2 ALA B 257      27.175  -5.472  81.711  1.00 27.72           H  
ATOM   3452  HB3 ALA B 257      28.656  -5.203  80.795  1.00 27.72           H  
ATOM   3453  N   GLU B 258      28.553  -3.559  78.258  1.00 26.53           N  
ATOM   3454  CA  GLU B 258      29.297  -2.650  77.381  1.00 25.21           C  
ATOM   3455  C   GLU B 258      28.427  -2.024  76.279  1.00 24.48           C  
ATOM   3456  O   GLU B 258      28.567  -0.830  76.020  1.00 25.23           O  
ATOM   3457  CB  GLU B 258      30.498  -3.398  76.773  1.00 26.11           C  
ATOM   3458  CG  GLU B 258      31.638  -3.640  77.788  1.00 29.90           C  
ATOM   3459  CD  GLU B 258      32.762  -4.568  77.299  1.00 31.73           C  
ATOM   3460  OE1 GLU B 258      32.495  -5.432  76.433  1.00 30.83           O  
ATOM   3461  OE2 GLU B 258      33.884  -4.420  77.830  1.00 40.93           O1-
ATOM   3462  H   GLU B 258      28.788  -4.539  78.178  1.00 26.53           H  
ATOM   3463  HA  GLU B 258      29.678  -1.828  77.991  1.00 25.21           H  
ATOM   3464  HB3 GLU B 258      30.892  -2.859  75.910  1.00 26.11           H  
ATOM   3465  HB2 GLU B 258      30.134  -4.352  76.392  1.00 26.11           H  
ATOM   3466  HG3 GLU B 258      31.236  -4.068  78.706  1.00 29.90           H  
ATOM   3467  HG2 GLU B 258      32.066  -2.676  78.070  1.00 29.90           H  
ATOM   3468  N   ALA B 259      27.530  -2.826  75.680  1.00 24.26           N  
ATOM   3469  CA  ALA B 259      26.556  -2.382  74.685  1.00 23.32           C  
ATOM   3470  C   ALA B 259      25.469  -1.469  75.281  1.00 20.77           C  
ATOM   3471  O   ALA B 259      25.109  -0.482  74.644  1.00 22.94           O  
ATOM   3472  CB  ALA B 259      25.944  -3.609  73.995  1.00 23.04           C  
ATOM   3473  H   ALA B 259      27.491  -3.805  75.936  1.00 24.26           H  
ATOM   3474  HA  ALA B 259      27.090  -1.807  73.926  1.00 23.32           H  
ATOM   3475  HB1 ALA B 259      25.228  -3.316  73.229  1.00 23.04           H  
ATOM   3476  HB2 ALA B 259      26.718  -4.202  73.506  1.00 23.04           H  
ATOM   3477  HB3 ALA B 259      25.429  -4.258  74.705  1.00 23.04           H  
ATOM   3478  N   CYS B 260      25.005  -1.786  76.503  1.00 22.93           N  
ATOM   3479  CA  CYS B 260      24.051  -0.994  77.287  1.00 24.12           C  
ATOM   3480  C   CYS B 260      24.601   0.389  77.676  1.00 24.86           C  
ATOM   3481  O   CYS B 260      23.857   1.366  77.589  1.00 24.21           O  
ATOM   3482  CB  CYS B 260      23.588  -1.750  78.548  1.00 24.29           C  
ATOM   3483  SG  CYS B 260      22.341  -2.997  78.109  1.00 25.74           S  
ATOM   3484  H   CYS B 260      25.344  -2.629  76.951  1.00 22.93           H  
ATOM   3485  HA  CYS B 260      23.179  -0.808  76.658  1.00 24.12           H  
ATOM   3486  HB3 CYS B 260      23.153  -1.072  79.282  1.00 24.29           H  
ATOM   3487  HB2 CYS B 260      24.427  -2.234  79.047  1.00 24.29           H  
ATOM   3488  HG  CYS B 260      23.201  -3.839  77.525  1.00 25.74           H  
ATOM   3489  N   GLU B 261      25.888   0.449  78.063  1.00 24.83           N  
ATOM   3490  CA  GLU B 261      26.602   1.684  78.394  1.00 25.14           C  
ATOM   3491  C   GLU B 261      26.814   2.569  77.151  1.00 23.84           C  
ATOM   3492  O   GLU B 261      26.531   3.764  77.207  1.00 25.47           O  
ATOM   3493  CB  GLU B 261      27.939   1.321  79.084  1.00 26.77           C  
ATOM   3494  CG  GLU B 261      28.745   2.519  79.648  1.00 30.97           C  
ATOM   3495  CD  GLU B 261      28.151   3.197  80.897  1.00 34.64           C  
ATOM   3496  OE1 GLU B 261      27.294   2.584  81.574  1.00 35.62           O  
ATOM   3497  OE2 GLU B 261      28.581   4.339  81.171  1.00 43.70           O1-
ATOM   3498  H   GLU B 261      26.427  -0.403  78.131  1.00 24.83           H  
ATOM   3499  HA  GLU B 261      25.983   2.240  79.100  1.00 25.14           H  
ATOM   3500  HB3 GLU B 261      28.574   0.795  78.369  1.00 26.77           H  
ATOM   3501  HB2 GLU B 261      27.759   0.593  79.876  1.00 26.77           H  
ATOM   3502  HG3 GLU B 261      28.904   3.268  78.871  1.00 30.97           H  
ATOM   3503  HG2 GLU B 261      29.740   2.166  79.921  1.00 30.97           H  
ATOM   3504  N   ARG B 262      27.258   1.945  76.045  1.00 24.49           N  
ATOM   3505  CA  ARG B 262      27.487   2.567  74.741  1.00 24.75           C  
ATOM   3506  C   ARG B 262      26.230   3.235  74.155  1.00 25.12           C  
ATOM   3507  O   ARG B 262      26.327   4.350  73.651  1.00 26.20           O  
ATOM   3508  CB  ARG B 262      28.064   1.498  73.787  1.00 28.01           C  
ATOM   3509  CG  ARG B 262      28.362   1.949  72.341  1.00 33.46           C  
ATOM   3510  CD  ARG B 262      29.541   2.928  72.181  1.00 41.14           C  
ATOM   3511  NE  ARG B 262      30.836   2.297  72.499  1.00 48.19           N  
ATOM   3512  CZ  ARG B 262      31.579   1.504  71.702  1.00 48.00           C  
ATOM   3513  NH1 ARG B 262      31.241   1.247  70.428  1.00 44.62           N  
ATOM   3514  NH2 ARG B 262      32.692   0.949  72.199  1.00 47.21           N1+
ATOM   3515  H   ARG B 262      27.469   0.957  76.098  1.00 24.49           H  
ATOM   3516  HA  ARG B 262      28.236   3.346  74.889  1.00 24.75           H  
ATOM   3517  HB3 ARG B 262      27.362   0.667  73.730  1.00 28.01           H  
ATOM   3518  HB2 ARG B 262      28.969   1.079  74.226  1.00 28.01           H  
ATOM   3519  HG3 ARG B 262      27.480   2.316  71.815  1.00 33.46           H  
ATOM   3520  HG2 ARG B 262      28.629   1.029  71.821  1.00 33.46           H  
ATOM   3521  HD3 ARG B 262      29.434   3.713  72.927  1.00 41.14           H  
ATOM   3522  HD2 ARG B 262      29.526   3.440  71.218  1.00 41.14           H  
ATOM   3523  HE  ARG B 262      31.158   2.458  73.444  1.00 48.19           H  
ATOM   3524 HH12 ARG B 262      31.815   0.650  69.851  1.00 44.62           H  
ATOM   3525 HH11 ARG B 262      30.410   1.665  70.037  1.00 44.62           H  
ATOM   3526 HH22 ARG B 262      33.266   0.348  71.626  1.00 47.21           H  
ATOM   3527 HH21 ARG B 262      32.966   1.126  73.154  1.00 47.21           H  
ATOM   3528  N   VAL B 263      25.078   2.554  74.242  1.00 22.47           N  
ATOM   3529  CA  VAL B 263      23.798   3.066  73.761  1.00 22.36           C  
ATOM   3530  C   VAL B 263      23.234   4.146  74.707  1.00 22.25           C  
ATOM   3531  O   VAL B 263      23.167   5.308  74.310  1.00 24.55           O  
ATOM   3532  CB  VAL B 263      22.775   1.913  73.526  1.00 21.01           C  
ATOM   3533  CG1 VAL B 263      21.312   2.352  73.301  1.00 21.63           C  
ATOM   3534  CG2 VAL B 263      23.218   1.045  72.336  1.00 21.45           C  
ATOM   3535  H   VAL B 263      25.069   1.632  74.657  1.00 22.47           H  
ATOM   3536  HA  VAL B 263      23.970   3.542  72.794  1.00 22.36           H  
ATOM   3537  HB  VAL B 263      22.783   1.272  74.409  1.00 21.01           H  
ATOM   3538 HG11 VAL B 263      20.690   1.508  73.000  1.00 21.63           H  
ATOM   3539 HG12 VAL B 263      20.866   2.752  74.209  1.00 21.63           H  
ATOM   3540 HG13 VAL B 263      21.238   3.109  72.520  1.00 21.63           H  
ATOM   3541 HG21 VAL B 263      22.529   0.221  72.153  1.00 21.45           H  
ATOM   3542 HG22 VAL B 263      23.262   1.640  71.428  1.00 21.45           H  
ATOM   3543 HG23 VAL B 263      24.206   0.617  72.493  1.00 21.45           H  
ATOM   3544  N   VAL B 264      22.842   3.748  75.928  1.00 20.95           N  
ATOM   3545  CA  VAL B 264      22.016   4.563  76.822  1.00 20.72           C  
ATOM   3546  C   VAL B 264      22.767   5.716  77.518  1.00 21.71           C  
ATOM   3547  O   VAL B 264      22.136   6.738  77.781  1.00 21.52           O  
ATOM   3548  CB  VAL B 264      21.323   3.682  77.901  1.00 21.82           C  
ATOM   3549  CG1 VAL B 264      20.438   4.451  78.905  1.00 23.14           C  
ATOM   3550  CG2 VAL B 264      20.478   2.573  77.251  1.00 22.67           C  
ATOM   3551  H   VAL B 264      22.992   2.790  76.216  1.00 20.95           H  
ATOM   3552  HA  VAL B 264      21.232   5.022  76.217  1.00 20.72           H  
ATOM   3553  HB  VAL B 264      22.101   3.191  78.488  1.00 21.82           H  
ATOM   3554 HG11 VAL B 264      19.908   3.754  79.550  1.00 23.14           H  
ATOM   3555 HG12 VAL B 264      21.012   5.102  79.561  1.00 23.14           H  
ATOM   3556 HG13 VAL B 264      19.691   5.059  78.394  1.00 23.14           H  
ATOM   3557 HG21 VAL B 264      19.940   2.001  78.005  1.00 22.67           H  
ATOM   3558 HG22 VAL B 264      19.738   2.987  76.566  1.00 22.67           H  
ATOM   3559 HG23 VAL B 264      21.095   1.866  76.695  1.00 22.67           H  
ATOM   3560  N   MET B 265      24.070   5.553  77.804  1.00 23.30           N  
ATOM   3561  CA  MET B 265      24.847   6.535  78.571  1.00 26.02           C  
ATOM   3562  C   MET B 265      25.790   7.394  77.710  1.00 27.64           C  
ATOM   3563  O   MET B 265      26.286   8.391  78.235  1.00 30.45           O  
ATOM   3564  CB  MET B 265      25.621   5.833  79.709  1.00 26.45           C  
ATOM   3565  CG  MET B 265      24.768   4.934  80.627  1.00 29.82           C  
ATOM   3566  SD  MET B 265      23.303   5.685  81.394  1.00 31.91           S  
ATOM   3567  CE  MET B 265      24.074   7.008  82.363  1.00 38.36           C  
ATOM   3568  H   MET B 265      24.547   4.698  77.551  1.00 23.30           H  
ATOM   3569  HA  MET B 265      24.172   7.245  79.051  1.00 26.02           H  
ATOM   3570  HB3 MET B 265      26.130   6.578  80.322  1.00 26.45           H  
ATOM   3571  HB2 MET B 265      26.422   5.228  79.287  1.00 26.45           H  
ATOM   3572  HG3 MET B 265      25.395   4.562  81.436  1.00 29.82           H  
ATOM   3573  HG2 MET B 265      24.440   4.053  80.076  1.00 29.82           H  
ATOM   3574  HE1 MET B 265      23.327   7.508  82.978  1.00 38.36           H  
ATOM   3575  HE2 MET B 265      24.846   6.601  83.017  1.00 38.36           H  
ATOM   3576  HE3 MET B 265      24.528   7.749  81.706  1.00 38.36           H  
ATOM   3577  N   GLU B 266      26.015   7.031  76.432  1.00 25.46           N  
ATOM   3578  CA  GLU B 266      26.930   7.749  75.535  1.00 26.34           C  
ATOM   3579  C   GLU B 266      26.205   8.258  74.279  1.00 25.46           C  
ATOM   3580  O   GLU B 266      26.175   9.470  74.069  1.00 25.23           O  
ATOM   3581  CB  GLU B 266      28.156   6.879  75.176  1.00 31.20           C  
ATOM   3582  CG  GLU B 266      28.949   6.343  76.393  1.00 32.63           C  
ATOM   3583  CD  GLU B 266      30.147   5.436  76.055  1.00 35.59           C  
ATOM   3584  OE1 GLU B 266      30.707   4.873  77.020  1.00 42.19           O  
ATOM   3585  OE2 GLU B 266      30.496   5.301  74.860  1.00 37.98           O1-
ATOM   3586  H   GLU B 266      25.576   6.200  76.063  1.00 25.46           H  
ATOM   3587  HA  GLU B 266      27.321   8.637  76.034  1.00 26.34           H  
ATOM   3588  HB3 GLU B 266      28.826   7.471  74.550  1.00 31.20           H  
ATOM   3589  HB2 GLU B 266      27.848   6.039  74.560  1.00 31.20           H  
ATOM   3590  HG3 GLU B 266      28.286   5.777  77.048  1.00 32.63           H  
ATOM   3591  HG2 GLU B 266      29.312   7.184  76.984  1.00 32.63           H  
ATOM   3592  N   LYS B 267      25.640   7.346  73.466  1.00 24.05           N  
ATOM   3593  CA  LYS B 267      25.064   7.671  72.156  1.00 24.00           C  
ATOM   3594  C   LYS B 267      23.723   8.425  72.194  1.00 24.25           C  
ATOM   3595  O   LYS B 267      23.588   9.401  71.456  1.00 27.50           O  
ATOM   3596  CB  LYS B 267      24.966   6.411  71.275  1.00 23.87           C  
ATOM   3597  CG  LYS B 267      26.332   5.925  70.751  1.00 27.63           C  
ATOM   3598  CD  LYS B 267      26.232   4.735  69.781  1.00 30.73           C  
ATOM   3599  CE  LYS B 267      25.674   5.138  68.402  1.00 30.20           C  
ATOM   3600  NZ  LYS B 267      25.619   4.000  67.472  1.00 29.71           N1+
ATOM   3601  H   LYS B 267      25.698   6.362  73.696  1.00 24.05           H  
ATOM   3602  HA  LYS B 267      25.771   8.344  71.666  1.00 24.00           H  
ATOM   3603  HB3 LYS B 267      24.337   6.641  70.415  1.00 23.87           H  
ATOM   3604  HB2 LYS B 267      24.454   5.612  71.812  1.00 23.87           H  
ATOM   3605  HG3 LYS B 267      26.973   5.651  71.587  1.00 27.63           H  
ATOM   3606  HG2 LYS B 267      26.846   6.747  70.253  1.00 27.63           H  
ATOM   3607  HD3 LYS B 267      25.603   3.962  70.226  1.00 30.73           H  
ATOM   3608  HD2 LYS B 267      27.221   4.289  69.669  1.00 30.73           H  
ATOM   3609  HE3 LYS B 267      26.295   5.916  67.958  1.00 30.20           H  
ATOM   3610  HE2 LYS B 267      24.665   5.541  68.491  1.00 30.20           H  
ATOM   3611  HZ1 LYS B 267      25.000   3.292  67.851  1.00 29.71           H  
ATOM   3612  HZ2 LYS B 267      25.260   4.302  66.577  1.00 29.71           H  
ATOM   3613  HZ3 LYS B 267      26.538   3.601  67.346  1.00 29.71           H  
ATOM   3614  N   LEU B 268      22.758   7.982  73.022  1.00 24.14           N  
ATOM   3615  CA  LEU B 268      21.446   8.639  73.113  1.00 25.18           C  
ATOM   3616  C   LEU B 268      21.485  10.038  73.779  1.00 24.62           C  
ATOM   3617  O   LEU B 268      20.858  10.936  73.220  1.00 23.70           O  
ATOM   3618  CB  LEU B 268      20.356   7.724  73.731  1.00 30.73           C  
ATOM   3619  CG  LEU B 268      20.134   6.340  73.070  1.00 33.29           C  
ATOM   3620  CD1 LEU B 268      19.178   5.478  73.916  1.00 32.54           C  
ATOM   3621  CD2 LEU B 268      19.678   6.396  71.598  1.00 37.49           C  
ATOM   3622  H   LEU B 268      22.910   7.165  73.599  1.00 24.14           H  
ATOM   3623  HA  LEU B 268      21.135   8.834  72.087  1.00 25.18           H  
ATOM   3624  HB3 LEU B 268      19.407   8.262  73.732  1.00 30.73           H  
ATOM   3625  HB2 LEU B 268      20.583   7.549  74.781  1.00 30.73           H  
ATOM   3626  HG  LEU B 268      21.091   5.826  73.059  1.00 33.29           H  
ATOM   3627 HD11 LEU B 268      19.720   4.688  74.431  1.00 32.54           H  
ATOM   3628 HD12 LEU B 268      18.667   6.063  74.681  1.00 32.54           H  
ATOM   3629 HD13 LEU B 268      18.413   4.993  73.311  1.00 32.54           H  
ATOM   3630 HD21 LEU B 268      20.096   5.553  71.048  1.00 37.49           H  
ATOM   3631 HD22 LEU B 268      18.593   6.340  71.503  1.00 37.49           H  
ATOM   3632 HD23 LEU B 268      19.998   7.297  71.081  1.00 37.49           H  
ATOM   3633  N   PRO B 269      22.283  10.260  74.856  1.00 25.91           N  
ATOM   3634  CA  PRO B 269      22.542  11.615  75.387  1.00 26.67           C  
ATOM   3635  C   PRO B 269      23.256  12.582  74.425  1.00 25.91           C  
ATOM   3636  O   PRO B 269      22.967  13.777  74.478  1.00 29.37           O  
ATOM   3637  CB  PRO B 269      23.361  11.373  76.667  1.00 28.30           C  
ATOM   3638  CG  PRO B 269      22.979   9.969  77.094  1.00 30.31           C  
ATOM   3639  CD  PRO B 269      22.837   9.253  75.759  1.00 28.00           C  
ATOM   3640  HA  PRO B 269      21.579  12.045  75.665  1.00 26.67           H  
ATOM   3641  HB3 PRO B 269      23.158  12.111  77.443  1.00 28.30           H  
ATOM   3642  HB2 PRO B 269      24.432  11.403  76.454  1.00 28.30           H  
ATOM   3643  HG3 PRO B 269      22.014   9.992  77.602  1.00 30.31           H  
ATOM   3644  HG2 PRO B 269      23.701   9.506  77.765  1.00 30.31           H  
ATOM   3645  HD2 PRO B 269      23.813   8.945  75.396  1.00 28.00           H  
ATOM   3646  HD3 PRO B 269      22.221   8.366  75.857  1.00 28.00           H  
ATOM   3647  N   ALA B 270      24.133  12.059  73.547  1.00 26.14           N  
ATOM   3648  CA  ALA B 270      24.816  12.832  72.503  1.00 26.14           C  
ATOM   3649  C   ALA B 270      23.881  13.322  71.378  1.00 29.49           C  
ATOM   3650  O   ALA B 270      24.188  14.338  70.756  1.00 30.22           O  
ATOM   3651  CB  ALA B 270      25.976  12.006  71.928  1.00 28.73           C  
ATOM   3652  H   ALA B 270      24.340  11.070  73.574  1.00 26.14           H  
ATOM   3653  HA  ALA B 270      25.244  13.719  72.973  1.00 26.14           H  
ATOM   3654  HB1 ALA B 270      26.506  12.556  71.149  1.00 28.73           H  
ATOM   3655  HB2 ALA B 270      26.704  11.766  72.704  1.00 28.73           H  
ATOM   3656  HB3 ALA B 270      25.631  11.068  71.494  1.00 28.73           H  
ATOM   3657  N   LEU B 271      22.753  12.622  71.167  1.00 26.22           N  
ATOM   3658  CA  LEU B 271      21.674  13.015  70.255  1.00 24.93           C  
ATOM   3659  C   LEU B 271      20.558  13.817  70.963  1.00 27.75           C  
ATOM   3660  O   LEU B 271      19.584  14.181  70.303  1.00 30.55           O  
ATOM   3661  CB  LEU B 271      21.119  11.749  69.559  1.00 28.86           C  
ATOM   3662  CG  LEU B 271      22.093  11.083  68.558  1.00 31.96           C  
ATOM   3663  CD1 LEU B 271      21.534   9.739  68.042  1.00 34.57           C  
ATOM   3664  CD2 LEU B 271      22.494  12.027  67.403  1.00 35.05           C  
ATOM   3665  H   LEU B 271      22.585  11.788  71.713  1.00 26.22           H  
ATOM   3666  HA  LEU B 271      22.072  13.688  69.496  1.00 24.93           H  
ATOM   3667  HB3 LEU B 271      20.197  11.984  69.024  1.00 28.86           H  
ATOM   3668  HB2 LEU B 271      20.846  11.028  70.329  1.00 28.86           H  
ATOM   3669  HG  LEU B 271      23.006  10.844  69.106  1.00 31.96           H  
ATOM   3670 HD11 LEU B 271      22.260   8.938  68.189  1.00 34.57           H  
ATOM   3671 HD12 LEU B 271      20.626   9.443  68.566  1.00 34.57           H  
ATOM   3672 HD13 LEU B 271      21.285   9.762  66.981  1.00 34.57           H  
ATOM   3673 HD21 LEU B 271      22.439  11.549  66.427  1.00 35.05           H  
ATOM   3674 HD22 LEU B 271      21.858  12.911  67.354  1.00 35.05           H  
ATOM   3675 HD23 LEU B 271      23.520  12.373  67.529  1.00 35.05           H  
ATOM   3676  N   GLY B 272      20.723  14.108  72.267  1.00 28.20           N  
ATOM   3677  CA  GLY B 272      19.816  14.940  73.061  1.00 32.58           C  
ATOM   3678  C   GLY B 272      18.620  14.159  73.629  1.00 33.72           C  
ATOM   3679  O   GLY B 272      17.692  14.784  74.140  1.00 35.11           O  
ATOM   3680  H   GLY B 272      21.557  13.782  72.736  1.00 28.20           H  
ATOM   3681  HA3 GLY B 272      19.454  15.782  72.469  1.00 32.58           H  
ATOM   3682  HA2 GLY B 272      20.380  15.360  73.894  1.00 32.58           H  
ATOM   3683  N   GLY B 273      18.626  12.819  73.541  1.00 29.95           N  
ATOM   3684  CA  GLY B 273      17.555  11.959  74.034  1.00 32.52           C  
ATOM   3685  C   GLY B 273      17.839  11.530  75.474  1.00 31.59           C  
ATOM   3686  O   GLY B 273      18.978  11.550  75.943  1.00 33.40           O  
ATOM   3687  H   GLY B 273      19.433  12.356  73.145  1.00 29.95           H  
ATOM   3688  HA3 GLY B 273      17.496  11.062  73.421  1.00 32.52           H  
ATOM   3689  HA2 GLY B 273      16.585  12.454  73.963  1.00 32.52           H  
ATOM   3690  N   SER B 274      16.789  11.071  76.150  1.00 26.68           N  
ATOM   3691  CA  SER B 274      16.819  10.543  77.506  1.00 26.60           C  
ATOM   3692  C   SER B 274      15.840   9.371  77.623  1.00 23.87           C  
ATOM   3693  O   SER B 274      14.875   9.289  76.858  1.00 23.94           O  
ATOM   3694  CB  SER B 274      16.683  11.676  78.553  1.00 26.18           C  
ATOM   3695  OG  SER B 274      15.415  12.319  78.538  1.00 34.75           O  
ATOM   3696  H   SER B 274      15.907  10.970  75.648  1.00 26.68           H  
ATOM   3697  HA  SER B 274      17.807  10.105  77.646  1.00 26.60           H  
ATOM   3698  HB3 SER B 274      17.466  12.420  78.405  1.00 26.18           H  
ATOM   3699  HB2 SER B 274      16.838  11.270  79.553  1.00 26.18           H  
ATOM   3700  HG  SER B 274      15.295  12.693  77.675  1.00 34.75           H  
ATOM   3701  N   GLY B 275      16.103   8.454  78.556  1.00 21.18           N  
ATOM   3702  CA  GLY B 275      15.308   7.259  78.785  1.00 21.87           C  
ATOM   3703  C   GLY B 275      16.180   6.106  79.264  1.00 19.05           C  
ATOM   3704  O   GLY B 275      17.165   6.318  79.978  1.00 21.94           O  
ATOM   3705  H   GLY B 275      16.920   8.572  79.151  1.00 21.18           H  
ATOM   3706  HA3 GLY B 275      14.818   6.960  77.866  1.00 21.87           H  
ATOM   3707  HA2 GLY B 275      14.529   7.461  79.519  1.00 21.87           H  
ATOM   3708  N   GLY B 276      15.803   4.889  78.873  1.00 18.93           N  
ATOM   3709  CA  GLY B 276      16.464   3.649  79.224  1.00 19.66           C  
ATOM   3710  C   GLY B 276      15.956   2.492  78.373  1.00 18.46           C  
ATOM   3711  O   GLY B 276      15.175   2.669  77.434  1.00 19.46           O  
ATOM   3712  H   GLY B 276      14.996   4.789  78.252  1.00 18.93           H  
ATOM   3713  HA3 GLY B 276      16.265   3.427  80.271  1.00 19.66           H  
ATOM   3714  HA2 GLY B 276      17.541   3.737  79.086  1.00 19.66           H  
ATOM   3715  N   LEU B 277      16.409   1.289  78.704  1.00 17.71           N  
ATOM   3716  CA  LEU B 277      15.956   0.042  78.118  1.00 17.33           C  
ATOM   3717  C   LEU B 277      16.138  -1.083  79.122  1.00 19.60           C  
ATOM   3718  O   LEU B 277      16.911  -0.961  80.073  1.00 19.05           O  
ATOM   3719  CB  LEU B 277      16.565  -0.206  76.709  1.00 18.10           C  
ATOM   3720  CG  LEU B 277      18.106  -0.196  76.582  1.00 18.71           C  
ATOM   3721  CD1 LEU B 277      18.747  -1.564  76.871  1.00 20.42           C  
ATOM   3722  CD2 LEU B 277      18.537   0.307  75.193  1.00 21.53           C  
ATOM   3723  H   LEU B 277      17.000   1.192  79.531  1.00 17.71           H  
ATOM   3724  HA  LEU B 277      14.874   0.126  78.006  1.00 17.33           H  
ATOM   3725  HB3 LEU B 277      16.171   0.578  76.065  1.00 18.10           H  
ATOM   3726  HB2 LEU B 277      16.173  -1.133  76.293  1.00 18.10           H  
ATOM   3727  HG  LEU B 277      18.495   0.513  77.305  1.00 18.71           H  
ATOM   3728 HD11 LEU B 277      19.833  -1.512  76.791  1.00 20.42           H  
ATOM   3729 HD12 LEU B 277      18.519  -1.920  77.874  1.00 20.42           H  
ATOM   3730 HD13 LEU B 277      18.405  -2.320  76.165  1.00 20.42           H  
ATOM   3731 HD21 LEU B 277      19.620   0.395  75.129  1.00 21.53           H  
ATOM   3732 HD22 LEU B 277      18.211  -0.366  74.400  1.00 21.53           H  
ATOM   3733 HD23 LEU B 277      18.126   1.295  74.981  1.00 21.53           H  
ATOM   3734  N   ILE B 278      15.433  -2.186  78.901  1.00 17.66           N  
ATOM   3735  CA  ILE B 278      15.695  -3.467  79.548  1.00 18.50           C  
ATOM   3736  C   ILE B 278      16.191  -4.436  78.467  1.00 19.51           C  
ATOM   3737  O   ILE B 278      15.724  -4.366  77.329  1.00 18.42           O  
ATOM   3738  CB  ILE B 278      14.418  -4.041  80.223  1.00 18.59           C  
ATOM   3739  CG1 ILE B 278      13.255  -4.330  79.243  1.00 17.92           C  
ATOM   3740  CG2 ILE B 278      13.985  -3.113  81.374  1.00 19.75           C  
ATOM   3741  CD1 ILE B 278      11.988  -4.867  79.907  1.00 18.36           C  
ATOM   3742  H   ILE B 278      14.779  -2.214  78.128  1.00 17.66           H  
ATOM   3743  HA  ILE B 278      16.478  -3.369  80.300  1.00 18.50           H  
ATOM   3744  HB  ILE B 278      14.698  -4.991  80.681  1.00 18.59           H  
ATOM   3745 HG13 ILE B 278      13.553  -5.055  78.489  1.00 17.92           H  
ATOM   3746 HG12 ILE B 278      13.012  -3.425  78.694  1.00 17.92           H  
ATOM   3747 HG21 ILE B 278      13.226  -3.576  82.004  1.00 19.75           H  
ATOM   3748 HG22 ILE B 278      14.831  -2.865  82.014  1.00 19.75           H  
ATOM   3749 HG23 ILE B 278      13.581  -2.174  80.995  1.00 19.75           H  
ATOM   3750 HD11 ILE B 278      11.338  -5.335  79.171  1.00 18.36           H  
ATOM   3751 HD12 ILE B 278      12.240  -5.610  80.657  1.00 18.36           H  
ATOM   3752 HD13 ILE B 278      11.420  -4.078  80.395  1.00 18.36           H  
ATOM   3753  N   ALA B 279      17.147  -5.297  78.836  1.00 19.89           N  
ATOM   3754  CA  ALA B 279      17.810  -6.206  77.912  1.00 18.85           C  
ATOM   3755  C   ALA B 279      18.186  -7.511  78.614  1.00 20.70           C  
ATOM   3756  O   ALA B 279      18.674  -7.474  79.743  1.00 21.39           O  
ATOM   3757  CB  ALA B 279      19.046  -5.517  77.312  1.00 19.88           C  
ATOM   3758  H   ALA B 279      17.506  -5.287  79.783  1.00 19.89           H  
ATOM   3759  HA  ALA B 279      17.121  -6.439  77.107  1.00 18.85           H  
ATOM   3760  HB1 ALA B 279      19.526  -6.155  76.571  1.00 19.88           H  
ATOM   3761  HB2 ALA B 279      18.776  -4.591  76.806  1.00 19.88           H  
ATOM   3762  HB3 ALA B 279      19.784  -5.274  78.078  1.00 19.88           H  
ATOM   3763  N   ILE B 280      17.975  -8.633  77.909  1.00 20.40           N  
ATOM   3764  CA  ILE B 280      18.394  -9.974  78.316  1.00 19.71           C  
ATOM   3765  C   ILE B 280      19.043 -10.652  77.103  1.00 21.37           C  
ATOM   3766  O   ILE B 280      18.396 -10.752  76.059  1.00 21.74           O  
ATOM   3767  CB  ILE B 280      17.204 -10.844  78.832  1.00 21.10           C  
ATOM   3768  CG1 ILE B 280      16.724 -10.335  80.207  1.00 20.18           C  
ATOM   3769  CG2 ILE B 280      17.502 -12.360  78.930  1.00 22.33           C  
ATOM   3770  CD1 ILE B 280      15.396 -10.940  80.674  1.00 23.48           C  
ATOM   3771  H   ILE B 280      17.558  -8.567  76.990  1.00 20.40           H  
ATOM   3772  HA  ILE B 280      19.138  -9.892  79.104  1.00 19.71           H  
ATOM   3773  HB  ILE B 280      16.378 -10.722  78.129  1.00 21.10           H  
ATOM   3774 HG13 ILE B 280      16.604  -9.254  80.190  1.00 20.18           H  
ATOM   3775 HG12 ILE B 280      17.494 -10.540  80.952  1.00 20.18           H  
ATOM   3776 HG21 ILE B 280      16.641 -12.908  79.309  1.00 22.33           H  
ATOM   3777 HG22 ILE B 280      17.727 -12.805  77.963  1.00 22.33           H  
ATOM   3778 HG23 ILE B 280      18.344 -12.559  79.594  1.00 22.33           H  
ATOM   3779 HD11 ILE B 280      14.797 -10.187  81.180  1.00 23.48           H  
ATOM   3780 HD12 ILE B 280      14.810 -11.327  79.843  1.00 23.48           H  
ATOM   3781 HD13 ILE B 280      15.555 -11.749  81.381  1.00 23.48           H  
ATOM   3782  N   ASP B 281      20.298 -11.106  77.267  1.00 22.67           N  
ATOM   3783  CA  ASP B 281      21.045 -11.803  76.216  1.00 21.63           C  
ATOM   3784  C   ASP B 281      20.761 -13.319  76.230  1.00 23.72           C  
ATOM   3785  O   ASP B 281      20.124 -13.832  77.152  1.00 23.18           O  
ATOM   3786  CB  ASP B 281      22.557 -11.439  76.202  1.00 23.25           C  
ATOM   3787  CG  ASP B 281      23.476 -11.904  77.346  1.00 26.17           C  
ATOM   3788  OD1 ASP B 281      23.041 -12.704  78.198  1.00 25.43           O  
ATOM   3789  OD2 ASP B 281      24.654 -11.485  77.326  1.00 28.15           O1-
ATOM   3790  H   ASP B 281      20.758 -11.019  78.164  1.00 22.67           H  
ATOM   3791  HA  ASP B 281      20.673 -11.453  75.259  1.00 21.63           H  
ATOM   3792  HB3 ASP B 281      22.609 -10.349  76.204  1.00 23.25           H  
ATOM   3793  HB2 ASP B 281      22.999 -11.745  75.253  1.00 23.25           H  
ATOM   3794  N   HIS B 282      21.273 -14.006  75.198  1.00 25.01           N  
ATOM   3795  CA  HIS B 282      21.175 -15.455  75.004  1.00 24.75           C  
ATOM   3796  C   HIS B 282      21.845 -16.312  76.102  1.00 26.62           C  
ATOM   3797  O   HIS B 282      21.487 -17.481  76.236  1.00 27.41           O  
ATOM   3798  CB  HIS B 282      21.693 -15.805  73.592  1.00 27.00           C  
ATOM   3799  CG  HIS B 282      23.180 -15.653  73.350  1.00 30.57           C  
ATOM   3800  CD2 HIS B 282      24.203 -16.582  73.412  1.00 35.83           C  
ATOM   3801  ND1 HIS B 282      23.763 -14.429  73.052  1.00 35.74           N1+
ATOM   3802  CE1 HIS B 282      25.073 -14.640  72.935  1.00 34.53           C  
ATOM   3803  NE2 HIS B 282      25.389 -15.917  73.141  1.00 34.93           N  
ATOM   3804  H   HIS B 282      21.752 -13.493  74.472  1.00 25.01           H  
ATOM   3805  HA  HIS B 282      20.109 -15.694  75.027  1.00 24.75           H  
ATOM   3806  HB3 HIS B 282      21.171 -15.187  72.860  1.00 27.00           H  
ATOM   3807  HB2 HIS B 282      21.423 -16.834  73.354  1.00 27.00           H  
ATOM   3808  HD2 HIS B 282      24.196 -17.640  73.631  1.00 35.83           H  
ATOM   3809  HE1 HIS B 282      25.794 -13.866  72.710  1.00 34.53           H  
ATOM   3810  HE2 HIS B 282      26.318 -16.318  73.126  1.00 34.93           H  
ATOM   3811  HD1 HIS B 282      23.283 -13.545  72.943  1.00 35.74           H  
ATOM   3812  N   GLU B 283      22.780 -15.722  76.869  1.00 25.80           N  
ATOM   3813  CA  GLU B 283      23.480 -16.353  77.993  1.00 31.96           C  
ATOM   3814  C   GLU B 283      22.762 -16.157  79.344  1.00 34.23           C  
ATOM   3815  O   GLU B 283      23.176 -16.773  80.326  1.00 32.16           O  
ATOM   3816  CB  GLU B 283      24.935 -15.844  78.042  1.00 34.40           C  
ATOM   3817  CG  GLU B 283      25.708 -16.152  76.740  1.00 38.59           C  
ATOM   3818  CD  GLU B 283      27.191 -15.752  76.715  1.00 47.83           C  
ATOM   3819  OE1 GLU B 283      27.835 -16.113  75.705  1.00 63.75           O  
ATOM   3820  OE2 GLU B 283      27.664 -15.096  77.671  1.00 46.92           O1-
ATOM   3821  H   GLU B 283      23.001 -14.748  76.714  1.00 25.80           H  
ATOM   3822  HA  GLU B 283      23.521 -17.429  77.822  1.00 31.96           H  
ATOM   3823  HB3 GLU B 283      25.454 -16.298  78.889  1.00 34.40           H  
ATOM   3824  HB2 GLU B 283      24.941 -14.769  78.223  1.00 34.40           H  
ATOM   3825  HG3 GLU B 283      25.229 -15.627  75.915  1.00 38.59           H  
ATOM   3826  HG2 GLU B 283      25.634 -17.217  76.519  1.00 38.59           H  
ATOM   3827  N   GLY B 284      21.684 -15.356  79.372  1.00 26.28           N  
ATOM   3828  CA  GLY B 284      20.829 -15.159  80.539  1.00 25.82           C  
ATOM   3829  C   GLY B 284      21.307 -14.037  81.468  1.00 26.85           C  
ATOM   3830  O   GLY B 284      20.738 -13.895  82.547  1.00 27.57           O  
ATOM   3831  H   GLY B 284      21.418 -14.862  78.530  1.00 26.28           H  
ATOM   3832  HA3 GLY B 284      20.702 -16.086  81.101  1.00 25.82           H  
ATOM   3833  HA2 GLY B 284      19.845 -14.864  80.179  1.00 25.82           H  
ATOM   3834  N   ASN B 285      22.296 -13.220  81.063  1.00 23.75           N  
ATOM   3835  CA  ASN B 285      22.641 -11.958  81.731  1.00 23.40           C  
ATOM   3836  C   ASN B 285      21.513 -10.939  81.501  1.00 24.04           C  
ATOM   3837  O   ASN B 285      20.971 -10.887  80.397  1.00 23.29           O  
ATOM   3838  CB  ASN B 285      23.973 -11.376  81.196  1.00 25.72           C  
ATOM   3839  CG  ASN B 285      25.158 -12.340  81.293  1.00 31.27           C  
ATOM   3840  ND2 ASN B 285      25.741 -12.707  80.149  1.00 29.55           N  
ATOM   3841  OD1 ASN B 285      25.548 -12.738  82.388  1.00 32.29           O  
ATOM   3842  H   ASN B 285      22.711 -13.358  80.150  1.00 23.75           H  
ATOM   3843  HA  ASN B 285      22.736 -12.126  82.806  1.00 23.40           H  
ATOM   3844  HB3 ASN B 285      24.230 -10.479  81.761  1.00 25.72           H  
ATOM   3845  HB2 ASN B 285      23.862 -11.046  80.164  1.00 25.72           H  
ATOM   3846 HD22 ASN B 285      26.528 -13.340  80.154  1.00 29.55           H  
ATOM   3847 HD21 ASN B 285      25.384 -12.372  79.262  1.00 29.55           H  
ATOM   3848  N   VAL B 286      21.193 -10.155  82.540  1.00 23.68           N  
ATOM   3849  CA  VAL B 286      20.131  -9.152  82.522  1.00 23.72           C  
ATOM   3850  C   VAL B 286      20.713  -7.771  82.878  1.00 24.41           C  
ATOM   3851  O   VAL B 286      21.566  -7.669  83.760  1.00 24.07           O  
ATOM   3852  CB  VAL B 286      18.982  -9.548  83.498  1.00 24.12           C  
ATOM   3853  CG1 VAL B 286      19.397  -9.655  84.980  1.00 24.57           C  
ATOM   3854  CG2 VAL B 286      17.745  -8.641  83.374  1.00 23.35           C  
ATOM   3855  H   VAL B 286      21.698 -10.243  83.410  1.00 23.68           H  
ATOM   3856  HA  VAL B 286      19.705  -9.084  81.520  1.00 23.72           H  
ATOM   3857  HB  VAL B 286      18.660 -10.547  83.197  1.00 24.12           H  
ATOM   3858 HG11 VAL B 286      18.582 -10.062  85.578  1.00 24.57           H  
ATOM   3859 HG12 VAL B 286      20.251 -10.319  85.111  1.00 24.57           H  
ATOM   3860 HG13 VAL B 286      19.657  -8.685  85.405  1.00 24.57           H  
ATOM   3861 HG21 VAL B 286      16.916  -9.036  83.961  1.00 23.35           H  
ATOM   3862 HG22 VAL B 286      17.948  -7.635  83.731  1.00 23.35           H  
ATOM   3863 HG23 VAL B 286      17.408  -8.558  82.342  1.00 23.35           H  
ATOM   3864  N   ALA B 287      20.242  -6.739  82.161  1.00 21.46           N  
ATOM   3865  CA  ALA B 287      20.665  -5.349  82.307  1.00 22.35           C  
ATOM   3866  C   ALA B 287      19.448  -4.433  82.144  1.00 21.30           C  
ATOM   3867  O   ALA B 287      18.617  -4.682  81.272  1.00 21.10           O  
ATOM   3868  CB  ALA B 287      21.742  -5.037  81.255  1.00 23.52           C  
ATOM   3869  H   ALA B 287      19.550  -6.909  81.442  1.00 21.46           H  
ATOM   3870  HA  ALA B 287      21.084  -5.190  83.303  1.00 22.35           H  
ATOM   3871  HB1 ALA B 287      22.088  -4.006  81.332  1.00 23.52           H  
ATOM   3872  HB2 ALA B 287      22.613  -5.681  81.382  1.00 23.52           H  
ATOM   3873  HB3 ALA B 287      21.365  -5.188  80.241  1.00 23.52           H  
ATOM   3874  N   LEU B 288      19.368  -3.392  82.989  1.00 19.70           N  
ATOM   3875  CA  LEU B 288      18.270  -2.421  83.003  1.00 19.56           C  
ATOM   3876  C   LEU B 288      18.819  -0.975  83.038  1.00 20.77           C  
ATOM   3877  O   LEU B 288      18.548  -0.264  84.008  1.00 20.71           O  
ATOM   3878  CB  LEU B 288      17.283  -2.706  84.170  1.00 20.57           C  
ATOM   3879  CG  LEU B 288      16.650  -4.118  84.209  1.00 21.07           C  
ATOM   3880  CD1 LEU B 288      17.504  -5.123  85.004  1.00 22.77           C  
ATOM   3881  CD2 LEU B 288      15.230  -4.072  84.800  1.00 22.16           C  
ATOM   3882  H   LEU B 288      20.093  -3.251  83.678  1.00 19.70           H  
ATOM   3883  HA  LEU B 288      17.691  -2.496  82.084  1.00 19.56           H  
ATOM   3884  HB3 LEU B 288      16.477  -1.980  84.059  1.00 20.57           H  
ATOM   3885  HB2 LEU B 288      17.742  -2.484  85.134  1.00 20.57           H  
ATOM   3886  HG  LEU B 288      16.545  -4.483  83.187  1.00 21.07           H  
ATOM   3887 HD11 LEU B 288      16.915  -5.989  85.301  1.00 22.77           H  
ATOM   3888 HD12 LEU B 288      18.337  -5.505  84.420  1.00 22.77           H  
ATOM   3889 HD13 LEU B 288      17.918  -4.679  85.910  1.00 22.77           H  
ATOM   3890 HD21 LEU B 288      14.729  -5.036  84.707  1.00 22.16           H  
ATOM   3891 HD22 LEU B 288      15.248  -3.808  85.858  1.00 22.16           H  
ATOM   3892 HD23 LEU B 288      14.610  -3.340  84.287  1.00 22.16           H  
ATOM   3893  N   PRO B 289      19.606  -0.554  82.016  1.00 20.34           N  
ATOM   3894  CA  PRO B 289      20.164   0.814  81.949  1.00 19.49           C  
ATOM   3895  C   PRO B 289      19.097   1.911  81.781  1.00 20.07           C  
ATOM   3896  O   PRO B 289      18.110   1.708  81.076  1.00 19.61           O  
ATOM   3897  CB  PRO B 289      21.069   0.768  80.707  1.00 22.02           C  
ATOM   3898  CG  PRO B 289      20.390  -0.252  79.812  1.00 20.91           C  
ATOM   3899  CD  PRO B 289      19.980  -1.315  80.817  1.00 22.03           C  
ATOM   3900  HA  PRO B 289      20.761   1.021  82.839  1.00 19.49           H  
ATOM   3901  HB3 PRO B 289      22.063   0.415  80.988  1.00 22.02           H  
ATOM   3902  HB2 PRO B 289      21.198   1.733  80.219  1.00 22.02           H  
ATOM   3903  HG3 PRO B 289      21.008  -0.613  78.996  1.00 20.91           H  
ATOM   3904  HG2 PRO B 289      19.496   0.184  79.369  1.00 20.91           H  
ATOM   3905  HD2 PRO B 289      19.190  -1.951  80.420  1.00 22.03           H  
ATOM   3906  HD3 PRO B 289      20.834  -1.948  81.056  1.00 22.03           H  
ATOM   3907  N   PHE B 290      19.356   3.072  82.397  1.00 20.11           N  
ATOM   3908  CA  PHE B 290      18.607   4.310  82.191  1.00 20.52           C  
ATOM   3909  C   PHE B 290      19.486   5.494  82.612  1.00 23.69           C  
ATOM   3910  O   PHE B 290      20.303   5.355  83.523  1.00 22.65           O  
ATOM   3911  CB  PHE B 290      17.222   4.264  82.884  1.00 20.76           C  
ATOM   3912  CG  PHE B 290      17.199   4.194  84.400  1.00 22.33           C  
ATOM   3913  CD1 PHE B 290      17.439   2.971  85.058  1.00 22.86           C  
ATOM   3914  CD2 PHE B 290      17.043   5.366  85.166  1.00 23.23           C  
ATOM   3915  CE1 PHE B 290      17.452   2.920  86.443  1.00 23.64           C  
ATOM   3916  CE2 PHE B 290      17.057   5.294  86.551  1.00 23.05           C  
ATOM   3917  CZ  PHE B 290      17.245   4.074  87.187  1.00 22.73           C  
ATOM   3918  H   PHE B 290      20.182   3.160  82.971  1.00 20.11           H  
ATOM   3919  HA  PHE B 290      18.435   4.410  81.121  1.00 20.52           H  
ATOM   3920  HB3 PHE B 290      16.651   3.414  82.514  1.00 20.76           H  
ATOM   3921  HB2 PHE B 290      16.647   5.141  82.579  1.00 20.76           H  
ATOM   3922  HD1 PHE B 290      17.601   2.072  84.485  1.00 22.86           H  
ATOM   3923  HD2 PHE B 290      16.897   6.315  84.676  1.00 23.23           H  
ATOM   3924  HE1 PHE B 290      17.622   1.978  86.943  1.00 23.64           H  
ATOM   3925  HE2 PHE B 290      16.919   6.192  87.136  1.00 23.05           H  
ATOM   3926  HZ  PHE B 290      17.236   4.024  88.263  1.00 22.73           H  
ATOM   3927  N   ASN B 291      19.307   6.632  81.923  1.00 21.39           N  
ATOM   3928  CA  ASN B 291      20.041   7.885  82.151  1.00 21.83           C  
ATOM   3929  C   ASN B 291      19.205   8.937  82.914  1.00 23.59           C  
ATOM   3930  O   ASN B 291      19.767   9.942  83.346  1.00 26.53           O  
ATOM   3931  CB  ASN B 291      20.601   8.411  80.800  1.00 22.37           C  
ATOM   3932  CG  ASN B 291      19.558   8.708  79.712  1.00 24.23           C  
ATOM   3933  ND2 ASN B 291      19.812   8.271  78.478  1.00 30.86           N  
ATOM   3934  OD1 ASN B 291      18.538   9.338  79.974  1.00 23.57           O  
ATOM   3935  H   ASN B 291      18.622   6.652  81.177  1.00 21.39           H  
ATOM   3936  HA  ASN B 291      20.906   7.675  82.781  1.00 21.83           H  
ATOM   3937  HB3 ASN B 291      21.306   7.678  80.405  1.00 22.37           H  
ATOM   3938  HB2 ASN B 291      21.183   9.318  80.967  1.00 22.37           H  
ATOM   3939 HD22 ASN B 291      19.162   8.455  77.728  1.00 30.86           H  
ATOM   3940 HD21 ASN B 291      20.663   7.757  78.279  1.00 30.86           H  
ATOM   3941  N   THR B 292      17.906   8.671  83.094  1.00 23.91           N  
ATOM   3942  CA  THR B 292      16.900   9.506  83.741  1.00 22.44           C  
ATOM   3943  C   THR B 292      16.948   9.390  85.279  1.00 22.53           C  
ATOM   3944  O   THR B 292      17.703   8.590  85.843  1.00 22.93           O  
ATOM   3945  CB  THR B 292      15.507   9.068  83.186  1.00 25.12           C  
ATOM   3946  CG2 THR B 292      15.362   9.356  81.693  1.00 23.38           C  
ATOM   3947  OG1 THR B 292      15.184   7.693  83.371  1.00 21.99           O  
ATOM   3948  H   THR B 292      17.552   7.795  82.738  1.00 23.91           H  
ATOM   3949  HA  THR B 292      17.087  10.550  83.479  1.00 22.44           H  
ATOM   3950  HB  THR B 292      14.741   9.657  83.683  1.00 25.12           H  
ATOM   3951 HG21 THR B 292      14.364   9.103  81.333  1.00 23.38           H  
ATOM   3952 HG22 THR B 292      15.533  10.410  81.473  1.00 23.38           H  
ATOM   3953 HG23 THR B 292      16.085   8.777  81.124  1.00 23.38           H  
ATOM   3954  HG1 THR B 292      14.677   7.574  84.172  1.00 21.99           H  
ATOM   3955  N   GLU B 293      16.134  10.205  85.970  1.00 22.77           N  
ATOM   3956  CA  GLU B 293      16.000  10.204  87.433  1.00 23.45           C  
ATOM   3957  C   GLU B 293      15.448   8.888  88.012  1.00 22.19           C  
ATOM   3958  O   GLU B 293      15.841   8.508  89.116  1.00 23.29           O  
ATOM   3959  CB  GLU B 293      15.105  11.374  87.878  1.00 24.99           C  
ATOM   3960  CG  GLU B 293      15.586  12.767  87.411  1.00 27.03           C  
ATOM   3961  CD  GLU B 293      14.712  13.948  87.870  1.00 28.40           C  
ATOM   3962  OE1 GLU B 293      13.604  13.718  88.404  1.00 29.67           O  
ATOM   3963  OE2 GLU B 293      15.176  15.090  87.661  1.00 33.50           O1-
ATOM   3964  H   GLU B 293      15.582  10.898  85.485  1.00 22.77           H  
ATOM   3965  HA  GLU B 293      16.997  10.355  87.853  1.00 23.45           H  
ATOM   3966  HB3 GLU B 293      15.039  11.374  88.967  1.00 24.99           H  
ATOM   3967  HB2 GLU B 293      14.093  11.196  87.516  1.00 24.99           H  
ATOM   3968  HG3 GLU B 293      15.630  12.800  86.322  1.00 27.03           H  
ATOM   3969  HG2 GLU B 293      16.605  12.929  87.766  1.00 27.03           H  
ATOM   3970  N   GLY B 294      14.570   8.214  87.256  1.00 23.69           N  
ATOM   3971  CA  GLY B 294      14.036   6.917  87.635  1.00 21.14           C  
ATOM   3972  C   GLY B 294      13.538   6.179  86.391  1.00 22.00           C  
ATOM   3973  O   GLY B 294      13.272   6.773  85.347  1.00 22.08           O  
ATOM   3974  H   GLY B 294      14.259   8.598  86.374  1.00 23.69           H  
ATOM   3975  HA3 GLY B 294      13.210   7.058  88.333  1.00 21.14           H  
ATOM   3976  HA2 GLY B 294      14.792   6.314  88.139  1.00 21.14           H  
ATOM   3977  N   MET B 295      13.361   4.864  86.555  1.00 19.54           N  
ATOM   3978  CA  MET B 295      12.650   3.986  85.640  1.00 19.38           C  
ATOM   3979  C   MET B 295      11.924   2.943  86.488  1.00 18.04           C  
ATOM   3980  O   MET B 295      12.586   2.201  87.217  1.00 19.62           O  
ATOM   3981  CB  MET B 295      13.618   3.373  84.595  1.00 18.85           C  
ATOM   3982  CG  MET B 295      12.969   2.358  83.631  1.00 18.62           C  
ATOM   3983  SD  MET B 295      14.023   1.789  82.264  1.00 20.77           S  
ATOM   3984  CE  MET B 295      15.043   0.551  83.107  1.00 21.03           C  
ATOM   3985  H   MET B 295      13.574   4.458  87.456  1.00 19.54           H  
ATOM   3986  HA  MET B 295      11.888   4.566  85.125  1.00 19.38           H  
ATOM   3987  HB3 MET B 295      14.443   2.884  85.114  1.00 18.85           H  
ATOM   3988  HB2 MET B 295      14.070   4.176  84.012  1.00 18.85           H  
ATOM   3989  HG3 MET B 295      12.083   2.807  83.184  1.00 18.62           H  
ATOM   3990  HG2 MET B 295      12.622   1.479  84.173  1.00 18.62           H  
ATOM   3991  HE1 MET B 295      15.784   0.144  82.419  1.00 21.03           H  
ATOM   3992  HE2 MET B 295      15.567   0.993  83.952  1.00 21.03           H  
ATOM   3993  HE3 MET B 295      14.423  -0.269  83.470  1.00 21.03           H  
ATOM   3994  N   TYR B 296      10.587   2.885  86.354  1.00 18.12           N  
ATOM   3995  CA  TYR B 296       9.753   1.804  86.886  1.00 17.94           C  
ATOM   3996  C   TYR B 296      10.183   0.488  86.230  1.00 18.69           C  
ATOM   3997  O   TYR B 296      10.189   0.416  85.002  1.00 18.79           O  
ATOM   3998  CB  TYR B 296       8.266   2.077  86.579  1.00 18.77           C  
ATOM   3999  CG  TYR B 296       7.683   3.332  87.199  1.00 19.76           C  
ATOM   4000  CD1 TYR B 296       7.568   3.434  88.599  1.00 21.68           C  
ATOM   4001  CD2 TYR B 296       7.240   4.394  86.383  1.00 22.72           C  
ATOM   4002  CE1 TYR B 296       7.050   4.605  89.184  1.00 22.09           C  
ATOM   4003  CE2 TYR B 296       6.699   5.556  86.966  1.00 26.08           C  
ATOM   4004  CZ  TYR B 296       6.615   5.667  88.369  1.00 25.56           C  
ATOM   4005  OH  TYR B 296       6.121   6.802  88.942  1.00 30.20           O  
ATOM   4006  H   TYR B 296      10.123   3.533  85.730  1.00 18.12           H  
ATOM   4007  HA  TYR B 296       9.898   1.745  87.966  1.00 17.94           H  
ATOM   4008  HB3 TYR B 296       7.661   1.234  86.918  1.00 18.77           H  
ATOM   4009  HB2 TYR B 296       8.126   2.133  85.501  1.00 18.77           H  
ATOM   4010  HD1 TYR B 296       7.879   2.612  89.223  1.00 21.68           H  
ATOM   4011  HD2 TYR B 296       7.313   4.323  85.307  1.00 22.72           H  
ATOM   4012  HE1 TYR B 296       6.979   4.685  90.259  1.00 22.09           H  
ATOM   4013  HE2 TYR B 296       6.367   6.366  86.335  1.00 26.08           H  
ATOM   4014  HH  TYR B 296       5.846   7.462  88.301  1.00 30.20           H  
ATOM   4015  N   ARG B 297      10.593  -0.491  87.046  1.00 17.94           N  
ATOM   4016  CA  ARG B 297      11.191  -1.727  86.561  1.00 18.64           C  
ATOM   4017  C   ARG B 297      11.123  -2.837  87.608  1.00 19.61           C  
ATOM   4018  O   ARG B 297      10.964  -2.575  88.801  1.00 19.75           O  
ATOM   4019  CB  ARG B 297      12.642  -1.454  86.088  1.00 18.76           C  
ATOM   4020  CG  ARG B 297      13.642  -1.134  87.217  1.00 19.84           C  
ATOM   4021  CD  ARG B 297      14.966  -0.563  86.691  1.00 19.69           C  
ATOM   4022  NE  ARG B 297      15.973  -0.430  87.759  1.00 20.76           N  
ATOM   4023  CZ  ARG B 297      16.058   0.531  88.700  1.00 21.08           C  
ATOM   4024  NH1 ARG B 297      15.189   1.549  88.777  1.00 19.46           N  
ATOM   4025  NH2 ARG B 297      17.048   0.473  89.600  1.00 22.15           N1+
ATOM   4026  H   ARG B 297      10.590  -0.360  88.050  1.00 17.94           H  
ATOM   4027  HA  ARG B 297      10.598  -2.074  85.719  1.00 18.64           H  
ATOM   4028  HB3 ARG B 297      12.649  -0.648  85.354  1.00 18.76           H  
ATOM   4029  HB2 ARG B 297      12.999  -2.329  85.548  1.00 18.76           H  
ATOM   4030  HG3 ARG B 297      13.812  -1.990  87.872  1.00 19.84           H  
ATOM   4031  HG2 ARG B 297      13.178  -0.372  87.842  1.00 19.84           H  
ATOM   4032  HD3 ARG B 297      14.790   0.440  86.302  1.00 19.69           H  
ATOM   4033  HD2 ARG B 297      15.345  -1.142  85.851  1.00 19.69           H  
ATOM   4034  HE  ARG B 297      16.650  -1.178  87.794  1.00 20.76           H  
ATOM   4035 HH12 ARG B 297      15.297   2.257  89.491  1.00 19.46           H  
ATOM   4036 HH11 ARG B 297      14.418   1.618  88.124  1.00 19.46           H  
ATOM   4037 HH22 ARG B 297      17.121   1.186  90.313  1.00 22.15           H  
ATOM   4038 HH21 ARG B 297      17.720  -0.280  89.581  1.00 22.15           H  
ATOM   4039  N   ALA B 298      11.318  -4.063  87.110  1.00 19.32           N  
ATOM   4040  CA  ALA B 298      11.568  -5.253  87.904  1.00 20.01           C  
ATOM   4041  C   ALA B 298      12.196  -6.335  87.026  1.00 21.60           C  
ATOM   4042  O   ALA B 298      12.108  -6.265  85.801  1.00 20.57           O  
ATOM   4043  CB  ALA B 298      10.279  -5.746  88.579  1.00 20.63           C  
ATOM   4044  H   ALA B 298      11.426  -4.183  86.111  1.00 19.32           H  
ATOM   4045  HA  ALA B 298      12.303  -4.985  88.662  1.00 20.01           H  
ATOM   4046  HB1 ALA B 298      10.476  -6.623  89.192  1.00 20.63           H  
ATOM   4047  HB2 ALA B 298       9.877  -4.987  89.244  1.00 20.63           H  
ATOM   4048  HB3 ALA B 298       9.507  -6.002  87.853  1.00 20.63           H  
ATOM   4049  N   TRP B 299      12.821  -7.319  87.681  1.00 21.09           N  
ATOM   4050  CA  TRP B 299      13.456  -8.466  87.044  1.00 20.23           C  
ATOM   4051  C   TRP B 299      13.613  -9.593  88.067  1.00 22.69           C  
ATOM   4052  O   TRP B 299      13.656  -9.333  89.269  1.00 22.09           O  
ATOM   4053  CB  TRP B 299      14.818  -8.058  86.435  1.00 22.63           C  
ATOM   4054  CG  TRP B 299      15.868  -7.596  87.406  1.00 25.72           C  
ATOM   4055  CD1 TRP B 299      16.002  -6.334  87.873  1.00 29.17           C  
ATOM   4056  CD2 TRP B 299      16.860  -8.393  88.123  1.00 34.34           C  
ATOM   4057  CE2 TRP B 299      17.595  -7.527  88.989  1.00 33.68           C  
ATOM   4058  CE3 TRP B 299      17.208  -9.765  88.144  1.00 34.22           C  
ATOM   4059  NE1 TRP B 299      17.035  -6.283  88.784  1.00 34.91           N  
ATOM   4060  CZ2 TRP B 299      18.623  -7.994  89.826  1.00 42.92           C  
ATOM   4061  CZ3 TRP B 299      18.224 -10.248  88.993  1.00 41.99           C  
ATOM   4062  CH2 TRP B 299      18.935  -9.365  89.830  1.00 40.08           C  
ATOM   4063  H   TRP B 299      12.869  -7.297  88.692  1.00 21.09           H  
ATOM   4064  HA  TRP B 299      12.790  -8.825  86.263  1.00 20.23           H  
ATOM   4065  HB3 TRP B 299      14.674  -7.278  85.687  1.00 22.63           H  
ATOM   4066  HB2 TRP B 299      15.231  -8.905  85.886  1.00 22.63           H  
ATOM   4067  HD1 TRP B 299      15.385  -5.502  87.565  1.00 29.17           H  
ATOM   4068  HE3 TRP B 299      16.677 -10.458  87.508  1.00 34.22           H  
ATOM   4069  HE1 TRP B 299      17.310  -5.432  89.252  1.00 34.91           H  
ATOM   4070  HZ2 TRP B 299      19.154  -7.312  90.473  1.00 42.92           H  
ATOM   4071  HZ3 TRP B 299      18.458 -11.301  89.009  1.00 41.99           H  
ATOM   4072  HH2 TRP B 299      19.713  -9.742  90.478  1.00 40.08           H  
ATOM   4073  N   GLY B 300      13.748 -10.824  87.564  1.00 21.39           N  
ATOM   4074  CA  GLY B 300      14.062 -11.960  88.411  1.00 22.52           C  
ATOM   4075  C   GLY B 300      14.201 -13.208  87.545  1.00 23.44           C  
ATOM   4076  O   GLY B 300      13.508 -13.374  86.539  1.00 23.33           O  
ATOM   4077  H   GLY B 300      13.687 -10.983  86.566  1.00 21.39           H  
ATOM   4078  HA3 GLY B 300      13.267 -12.105  89.140  1.00 22.52           H  
ATOM   4079  HA2 GLY B 300      14.986 -11.774  88.961  1.00 22.52           H  
ATOM   4080  N   TYR B 301      15.087 -14.109  87.995  1.00 25.30           N  
ATOM   4081  CA  TYR B 301      15.280 -15.451  87.452  1.00 25.87           C  
ATOM   4082  C   TYR B 301      14.149 -16.381  87.919  1.00 26.67           C  
ATOM   4083  O   TYR B 301      13.639 -16.210  89.027  1.00 29.33           O  
ATOM   4084  CB  TYR B 301      16.666 -15.968  87.889  1.00 25.15           C  
ATOM   4085  CG  TYR B 301      17.832 -15.254  87.225  1.00 29.39           C  
ATOM   4086  CD1 TYR B 301      18.397 -15.772  86.040  1.00 30.94           C  
ATOM   4087  CD2 TYR B 301      18.342 -14.056  87.770  1.00 33.23           C  
ATOM   4088  CE1 TYR B 301      19.430 -15.077  85.382  1.00 29.64           C  
ATOM   4089  CE2 TYR B 301      19.381 -13.366  87.117  1.00 34.03           C  
ATOM   4090  CZ  TYR B 301      19.916 -13.867  85.916  1.00 35.24           C  
ATOM   4091  OH  TYR B 301      20.898 -13.173  85.271  1.00 35.60           O  
ATOM   4092  H   TYR B 301      15.610 -13.903  88.833  1.00 25.30           H  
ATOM   4093  HA  TYR B 301      15.264 -15.395  86.364  1.00 25.87           H  
ATOM   4094  HB3 TYR B 301      16.748 -17.024  87.638  1.00 25.15           H  
ATOM   4095  HB2 TYR B 301      16.773 -15.911  88.974  1.00 25.15           H  
ATOM   4096  HD1 TYR B 301      18.016 -16.685  85.608  1.00 30.94           H  
ATOM   4097  HD2 TYR B 301      17.925 -13.657  88.683  1.00 33.23           H  
ATOM   4098  HE1 TYR B 301      19.835 -15.473  84.463  1.00 29.64           H  
ATOM   4099  HE2 TYR B 301      19.762 -12.443  87.528  1.00 34.03           H  
ATOM   4100  HH  TYR B 301      21.080 -13.522  84.392  1.00 35.60           H  
ATOM   4101  N   ALA B 302      13.774 -17.344  87.063  1.00 25.97           N  
ATOM   4102  CA  ALA B 302      12.700 -18.311  87.308  1.00 29.79           C  
ATOM   4103  C   ALA B 302      12.987 -19.204  88.531  1.00 31.31           C  
ATOM   4104  O   ALA B 302      14.030 -19.857  88.570  1.00 30.68           O  
ATOM   4105  CB  ALA B 302      12.504 -19.149  86.034  1.00 34.75           C  
ATOM   4106  H   ALA B 302      14.242 -17.422  86.169  1.00 25.97           H  
ATOM   4107  HA  ALA B 302      11.781 -17.749  87.486  1.00 29.79           H  
ATOM   4108  HB1 ALA B 302      11.676 -19.847  86.141  1.00 34.75           H  
ATOM   4109  HB2 ALA B 302      12.282 -18.511  85.179  1.00 34.75           H  
ATOM   4110  HB3 ALA B 302      13.394 -19.729  85.789  1.00 34.75           H  
ATOM   4111  N   GLY B 303      12.068 -19.193  89.511  1.00 38.39           N  
ATOM   4112  CA  GLY B 303      12.199 -19.936  90.769  1.00 42.85           C  
ATOM   4113  C   GLY B 303      13.035 -19.198  91.834  1.00 47.33           C  
ATOM   4114  O   GLY B 303      13.314 -19.789  92.876  1.00 47.85           O  
ATOM   4115  H   GLY B 303      11.229 -18.641  89.401  1.00 38.39           H  
ATOM   4116  HA3 GLY B 303      12.622 -20.926  90.589  1.00 42.85           H  
ATOM   4117  HA2 GLY B 303      11.201 -20.093  91.177  1.00 42.85           H  
ATOM   4118  N   ASP B 304      13.420 -17.933  91.590  1.00 38.43           N  
ATOM   4119  CA  ASP B 304      14.133 -17.052  92.523  1.00 38.71           C  
ATOM   4120  C   ASP B 304      13.205 -15.872  92.889  1.00 36.61           C  
ATOM   4121  O   ASP B 304      12.162 -15.688  92.261  1.00 35.19           O  
ATOM   4122  CB  ASP B 304      15.457 -16.562  91.869  1.00 38.33           C  
ATOM   4123  CG  ASP B 304      16.569 -16.025  92.793  1.00 41.81           C  
ATOM   4124  OD1 ASP B 304      16.476 -16.188  94.031  1.00 41.86           O  
ATOM   4125  OD2 ASP B 304      17.554 -15.510  92.220  1.00 44.65           O1-
ATOM   4126  H   ASP B 304      13.151 -17.502  90.717  1.00 38.43           H  
ATOM   4127  HA  ASP B 304      14.351 -17.595  93.444  1.00 38.71           H  
ATOM   4128  HB3 ASP B 304      15.231 -15.797  91.124  1.00 38.33           H  
ATOM   4129  HB2 ASP B 304      15.887 -17.384  91.295  1.00 38.33           H  
ATOM   4130  N   THR B 305      13.589 -15.088  93.909  1.00 40.27           N  
ATOM   4131  CA  THR B 305      12.867 -13.892  94.349  1.00 38.13           C  
ATOM   4132  C   THR B 305      13.216 -12.687  93.432  1.00 33.40           C  
ATOM   4133  O   THR B 305      14.401 -12.448  93.188  1.00 34.53           O  
ATOM   4134  CB  THR B 305      13.271 -13.523  95.804  1.00 45.01           C  
ATOM   4135  CG2 THR B 305      12.919 -14.622  96.819  1.00 43.15           C  
ATOM   4136  OG1 THR B 305      14.648 -13.217  95.945  1.00 47.31           O  
ATOM   4137  H   THR B 305      14.466 -15.278  94.378  1.00 40.27           H  
ATOM   4138  HA  THR B 305      11.804 -14.130  94.341  1.00 38.13           H  
ATOM   4139  HB  THR B 305      12.722 -12.625  96.092  1.00 45.01           H  
ATOM   4140 HG21 THR B 305      13.162 -14.309  97.835  1.00 43.15           H  
ATOM   4141 HG22 THR B 305      11.854 -14.852  96.791  1.00 43.15           H  
ATOM   4142 HG23 THR B 305      13.465 -15.545  96.619  1.00 43.15           H  
ATOM   4143  HG1 THR B 305      14.880 -12.546  95.297  1.00 47.31           H  
ATOM   4144  N   PRO B 306      12.197 -11.954  92.921  1.00 33.41           N  
ATOM   4145  CA  PRO B 306      12.436 -10.767  92.082  1.00 32.05           C  
ATOM   4146  C   PRO B 306      12.974  -9.548  92.847  1.00 31.37           C  
ATOM   4147  O   PRO B 306      12.698  -9.380  94.035  1.00 27.97           O  
ATOM   4148  CB  PRO B 306      11.060 -10.458  91.480  1.00 32.47           C  
ATOM   4149  CG  PRO B 306      10.059 -10.997  92.488  1.00 37.13           C  
ATOM   4150  CD  PRO B 306      10.764 -12.216  93.075  1.00 34.17           C  
ATOM   4151  HA  PRO B 306      13.136 -11.019  91.283  1.00 32.05           H  
ATOM   4152  HB3 PRO B 306      10.974 -10.976  90.528  1.00 32.47           H  
ATOM   4153  HB2 PRO B 306      10.900  -9.398  91.274  1.00 32.47           H  
ATOM   4154  HG3 PRO B 306       9.086 -11.229  92.053  1.00 37.13           H  
ATOM   4155  HG2 PRO B 306       9.905 -10.256  93.273  1.00 37.13           H  
ATOM   4156  HD2 PRO B 306      10.465 -12.365  94.113  1.00 34.17           H  
ATOM   4157  HD3 PRO B 306      10.508 -13.113  92.509  1.00 34.17           H  
ATOM   4158  N   THR B 307      13.700  -8.706  92.101  1.00 23.25           N  
ATOM   4159  CA  THR B 307      14.138  -7.374  92.499  1.00 24.68           C  
ATOM   4160  C   THR B 307      13.299  -6.346  91.719  1.00 23.23           C  
ATOM   4161  O   THR B 307      13.185  -6.462  90.500  1.00 21.54           O  
ATOM   4162  CB  THR B 307      15.626  -7.167  92.114  1.00 28.34           C  
ATOM   4163  CG2 THR B 307      16.179  -5.738  92.283  1.00 30.65           C  
ATOM   4164  OG1 THR B 307      16.420  -8.030  92.903  1.00 34.37           O  
ATOM   4165  H   THR B 307      13.846  -8.930  91.123  1.00 23.25           H  
ATOM   4166  HA  THR B 307      14.009  -7.219  93.573  1.00 24.68           H  
ATOM   4167  HB  THR B 307      15.769  -7.471  91.077  1.00 28.34           H  
ATOM   4168 HG21 THR B 307      17.254  -5.714  92.100  1.00 30.65           H  
ATOM   4169 HG22 THR B 307      15.724  -5.037  91.584  1.00 30.65           H  
ATOM   4170 HG23 THR B 307      16.006  -5.364  93.293  1.00 30.65           H  
ATOM   4171  HG1 THR B 307      16.149  -8.935  92.729  1.00 34.37           H  
ATOM   4172  N   THR B 308      12.755  -5.354  92.438  1.00 22.22           N  
ATOM   4173  CA  THR B 308      12.004  -4.222  91.888  1.00 22.40           C  
ATOM   4174  C   THR B 308      12.807  -2.919  92.093  1.00 24.97           C  
ATOM   4175  O   THR B 308      13.662  -2.857  92.979  1.00 26.97           O  
ATOM   4176  CB  THR B 308      10.647  -4.062  92.625  1.00 24.65           C  
ATOM   4177  CG2 THR B 308       9.723  -5.279  92.492  1.00 25.49           C  
ATOM   4178  OG1 THR B 308      10.821  -3.793  94.006  1.00 27.33           O  
ATOM   4179  H   THR B 308      12.892  -5.331  93.438  1.00 22.22           H  
ATOM   4180  HA  THR B 308      11.817  -4.353  90.823  1.00 22.40           H  
ATOM   4181  HB  THR B 308      10.117  -3.211  92.194  1.00 24.65           H  
ATOM   4182 HG21 THR B 308       8.763  -5.075  92.964  1.00 25.49           H  
ATOM   4183 HG22 THR B 308       9.524  -5.519  91.448  1.00 25.49           H  
ATOM   4184 HG23 THR B 308      10.145  -6.167  92.963  1.00 25.49           H  
ATOM   4185  HG1 THR B 308      11.321  -2.978  94.102  1.00 27.33           H  
ATOM   4186  N   GLY B 309      12.503  -1.895  91.280  1.00 21.35           N  
ATOM   4187  CA  GLY B 309      13.142  -0.588  91.392  1.00 21.63           C  
ATOM   4188  C   GLY B 309      12.240   0.499  90.802  1.00 23.40           C  
ATOM   4189  O   GLY B 309      11.408   0.242  89.930  1.00 21.55           O  
ATOM   4190  H   GLY B 309      11.799  -2.003  90.560  1.00 21.35           H  
ATOM   4191  HA3 GLY B 309      14.089  -0.603  90.850  1.00 21.63           H  
ATOM   4192  HA2 GLY B 309      13.360  -0.347  92.435  1.00 21.63           H  
ATOM   4193  N   ILE B 310      12.469   1.736  91.268  1.00 20.71           N  
ATOM   4194  CA  ILE B 310      11.904   2.971  90.721  1.00 21.01           C  
ATOM   4195  C   ILE B 310      13.050   3.971  90.486  1.00 23.34           C  
ATOM   4196  O   ILE B 310      13.124   4.542  89.404  1.00 22.88           O  
ATOM   4197  CB  ILE B 310      10.840   3.634  91.656  1.00 21.15           C  
ATOM   4198  CG1 ILE B 310       9.641   2.685  91.891  1.00 21.81           C  
ATOM   4199  CG2 ILE B 310      10.347   5.008  91.135  1.00 23.08           C  
ATOM   4200  CD1 ILE B 310       8.563   3.232  92.839  1.00 24.31           C  
ATOM   4201  H   ILE B 310      13.160   1.858  91.993  1.00 20.71           H  
ATOM   4202  HA  ILE B 310      11.441   2.775  89.752  1.00 21.01           H  
ATOM   4203  HB  ILE B 310      11.303   3.806  92.628  1.00 21.15           H  
ATOM   4204 HG13 ILE B 310       9.992   1.737  92.296  1.00 21.81           H  
ATOM   4205 HG12 ILE B 310       9.184   2.438  90.936  1.00 21.81           H  
ATOM   4206 HG21 ILE B 310       9.609   5.456  91.799  1.00 23.08           H  
ATOM   4207 HG22 ILE B 310      11.147   5.743  91.058  1.00 23.08           H  
ATOM   4208 HG23 ILE B 310       9.891   4.912  90.149  1.00 23.08           H  
ATOM   4209 HD11 ILE B 310       7.905   2.434  93.173  1.00 24.31           H  
ATOM   4210 HD12 ILE B 310       9.002   3.693  93.724  1.00 24.31           H  
ATOM   4211 HD13 ILE B 310       7.933   3.973  92.348  1.00 24.31           H  
ATOM   4212  N   TYR B 311      13.924   4.150  91.490  1.00 22.12           N  
ATOM   4213  CA  TYR B 311      15.018   5.126  91.492  1.00 22.56           C  
ATOM   4214  C   TYR B 311      16.369   4.461  91.184  1.00 25.40           C  
ATOM   4215  O   TYR B 311      16.447   3.235  91.093  1.00 24.87           O  
ATOM   4216  CB  TYR B 311      15.036   5.815  92.872  1.00 22.75           C  
ATOM   4217  CG  TYR B 311      13.717   6.479  93.221  1.00 23.66           C  
ATOM   4218  CD1 TYR B 311      13.322   7.643  92.532  1.00 24.86           C  
ATOM   4219  CD2 TYR B 311      12.857   5.909  94.185  1.00 23.28           C  
ATOM   4220  CE1 TYR B 311      12.075   8.228  92.806  1.00 27.37           C  
ATOM   4221  CE2 TYR B 311      11.607   6.498  94.455  1.00 22.60           C  
ATOM   4222  CZ  TYR B 311      11.218   7.662  93.766  1.00 29.48           C  
ATOM   4223  OH  TYR B 311      10.021   8.256  94.024  1.00 32.84           O  
ATOM   4224  H   TYR B 311      13.795   3.644  92.353  1.00 22.12           H  
ATOM   4225  HA  TYR B 311      14.845   5.886  90.728  1.00 22.56           H  
ATOM   4226  HB3 TYR B 311      15.814   6.579  92.906  1.00 22.75           H  
ATOM   4227  HB2 TYR B 311      15.289   5.093  93.651  1.00 22.75           H  
ATOM   4228  HD1 TYR B 311      13.966   8.082  91.783  1.00 24.86           H  
ATOM   4229  HD2 TYR B 311      13.146   5.010  94.710  1.00 23.28           H  
ATOM   4230  HE1 TYR B 311      11.774   9.114  92.277  1.00 27.37           H  
ATOM   4231  HE2 TYR B 311      10.951   6.055  95.190  1.00 22.60           H  
ATOM   4232  HH  TYR B 311       9.590   7.936  94.825  1.00 32.84           H  
ATOM   4233  N   ARG B 312      17.412   5.295  91.025  1.00 29.11           N  
ATOM   4234  CA  ARG B 312      18.795   4.883  90.758  1.00 30.72           C  
ATOM   4235  C   ARG B 312      19.413   4.009  91.866  1.00 39.25           C  
ATOM   4236  O   ARG B 312      18.994   4.079  93.021  1.00 40.79           O  
ATOM   4237  CB  ARG B 312      19.670   6.123  90.481  1.00 33.42           C  
ATOM   4238  CG  ARG B 312      19.166   6.973  89.296  1.00 33.59           C  
ATOM   4239  CD  ARG B 312      20.174   8.018  88.779  1.00 39.19           C  
ATOM   4240  NE  ARG B 312      21.323   7.400  88.086  1.00 45.32           N  
ATOM   4241  CZ  ARG B 312      21.355   6.939  86.821  1.00 44.42           C  
ATOM   4242  NH1 ARG B 312      20.311   7.060  85.992  1.00 37.21           N  
ATOM   4243  NH2 ARG B 312      22.460   6.331  86.370  1.00 52.50           N1+
ATOM   4244  H   ARG B 312      17.263   6.290  91.114  1.00 29.11           H  
ATOM   4245  HA  ARG B 312      18.781   4.276  89.851  1.00 30.72           H  
ATOM   4246  HB3 ARG B 312      20.689   5.793  90.279  1.00 33.42           H  
ATOM   4247  HB2 ARG B 312      19.728   6.746  91.375  1.00 33.42           H  
ATOM   4248  HG3 ARG B 312      18.204   7.442  89.498  1.00 33.59           H  
ATOM   4249  HG2 ARG B 312      18.976   6.268  88.487  1.00 33.59           H  
ATOM   4250  HD3 ARG B 312      20.621   8.508  89.643  1.00 39.19           H  
ATOM   4251  HD2 ARG B 312      19.691   8.810  88.205  1.00 39.19           H  
ATOM   4252  HE  ARG B 312      22.147   7.270  88.656  1.00 45.32           H  
ATOM   4253 HH12 ARG B 312      20.341   6.647  85.067  1.00 37.21           H  
ATOM   4254 HH11 ARG B 312      19.473   7.547  86.284  1.00 37.21           H  
ATOM   4255 HH22 ARG B 312      22.491   5.972  85.426  1.00 52.50           H  
ATOM   4256 HH21 ARG B 312      23.269   6.226  86.964  1.00 52.50           H  
ATOM   4257  N   GLU B 313      20.399   3.190  91.448  1.00 52.93           N  
ATOM   4258  CA  GLU B 313      21.132   2.147  92.191  1.00 62.87           C  
ATOM   4259  C   GLU B 313      20.214   0.945  92.295  1.00 69.57           C  
ATOM   4260  O   GLU B 313      20.634  -0.185  92.541  1.00 78.20           O  
ATOM   4261  CB  GLU B 313      21.675   2.586  93.579  1.00 66.65           C  
ATOM   4262  CG  GLU B 313      22.588   3.836  93.536  1.00 65.83           C  
ATOM   4263  CD  GLU B 313      23.269   4.209  94.866  1.00 77.02           C  
ATOM   4264  OE1 GLU B 313      23.288   3.374  95.799  1.00 76.89           O  
ATOM   4265  OE2 GLU B 313      23.784   5.347  94.923  1.00 64.07           O1-
ATOM   4266  H   GLU B 313      20.668   3.255  90.478  1.00 52.93           H  
ATOM   4267  HA  GLU B 313      21.985   1.875  91.568  1.00 62.87           H  
ATOM   4268  HXT GLU B 313      19.149   1.133  92.146  1.00 69.57           H  
ATOM   4269  HB3 GLU B 313      22.238   1.749  93.996  1.00 66.65           H  
ATOM   4270  HB2 GLU B 313      20.857   2.764  94.279  1.00 66.65           H  
ATOM   4271  HG3 GLU B 313      22.012   4.696  93.193  1.00 65.83           H  
ATOM   4272  HG2 GLU B 313      23.374   3.680  92.796  1.00 65.83           H  
TER    4273      GLU B 313
ATOM   4274  N   GLY C   2      34.376  11.452  49.772  1.00 82.45           N1+
ATOM   4275  CA  GLY C   2      35.505  12.025  48.989  1.00 82.44           C  
ATOM   4276  C   GLY C   2      34.942  12.624  47.691  1.00 77.99           C  
ATOM   4277  O   GLY C   2      34.891  13.847  47.562  1.00 76.95           O  
ATOM   4278  H1  GLY C   2      34.702  11.054  50.642  1.00 82.45           H  
ATOM   4279  H2  GLY C   2      33.692  12.160  50.001  1.00 82.45           H  
ATOM   4280  H3  GLY C   2      33.911  10.712  49.264  1.00 82.45           H  
ATOM   4281  HA3 GLY C   2      36.172  11.180  48.815  1.00 82.44           H  
ATOM   4282  HA2 GLY C   2      35.966  12.766  49.645  1.00 82.44           H  
ATOM   4283  N   LYS C   3      34.555  11.770  46.724  1.00 66.70           N  
ATOM   4284  CA  LYS C   3      33.948  12.172  45.454  1.00 49.12           C  
ATOM   4285  C   LYS C   3      32.421  12.081  45.552  1.00 36.21           C  
ATOM   4286  O   LYS C   3      31.905  11.066  46.022  1.00 38.25           O  
ATOM   4287  CB  LYS C   3      34.473  11.262  44.322  1.00 58.21           C  
ATOM   4288  CG  LYS C   3      35.972  11.430  44.006  1.00 68.09           C  
ATOM   4289  CD  LYS C   3      36.336  12.818  43.439  1.00 68.35           C  
ATOM   4290  CE  LYS C   3      37.801  12.951  42.985  1.00 69.83           C  
ATOM   4291  NZ  LYS C   3      38.748  12.938  44.116  1.00 64.01           N1+
ATOM   4292  H   LYS C   3      34.631  10.774  46.872  1.00 66.70           H  
ATOM   4293  HA  LYS C   3      34.205  13.207  45.225  1.00 49.12           H  
ATOM   4294  HB3 LYS C   3      33.910  11.457  43.408  1.00 58.21           H  
ATOM   4295  HB2 LYS C   3      34.275  10.218  44.572  1.00 58.21           H  
ATOM   4296  HG3 LYS C   3      36.258  10.666  43.282  1.00 68.09           H  
ATOM   4297  HG2 LYS C   3      36.557  11.224  44.902  1.00 68.09           H  
ATOM   4298  HD3 LYS C   3      36.122  13.594  44.174  1.00 68.35           H  
ATOM   4299  HD2 LYS C   3      35.687  13.033  42.589  1.00 68.35           H  
ATOM   4300  HE3 LYS C   3      37.932  13.893  42.451  1.00 69.83           H  
ATOM   4301  HE2 LYS C   3      38.058  12.154  42.287  1.00 69.83           H  
ATOM   4302  HZ1 LYS C   3      38.534  13.700  44.744  1.00 64.01           H  
ATOM   4303  HZ2 LYS C   3      38.670  12.062  44.611  1.00 64.01           H  
ATOM   4304  HZ3 LYS C   3      39.690  13.045  43.768  1.00 64.01           H  
ATOM   4305  N   ALA C   4      31.738  13.139  45.083  1.00 25.01           N  
ATOM   4306  CA  ALA C   4      30.280  13.222  45.045  1.00 21.01           C  
ATOM   4307  C   ALA C   4      29.680  12.287  43.983  1.00 19.40           C  
ATOM   4308  O   ALA C   4      30.250  12.131  42.902  1.00 19.64           O  
ATOM   4309  CB  ALA C   4      29.857  14.676  44.807  1.00 19.55           C  
ATOM   4310  H   ALA C   4      32.237  13.930  44.704  1.00 25.01           H  
ATOM   4311  HA  ALA C   4      29.920  12.918  46.029  1.00 21.01           H  
ATOM   4312  HB1 ALA C   4      28.773  14.781  44.853  1.00 19.55           H  
ATOM   4313  HB2 ALA C   4      30.278  15.331  45.569  1.00 19.55           H  
ATOM   4314  HB3 ALA C   4      30.190  15.044  43.838  1.00 19.55           H  
ATOM   4315  N   VAL C   5      28.541  11.678  44.335  1.00 17.39           N  
ATOM   4316  CA  VAL C   5      27.899  10.610  43.576  1.00 16.17           C  
ATOM   4317  C   VAL C   5      26.457  10.417  44.064  1.00 17.27           C  
ATOM   4318  O   VAL C   5      26.193  10.560  45.256  1.00 17.34           O  
ATOM   4319  CB  VAL C   5      28.698   9.269  43.688  1.00 17.82           C  
ATOM   4320  CG1 VAL C   5      29.020   8.839  45.134  1.00 19.71           C  
ATOM   4321  CG2 VAL C   5      28.087   8.085  42.910  1.00 19.00           C  
ATOM   4322  H   VAL C   5      28.117  11.895  45.228  1.00 17.39           H  
ATOM   4323  HA  VAL C   5      27.850  10.925  42.534  1.00 16.17           H  
ATOM   4324  HB  VAL C   5      29.658   9.455  43.214  1.00 17.82           H  
ATOM   4325 HG11 VAL C   5      29.532   7.878  45.154  1.00 19.71           H  
ATOM   4326 HG12 VAL C   5      29.675   9.558  45.627  1.00 19.71           H  
ATOM   4327 HG13 VAL C   5      28.128   8.746  45.745  1.00 19.71           H  
ATOM   4328 HG21 VAL C   5      28.756   7.224  42.926  1.00 19.00           H  
ATOM   4329 HG22 VAL C   5      27.135   7.757  43.325  1.00 19.00           H  
ATOM   4330 HG23 VAL C   5      27.927   8.342  41.865  1.00 19.00           H  
ATOM   4331  N   ILE C   6      25.565  10.087  43.119  1.00 16.63           N  
ATOM   4332  CA  ILE C   6      24.176   9.709  43.363  1.00 16.69           C  
ATOM   4333  C   ILE C   6      23.908   8.314  42.772  1.00 16.41           C  
ATOM   4334  O   ILE C   6      24.485   7.952  41.747  1.00 17.47           O  
ATOM   4335  CB  ILE C   6      23.166  10.739  42.755  1.00 16.86           C  
ATOM   4336  CG1 ILE C   6      21.679  10.321  42.915  1.00 16.85           C  
ATOM   4337  CG2 ILE C   6      23.469  11.105  41.286  1.00 18.25           C  
ATOM   4338  CD1 ILE C   6      20.663  11.439  42.672  1.00 18.16           C  
ATOM   4339  H   ILE C   6      25.874   9.992  42.161  1.00 16.63           H  
ATOM   4340  HA  ILE C   6      23.998   9.654  44.437  1.00 16.69           H  
ATOM   4341  HB  ILE C   6      23.286  11.649  43.343  1.00 16.86           H  
ATOM   4342 HG13 ILE C   6      21.514   9.934  43.921  1.00 16.85           H  
ATOM   4343 HG12 ILE C   6      21.446   9.506  42.230  1.00 16.85           H  
ATOM   4344 HG21 ILE C   6      22.757  11.834  40.900  1.00 18.25           H  
ATOM   4345 HG22 ILE C   6      24.459  11.549  41.180  1.00 18.25           H  
ATOM   4346 HG23 ILE C   6      23.429  10.233  40.636  1.00 18.25           H  
ATOM   4347 HD11 ILE C   6      19.813  11.351  43.349  1.00 18.16           H  
ATOM   4348 HD12 ILE C   6      21.115  12.413  42.833  1.00 18.16           H  
ATOM   4349 HD13 ILE C   6      20.280  11.406  41.651  1.00 18.16           H  
ATOM   4350  N   ALA C   7      22.990   7.593  43.428  1.00 15.31           N  
ATOM   4351  CA  ALA C   7      22.283   6.437  42.899  1.00 16.30           C  
ATOM   4352  C   ALA C   7      20.787   6.617  43.177  1.00 16.79           C  
ATOM   4353  O   ALA C   7      20.419   7.252  44.166  1.00 16.04           O  
ATOM   4354  CB  ALA C   7      22.827   5.149  43.534  1.00 16.65           C  
ATOM   4355  H   ALA C   7      22.598   7.970  44.282  1.00 15.31           H  
ATOM   4356  HA  ALA C   7      22.417   6.387  41.821  1.00 16.30           H  
ATOM   4357  HB1 ALA C   7      22.267   4.275  43.199  1.00 16.65           H  
ATOM   4358  HB2 ALA C   7      23.868   4.993  43.255  1.00 16.65           H  
ATOM   4359  HB3 ALA C   7      22.776   5.179  44.621  1.00 16.65           H  
ATOM   4360  N   ILE C   8      19.955   6.038  42.303  1.00 16.06           N  
ATOM   4361  CA  ILE C   8      18.497   6.015  42.410  1.00 15.85           C  
ATOM   4362  C   ILE C   8      17.963   4.614  42.069  1.00 16.47           C  
ATOM   4363  O   ILE C   8      18.675   3.817  41.453  1.00 16.32           O  
ATOM   4364  CB  ILE C   8      17.821   7.058  41.467  1.00 15.67           C  
ATOM   4365  CG1 ILE C   8      18.091   6.841  39.956  1.00 15.94           C  
ATOM   4366  CG2 ILE C   8      18.157   8.500  41.888  1.00 17.43           C  
ATOM   4367  CD1 ILE C   8      17.212   7.710  39.046  1.00 16.01           C  
ATOM   4368  H   ILE C   8      20.341   5.531  41.515  1.00 16.06           H  
ATOM   4369  HA  ILE C   8      18.203   6.215  43.438  1.00 15.85           H  
ATOM   4370  HB  ILE C   8      16.743   6.957  41.611  1.00 15.67           H  
ATOM   4371 HG13 ILE C   8      17.934   5.803  39.668  1.00 15.94           H  
ATOM   4372 HG12 ILE C   8      19.140   7.051  39.746  1.00 15.94           H  
ATOM   4373 HG21 ILE C   8      17.548   9.225  41.350  1.00 17.43           H  
ATOM   4374 HG22 ILE C   8      17.976   8.650  42.951  1.00 17.43           H  
ATOM   4375 HG23 ILE C   8      19.202   8.740  41.692  1.00 17.43           H  
ATOM   4376 HD11 ILE C   8      17.119   7.259  38.060  1.00 16.01           H  
ATOM   4377 HD12 ILE C   8      16.206   7.832  39.448  1.00 16.01           H  
ATOM   4378 HD13 ILE C   8      17.644   8.701  38.913  1.00 16.01           H  
ATOM   4379  N   HIS C   9      16.702   4.358  42.454  1.00 16.25           N  
ATOM   4380  CA  HIS C   9      15.955   3.179  42.026  1.00 15.92           C  
ATOM   4381  C   HIS C   9      14.480   3.516  41.769  1.00 15.38           C  
ATOM   4382  O   HIS C   9      13.937   4.448  42.362  1.00 15.91           O  
ATOM   4383  CB  HIS C   9      16.179   1.980  42.983  1.00 16.82           C  
ATOM   4384  CG  HIS C   9      15.471   2.018  44.315  1.00 15.34           C  
ATOM   4385  CD2 HIS C   9      15.999   2.210  45.574  1.00 17.09           C  
ATOM   4386  ND1 HIS C   9      14.095   1.808  44.437  1.00 16.19           N  
ATOM   4387  CE1 HIS C   9      13.850   1.926  45.732  1.00 16.95           C  
ATOM   4388  NE2 HIS C   9      14.939   2.159  46.459  1.00 16.91           N  
ATOM   4389  H   HIS C   9      16.177   5.054  42.967  1.00 16.25           H  
ATOM   4390  HA  HIS C   9      16.351   2.896  41.057  1.00 15.92           H  
ATOM   4391  HB3 HIS C   9      17.246   1.845  43.159  1.00 16.82           H  
ATOM   4392  HB2 HIS C   9      15.855   1.065  42.488  1.00 16.82           H  
ATOM   4393  HD2 HIS C   9      17.007   2.373  45.906  1.00 17.09           H  
ATOM   4394  HE1 HIS C   9      12.862   1.846  46.148  1.00 16.95           H  
ATOM   4395  HE2 HIS C   9      14.979   2.281  47.462  1.00 16.91           H  
ATOM   4396  N   GLY C  10      13.880   2.711  40.883  1.00 16.28           N  
ATOM   4397  CA  GLY C  10      12.465   2.716  40.530  1.00 17.05           C  
ATOM   4398  C   GLY C  10      11.759   1.446  41.038  1.00 17.62           C  
ATOM   4399  O   GLY C  10      10.566   1.291  40.780  1.00 20.21           O  
ATOM   4400  H   GLY C  10      14.440   1.987  40.451  1.00 16.28           H  
ATOM   4401  HA3 GLY C  10      12.397   2.744  39.445  1.00 17.05           H  
ATOM   4402  HA2 GLY C  10      11.954   3.602  40.909  1.00 17.05           H  
ATOM   4403  N   GLY C  11      12.476   0.557  41.751  1.00 17.38           N  
ATOM   4404  CA  GLY C  11      11.926  -0.606  42.445  1.00 17.94           C  
ATOM   4405  C   GLY C  11      12.487  -1.913  41.877  1.00 19.33           C  
ATOM   4406  O   GLY C  11      12.740  -2.026  40.677  1.00 19.06           O  
ATOM   4407  H   GLY C  11      13.452   0.752  41.920  1.00 17.38           H  
ATOM   4408  HA3 GLY C  11      10.837  -0.640  42.404  1.00 17.94           H  
ATOM   4409  HA2 GLY C  11      12.201  -0.508  43.494  1.00 17.94           H  
ATOM   4410  N   ALA C  12      12.635  -2.905  42.772  1.00 19.32           N  
ATOM   4411  CA  ALA C  12      13.066  -4.275  42.490  1.00 19.52           C  
ATOM   4412  C   ALA C  12      11.862  -5.224  42.461  1.00 23.23           C  
ATOM   4413  O   ALA C  12      10.920  -5.039  43.233  1.00 24.43           O  
ATOM   4414  CB  ALA C  12      14.053  -4.719  43.581  1.00 21.46           C  
ATOM   4415  H   ALA C  12      12.386  -2.726  43.737  1.00 19.32           H  
ATOM   4416  HA  ALA C  12      13.570  -4.323  41.529  1.00 19.52           H  
ATOM   4417  HB1 ALA C  12      14.422  -5.729  43.395  1.00 21.46           H  
ATOM   4418  HB2 ALA C  12      14.921  -4.063  43.618  1.00 21.46           H  
ATOM   4419  HB3 ALA C  12      13.591  -4.711  44.569  1.00 21.46           H  
ATOM   4420  N   GLY C  13      11.933  -6.245  41.594  1.00 22.10           N  
ATOM   4421  CA  GLY C  13      10.868  -7.231  41.462  1.00 22.14           C  
ATOM   4422  C   GLY C  13      11.101  -8.108  40.228  1.00 24.53           C  
ATOM   4423  O   GLY C  13      12.183  -8.121  39.636  1.00 22.28           O  
ATOM   4424  H   GLY C  13      12.739  -6.350  40.991  1.00 22.10           H  
ATOM   4425  HA3 GLY C  13       9.901  -6.732  41.371  1.00 22.14           H  
ATOM   4426  HA2 GLY C  13      10.837  -7.861  42.352  1.00 22.14           H  
ATOM   4427  N   ALA C  14      10.055  -8.870  39.871  1.00 27.32           N  
ATOM   4428  CA  ALA C  14      10.014  -9.818  38.757  1.00 30.01           C  
ATOM   4429  C   ALA C  14       9.821  -9.117  37.398  1.00 33.48           C  
ATOM   4430  O   ALA C  14       8.785  -9.292  36.754  1.00 46.78           O  
ATOM   4431  CB  ALA C  14       8.910 -10.850  39.053  1.00 31.23           C  
ATOM   4432  H   ALA C  14       9.201  -8.803  40.405  1.00 27.32           H  
ATOM   4433  HA  ALA C  14      10.964 -10.353  38.718  1.00 30.01           H  
ATOM   4434  HB1 ALA C  14       8.821 -11.582  38.251  1.00 31.23           H  
ATOM   4435  HB2 ALA C  14       9.127 -11.400  39.969  1.00 31.23           H  
ATOM   4436  HB3 ALA C  14       7.936 -10.374  39.175  1.00 31.23           H  
ATOM   4437  N   ILE C  15      10.830  -8.332  36.988  1.00 36.01           N  
ATOM   4438  CA  ILE C  15      10.878  -7.659  35.692  1.00 30.87           C  
ATOM   4439  C   ILE C  15      11.585  -8.621  34.719  1.00 33.81           C  
ATOM   4440  O   ILE C  15      12.758  -8.938  34.932  1.00 34.91           O  
ATOM   4441  CB  ILE C  15      11.691  -6.325  35.734  1.00 36.33           C  
ATOM   4442  CG1 ILE C  15      11.309  -5.403  36.920  1.00 38.28           C  
ATOM   4443  CG2 ILE C  15      11.562  -5.546  34.406  1.00 35.07           C  
ATOM   4444  CD1 ILE C  15      12.347  -4.304  37.194  1.00 37.33           C  
ATOM   4445  H   ILE C  15      11.644  -8.225  37.577  1.00 36.01           H  
ATOM   4446  HA  ILE C  15       9.868  -7.444  35.338  1.00 30.87           H  
ATOM   4447  HB  ILE C  15      12.746  -6.569  35.862  1.00 36.33           H  
ATOM   4448 HG13 ILE C  15      11.203  -5.973  37.842  1.00 38.28           H  
ATOM   4449 HG12 ILE C  15      10.333  -4.951  36.738  1.00 38.28           H  
ATOM   4450 HG21 ILE C  15      12.144  -4.627  34.423  1.00 35.07           H  
ATOM   4451 HG22 ILE C  15      11.907  -6.122  33.549  1.00 35.07           H  
ATOM   4452 HG23 ILE C  15      10.526  -5.267  34.213  1.00 35.07           H  
ATOM   4453 HD11 ILE C  15      12.212  -3.874  38.187  1.00 37.33           H  
ATOM   4454 HD12 ILE C  15      13.363  -4.687  37.137  1.00 37.33           H  
ATOM   4455 HD13 ILE C  15      12.276  -3.496  36.471  1.00 37.33           H  
ATOM   4456  N   SER C  16      10.856  -9.077  33.688  1.00 38.70           N  
ATOM   4457  CA  SER C  16      11.344 -10.041  32.700  1.00 43.12           C  
ATOM   4458  C   SER C  16      11.173  -9.486  31.277  1.00 38.04           C  
ATOM   4459  O   SER C  16      10.164  -8.846  30.981  1.00 39.66           O  
ATOM   4460  CB  SER C  16      10.637 -11.400  32.913  1.00 43.76           C  
ATOM   4461  OG  SER C  16       9.289 -11.410  32.481  1.00 48.28           O  
ATOM   4462  H   SER C  16       9.903  -8.767  33.569  1.00 38.70           H  
ATOM   4463  HA  SER C  16      12.411 -10.211  32.852  1.00 43.12           H  
ATOM   4464  HB3 SER C  16      10.676 -11.691  33.964  1.00 43.76           H  
ATOM   4465  HB2 SER C  16      11.166 -12.178  32.361  1.00 43.76           H  
ATOM   4466  HG  SER C  16       8.748 -10.988  33.154  1.00 48.28           H  
ATOM   4467  N   ARG C  17      12.167  -9.777  30.421  1.00 38.07           N  
ATOM   4468  CA  ARG C  17      12.216  -9.396  29.006  1.00 38.09           C  
ATOM   4469  C   ARG C  17      11.104 -10.037  28.150  1.00 38.18           C  
ATOM   4470  O   ARG C  17      10.706  -9.440  27.152  1.00 34.37           O  
ATOM   4471  CB  ARG C  17      13.634  -9.705  28.475  1.00 39.82           C  
ATOM   4472  CG  ARG C  17      13.862  -9.411  26.981  1.00 40.18           C  
ATOM   4473  CD  ARG C  17      15.333  -9.574  26.568  1.00 39.39           C  
ATOM   4474  NE  ARG C  17      15.513  -9.503  25.106  1.00 38.56           N  
ATOM   4475  CZ  ARG C  17      15.510  -8.408  24.319  1.00 37.08           C  
ATOM   4476  NH1 ARG C  17      15.331  -7.167  24.802  1.00 30.38           N  
ATOM   4477  NH2 ARG C  17      15.689  -8.567  23.001  1.00 37.83           N1+
ATOM   4478  H   ARG C  17      12.961 -10.302  30.757  1.00 38.07           H  
ATOM   4479  HA  ARG C  17      12.067  -8.317  28.948  1.00 38.09           H  
ATOM   4480  HB3 ARG C  17      13.858 -10.758  28.651  1.00 39.82           H  
ATOM   4481  HB2 ARG C  17      14.360  -9.141  29.064  1.00 39.82           H  
ATOM   4482  HG3 ARG C  17      13.574  -8.369  26.831  1.00 40.18           H  
ATOM   4483  HG2 ARG C  17      13.213 -10.001  26.332  1.00 40.18           H  
ATOM   4484  HD3 ARG C  17      15.772 -10.482  26.985  1.00 39.39           H  
ATOM   4485  HD2 ARG C  17      15.909  -8.748  26.986  1.00 39.39           H  
ATOM   4486  HE  ARG C  17      15.609 -10.400  24.652  1.00 38.56           H  
ATOM   4487 HH12 ARG C  17      15.326  -6.365  24.189  1.00 30.38           H  
ATOM   4488 HH11 ARG C  17      15.162  -7.024  25.788  1.00 30.38           H  
ATOM   4489 HH22 ARG C  17      15.690  -7.766  22.387  1.00 37.83           H  
ATOM   4490 HH21 ARG C  17      15.826  -9.487  22.610  1.00 37.83           H  
ATOM   4491  N   ALA C  18      10.607 -11.214  28.567  1.00 42.69           N  
ATOM   4492  CA  ALA C  18       9.501 -11.929  27.927  1.00 42.44           C  
ATOM   4493  C   ALA C  18       8.136 -11.223  28.053  1.00 39.02           C  
ATOM   4494  O   ALA C  18       7.277 -11.454  27.203  1.00 42.36           O  
ATOM   4495  CB  ALA C  18       9.426 -13.343  28.521  1.00 42.89           C  
ATOM   4496  H   ALA C  18      10.980 -11.636  29.405  1.00 42.69           H  
ATOM   4497  HA  ALA C  18       9.730 -12.017  26.863  1.00 42.44           H  
ATOM   4498  HB1 ALA C  18       8.631 -13.927  28.055  1.00 42.89           H  
ATOM   4499  HB2 ALA C  18      10.360 -13.884  28.365  1.00 42.89           H  
ATOM   4500  HB3 ALA C  18       9.232 -13.316  29.594  1.00 42.89           H  
ATOM   4501  N   GLN C  19       7.966 -10.389  29.094  1.00 39.41           N  
ATOM   4502  CA  GLN C  19       6.735  -9.649  29.387  1.00 42.67           C  
ATOM   4503  C   GLN C  19       6.859  -8.134  29.134  1.00 41.79           C  
ATOM   4504  O   GLN C  19       5.841  -7.445  29.191  1.00 42.91           O  
ATOM   4505  CB  GLN C  19       6.315  -9.940  30.842  1.00 53.07           C  
ATOM   4506  CG  GLN C  19       5.893 -11.408  31.055  1.00 60.76           C  
ATOM   4507  CD  GLN C  19       5.332 -11.668  32.454  1.00 70.18           C  
ATOM   4508  NE2 GLN C  19       4.318 -12.531  32.547  1.00 75.84           N  
ATOM   4509  OE1 GLN C  19       5.818 -11.122  33.442  1.00 70.01           O  
ATOM   4510  H   GLN C  19       8.725 -10.256  29.748  1.00 39.41           H  
ATOM   4511  HA  GLN C  19       5.930  -9.991  28.734  1.00 42.67           H  
ATOM   4512  HB3 GLN C  19       5.481  -9.293  31.117  1.00 53.07           H  
ATOM   4513  HB2 GLN C  19       7.133  -9.684  31.519  1.00 53.07           H  
ATOM   4514  HG3 GLN C  19       6.742 -12.074  30.899  1.00 60.76           H  
ATOM   4515  HG2 GLN C  19       5.141 -11.680  30.313  1.00 60.76           H  
ATOM   4516 HE22 GLN C  19       3.923 -12.745  33.451  1.00 75.84           H  
ATOM   4517 HE21 GLN C  19       3.943 -12.974  31.722  1.00 75.84           H  
ATOM   4518  N   MET C  20       8.078  -7.647  28.847  1.00 34.38           N  
ATOM   4519  CA  MET C  20       8.373  -6.246  28.550  1.00 30.81           C  
ATOM   4520  C   MET C  20       8.600  -6.063  27.044  1.00 27.34           C  
ATOM   4521  O   MET C  20       9.305  -6.865  26.430  1.00 28.90           O  
ATOM   4522  CB  MET C  20       9.641  -5.832  29.324  1.00 30.85           C  
ATOM   4523  CG  MET C  20       9.421  -5.650  30.836  1.00 36.72           C  
ATOM   4524  SD  MET C  20       8.546  -4.136  31.321  1.00 41.37           S  
ATOM   4525  CE  MET C  20       9.816  -2.895  30.960  1.00 38.09           C  
ATOM   4526  H   MET C  20       8.863  -8.279  28.796  1.00 34.38           H  
ATOM   4527  HA  MET C  20       7.547  -5.601  28.857  1.00 30.81           H  
ATOM   4528  HB3 MET C  20      10.034  -4.903  28.913  1.00 30.85           H  
ATOM   4529  HB2 MET C  20      10.427  -6.570  29.160  1.00 30.85           H  
ATOM   4530  HG3 MET C  20      10.382  -5.655  31.351  1.00 36.72           H  
ATOM   4531  HG2 MET C  20       8.867  -6.498  31.238  1.00 36.72           H  
ATOM   4532  HE1 MET C  20       9.482  -1.921  31.309  1.00 38.09           H  
ATOM   4533  HE2 MET C  20      10.753  -3.140  31.461  1.00 38.09           H  
ATOM   4534  HE3 MET C  20       9.997  -2.823  29.889  1.00 38.09           H  
ATOM   4535  N   SER C  21       8.047  -4.971  26.495  1.00 26.52           N  
ATOM   4536  CA  SER C  21       8.358  -4.485  25.150  1.00 26.75           C  
ATOM   4537  C   SER C  21       9.590  -3.563  25.186  1.00 26.25           C  
ATOM   4538  O   SER C  21       9.882  -2.972  26.226  1.00 23.24           O  
ATOM   4539  CB  SER C  21       7.112  -3.786  24.560  1.00 26.75           C  
ATOM   4540  OG  SER C  21       6.873  -2.509  25.119  1.00 27.62           O  
ATOM   4541  H   SER C  21       7.474  -4.365  27.068  1.00 26.52           H  
ATOM   4542  HA  SER C  21       8.587  -5.340  24.510  1.00 26.75           H  
ATOM   4543  HB3 SER C  21       6.225  -4.406  24.693  1.00 26.75           H  
ATOM   4544  HB2 SER C  21       7.240  -3.656  23.485  1.00 26.75           H  
ATOM   4545  HG  SER C  21       6.527  -2.632  26.008  1.00 27.62           H  
ATOM   4546  N   LEU C  22      10.264  -3.425  24.032  1.00 21.62           N  
ATOM   4547  CA  LEU C  22      11.416  -2.535  23.854  1.00 20.32           C  
ATOM   4548  C   LEU C  22      11.081  -1.049  24.095  1.00 20.89           C  
ATOM   4549  O   LEU C  22      11.916  -0.338  24.647  1.00 19.93           O  
ATOM   4550  CB  LEU C  22      12.035  -2.783  22.457  1.00 19.09           C  
ATOM   4551  CG  LEU C  22      13.278  -1.930  22.099  1.00 21.14           C  
ATOM   4552  CD1 LEU C  22      14.432  -2.105  23.110  1.00 21.14           C  
ATOM   4553  CD2 LEU C  22      13.729  -2.191  20.646  1.00 20.79           C  
ATOM   4554  H   LEU C  22       9.974  -3.945  23.217  1.00 21.62           H  
ATOM   4555  HA  LEU C  22      12.149  -2.823  24.609  1.00 20.32           H  
ATOM   4556  HB3 LEU C  22      11.266  -2.609  21.703  1.00 19.09           H  
ATOM   4557  HB2 LEU C  22      12.301  -3.838  22.373  1.00 19.09           H  
ATOM   4558  HG  LEU C  22      12.983  -0.882  22.127  1.00 21.14           H  
ATOM   4559 HD11 LEU C  22      15.407  -2.180  22.628  1.00 21.14           H  
ATOM   4560 HD12 LEU C  22      14.482  -1.253  23.789  1.00 21.14           H  
ATOM   4561 HD13 LEU C  22      14.309  -3.000  23.720  1.00 21.14           H  
ATOM   4562 HD21 LEU C  22      13.800  -1.255  20.090  1.00 20.79           H  
ATOM   4563 HD22 LEU C  22      14.702  -2.677  20.588  1.00 20.79           H  
ATOM   4564 HD23 LEU C  22      13.027  -2.829  20.109  1.00 20.79           H  
ATOM   4565  N   GLN C  23       9.864  -0.617  23.722  1.00 20.86           N  
ATOM   4566  CA  GLN C  23       9.383   0.746  23.955  1.00 20.95           C  
ATOM   4567  C   GLN C  23       9.153   1.062  25.441  1.00 21.99           C  
ATOM   4568  O   GLN C  23       9.501   2.165  25.856  1.00 21.38           O  
ATOM   4569  CB  GLN C  23       8.122   1.020  23.106  1.00 24.54           C  
ATOM   4570  CG  GLN C  23       8.360   1.019  21.579  1.00 25.48           C  
ATOM   4571  CD  GLN C  23       9.398   2.045  21.106  1.00 26.73           C  
ATOM   4572  NE2 GLN C  23      10.288   1.638  20.199  1.00 28.10           N  
ATOM   4573  OE1 GLN C  23       9.390   3.194  21.541  1.00 26.95           O  
ATOM   4574  H   GLN C  23       9.214  -1.259  23.293  1.00 20.86           H  
ATOM   4575  HA  GLN C  23      10.174   1.424  23.631  1.00 20.95           H  
ATOM   4576  HB3 GLN C  23       7.693   1.982  23.392  1.00 24.54           H  
ATOM   4577  HB2 GLN C  23       7.358   0.278  23.344  1.00 24.54           H  
ATOM   4578  HG3 GLN C  23       7.421   1.230  21.067  1.00 25.48           H  
ATOM   4579  HG2 GLN C  23       8.662   0.021  21.258  1.00 25.48           H  
ATOM   4580 HE22 GLN C  23      10.984   2.282  19.852  1.00 28.10           H  
ATOM   4581 HE21 GLN C  23      10.271   0.691  19.849  1.00 28.10           H  
ATOM   4582  N   GLN C  24       8.649   0.089  26.224  1.00 22.14           N  
ATOM   4583  CA  GLN C  24       8.537   0.187  27.685  1.00 23.43           C  
ATOM   4584  C   GLN C  24       9.903   0.328  28.375  1.00 20.18           C  
ATOM   4585  O   GLN C  24      10.055   1.227  29.201  1.00 21.09           O  
ATOM   4586  CB  GLN C  24       7.753  -1.011  28.255  1.00 24.28           C  
ATOM   4587  CG  GLN C  24       6.238  -0.928  27.994  1.00 27.87           C  
ATOM   4588  CD  GLN C  24       5.511  -2.232  28.336  1.00 36.67           C  
ATOM   4589  NE2 GLN C  24       4.306  -2.128  28.899  1.00 45.15           N  
ATOM   4590  OE1 GLN C  24       6.011  -3.321  28.061  1.00 35.73           O  
ATOM   4591  H   GLN C  24       8.397  -0.800  25.815  1.00 22.14           H  
ATOM   4592  HA  GLN C  24       7.973   1.095  27.908  1.00 23.43           H  
ATOM   4593  HB3 GLN C  24       7.906  -1.077  29.334  1.00 24.28           H  
ATOM   4594  HB2 GLN C  24       8.165  -1.933  27.844  1.00 24.28           H  
ATOM   4595  HG3 GLN C  24       6.045  -0.705  26.945  1.00 27.87           H  
ATOM   4596  HG2 GLN C  24       5.814  -0.102  28.566  1.00 27.87           H  
ATOM   4597 HE22 GLN C  24       3.785  -2.962  29.128  1.00 45.15           H  
ATOM   4598 HE21 GLN C  24       3.909  -1.222  29.102  1.00 45.15           H  
ATOM   4599  N   GLU C  25      10.873  -0.516  27.976  1.00 20.80           N  
ATOM   4600  CA  GLU C  25      12.271  -0.469  28.420  1.00 19.59           C  
ATOM   4601  C   GLU C  25      12.943   0.891  28.154  1.00 20.60           C  
ATOM   4602  O   GLU C  25      13.647   1.381  29.034  1.00 20.52           O  
ATOM   4603  CB  GLU C  25      13.081  -1.609  27.762  1.00 20.82           C  
ATOM   4604  CG  GLU C  25      12.645  -3.033  28.182  1.00 21.49           C  
ATOM   4605  CD  GLU C  25      13.277  -4.185  27.376  1.00 24.13           C  
ATOM   4606  OE1 GLU C  25      14.159  -3.932  26.525  1.00 23.41           O  
ATOM   4607  OE2 GLU C  25      12.865  -5.336  27.637  1.00 25.75           O1-
ATOM   4608  H   GLU C  25      10.656  -1.224  27.287  1.00 20.80           H  
ATOM   4609  HA  GLU C  25      12.270  -0.628  29.499  1.00 19.59           H  
ATOM   4610  HB3 GLU C  25      14.141  -1.481  27.990  1.00 20.82           H  
ATOM   4611  HB2 GLU C  25      12.998  -1.513  26.680  1.00 20.82           H  
ATOM   4612  HG3 GLU C  25      11.564  -3.128  28.105  1.00 21.49           H  
ATOM   4613  HG2 GLU C  25      12.881  -3.182  29.236  1.00 21.49           H  
ATOM   4614  N   LEU C  26      12.675   1.490  26.979  1.00 18.85           N  
ATOM   4615  CA  LEU C  26      13.159   2.818  26.596  1.00 18.65           C  
ATOM   4616  C   LEU C  26      12.577   3.951  27.458  1.00 18.17           C  
ATOM   4617  O   LEU C  26      13.354   4.813  27.856  1.00 17.68           O  
ATOM   4618  CB  LEU C  26      12.900   3.084  25.098  1.00 19.63           C  
ATOM   4619  CG  LEU C  26      13.837   2.327  24.133  1.00 21.35           C  
ATOM   4620  CD1 LEU C  26      13.312   2.413  22.682  1.00 23.22           C  
ATOM   4621  CD2 LEU C  26      15.305   2.792  24.259  1.00 23.38           C  
ATOM   4622  H   LEU C  26      12.097   1.014  26.300  1.00 18.85           H  
ATOM   4623  HA  LEU C  26      14.237   2.824  26.764  1.00 18.65           H  
ATOM   4624  HB3 LEU C  26      13.006   4.150  24.892  1.00 19.63           H  
ATOM   4625  HB2 LEU C  26      11.860   2.842  24.875  1.00 19.63           H  
ATOM   4626  HG  LEU C  26      13.822   1.275  24.410  1.00 21.35           H  
ATOM   4627 HD11 LEU C  26      13.185   1.418  22.258  1.00 23.22           H  
ATOM   4628 HD12 LEU C  26      12.341   2.907  22.623  1.00 23.22           H  
ATOM   4629 HD13 LEU C  26      13.982   2.963  22.021  1.00 23.22           H  
ATOM   4630 HD21 LEU C  26      15.772   2.988  23.294  1.00 23.38           H  
ATOM   4631 HD22 LEU C  26      15.395   3.705  24.848  1.00 23.38           H  
ATOM   4632 HD23 LEU C  26      15.907   2.028  24.753  1.00 23.38           H  
ATOM   4633  N   ARG C  27      11.266   3.925  27.777  1.00 18.93           N  
ATOM   4634  CA  ARG C  27      10.640   4.912  28.673  1.00 20.23           C  
ATOM   4635  C   ARG C  27      11.221   4.874  30.099  1.00 19.35           C  
ATOM   4636  O   ARG C  27      11.425   5.941  30.678  1.00 19.41           O  
ATOM   4637  CB  ARG C  27       9.104   4.742  28.746  1.00 20.30           C  
ATOM   4638  CG  ARG C  27       8.260   4.958  27.471  1.00 24.45           C  
ATOM   4639  CD  ARG C  27       8.493   6.252  26.658  1.00 26.34           C  
ATOM   4640  NE  ARG C  27       9.652   6.205  25.748  1.00 29.38           N  
ATOM   4641  CZ  ARG C  27       9.714   5.624  24.534  1.00 32.52           C  
ATOM   4642  NH1 ARG C  27       8.678   4.955  24.007  1.00 27.35           N  
ATOM   4643  NH2 ARG C  27      10.843   5.719  23.824  1.00 30.31           N1+
ATOM   4644  H   ARG C  27      10.674   3.187  27.422  1.00 18.93           H  
ATOM   4645  HA  ARG C  27      10.861   5.905  28.278  1.00 20.23           H  
ATOM   4646  HB3 ARG C  27       8.722   5.452  29.481  1.00 20.30           H  
ATOM   4647  HB2 ARG C  27       8.870   3.757  29.150  1.00 20.30           H  
ATOM   4648  HG3 ARG C  27       7.198   4.860  27.700  1.00 24.45           H  
ATOM   4649  HG2 ARG C  27       8.474   4.114  26.825  1.00 24.45           H  
ATOM   4650  HD3 ARG C  27       8.755   7.041  27.363  1.00 26.34           H  
ATOM   4651  HD2 ARG C  27       7.584   6.593  26.162  1.00 26.34           H  
ATOM   4652  HE  ARG C  27      10.476   6.705  26.068  1.00 29.38           H  
ATOM   4653 HH12 ARG C  27       8.765   4.506  23.104  1.00 27.35           H  
ATOM   4654 HH11 ARG C  27       7.816   4.872  24.525  1.00 27.35           H  
ATOM   4655 HH22 ARG C  27      10.915   5.289  22.913  1.00 30.31           H  
ATOM   4656 HH21 ARG C  27      11.638   6.233  24.193  1.00 30.31           H  
ATOM   4657  N   TYR C  28      11.505   3.666  30.622  1.00 17.64           N  
ATOM   4658  CA  TYR C  28      12.174   3.473  31.910  1.00 17.75           C  
ATOM   4659  C   TYR C  28      13.626   3.973  31.908  1.00 19.07           C  
ATOM   4660  O   TYR C  28      13.996   4.672  32.846  1.00 18.08           O  
ATOM   4661  CB  TYR C  28      12.082   1.999  32.362  1.00 18.99           C  
ATOM   4662  CG  TYR C  28      10.759   1.640  33.014  1.00 20.27           C  
ATOM   4663  CD1 TYR C  28      10.428   2.195  34.266  1.00 23.90           C  
ATOM   4664  CD2 TYR C  28       9.862   0.748  32.393  1.00 25.90           C  
ATOM   4665  CE1 TYR C  28       9.206   1.877  34.886  1.00 26.32           C  
ATOM   4666  CE2 TYR C  28       8.628   0.445  33.000  1.00 31.42           C  
ATOM   4667  CZ  TYR C  28       8.296   1.015  34.244  1.00 30.30           C  
ATOM   4668  OH  TYR C  28       7.094   0.735  34.825  1.00 35.89           O  
ATOM   4669  H   TYR C  28      11.295   2.831  30.092  1.00 17.64           H  
ATOM   4670  HA  TYR C  28      11.637   4.085  32.637  1.00 17.75           H  
ATOM   4671  HB3 TYR C  28      12.845   1.794  33.115  1.00 18.99           H  
ATOM   4672  HB2 TYR C  28      12.301   1.324  31.533  1.00 18.99           H  
ATOM   4673  HD1 TYR C  28      11.117   2.871  34.748  1.00 23.90           H  
ATOM   4674  HD2 TYR C  28      10.120   0.289  31.454  1.00 25.90           H  
ATOM   4675  HE1 TYR C  28       8.964   2.312  35.845  1.00 26.32           H  
ATOM   4676  HE2 TYR C  28       7.939  -0.229  32.512  1.00 31.42           H  
ATOM   4677  HH  TYR C  28       6.920   1.274  35.602  1.00 35.89           H  
ATOM   4678  N   ILE C  29      14.399   3.656  30.855  1.00 18.26           N  
ATOM   4679  CA  ILE C  29      15.780   4.117  30.668  1.00 19.59           C  
ATOM   4680  C   ILE C  29      15.896   5.651  30.565  1.00 18.35           C  
ATOM   4681  O   ILE C  29      16.764   6.217  31.223  1.00 18.78           O  
ATOM   4682  CB  ILE C  29      16.451   3.426  29.440  1.00 19.16           C  
ATOM   4683  CG1 ILE C  29      16.777   1.954  29.777  1.00 20.15           C  
ATOM   4684  CG2 ILE C  29      17.711   4.119  28.869  1.00 20.47           C  
ATOM   4685  CD1 ILE C  29      16.947   1.050  28.546  1.00 24.93           C  
ATOM   4686  H   ILE C  29      14.023   3.072  30.119  1.00 18.26           H  
ATOM   4687  HA  ILE C  29      16.334   3.820  31.561  1.00 19.59           H  
ATOM   4688  HB  ILE C  29      15.711   3.421  28.639  1.00 19.16           H  
ATOM   4689 HG13 ILE C  29      15.992   1.534  30.403  1.00 20.15           H  
ATOM   4690 HG12 ILE C  29      17.680   1.910  30.387  1.00 20.15           H  
ATOM   4691 HG21 ILE C  29      18.151   3.536  28.060  1.00 20.47           H  
ATOM   4692 HG22 ILE C  29      17.489   5.101  28.449  1.00 20.47           H  
ATOM   4693 HG23 ILE C  29      18.476   4.246  29.635  1.00 20.47           H  
ATOM   4694 HD11 ILE C  29      16.703   0.016  28.791  1.00 24.93           H  
ATOM   4695 HD12 ILE C  29      16.294   1.353  27.727  1.00 24.93           H  
ATOM   4696 HD13 ILE C  29      17.974   1.070  28.182  1.00 24.93           H  
ATOM   4697  N   GLU C  30      14.996   6.288  29.798  1.00 18.24           N  
ATOM   4698  CA  GLU C  30      14.893   7.743  29.651  1.00 18.97           C  
ATOM   4699  C   GLU C  30      14.546   8.463  30.965  1.00 18.31           C  
ATOM   4700  O   GLU C  30      15.168   9.481  31.263  1.00 18.20           O  
ATOM   4701  CB  GLU C  30      13.859   8.078  28.558  1.00 21.24           C  
ATOM   4702  CG  GLU C  30      14.338   7.730  27.128  1.00 26.62           C  
ATOM   4703  CD  GLU C  30      13.236   7.720  26.054  1.00 29.91           C  
ATOM   4704  OE1 GLU C  30      12.107   8.184  26.330  1.00 31.77           O  
ATOM   4705  OE2 GLU C  30      13.538   7.222  24.947  1.00 37.30           O1-
ATOM   4706  H   GLU C  30      14.320   5.746  29.275  1.00 18.24           H  
ATOM   4707  HA  GLU C  30      15.867   8.115  29.327  1.00 18.97           H  
ATOM   4708  HB3 GLU C  30      13.596   9.137  28.599  1.00 21.24           H  
ATOM   4709  HB2 GLU C  30      12.940   7.533  28.781  1.00 21.24           H  
ATOM   4710  HG3 GLU C  30      14.834   6.760  27.121  1.00 26.62           H  
ATOM   4711  HG2 GLU C  30      15.099   8.449  26.825  1.00 26.62           H  
ATOM   4712  N   ALA C  31      13.591   7.908  31.733  1.00 17.15           N  
ATOM   4713  CA  ALA C  31      13.171   8.428  33.035  1.00 17.42           C  
ATOM   4714  C   ALA C  31      14.266   8.307  34.108  1.00 17.86           C  
ATOM   4715  O   ALA C  31      14.513   9.278  34.819  1.00 18.25           O  
ATOM   4716  CB  ALA C  31      11.881   7.723  33.478  1.00 17.76           C  
ATOM   4717  H   ALA C  31      13.117   7.074  31.412  1.00 17.15           H  
ATOM   4718  HA  ALA C  31      12.944   9.489  32.911  1.00 17.42           H  
ATOM   4719  HB1 ALA C  31      11.522   8.126  34.424  1.00 17.76           H  
ATOM   4720  HB2 ALA C  31      11.086   7.865  32.745  1.00 17.76           H  
ATOM   4721  HB3 ALA C  31      12.028   6.649  33.604  1.00 17.76           H  
ATOM   4722  N   LEU C  32      14.930   7.139  34.171  1.00 16.99           N  
ATOM   4723  CA  LEU C  32      16.059   6.856  35.061  1.00 17.67           C  
ATOM   4724  C   LEU C  32      17.291   7.728  34.754  1.00 17.54           C  
ATOM   4725  O   LEU C  32      17.919   8.212  35.694  1.00 17.80           O  
ATOM   4726  CB  LEU C  32      16.417   5.355  34.973  1.00 19.69           C  
ATOM   4727  CG  LEU C  32      15.407   4.415  35.671  1.00 18.23           C  
ATOM   4728  CD1 LEU C  32      15.554   2.962  35.166  1.00 19.05           C  
ATOM   4729  CD2 LEU C  32      15.475   4.521  37.210  1.00 20.00           C  
ATOM   4730  H   LEU C  32      14.660   6.385  33.552  1.00 16.99           H  
ATOM   4731  HA  LEU C  32      15.744   7.087  36.080  1.00 17.67           H  
ATOM   4732  HB3 LEU C  32      17.402   5.171  35.398  1.00 19.69           H  
ATOM   4733  HB2 LEU C  32      16.509   5.090  33.918  1.00 19.69           H  
ATOM   4734  HG  LEU C  32      14.408   4.732  35.381  1.00 18.23           H  
ATOM   4735 HD11 LEU C  32      14.613   2.600  34.752  1.00 19.05           H  
ATOM   4736 HD12 LEU C  32      16.305   2.869  34.381  1.00 19.05           H  
ATOM   4737 HD13 LEU C  32      15.842   2.268  35.950  1.00 19.05           H  
ATOM   4738 HD21 LEU C  32      15.439   3.551  37.704  1.00 20.00           H  
ATOM   4739 HD22 LEU C  32      16.386   5.016  37.545  1.00 20.00           H  
ATOM   4740 HD23 LEU C  32      14.632   5.098  37.594  1.00 20.00           H  
ATOM   4741  N   SER C  33      17.594   7.930  33.457  1.00 17.54           N  
ATOM   4742  CA  SER C  33      18.717   8.741  32.984  1.00 17.99           C  
ATOM   4743  C   SER C  33      18.514  10.239  33.273  1.00 17.62           C  
ATOM   4744  O   SER C  33      19.436  10.873  33.776  1.00 18.93           O  
ATOM   4745  CB  SER C  33      18.977   8.477  31.486  1.00 19.32           C  
ATOM   4746  OG  SER C  33      20.218   9.011  31.068  1.00 20.03           O  
ATOM   4747  H   SER C  33      17.035   7.485  32.739  1.00 17.54           H  
ATOM   4748  HA  SER C  33      19.601   8.401  33.523  1.00 17.99           H  
ATOM   4749  HB3 SER C  33      18.176   8.883  30.866  1.00 19.32           H  
ATOM   4750  HB2 SER C  33      19.020   7.409  31.285  1.00 19.32           H  
ATOM   4751  HG  SER C  33      20.192   9.974  31.105  1.00 20.03           H  
ATOM   4752  N   ALA C  34      17.310  10.769  32.993  1.00 18.14           N  
ATOM   4753  CA  ALA C  34      16.954  12.172  33.217  1.00 20.00           C  
ATOM   4754  C   ALA C  34      16.980  12.595  34.696  1.00 19.16           C  
ATOM   4755  O   ALA C  34      17.432  13.701  34.994  1.00 18.88           O  
ATOM   4756  CB  ALA C  34      15.572  12.446  32.604  1.00 20.83           C  
ATOM   4757  H   ALA C  34      16.592  10.188  32.581  1.00 18.14           H  
ATOM   4758  HA  ALA C  34      17.685  12.785  32.686  1.00 20.00           H  
ATOM   4759  HB1 ALA C  34      15.269  13.483  32.753  1.00 20.83           H  
ATOM   4760  HB2 ALA C  34      15.578  12.261  31.529  1.00 20.83           H  
ATOM   4761  HB3 ALA C  34      14.804  11.808  33.046  1.00 20.83           H  
ATOM   4762  N   ILE C  35      16.515  11.704  35.589  1.00 16.75           N  
ATOM   4763  CA  ILE C  35      16.440  11.945  37.030  1.00 16.50           C  
ATOM   4764  C   ILE C  35      17.814  11.851  37.720  1.00 16.86           C  
ATOM   4765  O   ILE C  35      18.089  12.679  38.590  1.00 17.07           O  
ATOM   4766  CB  ILE C  35      15.418  10.990  37.715  1.00 16.38           C  
ATOM   4767  CG1 ILE C  35      13.993  11.317  37.210  1.00 16.90           C  
ATOM   4768  CG2 ILE C  35      15.444  11.011  39.262  1.00 17.66           C  
ATOM   4769  CD1 ILE C  35      12.934  10.262  37.557  1.00 18.56           C  
ATOM   4770  H   ILE C  35      16.156  10.816  35.265  1.00 16.75           H  
ATOM   4771  HA  ILE C  35      16.082  12.967  37.176  1.00 16.50           H  
ATOM   4772  HB  ILE C  35      15.656   9.973  37.398  1.00 16.38           H  
ATOM   4773 HG13 ILE C  35      13.984  11.453  36.129  1.00 16.90           H  
ATOM   4774 HG12 ILE C  35      13.698  12.282  37.611  1.00 16.90           H  
ATOM   4775 HG21 ILE C  35      14.696  10.341  39.678  1.00 17.66           H  
ATOM   4776 HG22 ILE C  35      16.397  10.683  39.674  1.00 17.66           H  
ATOM   4777 HG23 ILE C  35      15.240  12.011  39.646  1.00 17.66           H  
ATOM   4778 HD11 ILE C  35      12.078  10.333  36.885  1.00 18.56           H  
ATOM   4779 HD12 ILE C  35      13.337   9.253  37.469  1.00 18.56           H  
ATOM   4780 HD13 ILE C  35      12.564  10.395  38.572  1.00 18.56           H  
ATOM   4781  N   VAL C  36      18.662  10.887  37.311  1.00 17.34           N  
ATOM   4782  CA  VAL C  36      20.022  10.765  37.843  1.00 17.56           C  
ATOM   4783  C   VAL C  36      20.952  11.885  37.326  1.00 17.23           C  
ATOM   4784  O   VAL C  36      21.795  12.335  38.097  1.00 18.20           O  
ATOM   4785  CB  VAL C  36      20.654   9.363  37.592  1.00 18.14           C  
ATOM   4786  CG1 VAL C  36      21.165   9.120  36.162  1.00 20.22           C  
ATOM   4787  CG2 VAL C  36      21.782   9.055  38.589  1.00 21.65           C  
ATOM   4788  H   VAL C  36      18.389  10.230  36.592  1.00 17.34           H  
ATOM   4789  HA  VAL C  36      19.950  10.890  38.926  1.00 17.56           H  
ATOM   4790  HB  VAL C  36      19.873   8.625  37.775  1.00 18.14           H  
ATOM   4791 HG11 VAL C  36      21.578   8.119  36.049  1.00 20.22           H  
ATOM   4792 HG12 VAL C  36      20.357   9.221  35.447  1.00 20.22           H  
ATOM   4793 HG13 VAL C  36      21.952   9.816  35.882  1.00 20.22           H  
ATOM   4794 HG21 VAL C  36      22.138   8.037  38.453  1.00 21.65           H  
ATOM   4795 HG22 VAL C  36      22.635   9.721  38.453  1.00 21.65           H  
ATOM   4796 HG23 VAL C  36      21.439   9.143  39.620  1.00 21.65           H  
ATOM   4797  N   GLU C  37      20.738  12.363  36.082  1.00 18.43           N  
ATOM   4798  CA  GLU C  37      21.399  13.547  35.520  1.00 20.36           C  
ATOM   4799  C   GLU C  37      21.063  14.842  36.270  1.00 19.15           C  
ATOM   4800  O   GLU C  37      21.964  15.652  36.467  1.00 20.02           O  
ATOM   4801  CB  GLU C  37      21.065  13.720  34.027  1.00 23.58           C  
ATOM   4802  CG  GLU C  37      21.860  12.786  33.094  1.00 28.87           C  
ATOM   4803  CD  GLU C  37      21.447  12.933  31.621  1.00 40.39           C  
ATOM   4804  OE1 GLU C  37      21.362  14.090  31.148  1.00 42.17           O  
ATOM   4805  OE2 GLU C  37      21.224  11.882  30.980  1.00 39.27           O1-
ATOM   4806  H   GLU C  37      20.047  11.921  35.491  1.00 18.43           H  
ATOM   4807  HA  GLU C  37      22.476  13.399  35.607  1.00 20.36           H  
ATOM   4808  HB3 GLU C  37      21.239  14.755  33.731  1.00 23.58           H  
ATOM   4809  HB2 GLU C  37      19.999  13.551  33.874  1.00 23.58           H  
ATOM   4810  HG3 GLU C  37      21.759  11.752  33.422  1.00 28.87           H  
ATOM   4811  HG2 GLU C  37      22.923  13.015  33.169  1.00 28.87           H  
ATOM   4812  N   THR C  38      19.797  15.005  36.695  1.00 17.65           N  
ATOM   4813  CA  THR C  38      19.358  16.139  37.513  1.00 18.53           C  
ATOM   4814  C   THR C  38      20.041  16.145  38.896  1.00 17.96           C  
ATOM   4815  O   THR C  38      20.474  17.205  39.343  1.00 19.05           O  
ATOM   4816  CB  THR C  38      17.817  16.151  37.719  1.00 19.68           C  
ATOM   4817  CG2 THR C  38      17.280  17.290  38.609  1.00 21.22           C  
ATOM   4818  OG1 THR C  38      17.183  16.259  36.459  1.00 22.78           O  
ATOM   4819  H   THR C  38      19.106  14.297  36.491  1.00 17.65           H  
ATOM   4820  HA  THR C  38      19.645  17.056  36.994  1.00 18.53           H  
ATOM   4821  HB  THR C  38      17.496  15.203  38.150  1.00 19.68           H  
ATOM   4822 HG21 THR C  38      16.192  17.329  38.587  1.00 21.22           H  
ATOM   4823 HG22 THR C  38      17.570  17.164  39.653  1.00 21.22           H  
ATOM   4824 HG23 THR C  38      17.649  18.260  38.275  1.00 21.22           H  
ATOM   4825  HG1 THR C  38      17.357  15.459  35.953  1.00 22.78           H  
ATOM   4826  N   GLY C  39      20.181  14.954  39.505  1.00 18.06           N  
ATOM   4827  CA  GLY C  39      20.856  14.762  40.784  1.00 16.98           C  
ATOM   4828  C   GLY C  39      22.377  14.956  40.670  1.00 17.62           C  
ATOM   4829  O   GLY C  39      22.965  15.551  41.568  1.00 18.41           O  
ATOM   4830  H   GLY C  39      19.803  14.128  39.061  1.00 18.06           H  
ATOM   4831  HA3 GLY C  39      20.651  13.749  41.117  1.00 16.98           H  
ATOM   4832  HA2 GLY C  39      20.443  15.441  41.532  1.00 16.98           H  
ATOM   4833  N   GLN C  40      23.001  14.505  39.565  1.00 17.53           N  
ATOM   4834  CA  GLN C  40      24.414  14.728  39.240  1.00 19.86           C  
ATOM   4835  C   GLN C  40      24.764  16.213  39.086  1.00 19.23           C  
ATOM   4836  O   GLN C  40      25.713  16.664  39.719  1.00 20.75           O  
ATOM   4837  CB  GLN C  40      24.809  13.964  37.960  1.00 20.51           C  
ATOM   4838  CG  GLN C  40      25.096  12.471  38.173  1.00 21.68           C  
ATOM   4839  CD  GLN C  40      25.272  11.764  36.830  1.00 23.10           C  
ATOM   4840  NE2 GLN C  40      26.509  11.421  36.478  1.00 22.58           N  
ATOM   4841  OE1 GLN C  40      24.303  11.537  36.113  1.00 25.17           O  
ATOM   4842  H   GLN C  40      22.468  13.992  38.873  1.00 17.53           H  
ATOM   4843  HA  GLN C  40      25.007  14.338  40.070  1.00 19.86           H  
ATOM   4844  HB3 GLN C  40      25.706  14.407  37.524  1.00 20.51           H  
ATOM   4845  HB2 GLN C  40      24.028  14.095  37.211  1.00 20.51           H  
ATOM   4846  HG3 GLN C  40      24.276  11.990  38.703  1.00 21.68           H  
ATOM   4847  HG2 GLN C  40      25.984  12.341  38.793  1.00 21.68           H  
ATOM   4848 HE22 GLN C  40      26.681  10.986  35.583  1.00 22.58           H  
ATOM   4849 HE21 GLN C  40      27.299  11.652  37.069  1.00 22.58           H  
ATOM   4850  N   LYS C  41      23.977  16.942  38.277  1.00 19.01           N  
ATOM   4851  CA  LYS C  41      24.145  18.371  37.994  1.00 20.35           C  
ATOM   4852  C   LYS C  41      23.957  19.274  39.226  1.00 19.46           C  
ATOM   4853  O   LYS C  41      24.606  20.316  39.303  1.00 19.81           O  
ATOM   4854  CB  LYS C  41      23.204  18.769  36.841  1.00 24.24           C  
ATOM   4855  CG  LYS C  41      23.635  18.164  35.491  1.00 30.05           C  
ATOM   4856  CD  LYS C  41      22.530  18.218  34.425  1.00 40.85           C  
ATOM   4857  CE  LYS C  41      22.895  17.397  33.176  1.00 49.94           C  
ATOM   4858  NZ  LYS C  41      21.791  17.356  32.201  1.00 56.80           N1+
ATOM   4859  H   LYS C  41      23.216  16.485  37.792  1.00 19.01           H  
ATOM   4860  HA  LYS C  41      25.171  18.513  37.653  1.00 20.35           H  
ATOM   4861  HB3 LYS C  41      23.172  19.854  36.734  1.00 24.24           H  
ATOM   4862  HB2 LYS C  41      22.187  18.460  37.090  1.00 24.24           H  
ATOM   4863  HG3 LYS C  41      23.949  17.129  35.627  1.00 30.05           H  
ATOM   4864  HG2 LYS C  41      24.519  18.689  35.128  1.00 30.05           H  
ATOM   4865  HD3 LYS C  41      22.354  19.259  34.147  1.00 40.85           H  
ATOM   4866  HD2 LYS C  41      21.595  17.852  34.852  1.00 40.85           H  
ATOM   4867  HE3 LYS C  41      23.132  16.371  33.461  1.00 49.94           H  
ATOM   4868  HE2 LYS C  41      23.782  17.809  32.695  1.00 49.94           H  
ATOM   4869  HZ1 LYS C  41      22.054  16.772  31.418  1.00 56.80           H  
ATOM   4870  HZ2 LYS C  41      20.972  16.957  32.638  1.00 56.80           H  
ATOM   4871  HZ3 LYS C  41      21.582  18.289  31.877  1.00 56.80           H  
ATOM   4872  N   MET C  42      23.126  18.834  40.186  1.00 17.36           N  
ATOM   4873  CA  MET C  42      22.996  19.443  41.508  1.00 19.00           C  
ATOM   4874  C   MET C  42      24.241  19.201  42.384  1.00 17.69           C  
ATOM   4875  O   MET C  42      24.720  20.155  42.992  1.00 17.67           O  
ATOM   4876  CB  MET C  42      21.722  18.917  42.189  1.00 18.40           C  
ATOM   4877  CG  MET C  42      20.417  19.519  41.652  1.00 19.20           C  
ATOM   4878  SD  MET C  42      18.924  18.720  42.306  1.00 21.05           S  
ATOM   4879  CE  MET C  42      18.891  19.392  43.991  1.00 23.56           C  
ATOM   4880  H   MET C  42      22.611  17.977  40.039  1.00 17.36           H  
ATOM   4881  HA  MET C  42      22.892  20.523  41.385  1.00 19.00           H  
ATOM   4882  HB3 MET C  42      21.768  19.129  43.255  1.00 18.40           H  
ATOM   4883  HB2 MET C  42      21.681  17.833  42.090  1.00 18.40           H  
ATOM   4884  HG3 MET C  42      20.388  19.447  40.566  1.00 19.20           H  
ATOM   4885  HG2 MET C  42      20.372  20.583  41.883  1.00 19.20           H  
ATOM   4886  HE1 MET C  42      18.004  19.040  44.516  1.00 23.56           H  
ATOM   4887  HE2 MET C  42      19.768  19.079  44.557  1.00 23.56           H  
ATOM   4888  HE3 MET C  42      18.866  20.481  43.968  1.00 23.56           H  
ATOM   4889  N   LEU C  43      24.776  17.965  42.409  1.00 16.62           N  
ATOM   4890  CA  LEU C  43      26.010  17.622  43.133  1.00 16.96           C  
ATOM   4891  C   LEU C  43      27.258  18.339  42.582  1.00 18.50           C  
ATOM   4892  O   LEU C  43      28.110  18.727  43.379  1.00 18.01           O  
ATOM   4893  CB  LEU C  43      26.239  16.094  43.134  1.00 17.01           C  
ATOM   4894  CG  LEU C  43      25.235  15.280  43.976  1.00 17.21           C  
ATOM   4895  CD1 LEU C  43      25.349  13.780  43.648  1.00 18.11           C  
ATOM   4896  CD2 LEU C  43      25.358  15.567  45.487  1.00 19.21           C  
ATOM   4897  H   LEU C  43      24.337  17.216  41.889  1.00 16.62           H  
ATOM   4898  HA  LEU C  43      25.884  17.962  44.162  1.00 16.96           H  
ATOM   4899  HB3 LEU C  43      27.244  15.872  43.493  1.00 17.01           H  
ATOM   4900  HB2 LEU C  43      26.214  15.735  42.105  1.00 17.01           H  
ATOM   4901  HG  LEU C  43      24.235  15.585  43.684  1.00 17.21           H  
ATOM   4902 HD11 LEU C  43      25.194  13.145  44.520  1.00 18.11           H  
ATOM   4903 HD12 LEU C  43      24.599  13.500  42.909  1.00 18.11           H  
ATOM   4904 HD13 LEU C  43      26.323  13.527  43.228  1.00 18.11           H  
ATOM   4905 HD21 LEU C  43      24.438  15.974  45.902  1.00 19.21           H  
ATOM   4906 HD22 LEU C  43      25.579  14.675  46.067  1.00 19.21           H  
ATOM   4907 HD23 LEU C  43      26.140  16.294  45.696  1.00 19.21           H  
ATOM   4908  N   GLU C  44      27.320  18.536  41.253  1.00 19.58           N  
ATOM   4909  CA  GLU C  44      28.326  19.338  40.547  1.00 21.21           C  
ATOM   4910  C   GLU C  44      28.266  20.829  40.925  1.00 20.45           C  
ATOM   4911  O   GLU C  44      29.316  21.448  41.087  1.00 23.20           O  
ATOM   4912  CB  GLU C  44      28.139  19.180  39.023  1.00 21.79           C  
ATOM   4913  CG  GLU C  44      28.472  17.771  38.484  1.00 25.55           C  
ATOM   4914  CD  GLU C  44      27.929  17.467  37.075  1.00 30.79           C  
ATOM   4915  OE1 GLU C  44      27.674  18.419  36.304  1.00 33.36           O  
ATOM   4916  OE2 GLU C  44      27.778  16.259  36.784  1.00 29.74           O1-
ATOM   4917  H   GLU C  44      26.592  18.140  40.671  1.00 19.58           H  
ATOM   4918  HA  GLU C  44      29.313  18.962  40.821  1.00 21.21           H  
ATOM   4919  HB3 GLU C  44      28.752  19.913  38.496  1.00 21.79           H  
ATOM   4920  HB2 GLU C  44      27.106  19.428  38.776  1.00 21.79           H  
ATOM   4921  HG3 GLU C  44      28.109  17.010  39.171  1.00 25.55           H  
ATOM   4922  HG2 GLU C  44      29.555  17.654  38.463  1.00 25.55           H  
ATOM   4923  N   ALA C  45      27.040  21.360  41.083  1.00 19.89           N  
ATOM   4924  CA  ALA C  45      26.758  22.733  41.507  1.00 22.69           C  
ATOM   4925  C   ALA C  45      26.991  22.994  43.010  1.00 23.40           C  
ATOM   4926  O   ALA C  45      26.939  24.154  43.418  1.00 24.50           O  
ATOM   4927  CB  ALA C  45      25.318  23.089  41.103  1.00 23.77           C  
ATOM   4928  H   ALA C  45      26.229  20.779  40.920  1.00 19.89           H  
ATOM   4929  HA  ALA C  45      27.431  23.398  40.963  1.00 22.69           H  
ATOM   4930  HB1 ALA C  45      25.061  24.109  41.391  1.00 23.77           H  
ATOM   4931  HB2 ALA C  45      25.188  23.015  40.023  1.00 23.77           H  
ATOM   4932  HB3 ALA C  45      24.592  22.423  41.568  1.00 23.77           H  
ATOM   4933  N   GLY C  46      27.257  21.938  43.799  1.00 21.44           N  
ATOM   4934  CA  GLY C  46      27.563  22.037  45.224  1.00 20.85           C  
ATOM   4935  C   GLY C  46      26.304  22.014  46.104  1.00 20.66           C  
ATOM   4936  O   GLY C  46      26.412  22.335  47.288  1.00 21.02           O  
ATOM   4937  H   GLY C  46      27.282  21.015  43.390  1.00 21.44           H
[truncated: 293,121 more chars]
