# Supplementary material for: The effects of nature‐inspired amino acid substitutions on structural and biochemical properties of the E. coli L‐asparaginase EcAIII
Source: Protein Sci. 2023 Jun 1;32(6):e4647. doi: 10.1002/pro.4647 (PMC10204187; doi:10.1002/pro.4647)
Supplement: Supplementary file 5 — DATA S2. Supporting Information. [file PRO-32-e4647-s005.zip › docking_results_orthologs_EcAIII_PDB_files/orthologs_I/InducedFit_LFMX01000022_1_100_post_ASP_AB_rec_ASN.pdb]

TITLE     ASN
REMARK   4      COMPLIES WITH FORMAT V. 3.0, 1-DEC-2006
REMARK 888
REMARK 888 WRITTEN BY MAESTRO (A PRODUCT OF SCHRODINGER, LLC)
ATOM      1  N   MET A   1      22.056 -26.732  76.743  1.00 46.53           N1+
ATOM      2  CA  MET A   1      22.293 -26.292  78.168  1.00 46.53           C  
ATOM      3  C   MET A   1      20.919 -26.226  78.893  1.00 46.53           C  
ATOM      4  O   MET A   1      19.853 -26.112  78.279  1.00 46.53           O  
ATOM      5  CB  MET A   1      23.034 -24.929  78.239  1.00 46.53           C  
ATOM      6  CG  MET A   1      24.464 -24.927  77.669  1.00 46.53           C  
ATOM      7  SD  MET A   1      25.266 -23.303  77.740  1.00 46.53           S  
ATOM      8  CE  MET A   1      26.874 -23.727  77.021  1.00 46.53           C  
ATOM      9  H1  MET A   1      22.943 -26.801  76.265  1.00 46.53           H  
ATOM     10  H2  MET A   1      21.599 -27.633  76.747  1.00 46.53           H  
ATOM     11  H3  MET A   1      21.472 -26.047  76.285  1.00 46.53           H  
ATOM     12  HA  MET A   1      22.901 -27.089  78.601  1.00 46.53           H  
ATOM     13  HB3 MET A   1      23.101 -24.608  79.280  1.00 46.53           H  
ATOM     14  HB2 MET A   1      22.450 -24.154  77.737  1.00 46.53           H  
ATOM     15  HG3 MET A   1      24.463 -25.249  76.628  1.00 46.53           H  
ATOM     16  HG2 MET A   1      25.081 -25.639  78.218  1.00 46.53           H  
ATOM     17  HE1 MET A   1      27.511 -22.843  76.982  1.00 46.53           H  
ATOM     18  HE2 MET A   1      27.373 -24.486  77.624  1.00 46.53           H  
ATOM     19  HE3 MET A   1      26.751 -24.110  76.008  1.00 46.53           H  
ATOM     20  N   ASN A   2      20.986 -26.270  80.236  1.00 65.06           N  
ATOM     21  CA  ASN A   2      19.840 -26.074  81.125  1.00 65.06           C  
ATOM     22  C   ASN A   2      19.719 -24.571  81.428  1.00 65.06           C  
ATOM     23  O   ASN A   2      20.246 -24.097  82.436  1.00 65.06           O  
ATOM     24  CB  ASN A   2      20.012 -26.941  82.398  1.00 65.06           C  
ATOM     25  CG  ASN A   2      18.738 -27.078  83.247  1.00 65.06           C  
ATOM     26  ND2 ASN A   2      18.900 -27.454  84.517  1.00 65.06           N  
ATOM     27  OD1 ASN A   2      17.625 -26.866  82.772  1.00 65.06           O  
ATOM     28  H   ASN A   2      21.882 -26.362  80.692  1.00 65.06           H  
ATOM     29  HA  ASN A   2      18.912 -26.369  80.628  1.00 65.06           H  
ATOM     30  HB3 ASN A   2      20.839 -26.580  83.012  1.00 65.06           H  
ATOM     31  HB2 ASN A   2      20.281 -27.955  82.099  1.00 65.06           H  
ATOM     32 HD22 ASN A   2      18.093 -27.562  85.114  1.00 65.06           H  
ATOM     33 HD21 ASN A   2      19.821 -27.629  84.890  1.00 65.06           H  
ATOM     34  N   VAL A   3      19.067 -23.849  80.503  1.00 86.57           N  
ATOM     35  CA  VAL A   3      18.863 -22.404  80.561  1.00 86.57           C  
ATOM     36  C   VAL A   3      17.842 -22.050  81.657  1.00 86.57           C  
ATOM     37  O   VAL A   3      16.722 -22.560  81.623  1.00 86.57           O  
ATOM     38  CB  VAL A   3      18.353 -21.860  79.194  1.00 86.57           C  
ATOM     39  CG1 VAL A   3      17.964 -20.368  79.214  1.00 86.57           C  
ATOM     40  CG2 VAL A   3      19.391 -22.097  78.081  1.00 86.57           C  
ATOM     41  H   VAL A   3      18.672 -24.317  79.700  1.00 86.57           H  
ATOM     42  HA  VAL A   3      19.820 -21.931  80.791  1.00 86.57           H  
ATOM     43  HB  VAL A   3      17.457 -22.417  78.915  1.00 86.57           H  
ATOM     44 HG11 VAL A   3      17.713 -20.018  78.214  1.00 86.57           H  
ATOM     45 HG12 VAL A   3      17.092 -20.171  79.839  1.00 86.57           H  
ATOM     46 HG13 VAL A   3      18.787 -19.755  79.581  1.00 86.57           H  
ATOM     47 HG21 VAL A   3      19.032 -21.726  77.121  1.00 86.57           H  
ATOM     48 HG22 VAL A   3      20.329 -21.587  78.301  1.00 86.57           H  
ATOM     49 HG23 VAL A   3      19.610 -23.157  77.951  1.00 86.57           H  
ATOM     50  N   MET A   4      18.258 -21.175  82.588  1.00 95.70           N  
ATOM     51  CA  MET A   4      17.422 -20.622  83.653  1.00 95.70           C  
ATOM     52  C   MET A   4      16.416 -19.616  83.047  1.00 95.70           C  
ATOM     53  O   MET A   4      16.867 -18.574  82.565  1.00 95.70           O  
ATOM     54  CB  MET A   4      18.351 -19.950  84.692  1.00 95.70           C  
ATOM     55  CG  MET A   4      17.629 -19.256  85.865  1.00 95.70           C  
ATOM     56  SD  MET A   4      16.476 -20.290  86.812  1.00 95.70           S  
ATOM     57  CE  MET A   4      17.630 -21.441  87.606  1.00 95.70           C  
ATOM     58  H   MET A   4      19.201 -20.816  82.540  1.00 95.70           H  
ATOM     59  HA  MET A   4      16.931 -21.449  84.160  1.00 95.70           H  
ATOM     60  HB3 MET A   4      18.982 -19.211  84.195  1.00 95.70           H  
ATOM     61  HB2 MET A   4      19.042 -20.694  85.090  1.00 95.70           H  
ATOM     62  HG3 MET A   4      17.072 -18.391  85.503  1.00 95.70           H  
ATOM     63  HG2 MET A   4      18.369 -18.857  86.560  1.00 95.70           H  
ATOM     64  HE1 MET A   4      17.088 -22.106  88.278  1.00 95.70           H  
ATOM     65  HE2 MET A   4      18.142 -22.050  86.861  1.00 95.70           H  
ATOM     66  HE3 MET A   4      18.374 -20.896  88.186  1.00 95.70           H  
ATOM     67  N   PRO A   5      15.095 -19.925  83.058  1.00 98.54           N  
ATOM     68  CA  PRO A   5      14.075 -18.983  82.564  1.00 98.54           C  
ATOM     69  C   PRO A   5      13.995 -17.714  83.429  1.00 98.54           C  
ATOM     70  O   PRO A   5      14.037 -17.807  84.656  1.00 98.54           O  
ATOM     71  CB  PRO A   5      12.759 -19.780  82.603  1.00 98.54           C  
ATOM     72  CG  PRO A   5      13.154 -21.230  82.802  1.00 98.54           C  
ATOM     73  CD  PRO A   5      14.460 -21.140  83.570  1.00 98.54           C  
ATOM     74  HA  PRO A   5      14.324 -18.737  81.530  1.00 98.54           H  
ATOM     75  HB3 PRO A   5      12.170 -19.645  81.697  1.00 98.54           H  
ATOM     76  HB2 PRO A   5      12.143 -19.464  83.441  1.00 98.54           H  
ATOM     77  HG3 PRO A   5      13.351 -21.681  81.832  1.00 98.54           H  
ATOM     78  HG2 PRO A   5      12.389 -21.824  83.303  1.00 98.54           H  
ATOM     79  HD2 PRO A   5      14.276 -21.016  84.638  1.00 98.54           H  
ATOM     80  HD3 PRO A   5      15.029 -22.056  83.429  1.00 98.54           H  
ATOM     81  N   VAL A   6      13.907 -16.560  82.761  1.00 98.89           N  
ATOM     82  CA  VAL A   6      13.915 -15.244  83.388  1.00 98.89           C  
ATOM     83  C   VAL A   6      13.141 -14.248  82.516  1.00 98.89           C  
ATOM     84  O   VAL A   6      13.196 -14.335  81.291  1.00 98.89           O  
ATOM     85  CB  VAL A   6      15.373 -14.739  83.638  1.00 98.89           C  
ATOM     86  CG1 VAL A   6      16.262 -14.755  82.379  1.00 98.89           C  
ATOM     87  CG2 VAL A   6      15.446 -13.347  84.300  1.00 98.89           C  
ATOM     88  H   VAL A   6      13.844 -16.567  81.751  1.00 98.89           H  
ATOM     89  HA  VAL A   6      13.392 -15.315  84.343  1.00 98.89           H  
ATOM     90  HB  VAL A   6      15.823 -15.436  84.345  1.00 98.89           H  
ATOM     91 HG11 VAL A   6      17.262 -14.376  82.594  1.00 98.89           H  
ATOM     92 HG12 VAL A   6      16.381 -15.765  81.985  1.00 98.89           H  
ATOM     93 HG13 VAL A   6      15.841 -14.140  81.586  1.00 98.89           H  
ATOM     94 HG21 VAL A   6      16.468 -13.115  84.599  1.00 98.89           H  
ATOM     95 HG22 VAL A   6      15.124 -12.552  83.627  1.00 98.89           H  
ATOM     96 HG23 VAL A   6      14.828 -13.300  85.195  1.00 98.89           H  
ATOM     97  N   ILE A   7      12.454 -13.309  83.178  1.00 98.89           N  
ATOM     98  CA  ILE A   7      11.819 -12.159  82.547  1.00 98.89           C  
ATOM     99  C   ILE A   7      12.182 -10.886  83.320  1.00 98.89           C  
ATOM    100  O   ILE A   7      12.185 -10.899  84.549  1.00 98.89           O  
ATOM    101  CB  ILE A   7      10.271 -12.305  82.455  1.00 98.89           C  
ATOM    102  CG1 ILE A   7       9.603 -11.095  81.757  1.00 98.89           C  
ATOM    103  CG2 ILE A   7       9.576 -12.608  83.803  1.00 98.89           C  
ATOM    104  CD1 ILE A   7       8.220 -11.388  81.177  1.00 98.89           C  
ATOM    105  H   ILE A   7      12.442 -13.315  84.189  1.00 98.89           H  
ATOM    106  HA  ILE A   7      12.210 -12.047  81.537  1.00 98.89           H  
ATOM    107  HB  ILE A   7      10.106 -13.167  81.810  1.00 98.89           H  
ATOM    108 HG13 ILE A   7      10.227 -10.748  80.938  1.00 98.89           H  
ATOM    109 HG12 ILE A   7       9.527 -10.257  82.450  1.00 98.89           H  
ATOM    110 HG21 ILE A   7       8.519 -12.828  83.656  1.00 98.89           H  
ATOM    111 HG22 ILE A   7      10.011 -13.478  84.296  1.00 98.89           H  
ATOM    112 HG23 ILE A   7       9.638 -11.768  84.495  1.00 98.89           H  
ATOM    113 HD11 ILE A   7       7.447 -11.078  81.875  1.00 98.89           H  
ATOM    114 HD12 ILE A   7       8.063 -10.847  80.245  1.00 98.89           H  
ATOM    115 HD13 ILE A   7       8.088 -12.446  80.961  1.00 98.89           H  
ATOM    116  N   ALA A   8      12.450  -9.816  82.561  1.00 98.95           N  
ATOM    117  CA  ALA A   8      12.561  -8.446  83.041  1.00 98.95           C  
ATOM    118  C   ALA A   8      11.434  -7.609  82.430  1.00 98.95           C  
ATOM    119  O   ALA A   8      10.978  -7.913  81.328  1.00 98.95           O  
ATOM    120  CB  ALA A   8      13.940  -7.889  82.665  1.00 98.95           C  
ATOM    121  H   ALA A   8      12.423  -9.914  81.553  1.00 98.95           H  
ATOM    122  HA  ALA A   8      12.447  -8.415  84.119  1.00 98.95           H  
ATOM    123  HB1 ALA A   8      14.061  -6.861  83.009  1.00 98.95           H  
ATOM    124  HB2 ALA A   8      14.729  -8.483  83.125  1.00 98.95           H  
ATOM    125  HB3 ALA A   8      14.104  -7.903  81.589  1.00 98.95           H  
ATOM    126  N   ILE A   9      11.017  -6.564  83.159  1.00 98.94           N  
ATOM    127  CA  ILE A   9       9.985  -5.616  82.736  1.00 98.94           C  
ATOM    128  C   ILE A   9      10.396  -4.176  83.077  1.00 98.94           C  
ATOM    129  O   ILE A   9      11.330  -3.968  83.855  1.00 98.94           O  
ATOM    130  CB  ILE A   9       8.601  -5.914  83.390  1.00 98.94           C  
ATOM    131  CG1 ILE A   9       8.563  -5.748  84.929  1.00 98.94           C  
ATOM    132  CG2 ILE A   9       8.058  -7.285  82.950  1.00 98.94           C  
ATOM    133  CD1 ILE A   9       7.149  -5.834  85.513  1.00 98.94           C  
ATOM    134  H   ILE A   9      11.457  -6.368  84.049  1.00 98.94           H  
ATOM    135  HA  ILE A   9       9.882  -5.651  81.654  1.00 98.94           H  
ATOM    136  HB  ILE A   9       7.897  -5.186  82.983  1.00 98.94           H  
ATOM    137 HG13 ILE A   9       8.983  -4.791  85.237  1.00 98.94           H  
ATOM    138 HG12 ILE A   9       9.195  -6.504  85.392  1.00 98.94           H  
ATOM    139 HG21 ILE A   9       7.024  -7.424  83.260  1.00 98.94           H  
ATOM    140 HG22 ILE A   9       8.086  -7.386  81.866  1.00 98.94           H  
ATOM    141 HG23 ILE A   9       8.641  -8.103  83.370  1.00 98.94           H  
ATOM    142 HD11 ILE A   9       7.139  -5.472  86.538  1.00 98.94           H  
ATOM    143 HD12 ILE A   9       6.438  -5.236  84.942  1.00 98.94           H  
ATOM    144 HD13 ILE A   9       6.791  -6.862  85.533  1.00 98.94           H  
ATOM    145  N   HIS A  10       9.717  -3.203  82.462  1.00 98.40           N  
ATOM    146  CA  HIS A  10       9.862  -1.775  82.711  1.00 98.40           C  
ATOM    147  C   HIS A  10       8.495  -1.087  82.667  1.00 98.40           C  
ATOM    148  O   HIS A  10       7.567  -1.573  82.017  1.00 98.40           O  
ATOM    149  CB  HIS A  10      10.945  -1.118  81.827  1.00 98.40           C  
ATOM    150  CG  HIS A  10      10.569  -0.863  80.385  1.00 98.40           C  
ATOM    151  CD2 HIS A  10      10.703  -1.700  79.300  1.00 98.40           C  
ATOM    152  ND1 HIS A  10       9.979   0.334  79.952  1.00 98.40           N  
ATOM    153  CE1 HIS A  10       9.806   0.168  78.643  1.00 98.40           C  
ATOM    154  NE2 HIS A  10      10.246  -1.005  78.206  1.00 98.40           N  
ATOM    155  H   HIS A  10       8.968  -3.457  81.821  1.00 98.40           H  
ATOM    156  HA  HIS A  10      10.199  -1.684  83.739  1.00 98.40           H  
ATOM    157  HB3 HIS A  10      11.845  -1.731  81.844  1.00 98.40           H  
ATOM    158  HB2 HIS A  10      11.238  -0.161  82.262  1.00 98.40           H  
ATOM    159  HD2 HIS A  10      11.065  -2.705  79.192  1.00 98.40           H  
ATOM    160  HE1 HIS A  10       9.358   0.897  77.988  1.00 98.40           H  
ATOM    161  HE2 HIS A  10      10.212  -1.359  77.249  1.00 98.40           H  
ATOM    162  N   GLY A  11       8.392   0.032  83.387  1.00 95.34           N  
ATOM    163  CA  GLY A  11       7.223   0.898  83.482  1.00 95.34           C  
ATOM    164  C   GLY A  11       7.584   2.366  83.225  1.00 95.34           C  
ATOM    165  O   GLY A  11       6.894   3.256  83.719  1.00 95.34           O  
ATOM    166  H   GLY A  11       9.221   0.325  83.900  1.00 95.34           H  
ATOM    167  HA3 GLY A  11       6.796   0.800  84.479  1.00 95.34           H  
ATOM    168  HA2 GLY A  11       6.445   0.608  82.774  1.00 95.34           H  
ATOM    169  N   GLY A  12       8.671   2.624  82.487  1.00 91.04           N  
ATOM    170  CA  GLY A  12       9.085   3.955  82.053  1.00 91.04           C  
ATOM    171  C   GLY A  12      10.240   4.559  82.859  1.00 91.04           C  
ATOM    172  O   GLY A  12      10.406   4.271  84.047  1.00 91.04           O  
ATOM    173  H   GLY A  12       9.157   1.833  82.085  1.00 91.04           H  
ATOM    174  HA3 GLY A  12       8.249   4.655  82.076  1.00 91.04           H  
ATOM    175  HA2 GLY A  12       9.377   3.862  81.010  1.00 91.04           H  
ATOM    176  N   ALA A  13      11.043   5.394  82.185  1.00 87.90           N  
ATOM    177  CA  ALA A  13      12.204   6.126  82.695  1.00 87.90           C  
ATOM    178  C   ALA A  13      11.889   7.633  82.775  1.00 87.90           C  
ATOM    179  O   ALA A  13      11.201   8.157  81.899  1.00 87.90           O  
ATOM    180  CB  ALA A  13      13.352   5.905  81.696  1.00 87.90           C  
ATOM    181  H   ALA A  13      10.803   5.584  81.218  1.00 87.90           H  
ATOM    182  HA  ALA A  13      12.499   5.770  83.675  1.00 87.90           H  
ATOM    183  HB1 ALA A  13      14.234   6.482  81.957  1.00 87.90           H  
ATOM    184  HB2 ALA A  13      13.655   4.859  81.677  1.00 87.90           H  
ATOM    185  HB3 ALA A  13      13.065   6.191  80.683  1.00 87.90           H  
ATOM    186  N   GLY A  14      12.403   8.348  83.788  1.00 84.91           N  
ATOM    187  CA  GLY A  14      12.190   9.790  83.949  1.00 84.91           C  
ATOM    188  C   GLY A  14      12.946  10.389  85.143  1.00 84.91           C  
ATOM    189  O   GLY A  14      13.734   9.699  85.798  1.00 84.91           O  
ATOM    190  H   GLY A  14      12.956   7.877  84.502  1.00 84.91           H  
ATOM    191  HA3 GLY A  14      11.123   9.981  84.075  1.00 84.91           H  
ATOM    192  HA2 GLY A  14      12.506  10.306  83.041  1.00 84.91           H  
ATOM    193  N   THR A  15      12.749  11.688  85.419  1.00 69.95           N  
ATOM    194  CA  THR A  15      13.325  12.359  86.587  1.00 69.95           C  
ATOM    195  C   THR A  15      12.542  12.029  87.877  1.00 69.95           C  
ATOM    196  O   THR A  15      11.310  11.998  87.855  1.00 69.95           O  
ATOM    197  CB  THR A  15      13.327  13.901  86.400  1.00 69.95           C  
ATOM    198  CG2 THR A  15      14.165  14.354  85.195  1.00 69.95           C  
ATOM    199  OG1 THR A  15      12.021  14.434  86.265  1.00 69.95           O  
ATOM    200  H   THR A  15      12.179  12.272  84.823  1.00 69.95           H  
ATOM    201  HA  THR A  15      14.357  12.032  86.690  1.00 69.95           H  
ATOM    202  HB  THR A  15      13.762  14.358  87.291  1.00 69.95           H  
ATOM    203 HG21 THR A  15      14.198  15.442  85.127  1.00 69.95           H  
ATOM    204 HG22 THR A  15      15.192  13.999  85.284  1.00 69.95           H  
ATOM    205 HG23 THR A  15      13.762  13.976  84.255  1.00 69.95           H  
ATOM    206  HG1 THR A  15      11.509  14.195  87.043  1.00 69.95           H  
ATOM    207  N   ILE A  16      13.279  11.816  88.981  1.00 66.74           N  
ATOM    208  CA  ILE A  16      12.716  11.567  90.309  1.00 66.74           C  
ATOM    209  C   ILE A  16      12.334  12.909  90.961  1.00 66.74           C  
ATOM    210  O   ILE A  16      13.180  13.799  91.060  1.00 66.74           O  
ATOM    211  CB  ILE A  16      13.723  10.848  91.268  1.00 66.74           C  
ATOM    212  CG1 ILE A  16      14.196   9.486  90.714  1.00 66.74           C  
ATOM    213  CG2 ILE A  16      13.171  10.647  92.703  1.00 66.74           C  
ATOM    214  CD1 ILE A  16      15.493   8.981  91.370  1.00 66.74           C  
ATOM    215  H   ILE A  16      14.286  11.872  88.932  1.00 66.74           H  
ATOM    216  HA  ILE A  16      11.827  10.940  90.210  1.00 66.74           H  
ATOM    217  HB  ILE A  16      14.610  11.480  91.349  1.00 66.74           H  
ATOM    218 HG13 ILE A  16      14.371   9.549  89.642  1.00 66.74           H  
ATOM    219 HG12 ILE A  16      13.405   8.745  90.830  1.00 66.74           H  
ATOM    220 HG21 ILE A  16      13.865  10.108  93.346  1.00 66.74           H  
ATOM    221 HG22 ILE A  16      12.981  11.588  93.211  1.00 66.74           H  
ATOM    222 HG23 ILE A  16      12.237  10.083  92.692  1.00 66.74           H  
ATOM    223 HD11 ILE A  16      15.771   8.009  90.967  1.00 66.74           H  
ATOM    224 HD12 ILE A  16      16.324   9.662  91.193  1.00 66.74           H  
ATOM    225 HD13 ILE A  16      15.396   8.853  92.447  1.00 66.74           H  
ATOM    226  N   LEU A  17      11.090  12.988  91.455  1.00 63.04           N  
ATOM    227  CA  LEU A  17      10.637  14.033  92.369  1.00 63.04           C  
ATOM    228  C   LEU A  17      10.889  13.532  93.799  1.00 63.04           C  
ATOM    229  O   LEU A  17      10.046  12.825  94.353  1.00 63.04           O  
ATOM    230  CB  LEU A  17       9.140  14.320  92.116  1.00 63.04           C  
ATOM    231  CG  LEU A  17       8.843  15.118  90.829  1.00 63.04           C  
ATOM    232  CD1 LEU A  17       7.340  15.060  90.475  1.00 63.04           C  
ATOM    233  CD2 LEU A  17       9.376  16.567  90.914  1.00 63.04           C  
ATOM    234  H   LEU A  17      10.452  12.217  91.321  1.00 63.04           H  
ATOM    235  HA  LEU A  17      11.207  14.952  92.221  1.00 63.04           H  
ATOM    236  HB3 LEU A  17       8.723  14.872  92.961  1.00 63.04           H  
ATOM    237  HB2 LEU A  17       8.606  13.369  92.084  1.00 63.04           H  
ATOM    238  HG  LEU A  17       9.371  14.627  90.010  1.00 63.04           H  
ATOM    239 HD11 LEU A  17       6.872  16.043  90.432  1.00 63.04           H  
ATOM    240 HD12 LEU A  17       7.193  14.594  89.500  1.00 63.04           H  
ATOM    241 HD13 LEU A  17       6.770  14.476  91.199  1.00 63.04           H  
ATOM    242 HD21 LEU A  17      10.203  16.712  90.219  1.00 63.04           H  
ATOM    243 HD22 LEU A  17       8.621  17.314  90.670  1.00 63.04           H  
ATOM    244 HD23 LEU A  17       9.747  16.810  91.911  1.00 63.04           H  
ATOM    245  N   ARG A  18      12.065  13.878  94.355  1.00 56.07           N  
ATOM    246  CA  ARG A  18      12.483  13.488  95.708  1.00 56.07           C  
ATOM    247  C   ARG A  18      11.614  14.103  96.819  1.00 56.07           C  
ATOM    248  O   ARG A  18      11.474  13.489  97.876  1.00 56.07           O  
ATOM    249  CB  ARG A  18      13.972  13.807  95.937  1.00 56.07           C  
ATOM    250  CG  ARG A  18      14.928  12.974  95.065  1.00 56.07           C  
ATOM    251  CD  ARG A  18      16.401  13.220  95.429  1.00 56.07           C  
ATOM    252  NE  ARG A  18      17.304  12.252  94.781  1.00 56.07           N  
ATOM    253  CZ  ARG A  18      18.621  12.091  95.015  1.00 56.07           C  
ATOM    254  NH1 ARG A  18      19.290  12.845  95.902  1.00 56.07           N  
ATOM    255  NH2 ARG A  18      19.287  11.147  94.339  1.00 56.07           N1+
ATOM    256  H   ARG A  18      12.719  14.438  93.826  1.00 56.07           H  
ATOM    257  HA  ARG A  18      12.370  12.409  95.783  1.00 56.07           H  
ATOM    258  HB3 ARG A  18      14.215  13.600  96.981  1.00 56.07           H  
ATOM    259  HB2 ARG A  18      14.159  14.873  95.790  1.00 56.07           H  
ATOM    260  HG3 ARG A  18      14.772  13.301  94.035  1.00 56.07           H  
ATOM    261  HG2 ARG A  18      14.683  11.911  95.088  1.00 56.07           H  
ATOM    262  HD3 ARG A  18      16.550  13.291  96.507  1.00 56.07           H  
ATOM    263  HD2 ARG A  18      16.693  14.184  95.009  1.00 56.07           H  
ATOM    264  HE  ARG A  18      16.870  11.656  94.091  1.00 56.07           H  
ATOM    265 HH12 ARG A  18      20.278  12.708  96.057  1.00 56.07           H  
ATOM    266 HH11 ARG A  18      18.804  13.565  96.417  1.00 56.07           H  
ATOM    267 HH22 ARG A  18      20.275  11.008  94.492  1.00 56.07           H  
ATOM    268 HH21 ARG A  18      18.810  10.573  93.658  1.00 56.07           H  
ATOM    269  N   SER A  19      11.012  15.271  96.539  1.00 56.73           N  
ATOM    270  CA  SER A  19      10.024  15.948  97.378  1.00 56.73           C  
ATOM    271  C   SER A  19       8.668  15.216  97.484  1.00 56.73           C  
ATOM    272  O   SER A  19       7.911  15.524  98.403  1.00 56.73           O  
ATOM    273  CB  SER A  19       9.863  17.391  96.856  1.00 56.73           C  
ATOM    274  OG  SER A  19       9.256  17.430  95.576  1.00 56.73           O  
ATOM    275  H   SER A  19      11.177  15.703  95.641  1.00 56.73           H  
ATOM    276  HA  SER A  19      10.438  16.004  98.387  1.00 56.73           H  
ATOM    277  HB3 SER A  19      10.831  17.893  96.806  1.00 56.73           H  
ATOM    278  HB2 SER A  19       9.248  17.973  97.543  1.00 56.73           H  
ATOM    279  HG  SER A  19       8.322  17.231  95.672  1.00 56.73           H  
ATOM    280  N   SER A  20       8.390  14.273  96.564  1.00 56.40           N  
ATOM    281  CA  SER A  20       7.170  13.467  96.527  1.00 56.40           C  
ATOM    282  C   SER A  20       7.471  11.957  96.592  1.00 56.40           C  
ATOM    283  O   SER A  20       6.694  11.168  96.052  1.00 56.40           O  
ATOM    284  CB  SER A  20       6.293  13.897  95.327  1.00 56.40           C  
ATOM    285  OG  SER A  20       6.765  13.399  94.092  1.00 56.40           O  
ATOM    286  H   SER A  20       9.065  14.071  95.839  1.00 56.40           H  
ATOM    287  HA  SER A  20       6.583  13.668  97.425  1.00 56.40           H  
ATOM    288  HB3 SER A  20       6.221  14.984  95.272  1.00 56.40           H  
ATOM    289  HB2 SER A  20       5.275  13.529  95.466  1.00 56.40           H  
ATOM    290  HG  SER A  20       6.680  12.442  94.102  1.00 56.40           H  
ATOM    291  N   MET A  21       8.551  11.573  97.299  1.00 56.46           N  
ATOM    292  CA  MET A  21       8.844  10.185  97.675  1.00 56.46           C  
ATOM    293  C   MET A  21       7.976   9.748  98.870  1.00 56.46           C  
ATOM    294  O   MET A  21       8.485   9.516  99.968  1.00 56.46           O  
ATOM    295  CB  MET A  21      10.356  10.002  97.928  1.00 56.46           C  
ATOM    296  CG  MET A  21      11.164   9.895  96.627  1.00 56.46           C  
ATOM    297  SD  MET A  21      12.964   9.759  96.828  1.00 56.46           S  
ATOM    298  CE  MET A  21      13.085   8.250  97.827  1.00 56.46           C  
ATOM    299  H   MET A  21       9.154  12.276  97.703  1.00 56.46           H  
ATOM    300  HA  MET A  21       8.571   9.526  96.848  1.00 56.46           H  
ATOM    301  HB3 MET A  21      10.519   9.081  98.488  1.00 56.46           H  
ATOM    302  HB2 MET A  21      10.744  10.809  98.551  1.00 56.46           H  
ATOM    303  HG3 MET A  21      10.949  10.752  95.992  1.00 56.46           H  
ATOM    304  HG2 MET A  21      10.827   9.026  96.065  1.00 56.46           H  
ATOM    305  HE1 MET A  21      14.117   7.903  97.860  1.00 56.46           H  
ATOM    306  HE2 MET A  21      12.756   8.439  98.849  1.00 56.46           H  
ATOM    307  HE3 MET A  21      12.466   7.458  97.407  1.00 56.46           H  
ATOM    308  N   ASN A  22       6.663   9.631  98.609  1.00 65.59           N  
ATOM    309  CA  ASN A  22       5.684   9.007  99.488  1.00 65.59           C  
ATOM    310  C   ASN A  22       5.886   7.486  99.410  1.00 65.59           C  
ATOM    311  O   ASN A  22       5.739   6.910  98.331  1.00 65.59           O  
ATOM    312  CB  ASN A  22       4.266   9.450  99.045  1.00 65.59           C  
ATOM    313  CG  ASN A  22       3.114   8.961  99.937  1.00 65.59           C  
ATOM    314  ND2 ASN A  22       1.879   9.279  99.546  1.00 65.59           N  
ATOM    315  OD1 ASN A  22       3.320   8.307 100.957  1.00 65.59           O  
ATOM    316  H   ASN A  22       6.335   9.869  97.683  1.00 65.59           H  
ATOM    317  HA  ASN A  22       5.856   9.348 100.512  1.00 65.59           H  
ATOM    318  HB3 ASN A  22       4.074   9.135  98.019  1.00 65.59           H  
ATOM    319  HB2 ASN A  22       4.223  10.540  99.041  1.00 65.59           H  
ATOM    320 HD22 ASN A  22       1.086   8.985 100.100  1.00 65.59           H  
ATOM    321 HD21 ASN A  22       1.724   9.832  98.715  1.00 65.59           H  
ATOM    322  N   THR A  23       6.222   6.882 100.560  1.00 76.86           N  
ATOM    323  CA  THR A  23       6.489   5.451 100.711  1.00 76.86           C  
ATOM    324  C   THR A  23       5.269   4.556 100.401  1.00 76.86           C  
ATOM    325  O   THR A  23       5.474   3.410 100.003  1.00 76.86           O  
ATOM    326  CB  THR A  23       6.997   5.123 102.141  1.00 76.86           C  
ATOM    327  CG2 THR A  23       8.231   5.945 102.550  1.00 76.86           C  
ATOM    328  OG1 THR A  23       5.991   5.281 103.126  1.00 76.86           O  
ATOM    329  H   THR A  23       6.318   7.433 101.401  1.00 76.86           H  
ATOM    330  HA  THR A  23       7.280   5.191 100.005  1.00 76.86           H  
ATOM    331  HB  THR A  23       7.290   4.073 102.163  1.00 76.86           H  
ATOM    332 HG21 THR A  23       8.608   5.622 103.522  1.00 76.86           H  
ATOM    333 HG22 THR A  23       9.038   5.822 101.828  1.00 76.86           H  
ATOM    334 HG23 THR A  23       8.007   7.009 102.622  1.00 76.86           H  
ATOM    335  HG1 THR A  23       5.303   4.628 102.974  1.00 76.86           H  
ATOM    336  N   GLU A  24       4.041   5.096 100.535  1.00 84.56           N  
ATOM    337  CA  GLU A  24       2.803   4.441 100.114  1.00 84.56           C  
ATOM    338  C   GLU A  24       2.710   4.314  98.584  1.00 84.56           C  
ATOM    339  O   GLU A  24       2.483   3.209  98.099  1.00 84.56           O  
ATOM    340  CB  GLU A  24       1.583   5.167 100.718  1.00 84.56           C  
ATOM    341  CG  GLU A  24       0.214   4.568 100.303  1.00 84.56           C  
ATOM    342  CD  GLU A  24      -1.025   5.233 100.923  1.00 84.56           C  
ATOM    343  OE1 GLU A  24      -2.125   4.702 100.657  1.00 84.56           O  
ATOM    344  OE2 GLU A  24      -0.879   6.253 101.634  1.00 84.56           O1-
ATOM    345  H   GLU A  24       3.951   6.045 100.871  1.00 84.56           H  
ATOM    346  HA  GLU A  24       2.813   3.429 100.524  1.00 84.56           H  
ATOM    347  HB3 GLU A  24       1.616   6.222 100.441  1.00 84.56           H  
ATOM    348  HB2 GLU A  24       1.668   5.140 101.806  1.00 84.56           H  
ATOM    349  HG3 GLU A  24       0.198   3.507 100.556  1.00 84.56           H  
ATOM    350  HG2 GLU A  24       0.090   4.627  99.221  1.00 84.56           H  
ATOM    351  N   THR A  25       2.907   5.432  97.863  1.00 84.29           N  
ATOM    352  CA  THR A  25       2.861   5.495  96.397  1.00 84.29           C  
ATOM    353  C   THR A  25       3.969   4.652  95.736  1.00 84.29           C  
ATOM    354  O   THR A  25       3.682   3.942  94.773  1.00 84.29           O  
ATOM    355  CB  THR A  25       2.974   6.955  95.883  1.00 84.29           C  
ATOM    356  CG2 THR A  25       3.017   7.127  94.351  1.00 84.29           C  
ATOM    357  OG1 THR A  25       1.865   7.688  96.363  1.00 84.29           O  
ATOM    358  H   THR A  25       3.128   6.293  98.342  1.00 84.29           H  
ATOM    359  HA  THR A  25       1.899   5.087  96.080  1.00 84.29           H  
ATOM    360  HB  THR A  25       3.869   7.417  96.303  1.00 84.29           H  
ATOM    361 HG21 THR A  25       2.959   8.181  94.075  1.00 84.29           H  
ATOM    362 HG22 THR A  25       3.940   6.739  93.922  1.00 84.29           H  
ATOM    363 HG23 THR A  25       2.184   6.613  93.872  1.00 84.29           H  
ATOM    364  HG1 THR A  25       1.861   7.651  97.323  1.00 84.29           H  
ATOM    365  N   GLU A  26       5.184   4.702  96.309  1.00 88.57           N  
ATOM    366  CA  GLU A  26       6.321   3.851  95.958  1.00 88.57           C  
ATOM    367  C   GLU A  26       6.043   2.345  96.139  1.00 88.57           C  
ATOM    368  O   GLU A  26       6.431   1.561  95.273  1.00 88.57           O  
ATOM    369  CB  GLU A  26       7.578   4.361  96.704  1.00 88.57           C  
ATOM    370  CG  GLU A  26       8.772   3.379  96.747  1.00 88.57           C  
ATOM    371  CD  GLU A  26      10.111   3.950  97.235  1.00 88.57           C  
ATOM    372  OE1 GLU A  26      11.086   3.167  97.187  1.00 88.57           O  
ATOM    373  OE2 GLU A  26      10.167   5.136  97.632  1.00 88.57           O1-
ATOM    374  H   GLU A  26       5.332   5.324  97.093  1.00 88.57           H  
ATOM    375  HA  GLU A  26       6.506   3.996  94.892  1.00 88.57           H  
ATOM    376  HB3 GLU A  26       7.312   4.640  97.724  1.00 88.57           H  
ATOM    377  HB2 GLU A  26       7.894   5.285  96.216  1.00 88.57           H  
ATOM    378  HG3 GLU A  26       8.925   2.958  95.755  1.00 88.57           H  
ATOM    379  HG2 GLU A  26       8.523   2.545  97.405  1.00 88.57           H  
ATOM    380  N   ALA A  27       5.336   1.980  97.224  1.00 92.38           N  
ATOM    381  CA  ALA A  27       4.906   0.610  97.502  1.00 92.38           C  
ATOM    382  C   ALA A  27       3.837   0.079  96.528  1.00 92.38           C  
ATOM    383  O   ALA A  27       3.833  -1.126  96.289  1.00 92.38           O  
ATOM    384  CB  ALA A  27       4.440   0.486  98.960  1.00 92.38           C  
ATOM    385  H   ALA A  27       5.058   2.679  97.899  1.00 92.38           H  
ATOM    386  HA  ALA A  27       5.783  -0.031  97.390  1.00 92.38           H  
ATOM    387  HB1 ALA A  27       4.124  -0.533  99.187  1.00 92.38           H  
ATOM    388  HB2 ALA A  27       5.248   0.733  99.649  1.00 92.38           H  
ATOM    389  HB3 ALA A  27       3.601   1.146  99.180  1.00 92.38           H  
ATOM    390  N   ARG A  28       2.995   0.959  95.946  1.00 92.07           N  
ATOM    391  CA  ARG A  28       2.073   0.595  94.861  1.00 92.07           C  
ATOM    392  C   ARG A  28       2.814   0.235  93.564  1.00 92.07           C  
ATOM    393  O   ARG A  28       2.400  -0.707  92.894  1.00 92.07           O  
ATOM    394  CB  ARG A  28       1.049   1.707  94.550  1.00 92.07           C  
ATOM    395  CG  ARG A  28       0.170   2.158  95.730  1.00 92.07           C  
ATOM    396  CD  ARG A  28      -1.020   3.052  95.332  1.00 92.07           C  
ATOM    397  NE  ARG A  28      -0.618   4.231  94.540  1.00 92.07           N  
ATOM    398  CZ  ARG A  28      -1.416   5.204  94.062  1.00 92.07           C  
ATOM    399  NH1 ARG A  28      -2.734   5.233  94.309  1.00 92.07           N  
ATOM    400  NH2 ARG A  28      -0.875   6.173  93.313  1.00 92.07           N1+
ATOM    401  H   ARG A  28       3.040   1.937  96.198  1.00 92.07           H  
ATOM    402  HA  ARG A  28       1.517  -0.288  95.183  1.00 92.07           H  
ATOM    403  HB3 ARG A  28       0.389   1.358  93.753  1.00 92.07           H  
ATOM    404  HB2 ARG A  28       1.574   2.570  94.140  1.00 92.07           H  
ATOM    405  HG3 ARG A  28       0.734   2.607  96.541  1.00 92.07           H  
ATOM    406  HG2 ARG A  28      -0.254   1.242  96.145  1.00 92.07           H  
ATOM    407  HD3 ARG A  28      -1.426   3.475  96.252  1.00 92.07           H  
ATOM    408  HD2 ARG A  28      -1.825   2.479  94.873  1.00 92.07           H  
ATOM    409  HE  ARG A  28       0.367   4.282  94.324  1.00 92.07           H  
ATOM    410 HH12 ARG A  28      -3.313   5.976  93.947  1.00 92.07           H  
ATOM    411 HH11 ARG A  28      -3.153   4.515  94.882  1.00 92.07           H  
ATOM    412 HH22 ARG A  28      -1.450   6.918  92.946  1.00 92.07           H  
ATOM    413 HH21 ARG A  28       0.115   6.174  93.114  1.00 92.07           H  
ATOM    414  N   TYR A  29       3.890   0.979  93.244  1.00 92.92           N  
ATOM    415  CA  TYR A  29       4.751   0.717  92.090  1.00 92.92           C  
ATOM    416  C   TYR A  29       5.548  -0.587  92.225  1.00 92.92           C  
ATOM    417  O   TYR A  29       5.559  -1.354  91.265  1.00 92.92           O  
ATOM    418  CB  TYR A  29       5.668   1.925  91.808  1.00 92.92           C  
ATOM    419  CG  TYR A  29       5.001   3.023  91.001  1.00 92.92           C  
ATOM    420  CD1 TYR A  29       4.736   2.808  89.633  1.00 92.92           C  
ATOM    421  CD2 TYR A  29       4.664   4.259  91.589  1.00 92.92           C  
ATOM    422  CE1 TYR A  29       4.141   3.819  88.857  1.00 92.92           C  
ATOM    423  CE2 TYR A  29       4.042   5.262  90.819  1.00 92.92           C  
ATOM    424  CZ  TYR A  29       3.775   5.040  89.453  1.00 92.92           C  
ATOM    425  OH  TYR A  29       3.158   6.003  88.710  1.00 92.92           O  
ATOM    426  H   TYR A  29       4.162   1.746  93.843  1.00 92.92           H  
ATOM    427  HA  TYR A  29       4.090   0.590  91.230  1.00 92.92           H  
ATOM    428  HB3 TYR A  29       6.527   1.604  91.214  1.00 92.92           H  
ATOM    429  HB2 TYR A  29       6.089   2.326  92.730  1.00 92.92           H  
ATOM    430  HD1 TYR A  29       5.002   1.866  89.178  1.00 92.92           H  
ATOM    431  HD2 TYR A  29       4.885   4.444  92.629  1.00 92.92           H  
ATOM    432  HE1 TYR A  29       3.950   3.644  87.808  1.00 92.92           H  
ATOM    433  HE2 TYR A  29       3.774   6.203  91.277  1.00 92.92           H  
ATOM    434  HH  TYR A  29       2.961   5.715  87.813  1.00 92.92           H  
ATOM    435  N   HIS A  30       6.146  -0.848  93.401  1.00 95.23           N  
ATOM    436  CA  HIS A  30       6.836  -2.109  93.694  1.00 95.23           C  
ATOM    437  C   HIS A  30       5.896  -3.328  93.702  1.00 95.23           C  
ATOM    438  O   HIS A  30       6.290  -4.371  93.188  1.00 95.23           O  
ATOM    439  CB  HIS A  30       7.609  -2.020  95.024  1.00 95.23           C  
ATOM    440  CG  HIS A  30       8.813  -1.110  95.021  1.00 95.23           C  
ATOM    441  CD2 HIS A  30       9.106  -0.078  95.886  1.00 95.23           C  
ATOM    442  ND1 HIS A  30       9.869  -1.243  94.109  1.00 95.23           N  
ATOM    443  CE1 HIS A  30      10.740  -0.306  94.459  1.00 95.23           C  
ATOM    444  NE2 HIS A  30      10.337   0.420  95.501  1.00 95.23           N  
ATOM    445  H   HIS A  30       6.111  -0.165  94.147  1.00 95.23           H  
ATOM    446  HA  HIS A  30       7.562  -2.284  92.898  1.00 95.23           H  
ATOM    447  HB3 HIS A  30       7.968  -3.010  95.312  1.00 95.23           H  
ATOM    448  HB2 HIS A  30       6.937  -1.698  95.821  1.00 95.23           H  
ATOM    449  HD2 HIS A  30       8.557   0.321  96.726  1.00 95.23           H  
ATOM    450  HE1 HIS A  30      11.676  -0.142  93.949  1.00 95.23           H  
ATOM    451  HE2 HIS A  30      10.835   1.187  95.936  1.00 95.23           H  
ATOM    452  N   ALA A  31       4.673  -3.172  94.241  1.00 97.41           N  
ATOM    453  CA  ALA A  31       3.637  -4.209  94.254  1.00 97.41           C  
ATOM    454  C   ALA A  31       3.079  -4.526  92.857  1.00 97.41           C  
ATOM    455  O   ALA A  31       2.834  -5.698  92.570  1.00 97.41           O  
ATOM    456  CB  ALA A  31       2.505  -3.799  95.207  1.00 97.41           C  
ATOM    457  H   ALA A  31       4.422  -2.289  94.667  1.00 97.41           H  
ATOM    458  HA  ALA A  31       4.087  -5.124  94.646  1.00 97.41           H  
ATOM    459  HB1 ALA A  31       1.716  -4.552  95.232  1.00 97.41           H  
ATOM    460  HB2 ALA A  31       2.874  -3.684  96.226  1.00 97.41           H  
ATOM    461  HB3 ALA A  31       2.051  -2.853  94.907  1.00 97.41           H  
ATOM    462  N   ALA A  32       2.917  -3.491  92.013  1.00 96.99           N  
ATOM    463  CA  ALA A  32       2.498  -3.615  90.617  1.00 96.99           C  
ATOM    464  C   ALA A  32       3.558  -4.319  89.759  1.00 96.99           C  
ATOM    465  O   ALA A  32       3.217  -5.279  89.073  1.00 96.99           O  
ATOM    466  CB  ALA A  32       2.150  -2.232  90.046  1.00 96.99           C  
ATOM    467  H   ALA A  32       3.113  -2.553  92.335  1.00 96.99           H  
ATOM    468  HA  ALA A  32       1.591  -4.222  90.593  1.00 96.99           H  
ATOM    469  HB1 ALA A  32       1.850  -2.304  89.000  1.00 96.99           H  
ATOM    470  HB2 ALA A  32       1.318  -1.784  90.590  1.00 96.99           H  
ATOM    471  HB3 ALA A  32       2.994  -1.544  90.103  1.00 96.99           H  
ATOM    472  N   LEU A  33       4.822  -3.867  89.857  1.00 98.30           N  
ATOM    473  CA  LEU A  33       5.983  -4.464  89.190  1.00 98.30           C  
ATOM    474  C   LEU A  33       6.205  -5.933  89.601  1.00 98.30           C  
ATOM    475  O   LEU A  33       6.423  -6.762  88.721  1.00 98.30           O  
ATOM    476  CB  LEU A  33       7.248  -3.616  89.468  1.00 98.30           C  
ATOM    477  CG  LEU A  33       7.288  -2.248  88.741  1.00 98.30           C  
ATOM    478  CD1 LEU A  33       8.292  -1.285  89.407  1.00 98.30           C  
ATOM    479  CD2 LEU A  33       7.546  -2.376  87.226  1.00 98.30           C  
ATOM    480  H   LEU A  33       5.017  -3.070  90.449  1.00 98.30           H  
ATOM    481  HA  LEU A  33       5.780  -4.452  88.118  1.00 98.30           H  
ATOM    482  HB3 LEU A  33       8.145  -4.174  89.196  1.00 98.30           H  
ATOM    483  HB2 LEU A  33       7.318  -3.466  90.547  1.00 98.30           H  
ATOM    484  HG  LEU A  33       6.308  -1.788  88.857  1.00 98.30           H  
ATOM    485 HD11 LEU A  33       7.933  -0.257  89.353  1.00 98.30           H  
ATOM    486 HD12 LEU A  33       8.448  -1.514  90.461  1.00 98.30           H  
ATOM    487 HD13 LEU A  33       9.268  -1.318  88.926  1.00 98.30           H  
ATOM    488 HD21 LEU A  33       8.288  -1.659  86.870  1.00 98.30           H  
ATOM    489 HD22 LEU A  33       7.911  -3.365  86.959  1.00 98.30           H  
ATOM    490 HD23 LEU A  33       6.633  -2.196  86.658  1.00 98.30           H  
ATOM    491  N   SER A  34       6.104  -6.237  90.908  1.00 98.68           N  
ATOM    492  CA  SER A  34       6.272  -7.586  91.454  1.00 98.68           C  
ATOM    493  C   SER A  34       5.149  -8.546  91.027  1.00 98.68           C  
ATOM    494  O   SER A  34       5.459  -9.672  90.654  1.00 98.68           O  
ATOM    495  CB  SER A  34       6.431  -7.525  92.988  1.00 98.68           C  
ATOM    496  OG  SER A  34       6.772  -8.784  93.537  1.00 98.68           O  
ATOM    497  H   SER A  34       5.926  -5.503  91.582  1.00 98.68           H  
ATOM    498  HA  SER A  34       7.209  -7.975  91.051  1.00 98.68           H  
ATOM    499  HB3 SER A  34       5.517  -7.162  93.461  1.00 98.68           H  
ATOM    500  HB2 SER A  34       7.227  -6.832  93.258  1.00 98.68           H  
ATOM    501  HG  SER A  34       6.019  -9.382  93.475  1.00 98.68           H  
ATOM    502  N   GLY A  35       3.883  -8.090  91.043  1.00 98.81           N  
ATOM    503  CA  GLY A  35       2.720  -8.902  90.668  1.00 98.81           C  
ATOM    504  C   GLY A  35       2.705  -9.247  89.168  1.00 98.81           C  
ATOM    505  O   GLY A  35       2.264 -10.337  88.802  1.00 98.81           O  
ATOM    506  H   GLY A  35       3.698  -7.147  91.359  1.00 98.81           H  
ATOM    507  HA3 GLY A  35       1.814  -8.347  90.910  1.00 98.81           H  
ATOM    508  HA2 GLY A  35       2.703  -9.818  91.261  1.00 98.81           H  
ATOM    509  N   ILE A  36       3.222  -8.345  88.315  1.00 98.90           N  
ATOM    510  CA  ILE A  36       3.390  -8.550  86.874  1.00 98.90           C  
ATOM    511  C   ILE A  36       4.555  -9.513  86.564  1.00 98.90           C  
ATOM    512  O   ILE A  36       4.411 -10.359  85.679  1.00 98.90           O  
ATOM    513  CB  ILE A  36       3.613  -7.195  86.135  1.00 98.90           C  
ATOM    514  CG1 ILE A  36       2.350  -6.307  86.238  1.00 98.90           C  
ATOM    515  CG2 ILE A  36       4.018  -7.325  84.649  1.00 98.90           C  
ATOM    516  CD1 ILE A  36       2.595  -4.812  85.992  1.00 98.90           C  
ATOM    517  H   ILE A  36       3.553  -7.460  88.676  1.00 98.90           H  
ATOM    518  HA  ILE A  36       2.474  -9.002  86.487  1.00 98.90           H  
ATOM    519  HB  ILE A  36       4.424  -6.678  86.651  1.00 98.90           H  
ATOM    520 HG13 ILE A  36       1.869  -6.417  87.208  1.00 98.90           H  
ATOM    521 HG12 ILE A  36       1.617  -6.665  85.523  1.00 98.90           H  
ATOM    522 HG21 ILE A  36       4.161  -6.347  84.196  1.00 98.90           H  
ATOM    523 HG22 ILE A  36       4.952  -7.865  84.502  1.00 98.90           H  
ATOM    524 HG23 ILE A  36       3.246  -7.845  84.084  1.00 98.90           H  
ATOM    525 HD11 ILE A  36       1.999  -4.203  86.671  1.00 98.90           H  
ATOM    526 HD12 ILE A  36       3.640  -4.539  86.140  1.00 98.90           H  
ATOM    527 HD13 ILE A  36       2.311  -4.538  84.978  1.00 98.90           H  
ATOM    528  N   LEU A  37       5.662  -9.391  87.321  1.00 98.91           N  
ATOM    529  CA  LEU A  37       6.814 -10.293  87.270  1.00 98.91           C  
ATOM    530  C   LEU A  37       6.450 -11.727  87.670  1.00 98.91           C  
ATOM    531  O   LEU A  37       6.838 -12.640  86.949  1.00 98.91           O  
ATOM    532  CB  LEU A  37       7.952  -9.763  88.165  1.00 98.91           C  
ATOM    533  CG  LEU A  37       8.778  -8.636  87.522  1.00 98.91           C  
ATOM    534  CD1 LEU A  37       9.635  -7.904  88.571  1.00 98.91           C  
ATOM    535  CD2 LEU A  37       9.623  -9.134  86.335  1.00 98.91           C  
ATOM    536  H   LEU A  37       5.706  -8.659  88.017  1.00 98.91           H  
ATOM    537  HA  LEU A  37       7.158 -10.331  86.235  1.00 98.91           H  
ATOM    538  HB3 LEU A  37       8.631 -10.572  88.433  1.00 98.91           H  
ATOM    539  HB2 LEU A  37       7.527  -9.423  89.108  1.00 98.91           H  
ATOM    540  HG  LEU A  37       8.079  -7.901  87.132  1.00 98.91           H  
ATOM    541 HD11 LEU A  37       9.547  -6.825  88.448  1.00 98.91           H  
ATOM    542 HD12 LEU A  37       9.335  -8.137  89.592  1.00 98.91           H  
ATOM    543 HD13 LEU A  37      10.688  -8.166  88.489  1.00 98.91           H  
ATOM    544 HD21 LEU A  37      10.475  -8.482  86.153  1.00 98.91           H  
ATOM    545 HD22 LEU A  37       9.999 -10.144  86.497  1.00 98.91           H  
ATOM    546 HD23 LEU A  37       9.037  -9.145  85.417  1.00 98.91           H  
ATOM    547  N   GLU A  38       5.684 -11.890  88.763  1.00 98.83           N  
ATOM    548  CA  GLU A  38       5.156 -13.169  89.245  1.00 98.83           C  
ATOM    549  C   GLU A  38       4.258 -13.886  88.225  1.00 98.83           C  
ATOM    550  O   GLU A  38       4.395 -15.096  88.071  1.00 98.83           O  
ATOM    551  CB  GLU A  38       4.384 -12.963  90.560  1.00 98.83           C  
ATOM    552  CG  GLU A  38       5.284 -12.655  91.771  1.00 98.83           C  
ATOM    553  CD  GLU A  38       4.534 -12.204  93.036  1.00 98.83           C  
ATOM    554  OE1 GLU A  38       5.201 -11.569  93.882  1.00 98.83           O  
ATOM    555  OE2 GLU A  38       3.320 -12.489  93.152  1.00 98.83           O1-
ATOM    556  H   GLU A  38       5.431 -11.077  89.311  1.00 98.83           H  
ATOM    557  HA  GLU A  38       6.006 -13.822  89.449  1.00 98.83           H  
ATOM    558  HB3 GLU A  38       3.794 -13.851  90.782  1.00 98.83           H  
ATOM    559  HB2 GLU A  38       3.668 -12.151  90.426  1.00 98.83           H  
ATOM    560  HG3 GLU A  38       6.005 -11.890  91.498  1.00 98.83           H  
ATOM    561  HG2 GLU A  38       5.869 -13.541  92.020  1.00 98.83           H  
ATOM    562  N   ALA A  39       3.377 -13.134  87.541  1.00 98.85           N  
ATOM    563  CA  ALA A  39       2.460 -13.657  86.527  1.00 98.85           C  
ATOM    564  C   ALA A  39       3.177 -14.295  85.326  1.00 98.85           C  
ATOM    565  O   ALA A  39       2.833 -15.415  84.952  1.00 98.85           O  
ATOM    566  CB  ALA A  39       1.504 -12.543  86.078  1.00 98.85           C  
ATOM    567  H   ALA A  39       3.322 -12.142  87.725  1.00 98.85           H  
ATOM    568  HA  ALA A  39       1.863 -14.440  86.994  1.00 98.85           H  
ATOM    569  HB1 ALA A  39       0.798 -12.905  85.330  1.00 98.85           H  
ATOM    570  HB2 ALA A  39       0.924 -12.162  86.919  1.00 98.85           H  
ATOM    571  HB3 ALA A  39       2.045 -11.703  85.643  1.00 98.85           H  
ATOM    572  N   ALA A  40       4.181 -13.589  84.783  1.00 98.85           N  
ATOM    573  CA  ALA A  40       4.993 -14.049  83.658  1.00 98.85           C  
ATOM    574  C   ALA A  40       6.099 -15.047  84.050  1.00 98.85           C  
ATOM    575  O   ALA A  40       6.495 -15.850  83.207  1.00 98.85           O  
ATOM    576  CB  ALA A  40       5.569 -12.823  82.952  1.00 98.85           C  
ATOM    577  H   ALA A  40       4.405 -12.675  85.154  1.00 98.85           H  
ATOM    578  HA  ALA A  40       4.342 -14.558  82.946  1.00 98.85           H  
ATOM    579  HB1 ALA A  40       6.175 -13.121  82.098  1.00 98.85           H  
ATOM    580  HB2 ALA A  40       4.769 -12.185  82.576  1.00 98.85           H  
ATOM    581  HB3 ALA A  40       6.186 -12.224  83.623  1.00 98.85           H  
ATOM    582  N   GLN A  41       6.551 -15.014  85.316  1.00 98.73           N  
ATOM    583  CA  GLN A  41       7.459 -15.996  85.915  1.00 98.73           C  
ATOM    584  C   GLN A  41       6.793 -17.374  86.058  1.00 98.73           C  
ATOM    585  O   GLN A  41       7.447 -18.373  85.770  1.00 98.73           O  
ATOM    586  CB  GLN A  41       7.972 -15.457  87.267  1.00 98.73           C  
ATOM    587  CG  GLN A  41       8.884 -16.394  88.086  1.00 98.73           C  
ATOM    588  CD  GLN A  41       9.101 -15.875  89.509  1.00 98.73           C  
ATOM    589  NE2 GLN A  41      10.336 -15.946  89.998  1.00 98.73           N  
ATOM    590  OE1 GLN A  41       8.164 -15.448  90.179  1.00 98.73           O  
ATOM    591  H   GLN A  41       6.211 -14.295  85.941  1.00 98.73           H  
ATOM    592  HA  GLN A  41       8.318 -16.108  85.249  1.00 98.73           H  
ATOM    593  HB3 GLN A  41       7.104 -15.186  87.866  1.00 98.73           H  
ATOM    594  HB2 GLN A  41       8.524 -14.533  87.090  1.00 98.73           H  
ATOM    595  HG3 GLN A  41       9.839 -16.522  87.573  1.00 98.73           H  
ATOM    596  HG2 GLN A  41       8.448 -17.388  88.189  1.00 98.73           H  
ATOM    597 HE22 GLN A  41      10.528 -15.653  90.947  1.00 98.73           H  
ATOM    598 HE21 GLN A  41      11.104 -16.294  89.439  1.00 98.73           H  
ATOM    599  N   ARG A  42       5.507 -17.404  86.461  1.00 98.65           N  
ATOM    600  CA  ARG A  42       4.695 -18.623  86.514  1.00 98.65           C  
ATOM    601  C   ARG A  42       4.483 -19.252  85.127  1.00 98.65           C  
ATOM    602  O   ARG A  42       4.505 -20.477  85.050  1.00 98.65           O  
ATOM    603  CB  ARG A  42       3.338 -18.368  87.205  1.00 98.65           C  
ATOM    604  CG  ARG A  42       3.430 -18.228  88.739  1.00 98.65           C  
ATOM    605  CD  ARG A  42       2.062 -18.074  89.434  1.00 98.65           C  
ATOM    606  NE  ARG A  42       1.408 -16.776  89.170  1.00 98.65           N  
ATOM    607  CZ  ARG A  42       1.302 -15.719  90.002  1.00 98.65           C  
ATOM    608  NH1 ARG A  42       1.832 -15.720  91.235  1.00 98.65           N  
ATOM    609  NH2 ARG A  42       0.643 -14.630  89.588  1.00 98.65           N1+
ATOM    610  H   ARG A  42       5.040 -16.541  86.707  1.00 98.65           H  
ATOM    611  HA  ARG A  42       5.241 -19.357  87.109  1.00 98.65           H  
ATOM    612  HB3 ARG A  42       2.678 -19.214  87.004  1.00 98.65           H  
ATOM    613  HB2 ARG A  42       2.851 -17.498  86.763  1.00 98.65           H  
ATOM    614  HG3 ARG A  42       4.030 -17.347  88.953  1.00 98.65           H  
ATOM    615  HG2 ARG A  42       3.981 -19.054  89.189  1.00 98.65           H  
ATOM    616  HD3 ARG A  42       2.108 -18.346  90.488  1.00 98.65           H  
ATOM    617  HD2 ARG A  42       1.380 -18.798  88.987  1.00 98.65           H  
ATOM    618  HE  ARG A  42       1.011 -16.683  88.246  1.00 98.65           H  
ATOM    619 HH12 ARG A  42       1.762 -14.905  91.829  1.00 98.65           H  
ATOM    620 HH11 ARG A  42       2.339 -16.528  91.564  1.00 98.65           H  
ATOM    621 HH22 ARG A  42       0.563 -13.822  90.190  1.00 98.65           H  
ATOM    622 HH21 ARG A  42       0.224 -14.601  88.670  1.00 98.65           H  
ATOM    623  N   LEU A  43       4.340 -18.443  84.060  1.00 98.81           N  
ATOM    624  CA  LEU A  43       4.267 -18.941  82.680  1.00 98.81           C  
ATOM    625  C   LEU A  43       5.557 -19.669  82.262  1.00 98.81           C  
ATOM    626  O   LEU A  43       5.474 -20.808  81.805  1.00 98.81           O  
ATOM    627  CB  LEU A  43       3.939 -17.796  81.694  1.00 98.81           C  
ATOM    628  CG  LEU A  43       2.528 -17.191  81.835  1.00 98.81           C  
ATOM    629  CD1 LEU A  43       2.392 -15.956  80.922  1.00 98.81           C  
ATOM    630  CD2 LEU A  43       1.412 -18.228  81.581  1.00 98.81           C  
ATOM    631  H   LEU A  43       4.329 -17.441  84.183  1.00 98.81           H  
ATOM    632  HA  LEU A  43       3.464 -19.679  82.642  1.00 98.81           H  
ATOM    633  HB3 LEU A  43       4.052 -18.149  80.669  1.00 98.81           H  
ATOM    634  HB2 LEU A  43       4.679 -17.004  81.805  1.00 98.81           H  
ATOM    635  HG  LEU A  43       2.407 -16.841  82.858  1.00 98.81           H  
ATOM    636 HD11 LEU A  43       1.425 -15.892  80.425  1.00 98.81           H  
ATOM    637 HD12 LEU A  43       2.519 -15.042  81.501  1.00 98.81           H  
ATOM    638 HD13 LEU A  43       3.148 -15.946  80.137  1.00 98.81           H  
ATOM    639 HD21 LEU A  43       0.625 -17.856  80.926  1.00 98.81           H  
ATOM    640 HD22 LEU A  43       1.796 -19.139  81.119  1.00 98.81           H  
ATOM    641 HD23 LEU A  43       0.934 -18.515  82.518  1.00 98.81           H  
ATOM    642  N   LEU A  44       6.716 -19.025  82.484  1.00 98.73           N  
ATOM    643  CA  LEU A  44       8.047 -19.576  82.210  1.00 98.73           C  
ATOM    644  C   LEU A  44       8.384 -20.830  83.042  1.00 98.73           C  
ATOM    645  O   LEU A  44       9.057 -21.721  82.524  1.00 98.73           O  
ATOM    646  CB  LEU A  44       9.108 -18.480  82.445  1.00 98.73           C  
ATOM    647  CG  LEU A  44       9.073 -17.312  81.436  1.00 98.73           C  
ATOM    648  CD1 LEU A  44       9.961 -16.147  81.922  1.00 98.73           C  
ATOM    649  CD2 LEU A  44       9.416 -17.766  79.999  1.00 98.73           C  
ATOM    650  H   LEU A  44       6.696 -18.093  82.876  1.00 98.73           H  
ATOM    651  HA  LEU A  44       8.065 -19.879  81.162  1.00 98.73           H  
ATOM    652  HB3 LEU A  44      10.103 -18.920  82.420  1.00 98.73           H  
ATOM    653  HB2 LEU A  44       8.985 -18.088  83.456  1.00 98.73           H  
ATOM    654  HG  LEU A  44       8.053 -16.930  81.408  1.00 98.73           H  
ATOM    655 HD11 LEU A  44      10.672 -15.806  81.170  1.00 98.73           H  
ATOM    656 HD12 LEU A  44       9.341 -15.293  82.193  1.00 98.73           H  
ATOM    657 HD13 LEU A  44      10.542 -16.412  82.806  1.00 98.73           H  
ATOM    658 HD21 LEU A  44      10.200 -17.170  79.535  1.00 98.73           H  
ATOM    659 HD22 LEU A  44       9.748 -18.803  79.972  1.00 98.73           H  
ATOM    660 HD23 LEU A  44       8.542 -17.702  79.351  1.00 98.73           H  
ATOM    661  N   ALA A  45       7.891 -20.888  84.293  1.00 98.29           N  
ATOM    662  CA  ALA A  45       8.045 -22.022  85.206  1.00 98.29           C  
ATOM    663  C   ALA A  45       7.224 -23.258  84.798  1.00 98.29           C  
ATOM    664  O   ALA A  45       7.665 -24.374  85.068  1.00 98.29           O  
ATOM    665  CB  ALA A  45       7.674 -21.580  86.630  1.00 98.29           C  
ATOM    666  H   ALA A  45       7.371 -20.098  84.652  1.00 98.29           H  
ATOM    667  HA  ALA A  45       9.096 -22.311  85.203  1.00 98.29           H  
ATOM    668  HB1 ALA A  45       7.839 -22.384  87.347  1.00 98.29           H  
ATOM    669  HB2 ALA A  45       8.278 -20.731  86.950  1.00 98.29           H  
ATOM    670  HB3 ALA A  45       6.627 -21.286  86.697  1.00 98.29           H  
ATOM    671  N   HIS A  46       6.073 -23.040  84.138  1.00 98.30           N  
ATOM    672  CA  HIS A  46       5.223 -24.089  83.562  1.00 98.30           C  
ATOM    673  C   HIS A  46       5.606 -24.462  82.113  1.00 98.30           C  
ATOM    674  O   HIS A  46       4.911 -25.278  81.508  1.00 98.30           O  
ATOM    675  CB  HIS A  46       3.736 -23.695  83.704  1.00 98.30           C  
ATOM    676  CG  HIS A  46       3.205 -23.814  85.114  1.00 98.30           C  
ATOM    677  CD2 HIS A  46       2.471 -24.801  85.735  1.00 98.30           C  
ATOM    678  ND1 HIS A  46       3.394 -22.840  86.078  1.00 98.30           N  
ATOM    679  CE1 HIS A  46       2.799 -23.258  87.196  1.00 98.30           C  
ATOM    680  NE2 HIS A  46       2.218 -24.444  87.063  1.00 98.30           N  
ATOM    681  H   HIS A  46       5.778 -22.090  83.960  1.00 98.30           H  
ATOM    682  HA  HIS A  46       5.362 -25.010  84.132  1.00 98.30           H  
ATOM    683  HB3 HIS A  46       3.106 -24.328  83.078  1.00 98.30           H  
ATOM    684  HB2 HIS A  46       3.581 -22.674  83.352  1.00 98.30           H  
ATOM    685  HD2 HIS A  46       2.110 -25.736  85.333  1.00 98.30           H  
ATOM    686  HD1 HIS A  46       3.885 -21.964  85.944  1.00 98.30           H  
ATOM    687  HE1 HIS A  46       2.788 -22.687  88.113  1.00 98.30           H  
ATOM    688  N   GLY A  47       6.717 -23.909  81.595  1.00 97.83           N  
ATOM    689  CA  GLY A  47       7.304 -24.288  80.310  1.00 97.83           C  
ATOM    690  C   GLY A  47       6.692 -23.545  79.113  1.00 97.83           C  
ATOM    691  O   GLY A  47       7.012 -23.901  77.979  1.00 97.83           O  
ATOM    692  H   GLY A  47       7.238 -23.245  82.152  1.00 97.83           H  
ATOM    693  HA3 GLY A  47       7.221 -25.365  80.153  1.00 97.83           H  
ATOM    694  HA2 GLY A  47       8.369 -24.060  80.345  1.00 97.83           H  
ATOM    695  N   ALA A  48       5.845 -22.521  79.340  1.00 98.69           N  
ATOM    696  CA  ALA A  48       5.331 -21.629  78.296  1.00 98.69           C  
ATOM    697  C   ALA A  48       6.451 -20.746  77.722  1.00 98.69           C  
ATOM    698  O   ALA A  48       7.440 -20.479  78.411  1.00 98.69           O  
ATOM    699  CB  ALA A  48       4.198 -20.764  78.865  1.00 98.69           C  
ATOM    700  H   ALA A  48       5.623 -22.261  80.292  1.00 98.69           H  
ATOM    701  HA  ALA A  48       4.922 -22.249  77.496  1.00 98.69           H  
ATOM    702  HB1 ALA A  48       3.639 -20.277  78.066  1.00 98.69           H  
ATOM    703  HB2 ALA A  48       3.491 -21.359  79.444  1.00 98.69           H  
ATOM    704  HB3 ALA A  48       4.587 -19.979  79.508  1.00 98.69           H  
ATOM    705  N   SER A  49       6.276 -20.329  76.459  1.00 98.84           N  
ATOM    706  CA  SER A  49       7.300 -19.614  75.700  1.00 98.84           C  
ATOM    707  C   SER A  49       7.612 -18.209  76.246  1.00 98.84           C  
ATOM    708  O   SER A  49       6.784 -17.606  76.932  1.00 98.84           O  
ATOM    709  CB  SER A  49       6.931 -19.610  74.199  1.00 98.84           C  
ATOM    710  OG  SER A  49       5.942 -18.654  73.872  1.00 98.84           O  
ATOM    711  H   SER A  49       5.416 -20.539  75.971  1.00 98.84           H  
ATOM    712  HA  SER A  49       8.196 -20.221  75.809  1.00 98.84           H  
ATOM    713  HB3 SER A  49       6.597 -20.597  73.878  1.00 98.84           H  
ATOM    714  HB2 SER A  49       7.816 -19.379  73.605  1.00 98.84           H  
ATOM    715  HG  SER A  49       5.091 -18.967  74.198  1.00 98.84           H  
ATOM    716  N   ALA A  50       8.801 -17.702  75.880  1.00 98.93           N  
ATOM    717  CA  ALA A  50       9.240 -16.330  76.134  1.00 98.93           C  
ATOM    718  C   ALA A  50       8.315 -15.290  75.484  1.00 98.93           C  
ATOM    719  O   ALA A  50       8.111 -14.229  76.069  1.00 98.93           O  
ATOM    720  CB  ALA A  50      10.682 -16.158  75.634  1.00 98.93           C  
ATOM    721  H   ALA A  50       9.441 -18.283  75.351  1.00 98.93           H  
ATOM    722  HA  ALA A  50       9.228 -16.167  77.213  1.00 98.93           H  
ATOM    723  HB1 ALA A  50      11.034 -15.136  75.775  1.00 98.93           H  
ATOM    724  HB2 ALA A  50      11.364 -16.814  76.175  1.00 98.93           H  
ATOM    725  HB3 ALA A  50      10.773 -16.393  74.572  1.00 98.93           H  
ATOM    726  N   LEU A  51       7.753 -15.636  74.311  1.00 98.95           N  
ATOM    727  CA  LEU A  51       6.781 -14.843  73.563  1.00 98.95           C  
ATOM    728  C   LEU A  51       5.453 -14.664  74.326  1.00 98.95           C  
ATOM    729  O   LEU A  51       4.925 -13.553  74.344  1.00 98.95           O  
ATOM    730  CB  LEU A  51       6.594 -15.478  72.165  1.00 98.95           C  
ATOM    731  CG  LEU A  51       5.853 -14.594  71.140  1.00 98.95           C  
ATOM    732  CD1 LEU A  51       6.638 -13.300  70.855  1.00 98.95           C  
ATOM    733  CD2 LEU A  51       5.569 -15.379  69.845  1.00 98.95           C  
ATOM    734  H   LEU A  51       7.973 -16.540  73.916  1.00 98.95           H  
ATOM    735  HA  LEU A  51       7.223 -13.857  73.434  1.00 98.95           H  
ATOM    736  HB3 LEU A  51       6.063 -16.425  72.270  1.00 98.95           H  
ATOM    737  HB2 LEU A  51       7.572 -15.735  71.753  1.00 98.95           H  
ATOM    738  HG  LEU A  51       4.886 -14.303  71.549  1.00 98.95           H  
ATOM    739 HD11 LEU A  51       6.452 -12.904  69.857  1.00 98.95           H  
ATOM    740 HD12 LEU A  51       6.364 -12.528  71.573  1.00 98.95           H  
ATOM    741 HD13 LEU A  51       7.713 -13.456  70.943  1.00 98.95           H  
ATOM    742 HD21 LEU A  51       5.578 -14.743  68.960  1.00 98.95           H  
ATOM    743 HD22 LEU A  51       6.302 -16.170  69.683  1.00 98.95           H  
ATOM    744 HD23 LEU A  51       4.590 -15.854  69.884  1.00 98.95           H  
ATOM    745  N   ASP A  52       4.974 -15.735  74.987  1.00 98.94           N  
ATOM    746  CA  ASP A  52       3.818 -15.727  75.897  1.00 98.94           C  
ATOM    747  C   ASP A  52       4.062 -14.878  77.153  1.00 98.94           C  
ATOM    748  O   ASP A  52       3.163 -14.142  77.559  1.00 98.94           O  
ATOM    749  CB  ASP A  52       3.366 -17.148  76.331  1.00 98.94           C  
ATOM    750  CG  ASP A  52       3.052 -18.129  75.190  1.00 98.94           C  
ATOM    751  OD1 ASP A  52       2.546 -17.676  74.140  1.00 98.94           O  
ATOM    752  OD2 ASP A  52       3.218 -19.346  75.426  1.00 98.94           O1-
ATOM    753  H   ASP A  52       5.468 -16.614  74.914  1.00 98.94           H  
ATOM    754  HA  ASP A  52       2.989 -15.258  75.365  1.00 98.94           H  
ATOM    755  HB3 ASP A  52       2.468 -17.075  76.946  1.00 98.94           H  
ATOM    756  HB2 ASP A  52       4.137 -17.598  76.959  1.00 98.94           H  
ATOM    757  N   ALA A  53       5.270 -14.993  77.730  1.00 98.96           N  
ATOM    758  CA  ALA A  53       5.685 -14.302  78.949  1.00 98.96           C  
ATOM    759  C   ALA A  53       5.758 -12.774  78.793  1.00 98.96           C  
ATOM    760  O   ALA A  53       5.249 -12.074  79.667  1.00 98.96           O  
ATOM    761  CB  ALA A  53       7.014 -14.895  79.435  1.00 98.96           C  
ATOM    762  H   ALA A  53       5.945 -15.632  77.332  1.00 98.96           H  
ATOM    763  HA  ALA A  53       4.936 -14.516  79.714  1.00 98.96           H  
ATOM    764  HB1 ALA A  53       7.274 -14.533  80.429  1.00 98.96           H  
ATOM    765  HB2 ALA A  53       6.943 -15.981  79.500  1.00 98.96           H  
ATOM    766  HB3 ALA A  53       7.840 -14.656  78.764  1.00 98.96           H  
ATOM    767  N   VAL A  54       6.339 -12.284  77.681  1.00 98.97           N  
ATOM    768  CA  VAL A  54       6.424 -10.850  77.382  1.00 98.97           C  
ATOM    769  C   VAL A  54       5.088 -10.234  76.931  1.00 98.97           C  
ATOM    770  O   VAL A  54       4.843  -9.073  77.255  1.00 98.97           O  
ATOM    771  CB  VAL A  54       7.499 -10.505  76.315  1.00 98.97           C  
ATOM    772  CG1 VAL A  54       8.900 -10.870  76.808  1.00 98.97           C  
ATOM    773  CG2 VAL A  54       7.241 -11.076  74.907  1.00 98.97           C  
ATOM    774  H   VAL A  54       6.747 -12.915  77.004  1.00 98.97           H  
ATOM    775  HA  VAL A  54       6.708 -10.343  78.306  1.00 98.97           H  
ATOM    776  HB  VAL A  54       7.513  -9.421  76.205  1.00 98.97           H  
ATOM    777 HG11 VAL A  54       9.655 -10.493  76.123  1.00 98.97           H  
ATOM    778 HG12 VAL A  54       9.102 -10.444  77.790  1.00 98.97           H  
ATOM    779 HG13 VAL A  54       9.027 -11.947  76.877  1.00 98.97           H  
ATOM    780 HG21 VAL A  54       8.075 -10.868  74.238  1.00 98.97           H  
ATOM    781 HG22 VAL A  54       7.119 -12.153  74.942  1.00 98.97           H  
ATOM    782 HG23 VAL A  54       6.349 -10.656  74.443  1.00 98.97           H  
ATOM    783  N   THR A  55       4.239 -11.013  76.234  1.00 98.97           N  
ATOM    784  CA  THR A  55       2.905 -10.576  75.818  1.00 98.97           C  
ATOM    785  C   THR A  55       1.969 -10.405  77.029  1.00 98.97           C  
ATOM    786  O   THR A  55       1.305  -9.375  77.110  1.00 98.97           O  
ATOM    787  CB  THR A  55       2.250 -11.557  74.808  1.00 98.97           C  
ATOM    788  CG2 THR A  55       0.798 -11.235  74.403  1.00 98.97           C  
ATOM    789  OG1 THR A  55       3.015 -11.569  73.619  1.00 98.97           O  
ATOM    790  H   THR A  55       4.499 -11.962  76.007  1.00 98.97           H  
ATOM    791  HA  THR A  55       3.005  -9.603  75.332  1.00 98.97           H  
ATOM    792  HB  THR A  55       2.278 -12.568  75.218  1.00 98.97           H  
ATOM    793 HG21 THR A  55       0.446 -11.919  73.632  1.00 98.97           H  
ATOM    794 HG22 THR A  55       0.109 -11.329  75.242  1.00 98.97           H  
ATOM    795 HG23 THR A  55       0.714 -10.221  74.008  1.00 98.97           H  
ATOM    796  HG1 THR A  55       3.873 -11.959  73.817  1.00 98.97           H  
ATOM    797  N   GLU A  56       1.974 -11.380  77.959  1.00 98.94           N  
ATOM    798  CA  GLU A  56       1.195 -11.344  79.198  1.00 98.94           C  
ATOM    799  C   GLU A  56       1.669 -10.258  80.180  1.00 98.94           C  
ATOM    800  O   GLU A  56       0.825  -9.600  80.785  1.00 98.94           O  
ATOM    801  CB  GLU A  56       1.174 -12.751  79.845  1.00 98.94           C  
ATOM    802  CG  GLU A  56       0.409 -12.879  81.191  1.00 98.94           C  
ATOM    803  CD  GLU A  56      -1.102 -12.591  81.147  1.00 98.94           C  
ATOM    804  OE1 GLU A  56      -1.657 -12.319  82.234  1.00 98.94           O  
ATOM    805  OE2 GLU A  56      -1.700 -12.660  80.050  1.00 98.94           O1-
ATOM    806  H   GLU A  56       2.548 -12.202  77.822  1.00 98.94           H  
ATOM    807  HA  GLU A  56       0.174 -11.087  78.912  1.00 98.94           H  
ATOM    808  HB3 GLU A  56       2.204 -13.073  80.007  1.00 98.94           H  
ATOM    809  HB2 GLU A  56       0.764 -13.467  79.132  1.00 98.94           H  
ATOM    810  HG3 GLU A  56       0.880 -12.252  81.949  1.00 98.94           H  
ATOM    811  HG2 GLU A  56       0.512 -13.898  81.560  1.00 98.94           H  
ATOM    812  N   ALA A  57       2.995 -10.069  80.297  1.00 98.97           N  
ATOM    813  CA  ALA A  57       3.606  -9.038  81.137  1.00 98.97           C  
ATOM    814  C   ALA A  57       3.225  -7.615  80.711  1.00 98.97           C  
ATOM    815  O   ALA A  57       2.823  -6.826  81.564  1.00 98.97           O  
ATOM    816  CB  ALA A  57       5.128  -9.209  81.148  1.00 98.97           C  
ATOM    817  H   ALA A  57       3.633 -10.660  79.781  1.00 98.97           H  
ATOM    818  HA  ALA A  57       3.243  -9.191  82.155  1.00 98.97           H  
ATOM    819  HB1 ALA A  57       5.614  -8.401  81.694  1.00 98.97           H  
ATOM    820  HB2 ALA A  57       5.404 -10.140  81.637  1.00 98.97           H  
ATOM    821  HB3 ALA A  57       5.539  -9.224  80.139  1.00 98.97           H  
ATOM    822  N   VAL A  58       3.306  -7.333  79.399  1.00 98.96           N  
ATOM    823  CA  VAL A  58       2.894  -6.056  78.816  1.00 98.96           C  
ATOM    824  C   VAL A  58       1.365  -5.850  78.835  1.00 98.96           C  
ATOM    825  O   VAL A  58       0.935  -4.711  78.992  1.00 98.96           O  
ATOM    826  CB  VAL A  58       3.467  -5.868  77.382  1.00 98.96           C  
ATOM    827  CG1 VAL A  58       2.905  -4.669  76.594  1.00 98.96           C  
ATOM    828  CG2 VAL A  58       4.993  -5.719  77.453  1.00 98.96           C  
ATOM    829  H   VAL A  58       3.645  -8.033  78.753  1.00 98.96           H  
ATOM    830  HA  VAL A  58       3.320  -5.270  79.437  1.00 98.96           H  
ATOM    831  HB  VAL A  58       3.247  -6.768  76.807  1.00 98.96           H  
ATOM    832 HG11 VAL A  58       3.394  -4.567  75.624  1.00 98.96           H  
ATOM    833 HG12 VAL A  58       1.839  -4.765  76.403  1.00 98.96           H  
ATOM    834 HG13 VAL A  58       3.052  -3.740  77.139  1.00 98.96           H  
ATOM    835 HG21 VAL A  58       5.425  -5.539  76.470  1.00 98.96           H  
ATOM    836 HG22 VAL A  58       5.260  -4.880  78.093  1.00 98.96           H  
ATOM    837 HG23 VAL A  58       5.467  -6.606  77.864  1.00 98.96           H  
ATOM    838  N   ARG A  59       0.575  -6.936  78.747  1.00 98.95           N  
ATOM    839  CA  ARG A  59      -0.886  -6.899  78.871  1.00 98.95           C  
ATOM    840  C   ARG A  59      -1.358  -6.485  80.281  1.00 98.95           C  
ATOM    841  O   ARG A  59      -2.355  -5.775  80.395  1.00 98.95           O  
ATOM    842  CB  ARG A  59      -1.478  -8.254  78.431  1.00 98.95           C  
ATOM    843  CG  ARG A  59      -3.000  -8.244  78.190  1.00 98.95           C  
ATOM    844  CD  ARG A  59      -3.639  -9.644  78.152  1.00 98.95           C  
ATOM    845  NE  ARG A  59      -3.702 -10.267  79.485  1.00 98.95           N  
ATOM    846  CZ  ARG A  59      -4.581 -10.003  80.469  1.00 98.95           C  
ATOM    847  NH1 ARG A  59      -5.588  -9.130  80.312  1.00 98.95           N  
ATOM    848  NH2 ARG A  59      -4.439 -10.628  81.643  1.00 98.95           N1+
ATOM    849  H   ARG A  59       0.989  -7.848  78.606  1.00 98.95           H  
ATOM    850  HA  ARG A  59      -1.242  -6.146  78.172  1.00 98.95           H  
ATOM    851  HB3 ARG A  59      -1.208  -9.018  79.159  1.00 98.95           H  
ATOM    852  HB2 ARG A  59      -1.021  -8.556  77.490  1.00 98.95           H  
ATOM    853  HG3 ARG A  59      -3.259  -7.681  77.294  1.00 98.95           H  
ATOM    854  HG2 ARG A  59      -3.462  -7.698  79.011  1.00 98.95           H  
ATOM    855  HD3 ARG A  59      -2.981 -10.301  77.583  1.00 98.95           H  
ATOM    856  HD2 ARG A  59      -4.597  -9.654  77.634  1.00 98.95           H  
ATOM    857  HE  ARG A  59      -2.976 -10.950  79.679  1.00 98.95           H  
ATOM    858 HH12 ARG A  59      -6.171  -8.868  81.094  1.00 98.95           H  
ATOM    859 HH11 ARG A  59      -5.693  -8.637  79.438  1.00 98.95           H  
ATOM    860 HH22 ARG A  59      -5.073 -10.443  82.406  1.00 98.95           H  
ATOM    861 HH21 ARG A  59      -3.664 -11.267  81.786  1.00 98.95           H  
ATOM    862  N   LEU A  60      -0.613  -6.896  81.321  1.00 98.93           N  
ATOM    863  CA  LEU A  60      -0.858  -6.507  82.711  1.00 98.93           C  
ATOM    864  C   LEU A  60      -0.342  -5.092  83.034  1.00 98.93           C  
ATOM    865  O   LEU A  60      -0.954  -4.424  83.867  1.00 98.93           O  
ATOM    866  CB  LEU A  60      -0.230  -7.548  83.657  1.00 98.93           C  
ATOM    867  CG  LEU A  60      -0.895  -8.939  83.623  1.00 98.93           C  
ATOM    868  CD1 LEU A  60      -0.028  -9.971  84.373  1.00 98.93           C  
ATOM    869  CD2 LEU A  60      -2.341  -8.895  84.157  1.00 98.93           C  
ATOM    870  H   LEU A  60       0.184  -7.497  81.157  1.00 98.93           H  
ATOM    871  HA  LEU A  60      -1.937  -6.494  82.881  1.00 98.93           H  
ATOM    872  HB3 LEU A  60      -0.292  -7.181  84.681  1.00 98.93           H  
ATOM    873  HB2 LEU A  60       0.831  -7.640  83.420  1.00 98.93           H  
ATOM    874  HG  LEU A  60      -0.952  -9.274  82.588  1.00 98.93           H  
ATOM    875 HD11 LEU A  60      -0.547 -10.423  85.217  1.00 98.93           H  
ATOM    876 HD12 LEU A  60       0.273 -10.779  83.707  1.00 98.93           H  
ATOM    877 HD13 LEU A  60       0.888  -9.530  84.766  1.00 98.93           H  
ATOM    878 HD21 LEU A  60      -2.624  -9.811  84.675  1.00 98.93           H  
ATOM    879 HD22 LEU A  60      -2.495  -8.065  84.848  1.00 98.93           H  
ATOM    880 HD23 LEU A  60      -3.045  -8.760  83.336  1.00 98.93           H  
ATOM    881  N   LEU A  61       0.729  -4.637  82.353  1.00 98.81           N  
ATOM    882  CA  LEU A  61       1.214  -3.250  82.399  1.00 98.81           C  
ATOM    883  C   LEU A  61       0.217  -2.266  81.753  1.00 98.81           C  
ATOM    884  O   LEU A  61       0.102  -1.139  82.232  1.00 98.81           O  
ATOM    885  CB  LEU A  61       2.591  -3.139  81.704  1.00 98.81           C  
ATOM    886  CG  LEU A  61       3.792  -3.758  82.455  1.00 98.81           C  
ATOM    887  CD1 LEU A  61       4.962  -4.119  81.515  1.00 98.81           C  
ATOM    888  CD2 LEU A  61       4.272  -2.854  83.604  1.00 98.81           C  
ATOM    889  H   LEU A  61       1.199  -5.252  81.702  1.00 98.81           H  
ATOM    890  HA  LEU A  61       1.317  -2.959  83.446  1.00 98.81           H  
ATOM    891  HB3 LEU A  61       2.819  -2.090  81.533  1.00 98.81           H  
ATOM    892  HB2 LEU A  61       2.508  -3.581  80.714  1.00 98.81           H  
ATOM    893  HG  LEU A  61       3.443  -4.687  82.898  1.00 98.81           H  
ATOM    894 HD11 LEU A  61       5.906  -3.694  81.852  1.00 98.81           H  
ATOM    895 HD12 LEU A  61       5.105  -5.199  81.470  1.00 98.81           H  
ATOM    896 HD13 LEU A  61       4.802  -3.771  80.495  1.00 98.81           H  
ATOM    897 HD21 LEU A  61       4.778  -3.435  84.374  1.00 98.81           H  
ATOM    898 HD22 LEU A  61       4.971  -2.092  83.255  1.00 98.81           H  
ATOM    899 HD23 LEU A  61       3.443  -2.335  84.079  1.00 98.81           H  
ATOM    900  N   GLU A  62      -0.496  -2.722  80.706  1.00 98.73           N  
ATOM    901  CA  GLU A  62      -1.584  -2.004  80.040  1.00 98.73           C  
ATOM    902  C   GLU A  62      -2.834  -1.851  80.918  1.00 98.73           C  
ATOM    903  O   GLU A  62      -3.414  -0.771  80.930  1.00 98.73           O  
ATOM    904  CB  GLU A  62      -1.948  -2.706  78.721  1.00 98.73           C  
ATOM    905  CG  GLU A  62      -0.927  -2.477  77.586  1.00 98.73           C  
ATOM    906  CD  GLU A  62      -1.058  -3.438  76.395  1.00 98.73           C  
ATOM    907  OE1 GLU A  62      -0.298  -3.233  75.429  1.00 98.73           O  
ATOM    908  OE2 GLU A  62      -1.908  -4.352  76.425  1.00 98.73           O1-
ATOM    909  H   GLU A  62      -0.307  -3.650  80.353  1.00 98.73           H  
ATOM    910  HA  GLU A  62      -1.220  -1.007  79.804  1.00 98.73           H  
ATOM    911  HB3 GLU A  62      -2.936  -2.395  78.377  1.00 98.73           H  
ATOM    912  HB2 GLU A  62      -2.035  -3.770  78.927  1.00 98.73           H  
ATOM    913  HG3 GLU A  62       0.091  -2.540  77.968  1.00 98.73           H  
ATOM    914  HG2 GLU A  62      -1.043  -1.457  77.216  1.00 98.73           H  
ATOM    915  N   ASP A  63      -3.227  -2.913  81.642  1.00 98.66           N  
ATOM    916  CA  ASP A  63      -4.376  -2.891  82.560  1.00 98.66           C  
ATOM    917  C   ASP A  63      -4.125  -2.070  83.839  1.00 98.66           C  
ATOM    918  O   ASP A  63      -5.096  -1.632  84.455  1.00 98.66           O  
ATOM    919  CB  ASP A  63      -4.869  -4.309  82.947  1.00 98.66           C  
ATOM    920  CG  ASP A  63      -5.372  -5.210  81.805  1.00 98.66           C  
ATOM    921  OD1 ASP A  63      -5.689  -4.695  80.708  1.00 98.66           O  
ATOM    922  OD2 ASP A  63      -5.546  -6.414  82.094  1.00 98.66           O1-
ATOM    923  H   ASP A  63      -2.725  -3.786  81.568  1.00 98.66           H  
ATOM    924  HA  ASP A  63      -5.196  -2.386  82.045  1.00 98.66           H  
ATOM    925  HB3 ASP A  63      -5.680  -4.232  83.673  1.00 98.66           H  
ATOM    926  HB2 ASP A  63      -4.054  -4.838  83.445  1.00 98.66           H  
ATOM    927  N   CYS A  64      -2.851  -1.882  84.220  1.00 97.53           N  
ATOM    928  CA  CYS A  64      -2.438  -1.168  85.425  1.00 97.53           C  
ATOM    929  C   CYS A  64      -2.405   0.360  85.155  1.00 97.53           C  
ATOM    930  O   CYS A  64      -1.601   0.785  84.323  1.00 97.53           O  
ATOM    931  CB  CYS A  64      -1.067  -1.703  85.887  1.00 97.53           C  
ATOM    932  SG  CYS A  64      -0.515  -0.906  87.424  1.00 97.53           S  
ATOM    933  H   CYS A  64      -2.108  -2.266  83.654  1.00 97.53           H  
ATOM    934  HA  CYS A  64      -3.145  -1.432  86.208  1.00 97.53           H  
ATOM    935  HB3 CYS A  64      -0.316  -1.564  85.111  1.00 97.53           H  
ATOM    936  HB2 CYS A  64      -1.126  -2.776  86.071  1.00 97.53           H  
ATOM    937  HG  CYS A  64      -1.415  -1.491  88.219  1.00 97.53           H  
ATOM    938  N   PRO A  65      -3.257   1.161  85.847  1.00 95.57           N  
ATOM    939  CA  PRO A  65      -3.364   2.619  85.614  1.00 95.57           C  
ATOM    940  C   PRO A  65      -2.151   3.472  86.033  1.00 95.57           C  
ATOM    941  O   PRO A  65      -2.111   4.652  85.684  1.00 95.57           O  
ATOM    942  CB  PRO A  65      -4.623   3.027  86.392  1.00 95.57           C  
ATOM    943  CG  PRO A  65      -4.712   2.021  87.525  1.00 95.57           C  
ATOM    944  CD  PRO A  65      -4.192   0.736  86.893  1.00 95.57           C  
ATOM    945  HA  PRO A  65      -3.537   2.806  84.558  1.00 95.57           H  
ATOM    946  HB3 PRO A  65      -5.489   2.937  85.741  1.00 95.57           H  
ATOM    947  HB2 PRO A  65      -4.608   4.053  86.762  1.00 95.57           H  
ATOM    948  HG3 PRO A  65      -5.715   1.923  87.941  1.00 95.57           H  
ATOM    949  HG2 PRO A  65      -4.041   2.327  88.329  1.00 95.57           H  
ATOM    950  HD2 PRO A  65      -3.725   0.107  87.653  1.00 95.57           H  
ATOM    951  HD3 PRO A  65      -5.011   0.180  86.435  1.00 95.57           H  
ATOM    952  N   LEU A  66      -1.192   2.874  86.760  1.00 92.16           N  
ATOM    953  CA  LEU A  66       0.041   3.517  87.216  1.00 92.16           C  
ATOM    954  C   LEU A  66       1.030   3.838  86.078  1.00 92.16           C  
ATOM    955  O   LEU A  66       1.880   4.710  86.268  1.00 92.16           O  
ATOM    956  CB  LEU A  66       0.733   2.602  88.251  1.00 92.16           C  
ATOM    957  CG  LEU A  66      -0.068   2.306  89.538  1.00 92.16           C  
ATOM    958  CD1 LEU A  66       0.700   1.310  90.433  1.00 92.16           C  
ATOM    959  CD2 LEU A  66      -0.455   3.588  90.305  1.00 92.16           C  
ATOM    960  H   LEU A  66      -1.295   1.901  87.006  1.00 92.16           H  
ATOM    961  HA  LEU A  66      -0.223   4.465  87.687  1.00 92.16           H  
ATOM    962  HB3 LEU A  66       1.674   3.056  88.550  1.00 92.16           H  
ATOM    963  HB2 LEU A  66       1.002   1.662  87.766  1.00 92.16           H  
ATOM    964  HG  LEU A  66      -0.993   1.809  89.245  1.00 92.16           H  
ATOM    965 HD11 LEU A  66       0.056   0.485  90.739  1.00 92.16           H  
ATOM    966 HD12 LEU A  66       1.557   0.872  89.920  1.00 92.16           H  
ATOM    967 HD13 LEU A  66       1.088   1.775  91.340  1.00 92.16           H  
ATOM    968 HD21 LEU A  66      -0.355   3.475  91.385  1.00 92.16           H  
ATOM    969 HD22 LEU A  66       0.161   4.439  90.015  1.00 92.16           H  
ATOM    970 HD23 LEU A  66      -1.495   3.852  90.109  1.00 92.16           H  
ATOM    971  N   PHE A  67       0.918   3.130  84.941  1.00 94.80           N  
ATOM    972  CA  PHE A  67       1.867   3.196  83.831  1.00 94.80           C  
ATOM    973  C   PHE A  67       1.199   3.745  82.561  1.00 94.80           C  
ATOM    974  O   PHE A  67      -0.018   3.642  82.403  1.00 94.80           O  
ATOM    975  CB  PHE A  67       2.420   1.785  83.566  1.00 94.80           C  
ATOM    976  CG  PHE A  67       3.039   1.088  84.764  1.00 94.80           C  
ATOM    977  CD1 PHE A  67       4.183   1.620  85.394  1.00 94.80           C  
ATOM    978  CD2 PHE A  67       2.439  -0.069  85.299  1.00 94.80           C  
ATOM    979  CE1 PHE A  67       4.722   0.985  86.504  1.00 94.80           C  
ATOM    980  CE2 PHE A  67       2.990  -0.689  86.412  1.00 94.80           C  
ATOM    981  CZ  PHE A  67       4.127  -0.164  87.012  1.00 94.80           C  
ATOM    982  H   PHE A  67       0.170   2.457  84.842  1.00 94.80           H  
ATOM    983  HA  PHE A  67       2.704   3.851  84.081  1.00 94.80           H  
ATOM    984  HB3 PHE A  67       3.202   1.877  82.819  1.00 94.80           H  
ATOM    985  HB2 PHE A  67       1.649   1.144  83.132  1.00 94.80           H  
ATOM    986  HD1 PHE A  67       4.644   2.521  85.015  1.00 94.80           H  
ATOM    987  HD2 PHE A  67       1.557  -0.480  84.833  1.00 94.80           H  
ATOM    988  HE1 PHE A  67       5.606   1.389  86.975  1.00 94.80           H  
ATOM    989  HE2 PHE A  67       2.533  -1.582  86.810  1.00 94.80           H  
ATOM    990  HZ  PHE A  67       4.547  -0.650  87.880  1.00 94.80           H  
ATOM    991  N   ASN A  68       2.012   4.294  81.647  1.00 94.47           N  
ATOM    992  CA  ASN A  68       1.596   4.878  80.370  1.00 94.47           C  
ATOM    993  C   ASN A  68       1.541   3.789  79.279  1.00 94.47           C  
ATOM    994  O   ASN A  68       2.410   3.711  78.407  1.00 94.47           O  
ATOM    995  CB  ASN A  68       2.631   5.965  79.983  1.00 94.47           C  
ATOM    996  CG  ASN A  68       2.302   6.680  78.667  1.00 94.47           C  
ATOM    997  ND2 ASN A  68       3.240   6.690  77.725  1.00 94.47           N  
ATOM    998  OD1 ASN A  68       1.188   7.152  78.476  1.00 94.47           O  
ATOM    999  H   ASN A  68       3.004   4.251  81.822  1.00 94.47           H  
ATOM   1000  HA  ASN A  68       0.610   5.334  80.468  1.00 94.47           H  
ATOM   1001  HB3 ASN A  68       3.634   5.536  79.931  1.00 94.47           H  
ATOM   1002  HB2 ASN A  68       2.664   6.727  80.762  1.00 94.47           H  
ATOM   1003 HD22 ASN A  68       3.117   7.201  76.852  1.00 94.47           H  
ATOM   1004 HD21 ASN A  68       4.076   6.143  77.856  1.00 94.47           H  
ATOM   1005  N   ALA A  69       0.482   2.985  79.301  1.00 97.26           N  
ATOM   1006  CA  ALA A  69       0.033   2.105  78.231  1.00 97.26           C  
ATOM   1007  C   ALA A  69      -1.368   1.640  78.608  1.00 97.26           C  
ATOM   1008  O   ALA A  69      -1.622   1.441  79.787  1.00 97.26           O  
ATOM   1009  CB  ALA A  69       0.987   0.921  78.022  1.00 97.26           C  
ATOM   1010  H   ALA A  69      -0.140   3.015  80.109  1.00 97.26           H  
ATOM   1011  HA  ALA A  69      -0.036   2.684  77.311  1.00 97.26           H  
ATOM   1012  HB1 ALA A  69       0.637   0.269  77.222  1.00 97.26           H  
ATOM   1013  HB2 ALA A  69       1.985   1.258  77.744  1.00 97.26           H  
ATOM   1014  HB3 ALA A  69       1.067   0.323  78.930  1.00 97.26           H  
ATOM   1015  N   GLY A  70      -2.264   1.452  77.631  1.00 98.03           N  
ATOM   1016  CA  GLY A  70      -3.634   0.964  77.834  1.00 98.03           C  
ATOM   1017  C   GLY A  70      -4.417   1.898  78.771  1.00 98.03           C  
ATOM   1018  O   GLY A  70      -4.482   3.104  78.534  1.00 98.03           O  
ATOM   1019  H   GLY A  70      -1.988   1.634  76.677  1.00 98.03           H  
ATOM   1020  HA3 GLY A  70      -3.606  -0.052  78.229  1.00 98.03           H  
ATOM   1021  HA2 GLY A  70      -4.143   0.918  76.871  1.00 98.03           H  
ATOM   1022  N   HIS A  71      -5.005   1.327  79.835  1.00 97.91           N  
ATOM   1023  CA  HIS A  71      -5.540   2.051  80.989  1.00 97.91           C  
ATOM   1024  C   HIS A  71      -4.416   2.817  81.708  1.00 97.91           C  
ATOM   1025  O   HIS A  71      -3.435   2.199  82.118  1.00 97.91           O  
ATOM   1026  CB  HIS A  71      -6.255   1.055  81.926  1.00 97.91           C  
ATOM   1027  CG  HIS A  71      -6.995   1.652  83.103  1.00 97.91           C  
ATOM   1028  CD2 HIS A  71      -7.215   1.174  84.376  1.00 97.91           C  
ATOM   1029  ND1 HIS A  71      -7.625   2.885  83.063  1.00 97.91           N  
ATOM   1030  CE1 HIS A  71      -8.184   3.089  84.257  1.00 97.91           C  
ATOM   1031  NE2 HIS A  71      -7.978   2.090  85.106  1.00 97.91           N  
ATOM   1032  H   HIS A  71      -4.876   0.335  79.980  1.00 97.91           H  
ATOM   1033  HA  HIS A  71      -6.278   2.761  80.628  1.00 97.91           H  
ATOM   1034  HB3 HIS A  71      -5.539   0.329  82.315  1.00 97.91           H  
ATOM   1035  HB2 HIS A  71      -6.982   0.480  81.354  1.00 97.91           H  
ATOM   1036  HD2 HIS A  71      -6.897   0.243  84.821  1.00 97.91           H  
ATOM   1037  HD1 HIS A  71      -7.699   3.499  82.264  1.00 97.91           H  
ATOM   1038  HE1 HIS A  71      -8.754   3.973  84.502  1.00 97.91           H  
ATOM   1039  N   GLY A  72      -4.576   4.145  81.817  1.00 95.58           N  
ATOM   1040  CA  GLY A  72      -3.547   5.029  82.359  1.00 95.58           C  
ATOM   1041  C   GLY A  72      -2.647   5.606  81.257  1.00 95.58           C  
ATOM   1042  O   GLY A  72      -1.596   6.147  81.588  1.00 95.58           O  
ATOM   1043  H   GLY A  72      -5.407   4.583  81.445  1.00 95.58           H  
ATOM   1044  HA3 GLY A  72      -2.926   4.523  83.097  1.00 95.58           H  
ATOM   1045  HA2 GLY A  72      -4.029   5.860  82.871  1.00 95.58           H  
ATOM   1046  N   ALA A  73      -3.034   5.519  79.971  1.00 96.40           N  
ATOM   1047  CA  ALA A  73      -2.353   6.184  78.857  1.00 96.40           C  
ATOM   1048  C   ALA A  73      -2.482   7.715  78.922  1.00 96.40           C  
ATOM   1049  O   ALA A  73      -3.522   8.226  79.339  1.00 96.40           O  
ATOM   1050  CB  ALA A  73      -2.938   5.667  77.536  1.00 96.40           C  
ATOM   1051  H   ALA A  73      -3.889   5.031  79.741  1.00 96.40           H  
ATOM   1052  HA  ALA A  73      -1.294   5.919  78.892  1.00 96.40           H  
ATOM   1053  HB1 ALA A  73      -2.593   6.250  76.682  1.00 96.40           H  
ATOM   1054  HB2 ALA A  73      -2.640   4.633  77.365  1.00 96.40           H  
ATOM   1055  HB3 ALA A  73      -4.028   5.709  77.535  1.00 96.40           H  
ATOM   1056  N   VAL A  74      -1.436   8.444  78.515  1.00 93.98           N  
ATOM   1057  CA  VAL A  74      -1.473   9.891  78.326  1.00 93.98           C  
ATOM   1058  C   VAL A  74      -2.362  10.275  77.127  1.00 93.98           C  
ATOM   1059  O   VAL A  74      -2.766   9.441  76.312  1.00 93.98           O  
ATOM   1060  CB  VAL A  74      -0.035  10.454  78.143  1.00 93.98           C  
ATOM   1061  CG1 VAL A  74       0.839  10.291  79.401  1.00 93.98           C  
ATOM   1062  CG2 VAL A  74       0.681   9.920  76.891  1.00 93.98           C  
ATOM   1063  H   VAL A  74      -0.585   7.962  78.241  1.00 93.98           H  
ATOM   1064  HA  VAL A  74      -1.918  10.342  79.213  1.00 93.98           H  
ATOM   1065  HB  VAL A  74      -0.120  11.530  77.994  1.00 93.98           H  
ATOM   1066 HG11 VAL A  74       1.877  10.560  79.208  1.00 93.98           H  
ATOM   1067 HG12 VAL A  74       0.488  10.931  80.211  1.00 93.98           H  
ATOM   1068 HG13 VAL A  74       0.848   9.267  79.769  1.00 93.98           H  
ATOM   1069 HG21 VAL A  74       1.739  10.166  76.913  1.00 93.98           H  
ATOM   1070 HG22 VAL A  74       0.608   8.841  76.798  1.00 93.98           H  
ATOM   1071 HG23 VAL A  74       0.261  10.342  75.976  1.00 93.98           H  
ATOM   1072  N   TYR A  75      -2.669  11.568  77.056  1.00 94.64           N  
ATOM   1073  CA  TYR A  75      -3.484  12.179  76.012  1.00 94.64           C  
ATOM   1074  C   TYR A  75      -2.636  12.768  74.880  1.00 94.64           C  
ATOM   1075  O   TYR A  75      -1.531  13.257  75.114  1.00 94.64           O  
ATOM   1076  CB  TYR A  75      -4.326  13.293  76.653  1.00 94.64           C  
ATOM   1077  CG  TYR A  75      -5.488  12.786  77.477  1.00 94.64           C  
ATOM   1078  CD1 TYR A  75      -6.719  12.552  76.840  1.00 94.64           C  
ATOM   1079  CD2 TYR A  75      -5.349  12.533  78.857  1.00 94.64           C  
ATOM   1080  CE1 TYR A  75      -7.824  12.094  77.576  1.00 94.64           C  
ATOM   1081  CE2 TYR A  75      -6.449  12.051  79.594  1.00 94.64           C  
ATOM   1082  CZ  TYR A  75      -7.685  11.843  78.952  1.00 94.64           C  
ATOM   1083  OH  TYR A  75      -8.752  11.381  79.656  1.00 94.64           O  
ATOM   1084  H   TYR A  75      -2.395  12.175  77.814  1.00 94.64           H  
ATOM   1085  HA  TYR A  75      -4.155  11.425  75.599  1.00 94.64           H  
ATOM   1086  HB3 TYR A  75      -4.751  13.937  75.881  1.00 94.64           H  
ATOM   1087  HB2 TYR A  75      -3.693  13.939  77.256  1.00 94.64           H  
ATOM   1088  HD1 TYR A  75      -6.810  12.718  75.781  1.00 94.64           H  
ATOM   1089  HD2 TYR A  75      -4.401  12.696  79.345  1.00 94.64           H  
ATOM   1090  HE1 TYR A  75      -8.765  11.920  77.076  1.00 94.64           H  
ATOM   1091  HE2 TYR A  75      -6.342  11.842  80.648  1.00 94.64           H  
ATOM   1092  HH  TYR A  75      -9.518  11.222  79.098  1.00 94.64           H  
ATOM   1093  N   THR A  76      -3.244  12.788  73.687  1.00 94.91           N  
ATOM   1094  CA  THR A  76      -2.863  13.617  72.547  1.00 94.91           C  
ATOM   1095  C   THR A  76      -3.362  15.065  72.755  1.00 94.91           C  
ATOM   1096  O   THR A  76      -4.217  15.302  73.607  1.00 94.91           O  
ATOM   1097  CB  THR A  76      -3.509  13.066  71.241  1.00 94.91           C  
ATOM   1098  CG2 THR A  76      -3.274  11.567  71.004  1.00 94.91           C  
ATOM   1099  OG1 THR A  76      -4.895  13.350  71.134  1.00 94.91           O  
ATOM   1100  H   THR A  76      -4.153  12.347  73.599  1.00 94.91           H  
ATOM   1101  HA  THR A  76      -1.776  13.622  72.447  1.00 94.91           H  
ATOM   1102  HB  THR A  76      -3.041  13.584  70.403  1.00 94.91           H  
ATOM   1103 HG21 THR A  76      -3.656  11.269  70.029  1.00 94.91           H  
ATOM   1104 HG22 THR A  76      -2.212  11.331  71.030  1.00 94.91           H  
ATOM   1105 HG23 THR A  76      -3.770  10.948  71.752  1.00 94.91           H  
ATOM   1106  HG1 THR A  76      -5.318  12.652  70.623  1.00 94.91           H  
ATOM   1107  N   VAL A  77      -2.858  15.997  71.931  1.00 92.58           N  
ATOM   1108  CA  VAL A  77      -3.263  17.407  71.875  1.00 92.58           C  
ATOM   1109  C   VAL A  77      -4.776  17.630  71.614  1.00 92.58           C  
ATOM   1110  O   VAL A  77      -5.320  18.630  72.081  1.00 92.58           O  
ATOM   1111  CB  VAL A  77      -2.427  18.163  70.798  1.00 92.58           C  
ATOM   1112  CG1 VAL A  77      -2.726  17.734  69.345  1.00 92.58           C  
ATOM   1113  CG2 VAL A  77      -2.528  19.694  70.922  1.00 92.58           C  
ATOM   1114  H   VAL A  77      -2.151  15.722  71.259  1.00 92.58           H  
ATOM   1115  HA  VAL A  77      -3.034  17.836  72.851  1.00 92.58           H  
ATOM   1116  HB  VAL A  77      -1.383  17.911  70.988  1.00 92.58           H  
ATOM   1117 HG11 VAL A  77      -2.022  18.198  68.654  1.00 92.58           H  
ATOM   1118 HG12 VAL A  77      -2.643  16.654  69.219  1.00 92.58           H  
ATOM   1119 HG13 VAL A  77      -3.726  18.029  69.027  1.00 92.58           H  
ATOM   1120 HG21 VAL A  77      -1.818  20.185  70.256  1.00 92.58           H  
ATOM   1121 HG22 VAL A  77      -3.521  20.062  70.666  1.00 92.58           H  
ATOM   1122 HG23 VAL A  77      -2.301  20.023  71.936  1.00 92.58           H  
ATOM   1123  N   ALA A  78      -5.426  16.677  70.921  1.00 93.37           N  
ATOM   1124  CA  ALA A  78      -6.859  16.670  70.618  1.00 93.37           C  
ATOM   1125  C   ALA A  78      -7.759  16.235  71.793  1.00 93.37           C  
ATOM   1126  O   ALA A  78      -8.979  16.329  71.660  1.00 93.37           O  
ATOM   1127  CB  ALA A  78      -7.087  15.756  69.403  1.00 93.37           C  
ATOM   1128  H   ALA A  78      -4.910  15.869  70.603  1.00 93.37           H  
ATOM   1129  HA  ALA A  78      -7.156  17.683  70.340  1.00 93.37           H  
ATOM   1130  HB1 ALA A  78      -8.130  15.770  69.084  1.00 93.37           H  
ATOM   1131  HB2 ALA A  78      -6.484  16.077  68.552  1.00 93.37           H  
ATOM   1132  HB3 ALA A  78      -6.823  14.721  69.624  1.00 93.37           H  
ATOM   1133  N   GLY A  79      -7.168  15.760  72.904  1.00 94.99           N  
ATOM   1134  CA  GLY A  79      -7.902  15.254  74.066  1.00 94.99           C  
ATOM   1135  C   GLY A  79      -8.361  13.799  73.870  1.00 94.99           C  
ATOM   1136  O   GLY A  79      -9.244  13.348  74.598  1.00 94.99           O  
ATOM   1137  H   GLY A  79      -6.159  15.717  72.949  1.00 94.99           H  
ATOM   1138  HA3 GLY A  79      -8.760  15.890  74.292  1.00 94.99           H  
ATOM   1139  HA2 GLY A  79      -7.243  15.293  74.933  1.00 94.99           H  
ATOM   1140  N   THR A  80      -7.758  13.069  72.916  1.00 96.87           N  
ATOM   1141  CA  THR A  80      -7.986  11.646  72.650  1.00 96.87           C  
ATOM   1142  C   THR A  80      -6.768  10.817  73.115  1.00 96.87           C  
ATOM   1143  O   THR A  80      -5.767  11.386  73.550  1.00 96.87           O  
ATOM   1144  CB  THR A  80      -8.219  11.403  71.127  1.00 96.87           C  
ATOM   1145  CG2 THR A  80      -9.298  12.309  70.513  1.00 96.87           C  
ATOM   1146  OG1 THR A  80      -7.040  11.476  70.341  1.00 96.87           O  
ATOM   1147  H   THR A  80      -7.031  13.497  72.360  1.00 96.87           H  
ATOM   1148  HA  THR A  80      -8.860  11.288  73.198  1.00 96.87           H  
ATOM   1149  HB  THR A  80      -8.580  10.379  71.014  1.00 96.87           H  
ATOM   1150 HG21 THR A  80      -9.502  12.032  69.479  1.00 96.87           H  
ATOM   1151 HG22 THR A  80     -10.234  12.230  71.067  1.00 96.87           H  
ATOM   1152 HG23 THR A  80      -8.997  13.358  70.519  1.00 96.87           H  
ATOM   1153  HG1 THR A  80      -7.282  11.357  69.418  1.00 96.87           H  
ATOM   1154  N   HIS A  81      -6.879   9.484  73.013  1.00 97.81           N  
ATOM   1155  CA  HIS A  81      -5.787   8.541  73.261  1.00 97.81           C  
ATOM   1156  C   HIS A  81      -5.404   7.857  71.943  1.00 97.81           C  
ATOM   1157  O   HIS A  81      -6.288   7.468  71.180  1.00 97.81           O  
ATOM   1158  CB  HIS A  81      -6.238   7.495  74.298  1.00 97.81           C  
ATOM   1159  CG  HIS A  81      -6.598   8.069  75.645  1.00 97.81           C  
ATOM   1160  CD2 HIS A  81      -7.819   8.350  76.216  1.00 97.81           C  
ATOM   1161  ND1 HIS A  81      -5.652   8.413  76.596  1.00 97.81           N  
ATOM   1162  CE1 HIS A  81      -6.318   8.843  77.671  1.00 97.81           C  
ATOM   1163  NE2 HIS A  81      -7.636   8.822  77.516  1.00 97.81           N  
ATOM   1164  H   HIS A  81      -7.730   9.078  72.650  1.00 97.81           H  
ATOM   1165  HA  HIS A  81      -4.908   9.055  73.654  1.00 97.81           H  
ATOM   1166  HB3 HIS A  81      -5.450   6.755  74.449  1.00 97.81           H  
ATOM   1167  HB2 HIS A  81      -7.102   6.940  73.926  1.00 97.81           H  
ATOM   1168  HD2 HIS A  81      -8.810   8.225  75.804  1.00 97.81           H  
ATOM   1169  HD1 HIS A  81      -4.647   8.350  76.502  1.00 97.81           H  
ATOM   1170  HE1 HIS A  81      -5.837   9.178  78.577  1.00 97.81           H  
ATOM   1171  N   GLU A  82      -4.098   7.692  71.690  1.00 97.95           N  
ATOM   1172  CA  GLU A  82      -3.516   6.978  70.555  1.00 97.95           C  
ATOM   1173  C   GLU A  82      -2.434   6.051  71.127  1.00 97.95           C  
ATOM   1174  O   GLU A  82      -1.404   6.534  71.599  1.00 97.95           O  
ATOM   1175  CB  GLU A  82      -2.890   7.985  69.569  1.00 97.95           C  
ATOM   1176  CG  GLU A  82      -3.872   8.638  68.578  1.00 97.95           C  
ATOM   1177  CD  GLU A  82      -3.185   9.631  67.633  1.00 97.95           C  
ATOM   1178  OE1 GLU A  82      -1.936   9.628  67.568  1.00 97.95           O  
ATOM   1179  OE2 GLU A  82      -3.921  10.399  66.977  1.00 97.95           O1-
ATOM   1180  H   GLU A  82      -3.435   7.988  72.392  1.00 97.95           H  
ATOM   1181  HA  GLU A  82      -4.264   6.372  70.039  1.00 97.95           H  
ATOM   1182  HB3 GLU A  82      -2.116   7.476  68.993  1.00 97.95           H  
ATOM   1183  HB2 GLU A  82      -2.376   8.759  70.136  1.00 97.95           H  
ATOM   1184  HG3 GLU A  82      -4.664   9.155  69.122  1.00 97.95           H  
ATOM   1185  HG2 GLU A  82      -4.357   7.872  67.973  1.00 97.95           H  
ATOM   1186  N   LEU A  83      -2.684   4.743  71.092  1.00 98.52           N  
ATOM   1187  CA  LEU A  83      -1.875   3.683  71.670  1.00 98.52           C  
ATOM   1188  C   LEU A  83      -1.019   3.038  70.574  1.00 98.52           C  
ATOM   1189  O   LEU A  83      -1.526   2.777  69.482  1.00 98.52           O  
ATOM   1190  CB  LEU A  83      -2.819   2.630  72.283  1.00 98.52           C  
ATOM   1191  CG  LEU A  83      -3.818   3.153  73.344  1.00 98.52           C  
ATOM   1192  CD1 LEU A  83      -4.909   2.106  73.643  1.00 98.52           C  
ATOM   1193  CD2 LEU A  83      -3.117   3.650  74.622  1.00 98.52           C  
ATOM   1194  H   LEU A  83      -3.539   4.438  70.641  1.00 98.52           H  
ATOM   1195  HA  LEU A  83      -1.231   4.087  72.452  1.00 98.52           H  
ATOM   1196  HB3 LEU A  83      -2.207   1.848  72.721  1.00 98.52           H  
ATOM   1197  HB2 LEU A  83      -3.381   2.160  71.477  1.00 98.52           H  
ATOM   1198  HG  LEU A  83      -4.351   4.004  72.919  1.00 98.52           H  
ATOM   1199 HD11 LEU A  83      -5.898   2.552  73.542  1.00 98.52           H  
ATOM   1200 HD12 LEU A  83      -4.878   1.265  72.952  1.00 98.52           H  
ATOM   1201 HD13 LEU A  83      -4.836   1.691  74.647  1.00 98.52           H  
ATOM   1202 HD21 LEU A  83      -3.612   3.310  75.531  1.00 98.52           H  
ATOM   1203 HD22 LEU A  83      -2.082   3.311  74.676  1.00 98.52           H  
ATOM   1204 HD23 LEU A  83      -3.111   4.739  74.651  1.00 98.52           H  
ATOM   1205  N   ASP A  84       0.258   2.746  70.855  1.00 98.71           N  
ATOM   1206  CA  ASP A  84       1.185   2.073  69.936  1.00 98.71           C  
ATOM   1207  C   ASP A  84       1.842   0.898  70.662  1.00 98.71           C  
ATOM   1208  O   ASP A  84       2.137   1.019  71.851  1.00 98.71           O  
ATOM   1209  CB  ASP A  84       2.267   3.007  69.316  1.00 98.71           C  
ATOM   1210  CG  ASP A  84       1.919   4.463  68.978  1.00 98.71           C  
ATOM   1211  OD1 ASP A  84       0.778   4.714  68.536  1.00 98.71           O  
ATOM   1212  OD2 ASP A  84       2.833   5.307  69.107  1.00 98.71           O1-
ATOM   1213  H   ASP A  84       0.583   2.890  71.807  1.00 98.71           H  
ATOM   1214  HA  ASP A  84       0.607   1.629  69.129  1.00 98.71           H  
ATOM   1215  HB3 ASP A  84       2.627   2.541  68.402  1.00 98.71           H  
ATOM   1216  HB2 ASP A  84       3.128   3.043  69.978  1.00 98.71           H  
ATOM   1217  N   ALA A  85       2.095  -0.222  69.970  1.00 98.95           N  
ATOM   1218  CA  ALA A  85       2.705  -1.413  70.554  1.00 98.95           C  
ATOM   1219  C   ALA A  85       3.323  -2.336  69.510  1.00 98.95           C  
ATOM   1220  O   ALA A  85       2.917  -2.343  68.346  1.00 98.95           O  
ATOM   1221  CB  ALA A  85       1.693  -2.175  71.419  1.00 98.95           C  
ATOM   1222  H   ALA A  85       1.874  -0.268  68.976  1.00 98.95           H  
ATOM   1223  HA  ALA A  85       3.529  -1.075  71.183  1.00 98.95           H  
ATOM   1224  HB1 ALA A  85       2.141  -3.055  71.882  1.00 98.95           H  
ATOM   1225  HB2 ALA A  85       1.321  -1.543  72.222  1.00 98.95           H  
ATOM   1226  HB3 ALA A  85       0.845  -2.505  70.820  1.00 98.95           H  
ATOM   1227  N   SER A  86       4.267  -3.164  69.958  1.00 98.96           N  
ATOM   1228  CA  SER A  86       4.925  -4.207  69.181  1.00 98.96           C  
ATOM   1229  C   SER A  86       5.280  -5.416  70.055  1.00 98.96           C  
ATOM   1230  O   SER A  86       5.242  -5.348  71.284  1.00 98.96           O  
ATOM   1231  CB  SER A  86       6.157  -3.641  68.453  1.00 98.96           C  
ATOM   1232  OG  SER A  86       7.147  -3.202  69.355  1.00 98.96           O  
ATOM   1233  H   SER A  86       4.504  -3.146  70.943  1.00 98.96           H  
ATOM   1234  HA  SER A  86       4.224  -4.558  68.427  1.00 98.96           H  
ATOM   1235  HB3 SER A  86       5.879  -2.828  67.793  1.00 98.96           H  
ATOM   1236  HB2 SER A  86       6.596  -4.406  67.815  1.00 98.96           H  
ATOM   1237  HG  SER A  86       6.895  -2.333  69.686  1.00 98.96           H  
ATOM   1238  N   VAL A  87       5.644  -6.499  69.362  1.00 98.97           N  
ATOM   1239  CA  VAL A  87       6.123  -7.752  69.922  1.00 98.97           C  
ATOM   1240  C   VAL A  87       6.954  -8.473  68.848  1.00 98.97           C  
ATOM   1241  O   VAL A  87       6.650  -8.357  67.659  1.00 98.97           O  
ATOM   1242  CB  VAL A  87       4.949  -8.642  70.428  1.00 98.97           C  
ATOM   1243  CG1 VAL A  87       3.934  -9.012  69.335  1.00 98.97           C  
ATOM   1244  CG2 VAL A  87       5.410  -9.926  71.135  1.00 98.97           C  
ATOM   1245  H   VAL A  87       5.619  -6.470  68.350  1.00 98.97           H  
ATOM   1246  HA  VAL A  87       6.784  -7.518  70.753  1.00 98.97           H  
ATOM   1247  HB  VAL A  87       4.409  -8.058  71.175  1.00 98.97           H  
ATOM   1248 HG11 VAL A  87       3.086  -9.525  69.782  1.00 98.97           H  
ATOM   1249 HG12 VAL A  87       3.552  -8.127  68.829  1.00 98.97           H  
ATOM   1250 HG13 VAL A  87       4.359  -9.669  68.577  1.00 98.97           H  
ATOM   1251 HG21 VAL A  87       4.563 -10.469  71.553  1.00 98.97           H  
ATOM   1252 HG22 VAL A  87       5.914 -10.595  70.441  1.00 98.97           H  
ATOM   1253 HG23 VAL A  87       6.093  -9.712  71.954  1.00 98.97           H  
ATOM   1254  N   MET A  88       7.999  -9.188  69.288  1.00 98.96           N  
ATOM   1255  CA  MET A  88       8.901  -9.928  68.416  1.00 98.96           C  
ATOM   1256  C   MET A  88       9.372 -11.210  69.109  1.00 98.96           C  
ATOM   1257  O   MET A  88       9.777 -11.162  70.269  1.00 98.96           O  
ATOM   1258  CB  MET A  88      10.066  -9.013  67.975  1.00 98.96           C  
ATOM   1259  CG  MET A  88      11.001  -9.639  66.929  1.00 98.96           C  
ATOM   1260  SD  MET A  88      12.231  -8.480  66.285  1.00 98.96           S  
ATOM   1261  CE  MET A  88      12.766  -9.381  64.814  1.00 98.96           C  
ATOM   1262  H   MET A  88       8.201  -9.232  70.280  1.00 98.96           H  
ATOM   1263  HA  MET A  88       8.347 -10.228  67.527  1.00 98.96           H  
ATOM   1264  HB3 MET A  88      10.651  -8.716  68.847  1.00 98.96           H  
ATOM   1265  HB2 MET A  88       9.660  -8.089  67.561  1.00 98.96           H  
ATOM   1266  HG3 MET A  88      10.415 -10.011  66.090  1.00 98.96           H  
ATOM   1267  HG2 MET A  88      11.530 -10.498  67.339  1.00 98.96           H  
ATOM   1268  HE1 MET A  88      13.638  -8.908  64.371  1.00 98.96           H  
ATOM   1269  HE2 MET A  88      13.020 -10.411  65.063  1.00 98.96           H  
ATOM   1270  HE3 MET A  88      11.968  -9.373  64.074  1.00 98.96           H  
ATOM   1271  N   ASP A  89       9.335 -12.315  68.352  1.00 98.87           N  
ATOM   1272  CA  ASP A  89       9.899 -13.614  68.707  1.00 98.87           C  
ATOM   1273  C   ASP A  89      11.296 -13.689  68.074  1.00 98.87           C  
ATOM   1274  O   ASP A  89      11.431 -13.413  66.883  1.00 98.87           O  
ATOM   1275  CB  ASP A  89       8.988 -14.757  68.188  1.00 98.87           C  
ATOM   1276  CG  ASP A  89       9.371 -16.200  68.571  1.00 98.87           C  
ATOM   1277  OD1 ASP A  89      10.132 -16.390  69.548  1.00 98.87           O  
ATOM   1278  OD2 ASP A  89       8.791 -17.111  67.943  1.00 98.87           O1-
ATOM   1279  H   ASP A  89       9.000 -12.242  67.399  1.00 98.87           H  
ATOM   1280  HA  ASP A  89       9.985 -13.688  69.793  1.00 98.87           H  
ATOM   1281  HB3 ASP A  89       8.899 -14.686  67.101  1.00 98.87           H  
ATOM   1282  HB2 ASP A  89       7.977 -14.579  68.553  1.00 98.87           H  
ATOM   1283  N   GLY A  90      12.301 -14.066  68.875  1.00 98.63           N  
ATOM   1284  CA  GLY A  90      13.689 -14.172  68.435  1.00 98.63           C  
ATOM   1285  C   GLY A  90      14.008 -15.531  67.799  1.00 98.63           C  
ATOM   1286  O   GLY A  90      15.036 -15.640  67.130  1.00 98.63           O  
ATOM   1287  H   GLY A  90      12.109 -14.310  69.840  1.00 98.63           H  
ATOM   1288  HA3 GLY A  90      14.338 -14.031  69.299  1.00 98.63           H  
ATOM   1289  HA2 GLY A  90      13.920 -13.384  67.721  1.00 98.63           H  
ATOM   1290  N   ALA A  91      13.163 -16.558  68.007  1.00 97.69           N  
ATOM   1291  CA  ALA A  91      13.367 -17.915  67.491  1.00 97.69           C  
ATOM   1292  C   ALA A  91      13.154 -18.024  65.976  1.00 97.69           C  
ATOM   1293  O   ALA A  91      13.902 -18.734  65.307  1.00 97.69           O  
ATOM   1294  CB  ALA A  91      12.439 -18.881  68.238  1.00 97.69           C  
ATOM   1295  H   ALA A  91      12.339 -16.418  68.576  1.00 97.69           H  
ATOM   1296  HA  ALA A  91      14.397 -18.205  67.690  1.00 97.69           H  
ATOM   1297  HB1 ALA A  91      12.641 -19.917  67.963  1.00 97.69           H  
ATOM   1298  HB2 ALA A  91      12.577 -18.793  69.314  1.00 97.69           H  
ATOM   1299  HB3 ALA A  91      11.389 -18.678  68.026  1.00 97.69           H  
ATOM   1300  N   THR A  92      12.142 -17.301  65.480  1.00 95.71           N  
ATOM   1301  CA  THR A  92      11.742 -17.250  64.077  1.00 95.71           C  
ATOM   1302  C   THR A  92      12.070 -15.882  63.438  1.00 95.71           C  
ATOM   1303  O   THR A  92      11.981 -15.769  62.216  1.00 95.71           O  
ATOM   1304  CB  THR A  92      10.206 -17.456  63.985  1.00 95.71           C  
ATOM   1305  CG2 THR A  92       9.728 -18.805  64.543  1.00 95.71           C  
ATOM   1306  OG1 THR A  92       9.509 -16.426  64.664  1.00 95.71           O  
ATOM   1307  H   THR A  92      11.561 -16.770  66.114  1.00 95.71           H  
ATOM   1308  HA  THR A  92      12.243 -18.026  63.497  1.00 95.71           H  
ATOM   1309  HB  THR A  92       9.907 -17.415  62.937  1.00 95.71           H  
ATOM   1310 HG21 THR A  92       8.654 -18.929  64.396  1.00 95.71           H  
ATOM   1311 HG22 THR A  92      10.227 -19.633  64.040  1.00 95.71           H  
ATOM   1312 HG23 THR A  92       9.926 -18.895  65.612  1.00 95.71           H  
ATOM   1313  HG1 THR A  92       8.573 -16.651  64.681  1.00 95.71           H  
ATOM   1314  N   LEU A  93      12.412 -14.873  64.265  1.00 96.59           N  
ATOM   1315  CA  LEU A  93      12.576 -13.452  63.923  1.00 96.59           C  
ATOM   1316  C   LEU A  93      11.258 -12.754  63.526  1.00 96.59           C  
ATOM   1317  O   LEU A  93      11.314 -11.604  63.095  1.00 96.59           O  
ATOM   1318  CB  LEU A  93      13.701 -13.217  62.878  1.00 96.59           C  
ATOM   1319  CG  LEU A  93      15.088 -13.752  63.295  1.00 96.59           C  
ATOM   1320  CD1 LEU A  93      16.116 -13.579  62.159  1.00 96.59           C  
ATOM   1321  CD2 LEU A  93      15.584 -13.110  64.602  1.00 96.59           C  
ATOM   1322  H   LEU A  93      12.470 -15.073  65.253  1.00 96.59           H  
ATOM   1323  HA  LEU A  93      12.883 -12.958  64.844  1.00 96.59           H  
ATOM   1324  HB3 LEU A  93      13.801 -12.147  62.686  1.00 96.59           H  
ATOM   1325  HB2 LEU A  93      13.415 -13.655  61.922  1.00 96.59           H  
ATOM   1326  HG  LEU A  93      14.999 -14.824  63.472  1.00 96.59           H  
ATOM   1327 HD11 LEU A  93      16.562 -14.537  61.891  1.00 96.59           H  
ATOM   1328 HD12 LEU A  93      15.664 -13.171  61.254  1.00 96.59           H  
ATOM   1329 HD13 LEU A  93      16.930 -12.908  62.436  1.00 96.59           H  
ATOM   1330 HD21 LEU A  93      16.660 -13.225  64.711  1.00 96.59           H  
ATOM   1331 HD22 LEU A  93      15.355 -12.045  64.646  1.00 96.59           H  
ATOM   1332 HD23 LEU A  93      15.123 -13.584  65.466  1.00 96.59           H  
ATOM   1333  N   GLU A  94      10.101 -13.429  63.676  1.00 97.41           N  
ATOM   1334  CA  GLU A  94       8.772 -12.888  63.382  1.00 97.41           C  
ATOM   1335  C   GLU A  94       8.406 -11.752  64.335  1.00 97.41           C  
ATOM   1336  O   GLU A  94       8.599 -11.881  65.543  1.00 97.41           O  
ATOM   1337  CB  GLU A  94       7.706 -13.998  63.427  1.00 97.41           C  
ATOM   1338  CG  GLU A  94       7.841 -15.002  62.262  1.00 97.41           C  
ATOM   1339  CD  GLU A  94       6.913 -16.224  62.314  1.00 97.41           C  
ATOM   1340  OE1 GLU A  94       6.724 -16.818  61.230  1.00 97.41           O  
ATOM   1341  OE2 GLU A  94       6.428 -16.571  63.415  1.00 97.41           O1-
ATOM   1342  H   GLU A  94      10.120 -14.368  64.052  1.00 97.41           H  
ATOM   1343  HA  GLU A  94       8.790 -12.485  62.369  1.00 97.41           H  
ATOM   1344  HB3 GLU A  94       6.711 -13.554  63.384  1.00 97.41           H  
ATOM   1345  HB2 GLU A  94       7.762 -14.503  64.392  1.00 97.41           H  
ATOM   1346  HG3 GLU A  94       8.864 -15.371  62.202  1.00 97.41           H  
ATOM   1347  HG2 GLU A  94       7.651 -14.473  61.330  1.00 97.41           H  
ATOM   1348  N   ALA A  95       7.874 -10.673  63.750  1.00 98.76           N  
ATOM   1349  CA  ALA A  95       7.464  -9.469  64.449  1.00 98.76           C  
ATOM   1350  C   ALA A  95       6.056  -9.068  64.004  1.00 98.76           C  
ATOM   1351  O   ALA A  95       5.665  -9.344  62.870  1.00 98.76           O  
ATOM   1352  CB  ALA A  95       8.477  -8.359  64.145  1.00 98.76           C  
ATOM   1353  H   ALA A  95       7.716 -10.672  62.752  1.00 98.76           H  
ATOM   1354  HA  ALA A  95       7.444  -9.640  65.524  1.00 98.76           H  
ATOM   1355  HB1 ALA A  95       8.208  -7.449  64.674  1.00 98.76           H  
ATOM   1356  HB2 ALA A  95       9.481  -8.637  64.464  1.00 98.76           H  
ATOM   1357  HB3 ALA A  95       8.522  -8.132  63.080  1.00 98.76           H  
ATOM   1358  N   GLY A  96       5.335  -8.403  64.914  1.00 98.92           N  
ATOM   1359  CA  GLY A  96       4.035  -7.815  64.639  1.00 98.92           C  
ATOM   1360  C   GLY A  96       3.913  -6.537  65.469  1.00 98.92           C  
ATOM   1361  O   GLY A  96       4.495  -6.433  66.551  1.00 98.92           O  
ATOM   1362  H   GLY A  96       5.727  -8.224  65.830  1.00 98.92           H  
ATOM   1363  HA3 GLY A  96       3.247  -8.515  64.901  1.00 98.92           H  
ATOM   1364  HA2 GLY A  96       3.928  -7.582  63.582  1.00 98.92           H  
ATOM   1365  N   SER A  97       3.138  -5.568  64.960  1.00 98.92           N  
ATOM   1366  CA  SER A  97       2.960  -4.256  65.575  1.00 98.92           C  
ATOM   1367  C   SER A  97       1.719  -3.531  65.040  1.00 98.92           C  
ATOM   1368  O   SER A  97       1.212  -3.849  63.964  1.00 98.92           O  
ATOM   1369  CB  SER A  97       4.252  -3.414  65.443  1.00 98.92           C  
ATOM   1370  OG  SER A  97       4.493  -2.953  64.133  1.00 98.92           O  
ATOM   1371  H   SER A  97       2.690  -5.696  64.064  1.00 98.92           H  
ATOM   1372  HA  SER A  97       2.776  -4.423  66.634  1.00 98.92           H  
ATOM   1373  HB3 SER A  97       5.129  -3.964  65.781  1.00 98.92           H  
ATOM   1374  HB2 SER A  97       4.177  -2.533  66.079  1.00 98.92           H  
ATOM   1375  HG  SER A  97       5.276  -2.395  64.154  1.00 98.92           H  
ATOM   1376  N   ILE A  98       1.272  -2.551  65.835  1.00 98.92           N  
ATOM   1377  CA  ILE A  98       0.167  -1.639  65.557  1.00 98.92           C  
ATOM   1378  C   ILE A  98       0.524  -0.255  66.127  1.00 98.92           C  
ATOM   1379  O   ILE A  98       1.269  -0.176  67.104  1.00 98.92           O  
ATOM   1380  CB  ILE A  98      -1.175  -2.127  66.189  1.00 98.92           C  
ATOM   1381  CG1 ILE A  98      -1.144  -2.370  67.723  1.00 98.92           C  
ATOM   1382  CG2 ILE A  98      -1.690  -3.387  65.468  1.00 98.92           C  
ATOM   1383  CD1 ILE A  98      -1.377  -1.127  68.595  1.00 98.92           C  
ATOM   1384  H   ILE A  98       1.766  -2.360  66.698  1.00 98.92           H  
ATOM   1385  HA  ILE A  98       0.044  -1.538  64.479  1.00 98.92           H  
ATOM   1386  HB  ILE A  98      -1.923  -1.357  65.996  1.00 98.92           H  
ATOM   1387 HG13 ILE A  98      -0.216  -2.862  68.017  1.00 98.92           H  
ATOM   1388 HG12 ILE A  98      -1.926  -3.082  67.979  1.00 98.92           H  
ATOM   1389 HG21 ILE A  98      -2.710  -3.624  65.771  1.00 98.92           H  
ATOM   1390 HG22 ILE A  98      -1.703  -3.246  64.388  1.00 98.92           H  
ATOM   1391 HG23 ILE A  98      -1.073  -4.259  65.685  1.00 98.92           H  
ATOM   1392 HD11 ILE A  98      -2.151  -1.320  69.336  1.00 98.92           H  
ATOM   1393 HD12 ILE A  98      -0.472  -0.852  69.135  1.00 98.92           H  
ATOM   1394 HD13 ILE A  98      -1.692  -0.260  68.014  1.00 98.92           H  
ATOM   1395  N   CYS A  99      -0.025   0.816  65.532  1.00 98.79           N  
ATOM   1396  CA  CYS A  99       0.188   2.181  66.015  1.00 98.79           C  
ATOM   1397  C   CYS A  99      -1.045   3.054  65.771  1.00 98.79           C  
ATOM   1398  O   CYS A  99      -1.768   2.851  64.798  1.00 98.79           O  
ATOM   1399  CB  CYS A  99       1.510   2.798  65.501  1.00 98.79           C  
ATOM   1400  SG  CYS A  99       1.454   3.369  63.783  1.00 98.79           S  
ATOM   1401  H   CYS A  99      -0.626   0.712  64.727  1.00 98.79           H  
ATOM   1402  HA  CYS A  99       0.276   2.128  67.098  1.00 98.79           H  
ATOM   1403  HB3 CYS A  99       2.322   2.082  65.598  1.00 98.79           H  
ATOM   1404  HB2 CYS A  99       1.777   3.659  66.115  1.00 98.79           H  
ATOM   1405  HG  CYS A  99       0.565   4.346  63.986  1.00 98.79           H  
ATOM   1406  N   CYS A 100      -1.246   4.015  66.686  1.00 98.60           N  
ATOM   1407  CA  CYS A 100      -2.296   5.035  66.685  1.00 98.60           C  
ATOM   1408  C   CYS A 100      -3.730   4.459  66.751  1.00 98.60           C  
ATOM   1409  O   CYS A 100      -4.658   5.095  66.251  1.00 98.60           O  
ATOM   1410  CB  CYS A 100      -2.109   6.069  65.548  1.00 98.60           C  
ATOM   1411  SG  CYS A 100      -0.535   6.949  65.778  1.00 98.60           S  
ATOM   1412  H   CYS A 100      -0.583   4.098  67.449  1.00 98.60           H  
ATOM   1413  HA  CYS A 100      -2.174   5.564  67.630  1.00 98.60           H  
ATOM   1414  HB3 CYS A 100      -2.904   6.816  65.550  1.00 98.60           H  
ATOM   1415  HB2 CYS A 100      -2.116   5.592  64.568  1.00 98.60           H  
ATOM   1416  HG  CYS A 100      -0.942   7.702  66.805  1.00 98.60           H  
ATOM   1417  N   VAL A 101      -3.899   3.287  67.395  1.00 98.73           N  
ATOM   1418  CA  VAL A 101      -5.211   2.714  67.711  1.00 98.73           C  
ATOM   1419  C   VAL A 101      -5.783   3.398  68.968  1.00 98.73           C  
ATOM   1420  O   VAL A 101      -5.043   3.679  69.909  1.00 98.73           O  
ATOM   1421  CB  VAL A 101      -5.168   1.174  67.931  1.00 98.73           C  
ATOM   1422  CG1 VAL A 101      -4.693   0.440  66.667  1.00 98.73           C  
ATOM   1423  CG2 VAL A 101      -4.392   0.688  69.170  1.00 98.73           C  
ATOM   1424  H   VAL A 101      -3.097   2.824  67.801  1.00 98.73           H  
ATOM   1425  HA  VAL A 101      -5.886   2.908  66.874  1.00 98.73           H  
ATOM   1426  HB  VAL A 101      -6.200   0.851  68.079  1.00 98.73           H  
ATOM   1427 HG11 VAL A 101      -4.749  -0.642  66.793  1.00 98.73           H  
ATOM   1428 HG12 VAL A 101      -5.315   0.701  65.811  1.00 98.73           H  
ATOM   1429 HG13 VAL A 101      -3.660   0.691  66.420  1.00 98.73           H  
ATOM   1430 HG21 VAL A 101      -4.330  -0.399  69.187  1.00 98.73           H  
ATOM   1431 HG22 VAL A 101      -3.374   1.069  69.176  1.00 98.73           H  
ATOM   1432 HG23 VAL A 101      -4.874   0.990  70.099  1.00 98.73           H  
ATOM   1433  N   THR A 102      -7.086   3.695  68.928  1.00 98.32           N  
ATOM   1434  CA  THR A 102      -7.770   4.583  69.868  1.00 98.32           C  
ATOM   1435  C   THR A 102      -8.889   3.876  70.663  1.00 98.32           C  
ATOM   1436  O   THR A 102      -9.472   4.517  71.537  1.00 98.32           O  
ATOM   1437  CB  THR A 102      -8.384   5.798  69.106  1.00 98.32           C  
ATOM   1438  CG2 THR A 102      -7.409   6.488  68.137  1.00 98.32           C  
ATOM   1439  OG1 THR A 102      -9.578   5.489  68.407  1.00 98.32           O  
ATOM   1440  H   THR A 102      -7.639   3.406  68.128  1.00 98.32           H  
ATOM   1441  HA  THR A 102      -7.067   4.967  70.609  1.00 98.32           H  
ATOM   1442  HB  THR A 102      -8.662   6.544  69.853  1.00 98.32           H  
ATOM   1443 HG21 THR A 102      -7.835   7.411  67.744  1.00 98.32           H  
ATOM   1444 HG22 THR A 102      -6.475   6.743  68.635  1.00 98.32           H  
ATOM   1445 HG23 THR A 102      -7.166   5.852  67.286  1.00 98.32           H  
ATOM   1446  HG1 THR A 102      -9.387   4.811  67.750  1.00 98.32           H  
ATOM   1447  N   ARG A 103      -9.181   2.600  70.346  1.00 98.49           N  
ATOM   1448  CA  ARG A 103     -10.274   1.817  70.933  1.00 98.49           C  
ATOM   1449  C   ARG A 103      -9.880   0.369  71.276  1.00 98.49           C  
ATOM   1450  O   ARG A 103     -10.643  -0.278  71.992  1.00 98.49           O  
ATOM   1451  CB  ARG A 103     -11.480   1.809  69.977  1.00 98.49           C  
ATOM   1452  CG  ARG A 103     -12.147   3.180  69.761  1.00 98.49           C  
ATOM   1453  CD  ARG A 103     -13.323   3.126  68.774  1.00 98.49           C  
ATOM   1454  NE  ARG A 103     -14.456   2.343  69.306  1.00 98.49           N  
ATOM   1455  CZ  ARG A 103     -15.323   1.571  68.623  1.00 98.49           C  
ATOM   1456  NH1 ARG A 103     -15.277   1.440  67.288  1.00 98.49           N  
ATOM   1457  NH2 ARG A 103     -16.264   0.906  69.306  1.00 98.49           N1+
ATOM   1458  H   ARG A 103      -8.683   2.167  69.582  1.00 98.49           H  
ATOM   1459  HA  ARG A 103     -10.594   2.265  71.874  1.00 98.49           H  
ATOM   1460  HB3 ARG A 103     -12.233   1.132  70.380  1.00 98.49           H  
ATOM   1461  HB2 ARG A 103     -11.178   1.395  69.014  1.00 98.49           H  
ATOM   1462  HG3 ARG A 103     -11.440   3.935  69.426  1.00 98.49           H  
ATOM   1463  HG2 ARG A 103     -12.505   3.524  70.732  1.00 98.49           H  
ATOM   1464  HD3 ARG A 103     -12.962   2.633  67.872  1.00 98.49           H  
ATOM   1465  HD2 ARG A 103     -13.632   4.127  68.472  1.00 98.49           H  
ATOM   1466  HE  ARG A 103     -14.565   2.392  70.309  1.00 98.49           H  
ATOM   1467 HH12 ARG A 103     -15.937   0.853  66.800  1.00 98.49           H  
ATOM   1468 HH11 ARG A 103     -14.568   1.931  66.761  1.00 98.49           H  
ATOM   1469 HH22 ARG A 103     -16.927   0.318  68.822  1.00 98.49           H  
ATOM   1470 HH21 ARG A 103     -16.319   0.987  70.311  1.00 98.49           H  
ATOM   1471  N   VAL A 104      -8.727  -0.127  70.790  1.00 98.80           N  
ATOM   1472  CA  VAL A 104      -8.204  -1.455  71.134  1.00 98.80           C  
ATOM   1473  C   VAL A 104      -7.732  -1.455  72.602  1.00 98.80           C  
ATOM   1474  O   VAL A 104      -6.833  -0.683  72.939  1.00 98.80           O  
ATOM   1475  CB  VAL A 104      -7.009  -1.846  70.216  1.00 98.80           C  
ATOM   1476  CG1 VAL A 104      -6.247  -3.118  70.642  1.00 98.80           C  
ATOM   1477  CG2 VAL A 104      -7.451  -1.994  68.750  1.00 98.80           C  
ATOM   1478  H   VAL A 104      -8.133   0.449  70.213  1.00 98.80           H  
ATOM   1479  HA  VAL A 104      -9.001  -2.192  71.007  1.00 98.80           H  
ATOM   1480  HB  VAL A 104      -6.293  -1.026  70.250  1.00 98.80           H  
ATOM   1481 HG11 VAL A 104      -5.453  -3.345  69.933  1.00 98.80           H  
ATOM   1482 HG12 VAL A 104      -5.764  -3.003  71.611  1.00 98.80           H  
ATOM   1483 HG13 VAL A 104      -6.909  -3.983  70.695  1.00 98.80           H  
ATOM   1484 HG21 VAL A 104      -6.600  -2.191  68.097  1.00 98.80           H  
ATOM   1485 HG22 VAL A 104      -8.153  -2.819  68.636  1.00 98.80           H  
ATOM   1486 HG23 VAL A 104      -7.936  -1.090  68.383  1.00 98.80           H  
ATOM   1487  N   LYS A 105      -8.369  -2.294  73.439  1.00 98.83           N  
ATOM   1488  CA  LYS A 105      -8.146  -2.360  74.888  1.00 98.83           C  
ATOM   1489  C   LYS A 105      -6.696  -2.692  75.276  1.00 98.83           C  
ATOM   1490  O   LYS A 105      -6.156  -2.054  76.180  1.00 98.83           O  
ATOM   1491  CB  LYS A 105      -9.123  -3.377  75.513  1.00 98.83           C  
ATOM   1492  CG  LYS A 105      -9.065  -3.440  77.052  1.00 98.83           C  
ATOM   1493  CD  LYS A 105      -9.949  -4.545  77.629  1.00 98.83           C  
ATOM   1494  CE  LYS A 105      -9.820  -4.670  79.154  1.00 98.83           C  
ATOM   1495  NZ  LYS A 105     -10.615  -5.794  79.677  1.00 98.83           N1+
ATOM   1496  H   LYS A 105      -9.099  -2.895  73.079  1.00 98.83           H  
ATOM   1497  HA  LYS A 105      -8.384  -1.376  75.293  1.00 98.83           H  
ATOM   1498  HB3 LYS A 105      -8.925  -4.368  75.102  1.00 98.83           H  
ATOM   1499  HB2 LYS A 105     -10.139  -3.129  75.208  1.00 98.83           H  
ATOM   1500  HG3 LYS A 105      -9.377  -2.478  77.458  1.00 98.83           H  
ATOM   1501  HG2 LYS A 105      -8.047  -3.607  77.402  1.00 98.83           H  
ATOM   1502  HD3 LYS A 105      -9.695  -5.492  77.150  1.00 98.83           H  
ATOM   1503  HD2 LYS A 105     -10.984  -4.326  77.367  1.00 98.83           H  
ATOM   1504  HE3 LYS A 105     -10.161  -3.754  79.633  1.00 98.83           H  
ATOM   1505  HE2 LYS A 105      -8.777  -4.821  79.437  1.00 98.83           H  
ATOM   1506  HZ1 LYS A 105     -10.293  -6.655  79.258  1.00 98.83           H  
ATOM   1507  HZ2 LYS A 105     -10.520  -5.845  80.681  1.00 98.83           H  
ATOM   1508  HZ3 LYS A 105     -11.586  -5.661  79.428  1.00 98.83           H  
ATOM   1509  N   ASN A 106      -6.116  -3.686  74.583  1.00 98.90           N  
ATOM   1510  CA  ASN A 106      -4.779  -4.213  74.837  1.00 98.90           C  
ATOM   1511  C   ASN A 106      -3.981  -4.205  73.518  1.00 98.90           C  
ATOM   1512  O   ASN A 106      -4.041  -5.191  72.781  1.00 98.90           O  
ATOM   1513  CB  ASN A 106      -4.895  -5.630  75.447  1.00 98.90           C  
ATOM   1514  CG  ASN A 106      -5.441  -5.635  76.879  1.00 98.90           C  
ATOM   1515  ND2 ASN A 106      -4.637  -5.165  77.835  1.00 98.90           N  
ATOM   1516  OD1 ASN A 106      -6.568  -6.064  77.116  1.00 98.90           O  
ATOM   1517  H   ASN A 106      -6.638  -4.141  73.847  1.00 98.90           H  
ATOM   1518  HA  ASN A 106      -4.293  -3.583  75.580  1.00 98.90           H  
ATOM   1519  HB3 ASN A 106      -3.910  -6.097  75.476  1.00 98.90           H  
ATOM   1520  HB2 ASN A 106      -5.520  -6.265  74.817  1.00 98.90           H  
ATOM   1521 HD22 ASN A 106      -4.953  -5.122  78.798  1.00 98.90           H  
ATOM   1522 HD21 ASN A 106      -3.711  -4.827  77.602  1.00 98.90           H  
ATOM   1523  N   PRO A 107      -3.261  -3.091  73.236  1.00 98.91           N  
ATOM   1524  CA  PRO A 107      -2.368  -2.938  72.067  1.00 98.91           C  
ATOM   1525  C   PRO A 107      -1.391  -4.086  71.741  1.00 98.91           C  
ATOM   1526  O   PRO A 107      -1.212  -4.375  70.558  1.00 98.91           O  
ATOM   1527  CB  PRO A 107      -1.607  -1.644  72.381  1.00 98.91           C  
ATOM   1528  CG  PRO A 107      -2.603  -0.806  73.148  1.00 98.91           C  
ATOM   1529  CD  PRO A 107      -3.361  -1.827  73.973  1.00 98.91           C  
ATOM   1530  HA  PRO A 107      -3.013  -2.775  71.202  1.00 98.91           H  
ATOM   1531  HB3 PRO A 107      -1.231  -1.130  71.497  1.00 98.91           H  
ATOM   1532  HB2 PRO A 107      -0.758  -1.852  73.030  1.00 98.91           H  
ATOM   1533  HG3 PRO A 107      -3.281  -0.327  72.442  1.00 98.91           H  
ATOM   1534  HG2 PRO A 107      -2.134  -0.044  73.769  1.00 98.91           H  
ATOM   1535  HD2 PRO A 107      -2.898  -1.925  74.953  1.00 98.91           H  
ATOM   1536  HD3 PRO A 107      -4.389  -1.497  74.115  1.00 98.91           H  
ATOM   1537  N   VAL A 108      -0.782  -4.718  72.762  1.00 98.96           N  
ATOM   1538  CA  VAL A 108       0.174  -5.819  72.583  1.00 98.96           C  
ATOM   1539  C   VAL A 108      -0.479  -7.124  72.086  1.00 98.96           C  
ATOM   1540  O   VAL A 108       0.196  -7.894  71.407  1.00 98.96           O  
ATOM   1541  CB  VAL A 108       0.984  -6.118  73.877  1.00 98.96           C  
ATOM   1542  CG1 VAL A 108       0.194  -6.857  74.978  1.00 98.96           C  
ATOM   1543  CG2 VAL A 108       2.299  -6.869  73.593  1.00 98.96           C  
ATOM   1544  H   VAL A 108      -0.934  -4.406  73.715  1.00 98.96           H  
ATOM   1545  HA  VAL A 108       0.883  -5.495  71.819  1.00 98.96           H  
ATOM   1546  HB  VAL A 108       1.269  -5.146  74.275  1.00 98.96           H  
ATOM   1547 HG11 VAL A 108       0.735  -6.840  75.923  1.00 98.96           H  
ATOM   1548 HG12 VAL A 108      -0.779  -6.400  75.148  1.00 98.96           H  
ATOM   1549 HG13 VAL A 108       0.023  -7.905  74.730  1.00 98.96           H  
ATOM   1550 HG21 VAL A 108       2.886  -6.979  74.503  1.00 98.96           H  
ATOM   1551 HG22 VAL A 108       2.127  -7.872  73.203  1.00 98.96           H  
ATOM   1552 HG23 VAL A 108       2.915  -6.331  72.871  1.00 98.96           H  
ATOM   1553  N   LEU A 109      -1.775  -7.332  72.388  1.00 98.95           N  
ATOM   1554  CA  LEU A 109      -2.555  -8.446  71.848  1.00 98.95           C  
ATOM   1555  C   LEU A 109      -2.846  -8.252  70.352  1.00 98.95           C  
ATOM   1556  O   LEU A 109      -2.771  -9.228  69.612  1.00 98.95           O  
ATOM   1557  CB  LEU A 109      -3.867  -8.655  72.635  1.00 98.95           C  
ATOM   1558  CG  LEU A 109      -3.702  -8.980  74.137  1.00 98.95           C  
ATOM   1559  CD1 LEU A 109      -5.085  -9.135  74.807  1.00 98.95           C  
ATOM   1560  CD2 LEU A 109      -2.793 -10.198  74.404  1.00 98.95           C  
ATOM   1561  H   LEU A 109      -2.278  -6.652  72.940  1.00 98.95           H  
ATOM   1562  HA  LEU A 109      -1.950  -9.349  71.938  1.00 98.95           H  
ATOM   1563  HB3 LEU A 109      -4.427  -9.468  72.170  1.00 98.95           H  
ATOM   1564  HB2 LEU A 109      -4.496  -7.770  72.529  1.00 98.95           H  
ATOM   1565  HG  LEU A 109      -3.221  -8.121  74.604  1.00 98.95           H  
ATOM   1566 HD11 LEU A 109      -5.161  -8.504  75.692  1.00 98.95           H  
ATOM   1567 HD12 LEU A 109      -5.898  -8.844  74.142  1.00 98.95           H  
ATOM   1568 HD13 LEU A 109      -5.288 -10.158  75.121  1.00 98.95           H  
ATOM   1569 HD21 LEU A 109      -3.186 -10.855  75.180  1.00 98.95           H  
ATOM   1570 HD22 LEU A 109      -2.650 -10.812  73.515  1.00 98.95           H  
ATOM   1571 HD23 LEU A 109      -1.811  -9.868  74.741  1.00 98.95           H  
ATOM   1572  N   ALA A 110      -3.117  -7.006  69.922  1.00 98.95           N  
ATOM   1573  CA  ALA A 110      -3.271  -6.646  68.510  1.00 98.95           C  
ATOM   1574  C   ALA A 110      -1.967  -6.769  67.713  1.00 98.95           C  
ATOM   1575  O   ALA A 110      -2.010  -7.284  66.598  1.00 98.95           O  
ATOM   1576  CB  ALA A 110      -3.909  -5.257  68.389  1.00 98.95           C  
ATOM   1577  H   ALA A 110      -3.152  -6.245  70.586  1.00 98.95           H  
ATOM   1578  HA  ALA A 110      -3.955  -7.355  68.047  1.00 98.95           H  
ATOM   1579  HB1 ALA A 110      -3.929  -4.914  67.354  1.00 98.95           H  
ATOM   1580  HB2 ALA A 110      -4.941  -5.282  68.738  1.00 98.95           H  
ATOM   1581  HB3 ALA A 110      -3.379  -4.515  68.983  1.00 98.95           H  
ATOM   1582  N   ALA A 111      -0.833  -6.384  68.322  1.00 98.96           N  
ATOM   1583  CA  ALA A 111       0.512  -6.625  67.799  1.00 98.96           C  
ATOM   1584  C   ALA A 111       0.858  -8.123  67.682  1.00 98.96           C  
ATOM   1585  O   ALA A 111       1.505  -8.513  66.713  1.00 98.96           O  
ATOM   1586  CB  ALA A 111       1.527  -5.902  68.694  1.00 98.96           C  
ATOM   1587  H   ALA A 111      -0.885  -5.949  69.234  1.00 98.96           H  
ATOM   1588  HA  ALA A 111       0.566  -6.188  66.800  1.00 98.96           H  
ATOM   1589  HB1 ALA A 111       2.540  -6.054  68.328  1.00 98.96           H  
ATOM   1590  HB2 ALA A 111       1.341  -4.828  68.720  1.00 98.96           H  
ATOM   1591  HB3 ALA A 111       1.499  -6.271  69.718  1.00 98.96           H  
ATOM   1592  N   ARG A 112       0.401  -8.939  68.647  1.00 98.94           N  
ATOM   1593  CA  ARG A 112       0.599 -10.389  68.679  1.00 98.94           C  
ATOM   1594  C   ARG A 112      -0.223 -11.138  67.615  1.00 98.94           C  
ATOM   1595  O   ARG A 112       0.279 -12.120  67.073  1.00 98.94           O  
ATOM   1596  CB  ARG A 112       0.345 -10.897  70.117  1.00 98.94           C  
ATOM   1597  CG  ARG A 112       0.531 -12.406  70.351  1.00 98.94           C  
ATOM   1598  CD  ARG A 112       1.970 -12.910  70.141  1.00 98.94           C  
ATOM   1599  NE  ARG A 112       2.039 -14.374  70.265  1.00 98.94           N  
ATOM   1600  CZ  ARG A 112       2.105 -15.121  71.383  1.00 98.94           C  
ATOM   1601  NH1 ARG A 112       2.177 -14.591  72.611  1.00 98.94           N  
ATOM   1602  NH2 ARG A 112       2.087 -16.453  71.267  1.00 98.94           N1+
ATOM   1603  H   ARG A 112      -0.102  -8.544  69.431  1.00 98.94           H  
ATOM   1604  HA  ARG A 112       1.644 -10.575  68.433  1.00 98.94           H  
ATOM   1605  HB3 ARG A 112      -0.672 -10.642  70.409  1.00 98.94           H  
ATOM   1606  HB2 ARG A 112       0.995 -10.361  70.809  1.00 98.94           H  
ATOM   1607  HG3 ARG A 112      -0.184 -12.991  69.771  1.00 98.94           H  
ATOM   1608  HG2 ARG A 112       0.259 -12.586  71.391  1.00 98.94           H  
ATOM   1609  HD3 ARG A 112       2.621 -12.483  70.905  1.00 98.94           H  
ATOM   1610  HD2 ARG A 112       2.382 -12.590  69.184  1.00 98.94           H  
ATOM   1611  HE  ARG A 112       1.926 -14.875  69.394  1.00 98.94           H  
ATOM   1612 HH12 ARG A 112       2.224 -15.199  73.417  1.00 98.94           H  
ATOM   1613 HH11 ARG A 112       2.214 -13.588  72.734  1.00 98.94           H  
ATOM   1614 HH22 ARG A 112       2.167 -17.037  72.093  1.00 98.94           H  
ATOM   1615 HH21 ARG A 112       1.925 -16.885  70.366  1.00 98.94           H  
ATOM   1616  N   ARG A 113      -1.433 -10.650  67.289  1.00 98.87           N  
ATOM   1617  CA  ARG A 113      -2.237 -11.176  66.183  1.00 98.87           C  
ATOM   1618  C   ARG A 113      -1.697 -10.772  64.800  1.00 98.87           C  
ATOM   1619  O   ARG A 113      -1.930 -11.525  63.859  1.00 98.87           O  
ATOM   1620  CB  ARG A 113      -3.723 -10.788  66.343  1.00 98.87           C  
ATOM   1621  CG  ARG A 113      -4.438 -11.390  67.574  1.00 98.87           C  
ATOM   1622  CD  ARG A 113      -4.357 -12.921  67.729  1.00 98.87           C  
ATOM   1623  NE  ARG A 113      -5.017 -13.640  66.623  1.00 98.87           N  
ATOM   1624  CZ  ARG A 113      -4.856 -14.931  66.271  1.00 98.87           C  
ATOM   1625  NH1 ARG A 113      -3.952 -15.733  66.852  1.00 98.87           N  
ATOM   1626  NH2 ARG A 113      -5.632 -15.437  65.306  1.00 98.87           N1+
ATOM   1627  H   ARG A 113      -1.805  -9.850  67.784  1.00 98.87           H  
ATOM   1628  HA  ARG A 113      -2.172 -12.265  66.205  1.00 98.87           H  
ATOM   1629  HB3 ARG A 113      -4.263 -11.116  65.456  1.00 98.87           H  
ATOM   1630  HB2 ARG A 113      -3.821  -9.701  66.366  1.00 98.87           H  
ATOM   1631  HG3 ARG A 113      -5.480 -11.066  67.605  1.00 98.87           H  
ATOM   1632  HG2 ARG A 113      -3.996 -10.966  68.469  1.00 98.87           H  
ATOM   1633  HD3 ARG A 113      -4.880 -13.206  68.642  1.00 98.87           H  
ATOM   1634  HD2 ARG A 113      -3.325 -13.241  67.869  1.00 98.87           H  
ATOM   1635  HE  ARG A 113      -5.703 -13.104  66.109  1.00 98.87           H  
ATOM   1636 HH12 ARG A 113      -3.863 -16.699  66.573  1.00 98.87           H  
ATOM   1637 HH11 ARG A 113      -3.313 -15.367  67.548  1.00 98.87           H  
ATOM   1638 HH22 ARG A 113      -5.544 -16.402  65.026  1.00 98.87           H  
ATOM   1639 HH21 ARG A 113      -6.294 -14.838  64.827  1.00 98.87           H  
ATOM   1640  N   VAL A 114      -0.959  -9.650  64.680  1.00 98.86           N  
ATOM   1641  CA  VAL A 114      -0.237  -9.294  63.448  1.00 98.86           C  
ATOM   1642  C   VAL A 114       0.954 -10.248  63.197  1.00 98.86           C  
ATOM   1643  O   VAL A 114       1.185 -10.617  62.046  1.00 98.86           O  
ATOM   1644  CB  VAL A 114       0.244  -7.808  63.443  1.00 98.86           C  
ATOM   1645  CG1 VAL A 114       1.200  -7.424  62.292  1.00 98.86           C  
ATOM   1646  CG2 VAL A 114      -0.954  -6.846  63.396  1.00 98.86           C  
ATOM   1647  H   VAL A 114      -0.813  -9.051  65.480  1.00 98.86           H  
ATOM   1648  HA  VAL A 114      -0.926  -9.418  62.611  1.00 98.86           H  
ATOM   1649  HB  VAL A 114       0.774  -7.618  64.376  1.00 98.86           H  
ATOM   1650 HG11 VAL A 114       1.462  -6.367  62.336  1.00 98.86           H  
ATOM   1651 HG12 VAL A 114       2.135  -7.979  62.320  1.00 98.86           H  
ATOM   1652 HG13 VAL A 114       0.740  -7.605  61.321  1.00 98.86           H  
ATOM   1653 HG21 VAL A 114      -0.636  -5.806  63.457  1.00 98.86           H  
ATOM   1654 HG22 VAL A 114      -1.515  -6.971  62.470  1.00 98.86           H  
ATOM   1655 HG23 VAL A 114      -1.650  -7.017  64.210  1.00 98.86           H  
ATOM   1656  N   LEU A 115       1.639 -10.673  64.275  1.00 98.64           N  
ATOM   1657  CA  LEU A 115       2.722 -11.661  64.252  1.00 98.64           C  
ATOM   1658  C   LEU A 115       2.223 -13.057  63.823  1.00 98.64           C  
ATOM   1659  O   LEU A 115       2.845 -13.675  62.960  1.00 98.64           O  
ATOM   1660  CB  LEU A 115       3.422 -11.666  65.640  1.00 98.64           C  
ATOM   1661  CG  LEU A 115       4.770 -12.422  65.739  1.00 98.64           C  
ATOM   1662  CD1 LEU A 115       5.562 -11.936  66.966  1.00 98.64           C  
ATOM   1663  CD2 LEU A 115       4.621 -13.958  65.783  1.00 98.64           C  
ATOM   1664  H   LEU A 115       1.382 -10.322  65.187  1.00 98.64           H  
ATOM   1665  HA  LEU A 115       3.449 -11.323  63.511  1.00 98.64           H  
ATOM   1666  HB3 LEU A 115       2.747 -12.028  66.413  1.00 98.64           H  
ATOM   1667  HB2 LEU A 115       3.617 -10.625  65.902  1.00 98.64           H  
ATOM   1668  HG  LEU A 115       5.365 -12.167  64.861  1.00 98.64           H  
ATOM   1669 HD11 LEU A 115       6.440 -12.555  67.157  1.00 98.64           H  
ATOM   1670 HD12 LEU A 115       5.915 -10.915  66.824  1.00 98.64           H  
ATOM   1671 HD13 LEU A 115       4.947 -11.951  67.867  1.00 98.64           H  
ATOM   1672 HD21 LEU A 115       5.258 -14.417  66.540  1.00 98.64           H  
ATOM   1673 HD22 LEU A 115       3.600 -14.266  66.006  1.00 98.64           H  
ATOM   1674 HD23 LEU A 115       4.897 -14.403  64.827  1.00 98.64           H  
ATOM   1675  N   GLU A 116       1.122 -13.519  64.441  1.00 98.48           N  
ATOM   1676  CA  GLU A 116       0.585 -14.874  64.283  1.00 98.48           C  
ATOM   1677  C   GLU A 116      -0.326 -15.077  63.063  1.00 98.48           C  
ATOM   1678  O   GLU A 116      -0.310 -16.170  62.497  1.00 98.48           O  
ATOM   1679  CB  GLU A 116      -0.205 -15.257  65.549  1.00 98.48           C  
ATOM   1680  CG  GLU A 116       0.674 -15.452  66.797  1.00 98.48           C  
ATOM   1681  CD  GLU A 116      -0.141 -15.887  68.021  1.00 98.48           C  
ATOM   1682  OE1 GLU A 116       0.248 -16.909  68.626  1.00 98.48           O  
ATOM   1683  OE2 GLU A 116      -1.125 -15.188  68.354  1.00 98.48           O1-
ATOM   1684  H   GLU A 116       0.677 -12.949  65.147  1.00 98.48           H  
ATOM   1685  HA  GLU A 116       1.421 -15.570  64.181  1.00 98.48           H  
ATOM   1686  HB3 GLU A 116      -0.772 -16.174  65.373  1.00 98.48           H  
ATOM   1687  HB2 GLU A 116      -0.949 -14.483  65.744  1.00 98.48           H  
ATOM   1688  HG3 GLU A 116       1.205 -14.533  67.043  1.00 98.48           H  
ATOM   1689  HG2 GLU A 116       1.446 -16.193  66.580  1.00 98.48           H  
ATOM   1690  N   ALA A 117      -1.145 -14.068  62.728  1.00 98.16           N  
ATOM   1691  CA  ALA A 117      -2.300 -14.211  61.839  1.00 98.16           C  
ATOM   1692  C   ALA A 117      -2.347 -13.137  60.742  1.00 98.16           C  
ATOM   1693  O   ALA A 117      -3.435 -12.734  60.328  1.00 98.16           O  
ATOM   1694  CB  ALA A 117      -3.578 -14.262  62.692  1.00 98.16           C  
ATOM   1695  H   ALA A 117      -1.087 -13.190  63.229  1.00 98.16           H  
ATOM   1696  HA  ALA A 117      -2.237 -15.157  61.299  1.00 98.16           H  
ATOM   1697  HB1 ALA A 117      -4.461 -14.468  62.085  1.00 98.16           H  
ATOM   1698  HB2 ALA A 117      -3.505 -15.057  63.433  1.00 98.16           H  
ATOM   1699  HB3 ALA A 117      -3.751 -13.327  63.225  1.00 98.16           H  
ATOM   1700  N   SER A 118      -1.165 -12.741  60.248  1.00 95.91           N  
ATOM   1701  CA  SER A 118      -1.005 -11.953  59.030  1.00 95.91           C  
ATOM   1702  C   SER A 118       0.374 -12.234  58.418  1.00 95.91           C  
ATOM   1703  O   SER A 118       1.304 -12.614  59.131  1.00 95.91           O  
ATOM   1704  CB  SER A 118      -1.284 -10.451  59.300  1.00 95.91           C  
ATOM   1705  OG  SER A 118      -0.145  -9.703  59.675  1.00 95.91           O  
ATOM   1706  H   SER A 118      -0.308 -13.104  60.644  1.00 95.91           H  
ATOM   1707  HA  SER A 118      -1.751 -12.312  58.316  1.00 95.91           H  
ATOM   1708  HB3 SER A 118      -2.046 -10.322  60.064  1.00 95.91           H  
ATOM   1709  HB2 SER A 118      -1.680  -9.990  58.394  1.00 95.91           H  
ATOM   1710  HG  SER A 118       0.228 -10.079  60.481  1.00 95.91           H  
ATOM   1711  N   GLU A 119       0.480 -11.981  57.105  1.00 92.76           N  
ATOM   1712  CA  GLU A 119       1.733 -11.992  56.346  1.00 92.76           C  
ATOM   1713  C   GLU A 119       2.480 -10.641  56.425  1.00 92.76           C  
ATOM   1714  O   GLU A 119       3.326 -10.379  55.572  1.00 92.76           O  
ATOM   1715  CB  GLU A 119       1.428 -12.396  54.887  1.00 92.76           C  
ATOM   1716  CG  GLU A 119       0.855 -13.825  54.749  1.00 92.76           C  
ATOM   1717  CD  GLU A 119       0.609 -14.276  53.299  1.00 92.76           C  
ATOM   1718  OE1 GLU A 119       0.727 -15.499  53.065  1.00 92.76           O  
ATOM   1719  OE2 GLU A 119       0.291 -13.415  52.448  1.00 92.76           O1-
ATOM   1720  H   GLU A 119      -0.335 -11.681  56.591  1.00 92.76           H  
ATOM   1721  HA  GLU A 119       2.405 -12.742  56.768  1.00 92.76           H  
ATOM   1722  HB3 GLU A 119       2.334 -12.331  54.281  1.00 92.76           H  
ATOM   1723  HB2 GLU A 119       0.729 -11.674  54.461  1.00 92.76           H  
ATOM   1724  HG3 GLU A 119      -0.093 -13.903  55.282  1.00 92.76           H  
ATOM   1725  HG2 GLU A 119       1.536 -14.528  55.233  1.00 92.76           H  
ATOM   1726  N   HIS A 120       2.142  -9.805  57.423  1.00 95.77           N  
ATOM   1727  CA  HIS A 120       2.634  -8.441  57.603  1.00 95.77           C  
ATOM   1728  C   HIS A 120       3.231  -8.256  59.003  1.00 95.77           C  
ATOM   1729  O   HIS A 120       2.911  -9.013  59.920  1.00 95.77           O  
ATOM   1730  CB  HIS A 120       1.477  -7.452  57.349  1.00 95.77           C  
ATOM   1731  CG  HIS A 120       0.778  -7.634  56.022  1.00 95.77           C  
ATOM   1732  CD2 HIS A 120      -0.535  -7.904  55.705  1.00 95.77           C  
ATOM   1733  ND1 HIS A 120       1.451  -7.606  54.813  1.00 95.77           N  
ATOM   1734  CE1 HIS A 120       0.552  -7.834  53.853  1.00 95.77           C  
ATOM   1735  NE2 HIS A 120      -0.678  -8.014  54.320  1.00 95.77           N  
ATOM   1736  H   HIS A 120       1.460 -10.105  58.106  1.00 95.77           H  
ATOM   1737  HA  HIS A 120       3.426  -8.241  56.887  1.00 95.77           H  
ATOM   1738  HB3 HIS A 120       1.844  -6.426  57.396  1.00 95.77           H  
ATOM   1739  HB2 HIS A 120       0.732  -7.544  58.138  1.00 95.77           H  
ATOM   1740  HD2 HIS A 120      -1.381  -8.042  56.361  1.00 95.77           H  
ATOM   1741  HD1 HIS A 120       2.448  -7.471  54.685  1.00 95.77           H  
ATOM   1742  HE1 HIS A 120       0.802  -7.873  52.804  1.00 95.77           H  
ATOM   1743  N   VAL A 121       4.099  -7.240  59.124  1.00 98.13           N  
ATOM   1744  CA  VAL A 121       4.835  -6.918  60.348  1.00 98.13           C  
ATOM   1745  C   VAL A 121       4.294  -5.655  61.048  1.00 98.13           C  
ATOM   1746  O   VAL A 121       4.531  -5.511  62.246  1.00 98.13           O  
ATOM   1747  CB  VAL A 121       6.355  -6.758  60.036  1.00 98.13           C  
ATOM   1748  CG1 VAL A 121       7.219  -6.114  61.143  1.00 98.13           C  
ATOM   1749  CG2 VAL A 121       6.965  -8.118  59.664  1.00 98.13           C  
ATOM   1750  H   VAL A 121       4.313  -6.675  58.316  1.00 98.13           H  
ATOM   1751  HA  VAL A 121       4.726  -7.731  61.067  1.00 98.13           H  
ATOM   1752  HB  VAL A 121       6.447  -6.122  59.154  1.00 98.13           H  
ATOM   1753 HG11 VAL A 121       8.280  -6.203  60.913  1.00 98.13           H  
ATOM   1754 HG12 VAL A 121       7.008  -5.051  61.260  1.00 98.13           H  
ATOM   1755 HG13 VAL A 121       7.051  -6.598  62.104  1.00 98.13           H  
ATOM   1756 HG21 VAL A 121       8.000  -8.007  59.346  1.00 98.13           H  
ATOM   1757 HG22 VAL A 121       6.946  -8.800  60.513  1.00 98.13           H  
ATOM   1758 HG23 VAL A 121       6.428  -8.600  58.848  1.00 98.13           H  
ATOM   1759  N   MET A 122       3.561  -4.782  60.334  1.00 98.79           N  
ATOM   1760  CA  MET A 122       3.023  -3.552  60.913  1.00 98.79           C  
ATOM   1761  C   MET A 122       1.716  -3.123  60.236  1.00 98.79           C  
ATOM   1762  O   MET A 122       1.609  -3.169  59.010  1.00 98.79           O  
ATOM   1763  CB  MET A 122       4.100  -2.443  60.894  1.00 98.79           C  
ATOM   1764  CG  MET A 122       3.650  -1.115  61.531  1.00 98.79           C  
ATOM   1765  SD  MET A 122       4.986   0.084  61.747  1.00 98.79           S  
ATOM   1766  CE  MET A 122       4.029   1.460  62.428  1.00 98.79           C  
ATOM   1767  H   MET A 122       3.363  -4.947  59.358  1.00 98.79           H  
ATOM   1768  HA  MET A 122       2.781  -3.751  61.957  1.00 98.79           H  
ATOM   1769  HB3 MET A 122       4.417  -2.260  59.866  1.00 98.79           H  
ATOM   1770  HB2 MET A 122       4.994  -2.793  61.413  1.00 98.79           H  
ATOM   1771  HG3 MET A 122       3.203  -1.299  62.507  1.00 98.79           H  
ATOM   1772  HG2 MET A 122       2.874  -0.643  60.930  1.00 98.79           H  
ATOM   1773  HE1 MET A 122       4.665   2.330  62.586  1.00 98.79           H  
ATOM   1774  HE2 MET A 122       3.229   1.741  61.744  1.00 98.79           H  
ATOM   1775  HE3 MET A 122       3.588   1.174  63.383  1.00 98.79           H  
ATOM   1776  N   PHE A 123       0.782  -2.659  61.079  1.00 98.84           N  
ATOM   1777  CA  PHE A 123      -0.439  -1.949  60.711  1.00 98.84           C  
ATOM   1778  C   PHE A 123      -0.486  -0.568  61.388  1.00 98.84           C  
ATOM   1779  O   PHE A 123       0.338  -0.285  62.260  1.00 98.84           O  
ATOM   1780  CB  PHE A 123      -1.673  -2.798  61.080  1.00 98.84           C  
ATOM   1781  CG  PHE A 123      -1.995  -3.902  60.097  1.00 98.84           C  
ATOM   1782  CD1 PHE A 123      -2.806  -3.626  58.976  1.00 98.84           C  
ATOM   1783  CD2 PHE A 123      -1.371  -5.161  60.203  1.00 98.84           C  
ATOM   1784  CE1 PHE A 123      -3.044  -4.616  58.036  1.00 98.84           C  
ATOM   1785  CE2 PHE A 123      -1.635  -6.145  59.261  1.00 98.84           C  
ATOM   1786  CZ  PHE A 123      -2.471  -5.872  58.185  1.00 98.84           C  
ATOM   1787  H   PHE A 123       0.976  -2.681  62.072  1.00 98.84           H  
ATOM   1788  HA  PHE A 123      -0.441  -1.782  59.637  1.00 98.84           H  
ATOM   1789  HB3 PHE A 123      -2.560  -2.169  61.138  1.00 98.84           H  
ATOM   1790  HB2 PHE A 123      -1.547  -3.233  62.072  1.00 98.84           H  
ATOM   1791  HD1 PHE A 123      -3.252  -2.650  58.852  1.00 98.84           H  
ATOM   1792  HD2 PHE A 123      -0.694  -5.363  61.018  1.00 98.84           H  
ATOM   1793  HE1 PHE A 123      -3.681  -4.405  57.191  1.00 98.84           H  
ATOM   1794  HE2 PHE A 123      -1.185  -7.120  59.361  1.00 98.84           H  
ATOM   1795  HZ  PHE A 123      -2.671  -6.638  57.454  1.00 98.84           H  
ATOM   1796  N   THR A 124      -1.460   0.269  60.990  1.00 98.75           N  
ATOM   1797  CA  THR A 124      -1.664   1.590  61.579  1.00 98.75           C  
ATOM   1798  C   THR A 124      -3.128   2.066  61.495  1.00 98.75           C  
ATOM   1799  O   THR A 124      -3.816   1.782  60.514  1.00 98.75           O  
ATOM   1800  CB  THR A 124      -0.731   2.659  60.938  1.00 98.75           C  
ATOM   1801  CG2 THR A 124      -0.981   2.953  59.448  1.00 98.75           C  
ATOM   1802  OG1 THR A 124      -0.896   3.889  61.608  1.00 98.75           O  
ATOM   1803  H   THR A 124      -2.095   0.004  60.249  1.00 98.75           H  
ATOM   1804  HA  THR A 124      -1.419   1.515  62.639  1.00 98.75           H  
ATOM   1805  HB  THR A 124       0.307   2.349  61.063  1.00 98.75           H  
ATOM   1806 HG21 THR A 124      -0.220   3.618  59.043  1.00 98.75           H  
ATOM   1807 HG22 THR A 124      -0.929   2.050  58.854  1.00 98.75           H  
ATOM   1808 HG23 THR A 124      -1.952   3.415  59.265  1.00 98.75           H  
ATOM   1809  HG1 THR A 124      -1.795   4.197  61.464  1.00 98.75           H  
ATOM   1810  N   ALA A 125      -3.526   2.841  62.523  1.00 98.27           N  
ATOM   1811  CA  ALA A 125      -4.733   3.663  62.625  1.00 98.27           C  
ATOM   1812  C   ALA A 125      -6.029   2.845  62.486  1.00 98.27           C  
ATOM   1813  O   ALA A 125      -6.176   1.844  63.188  1.00 98.27           O  
ATOM   1814  CB  ALA A 125      -4.618   4.863  61.658  1.00 98.27           C  
ATOM   1815  H   ALA A 125      -2.882   2.956  63.297  1.00 98.27           H  
ATOM   1816  HA  ALA A 125      -4.738   4.061  63.640  1.00 98.27           H  
ATOM   1817  HB1 ALA A 125      -5.443   5.565  61.790  1.00 98.27           H  
ATOM   1818  HB2 ALA A 125      -3.698   5.420  61.841  1.00 98.27           H  
ATOM   1819  HB3 ALA A 125      -4.607   4.549  60.613  1.00 98.27           H  
ATOM   1820  N   GLU A 126      -6.935   3.273  61.590  1.00 97.69           N  
ATOM   1821  CA  GLU A 126      -8.188   2.592  61.254  1.00 97.69           C  
ATOM   1822  C   GLU A 126      -7.989   1.173  60.685  1.00 97.69           C  
ATOM   1823  O   GLU A 126      -8.839   0.318  60.918  1.00 97.69           O  
ATOM   1824  CB  GLU A 126      -9.007   3.501  60.307  1.00 97.69           C  
ATOM   1825  CG  GLU A 126     -10.349   2.905  59.810  1.00 97.69           C  
ATOM   1826  CD  GLU A 126     -11.205   3.832  58.930  1.00 97.69           C  
ATOM   1827  OE1 GLU A 126     -12.345   3.411  58.633  1.00 97.69           O  
ATOM   1828  OE2 GLU A 126     -10.730   4.927  58.552  1.00 97.69           O1-
ATOM   1829  H   GLU A 126      -6.744   4.115  61.067  1.00 97.69           H  
ATOM   1830  HA  GLU A 126      -8.753   2.486  62.182  1.00 97.69           H  
ATOM   1831  HB3 GLU A 126      -8.388   3.770  59.449  1.00 97.69           H  
ATOM   1832  HB2 GLU A 126      -9.214   4.436  60.831  1.00 97.69           H  
ATOM   1833  HG3 GLU A 126     -10.944   2.602  60.673  1.00 97.69           H  
ATOM   1834  HG2 GLU A 126     -10.167   2.002  59.227  1.00 97.69           H  
ATOM   1835  N   GLY A 127      -6.867   0.940  59.983  1.00 97.92           N  
ATOM   1836  CA  GLY A 127      -6.520  -0.355  59.408  1.00 97.92           C  
ATOM   1837  C   GLY A 127      -5.972  -1.332  60.461  1.00 97.92           C  
ATOM   1838  O   GLY A 127      -6.161  -2.538  60.310  1.00 97.92           O  
ATOM   1839  H   GLY A 127      -6.206   1.692  59.848  1.00 97.92           H  
ATOM   1840  HA3 GLY A 127      -5.759  -0.182  58.659  1.00 97.92           H  
ATOM   1841  HA2 GLY A 127      -7.378  -0.791  58.893  1.00 97.92           H  
ATOM   1842  N   ALA A 128      -5.342  -0.823  61.537  1.00 98.72           N  
ATOM   1843  CA  ALA A 128      -4.961  -1.606  62.714  1.00 98.72           C  
ATOM   1844  C   ALA A 128      -6.171  -1.978  63.584  1.00 98.72           C  
ATOM   1845  O   ALA A 128      -6.184  -3.082  64.129  1.00 98.72           O  
ATOM   1846  CB  ALA A 128      -3.910  -0.851  63.539  1.00 98.72           C  
ATOM   1847  H   ALA A 128      -5.212   0.177  61.604  1.00 98.72           H  
ATOM   1848  HA  ALA A 128      -4.509  -2.541  62.378  1.00 98.72           H  
ATOM   1849  HB1 ALA A 128      -3.713  -1.361  64.482  1.00 98.72           H  
ATOM   1850  HB2 ALA A 128      -2.963  -0.785  63.011  1.00 98.72           H  
ATOM   1851  HB3 ALA A 128      -4.227   0.164  63.771  1.00 98.72           H  
ATOM   1852  N   GLU A 129      -7.174  -1.083  63.667  1.00 98.51           N  
ATOM   1853  CA  GLU A 129      -8.457  -1.356  64.315  1.00 98.51           C  
ATOM   1854  C   GLU A 129      -9.323  -2.354  63.532  1.00 98.51           C  
ATOM   1855  O   GLU A 129      -9.902  -3.243  64.151  1.00 98.51           O  
ATOM   1856  CB  GLU A 129      -9.252  -0.063  64.571  1.00 98.51           C  
ATOM   1857  CG  GLU A 129      -8.633   0.852  65.646  1.00 98.51           C  
ATOM   1858  CD  GLU A 129      -9.523   2.029  66.081  1.00 98.51           C  
ATOM   1859  OE1 GLU A 129      -9.112   2.696  67.053  1.00 98.51           O  
ATOM   1860  OE2 GLU A 129     -10.594   2.257  65.476  1.00 98.51           O1-
ATOM   1861  H   GLU A 129      -7.081  -0.183  63.215  1.00 98.51           H  
ATOM   1862  HA  GLU A 129      -8.233  -1.808  65.283  1.00 98.51           H  
ATOM   1863  HB3 GLU A 129     -10.270  -0.328  64.863  1.00 98.51           H  
ATOM   1864  HB2 GLU A 129      -9.344   0.497  63.639  1.00 98.51           H  
ATOM   1865  HG3 GLU A 129      -7.683   1.250  65.293  1.00 98.51           H  
ATOM   1866  HG2 GLU A 129      -8.405   0.258  66.532  1.00 98.51           H  
ATOM   1867  N   ALA A 130      -9.381  -2.207  62.197  1.00 98.28           N  
ATOM   1868  CA  ALA A 130     -10.091  -3.112  61.290  1.00 98.28           C  
ATOM   1869  C   ALA A 130      -9.514  -4.534  61.306  1.00 98.28           C  
ATOM   1870  O   ALA A 130     -10.286  -5.493  61.275  1.00 98.28           O  
ATOM   1871  CB  ALA A 130     -10.072  -2.534  59.867  1.00 98.28           C  
ATOM   1872  H   ALA A 130      -8.912  -1.423  61.762  1.00 98.28           H  
ATOM   1873  HA  ALA A 130     -11.130  -3.168  61.620  1.00 98.28           H  
ATOM   1874  HB1 ALA A 130     -10.603  -3.183  59.169  1.00 98.28           H  
ATOM   1875  HB2 ALA A 130     -10.555  -1.557  59.833  1.00 98.28           H  
ATOM   1876  HB3 ALA A 130      -9.053  -2.414  59.498  1.00 98.28           H  
ATOM   1877  N   PHE A 131      -8.177  -4.634  61.421  1.00 98.34           N  
ATOM   1878  CA  PHE A 131      -7.459  -5.885  61.631  1.00 98.34           C  
ATOM   1879  C   PHE A 131      -7.779  -6.515  63.000  1.00 98.34           C  
ATOM   1880  O   PHE A 131      -8.195  -7.668  63.030  1.00 98.34           O  
ATOM   1881  CB  PHE A 131      -5.947  -5.679  61.389  1.00 98.34           C  
ATOM   1882  CG  PHE A 131      -5.110  -6.929  61.581  1.00 98.34           C  
ATOM   1883  CD1 PHE A 131      -4.558  -7.236  62.843  1.00 98.34           C  
ATOM   1884  CD2 PHE A 131      -5.060  -7.897  60.555  1.00 98.34           C  
ATOM   1885  CE1 PHE A 131      -3.944  -8.462  63.048  1.00 98.34           C  
ATOM   1886  CE2 PHE A 131      -4.437  -9.115  60.781  1.00 98.34           C  
ATOM   1887  CZ  PHE A 131      -3.880  -9.395  62.021  1.00 98.34           C  
ATOM   1888  H   PHE A 131      -7.616  -3.793  61.420  1.00 98.34           H  
ATOM   1889  HA  PHE A 131      -7.809  -6.585  60.870  1.00 98.34           H  
ATOM   1890  HB3 PHE A 131      -5.562  -4.886  62.032  1.00 98.34           H  
ATOM   1891  HB2 PHE A 131      -5.795  -5.335  60.365  1.00 98.34           H  
ATOM   1892  HD1 PHE A 131      -4.630  -6.530  63.657  1.00 98.34           H  
ATOM   1893  HD2 PHE A 131      -5.518  -7.698  59.597  1.00 98.34           H  
ATOM   1894  HE1 PHE A 131      -3.530  -8.693  64.017  1.00 98.34           H  
ATOM   1895  HE2 PHE A 131      -4.399  -9.852  59.993  1.00 98.34           H  
ATOM   1896  HZ  PHE A 131      -3.412 -10.352  62.185  1.00 98.34           H  
ATOM   1897  N   ALA A 132      -7.614  -5.747  64.093  1.00 98.71           N  
ATOM   1898  CA  ALA A 132      -7.873  -6.181  65.472  1.00 98.71           C  
ATOM   1899  C   ALA A 132      -9.320  -6.643  65.727  1.00 98.71           C  
ATOM   1900  O   ALA A 132      -9.519  -7.625  66.442  1.00 98.71           O  
ATOM   1901  CB  ALA A 132      -7.487  -5.049  66.437  1.00 98.71           C  
ATOM   1902  H   ALA A 132      -7.271  -4.801  63.987  1.00 98.71           H  
ATOM   1903  HA  ALA A 132      -7.218  -7.031  65.672  1.00 98.71           H  
ATOM   1904  HB1 ALA A 132      -7.701  -5.314  67.473  1.00 98.71           H  
ATOM   1905  HB2 ALA A 132      -6.422  -4.824  66.371  1.00 98.71           H  
ATOM   1906  HB3 ALA A 132      -8.033  -4.132  66.215  1.00 98.71           H  
ATOM   1907  N   CYS A 133     -10.289  -5.949  65.108  1.00 98.34           N  
ATOM   1908  CA  CYS A 133     -11.718  -6.258  65.139  1.00 98.34           C  
ATOM   1909  C   CYS A 133     -12.040  -7.582  64.417  1.00 98.34           C  
ATOM   1910  O   CYS A 133     -12.811  -8.380  64.949  1.00 98.34           O  
ATOM   1911  CB  CYS A 133     -12.544  -5.074  64.588  1.00 98.34           C  
ATOM   1912  SG  CYS A 133     -14.337  -5.350  64.692  1.00 98.34           S  
ATOM   1913  H   CYS A 133     -10.031  -5.138  64.559  1.00 98.34           H  
ATOM   1914  HA  CYS A 133     -11.993  -6.387  66.188  1.00 98.34           H  
ATOM   1915  HB3 CYS A 133     -12.279  -4.872  63.549  1.00 98.34           H  
ATOM   1916  HB2 CYS A 133     -12.317  -4.169  65.151  1.00 98.34           H  
ATOM   1917  HG  CYS A 133     -14.377  -6.364  63.823  1.00 98.34           H  
ATOM   1918  N   ALA A 134     -11.405  -7.810  63.251  1.00 98.14           N  
ATOM   1919  CA  ALA A 134     -11.500  -9.052  62.478  1.00 98.14           C  
ATOM   1920  C   ALA A 134     -10.844 -10.265  63.167  1.00 98.14           C  
ATOM   1921  O   ALA A 134     -11.276 -11.391  62.921  1.00 98.14           O  
ATOM   1922  CB  ALA A 134     -10.896  -8.826  61.083  1.00 98.14           C  
ATOM   1923  H   ALA A 134     -10.783  -7.105  62.878  1.00 98.14           H  
ATOM   1924  HA  ALA A 134     -12.559  -9.283  62.351  1.00 98.14           H  
ATOM   1925  HB1 ALA A 134     -10.977  -9.722  60.467  1.00 98.14           H  
ATOM   1926  HB2 ALA A 134     -11.416  -8.024  60.559  1.00 98.14           H  
ATOM   1927  HB3 ALA A 134      -9.841  -8.556  61.137  1.00 98.14           H  
ATOM   1928  N   GLN A 135      -9.849 -10.014  64.036  1.00 98.34           N  
ATOM   1929  CA  GLN A 135      -9.193 -11.013  64.884  1.00 98.34           C  
ATOM   1930  C   GLN A 135      -9.954 -11.312  66.194  1.00 98.34           C  
ATOM   1931  O   GLN A 135      -9.501 -12.167  66.955  1.00 98.34           O  
ATOM   1932  CB  GLN A 135      -7.734 -10.571  65.154  1.00 98.34           C  
ATOM   1933  CG  GLN A 135      -6.821 -10.552  63.908  1.00 98.34           C  
ATOM   1934  CD  GLN A 135      -6.615 -11.908  63.230  1.00 98.34           C  
ATOM   1935  NE2 GLN A 135      -6.289 -11.889  61.937  1.00 98.34           N  
ATOM   1936  OE1 GLN A 135      -6.725 -12.956  63.861  1.00 98.34           O  
ATOM   1937  H   GLN A 135      -9.537  -9.060  64.156  1.00 98.34           H  
ATOM   1938  HA  GLN A 135      -9.174 -11.960  64.344  1.00 98.34           H  
ATOM   1939  HB3 GLN A 135      -7.279 -11.218  65.905  1.00 98.34           H  
ATOM   1940  HB2 GLN A 135      -7.737  -9.575  65.597  1.00 98.34           H  
ATOM   1941  HG3 GLN A 135      -5.846 -10.156  64.185  1.00 98.34           H  
ATOM   1942  HG2 GLN A 135      -7.219  -9.873  63.160  1.00 98.34           H  
ATOM   1943 HE22 GLN A 135      -6.119 -12.751  61.440  1.00 98.34           H  
ATOM   1944 HE21 GLN A 135      -6.191 -11.010  61.447  1.00 98.34           H  
ATOM   1945  N   GLY A 136     -11.097 -10.640  66.426  1.00 98.42           N  
ATOM   1946  CA  GLY A 136     -12.011 -10.911  67.537  1.00 98.42           C  
ATOM   1947  C   GLY A 136     -11.535 -10.332  68.879  1.00 98.42           C  
ATOM   1948  O   GLY A 136     -12.036 -10.758  69.919  1.00 98.42           O  
ATOM   1949  H   GLY A 136     -11.401  -9.949  65.754  1.00 98.42           H  
ATOM   1950  HA3 GLY A 136     -12.169 -11.986  67.638  1.00 98.42           H  
ATOM   1951  HA2 GLY A 136     -12.980 -10.472  67.297  1.00 98.42           H  
ATOM   1952  N   LEU A 137     -10.578  -9.387  68.869  1.00 98.68           N  
ATOM   1953  CA  LEU A 137     -10.028  -8.745  70.066  1.00 98.68           C  
ATOM   1954  C   LEU A 137     -11.023  -7.755  70.693  1.00 98.68           C  
ATOM   1955  O   LEU A 137     -11.897  -7.237  69.996  1.00 98.68           O  
ATOM   1956  CB  LEU A 137      -8.708  -8.037  69.699  1.00 98.68           C  
ATOM   1957  CG  LEU A 137      -7.623  -8.981  69.133  1.00 98.68           C  
ATOM   1958  CD1 LEU A 137      -6.417  -8.178  68.628  1.00 98.68           C  
ATOM   1959  CD2 LEU A 137      -7.206 -10.078  70.137  1.00 98.68           C  
ATOM   1960  H   LEU A 137     -10.214  -9.062  67.984  1.00 98.68           H  
ATOM   1961  HA  LEU A 137      -9.824  -9.521  70.805  1.00 98.68           H  
ATOM   1962  HB3 LEU A 137      -8.307  -7.529  70.579  1.00 98.68           H  
ATOM   1963  HB2 LEU A 137      -8.920  -7.247  68.977  1.00 98.68           H  
ATOM   1964  HG  LEU A 137      -8.033  -9.484  68.256  1.00 98.68           H  
ATOM   1965 HD11 LEU A 137      -6.154  -8.464  67.609  1.00 98.68           H  
ATOM   1966 HD12 LEU A 137      -6.605  -7.105  68.628  1.00 98.68           H  
ATOM   1967 HD13 LEU A 137      -5.544  -8.343  69.256  1.00 98.68           H  
ATOM   1968 HD21 LEU A 137      -6.130 -10.255  70.147  1.00 98.68           H  
ATOM   1969 HD22 LEU A 137      -7.498  -9.830  71.157  1.00 98.68           H  
ATOM   1970 HD23 LEU A 137      -7.678 -11.027  69.881  1.00 98.68           H  
ATOM   1971  N   GLU A 138     -10.871  -7.523  72.008  1.00 98.64           N  
ATOM   1972  CA  GLU A 138     -11.765  -6.680  72.797  1.00 98.64           C  
ATOM   1973  C   GLU A 138     -11.584  -5.184  72.487  1.00 98.64           C  
ATOM   1974  O   GLU A 138     -10.495  -4.640  72.683  1.00 98.64           O  
ATOM   1975  CB  GLU A 138     -11.601  -7.016  74.295  1.00 98.64           C  
ATOM   1976  CG  GLU A 138     -12.526  -6.203  75.236  1.00 98.64           C  
ATOM   1977  CD  GLU A 138     -12.535  -6.650  76.708  1.00 98.64           C  
ATOM   1978  OE1 GLU A 138     -13.272  -5.999  77.481  1.00 98.64           O  
ATOM   1979  OE2 GLU A 138     -11.798  -7.596  77.069  1.00 98.64           O1-
ATOM   1980  H   GLU A 138     -10.124  -7.975  72.514  1.00 98.64           H  
ATOM   1981  HA  GLU A 138     -12.787  -6.960  72.529  1.00 98.64           H  
ATOM   1982  HB3 GLU A 138     -10.561  -6.869  74.591  1.00 98.64           H  
ATOM   1983  HB2 GLU A 138     -11.805  -8.080  74.423  1.00 98.64           H  
ATOM   1984  HG3 GLU A 138     -13.550  -6.256  74.864  1.00 98.64           H  
ATOM   1985  HG2 GLU A 138     -12.244  -5.149  75.210  1.00 98.64           H  
ATOM   1986  N   PHE A 139     -12.683  -4.563  72.036  1.00 98.50           N  
ATOM   1987  CA  PHE A 139     -12.819  -3.126  71.831  1.00 98.50           C  
ATOM   1988  C   PHE A 139     -13.557  -2.493  73.012  1.00 98.50           C  
ATOM   1989  O   PHE A 139     -14.522  -3.068  73.517  1.00 98.50           O  
ATOM   1990  CB  PHE A 139     -13.543  -2.848  70.495  1.00 98.50           C  
ATOM   1991  CG  PHE A 139     -12.597  -2.743  69.315  1.00 98.50           C  
ATOM   1992  CD1 PHE A 139     -12.302  -1.484  68.751  1.00 98.50           C  
ATOM   1993  CD2 PHE A 139     -11.895  -3.879  68.864  1.00 98.50           C  
ATOM   1994  CE1 PHE A 139     -11.343  -1.378  67.754  1.00 98.50           C  
ATOM   1995  CE2 PHE A 139     -10.932  -3.752  67.876  1.00 98.50           C  
ATOM   1996  CZ  PHE A 139     -10.660  -2.508  67.325  1.00 98.50           C  
ATOM   1997  H   PHE A 139     -13.529  -5.100  71.909  1.00 98.50           H  
ATOM   1998  HA  PHE A 139     -11.828  -2.668  71.781  1.00 98.50           H  
ATOM   1999  HB3 PHE A 139     -14.123  -1.925  70.549  1.00 98.50           H  
ATOM   2000  HB2 PHE A 139     -14.267  -3.638  70.290  1.00 98.50           H  
ATOM   2001  HD1 PHE A 139     -12.819  -0.601  69.092  1.00 98.50           H  
ATOM   2002  HD2 PHE A 139     -12.088  -4.844  69.302  1.00 98.50           H  
ATOM   2003  HE1 PHE A 139     -11.117  -0.415  67.321  1.00 98.50           H  
ATOM   2004  HE2 PHE A 139     -10.384  -4.621  67.549  1.00 98.50           H  
ATOM   2005  HZ  PHE A 139      -9.900  -2.416  66.570  1.00 98.50           H  
ATOM   2006  N   VAL A 140     -13.082  -1.307  73.405  1.00 98.53           N  
ATOM   2007  CA  VAL A 140     -13.621  -0.498  74.491  1.00 98.53           C  
ATOM   2008  C   VAL A 140     -13.849   0.943  74.006  1.00 98.53           C  
ATOM   2009  O   VAL A 140     -13.269   1.373  73.005  1.00 98.53           O  
ATOM   2010  CB  VAL A 140     -12.645  -0.462  75.705  1.00 98.53           C  
ATOM   2011  CG1 VAL A 140     -12.603  -1.811  76.440  1.00 98.53           C  
ATOM   2012  CG2 VAL A 140     -11.223   0.031  75.365  1.00 98.53           C  
ATOM   2013  H   VAL A 140     -12.290  -0.903  72.920  1.00 98.53           H  
ATOM   2014  HA  VAL A 140     -14.587  -0.891  74.817  1.00 98.53           H  
ATOM   2015  HB  VAL A 140     -13.040   0.248  76.433  1.00 98.53           H  
ATOM   2016 HG11 VAL A 140     -11.927  -1.775  77.296  1.00 98.53           H  
ATOM   2017 HG12 VAL A 140     -13.590  -2.083  76.815  1.00 98.53           H  
ATOM   2018 HG13 VAL A 140     -12.271  -2.617  75.787  1.00 98.53           H  
ATOM   2019 HG21 VAL A 140     -10.588   0.025  76.249  1.00 98.53           H  
ATOM   2020 HG22 VAL A 140     -10.742  -0.610  74.627  1.00 98.53           H  
ATOM   2021 HG23 VAL A 140     -11.224   1.050  74.978  1.00 98.53           H  
ATOM   2022  N   ASP A 141     -14.682   1.669  74.766  1.00 97.68           N  
ATOM   2023  CA  ASP A 141     -14.868   3.115  74.657  1.00 97.68           C  
ATOM   2024  C   ASP A 141     -13.552   3.817  75.087  1.00 97.68           C  
ATOM   2025  O   ASP A 141     -12.959   3.367  76.069  1.00 97.68           O  
ATOM   2026  CB  ASP A 141     -16.051   3.543  75.560  1.00 97.68           C  
ATOM   2027  CG  ASP A 141     -16.550   4.971  75.300  1.00 97.68           C  
ATOM   2028  OD1 ASP A 141     -16.008   5.896  75.943  1.00 97.68           O  
ATOM   2029  OD2 ASP A 141     -17.323   5.131  74.330  1.00 97.68           O1-
ATOM   2030  H   ASP A 141     -15.125   1.235  75.562  1.00 97.68           H  
ATOM   2031  HA  ASP A 141     -15.131   3.316  73.620  1.00 97.68           H  
ATOM   2032  HB3 ASP A 141     -15.786   3.429  76.613  1.00 97.68           H  
ATOM   2033  HB2 ASP A 141     -16.885   2.854  75.413  1.00 97.68           H  
ATOM   2034  N   PRO A 142     -13.111   4.887  74.377  1.00 94.72           N  
ATOM   2035  CA  PRO A 142     -11.911   5.671  74.752  1.00 94.72           C  
ATOM   2036  C   PRO A 142     -11.792   6.174  76.210  1.00 94.72           C  
ATOM   2037  O   PRO A 142     -10.668   6.396  76.659  1.00 94.72           O  
ATOM   2038  CB  PRO A 142     -11.898   6.835  73.752  1.00 94.72           C  
ATOM   2039  CG  PRO A 142     -12.594   6.278  72.524  1.00 94.72           C  
ATOM   2040  CD  PRO A 142     -13.672   5.380  73.116  1.00 94.72           C  
ATOM   2041  HA  PRO A 142     -11.063   5.021  74.542  1.00 94.72           H  
ATOM   2042  HB3 PRO A 142     -10.890   7.188  73.530  1.00 94.72           H  
ATOM   2043  HB2 PRO A 142     -12.469   7.680  74.140  1.00 94.72           H  
ATOM   2044  HG3 PRO A 142     -11.889   5.672  71.954  1.00 94.72           H  
ATOM   2045  HG2 PRO A 142     -12.987   7.048  71.859  1.00 94.72           H  
ATOM   2046  HD2 PRO A 142     -14.574   5.957  73.326  1.00 94.72           H  
ATOM   2047  HD3 PRO A 142     -13.921   4.590  72.408  1.00 94.72           H  
ATOM   2048  N   SER A 143     -12.922   6.299  76.933  1.00 96.40           N  
ATOM   2049  CA  SER A 143     -12.973   6.626  78.364  1.00 96.40           C  
ATOM   2050  C   SER A 143     -12.452   5.519  79.309  1.00 96.40           C  
ATOM   2051  O   SER A 143     -12.260   5.807  80.490  1.00 96.40           O  
ATOM   2052  CB  SER A 143     -14.394   7.095  78.742  1.00 96.40           C  
ATOM   2053  OG  SER A 143     -15.320   6.028  78.820  1.00 96.40           O  
ATOM   2054  H   SER A 143     -13.815   6.109  76.497  1.00 96.40           H  
ATOM   2055  HA  SER A 143     -12.312   7.483  78.508  1.00 96.40           H  
ATOM   2056  HB3 SER A 143     -14.759   7.833  78.027  1.00 96.40           H  
ATOM   2057  HB2 SER A 143     -14.375   7.591  79.713  1.00 96.40           H  
ATOM   2058  HG  SER A 143     -15.639   5.844  77.929  1.00 96.40           H  
ATOM   2059  N   TYR A 144     -12.191   4.300  78.799  1.00 98.14           N  
ATOM   2060  CA  TYR A 144     -11.462   3.251  79.521  1.00 98.14           C  
ATOM   2061  C   TYR A 144      -9.990   3.635  79.777  1.00 98.14           C  
ATOM   2062  O   TYR A 144      -9.454   3.277  80.823  1.00 98.14           O  
ATOM   2063  CB  TYR A 144     -11.578   1.903  78.767  1.00 98.14           C  
ATOM   2064  CG  TYR A 144     -10.738   0.765  79.337  1.00 98.14           C  
ATOM   2065  CD1 TYR A 144      -9.490   0.451  78.760  1.00 98.14           C  
ATOM   2066  CD2 TYR A 144     -11.172   0.054  80.474  1.00 98.14           C  
ATOM   2067  CE1 TYR A 144      -8.672  -0.549  79.319  1.00 98.14           C  
ATOM   2068  CE2 TYR A 144     -10.356  -0.949  81.035  1.00 98.14           C  
ATOM   2069  CZ  TYR A 144      -9.103  -1.248  80.462  1.00 98.14           C  
ATOM   2070  OH  TYR A 144      -8.312  -2.213  81.017  1.00 98.14           O  
ATOM   2071  H   TYR A 144     -12.409   4.107  77.830  1.00 98.14           H  
ATOM   2072  HA  TYR A 144     -11.941   3.126  80.495  1.00 98.14           H  
ATOM   2073  HB3 TYR A 144     -11.279   2.047  77.728  1.00 98.14           H  
ATOM   2074  HB2 TYR A 144     -12.621   1.587  78.734  1.00 98.14           H  
ATOM   2075  HD1 TYR A 144      -9.151   0.996  77.896  1.00 98.14           H  
ATOM   2076  HD2 TYR A 144     -12.122   0.290  80.931  1.00 98.14           H  
ATOM   2077  HE1 TYR A 144      -7.714  -0.770  78.870  1.00 98.14           H  
ATOM   2078  HE2 TYR A 144     -10.689  -1.483  81.913  1.00 98.14           H  
ATOM   2079  HH  TYR A 144      -7.476  -2.343  80.560  1.00 98.14           H  
ATOM   2080  N   PHE A 145      -9.371   4.350  78.823  1.00 98.01           N  
ATOM   2081  CA  PHE A 145      -7.957   4.727  78.862  1.00 98.01           C  
ATOM   2082  C   PHE A 145      -7.668   5.932  79.781  1.00 98.01           C  
ATOM   2083  O   PHE A 145      -6.512   6.122  80.162  1.00 98.01           O  
ATOM   2084  CB  PHE A 145      -7.463   4.975  77.425  1.00 98.01           C  
ATOM   2085  CG  PHE A 145      -7.745   3.842  76.451  1.00 98.01           C  
ATOM   2086  CD1 PHE A 145      -7.279   2.536  76.702  1.00 98.01           C  
ATOM   2087  CD2 PHE A 145      -8.505   4.080  75.289  1.00 98.01           C  
ATOM   2088  CE1 PHE A 145      -7.572   1.504  75.824  1.00 98.01           C  
ATOM   2089  CE2 PHE A 145      -8.822   3.027  74.444  1.00 98.01           C  
ATOM   2090  CZ  PHE A 145      -8.354   1.748  74.705  1.00 98.01           C  
ATOM   2091  H   PHE A 145      -9.880   4.625  77.994  1.00 98.01           H  
ATOM   2092  HA  PHE A 145      -7.398   3.881  79.251  1.00 98.01           H  
ATOM   2093  HB3 PHE A 145      -6.391   5.173  77.424  1.00 98.01           H  
ATOM   2094  HB2 PHE A 145      -7.941   5.873  77.043  1.00 98.01           H  
ATOM   2095  HD1 PHE A 145      -6.727   2.323  77.599  1.00 98.01           H  
ATOM   2096  HD2 PHE A 145      -8.865   5.074  75.067  1.00 98.01           H  
ATOM   2097  HE1 PHE A 145      -7.212   0.507  76.028  1.00 98.01           H  
ATOM   2098  HE2 PHE A 145      -9.446   3.199  73.586  1.00 98.01           H  
ATOM   2099  HZ  PHE A 145      -8.610   0.940  74.037  1.00 98.01           H  
ATOM   2100  N   HIS A 146      -8.718   6.697  80.133  1.00 96.94           N  
ATOM   2101  CA  HIS A 146      -8.693   7.847  81.039  1.00 96.94           C  
ATOM   2102  C   HIS A 146      -8.311   7.466  82.481  1.00 96.94           C  
ATOM   2103  O   HIS A 146      -8.789   6.462  83.009  1.00 96.94           O  
ATOM   2104  CB  HIS A 146     -10.086   8.530  81.004  1.00 96.94           C  
ATOM   2105  CG  HIS A 146     -10.407   9.518  82.109  1.00 96.94           C  
ATOM   2106  CD2 HIS A 146     -11.287   9.441  83.166  1.00 96.94           C  
ATOM   2107  ND1 HIS A 146      -9.790  10.751  82.237  1.00 96.94           N  
ATOM   2108  CE1 HIS A 146     -10.302  11.346  83.317  1.00 96.94           C  
ATOM   2109  NE2 HIS A 146     -11.216  10.606  83.931  1.00 96.94           N  
ATOM   2110  H   HIS A 146      -9.630   6.449  79.778  1.00 96.94           H  
ATOM   2111  HA  HIS A 146      -7.953   8.556  80.662  1.00 96.94           H  
ATOM   2112  HB3 HIS A 146     -10.860   7.769  81.053  1.00 96.94           H  
ATOM   2113  HB2 HIS A 146     -10.223   9.030  80.045  1.00 96.94           H  
ATOM   2114  HD2 HIS A 146     -11.958   8.639  83.437  1.00 96.94           H  
ATOM   2115  HD1 HIS A 146      -9.098  11.138  81.608  1.00 96.94           H  
ATOM   2116  HE1 HIS A 146     -10.002  12.327  83.657  1.00 96.94           H  
ATOM   2117  N   THR A 147      -7.542   8.370  83.101  1.00 94.58           N  
ATOM   2118  CA  THR A 147      -7.415   8.538  84.545  1.00 94.58           C  
ATOM   2119  C   THR A 147      -7.288  10.052  84.813  1.00 94.58           C  
ATOM   2120  O   THR A 147      -6.811  10.789  83.944  1.00 94.58           O  
ATOM   2121  CB  THR A 147      -6.163   7.820  85.128  1.00 94.58           C  
ATOM   2122  CG2 THR A 147      -6.140   6.301  84.897  1.00 94.58           C  
ATOM   2123  OG1 THR A 147      -4.951   8.373  84.651  1.00 94.58           O  
ATOM   2124  H   THR A 147      -7.194   9.153  82.567  1.00 94.58           H  
ATOM   2125  HA  THR A 147      -8.317   8.173  85.040  1.00 94.58           H  
ATOM   2126  HB  THR A 147      -6.158   7.977  86.207  1.00 94.58           H  
ATOM   2127 HG21 THR A 147      -5.250   5.852  85.338  1.00 94.58           H  
ATOM   2128 HG22 THR A 147      -7.010   5.825  85.351  1.00 94.58           H  
ATOM   2129 HG23 THR A 147      -6.142   6.047  83.838  1.00 94.58           H  
ATOM   2130  HG1 THR A 147      -4.867   8.145  83.721  1.00 94.58           H  
ATOM   2131  N   ASP A 148      -7.707  10.490  86.014  1.00 92.62           N  
ATOM   2132  CA  ASP A 148      -7.629  11.890  86.462  1.00 92.62           C  
ATOM   2133  C   ASP A 148      -6.194  12.448  86.488  1.00 92.62           C  
ATOM   2134  O   ASP A 148      -6.017  13.630  86.202  1.00 92.62           O  
ATOM   2135  CB  ASP A 148      -8.276  12.146  87.847  1.00 92.62           C  
ATOM   2136  CG  ASP A 148      -9.740  11.722  88.039  1.00 92.62           C  
ATOM   2137  OD1 ASP A 148     -10.475  11.611  87.034  1.00 92.62           O  
ATOM   2138  OD2 ASP A 148     -10.139  11.653  89.222  1.00 92.62           O1-
ATOM   2139  H   ASP A 148      -8.128   9.843  86.665  1.00 92.62           H  
ATOM   2140  HA  ASP A 148      -8.179  12.481  85.727  1.00 92.62           H  
ATOM   2141  HB3 ASP A 148      -8.241  13.216  88.055  1.00 92.62           H  
ATOM   2142  HB2 ASP A 148      -7.683  11.648  88.617  1.00 92.62           H  
ATOM   2143  N   ALA A 149      -5.204  11.594  86.803  1.00 87.03           N  
ATOM   2144  CA  ALA A 149      -3.781  11.932  86.816  1.00 87.03           C  
ATOM   2145  C   ALA A 149      -3.260  12.380  85.441  1.00 87.03           C  
ATOM   2146  O   ALA A 149      -2.687  13.464  85.346  1.00 87.03           O  
ATOM   2147  CB  ALA A 149      -2.977  10.736  87.349  1.00 87.03           C  
ATOM   2148  H   ALA A 149      -5.434  10.634  87.014  1.00 87.03           H  
ATOM   2149  HA  ALA A 149      -3.646  12.764  87.511  1.00 87.03           H  
ATOM   2150  HB1 ALA A 149      -1.909  10.954  87.368  1.00 87.03           H  
ATOM   2151  HB2 ALA A 149      -3.277  10.486  88.367  1.00 87.03           H  
ATOM   2152  HB3 ALA A 149      -3.124   9.846  86.734  1.00 87.03           H  
ATOM   2153  N   ARG A 150      -3.542  11.589  84.401  1.00 92.14           N  
ATOM   2154  CA  ARG A 150      -3.140  11.855  83.022  1.00 92.14           C  
ATOM   2155  C   ARG A 150      -3.918  13.035  82.422  1.00 92.14           C  
ATOM   2156  O   ARG A 150      -3.373  13.775  81.603  1.00 92.14           O  
ATOM   2157  CB  ARG A 150      -3.407  10.594  82.174  1.00 92.14           C  
ATOM   2158  CG  ARG A 150      -2.583   9.366  82.604  1.00 92.14           C  
ATOM   2159  CD  ARG A 150      -1.093   9.467  82.261  1.00 92.14           C  
ATOM   2160  NE  ARG A 150      -0.370   8.290  82.747  1.00 92.14           N  
ATOM   2161  CZ  ARG A 150       0.746   8.235  83.483  1.00 92.14           C  
ATOM   2162  NH1 ARG A 150       1.404   9.341  83.856  1.00 92.14           N  
ATOM   2163  NH2 ARG A 150       1.196   7.032  83.855  1.00 92.14           N1+
ATOM   2164  H   ARG A 150      -4.086  10.753  84.584  1.00 92.14           H  
ATOM   2165  HA  ARG A 150      -2.080  12.111  83.001  1.00 92.14           H  
ATOM   2166  HB3 ARG A 150      -3.216  10.802  81.120  1.00 92.14           H  
ATOM   2167  HB2 ARG A 150      -4.467  10.340  82.228  1.00 92.14           H  
ATOM   2168  HG3 ARG A 150      -2.994   8.488  82.106  1.00 92.14           H  
ATOM   2169  HG2 ARG A 150      -2.690   9.181  83.673  1.00 92.14           H  
ATOM   2170  HD3 ARG A 150      -0.654  10.377  82.665  1.00 92.14           H  
ATOM   2171  HD2 ARG A 150      -0.986   9.499  81.183  1.00 92.14           H  
ATOM   2172  HE  ARG A 150      -0.770   7.410  82.418  1.00 92.14           H  
ATOM   2173 HH12 ARG A 150       2.244   9.278  84.411  1.00 92.14           H  
ATOM   2174 HH11 ARG A 150       1.102  10.256  83.543  1.00 92.14           H  
ATOM   2175 HH22 ARG A 150       2.002   6.927  84.455  1.00 92.14           H  
ATOM   2176 HH21 ARG A 150       0.686   6.199  83.590  1.00 92.14           H  
ATOM   2177  N   TYR A 151      -5.173  13.230  82.845  1.00 93.23           N  
ATOM   2178  CA  TYR A 151      -6.021  14.334  82.399  1.00 93.23           C  
ATOM   2179  C   TYR A 151      -5.534  15.700  82.918  1.00 93.23           C  
ATOM   2180  O   TYR A 151      -5.509  16.649  82.137  1.00 93.23           O  
ATOM   2181  CB  TYR A 151      -7.490  14.041  82.763  1.00 93.23           C  
ATOM   2182  CG  TYR A 151      -8.482  15.067  82.244  1.00 93.23           C  
ATOM   2183  CD1 TYR A 151      -9.129  15.952  83.131  1.00 93.23           C  
ATOM   2184  CD2 TYR A 151      -8.738  15.154  80.859  1.00 93.23           C  
ATOM   2185  CE1 TYR A 151     -10.012  16.931  82.634  1.00 93.23           C  
ATOM   2186  CE2 TYR A 151      -9.620  16.132  80.363  1.00 93.23           C  
ATOM   2187  CZ  TYR A 151     -10.251  17.027  81.249  1.00 93.23           C  
ATOM   2188  OH  TYR A 151     -11.088  17.988  80.761  1.00 93.23           O  
ATOM   2189  H   TYR A 151      -5.569  12.611  83.540  1.00 93.23           H  
ATOM   2190  HA  TYR A 151      -5.957  14.370  81.310  1.00 93.23           H  
ATOM   2191  HB3 TYR A 151      -7.596  13.951  83.845  1.00 93.23           H  
ATOM   2192  HB2 TYR A 151      -7.779  13.072  82.354  1.00 93.23           H  
ATOM   2193  HD1 TYR A 151      -8.938  15.894  84.193  1.00 93.23           H  
ATOM   2194  HD2 TYR A 151      -8.247  14.481  80.172  1.00 93.23           H  
ATOM   2195  HE1 TYR A 151     -10.494  17.613  83.319  1.00 93.23           H  
ATOM   2196  HE2 TYR A 151      -9.806  16.198  79.301  1.00 93.23           H  
ATOM   2197  HH  TYR A 151     -11.470  18.540  81.447  1.00 93.23           H  
ATOM   2198  N   ARG A 152      -5.109  15.768  84.194  1.00 88.68           N  
ATOM   2199  CA  ARG A 152      -4.494  16.960  84.790  1.00 88.68           C  
ATOM   2200  C   ARG A 152      -3.124  17.290  84.174  1.00 88.68           C  
ATOM   2201  O   ARG A 152      -2.858  18.469  83.951  1.00 88.68           O  
ATOM   2202  CB  ARG A 152      -4.374  16.806  86.319  1.00 88.68           C  
ATOM   2203  CG  ARG A 152      -5.727  16.768  87.048  1.00 88.68           C  
ATOM   2204  CD  ARG A 152      -5.564  16.618  88.570  1.00 88.68           C  
ATOM   2205  NE  ARG A 152      -6.845  16.317  89.238  1.00 88.68           N  
ATOM   2206  CZ  ARG A 152      -7.190  15.187  89.887  1.00 88.68           C  
ATOM   2207  NH1 ARG A 152      -6.342  14.159  90.044  1.00 88.68           N  
ATOM   2208  NH2 ARG A 152      -8.426  15.083  90.391  1.00 88.68           N1+
ATOM   2209  H   ARG A 152      -5.166  14.950  84.785  1.00 88.68           H  
ATOM   2210  HA  ARG A 152      -5.149  17.810  84.588  1.00 88.68           H  
ATOM   2211  HB3 ARG A 152      -3.797  17.639  86.723  1.00 88.68           H  
ATOM   2212  HB2 ARG A 152      -3.804  15.904  86.550  1.00 88.68           H  
ATOM   2213  HG3 ARG A 152      -6.429  16.047  86.632  1.00 88.68           H  
ATOM   2214  HG2 ARG A 152      -6.179  17.744  86.862  1.00 88.68           H  
ATOM   2215  HD3 ARG A 152      -5.304  17.599  88.968  1.00 88.68           H  
ATOM   2216  HD2 ARG A 152      -4.734  15.965  88.842  1.00 88.68           H  
ATOM   2217  HE  ARG A 152      -7.541  17.045  89.166  1.00 88.68           H  
ATOM   2218 HH12 ARG A 152      -6.632  13.323  90.531  1.00 88.68           H  
ATOM   2219 HH11 ARG A 152      -5.409  14.215  89.664  1.00 88.68           H  
ATOM   2220 HH22 ARG A 152      -8.724  14.232  90.847  1.00 88.68           H  
ATOM   2221 HH21 ARG A 152      -9.090  15.837  90.286  1.00 88.68           H  
ATOM   2222  N   GLN A 153      -2.308  16.264  83.867  1.00 86.73           N  
ATOM   2223  CA  GLN A 153      -1.027  16.398  83.160  1.00 86.73           C  
ATOM   2224  C   GLN A 153      -1.163  17.019  81.759  1.00 86.73           C  
ATOM   2225  O   GLN A 153      -0.325  17.838  81.381  1.00 86.73           O  
ATOM   2226  CB  GLN A 153      -0.335  15.024  83.067  1.00 86.73           C  
ATOM   2227  CG  GLN A 153       0.254  14.534  84.403  1.00 86.73           C  
ATOM   2228  CD  GLN A 153       0.610  13.045  84.372  1.00 86.73           C  
ATOM   2229  NE2 GLN A 153       0.536  12.381  85.527  1.00 86.73           N  
ATOM   2230  OE1 GLN A 153       0.961  12.499  83.328  1.00 86.73           O  
ATOM   2231  H   GLN A 153      -2.593  15.321  84.094  1.00 86.73           H  
ATOM   2232  HA  GLN A 153      -0.395  17.066  83.749  1.00 86.73           H  
ATOM   2233  HB3 GLN A 153       0.471  15.058  82.331  1.00 86.73           H  
ATOM   2234  HB2 GLN A 153      -1.050  14.296  82.687  1.00 86.73           H  
ATOM   2235  HG3 GLN A 153      -0.452  14.712  85.214  1.00 86.73           H  
ATOM   2236  HG2 GLN A 153       1.148  15.108  84.648  1.00 86.73           H  
ATOM   2237 HE22 GLN A 153       0.770  11.400  85.566  1.00 86.73           H  
ATOM   2238 HE21 GLN A 153       0.247  12.857  86.369  1.00 86.73           H  
ATOM   2239  N   TRP A 154      -2.233  16.642  81.040  1.00 91.11           N  
ATOM   2240  CA  TRP A 154      -2.600  17.187  79.736  1.00 91.11           C  
ATOM   2241  C   TRP A 154      -3.064  18.655  79.791  1.00 91.11           C  
ATOM   2242  O   TRP A 154      -2.700  19.423  78.900  1.00 91.11           O  
ATOM   2243  CB  TRP A 154      -3.644  16.260  79.089  1.00 91.11           C  
ATOM   2244  CG  TRP A 154      -4.231  16.734  77.792  1.00 91.11           C  
ATOM   2245  CD1 TRP A 154      -3.574  16.794  76.613  1.00 91.11           C  
ATOM   2246  CD2 TRP A 154      -5.561  17.282  77.543  1.00 91.11           C  
ATOM   2247  CE2 TRP A 154      -5.639  17.662  76.169  1.00 91.11           C  
ATOM   2248  CE3 TRP A 154      -6.712  17.505  78.336  1.00 91.11           C  
ATOM   2249  NE1 TRP A 154      -4.400  17.347  75.658  1.00 91.11           N  
ATOM   2250  CZ2 TRP A 154      -6.798  18.225  75.607  1.00 91.11           C  
ATOM   2251  CZ3 TRP A 154      -7.880  18.070  77.784  1.00 91.11           C  
ATOM   2252  CH2 TRP A 154      -7.926  18.428  76.422  1.00 91.11           C  
ATOM   2253  H   TRP A 154      -2.864  15.952  81.424  1.00 91.11           H  
ATOM   2254  HA  TRP A 154      -1.711  17.166  79.103  1.00 91.11           H  
ATOM   2255  HB3 TRP A 154      -4.472  16.093  79.777  1.00 91.11           H  
ATOM   2256  HB2 TRP A 154      -3.192  15.281  78.932  1.00 91.11           H  
ATOM   2257  HD1 TRP A 154      -2.556  16.464  76.461  1.00 91.11           H  
ATOM   2258  HE3 TRP A 154      -6.696  17.236  79.382  1.00 91.11           H  
ATOM   2259  HE1 TRP A 154      -4.119  17.461  74.694  1.00 91.11           H  
ATOM   2260  HZ2 TRP A 154      -6.822  18.497  74.561  1.00 91.11           H  
ATOM   2261  HZ3 TRP A 154      -8.745  18.233  78.410  1.00 91.11           H  
ATOM   2262  HH2 TRP A 154      -8.824  18.860  76.006  1.00 91.11           H  
ATOM   2263  N   LEU A 155      -3.826  19.020  80.838  1.00 89.96           N  
ATOM   2264  CA  LEU A 155      -4.281  20.391  81.097  1.00 89.96           C  
ATOM   2265  C   LEU A 155      -3.129  21.343  81.472  1.00 89.96           C  
ATOM   2266  O   LEU A 155      -3.189  22.515  81.101  1.00 89.96           O  
ATOM   2267  CB  LEU A 155      -5.354  20.387  82.209  1.00 89.96           C  
ATOM   2268  CG  LEU A 155      -6.709  19.773  81.796  1.00 89.96           C  
ATOM   2269  CD1 LEU A 155      -7.565  19.457  83.041  1.00 89.96           C  
ATOM   2270  CD2 LEU A 155      -7.456  20.650  80.767  1.00 89.96           C  
ATOM   2271  H   LEU A 155      -4.099  18.325  81.520  1.00 89.96           H  
ATOM   2272  HA  LEU A 155      -4.725  20.775  80.177  1.00 89.96           H  
ATOM   2273  HB3 LEU A 155      -5.530  21.404  82.566  1.00 89.96           H  
ATOM   2274  HB2 LEU A 155      -4.958  19.844  83.067  1.00 89.96           H  
ATOM   2275  HG  LEU A 155      -6.516  18.822  81.304  1.00 89.96           H  
ATOM   2276 HD11 LEU A 155      -8.609  19.747  82.926  1.00 89.96           H  
ATOM   2277 HD12 LEU A 155      -7.552  18.388  83.247  1.00 89.96           H  
ATOM   2278 HD13 LEU A 155      -7.189  19.957  83.934  1.00 89.96           H  
ATOM   2279 HD21 LEU A 155      -8.467  20.909  81.082  1.00 89.96           H  
ATOM   2280 HD22 LEU A 155      -6.938  21.589  80.575  1.00 89.96           H  
ATOM   2281 HD23 LEU A 155      -7.544  20.131  79.813  1.00 89.96           H  
ATOM   2282  N   ASN A 156      -2.102  20.827  82.171  1.00 84.18           N  
ATOM   2283  CA  ASN A 156      -0.883  21.567  82.519  1.00 84.18           C  
ATOM   2284  C   ASN A 156       0.057  21.743  81.312  1.00 84.18           C  
ATOM   2285  O   ASN A 156       0.739  22.764  81.239  1.00 84.18           O  
ATOM   2286  CB  ASN A 156      -0.129  20.864  83.677  1.00 84.18           C  
ATOM   2287  CG  ASN A 156      -0.894  20.742  85.004  1.00 84.18           C  
ATOM   2288  ND2 ASN A 156      -1.757  21.707  85.334  1.00 84.18           N  
ATOM   2289  OD1 ASN A 156      -0.691  19.780  85.741  1.00 84.18           O  
ATOM   2290  H   ASN A 156      -2.139  19.860  82.465  1.00 84.18           H  
ATOM   2291  HA  ASN A 156      -1.173  22.567  82.846  1.00 84.18           H  
ATOM   2292  HB3 ASN A 156       0.792  21.406  83.896  1.00 84.18           H  
ATOM   2293  HB2 ASN A 156       0.176  19.863  83.365  1.00 84.18           H  
ATOM   2294 HD22 ASN A 156      -2.265  21.649  86.204  1.00 84.18           H  
ATOM   2295 HD21 ASN A 156      -1.912  22.493  84.719  1.00 84.18           H  
ATOM   2296  N   ALA A 157       0.074  20.761  80.389  1.00 83.04           N  
ATOM   2297  CA  ALA A 157       0.853  20.758  79.145  1.00 83.04           C  
ATOM   2298  C   ALA A 157       0.167  21.673  78.146  1.00 83.04           C  
ATOM   2299  O   ALA A 157       0.649  21.920  77.042  1.00 83.04           O  
ATOM   2300  CB  ALA A 157       0.937  19.318  78.601  1.00 83.04           C  
ATOM   2301  H   ALA A 157      -0.515  19.951  80.533  1.00 83.04           H  
ATOM   2302  HA  ALA A 157       1.868  21.108  79.347  1.00 83.04           H  
ATOM   2303  HXT ALA A 157      -0.789  22.097  78.456  1.00 83.04           H  
ATOM   2304  HB1 ALA A 157       1.526  19.271  77.684  1.00 83.04           H  
ATOM   2305  HB2 ALA A 157       1.417  18.655  79.322  1.00 83.04           H  
ATOM   2306  HB3 ALA A 157      -0.048  18.903  78.383  1.00 83.04           H  
ATOM   2307  N   MET A 188       6.890   4.534  79.475  1.00 93.19           N  
ATOM   2308  CA  MET A 188       6.321   3.511  78.575  1.00 93.19           C  
ATOM   2309  C   MET A 188       6.017   2.252  79.392  1.00 93.19           C  
ATOM   2310  O   MET A 188       6.046   2.345  80.617  1.00 93.19           O  
ATOM   2311  CB  MET A 188       7.304   3.203  77.427  1.00 93.19           C  
ATOM   2312  CG  MET A 188       6.619   3.258  76.071  1.00 93.19           C  
ATOM   2313  SD  MET A 188       7.276   2.094  74.864  1.00 93.19           S  
ATOM   2314  CE  MET A 188       8.779   2.927  74.321  1.00 93.19           C  
ATOM   2315  H2  MET A 188       6.410   4.297  80.345  1.00 93.19           H  
ATOM   2316  HA  MET A 188       5.369   3.897  78.207  1.00 93.19           H  
ATOM   2317  HB3 MET A 188       7.744   2.215  77.546  1.00 93.19           H  
ATOM   2318  HB2 MET A 188       8.162   3.866  77.429  1.00 93.19           H  
ATOM   2319  HG3 MET A 188       6.626   4.269  75.674  1.00 93.19           H  
ATOM   2320  HG2 MET A 188       5.574   3.006  76.202  1.00 93.19           H  
ATOM   2321  HE  MET A 188       8.524   3.747  73.661  1.00 93.19           H  
ATOM   2322  HE1 MET A 188       9.321   3.321  75.174  1.00  0.00           H  
ATOM   2323  HE2 MET A 188       9.428   2.238  73.778  1.00  0.00           H  
ATOM   2324  H   MET A 188       7.841   4.231  79.652  1.00  0.00           H  
ATOM   2325  N   VAL A 189       5.769   1.109  78.745  1.00 98.38           N  
ATOM   2326  CA  VAL A 189       5.802  -0.215  79.355  1.00 98.38           C  
ATOM   2327  C   VAL A 189       6.514  -1.195  78.411  1.00 98.38           C  
ATOM   2328  O   VAL A 189       6.487  -1.016  77.188  1.00 98.38           O  
ATOM   2329  CB  VAL A 189       4.399  -0.689  79.821  1.00 98.38           C  
ATOM   2330  CG1 VAL A 189       3.625   0.372  80.614  1.00 98.38           C  
ATOM   2331  CG2 VAL A 189       3.515  -1.279  78.712  1.00 98.38           C  
ATOM   2332  H   VAL A 189       5.684   1.104  77.732  1.00 98.38           H  
ATOM   2333  HA  VAL A 189       6.437  -0.144  80.239  1.00 98.38           H  
ATOM   2334  HB  VAL A 189       4.612  -1.498  80.515  1.00 98.38           H  
ATOM   2335 HG11 VAL A 189       2.678   0.004  81.006  1.00 98.38           H  
ATOM   2336 HG12 VAL A 189       4.240   0.683  81.455  1.00 98.38           H  
ATOM   2337 HG13 VAL A 189       3.392   1.249  80.010  1.00 98.38           H  
ATOM   2338 HG21 VAL A 189       2.540  -1.587  79.090  1.00 98.38           H  
ATOM   2339 HG22 VAL A 189       3.357  -0.553  77.920  1.00 98.38           H  
ATOM   2340 HG23 VAL A 189       3.980  -2.156  78.271  1.00 98.38           H  
ATOM   2341  N   GLY A 190       7.094  -2.266  78.958  1.00 98.87           N  
ATOM   2342  CA  GLY A 190       7.696  -3.304  78.136  1.00 98.87           C  
ATOM   2343  C   GLY A 190       8.125  -4.506  78.968  1.00 98.87           C  
ATOM   2344  O   GLY A 190       8.050  -4.504  80.197  1.00 98.87           O  
ATOM   2345  H   GLY A 190       7.124  -2.367  79.964  1.00 98.87           H  
ATOM   2346  HA3 GLY A 190       8.567  -2.896  77.634  1.00 98.87           H  
ATOM   2347  HA2 GLY A 190       6.999  -3.628  77.364  1.00 98.87           H  
ATOM   2348  N   ALA A 191       8.580  -5.536  78.243  1.00 98.97           N  
ATOM   2349  CA  ALA A 191       9.047  -6.807  78.775  1.00 98.97           C  
ATOM   2350  C   ALA A 191      10.032  -7.458  77.799  1.00 98.97           C  
ATOM   2351  O   ALA A 191       9.886  -7.310  76.587  1.00 98.97           O  
ATOM   2352  CB  ALA A 191       7.848  -7.726  79.046  1.00 98.97           C  
ATOM   2353  H   ALA A 191       8.611  -5.453  77.234  1.00 98.97           H  
ATOM   2354  HA  ALA A 191       9.567  -6.617  79.709  1.00 98.97           H  
ATOM   2355  HB1 ALA A 191       8.167  -8.649  79.528  1.00 98.97           H  
ATOM   2356  HB2 ALA A 191       7.118  -7.249  79.701  1.00 98.97           H  
ATOM   2357  HB3 ALA A 191       7.336  -7.989  78.121  1.00 98.97           H  
ATOM   2358  N   VAL A 192      11.004  -8.192  78.358  1.00 98.98           N  
ATOM   2359  CA  VAL A 192      11.967  -9.023  77.637  1.00 98.98           C  
ATOM   2360  C   VAL A 192      12.175 -10.310  78.446  1.00 98.98           C  
ATOM   2361  O   VAL A 192      12.316 -10.229  79.666  1.00 98.98           O  
ATOM   2362  CB  VAL A 192      13.341  -8.323  77.439  1.00 98.98           C  
ATOM   2363  CG1 VAL A 192      13.232  -7.104  76.522  1.00 98.98           C  
ATOM   2364  CG2 VAL A 192      14.091  -7.955  78.735  1.00 98.98           C  
ATOM   2365  H   VAL A 192      11.053  -8.255  79.368  1.00 98.98           H  
ATOM   2366  HA  VAL A 192      11.564  -9.291  76.661  1.00 98.98           H  
ATOM   2367  HB  VAL A 192      13.980  -9.020  76.899  1.00 98.98           H  
ATOM   2368 HG11 VAL A 192      14.212  -6.663  76.360  1.00 98.98           H  
ATOM   2369 HG12 VAL A 192      12.819  -7.372  75.550  1.00 98.98           H  
ATOM   2370 HG13 VAL A 192      12.596  -6.336  76.956  1.00 98.98           H  
ATOM   2371 HG21 VAL A 192      14.959  -7.336  78.526  1.00 98.98           H  
ATOM   2372 HG22 VAL A 192      13.450  -7.392  79.410  1.00 98.98           H  
ATOM   2373 HG23 VAL A 192      14.456  -8.832  79.269  1.00 98.98           H  
ATOM   2374  N   ALA A 193      12.173 -11.469  77.770  1.00 98.96           N  
ATOM   2375  CA  ALA A 193      12.225 -12.766  78.440  1.00 98.96           C  
ATOM   2376  C   ALA A 193      13.065 -13.793  77.682  1.00 98.96           C  
ATOM   2377  O   ALA A 193      13.294 -13.664  76.480  1.00 98.96           O  
ATOM   2378  CB  ALA A 193      10.797 -13.295  78.668  1.00 98.96           C  
ATOM   2379  H   ALA A 193      12.076 -11.480  76.762  1.00 98.96           H  
ATOM   2380  HA  ALA A 193      12.708 -12.643  79.409  1.00 98.96           H  
ATOM   2381  HB1 ALA A 193      10.800 -14.174  79.314  1.00 98.96           H  
ATOM   2382  HB2 ALA A 193      10.164 -12.548  79.145  1.00 98.96           H  
ATOM   2383  HB3 ALA A 193      10.326 -13.586  77.730  1.00 98.96           H  
ATOM   2384  N   LEU A 194      13.467 -14.810  78.454  1.00 98.92           N  
ATOM   2385  CA  LEU A 194      14.139 -16.034  78.048  1.00 98.92           C  
ATOM   2386  C   LEU A 194      13.381 -17.198  78.704  1.00 98.92           C  
ATOM   2387  O   LEU A 194      13.069 -17.112  79.893  1.00 98.92           O  
ATOM   2388  CB  LEU A 194      15.610 -15.952  78.517  1.00 98.92           C  
ATOM   2389  CG  LEU A 194      16.467 -17.221  78.308  1.00 98.92           C  
ATOM   2390  CD1 LEU A 194      16.497 -17.689  76.838  1.00 98.92           C  
ATOM   2391  CD2 LEU A 194      17.881 -16.993  78.871  1.00 98.92           C  
ATOM   2392  H   LEU A 194      13.221 -14.785  79.436  1.00 98.92           H  
ATOM   2393  HA  LEU A 194      14.093 -16.131  76.965  1.00 98.92           H  
ATOM   2394  HB3 LEU A 194      15.619 -15.717  79.583  1.00 98.92           H  
ATOM   2395  HB2 LEU A 194      16.093 -15.102  78.037  1.00 98.92           H  
ATOM   2396  HG  LEU A 194      16.033 -18.032  78.893  1.00 98.92           H  
ATOM   2397 HD11 LEU A 194      17.491 -17.985  76.503  1.00 98.92           H  
ATOM   2398 HD12 LEU A 194      15.846 -18.553  76.705  1.00 98.92           H  
ATOM   2399 HD13 LEU A 194      16.153 -16.918  76.151  1.00 98.92           H  
ATOM   2400 HD21 LEU A 194      18.664 -17.437  78.260  1.00 98.92           H  
ATOM   2401 HD22 LEU A 194      18.099 -15.930  78.944  1.00 98.92           H  
ATOM   2402 HD23 LEU A 194      17.973 -17.417  79.871  1.00 98.92           H  
ATOM   2403  N   ASP A 195      13.108 -18.260  77.932  1.00 98.73           N  
ATOM   2404  CA  ASP A 195      12.390 -19.455  78.396  1.00 98.73           C  
ATOM   2405  C   ASP A 195      13.366 -20.614  78.696  1.00 98.73           C  
ATOM   2406  O   ASP A 195      14.581 -20.463  78.552  1.00 98.73           O  
ATOM   2407  CB  ASP A 195      11.229 -19.851  77.433  1.00 98.73           C  
ATOM   2408  CG  ASP A 195      11.571 -20.123  75.954  1.00 98.73           C  
ATOM   2409  OD1 ASP A 195      12.719 -20.514  75.668  1.00 98.73           O1-
ATOM   2410  OD2 ASP A 195      10.634 -20.089  75.131  1.00 98.73           O  
ATOM   2411  H   ASP A 195      13.406 -18.271  76.965  1.00 98.73           H  
ATOM   2412  HA  ASP A 195      11.921 -19.236  79.354  1.00 98.73           H  
ATOM   2413  HB3 ASP A 195      10.509 -19.034  77.453  1.00 98.73           H  
ATOM   2414  HB2 ASP A 195      10.682 -20.710  77.825  1.00 98.73           H  
ATOM   2415  N   ALA A 196      12.796 -21.765  79.089  1.00 97.92           N  
ATOM   2416  CA  ALA A 196      13.509 -23.022  79.333  1.00 97.92           C  
ATOM   2417  C   ALA A 196      14.098 -23.678  78.068  1.00 97.92           C  
ATOM   2418  O   ALA A 196      15.022 -24.481  78.193  1.00 97.92           O  
ATOM   2419  CB  ALA A 196      12.543 -23.995  80.030  1.00 97.92           C  
ATOM   2420  H   ALA A 196      11.792 -21.804  79.189  1.00 97.92           H  
ATOM   2421  HA  ALA A 196      14.341 -22.816  80.009  1.00 97.92           H  
ATOM   2422  HB1 ALA A 196      13.041 -24.933  80.281  1.00 97.92           H  
ATOM   2423  HB2 ALA A 196      12.158 -23.575  80.959  1.00 97.92           H  
ATOM   2424  HB3 ALA A 196      11.688 -24.232  79.395  1.00 97.92           H  
ATOM   2425  N   HIS A 197      13.563 -23.325  76.887  1.00 97.55           N  
ATOM   2426  CA  HIS A 197      13.967 -23.844  75.576  1.00 97.55           C  
ATOM   2427  C   HIS A 197      15.118 -23.045  74.927  1.00 97.55           C  
ATOM   2428  O   HIS A 197      15.592 -23.454  73.867  1.00 97.55           O  
ATOM   2429  CB  HIS A 197      12.734 -23.887  74.648  1.00 97.55           C  
ATOM   2430  CG  HIS A 197      11.491 -24.500  75.248  1.00 97.55           C  
ATOM   2431  CD2 HIS A 197      10.353 -23.866  75.705  1.00 97.55           C  
ATOM   2432  ND1 HIS A 197      11.346 -25.879  75.440  1.00 97.55           N  
ATOM   2433  CE1 HIS A 197      10.151 -26.020  76.000  1.00 97.55           C  
ATOM   2434  NE2 HIS A 197       9.518 -24.860  76.183  1.00 97.55           N  
ATOM   2435  H   HIS A 197      12.831 -22.628  76.869  1.00 97.55           H  
ATOM   2436  HA  HIS A 197      14.315 -24.870  75.707  1.00 97.55           H  
ATOM   2437  HB3 HIS A 197      12.974 -24.429  73.732  1.00 97.55           H  
ATOM   2438  HB2 HIS A 197      12.475 -22.876  74.340  1.00 97.55           H  
ATOM   2439  HD2 HIS A 197      10.082 -22.821  75.737  1.00 97.55           H  
ATOM   2440  HE1 HIS A 197       9.734 -26.976  76.282  1.00 97.55           H  
ATOM   2441  HE2 HIS A 197       8.605 -24.729  76.598  1.00 97.55           H  
ATOM   2442  N   GLY A 198      15.551 -21.937  75.558  1.00 98.14           N  
ATOM   2443  CA  GLY A 198      16.658 -21.095  75.101  1.00 98.14           C  
ATOM   2444  C   GLY A 198      16.227 -20.002  74.106  1.00 98.14           C  
ATOM   2445  O   GLY A 198      17.102 -19.324  73.568  1.00 98.14           O  
ATOM   2446  H   GLY A 198      15.089 -21.653  76.411  1.00 98.14           H  
ATOM   2447  HA3 GLY A 198      17.445 -21.703  74.654  1.00 98.14           H  
ATOM   2448  HA2 GLY A 198      17.097 -20.610  75.972  1.00 98.14           H  
ATOM   2449  N   HIS A 199      14.917 -19.817  73.861  1.00 98.79           N  
ATOM   2450  CA  HIS A 199      14.374 -18.792  72.969  1.00 98.79           C  
ATOM   2451  C   HIS A 199      14.164 -17.461  73.696  1.00 98.79           C  
ATOM   2452  O   HIS A 199      13.760 -17.447  74.859  1.00 98.79           O  
ATOM   2453  CB  HIS A 199      13.035 -19.248  72.353  1.00 98.79           C  
ATOM   2454  CG  HIS A 199      13.058 -20.563  71.617  1.00 98.79           C  
ATOM   2455  CD2 HIS A 199      12.307 -21.705  71.818  1.00 98.79           C  
ATOM   2456  ND1 HIS A 199      14.065 -20.896  70.724  1.00 98.79           N1+
ATOM   2457  CE1 HIS A 199      13.863 -22.161  70.362  1.00 98.79           C  
ATOM   2458  NE2 HIS A 199      12.816 -22.692  70.990  1.00 98.79           N  
ATOM   2459  H   HIS A 199      14.231 -20.356  74.377  1.00 98.79           H  
ATOM   2460  HA  HIS A 199      15.085 -18.643  72.160  1.00 98.79           H  
ATOM   2461  HB3 HIS A 199      12.681 -18.487  71.655  1.00 98.79           H  
ATOM   2462  HB2 HIS A 199      12.270 -19.310  73.124  1.00 98.79           H  
ATOM   2463  HD2 HIS A 199      11.467 -21.895  72.471  1.00 98.79           H  
ATOM   2464  HD1 HIS A 199      14.810 -20.283  70.405  1.00 98.79           H  
ATOM   2465  HE1 HIS A 199      14.489 -22.694  69.660  1.00 98.79           H  
ATOM   2466  HE2 HIS A 199      12.475 -23.639  70.901  1.00 98.79           H  
ATOM   2467  N   LEU A 200      14.400 -16.374  72.952  1.00 98.93           N  
ATOM   2468  CA  LEU A 200      14.232 -14.990  73.375  1.00 98.93           C  
ATOM   2469  C   LEU A 200      12.989 -14.373  72.725  1.00 98.93           C  
ATOM   2470  O   LEU A 200      12.563 -14.812  71.658  1.00 98.93           O  
ATOM   2471  CB  LEU A 200      15.499 -14.208  72.963  1.00 98.93           C  
ATOM   2472  CG  LEU A 200      16.710 -14.513  73.866  1.00 98.93           C  
ATOM   2473  CD1 LEU A 200      18.012 -13.980  73.250  1.00 98.93           C  
ATOM   2474  CD2 LEU A 200      16.485 -13.955  75.282  1.00 98.93           C  
ATOM   2475  H   LEU A 200      14.717 -16.498  71.997  1.00 98.93           H  
ATOM   2476  HA  LEU A 200      14.098 -14.946  74.454  1.00 98.93           H  
ATOM   2477  HB3 LEU A 200      15.314 -13.133  72.978  1.00 98.93           H  
ATOM   2478  HB2 LEU A 200      15.742 -14.443  71.925  1.00 98.93           H  
ATOM   2479  HG  LEU A 200      16.826 -15.595  73.951  1.00 98.93           H  
ATOM   2480 HD11 LEU A 200      18.602 -13.422  73.969  1.00 98.93           H  
ATOM   2481 HD12 LEU A 200      18.640 -14.794  72.891  1.00 98.93           H  
ATOM   2482 HD13 LEU A 200      17.818 -13.313  72.413  1.00 98.93           H  
ATOM   2483 HD21 LEU A 200      17.413 -13.761  75.815  1.00 98.93           H  
ATOM   2484 HD22 LEU A 200      15.917 -13.025  75.261  1.00 98.93           H  
ATOM   2485 HD23 LEU A 200      15.918 -14.662  75.881  1.00 98.93           H  
ATOM   2486  N   ALA A 201      12.458 -13.332  73.380  1.00 98.97           N  
ATOM   2487  CA  ALA A 201      11.352 -12.518  72.886  1.00 98.97           C  
ATOM   2488  C   ALA A 201      11.311 -11.182  73.633  1.00 98.97           C  
ATOM   2489  O   ALA A 201      11.786 -11.097  74.766  1.00 98.97           O  
ATOM   2490  CB  ALA A 201      10.022 -13.263  73.051  1.00 98.97           C  
ATOM   2491  H   ALA A 201      12.852 -13.042  74.265  1.00 98.97           H  
ATOM   2492  HA  ALA A 201      11.519 -12.318  71.827  1.00 98.97           H  
ATOM   2493  HB1 ALA A 201       9.191 -12.670  72.669  1.00 98.97           H  
ATOM   2494  HB2 ALA A 201      10.014 -14.215  72.519  1.00 98.97           H  
ATOM   2495  HB3 ALA A 201       9.830 -13.459  74.104  1.00 98.97           H  
ATOM   2496  N   ALA A 202      10.706 -10.177  72.983  1.00 98.98           N  
ATOM   2497  CA  ALA A 202      10.494  -8.837  73.521  1.00 98.98           C  
ATOM   2498  C   ALA A 202       9.095  -8.331  73.161  1.00 98.98           C  
ATOM   2499  O   ALA A 202       8.515  -8.779  72.173  1.00 98.98           O  
ATOM   2500  CB  ALA A 202      11.560  -7.891  72.954  1.00 98.98           C  
ATOM   2501  H   ALA A 202      10.320 -10.345  72.062  1.00 98.98           H  
ATOM   2502  HA  ALA A 202      10.576  -8.855  74.607  1.00 98.98           H  
ATOM   2503  HB1 ALA A 202      11.438  -6.882  73.348  1.00 98.98           H  
ATOM   2504  HB2 ALA A 202      12.563  -8.224  73.217  1.00 98.98           H  
ATOM   2505  HB3 ALA A 202      11.502  -7.832  71.866  1.00 98.98           H  
ATOM   2506  N   ALA A 203       8.604  -7.373  73.959  1.00 98.97           N  
ATOM   2507  CA  ALA A 203       7.363  -6.641  73.731  1.00 98.97           C  
ATOM   2508  C   ALA A 203       7.470  -5.238  74.333  1.00 98.97           C  
ATOM   2509  O   ALA A 203       8.145  -5.055  75.345  1.00 98.97           O  
ATOM   2510  CB  ALA A 203       6.172  -7.410  74.322  1.00 98.97           C  
ATOM   2511  H   ALA A 203       9.140  -7.075  74.764  1.00 98.97           H  
ATOM   2512  HA  ALA A 203       7.220  -6.522  72.658  1.00 98.97           H  
ATOM   2513  HB1 ALA A 203       5.242  -6.863  74.170  1.00 98.97           H  
ATOM   2514  HB2 ALA A 203       6.053  -8.384  73.851  1.00 98.97           H  
ATOM   2515  HB3 ALA A 203       6.293  -7.570  75.393  1.00 98.97           H  
ATOM   2516  N   THR A 204       6.787  -4.272  73.718  1.00 98.93           N  
ATOM   2517  CA  THR A 204       6.857  -2.847  74.035  1.00 98.93           C  
ATOM   2518  C   THR A 204       5.455  -2.261  73.767  1.00 98.93           C  
ATOM   2519  O   THR A 204       4.822  -2.640  72.777  1.00 98.93           O  
ATOM   2520  CB  THR A 204       8.003  -2.184  73.207  1.00 98.93           C  
ATOM   2521  CG2 THR A 204       8.135  -0.686  73.450  1.00 98.93           C  
ATOM   2522  OG1 THR A 204       9.298  -2.690  73.517  1.00 98.93           O  
ATOM   2523  H   THR A 204       6.217  -4.513  72.912  1.00 98.93           H  
ATOM   2524  HA  THR A 204       7.071  -2.720  75.098  1.00 98.93           H  
ATOM   2525  HB  THR A 204       7.802  -2.342  72.147  1.00 98.93           H  
ATOM   2526 HG21 THR A 204       8.943  -0.244  72.867  1.00 98.93           H  
ATOM   2527 HG22 THR A 204       7.221  -0.165  73.174  1.00 98.93           H  
ATOM   2528 HG23 THR A 204       8.341  -0.485  74.503  1.00 98.93           H  
ATOM   2529  HG1 THR A 204       9.935  -2.220  72.974  1.00 98.93           H  
ATOM   2530  N   SER A 205       4.955  -1.351  74.615  1.00 98.86           N  
ATOM   2531  CA  SER A 205       3.674  -0.682  74.452  1.00 98.86           C  
ATOM   2532  C   SER A 205       3.722   0.720  75.071  1.00 98.86           C  
ATOM   2533  O   SER A 205       4.379   0.910  76.093  1.00 98.86           O  
ATOM   2534  CB  SER A 205       2.559  -1.593  74.987  1.00 98.86           C  
ATOM   2535  OG  SER A 205       1.284  -1.036  74.790  1.00 98.86           O  
ATOM   2536  H   SER A 205       5.507  -1.050  75.419  1.00 98.86           H  
ATOM   2537  HA  SER A 205       3.507  -0.536  73.387  1.00 98.86           H  
ATOM   2538  HB3 SER A 205       2.695  -1.773  76.051  1.00 98.86           H  
ATOM   2539  HB2 SER A 205       2.584  -2.562  74.487  1.00 98.86           H  
ATOM   2540  HG  SER A 205       0.647  -1.677  75.092  1.00 98.86           H  
ATOM   2541  N   THR A 206       3.025   1.691  74.467  1.00 98.06           N  
ATOM   2542  CA  THR A 206       2.945   3.068  74.903  1.00 98.06           C  
ATOM   2543  C   THR A 206       1.501   3.582  74.851  1.00 98.06           C  
ATOM   2544  O   THR A 206       0.727   3.228  73.957  1.00 98.06           O  
ATOM   2545  CB  THR A 206       3.948   3.926  74.090  1.00 98.06           C  
ATOM   2546  CG2 THR A 206       3.547   4.196  72.635  1.00 98.06           C  
ATOM   2547  OG1 THR A 206       4.121   5.176  74.719  1.00 98.06           O  
ATOM   2548  H   THR A 206       2.467   1.440  73.653  1.00 98.06           H  
ATOM   2549  HA  THR A 206       3.242   3.105  75.952  1.00 98.06           H  
ATOM   2550  HB  THR A 206       4.910   3.423  74.065  1.00 98.06           H  
ATOM   2551 HG21 THR A 206       4.330   4.724  72.091  1.00 98.06           H  
ATOM   2552 HG22 THR A 206       3.370   3.253  72.129  1.00 98.06           H  
ATOM   2553 HG23 THR A 206       2.633   4.783  72.548  1.00 98.06           H  
ATOM   2554  HG1 THR A 206       4.779   5.672  74.242  1.00 98.06           H  
ATOM   2555  N   GLY A 207       1.193   4.514  75.758  1.00 96.26           N  
ATOM   2556  CA  GLY A 207       0.085   5.456  75.659  1.00 96.26           C  
ATOM   2557  C   GLY A 207       0.432   6.695  74.824  1.00 96.26           C  
ATOM   2558  O   GLY A 207      -0.408   7.574  74.656  1.00 96.26           O  
ATOM   2559  H   GLY A 207       1.873   4.676  76.493  1.00 96.26           H  
ATOM   2560  HA3 GLY A 207      -0.186   5.778  76.663  1.00 96.26           H  
ATOM   2561  HA2 GLY A 207      -0.792   4.986  75.227  1.00 96.26           H  
ATOM   2562  N   GLY A 208       1.668   6.783  74.318  1.00 93.12           N  
ATOM   2563  CA  GLY A 208       2.200   7.915  73.580  1.00 93.12           C  
ATOM   2564  C   GLY A 208       3.040   8.789  74.508  1.00 93.12           C  
ATOM   2565  O   GLY A 208       3.724   8.281  75.399  1.00 93.12           O  
ATOM   2566  H   GLY A 208       2.334   6.055  74.558  1.00 93.12           H  
ATOM   2567  HA3 GLY A 208       1.401   8.493  73.114  1.00 93.12           H  
ATOM   2568  HA2 GLY A 208       2.837   7.541  72.778  1.00 93.12           H  
ATOM   2569  N   ILE A 209       2.983  10.105  74.303  1.00 89.98           N  
ATOM   2570  CA  ILE A 209       3.682  11.127  75.067  1.00 89.98           C  
ATOM   2571  C   ILE A 209       2.700  12.306  75.213  1.00 89.98           C  
ATOM   2572  O   ILE A 209       1.877  12.532  74.321  1.00 89.98           O  
ATOM   2573  CB  ILE A 209       5.082  11.383  74.439  1.00 89.98           C  
ATOM   2574  CG1 ILE A 209       5.999  12.216  75.358  1.00 89.98           C  
ATOM   2575  CG2 ILE A 209       5.015  11.973  73.015  1.00 89.98           C  
ATOM   2576  CD1 ILE A 209       7.485  12.140  74.969  1.00 89.98           C  
ATOM   2577  H   ILE A 209       2.306  10.477  73.651  1.00 89.98           H  
ATOM   2578  HA  ILE A 209       3.844  10.735  76.074  1.00 89.98           H  
ATOM   2579  HB  ILE A 209       5.555  10.402  74.349  1.00 89.98           H  
ATOM   2580 HG13 ILE A 209       5.907  11.853  76.382  1.00 89.98           H  
ATOM   2581 HG12 ILE A 209       5.672  13.257  75.375  1.00 89.98           H  
ATOM   2582 HG21 ILE A 209       5.994  11.971  72.537  1.00 89.98           H  
ATOM   2583 HG22 ILE A 209       4.354  11.394  72.372  1.00 89.98           H  
ATOM   2584 HG23 ILE A 209       4.657  13.003  73.029  1.00 89.98           H  
ATOM   2585 HD11 ILE A 209       8.101  12.677  75.692  1.00 89.98           H  
ATOM   2586 HD12 ILE A 209       7.837  11.108  74.940  1.00 89.98           H  
ATOM   2587 HD13 ILE A 209       7.674  12.584  73.992  1.00 89.98           H  
ATOM   2588  N   THR A 210       2.700  12.982  76.369  1.00 89.44           N  
ATOM   2589  CA  THR A 210       1.640  13.895  76.810  1.00 89.44           C  
ATOM   2590  C   THR A 210       1.579  15.140  75.904  1.00 89.44           C  
ATOM   2591  O   THR A 210       2.586  15.816  75.696  1.00 89.44           O  
ATOM   2592  CB  THR A 210       1.902  14.328  78.283  1.00 89.44           C  
ATOM   2593  CG2 THR A 210       0.704  15.048  78.929  1.00 89.44           C  
ATOM   2594  OG1 THR A 210       2.208  13.221  79.121  1.00 89.44           O  
ATOM   2595  H   THR A 210       3.389  12.757  77.072  1.00 89.44           H  
ATOM   2596  HA  THR A 210       0.694  13.355  76.748  1.00 89.44           H  
ATOM   2597  HB  THR A 210       2.767  14.995  78.313  1.00 89.44           H  
ATOM   2598 HG21 THR A 210       0.931  15.334  79.956  1.00 89.44           H  
ATOM   2599 HG22 THR A 210       0.455  15.967  78.398  1.00 89.44           H  
ATOM   2600 HG23 THR A 210      -0.189  14.422  78.946  1.00 89.44           H  
ATOM   2601  HG1 THR A 210       1.475  12.625  79.144  1.00 89.44           H  
ATOM   2602  N   ASN A 211       0.385  15.426  75.372  1.00 90.31           N  
ATOM   2603  CA  ASN A 211       0.058  16.505  74.434  1.00 90.31           C  
ATOM   2604  C   ASN A 211       0.705  16.304  73.042  1.00 90.31           C  
ATOM   2605  O   ASN A 211       1.003  17.292  72.371  1.00 90.31           O  
ATOM   2606  CB  ASN A 211       0.369  17.892  75.071  1.00 90.31           C  
ATOM   2607  CG  ASN A 211      -0.507  19.041  74.562  1.00 90.31           C  
ATOM   2608  ND2 ASN A 211      -1.704  19.207  75.129  1.00 90.31           N  
ATOM   2609  OD1 ASN A 211      -0.100  19.789  73.677  1.00 90.31           O  
ATOM   2610  H   ASN A 211      -0.381  14.800  75.587  1.00 90.31           H  
ATOM   2611  HA  ASN A 211      -1.010  16.455  74.215  1.00 90.31           H  
ATOM   2612  HB3 ASN A 211       1.424  18.151  74.968  1.00 90.31           H  
ATOM   2613  HB2 ASN A 211       0.185  17.834  76.145  1.00 90.31           H  
ATOM   2614 HD22 ASN A 211      -2.297  19.968  74.831  1.00 90.31           H  
ATOM   2615 HD21 ASN A 211      -2.017  18.599  75.872  1.00 90.31           H  
ATOM   2616  N   LYS A 212       0.944  15.047  72.613  1.00 90.44           N  
ATOM   2617  CA  LYS A 212       1.490  14.744  71.284  1.00 90.44           C  
ATOM   2618  C   LYS A 212       0.515  15.146  70.166  1.00 90.44           C  
ATOM   2619  O   LYS A 212      -0.707  15.084  70.345  1.00 90.44           O  
ATOM   2620  CB  LYS A 212       1.899  13.251  71.131  1.00 90.44           C  
ATOM   2621  CG  LYS A 212       0.791  12.166  71.087  1.00 90.44           C  
ATOM   2622  CD  LYS A 212       1.335  10.785  70.646  1.00 90.44           C  
ATOM   2623  CE  LYS A 212       0.244   9.715  70.436  1.00 90.44           C  
ATOM   2624  NZ  LYS A 212       0.781   8.461  69.867  1.00 90.44           N1+
ATOM   2625  H   LYS A 212       0.779  14.276  73.247  1.00 90.44           H  
ATOM   2626  HA  LYS A 212       2.395  15.346  71.172  1.00 90.44           H  
ATOM   2627  HB3 LYS A 212       2.615  13.003  71.910  1.00 90.44           H  
ATOM   2628  HB2 LYS A 212       2.462  13.183  70.200  1.00 90.44           H  
ATOM   2629  HG3 LYS A 212       0.013  12.459  70.382  1.00 90.44           H  
ATOM   2630  HG2 LYS A 212       0.307  12.090  72.062  1.00 90.44           H  
ATOM   2631  HD3 LYS A 212       2.071  10.429  71.367  1.00 90.44           H  
ATOM   2632  HD2 LYS A 212       1.864  10.904  69.700  1.00 90.44           H  
ATOM   2633  HE3 LYS A 212      -0.509  10.096  69.747  1.00 90.44           H  
ATOM   2634  HE2 LYS A 212      -0.261   9.488  71.376  1.00 90.44           H  
ATOM   2635  HZ1 LYS A 212       1.173   8.642  68.951  1.00 90.44           H  
ATOM   2636  HZ2 LYS A 212       1.496   8.067  70.460  1.00 90.44           H  
ATOM   2637  HZ3 LYS A 212       0.037   7.784  69.770  1.00 90.44           H  
ATOM   2638  N   GLN A 213       1.064  15.516  69.003  1.00 92.78           N  
ATOM   2639  CA  GLN A 213       0.312  15.752  67.770  1.00 92.78           C  
ATOM   2640  C   GLN A 213      -0.381  14.470  67.279  1.00 92.78           C  
ATOM   2641  O   GLN A 213       0.150  13.376  67.477  1.00 92.78           O  
ATOM   2642  CB  GLN A 213       1.245  16.337  66.694  1.00 92.78           C  
ATOM   2643  CG  GLN A 213       1.734  17.759  67.037  1.00 92.78           C  
ATOM   2644  CD  GLN A 213       2.528  18.431  65.913  1.00 92.78           C  
ATOM   2645  NE2 GLN A 213       3.254  19.497  66.251  1.00 92.78           N  
ATOM   2646  OE1 GLN A 213       2.476  18.024  64.754  1.00 92.78           O  
ATOM   2647  H   GLN A 213       2.070  15.570  68.932  1.00 92.78           H  
ATOM   2648  HA  GLN A 213      -0.462  16.488  67.988  1.00 92.78           H  
ATOM   2649  HB3 GLN A 213       0.707  16.366  65.744  1.00 92.78           H  
ATOM   2650  HB2 GLN A 213       2.102  15.678  66.543  1.00 92.78           H  
ATOM   2651  HG3 GLN A 213       2.352  17.731  67.936  1.00 92.78           H  
ATOM   2652  HG2 GLN A 213       0.879  18.396  67.265  1.00 92.78           H  
ATOM   2653 HE22 GLN A 213       3.785  19.991  65.548  1.00 92.78           H  
ATOM   2654 HE21 GLN A 213       3.276  19.820  67.207  1.00 92.78           H  
ATOM   2655  N   ALA A 214      -1.560  14.634  66.657  1.00 93.80           N  
ATOM   2656  CA  ALA A 214      -2.353  13.534  66.108  1.00 93.80           C  
ATOM   2657  C   ALA A 214      -1.583  12.769  65.021  1.00 93.80           C  
ATOM   2658  O   ALA A 214      -0.974  13.389  64.150  1.00 93.80           O  
ATOM   2659  CB  ALA A 214      -3.678  14.084  65.562  1.00 93.80           C  
ATOM   2660  H   ALA A 214      -1.934  15.561  66.524  1.00 93.80           H  
ATOM   2661  HA  ALA A 214      -2.581  12.852  66.930  1.00 93.80           H  
ATOM   2662  HB1 ALA A 214      -4.304  13.280  65.171  1.00 93.80           H  
ATOM   2663  HB2 ALA A 214      -4.246  14.587  66.344  1.00 93.80           H  
ATOM   2664  HB3 ALA A 214      -3.514  14.800  64.755  1.00 93.80           H  
ATOM   2665  N   GLY A 215      -1.610  11.435  65.131  1.00 97.60           N  
ATOM   2666  CA  GLY A 215      -0.912  10.499  64.259  1.00 97.60           C  
ATOM   2667  C   GLY A 215       0.601  10.432  64.508  1.00 97.60           C  
ATOM   2668  O   GLY A 215       1.269   9.769  63.726  1.00 97.60           O  
ATOM   2669  H   GLY A 215      -2.125  11.020  65.900  1.00 97.60           H  
ATOM   2670  HA3 GLY A 215      -1.086  10.732  63.211  1.00 97.60           H  
ATOM   2671  HA2 GLY A 215      -1.334   9.508  64.425  1.00 97.60           H  
ATOM   2672  N   ARG A 216       1.177  11.104  65.519  1.00 97.20           N  
ATOM   2673  CA  ARG A 216       2.608  10.988  65.817  1.00 97.20           C  
ATOM   2674  C   ARG A 216       2.885   9.577  66.362  1.00 97.20           C  
ATOM   2675  O   ARG A 216       2.322   9.189  67.389  1.00 97.20           O  
ATOM   2676  CB  ARG A 216       3.031  12.072  66.834  1.00 97.20           C  
ATOM   2677  CG  ARG A 216       4.500  11.999  67.318  1.00 97.20           C  
ATOM   2678  CD  ARG A 216       4.681  11.231  68.640  1.00 97.20           C  
ATOM   2679  NE  ARG A 216       6.079  11.118  69.077  1.00 97.20           N  
ATOM   2680  CZ  ARG A 216       6.507  10.268  70.025  1.00 97.20           C  
ATOM   2681  NH1 ARG A 216       5.667   9.412  70.620  1.00 97.20           N  
ATOM   2682  NH2 ARG A 216       7.790  10.271  70.388  1.00 97.20           N1+
ATOM   2683  H   ARG A 216       0.600  11.665  66.132  1.00 97.20           H  
ATOM   2684  HA  ARG A 216       3.175  11.144  64.896  1.00 97.20           H  
ATOM   2685  HB3 ARG A 216       2.365  12.063  67.696  1.00 97.20           H  
ATOM   2686  HB2 ARG A 216       2.879  13.042  66.360  1.00 97.20           H  
ATOM   2687  HG3 ARG A 216       4.828  13.018  67.495  1.00 97.20           H  
ATOM   2688  HG2 ARG A 216       5.150  11.602  66.536  1.00 97.20           H  
ATOM   2689  HD3 ARG A 216       4.299  10.219  68.549  1.00 97.20           H  
ATOM   2690  HD2 ARG A 216       4.118  11.713  69.438  1.00 97.20           H  
ATOM   2691  HE  ARG A 216       6.764  11.716  68.625  1.00 97.20           H  
ATOM   2692 HH12 ARG A 216       6.024   8.731  71.290  1.00 97.20           H  
ATOM   2693 HH11 ARG A 216       4.708   9.340  70.327  1.00 97.20           H  
ATOM   2694 HH22 ARG A 216       8.142   9.629  71.092  1.00 97.20           H  
ATOM   2695 HH21 ARG A 216       8.466  10.897  69.953  1.00 97.20           H  
ATOM   2696  N   VAL A 217       3.766   8.845  65.682  1.00 98.02           N  
ATOM   2697  CA  VAL A 217       4.161   7.480  66.005  1.00 98.02           C  
ATOM   2698  C   VAL A 217       5.436   7.578  66.868  1.00 98.02           C  
ATOM   2699  O   VAL A 217       6.307   8.412  66.608  1.00 98.02           O  
ATOM   2700  CB  VAL A 217       4.443   6.732  64.669  1.00 98.02           C  
ATOM   2701  CG1 VAL A 217       4.745   5.238  64.863  1.00 98.02           C  
ATOM   2702  CG2 VAL A 217       3.273   6.870  63.674  1.00 98.02           C  
ATOM   2703  H   VAL A 217       4.255   9.281  64.909  1.00 98.02           H  
ATOM   2704  HA  VAL A 217       3.365   6.973  66.554  1.00 98.02           H  
ATOM   2705  HB  VAL A 217       5.323   7.177  64.206  1.00 98.02           H  
ATOM   2706 HG11 VAL A 217       4.954   4.751  63.910  1.00 98.02           H  
ATOM   2707 HG12 VAL A 217       5.615   5.071  65.496  1.00 98.02           H  
ATOM   2708 HG13 VAL A 217       3.892   4.733  65.309  1.00 98.02           H  
ATOM   2709 HG21 VAL A 217       3.427   6.256  62.789  1.00 98.02           H  
ATOM   2710 HG22 VAL A 217       2.331   6.560  64.129  1.00 98.02           H  
ATOM   2711 HG23 VAL A 217       3.151   7.895  63.327  1.00 98.02           H  
ATOM   2712  N   GLY A 218       5.525   6.754  67.918  1.00 96.48           N  
ATOM   2713  CA  GLY A 218       6.703   6.634  68.776  1.00 96.48           C  
ATOM   2714  C   GLY A 218       7.710   5.603  68.252  1.00 96.48           C  
ATOM   2715  O   GLY A 218       7.580   5.108  67.136  1.00 96.48           O  
ATOM   2716  H   GLY A 218       4.762   6.111  68.079  1.00 96.48           H  
ATOM   2717  HA3 GLY A 218       6.364   6.325  69.764  1.00 96.48           H  
ATOM   2718  HA2 GLY A 218       7.204   7.597  68.892  1.00 96.48           H  
ATOM   2719  N   ASP A 219       8.697   5.234  69.078  1.00 96.77           N  
ATOM   2720  CA  ASP A 219       9.625   4.116  68.827  1.00 96.77           C  
ATOM   2721  C   ASP A 219       8.944   2.769  69.156  1.00 96.77           C  
ATOM   2722  O   ASP A 219       9.265   1.752  68.550  1.00 96.77           O  
ATOM   2723  CB  ASP A 219      10.900   4.265  69.710  1.00 96.77           C  
ATOM   2724  CG  ASP A 219      10.718   4.339  71.235  1.00 96.77           C  
ATOM   2725  OD1 ASP A 219       9.625   4.748  71.679  1.00 96.77           O1-
ATOM   2726  OD2 ASP A 219      11.695   4.037  71.951  1.00 96.77           O  
ATOM   2727  H   ASP A 219       8.766   5.679  69.984  1.00 96.77           H  
ATOM   2728  HA  ASP A 219       9.915   4.107  67.775  1.00 96.77           H  
ATOM   2729  HB3 ASP A 219      11.434   5.162  69.407  1.00 96.77           H  
ATOM   2730  HB2 ASP A 219      11.578   3.437  69.496  1.00 96.77           H  
ATOM   2731  N   ALA A 220       7.982   2.780  70.091  1.00 98.16           N  
ATOM   2732  CA  ALA A 220       7.183   1.659  70.593  1.00 98.16           C  
ATOM   2733  C   ALA A 220       6.647   0.623  69.578  1.00 98.16           C  
ATOM   2734  O   ALA A 220       6.749  -0.569  69.874  1.00 98.16           O  
ATOM   2735  CB  ALA A 220       6.075   2.185  71.512  1.00 98.16           C  
ATOM   2736  H   ALA A 220       7.896   3.660  70.575  1.00 98.16           H  
ATOM   2737  HA  ALA A 220       7.880   1.107  71.224  1.00 98.16           H  
ATOM   2738  HB1 ALA A 220       5.557   1.369  72.019  1.00 98.16           H  
ATOM   2739  HB2 ALA A 220       6.482   2.844  72.276  1.00 98.16           H  
ATOM   2740  HB3 ALA A 220       5.333   2.754  70.960  1.00 98.16           H  
ATOM   2741  N   PRO A 221       6.052   1.012  68.425  1.00 98.84           N  
ATOM   2742  CA  PRO A 221       5.587   0.056  67.413  1.00 98.84           C  
ATOM   2743  C   PRO A 221       6.683  -0.351  66.407  1.00 98.84           C  
ATOM   2744  O   PRO A 221       6.465  -1.268  65.616  1.00 98.84           O  
ATOM   2745  CB  PRO A 221       4.487   0.817  66.670  1.00 98.84           C  
ATOM   2746  CG  PRO A 221       4.941   2.265  66.709  1.00 98.84           C  
ATOM   2747  CD  PRO A 221       5.675   2.377  68.041  1.00 98.84           C  
ATOM   2748  HA  PRO A 221       5.156  -0.828  67.872  1.00 98.84           H  
ATOM   2749  HB3 PRO A 221       3.562   0.712  67.231  1.00 98.84           H  
ATOM   2750  HB2 PRO A 221       4.300   0.451  65.659  1.00 98.84           H  
ATOM   2751  HG3 PRO A 221       4.122   2.975  66.645  1.00 98.84           H  
ATOM   2752  HG2 PRO A 221       5.615   2.467  65.879  1.00 98.84           H  
ATOM   2753  HD2 PRO A 221       6.545   3.006  67.906  1.00 98.84           H  
ATOM   2754  HD3 PRO A 221       5.039   2.835  68.792  1.00 98.84           H  
ATOM   2755  N   LEU A 222       7.821   0.353  66.381  1.00 98.86           N  
ATOM   2756  CA  LEU A 222       8.808   0.263  65.319  1.00 98.86           C  
ATOM   2757  C   LEU A 222       9.894  -0.729  65.751  1.00 98.86           C  
ATOM   2758  O   LEU A 222      10.638  -0.516  66.716  1.00 98.86           O  
ATOM   2759  CB  LEU A 222       9.409   1.667  65.068  1.00 98.86           C  
ATOM   2760  CG  LEU A 222       8.379   2.755  64.681  1.00 98.86           C  
ATOM   2761  CD1 LEU A 222       9.071   4.062  64.281  1.00 98.86           C  
ATOM   2762  CD2 LEU A 222       7.418   2.299  63.575  1.00 98.86           C  
ATOM   2763  H   LEU A 222       8.039   0.995  67.134  1.00 98.86           H  
ATOM   2764  HA  LEU A 222       8.348  -0.091  64.394  1.00 98.86           H  
ATOM   2765  HB3 LEU A 222      10.162   1.587  64.282  1.00 98.86           H  
ATOM   2766  HB2 LEU A 222       9.936   2.009  65.957  1.00 98.86           H  
ATOM   2767  HG  LEU A 222       7.783   2.980  65.564  1.00 98.86           H  
ATOM   2768 HD11 LEU A 222       9.687   3.941  63.389  1.00 98.86           H  
ATOM   2769 HD12 LEU A 222       8.342   4.848  64.080  1.00 98.86           H  
ATOM   2770 HD13 LEU A 222       9.706   4.420  65.088  1.00 98.86           H  
ATOM   2771 HD21 LEU A 222       6.831   3.131  63.188  1.00 98.86           H  
ATOM   2772 HD22 LEU A 222       7.965   1.854  62.747  1.00 98.86           H  
ATOM   2773 HD23 LEU A 222       6.714   1.550  63.934  1.00 98.86           H  
ATOM   2774  N   ILE A 223       9.960  -1.839  65.013  1.00 98.86           N  
ATOM   2775  CA  ILE A 223      10.879  -2.953  65.217  1.00 98.86           C  
ATOM   2776  C   ILE A 223      12.323  -2.508  64.933  1.00 98.86           C  
ATOM   2777  O   ILE A 223      12.583  -1.886  63.904  1.00 98.86           O  
ATOM   2778  CB  ILE A 223      10.524  -4.151  64.291  1.00 98.86           C  
ATOM   2779  CG1 ILE A 223       9.056  -4.610  64.469  1.00 98.86           C  
ATOM   2780  CG2 ILE A 223      11.489  -5.352  64.414  1.00 98.86           C  
ATOM   2781  CD1 ILE A 223       8.679  -5.045  65.896  1.00 98.86           C  
ATOM   2782  H   ILE A 223       9.362  -1.907  64.202  1.00 98.86           H  
ATOM   2783  HA  ILE A 223      10.798  -3.268  66.257  1.00 98.86           H  
ATOM   2784  HB  ILE A 223      10.607  -3.795  63.264  1.00 98.86           H  
ATOM   2785 HG13 ILE A 223       8.846  -5.419  63.770  1.00 98.86           H  
ATOM   2786 HG12 ILE A 223       8.382  -3.807  64.170  1.00 98.86           H  
ATOM   2787 HG21 ILE A 223      11.147  -6.196  63.815  1.00 98.86           H  
ATOM   2788 HG22 ILE A 223      12.494  -5.112  64.066  1.00 98.86           H  
ATOM   2789 HG23 ILE A 223      11.571  -5.687  65.447  1.00 98.86           H  
ATOM   2790 HD11 ILE A 223       7.678  -5.478  65.911  1.00 98.86           H  
ATOM   2791 HD12 ILE A 223       9.366  -5.793  66.291  1.00 98.86           H  
ATOM   2792 HD13 ILE A 223       8.674  -4.198  66.582  1.00 98.86           H  
ATOM   2793  N   GLY A 224      13.214  -2.821  65.882  1.00 98.74           N  
ATOM   2794  CA  GLY A 224      14.620  -2.444  65.873  1.00 98.74           C  
ATOM   2795  C   GLY A 224      14.869  -1.061  66.484  1.00 98.74           C  
ATOM   2796  O   GLY A 224      16.017  -0.770  66.806  1.00 98.74           O  
ATOM   2797  H   GLY A 224      12.892  -3.331  66.696  1.00 98.74           H  
ATOM   2798  HA3 GLY A 224      15.013  -2.445  64.861  1.00 98.74           H  
ATOM   2799  HA2 GLY A 224      15.173  -3.191  66.440  1.00 98.74           H  
ATOM   2800  N   ALA A 225      13.837  -0.224  66.656  1.00 98.20           N  
ATOM   2801  CA  ALA A 225      13.943   1.063  67.330  1.00 98.20           C  
ATOM   2802  C   ALA A 225      13.606   0.853  68.809  1.00 98.20           C  
ATOM   2803  O   ALA A 225      14.483   1.029  69.653  1.00 98.20           O  
ATOM   2804  CB  ALA A 225      12.951   2.062  66.716  1.00 98.20           C  
ATOM   2805  H   ALA A 225      12.921  -0.527  66.348  1.00 98.20           H  
ATOM   2806  HA  ALA A 225      14.951   1.471  67.250  1.00 98.20           H  
ATOM   2807  HB1 ALA A 225      13.005   3.024  67.227  1.00 98.20           H  
ATOM   2808  HB2 ALA A 225      13.169   2.233  65.661  1.00 98.20           H  
ATOM   2809  HB3 ALA A 225      11.923   1.719  66.790  1.00 98.20           H  
ATOM   2810  N   GLY A 226      12.363   0.442  69.108  1.00 98.14           N  
ATOM   2811  CA  GLY A 226      11.840   0.334  70.470  1.00 98.14           C  
ATOM   2812  C   GLY A 226      11.630  -1.098  70.972  1.00 98.14           C  
ATOM   2813  O   GLY A 226      11.241  -1.300  72.124  1.00 98.14           O  
ATOM   2814  H   GLY A 226      11.698   0.311  68.349  1.00 98.14           H  
ATOM   2815  HA3 GLY A 226      10.886   0.857  70.524  1.00 98.14           H  
ATOM   2816  HA2 GLY A 226      12.500   0.847  71.157  1.00 98.14           H  
ATOM   2817  N   CYS A 227      11.841  -2.103  70.119  1.00 98.92           N  
ATOM   2818  CA  CYS A 227      11.543  -3.509  70.387  1.00 98.92           C  
ATOM   2819  C   CYS A 227      12.349  -4.370  69.411  1.00 98.92           C  
ATOM   2820  O   CYS A 227      12.274  -4.128  68.208  1.00 98.92           O  
ATOM   2821  CB  CYS A 227      10.033  -3.797  70.266  1.00 98.92           C  
ATOM   2822  SG  CYS A 227       9.596  -5.522  70.641  1.00 98.92           S  
ATOM   2823  H   CYS A 227      12.160  -1.890  69.185  1.00 98.92           H  
ATOM   2824  HA  CYS A 227      11.863  -3.746  71.402  1.00 98.92           H  
ATOM   2825  HB3 CYS A 227       9.703  -3.575  69.250  1.00 98.92           H  
ATOM   2826  HB2 CYS A 227       9.464  -3.149  70.929  1.00 98.92           H  
ATOM   2827  HG  CYS A 227       8.287  -5.377  70.419  1.00 98.92           H  
ATOM   2828  N   TYR A 228      13.071  -5.374  69.927  1.00 98.95           N  
ATOM   2829  CA  TYR A 228      13.803  -6.330  69.099  1.00 98.95           C  
ATOM   2830  C   TYR A 228      14.014  -7.650  69.853  1.00 98.95           C  
ATOM   2831  O   TYR A 228      14.095  -7.633  71.078  1.00 98.95           O  
ATOM   2832  CB  TYR A 228      15.140  -5.712  68.626  1.00 98.95           C  
ATOM   2833  CG  TYR A 228      15.824  -6.547  67.562  1.00 98.95           C  
ATOM   2834  CD1 TYR A 228      16.917  -7.374  67.889  1.00 98.95           C  
ATOM   2835  CD2 TYR A 228      15.296  -6.563  66.256  1.00 98.95           C  
ATOM   2836  CE1 TYR A 228      17.450  -8.246  66.922  1.00 98.95           C  
ATOM   2837  CE2 TYR A 228      15.831  -7.436  65.292  1.00 98.95           C  
ATOM   2838  CZ  TYR A 228      16.900  -8.289  65.626  1.00 98.95           C  
ATOM   2839  OH  TYR A 228      17.403  -9.151  64.696  1.00 98.95           O  
ATOM   2840  H   TYR A 228      13.094  -5.533  70.926  1.00 98.95           H  
ATOM   2841  HA  TYR A 228      13.187  -6.558  68.228  1.00 98.95           H  
ATOM   2842  HB3 TYR A 228      15.812  -5.563  69.473  1.00 98.95           H  
ATOM   2843  HB2 TYR A 228      14.973  -4.723  68.201  1.00 98.95           H  
ATOM   2844  HD1 TYR A 228      17.320  -7.377  68.892  1.00 98.95           H  
ATOM   2845  HD2 TYR A 228      14.458  -5.932  65.998  1.00 98.95           H  
ATOM   2846  HE1 TYR A 228      18.270  -8.896  67.183  1.00 98.95           H  
ATOM   2847  HE2 TYR A 228      15.418  -7.439  64.298  1.00 98.95           H  
ATOM   2848  HH  TYR A 228      16.938  -9.109  63.856  1.00 98.95           H  
ATOM   2849  N   ALA A 229      14.141  -8.759  69.104  1.00 98.94           N  
ATOM   2850  CA  ALA A 229      14.502 -10.076  69.625  1.00 98.94           C  
ATOM   2851  C   ALA A 229      15.181 -10.927  68.547  1.00 98.94           C  
ATOM   2852  O   ALA A 229      14.795 -10.863  67.379  1.00 98.94           O  
ATOM   2853  CB  ALA A 229      13.268 -10.781  70.207  1.00 98.94           C  
ATOM   2854  H   ALA A 229      14.068  -8.697  68.098  1.00 98.94           H  
ATOM   2855  HA  ALA A 229      15.233  -9.939  70.418  1.00 98.94           H  
ATOM   2856  HB1 ALA A 229      13.534 -11.755  70.620  1.00 98.94           H  
ATOM   2857  HB2 ALA A 229      12.823 -10.197  71.013  1.00 98.94           H  
ATOM   2858  HB3 ALA A 229      12.502 -10.941  69.449  1.00 98.94           H  
ATOM   2859  N   ASN A 230      16.167 -11.727  68.987  1.00 98.68           N  
ATOM   2860  CA  ASN A 230      16.987 -12.629  68.175  1.00 98.68           C  
ATOM   2861  C   ASN A 230      17.764 -13.534  69.144  1.00 98.68           C  
ATOM   2862  O   ASN A 230      18.484 -13.008  69.992  1.00 98.68           O  
ATOM   2863  CB  ASN A 230      17.909 -11.786  67.251  1.00 98.68           C  
ATOM   2864  CG  ASN A 230      18.873 -12.552  66.334  1.00 98.68           C  
ATOM   2865  ND2 ASN A 230      19.678 -11.808  65.574  1.00 98.68           N  
ATOM   2866  OD1 ASN A 230      18.889 -13.781  66.288  1.00 98.68           O  
ATOM   2867  H   ASN A 230      16.416 -11.699  69.966  1.00 98.68           H  
ATOM   2868  HA  ASN A 230      16.322 -13.236  67.561  1.00 98.68           H  
ATOM   2869  HB3 ASN A 230      18.496 -11.099  67.860  1.00 98.68           H  
ATOM   2870  HB2 ASN A 230      17.296 -11.167  66.598  1.00 98.68           H  
ATOM   2871 HD22 ASN A 230      20.334 -12.249  64.945  1.00 98.68           H  
ATOM   2872 HD21 ASN A 230      19.633 -10.800  65.613  1.00 98.68           H  
ATOM   2873  N   ASP A 231      17.635 -14.865  68.984  1.00 98.21           N  
ATOM   2874  CA  ASP A 231      18.330 -15.884  69.795  1.00 98.21           C  
ATOM   2875  C   ASP A 231      19.865 -15.837  69.707  1.00 98.21           C  
ATOM   2876  O   ASP A 231      20.522 -16.216  70.677  1.00 98.21           O  
ATOM   2877  CB  ASP A 231      17.886 -17.341  69.503  1.00 98.21           C  
ATOM   2878  CG  ASP A 231      16.427 -17.711  69.804  1.00 98.21           C  
ATOM   2879  OD1 ASP A 231      15.660 -16.847  70.282  1.00 98.21           O1-
ATOM   2880  OD2 ASP A 231      16.104 -18.897  69.575  1.00 98.21           O  
ATOM   2881  H   ASP A 231      17.014 -15.222  68.270  1.00 98.21           H  
ATOM   2882  HA  ASP A 231      18.080 -15.670  70.834  1.00 98.21           H  
ATOM   2883  HB3 ASP A 231      18.513 -18.040  70.061  1.00 98.21           H  
ATOM   2884  HB2 ASP A 231      18.052 -17.552  68.445  1.00 98.21           H  
ATOM   2885  N   ALA A 232      20.410 -15.374  68.569  1.00 97.17           N  
ATOM   2886  CA  ALA A 232      21.849 -15.222  68.346  1.00 97.17           C  
ATOM   2887  C   ALA A 232      22.502 -14.107  69.186  1.00 97.17           C  
ATOM   2888  O   ALA A 232      23.728 -14.092  69.293  1.00 97.17           O  
ATOM   2889  CB  ALA A 232      22.089 -14.968  66.849  1.00 97.17           C  
ATOM   2890  H   ALA A 232      19.806 -15.074  67.816  1.00 97.17           H  
ATOM   2891  HA  ALA A 232      22.333 -16.163  68.612  1.00 97.17           H  
ATOM   2892  HB1 ALA A 232      23.154 -14.932  66.619  1.00 97.17           H  
ATOM   2893  HB2 ALA A 232      21.651 -15.759  66.241  1.00 97.17           H  
ATOM   2894  HB3 ALA A 232      21.653 -14.021  66.530  1.00 97.17           H  
ATOM   2895  N   THR A 233      21.686 -13.193  69.737  1.00 98.42           N  
ATOM   2896  CA  THR A 233      22.120 -11.993  70.445  1.00 98.42           C  
ATOM   2897  C   THR A 233      21.242 -11.807  71.704  1.00 98.42           C  
ATOM   2898  O   THR A 233      21.581 -12.388  72.734  1.00 98.42           O  
ATOM   2899  CB  THR A 233      22.086 -10.752  69.504  1.00 98.42           C  
ATOM   2900  CG2 THR A 233      23.062 -10.850  68.322  1.00 98.42           C  
ATOM   2901  OG1 THR A 233      20.800 -10.514  68.962  1.00 98.42           O  
ATOM   2902  H   THR A 233      20.687 -13.283  69.613  1.00 98.42           H  
ATOM   2903  HA  THR A 233      23.144 -12.120  70.800  1.00 98.42           H  
ATOM   2904  HB  THR A 233      22.357  -9.872  70.087  1.00 98.42           H  
ATOM   2905 HG21 THR A 233      22.983  -9.975  67.681  1.00 98.42           H  
ATOM   2906 HG22 THR A 233      24.094 -10.920  68.667  1.00 98.42           H  
ATOM   2907 HG23 THR A 233      22.858 -11.715  67.691  1.00 98.42           H  
ATOM   2908  HG1 THR A 233      20.858  -9.781  68.338  1.00 98.42           H  
ATOM   2909  N   CYS A 234      20.170 -11.001  71.631  1.00 98.88           N  
ATOM   2910  CA  CYS A 234      19.385 -10.551  72.775  1.00 98.88           C  
ATOM   2911  C   CYS A 234      17.969 -10.102  72.378  1.00 98.88           C  
ATOM   2912  O   CYS A 234      17.736  -9.682  71.243  1.00 98.88           O  
ATOM   2913  CB  CYS A 234      20.129  -9.445  73.557  1.00 98.88           C  
ATOM   2914  SG  CYS A 234      20.320  -7.942  72.551  1.00 98.88           S  
ATOM   2915  H   CYS A 234      19.932 -10.585  70.739  1.00 98.88           H  
ATOM   2916  HA  CYS A 234      19.257 -11.401  73.437  1.00 98.88           H  
ATOM   2917  HB3 CYS A 234      21.110  -9.789  73.885  1.00 98.88           H  
ATOM   2918  HB2 CYS A 234      19.580  -9.180  74.461  1.00 98.88           H  
ATOM   2919  HG  CYS A 234      19.021  -7.630  72.517  1.00 98.88           H  
ATOM   2920  N   ALA A 235      17.079 -10.141  73.381  1.00 98.96           N  
ATOM   2921  CA  ALA A 235      15.824  -9.397  73.439  1.00 98.96           C  
ATOM   2922  C   ALA A 235      16.075  -8.015  74.063  1.00 98.96           C  
ATOM   2923  O   ALA A 235      16.899  -7.925  74.972  1.00 98.96           O  
ATOM   2924  CB  ALA A 235      14.825 -10.192  74.287  1.00 98.96           C  
ATOM   2925  H   ALA A 235      17.377 -10.528  74.268  1.00 98.96           H  
ATOM   2926  HA  ALA A 235      15.416  -9.269  72.443  1.00 98.96           H  
ATOM   2927  HB1 ALA A 235      13.928  -9.607  74.487  1.00 98.96           H  
ATOM   2928  HB2 ALA A 235      14.514 -11.101  73.774  1.00 98.96           H  
ATOM   2929  HB3 ALA A 235      15.250 -10.481  75.248  1.00 98.96           H  
ATOM   2930  N   VAL A 236      15.374  -6.974  73.574  1.00 98.95           N  
ATOM   2931  CA  VAL A 236      15.491  -5.591  74.054  1.00 98.95           C  
ATOM   2932  C   VAL A 236      14.123  -4.877  73.985  1.00 98.95           C  
ATOM   2933  O   VAL A 236      13.390  -5.063  73.014  1.00 98.95           O  
ATOM   2934  CB  VAL A 236      16.503  -4.739  73.226  1.00 98.95           C  
ATOM   2935  CG1 VAL A 236      16.721  -3.323  73.808  1.00 98.95           C  
ATOM   2936  CG2 VAL A 236      17.866  -5.425  73.061  1.00 98.95           C  
ATOM   2937  H   VAL A 236      14.725  -7.124  72.811  1.00 98.95           H  
ATOM   2938  HA  VAL A 236      15.820  -5.606  75.092  1.00 98.95           H  
ATOM   2939  HB  VAL A 236      16.108  -4.614  72.216  1.00 98.95           H  
ATOM   2940 HG11 VAL A 236      17.576  -2.826  73.352  1.00 98.95           H  
ATOM   2941 HG12 VAL A 236      15.857  -2.676  73.650  1.00 98.95           H  
ATOM   2942 HG13 VAL A 236      16.917  -3.364  74.879  1.00 98.95           H  
ATOM   2943 HG21 VAL A 236      18.553  -4.782  72.518  1.00 98.95           H  
ATOM   2944 HG22 VAL A 236      18.320  -5.664  74.022  1.00 98.95           H  
ATOM   2945 HG23 VAL A 236      17.782  -6.343  72.480  1.00 98.95           H  
ATOM   2946  N   SER A 237      13.834  -4.046  75.002  1.00 98.91           N  
ATOM   2947  CA  SER A 237      12.671  -3.158  75.090  1.00 98.91           C  
ATOM   2948  C   SER A 237      13.095  -1.847  75.780  1.00 98.91           C  
ATOM   2949  O   SER A 237      13.903  -1.896  76.705  1.00 98.91           O  
ATOM   2950  CB  SER A 237      11.531  -3.876  75.839  1.00 98.91           C  
ATOM   2951  OG  SER A 237      10.402  -3.044  75.976  1.00 98.91           O  
ATOM   2952  H   SER A 237      14.497  -3.956  75.762  1.00 98.91           H  
ATOM   2953  HA  SER A 237      12.333  -2.913  74.081  1.00 98.91           H  
ATOM   2954  HB3 SER A 237      11.851  -4.171  76.838  1.00 98.91           H  
ATOM   2955  HB2 SER A 237      11.234  -4.784  75.312  1.00 98.91           H  
ATOM   2956  HG  SER A 237       9.927  -3.024  75.136  1.00 98.91           H  
ATOM   2957  N   THR A 238      12.617  -0.685  75.302  1.00 97.29           N  
ATOM   2958  CA  THR A 238      13.176   0.646  75.580  1.00 97.29           C  
ATOM   2959  C   THR A 238      12.122   1.649  76.105  1.00 97.29           C  
ATOM   2960  O   THR A 238      10.920   1.416  75.982  1.00 97.29           O  
ATOM   2961  CB  THR A 238      13.934   1.161  74.319  1.00 97.29           C  
ATOM   2962  CG2 THR A 238      14.849   0.140  73.616  1.00 97.29           C  
ATOM   2963  OG1 THR A 238      13.071   1.652  73.312  1.00 97.29           O  
ATOM   2964  H   THR A 238      11.926  -0.706  74.563  1.00 97.29           H  
ATOM   2965  HA  THR A 238      13.910   0.557  76.375  1.00 97.29           H  
ATOM   2966  HB  THR A 238      14.551   1.994  74.644  1.00 97.29           H  
ATOM   2967 HG21 THR A 238      15.418   0.611  72.814  1.00 97.29           H  
ATOM   2968 HG22 THR A 238      15.562  -0.306  74.301  1.00 97.29           H  
ATOM   2969 HG23 THR A 238      14.274  -0.668  73.164  1.00 97.29           H  
ATOM   2970  HG1 THR A 238      12.759   2.523  73.523  1.00 97.29           H  
ATOM   2971  N   THR A 239      12.568   2.790  76.653  1.00 94.24           N  
ATOM   2972  CA  THR A 239      11.775   3.944  77.058  1.00 94.24           C  
ATOM   2973  C   THR A 239      12.644   5.216  76.975  1.00 94.24           C  
ATOM   2974  O   THR A 239      13.855   5.137  77.167  1.00 94.24           O  
ATOM   2975  CB  THR A 239      11.078   3.652  78.412  1.00 94.24           C  
ATOM   2976  CG2 THR A 239      12.045   3.202  79.522  1.00 94.24           C  
ATOM   2977  OG1 THR A 239      10.368   4.784  78.877  1.00 94.24           O  
ATOM   2978  H   THR A 239      13.570   2.903  76.798  1.00 94.24           H  
ATOM   2979  HA  THR A 239      11.000   4.082  76.307  1.00 94.24           H  
ATOM   2980  HB  THR A 239      10.341   2.868  78.257  1.00 94.24           H  
ATOM   2981 HG21 THR A 239      11.529   3.032  80.465  1.00 94.24           H  
ATOM   2982 HG22 THR A 239      12.529   2.258  79.267  1.00 94.24           H  
ATOM   2983 HG23 THR A 239      12.833   3.933  79.689  1.00 94.24           H  
ATOM   2984  HG1 THR A 239       9.820   5.120  78.167  1.00 94.24           H  
ATOM   2985  N   GLY A 240      12.049   6.382  76.696  1.00 86.64           N  
ATOM   2986  CA  GLY A 240      12.717   7.672  76.522  1.00 86.64           C  
ATOM   2987  C   GLY A 240      11.783   8.607  75.749  1.00 86.64           C  
ATOM   2988  O   GLY A 240      10.575   8.388  75.782  1.00 86.64           O  
ATOM   2989  H   GLY A 240      11.038   6.413  76.581  1.00 86.64           H  
ATOM   2990  HA3 GLY A 240      13.658   7.555  75.989  1.00 86.64           H  
ATOM   2991  HA2 GLY A 240      12.932   8.105  77.499  1.00 86.64           H  
ATOM   2992  N   THR A 241      12.278   9.634  75.036  1.00 77.28           N  
ATOM   2993  CA  THR A 241      11.400  10.439  74.159  1.00 77.28           C  
ATOM   2994  C   THR A 241      11.008   9.634  72.900  1.00 77.28           C  
ATOM   2995  O   THR A 241       9.865   9.694  72.452  1.00 77.28           O  
ATOM   2996  CB  THR A 241      12.036  11.810  73.794  1.00 77.28           C  
ATOM   2997  CG2 THR A 241      12.477  12.621  75.022  1.00 77.28           C  
ATOM   2998  OG1 THR A 241      13.109  11.752  72.871  1.00 77.28           O  
ATOM   2999  H   THR A 241      13.269   9.840  75.063  1.00 77.28           H  
ATOM   3000  HA  THR A 241      10.476  10.656  74.701  1.00 77.28           H  
ATOM   3001  HB  THR A 241      11.258  12.385  73.287  1.00 77.28           H  
ATOM   3002 HG21 THR A 241      12.818  13.615  74.732  1.00 77.28           H  
ATOM   3003 HG22 THR A 241      11.647  12.751  75.717  1.00 77.28           H  
ATOM   3004 HG23 THR A 241      13.288  12.139  75.568  1.00 77.28           H  
ATOM   3005  HG1 THR A 241      13.868  11.354  73.286  1.00 77.28           H  
ATOM   3006  N   GLY A 242      11.931   8.806  72.396  1.00 86.43           N  
ATOM   3007  CA  GLY A 242      11.708   7.807  71.361  1.00 86.43           C  
ATOM   3008  C   GLY A 242      12.353   8.184  70.030  1.00 86.43           C  
ATOM   3009  O   GLY A 242      12.902   7.311  69.366  1.00 86.43           O  
ATOM   3010  H   GLY A 242      12.862   8.873  72.782  1.00 86.43           H  
ATOM   3011  HA3 GLY A 242      10.645   7.623  71.194  1.00 86.43           H  
ATOM   3012  HA2 GLY A 242      12.132   6.864  71.706  1.00 86.43           H  
ATOM   3013  N   GLU A 243      12.370   9.469  69.653  1.00 91.27           N  
ATOM   3014  CA  GLU A 243      12.844   9.951  68.349  1.00 91.27           C  
ATOM   3015  C   GLU A 243      14.297   9.541  68.043  1.00 91.27           C  
ATOM   3016  O   GLU A 243      14.605   9.150  66.917  1.00 91.27           O  
ATOM   3017  CB  GLU A 243      12.699  11.488  68.271  1.00 91.27           C  
ATOM   3018  CG  GLU A 243      11.311  11.987  67.808  1.00 91.27           C  
ATOM   3019  CD  GLU A 243      10.175  11.898  68.826  1.00 91.27           C  
ATOM   3020  OE1 GLU A 243      10.450  11.683  70.023  1.00 91.27           O1-
ATOM   3021  OE2 GLU A 243       9.012  12.049  68.390  1.00 91.27           O  
ATOM   3022  H   GLU A 243      11.885  10.139  70.241  1.00 91.27           H  
ATOM   3023  HA  GLU A 243      12.224   9.496  67.576  1.00 91.27           H  
ATOM   3024  HB3 GLU A 243      13.419  11.879  67.549  1.00 91.27           H  
ATOM   3025  HB2 GLU A 243      12.980  11.952  69.219  1.00 91.27           H  
ATOM   3026  HG3 GLU A 243      11.006  11.455  66.908  1.00 91.27           H  
ATOM   3027  HG2 GLU A 243      11.404  13.037  67.530  1.00 91.27           H  
ATOM   3028  N   MET A 244      15.186   9.571  69.042  1.00 90.29           N  
ATOM   3029  CA  MET A 244      16.583   9.180  68.854  1.00 90.29           C  
ATOM   3030  C   MET A 244      16.772   7.661  68.980  1.00 90.29           C  
ATOM   3031  O   MET A 244      17.761   7.141  68.472  1.00 90.29           O  
ATOM   3032  CB  MET A 244      17.469   9.880  69.890  1.00 90.29           C  
ATOM   3033  CG  MET A 244      17.466  11.410  69.754  1.00 90.29           C  
ATOM   3034  SD  MET A 244      18.150  12.036  68.204  1.00 90.29           S  
ATOM   3035  CE  MET A 244      17.967  13.807  68.538  1.00 90.29           C  
ATOM   3036  H   MET A 244      14.877   9.860  69.961  1.00 90.29           H  
ATOM   3037  HA  MET A 244      16.923   9.471  67.860  1.00 90.29           H  
ATOM   3038  HB3 MET A 244      18.491   9.522  69.791  1.00 90.29           H  
ATOM   3039  HB2 MET A 244      17.157   9.592  70.888  1.00 90.29           H  
ATOM   3040  HG3 MET A 244      18.069  11.857  70.542  1.00 90.29           H  
ATOM   3041  HG2 MET A 244      16.458  11.805  69.884  1.00 90.29           H  
ATOM   3042  HE1 MET A 244      18.461  14.398  67.769  1.00 90.29           H  
ATOM   3043  HE2 MET A 244      16.913  14.083  68.565  1.00 90.29           H  
ATOM   3044  HE3 MET A 244      18.412  14.068  69.495  1.00 90.29           H  
ATOM   3045  N   PHE A 245      15.810   6.930  69.562  1.00 93.74           N  
ATOM   3046  CA  PHE A 245      15.798   5.464  69.554  1.00 93.74           C  
ATOM   3047  C   PHE A 245      15.461   4.958  68.139  1.00 93.74           C  
ATOM   3048  O   PHE A 245      15.958   3.906  67.749  1.00 93.74           O  
ATOM   3049  CB  PHE A 245      14.785   4.889  70.578  1.00 93.74           C  
ATOM   3050  CG  PHE A 245      15.146   5.101  72.044  1.00 93.74           C  
ATOM   3051  CD1 PHE A 245      15.034   6.377  72.635  1.00 93.74           C  
ATOM   3052  CD2 PHE A 245      15.580   4.016  72.837  1.00 93.74           C  
ATOM   3053  CE1 PHE A 245      15.374   6.565  73.988  1.00 93.74           C  
ATOM   3054  CE2 PHE A 245      15.948   4.212  74.182  1.00 93.74           C  
ATOM   3055  CZ  PHE A 245      15.838   5.487  74.760  1.00 93.74           C  
ATOM   3056  H   PHE A 245      14.960   7.395  69.851  1.00 93.74           H  
ATOM   3057  HA  PHE A 245      16.794   5.102  69.812  1.00 93.74           H  
ATOM   3058  HB3 PHE A 245      14.692   3.813  70.415  1.00 93.74           H  
ATOM   3059  HB2 PHE A 245      13.782   5.271  70.407  1.00 93.74           H  
ATOM   3060  HD1 PHE A 245      14.686   7.214  72.052  1.00 93.74           H  
ATOM   3061  HD2 PHE A 245      15.621   3.019  72.426  1.00 93.74           H  
ATOM   3062  HE1 PHE A 245      15.288   7.537  74.444  1.00 93.74           H  
ATOM   3063  HE2 PHE A 245      16.302   3.386  74.781  1.00 93.74           H  
ATOM   3064  HZ  PHE A 245      16.104   5.631  75.797  1.00 93.74           H  
ATOM   3065  N   ILE A 246      14.703   5.735  67.346  1.00 96.46           N  
ATOM   3066  CA  ILE A 246      14.430   5.478  65.931  1.00 96.46           C  
ATOM   3067  C   ILE A 246      15.662   5.841  65.076  1.00 96.46           C  
ATOM   3068  O   ILE A 246      16.058   5.050  64.231  1.00 96.46           O  
ATOM   3069  CB  ILE A 246      13.181   6.292  65.464  1.00 96.46           C  
ATOM   3070  CG1 ILE A 246      11.928   5.979  66.316  1.00 96.46           C  
ATOM   3071  CG2 ILE A 246      12.867   6.057  63.971  1.00 96.46           C  
ATOM   3072  CD1 ILE A 246      10.755   6.950  66.097  1.00 96.46           C  
ATOM   3073  H   ILE A 246      14.284   6.557  67.760  1.00 96.46           H  
ATOM   3074  HA  ILE A 246      14.235   4.415  65.789  1.00 96.46           H  
ATOM   3075  HB  ILE A 246      13.399   7.352  65.583  1.00 96.46           H  
ATOM   3076 HG13 ILE A 246      12.173   6.013  67.372  1.00 96.46           H  
ATOM   3077 HG12 ILE A 246      11.610   4.953  66.134  1.00 96.46           H  
ATOM   3078 HG21 ILE A 246      11.949   6.547  63.653  1.00 96.46           H  
ATOM   3079 HG22 ILE A 246      13.657   6.455  63.335  1.00 96.46           H  
ATOM   3080 HG23 ILE A 246      12.761   4.994  63.749  1.00 96.46           H  
ATOM   3081 HD11 ILE A 246       9.964   6.762  66.820  1.00 96.46           H  
ATOM   3082 HD12 ILE A 246      11.067   7.986  66.217  1.00 96.46           H  
ATOM   3083 HD13 ILE A 246      10.308   6.846  65.109  1.00 96.46           H  
ATOM   3084  N   ARG A 247      16.285   7.010  65.285  1.00 95.52           N  
ATOM   3085  CA  ARG A 247      17.418   7.503  64.489  1.00 95.52           C  
ATOM   3086  C   ARG A 247      18.733   6.735  64.729  1.00 95.52           C  
ATOM   3087  O   ARG A 247      19.580   6.735  63.837  1.00 95.52           O  
ATOM   3088  CB  ARG A 247      17.609   9.011  64.758  1.00 95.52           C  
ATOM   3089  CG  ARG A 247      16.442   9.888  64.251  1.00 95.52           C  
ATOM   3090  CD  ARG A 247      16.294  11.261  64.934  1.00 95.52           C  
ATOM   3091  NE  ARG A 247      17.519  12.073  64.904  1.00 95.52           N  
ATOM   3092  CZ  ARG A 247      17.632  13.386  65.182  1.00 95.52           C  
ATOM   3093  NH1 ARG A 247      16.568  14.142  65.502  1.00 95.52           N  
ATOM   3094  NH2 ARG A 247      18.841  13.959  65.131  1.00 95.52           N1+
ATOM   3095  H   ARG A 247      15.965   7.618  66.026  1.00 95.52           H  
ATOM   3096  HA  ARG A 247      17.172   7.379  63.432  1.00 95.52           H  
ATOM   3097  HB3 ARG A 247      18.520   9.353  64.264  1.00 95.52           H  
ATOM   3098  HB2 ARG A 247      17.777   9.169  65.822  1.00 95.52           H  
ATOM   3099  HG3 ARG A 247      15.522   9.353  64.482  1.00 95.52           H  
ATOM   3100  HG2 ARG A 247      16.442   9.982  63.165  1.00 95.52           H  
ATOM   3101  HD3 ARG A 247      15.862  11.191  65.932  1.00 95.52           H  
ATOM   3102  HD2 ARG A 247      15.585  11.828  64.330  1.00 95.52           H  
ATOM   3103  HE  ARG A 247      18.353  11.580  64.616  1.00 95.52           H  
ATOM   3104 HH12 ARG A 247      16.676  15.128  65.692  1.00 95.52           H  
ATOM   3105 HH11 ARG A 247      15.650  13.726  65.554  1.00 95.52           H  
ATOM   3106 HH22 ARG A 247      18.949  14.945  65.321  1.00 95.52           H  
ATOM   3107 HH21 ARG A 247      19.659  13.424  64.873  1.00 95.52           H  
ATOM   3108  N   MET A 248      18.883   6.094  65.900  1.00 93.81           N  
ATOM   3109  CA  MET A 248      20.031   5.246  66.243  1.00 93.81           C  
ATOM   3110  C   MET A 248      19.711   3.748  66.134  1.00 93.81           C  
ATOM   3111  O   MET A 248      20.647   2.951  66.186  1.00 93.81           O  
ATOM   3112  CB  MET A 248      20.509   5.573  67.674  1.00 93.81           C  
ATOM   3113  CG  MET A 248      21.020   7.011  67.860  1.00 93.81           C  
ATOM   3114  SD  MET A 248      22.436   7.493  66.831  1.00 93.81           S  
ATOM   3115  CE  MET A 248      23.761   6.571  67.653  1.00 93.81           C  
ATOM   3116  H   MET A 248      18.168   6.182  66.609  1.00 93.81           H  
ATOM   3117  HA  MET A 248      20.857   5.429  65.553  1.00 93.81           H  
ATOM   3118  HB3 MET A 248      21.302   4.884  67.967  1.00 93.81           H  
ATOM   3119  HB2 MET A 248      19.698   5.393  68.381  1.00 93.81           H  
ATOM   3120  HG3 MET A 248      21.297   7.155  68.904  1.00 93.81           H  
ATOM   3121  HG2 MET A 248      20.219   7.721  67.658  1.00 93.81           H  
ATOM   3122  HE1 MET A 248      24.711   6.752  67.149  1.00 93.81           H  
ATOM   3123  HE2 MET A 248      23.855   6.893  68.689  1.00 93.81           H  
ATOM   3124  HE3 MET A 248      23.561   5.499  67.633  1.00 93.81           H  
ATOM   3125  N   LEU A 249      18.416   3.388  66.009  1.00 97.11           N  
ATOM   3126  CA  LEU A 249      17.884   2.020  66.024  1.00 97.11           C  
ATOM   3127  C   LEU A 249      18.294   1.293  67.320  1.00 97.11           C  
ATOM   3128  O   LEU A 249      18.905   0.230  67.251  1.00 97.11           O  
ATOM   3129  CB  LEU A 249      18.293   1.223  64.750  1.00 97.11           C  
ATOM   3130  CG  LEU A 249      17.603   1.608  63.425  1.00 97.11           C  
ATOM   3131  CD1 LEU A 249      16.067   1.509  63.513  1.00 97.11           C  
ATOM   3132  CD2 LEU A 249      18.108   2.931  62.809  1.00 97.11           C  
ATOM   3133  H   LEU A 249      17.719   4.117  65.950  1.00 97.11           H  
ATOM   3134  HA  LEU A 249      16.801   2.112  66.056  1.00 97.11           H  
ATOM   3135  HB3 LEU A 249      18.048   0.172  64.904  1.00 97.11           H  
ATOM   3136  HB2 LEU A 249      19.373   1.246  64.620  1.00 97.11           H  
ATOM   3137  HG  LEU A 249      17.906   0.828  62.725  1.00 97.11           H  
ATOM   3138 HD11 LEU A 249      15.668   0.969  62.656  1.00 97.11           H  
ATOM   3139 HD12 LEU A 249      15.739   0.965  64.398  1.00 97.11           H  
ATOM   3140 HD13 LEU A 249      15.588   2.486  63.540  1.00 97.11           H  
ATOM   3141 HD21 LEU A 249      18.574   2.752  61.842  1.00 97.11           H  
ATOM   3142 HD22 LEU A 249      17.307   3.643  62.630  1.00 97.11           H  
ATOM   3143 HD23 LEU A 249      18.863   3.423  63.417  1.00 97.11           H  
ATOM   3144  N   ALA A 250      17.999   1.914  68.474  1.00 96.09           N  
ATOM   3145  CA  ALA A 250      18.534   1.565  69.792  1.00 96.09           C  
ATOM   3146  C   ALA A 250      18.335   0.109  70.254  1.00 96.09           C  
ATOM   3147  O   ALA A 250      19.243  -0.426  70.888  1.00 96.09           O  
ATOM   3148  CB  ALA A 250      17.964   2.547  70.821  1.00 96.09           C  
ATOM   3149  H   ALA A 250      17.456   2.766  68.434  1.00 96.09           H  
ATOM   3150  HA  ALA A 250      19.612   1.732  69.743  1.00 96.09           H  
ATOM   3151  HB1 ALA A 250      18.250   2.284  71.840  1.00 96.09           H  
ATOM   3152  HB2 ALA A 250      18.318   3.561  70.632  1.00 96.09           H  
ATOM   3153  HB3 ALA A 250      16.877   2.557  70.762  1.00 96.09           H  
ATOM   3154  N   ALA A 251      17.193  -0.516  69.914  1.00 98.37           N  
ATOM   3155  CA  ALA A 251      16.909  -1.916  70.244  1.00 98.37           C  
ATOM   3156  C   ALA A 251      17.712  -2.921  69.396  1.00 98.37           C  
ATOM   3157  O   ALA A 251      18.176  -3.921  69.942  1.00 98.37           O  
ATOM   3158  CB  ALA A 251      15.400  -2.184  70.163  1.00 98.37           C  
ATOM   3159  H   ALA A 251      16.484  -0.018  69.393  1.00 98.37           H  
ATOM   3160  HA  ALA A 251      17.203  -2.068  71.281  1.00 98.37           H  
ATOM   3161  HB1 ALA A 251      15.162  -3.200  70.480  1.00 98.37           H  
ATOM   3162  HB2 ALA A 251      14.848  -1.507  70.816  1.00 98.37           H  
ATOM   3163  HB3 ALA A 251      15.016  -2.057  69.152  1.00 98.37           H  
ATOM   3164  N   TYR A 252      17.895  -2.624  68.096  1.00 98.67           N  
ATOM   3165  CA  TYR A 252      18.735  -3.407  67.184  1.00 98.67           C  
ATOM   3166  C   TYR A 252      20.233  -3.136  67.380  1.00 98.67           C  
ATOM   3167  O   TYR A 252      21.033  -4.013  67.072  1.00 98.67           O  
ATOM   3168  CB  TYR A 252      18.345  -3.132  65.717  1.00 98.67           C  
ATOM   3169  CG  TYR A 252      19.027  -4.045  64.707  1.00 98.67           C  
ATOM   3170  CD1 TYR A 252      20.196  -3.648  64.028  1.00 98.67           C  
ATOM   3171  CD2 TYR A 252      18.507  -5.331  64.484  1.00 98.67           C  
ATOM   3172  CE1 TYR A 252      20.828  -4.524  63.121  1.00 98.67           C  
ATOM   3173  CE2 TYR A 252      19.135  -6.213  63.587  1.00 98.67           C  
ATOM   3174  CZ  TYR A 252      20.301  -5.813  62.910  1.00 98.67           C  
ATOM   3175  OH  TYR A 252      20.916  -6.691  62.068  1.00 98.67           O  
ATOM   3176  H   TYR A 252      17.484  -1.781  67.714  1.00 98.67           H  
ATOM   3177  HA  TYR A 252      18.558  -4.466  67.385  1.00 98.67           H  
ATOM   3178  HB3 TYR A 252      18.544  -2.091  65.457  1.00 98.67           H  
ATOM   3179  HB2 TYR A 252      17.273  -3.269  65.599  1.00 98.67           H  
ATOM   3180  HD1 TYR A 252      20.633  -2.686  64.239  1.00 98.67           H  
ATOM   3181  HD2 TYR A 252      17.626  -5.638  65.018  1.00 98.67           H  
ATOM   3182  HE1 TYR A 252      21.728  -4.214  62.612  1.00 98.67           H  
ATOM   3183  HE2 TYR A 252      18.728  -7.199  63.423  1.00 98.67           H  
ATOM   3184  HH  TYR A 252      21.672  -6.320  61.599  1.00 98.67           H  
ATOM   3185  N   ASP A 253      20.597  -1.936  67.859  1.00 97.94           N  
ATOM   3186  CA  ASP A 253      21.982  -1.503  68.035  1.00 97.94           C  
ATOM   3187  C   ASP A 253      22.703  -2.331  69.116  1.00 97.94           C  
ATOM   3188  O   ASP A 253      23.871  -2.665  68.931  1.00 97.94           O  
ATOM   3189  CB  ASP A 253      22.064   0.018  68.319  1.00 97.94           C  
ATOM   3190  CG  ASP A 253      23.453   0.659  68.183  1.00 97.94           C  
ATOM   3191  OD1 ASP A 253      24.296   0.112  67.439  1.00 97.94           O1-
ATOM   3192  OD2 ASP A 253      23.613   1.779  68.713  1.00 97.94           O  
ATOM   3193  H   ASP A 253      19.887  -1.240  68.046  1.00 97.94           H  
ATOM   3194  HA  ASP A 253      22.475  -1.710  67.083  1.00 97.94           H  
ATOM   3195  HB3 ASP A 253      21.652   0.231  69.307  1.00 97.94           H  
ATOM   3196  HB2 ASP A 253      21.415   0.545  67.620  1.00 97.94           H  
ATOM   3197  N   VAL A 254      21.969  -2.720  70.174  1.00 98.58           N  
ATOM   3198  CA  VAL A 254      22.428  -3.659  71.198  1.00 98.58           C  
ATOM   3199  C   VAL A 254      22.659  -5.078  70.618  1.00 98.58           C  
ATOM   3200  O   VAL A 254      23.652  -5.708  70.970  1.00 98.58           O  
ATOM   3201  CB  VAL A 254      21.425  -3.731  72.387  1.00 98.58           C  
ATOM   3202  CG1 VAL A 254      21.745  -4.766  73.488  1.00 98.58           C  
ATOM   3203  CG2 VAL A 254      21.248  -2.364  73.071  1.00 98.58           C  
ATOM   3204  H   VAL A 254      21.013  -2.404  70.255  1.00 98.58           H  
ATOM   3205  HA  VAL A 254      23.379  -3.277  71.563  1.00 98.58           H  
ATOM   3206  HB  VAL A 254      20.464  -4.005  71.956  1.00 98.58           H  
ATOM   3207 HG11 VAL A 254      20.905  -4.862  74.176  1.00 98.58           H  
ATOM   3208 HG12 VAL A 254      21.952  -5.760  73.103  1.00 98.58           H  
ATOM   3209 HG13 VAL A 254      22.605  -4.467  74.085  1.00 98.58           H  
ATOM   3210 HG21 VAL A 254      20.516  -2.418  73.876  1.00 98.58           H  
ATOM   3211 HG22 VAL A 254      22.188  -2.015  73.499  1.00 98.58           H  
ATOM   3212 HG23 VAL A 254      20.901  -1.604  72.376  1.00 98.58           H  
ATOM   3213  N   SER A 255      21.789  -5.532  69.697  1.00 98.56           N  
ATOM   3214  CA  SER A 255      21.957  -6.785  68.953  1.00 98.56           C  
ATOM   3215  C   SER A 255      23.174  -6.765  68.005  1.00 98.56           C  
ATOM   3216  O   SER A 255      23.987  -7.685  68.060  1.00 98.56           O  
ATOM   3217  CB  SER A 255      20.635  -7.145  68.234  1.00 98.56           C  
ATOM   3218  OG  SER A 255      20.776  -8.211  67.314  1.00 98.56           O  
ATOM   3219  H   SER A 255      21.000  -4.958  69.434  1.00 98.56           H  
ATOM   3220  HA  SER A 255      22.145  -7.570  69.687  1.00 98.56           H  
ATOM   3221  HB3 SER A 255      20.233  -6.295  67.688  1.00 98.56           H  
ATOM   3222  HB2 SER A 255      19.880  -7.421  68.971  1.00 98.56           H  
ATOM   3223  HG  SER A 255      21.258  -7.894  66.545  1.00 98.56           H  
ATOM   3224  N   ALA A 256      23.283  -5.720  67.169  1.00 97.73           N  
ATOM   3225  CA  ALA A 256      24.336  -5.550  66.166  1.00 97.73           C  
ATOM   3226  C   ALA A 256      25.745  -5.431  66.766  1.00 97.73           C  
ATOM   3227  O   ALA A 256      26.678  -6.011  66.216  1.00 97.73           O  
ATOM   3228  CB  ALA A 256      24.015  -4.328  65.298  1.00 97.73           C  
ATOM   3229  H   ALA A 256      22.569  -5.001  67.185  1.00 97.73           H  
ATOM   3230  HA  ALA A 256      24.319  -6.433  65.524  1.00 97.73           H  
ATOM   3231  HB1 ALA A 256      24.720  -4.254  64.472  1.00 97.73           H  
ATOM   3232  HB2 ALA A 256      23.017  -4.406  64.868  1.00 97.73           H  
ATOM   3233  HB3 ALA A 256      24.059  -3.400  65.869  1.00 97.73           H  
ATOM   3234  N   GLN A 257      25.866  -4.731  67.905  1.00 97.51           N  
ATOM   3235  CA  GLN A 257      27.097  -4.647  68.689  1.00 97.51           C  
ATOM   3236  C   GLN A 257      27.545  -5.994  69.280  1.00 97.51           C  
ATOM   3237  O   GLN A 257      28.733  -6.292  69.215  1.00 97.51           O  
ATOM   3238  CB  GLN A 257      26.940  -3.597  69.795  1.00 97.51           C  
ATOM   3239  CG  GLN A 257      27.069  -2.148  69.305  1.00 97.51           C  
ATOM   3240  CD  GLN A 257      26.969  -1.158  70.464  1.00 97.51           C  
ATOM   3241  NE2 GLN A 257      26.135  -0.130  70.322  1.00 97.51           N  
ATOM   3242  OE1 GLN A 257      27.654  -1.311  71.472  1.00 97.51           O  
ATOM   3243  H   GLN A 257      25.058  -4.261  68.292  1.00 97.51           H  
ATOM   3244  HA  GLN A 257      27.890  -4.314  68.016  1.00 97.51           H  
ATOM   3245  HB3 GLN A 257      27.683  -3.774  70.574  1.00 97.51           H  
ATOM   3246  HB2 GLN A 257      25.965  -3.729  70.261  1.00 97.51           H  
ATOM   3247  HG3 GLN A 257      26.311  -1.929  68.553  1.00 97.51           H  
ATOM   3248  HG2 GLN A 257      28.033  -2.004  68.821  1.00 97.51           H  
ATOM   3249 HE22 GLN A 257      26.060   0.556  71.059  1.00 97.51           H  
ATOM   3250 HE21 GLN A 257      25.581  -0.025  69.482  1.00 97.51           H  
ATOM   3251  N   MET A 258      26.604  -6.803  69.799  1.00 98.40           N  
ATOM   3252  CA  MET A 258      26.893  -8.162  70.275  1.00 98.40           C  
ATOM   3253  C   MET A 258      27.341  -9.113  69.151  1.00 98.40           C  
ATOM   3254  O   MET A 258      28.230  -9.930  69.385  1.00 98.40           O  
ATOM   3255  CB  MET A 258      25.671  -8.755  70.999  1.00 98.40           C  
ATOM   3256  CG  MET A 258      25.399  -8.149  72.382  1.00 98.40           C  
ATOM   3257  SD  MET A 258      23.907  -8.802  73.167  1.00 98.40           S  
ATOM   3258  CE  MET A 258      24.467 -10.479  73.562  1.00 98.40           C  
ATOM   3259  H   MET A 258      25.637  -6.509  69.826  1.00 98.40           H  
ATOM   3260  HA  MET A 258      27.718  -8.099  70.985  1.00 98.40           H  
ATOM   3261  HB3 MET A 258      25.823  -9.827  71.123  1.00 98.40           H  
ATOM   3262  HB2 MET A 258      24.779  -8.656  70.379  1.00 98.40           H  
ATOM   3263  HG3 MET A 258      25.304  -7.069  72.314  1.00 98.40           H  
ATOM   3264  HG2 MET A 258      26.237  -8.334  73.051  1.00 98.40           H  
ATOM   3265  HE1 MET A 258      23.685 -11.013  74.092  1.00 98.40           H  
ATOM   3266  HE2 MET A 258      24.697 -11.041  72.658  1.00 98.40           H  
ATOM   3267  HE3 MET A 258      25.354 -10.447  74.195  1.00 98.40           H  
ATOM   3268  N   GLU A 259      26.726  -8.981  67.964  1.00 96.98           N  
ATOM   3269  CA  GLU A 259      26.987  -9.816  66.794  1.00 96.98           C  
ATOM   3270  C   GLU A 259      28.347  -9.523  66.130  1.00 96.98           C  
ATOM   3271  O   GLU A 259      29.035 -10.470  65.752  1.00 96.98           O  
ATOM   3272  CB  GLU A 259      25.802  -9.674  65.811  1.00 96.98           C  
ATOM   3273  CG  GLU A 259      25.873 -10.588  64.563  1.00 96.98           C  
ATOM   3274  CD  GLU A 259      24.659 -10.522  63.616  1.00 96.98           C  
ATOM   3275  OE1 GLU A 259      24.727 -11.222  62.580  1.00 96.98           O1-
ATOM   3276  OE2 GLU A 259      23.685  -9.792  63.909  1.00 96.98           O  
ATOM   3277  H   GLU A 259      25.992  -8.292  67.862  1.00 96.98           H  
ATOM   3278  HA  GLU A 259      27.006 -10.854  67.133  1.00 96.98           H  
ATOM   3279  HB3 GLU A 259      25.722  -8.633  65.491  1.00 96.98           H  
ATOM   3280  HB2 GLU A 259      24.882  -9.890  66.351  1.00 96.98           H  
ATOM   3281  HG3 GLU A 259      25.988 -11.622  64.888  1.00 96.98           H  
ATOM   3282  HG2 GLU A 259      26.763 -10.352  63.979  1.00 96.98           H  
ATOM   3283  N   TYR A 260      28.696  -8.231  65.987  1.00 96.76           N  
ATOM   3284  CA  TYR A 260      29.830  -7.780  65.172  1.00 96.76           C  
ATOM   3285  C   TYR A 260      31.070  -7.369  65.978  1.00 96.76           C  
ATOM   3286  O   TYR A 260      32.168  -7.490  65.435  1.00 96.76           O  
ATOM   3287  CB  TYR A 260      29.372  -6.626  64.257  1.00 96.76           C  
ATOM   3288  CG  TYR A 260      28.232  -6.959  63.307  1.00 96.76           C  
ATOM   3289  CD1 TYR A 260      28.229  -8.175  62.591  1.00 96.76           C  
ATOM   3290  CD2 TYR A 260      27.157  -6.058  63.150  1.00 96.76           C  
ATOM   3291  CE1 TYR A 260      27.139  -8.511  61.770  1.00 96.76           C  
ATOM   3292  CE2 TYR A 260      26.064  -6.393  62.330  1.00 96.76           C  
ATOM   3293  CZ  TYR A 260      26.054  -7.626  61.652  1.00 96.76           C  
ATOM   3294  OH  TYR A 260      25.004  -7.966  60.859  1.00 96.76           O  
ATOM   3295  H   TYR A 260      28.068  -7.510  66.317  1.00 96.76           H  
ATOM   3296  HA  TYR A 260      30.168  -8.597  64.534  1.00 96.76           H  
ATOM   3297  HB3 TYR A 260      30.211  -6.267  63.660  1.00 96.76           H  
ATOM   3298  HB2 TYR A 260      29.062  -5.791  64.886  1.00 96.76           H  
ATOM   3299  HD1 TYR A 260      29.047  -8.873  62.675  1.00 96.76           H  
ATOM   3300  HD2 TYR A 260      27.152  -5.116  63.677  1.00 96.76           H  
ATOM   3301  HE1 TYR A 260      27.132  -9.451  61.239  1.00 96.76           H  
ATOM   3302  HE2 TYR A 260      25.237  -5.705  62.228  1.00 96.76           H  
ATOM   3303  HH  TYR A 260      24.347  -7.262  60.778  1.00 96.76           H  
ATOM   3304  N   ARG A 261      30.905  -6.921  67.236  1.00 95.90           N  
ATOM   3305  CA  ARG A 261      32.031  -6.651  68.143  1.00 95.90           C  
ATOM   3306  C   ARG A 261      32.400  -7.887  68.982  1.00 95.90           C  
ATOM   3307  O   ARG A 261      33.534  -7.962  69.455  1.00 95.90           O  
ATOM   3308  CB  ARG A 261      31.736  -5.461  69.085  1.00 95.90           C  
ATOM   3309  CG  ARG A 261      31.233  -4.177  68.390  1.00 95.90           C  
ATOM   3310  CD  ARG A 261      30.818  -3.062  69.369  1.00 95.90           C  
ATOM   3311  NE  ARG A 261      31.948  -2.548  70.163  1.00 95.90           N  
ATOM   3312  CZ  ARG A 261      31.910  -1.593  71.114  1.00 95.90           C  
ATOM   3313  NH1 ARG A 261      30.780  -0.951  71.447  1.00 95.90           N  
ATOM   3314  NH2 ARG A 261      33.042  -1.275  71.753  1.00 95.90           N1+
ATOM   3315  H   ARG A 261      29.978  -6.832  67.630  1.00 95.90           H  
ATOM   3316  HA  ARG A 261      32.908  -6.377  67.554  1.00 95.90           H  
ATOM   3317  HB3 ARG A 261      32.650  -5.230  69.635  1.00 95.90           H  
ATOM   3318  HB2 ARG A 261      31.022  -5.757  69.852  1.00 95.90           H  
ATOM   3319  HG3 ARG A 261      30.385  -4.387  67.739  1.00 95.90           H  
ATOM   3320  HG2 ARG A 261      32.023  -3.812  67.733  1.00 95.90           H  
ATOM   3321  HD3 ARG A 261      30.087  -3.461  70.072  1.00 95.90           H  
ATOM   3322  HD2 ARG A 261      30.328  -2.250  68.833  1.00 95.90           H  
ATOM   3323  HE  ARG A 261      32.840  -2.979  69.964  1.00 95.90           H  
ATOM   3324 HH12 ARG A 261      30.780  -0.225  72.150  1.00 95.90           H  
ATOM   3325 HH11 ARG A 261      29.902  -1.190  71.006  1.00 95.90           H  
ATOM   3326 HH22 ARG A 261      33.037  -0.569  72.475  1.00 95.90           H  
ATOM   3327 HH21 ARG A 261      33.907  -1.747  71.532  1.00 95.90           H  
ATOM   3328  N   GLY A 262      31.439  -8.809  69.185  1.00 96.49           N  
ATOM   3329  CA  GLY A 262      31.581  -9.981  70.055  1.00 96.49           C  
ATOM   3330  C   GLY A 262      31.464  -9.626  71.551  1.00 96.49           C  
ATOM   3331  O   GLY A 262      31.698 -10.493  72.392  1.00 96.49           O  
ATOM   3332  H   GLY A 262      30.534  -8.677  68.756  1.00 96.49           H  
ATOM   3333  HA3 GLY A 262      32.538 -10.472  69.872  1.00 96.49           H  
ATOM   3334  HA2 GLY A 262      30.804 -10.702  69.803  1.00 96.49           H  
ATOM   3335  N   ALA A 263      31.130  -8.366  71.882  1.00 96.06           N  
ATOM   3336  CA  ALA A 263      31.038  -7.828  73.239  1.00 96.06           C  
ATOM   3337  C   ALA A 263      29.780  -8.338  73.980  1.00 96.06           C  
ATOM   3338  O   ALA A 263      28.756  -8.548  73.331  1.00 96.06           O  
ATOM   3339  CB  ALA A 263      31.025  -6.297  73.116  1.00 96.06           C  
ATOM   3340  H   ALA A 263      30.935  -7.710  71.140  1.00 96.06           H  
ATOM   3341  HA  ALA A 263      31.945  -8.131  73.762  1.00 96.06           H  
ATOM   3342  HB1 ALA A 263      30.904  -5.817  74.087  1.00 96.06           H  
ATOM   3343  HB2 ALA A 263      31.960  -5.934  72.689  1.00 96.06           H  
ATOM   3344  HB3 ALA A 263      30.219  -5.956  72.466  1.00 96.06           H  
ATOM   3345  N   PRO A 264      29.867  -8.531  75.319  1.00 97.95           N  
ATOM   3346  CA  PRO A 264      28.731  -9.010  76.131  1.00 97.95           C  
ATOM   3347  C   PRO A 264      27.617  -7.958  76.284  1.00 97.95           C  
ATOM   3348  O   PRO A 264      27.889  -6.761  76.175  1.00 97.95           O  
ATOM   3349  CB  PRO A 264      29.383  -9.347  77.481  1.00 97.95           C  
ATOM   3350  CG  PRO A 264      30.543  -8.374  77.591  1.00 97.95           C  
ATOM   3351  CD  PRO A 264      31.043  -8.273  76.155  1.00 97.95           C  
ATOM   3352  HA  PRO A 264      28.305  -9.913  75.690  1.00 97.95           H  
ATOM   3353  HB3 PRO A 264      29.763 -10.370  77.454  1.00 97.95           H  
ATOM   3354  HB2 PRO A 264      28.701  -9.277  78.331  1.00 97.95           H  
ATOM   3355  HG3 PRO A 264      31.312  -8.684  78.299  1.00 97.95           H  
ATOM   3356  HG2 PRO A 264      30.161  -7.406  77.914  1.00 97.95           H  
ATOM   3357  HD2 PRO A 264      31.495  -7.298  75.969  1.00 97.95           H  
ATOM   3358  HD3 PRO A 264      31.790  -9.044  75.959  1.00 97.95           H  
ATOM   3359  N   LEU A 265      26.386  -8.440  76.536  1.00 98.59           N  
ATOM   3360  CA  LEU A 265      25.159  -7.641  76.643  1.00 98.59           C  
ATOM   3361  C   LEU A 265      25.240  -6.441  77.600  1.00 98.59           C  
ATOM   3362  O   LEU A 265      24.712  -5.388  77.251  1.00 98.59           O  
ATOM   3363  CB  LEU A 265      23.970  -8.568  77.005  1.00 98.59           C  
ATOM   3364  CG  LEU A 265      22.597  -7.881  77.242  1.00 98.59           C  
ATOM   3365  CD1 LEU A 265      22.093  -7.092  76.015  1.00 98.59           C  
ATOM   3366  CD2 LEU A 265      21.555  -8.882  77.761  1.00 98.59           C  
ATOM   3367  H   LEU A 265      26.259  -9.438  76.617  1.00 98.59           H  
ATOM   3368  HA  LEU A 265      24.994  -7.236  75.645  1.00 98.59           H  
ATOM   3369  HB3 LEU A 265      24.233  -9.122  77.908  1.00 98.59           H  
ATOM   3370  HB2 LEU A 265      23.855  -9.321  76.224  1.00 98.59           H  
ATOM   3371  HG  LEU A 265      22.716  -7.161  78.052  1.00 98.59           H  
ATOM   3372 HD11 LEU A 265      21.846  -6.069  76.294  1.00 98.59           H  
ATOM   3373 HD12 LEU A 265      22.833  -7.032  75.221  1.00 98.59           H  
ATOM   3374 HD13 LEU A 265      21.202  -7.527  75.566  1.00 98.59           H  
ATOM   3375 HD21 LEU A 265      20.720  -9.001  77.074  1.00 98.59           H  
ATOM   3376 HD22 LEU A 265      21.984  -9.871  77.917  1.00 98.59           H  
ATOM   3377 HD23 LEU A 265      21.144  -8.555  78.716  1.00 98.59           H  
ATOM   3378  N   GLU A 266      25.878  -6.614  78.771  1.00 97.84           N  
ATOM   3379  CA  GLU A 266      25.996  -5.576  79.796  1.00 97.84           C  
ATOM   3380  C   GLU A 266      26.778  -4.342  79.315  1.00 97.84           C  
ATOM   3381  O   GLU A 266      26.227  -3.243  79.361  1.00 97.84           O  
ATOM   3382  CB  GLU A 266      26.534  -6.186  81.107  1.00 97.84           C  
ATOM   3383  CG  GLU A 266      26.711  -5.165  82.257  1.00 97.84           C  
ATOM   3384  CD  GLU A 266      27.054  -5.761  83.633  1.00 97.84           C  
ATOM   3385  OE1 GLU A 266      27.060  -4.959  84.593  1.00 97.84           O1-
ATOM   3386  OE2 GLU A 266      27.304  -6.984  83.726  1.00 97.84           O  
ATOM   3387  H   GLU A 266      26.293  -7.509  78.987  1.00 97.84           H  
ATOM   3388  HA  GLU A 266      24.980  -5.235  80.007  1.00 97.84           H  
ATOM   3389  HB3 GLU A 266      27.484  -6.689  80.913  1.00 97.84           H  
ATOM   3390  HB2 GLU A 266      25.839  -6.965  81.426  1.00 97.84           H  
ATOM   3391  HG3 GLU A 266      25.794  -4.582  82.359  1.00 97.84           H  
ATOM   3392  HG2 GLU A 266      27.502  -4.457  82.005  1.00 97.84           H  
ATOM   3393  N   ASP A 267      28.008  -4.554  78.813  1.00 97.69           N  
ATOM   3394  CA  ASP A 267      28.882  -3.514  78.244  1.00 97.69           C  
ATOM   3395  C   ASP A 267      28.241  -2.776  77.058  1.00 97.69           C  
ATOM   3396  O   ASP A 267      28.382  -1.558  76.955  1.00 97.69           O  
ATOM   3397  CB  ASP A 267      30.270  -4.044  77.790  1.00 97.69           C  
ATOM   3398  CG  ASP A 267      31.127  -4.790  78.828  1.00 97.69           C  
ATOM   3399  OD1 ASP A 267      30.814  -4.731  80.038  1.00 97.69           O1-
ATOM   3400  OD2 ASP A 267      32.152  -5.355  78.388  1.00 97.69           O  
ATOM   3401  H   ASP A 267      28.387  -5.490  78.816  1.00 97.69           H  
ATOM   3402  HA  ASP A 267      29.043  -2.774  79.031  1.00 97.69           H  
ATOM   3403  HB3 ASP A 267      30.871  -3.211  77.421  1.00 97.69           H  
ATOM   3404  HB2 ASP A 267      30.129  -4.727  76.949  1.00 97.69           H  
ATOM   3405  N   VAL A 268      27.549  -3.537  76.199  1.00 97.76           N  
ATOM   3406  CA  VAL A 268      26.895  -3.060  74.987  1.00 97.76           C  
ATOM   3407  C   VAL A 268      25.614  -2.244  75.263  1.00 97.76           C  
ATOM   3408  O   VAL A 268      25.428  -1.202  74.635  1.00 97.76           O  
ATOM   3409  CB  VAL A 268      26.589  -4.266  74.059  1.00 97.76           C  
ATOM   3410  CG1 VAL A 268      25.580  -3.984  72.946  1.00 97.76           C  
ATOM   3411  CG2 VAL A 268      27.882  -4.828  73.448  1.00 97.76           C  
ATOM   3412  H   VAL A 268      27.491  -4.532  76.367  1.00 97.76           H  
ATOM   3413  HA  VAL A 268      27.593  -2.400  74.467  1.00 97.76           H  
ATOM   3414  HB  VAL A 268      26.160  -5.065  74.666  1.00 97.76           H  
ATOM   3415 HG11 VAL A 268      25.580  -4.792  72.221  1.00 97.76           H  
ATOM   3416 HG12 VAL A 268      24.574  -3.903  73.345  1.00 97.76           H  
ATOM   3417 HG13 VAL A 268      25.809  -3.056  72.425  1.00 97.76           H  
ATOM   3418 HG21 VAL A 268      27.684  -5.708  72.834  1.00 97.76           H  
ATOM   3419 HG22 VAL A 268      28.380  -4.087  72.823  1.00 97.76           H  
ATOM   3420 HG23 VAL A 268      28.585  -5.128  74.223  1.00 97.76           H  
ATOM   3421  N   ALA A 269      24.771  -2.708  76.202  1.00 96.98           N  
ATOM   3422  CA  ALA A 269      23.553  -2.016  76.631  1.00 96.98           C  
ATOM   3423  C   ALA A 269      23.856  -0.714  77.390  1.00 96.98           C  
ATOM   3424  O   ALA A 269      23.152   0.275  77.178  1.00 96.98           O  
ATOM   3425  CB  ALA A 269      22.688  -2.966  77.471  1.00 96.98           C  
ATOM   3426  H   ALA A 269      24.973  -3.584  76.668  1.00 96.98           H  
ATOM   3427  HA  ALA A 269      22.985  -1.753  75.737  1.00 96.98           H  
ATOM   3428  HB1 ALA A 269      21.743  -2.501  77.748  1.00 96.98           H  
ATOM   3429  HB2 ALA A 269      22.445  -3.868  76.911  1.00 96.98           H  
ATOM   3430  HB3 ALA A 269      23.195  -3.269  78.389  1.00 96.98           H  
ATOM   3431  N   ASN A 270      24.928  -0.722  78.206  1.00 95.00           N  
ATOM   3432  CA  ASN A 270      25.494   0.468  78.847  1.00 95.00           C  
ATOM   3433  C   ASN A 270      26.081   1.451  77.820  1.00 95.00           C  
ATOM   3434  O   ASN A 270      25.897   2.647  78.013  1.00 95.00           O  
ATOM   3435  CB  ASN A 270      26.565   0.059  79.890  1.00 95.00           C  
ATOM   3436  CG  ASN A 270      25.998  -0.487  81.208  1.00 95.00           C  
ATOM   3437  ND2 ASN A 270      26.647  -1.502  81.782  1.00 95.00           N  
ATOM   3438  OD1 ASN A 270      25.014   0.029  81.731  1.00 95.00           O  
ATOM   3439  H   ASN A 270      25.441  -1.584  78.339  1.00 95.00           H  
ATOM   3440  HA  ASN A 270      24.653   0.942  79.357  1.00 95.00           H  
ATOM   3441  HB3 ASN A 270      27.146   0.938  80.173  1.00 95.00           H  
ATOM   3442  HB2 ASN A 270      27.277  -0.643  79.454  1.00 95.00           H  
ATOM   3443 HD22 ASN A 270      26.322  -1.880  82.660  1.00 95.00           H  
ATOM   3444 HD21 ASN A 270      27.451  -1.917  81.333  1.00 95.00           H  
ATOM   3445  N   ASP A 271      26.732   0.962  76.746  1.00 93.14           N  
ATOM   3446  CA  ASP A 271      27.287   1.793  75.669  1.00 93.14           C  
ATOM   3447  C   ASP A 271      26.196   2.569  74.903  1.00 93.14           C  
ATOM   3448  O   ASP A 271      26.360   3.768  74.679  1.00 93.14           O  
ATOM   3449  CB  ASP A 271      28.222   0.987  74.728  1.00 93.14           C  
ATOM   3450  CG  ASP A 271      28.869   1.797  73.590  1.00 93.14           C  
ATOM   3451  OD1 ASP A 271      29.799   2.574  73.900  1.00 93.14           O1-
ATOM   3452  OD2 ASP A 271      28.355   1.722  72.453  1.00 93.14           O  
ATOM   3453  H   ASP A 271      26.865  -0.036  76.653  1.00 93.14           H  
ATOM   3454  HA  ASP A 271      27.909   2.542  76.161  1.00 93.14           H  
ATOM   3455  HB3 ASP A 271      27.685   0.136  74.308  1.00 93.14           H  
ATOM   3456  HB2 ASP A 271      29.020   0.540  75.323  1.00 93.14           H  
ATOM   3457  N   VAL A 272      25.093   1.885  74.554  1.00 92.72           N  
ATOM   3458  CA  VAL A 272      23.936   2.481  73.884  1.00 92.72           C  
ATOM   3459  C   VAL A 272      23.262   3.584  74.727  1.00 92.72           C  
ATOM   3460  O   VAL A 272      23.012   4.667  74.201  1.00 92.72           O  
ATOM   3461  CB  VAL A 272      22.900   1.399  73.450  1.00 92.72           C  
ATOM   3462  CG1 VAL A 272      21.504   1.927  73.045  1.00 92.72           C  
ATOM   3463  CG2 VAL A 272      23.472   0.559  72.294  1.00 92.72           C  
ATOM   3464  H   VAL A 272      25.036   0.896  74.759  1.00 92.72           H  
ATOM   3465  HA  VAL A 272      24.312   2.952  72.977  1.00 92.72           H  
ATOM   3466  HB  VAL A 272      22.746   0.720  74.291  1.00 92.72           H  
ATOM   3467 HG11 VAL A 272      20.876   1.120  72.667  1.00 92.72           H  
ATOM   3468 HG12 VAL A 272      20.968   2.366  73.886  1.00 92.72           H  
ATOM   3469 HG13 VAL A 272      21.578   2.679  72.259  1.00 92.72           H  
ATOM   3470 HG21 VAL A 272      22.769  -0.199  71.953  1.00 92.72           H  
ATOM   3471 HG22 VAL A 272      23.706   1.188  71.436  1.00 92.72           H  
ATOM   3472 HG23 VAL A 272      24.387   0.046  72.583  1.00 92.72           H  
ATOM   3473  N   VAL A 273      23.014   3.307  76.016  1.00 91.69           N  
ATOM   3474  CA  VAL A 273      22.305   4.219  76.913  1.00 91.69           C  
ATOM   3475  C   VAL A 273      23.176   5.363  77.474  1.00 91.69           C  
ATOM   3476  O   VAL A 273      22.667   6.475  77.592  1.00 91.69           O  
ATOM   3477  CB  VAL A 273      21.637   3.436  78.078  1.00 91.69           C  
ATOM   3478  CG1 VAL A 273      21.108   4.295  79.241  1.00 91.69           C  
ATOM   3479  CG2 VAL A 273      20.491   2.556  77.548  1.00 91.69           C  
ATOM   3480  H   VAL A 273      23.257   2.400  76.392  1.00 91.69           H  
ATOM   3481  HA  VAL A 273      21.506   4.693  76.343  1.00 91.69           H  
ATOM   3482  HB  VAL A 273      22.385   2.764  78.502  1.00 91.69           H  
ATOM   3483 HG11 VAL A 273      20.586   3.664  79.952  1.00 91.69           H  
ATOM   3484 HG12 VAL A 273      21.905   4.787  79.798  1.00 91.69           H  
ATOM   3485 HG13 VAL A 273      20.407   5.056  78.894  1.00 91.69           H  
ATOM   3486 HG21 VAL A 273      19.998   2.024  78.360  1.00 91.69           H  
ATOM   3487 HG22 VAL A 273      19.732   3.153  77.042  1.00 91.69           H  
ATOM   3488 HG23 VAL A 273      20.853   1.810  76.840  1.00 91.69           H  
ATOM   3489  N   THR A 274      24.440   5.086  77.833  1.00 89.95           N  
ATOM   3490  CA  THR A 274      25.297   6.030  78.564  1.00 89.95           C  
ATOM   3491  C   THR A 274      26.218   6.859  77.649  1.00 89.95           C  
ATOM   3492  O   THR A 274      26.562   7.977  78.033  1.00 89.95           O  
ATOM   3493  CB  THR A 274      26.190   5.309  79.615  1.00 89.95           C  
ATOM   3494  CG2 THR A 274      26.987   6.231  80.557  1.00 89.95           C  
ATOM   3495  OG1 THR A 274      25.380   4.481  80.429  1.00 89.95           O  
ATOM   3496  H   THR A 274      24.815   4.155  77.698  1.00 89.95           H  
ATOM   3497  HA  THR A 274      24.667   6.737  79.108  1.00 89.95           H  
ATOM   3498  HB  THR A 274      26.910   4.668  79.106  1.00 89.95           H  
ATOM   3499 HG21 THR A 274      27.476   5.655  81.344  1.00 89.95           H  
ATOM   3500 HG22 THR A 274      27.774   6.770  80.030  1.00 89.95           H  
ATOM   3501 HG23 THR A 274      26.339   6.964  81.037  1.00 89.95           H  
ATOM   3502  HG1 THR A 274      25.035   3.770  79.882  1.00 89.95           H  
ATOM   3503  N   ASN A 275      26.600   6.325  76.474  1.00 87.61           N  
ATOM   3504  CA  ASN A 275      27.554   6.984  75.573  1.00 87.61           C  
ATOM   3505  C   ASN A 275      26.875   7.490  74.294  1.00 87.61           C  
ATOM   3506  O   ASN A 275      27.125   8.633  73.923  1.00 87.61           O  
ATOM   3507  CB  ASN A 275      28.750   6.060  75.234  1.00 87.61           C  
ATOM   3508  CG  ASN A 275      29.536   5.577  76.460  1.00 87.61           C  
ATOM   3509  ND2 ASN A 275      30.089   4.366  76.389  1.00 87.61           N  
ATOM   3510  OD1 ASN A 275      29.663   6.291  77.453  1.00 87.61           O  
ATOM   3511  H   ASN A 275      26.279   5.406  76.203  1.00 87.61           H  
ATOM   3512  HA  ASN A 275      27.976   7.875  76.044  1.00 87.61           H  
ATOM   3513  HB3 ASN A 275      29.454   6.600  74.599  1.00 87.61           H  
ATOM   3514  HB2 ASN A 275      28.424   5.201  74.650  1.00 87.61           H  
ATOM   3515 HD22 ASN A 275      30.622   4.006  77.167  1.00 87.61           H  
ATOM   3516 HD21 ASN A 275      29.985   3.798  75.554  1.00 87.61           H  
ATOM   3517  N   LYS A 276      26.041   6.666  73.638  1.00 86.67           N  
ATOM   3518  CA  LYS A 276      25.436   7.007  72.346  1.00 86.67           C  
ATOM   3519  C   LYS A 276      24.231   7.959  72.433  1.00 86.67           C  
ATOM   3520  O   LYS A 276      24.173   8.899  71.641  1.00 86.67           O  
ATOM   3521  CB  LYS A 276      25.094   5.722  71.576  1.00 86.67           C  
ATOM   3522  CG  LYS A 276      26.328   5.064  70.941  1.00 86.67           C  
ATOM   3523  CD  LYS A 276      26.011   3.682  70.356  1.00 86.67           C  
ATOM   3524  CE  LYS A 276      27.046   3.192  69.329  1.00 86.67           C  
ATOM   3525  NZ  LYS A 276      26.803   3.746  67.984  1.00 86.67           N1+
ATOM   3526  H   LYS A 276      25.874   5.731  73.986  1.00 86.67           H  
ATOM   3527  HA  LYS A 276      26.194   7.532  71.759  1.00 86.67           H  
ATOM   3528  HB3 LYS A 276      24.390   5.943  70.773  1.00 86.67           H  
ATOM   3529  HB2 LYS A 276      24.583   5.023  72.232  1.00 86.67           H  
ATOM   3530  HG3 LYS A 276      27.125   4.964  71.679  1.00 86.67           H  
ATOM   3531  HG2 LYS A 276      26.713   5.723  70.162  1.00 86.67           H  
ATOM   3532  HD3 LYS A 276      25.009   3.687  69.926  1.00 86.67           H  
ATOM   3533  HD2 LYS A 276      25.972   2.962  71.174  1.00 86.67           H  
ATOM   3534  HE3 LYS A 276      26.988   2.111  69.247  1.00 86.67           H  
ATOM   3535  HE2 LYS A 276      28.061   3.424  69.657  1.00 86.67           H  
ATOM   3536  HZ1 LYS A 276      25.880   3.469  67.675  1.00 86.67           H  
ATOM   3537  HZ2 LYS A 276      26.869   4.752  68.004  1.00 86.67           H  
ATOM   3538  HZ3 LYS A 276      27.487   3.375  67.335  1.00 86.67           H  
ATOM   3539  N   LEU A 277      23.302   7.716  73.373  1.00 80.70           N  
ATOM   3540  CA  LEU A 277      22.097   8.538  73.541  1.00 80.70           C  
ATOM   3541  C   LEU A 277      22.345   9.974  74.076  1.00 80.70           C  
ATOM   3542  O   LEU A 277      21.695  10.882  73.559  1.00 80.70           O  
ATOM   3543  CB  LEU A 277      21.021   7.779  74.358  1.00 80.70           C  
ATOM   3544  CG  LEU A 277      20.331   6.614  73.607  1.00 80.70           C  
ATOM   3545  CD1 LEU A 277      19.516   5.739  74.583  1.00 80.70           C  
ATOM   3546  CD2 LEU A 277      19.499   7.075  72.387  1.00 80.70           C  
ATOM   3547  H   LEU A 277      23.393   6.912  73.979  1.00 80.70           H  
ATOM   3548  HA  LEU A 277      21.691   8.683  72.538  1.00 80.70           H  
ATOM   3549  HB3 LEU A 277      20.253   8.467  74.710  1.00 80.70           H  
ATOM   3550  HB2 LEU A 277      21.481   7.383  75.262  1.00 80.70           H  
ATOM   3551  HG  LEU A 277      21.118   5.978  73.208  1.00 80.70           H  
ATOM   3552 HD11 LEU A 277      19.858   4.704  74.554  1.00 80.70           H  
ATOM   3553 HD12 LEU A 277      19.598   6.080  75.616  1.00 80.70           H  
ATOM   3554 HD13 LEU A 277      18.456   5.730  74.344  1.00 80.70           H  
ATOM   3555 HD21 LEU A 277      18.461   6.744  72.426  1.00 80.70           H  
ATOM   3556 HD22 LEU A 277      19.477   8.159  72.283  1.00 80.70           H  
ATOM   3557 HD23 LEU A 277      19.921   6.679  71.464  1.00 80.70           H  
ATOM   3558  N   PRO A 278      23.301  10.205  75.011  1.00 71.53           N  
ATOM   3559  CA  PRO A 278      23.631  11.572  75.471  1.00 71.53           C  
ATOM   3560  C   PRO A 278      24.439  12.454  74.499  1.00 71.53           C  
ATOM   3561  O   PRO A 278      24.423  13.669  74.689  1.00 71.53           O  
ATOM   3562  CB  PRO A 278      24.367  11.363  76.806  1.00 71.53           C  
ATOM   3563  CG  PRO A 278      23.932   9.983  77.257  1.00 71.53           C  
ATOM   3564  CD  PRO A 278      23.867   9.229  75.938  1.00 71.53           C  
ATOM   3565  HA  PRO A 278      22.688  12.081  75.684  1.00 71.53           H  
ATOM   3566  HB3 PRO A 278      24.128  12.132  77.541  1.00 71.53           H  
ATOM   3567  HB2 PRO A 278      25.449  11.371  76.658  1.00 71.53           H  
ATOM   3568  HG3 PRO A 278      22.936  10.039  77.698  1.00 71.53           H  
ATOM   3569  HG2 PRO A 278      24.596   9.540  77.996  1.00 71.53           H  
ATOM   3570  HD2 PRO A 278      24.867   8.962  75.601  1.00 71.53           H  
ATOM   3571  HD3 PRO A 278      23.288   8.318  76.036  1.00 71.53           H  
ATOM   3572  N   ARG A 279      25.086  11.875  73.466  1.00 73.77           N  
ATOM   3573  CA  ARG A 279      25.729  12.627  72.369  1.00 73.77           C  
ATOM   3574  C   ARG A 279      24.726  13.395  71.485  1.00 73.77           C  
ATOM   3575  O   ARG A 279      25.135  14.303  70.762  1.00 73.77           O  
ATOM   3576  CB  ARG A 279      26.544  11.667  71.477  1.00 73.77           C  
ATOM   3577  CG  ARG A 279      27.850  11.177  72.114  1.00 73.77           C  
ATOM   3578  CD  ARG A 279      28.535  10.100  71.255  1.00 73.77           C  
ATOM   3579  NE  ARG A 279      29.695   9.492  71.930  1.00 73.77           N  
ATOM   3580  CZ  ARG A 279      30.581   8.629  71.397  1.00 73.77           C  
ATOM   3581  NH1 ARG A 279      30.502   8.217  70.121  1.00 73.77           N  
ATOM   3582  NH2 ARG A 279      31.573   8.163  72.166  1.00 73.77           N1+
ATOM   3583  H   ARG A 279      25.073  10.869  73.369  1.00 73.77           H  
ATOM   3584  HA  ARG A 279      26.404  13.368  72.800  1.00 73.77           H  
ATOM   3585  HB3 ARG A 279      26.813  12.164  70.542  1.00 73.77           H  
ATOM   3586  HB2 ARG A 279      25.920  10.821  71.188  1.00 73.77           H  
ATOM   3587  HG3 ARG A 279      27.732  10.882  73.155  1.00 73.77           H  
ATOM   3588  HG2 ARG A 279      28.505  12.049  72.140  1.00 73.77           H  
ATOM   3589  HD3 ARG A 279      28.959  10.602  70.384  1.00 73.77           H  
ATOM   3590  HD2 ARG A 279      27.830   9.360  70.876  1.00 73.77           H  
ATOM   3591  HE  ARG A 279      29.801   9.741  72.903  1.00 73.77           H  
ATOM   3592 HH12 ARG A 279      31.177   7.568  69.743  1.00 73.77           H  
ATOM   3593 HH11 ARG A 279      29.762   8.563  69.528  1.00 73.77           H  
ATOM   3594 HH22 ARG A 279      32.248   7.510  71.794  1.00 73.77           H  
ATOM   3595 HH21 ARG A 279      31.654   8.456  73.129  1.00 73.77           H  
ATOM   3596  N   ILE A 280      23.447  13.007  71.560  1.00 69.78           N  
ATOM   3597  CA  ILE A 280      22.317  13.575  70.834  1.00 69.78           C  
ATOM   3598  C   ILE A 280      21.201  14.021  71.810  1.00 69.78           C  
ATOM   3599  O   ILE A 280      20.061  14.206  71.385  1.00 69.78           O  
ATOM   3600  CB  ILE A 280      21.797  12.557  69.773  1.00 69.78           C  
ATOM   3601  CG1 ILE A 280      21.421  11.181  70.385  1.00 69.78           C  
ATOM   3602  CG2 ILE A 280      22.826  12.419  68.631  1.00 69.78           C  
ATOM   3603  CD1 ILE A 280      21.186  10.061  69.369  1.00 69.78           C  
ATOM   3604  H   ILE A 280      23.213  12.246  72.183  1.00 69.78           H  
ATOM   3605  HA  ILE A 280      22.628  14.486  70.319  1.00 69.78           H  
ATOM   3606  HB  ILE A 280      20.899  12.971  69.315  1.00 69.78           H  
ATOM   3607 HG13 ILE A 280      20.546  11.282  71.026  1.00 69.78           H  
ATOM   3608 HG12 ILE A 280      22.227  10.832  71.027  1.00 69.78           H  
ATOM   3609 HG21 ILE A 280      22.422  11.864  67.785  1.00 69.78           H  
ATOM   3610 HG22 ILE A 280      23.124  13.396  68.250  1.00 69.78           H  
ATOM   3611 HG23 ILE A 280      23.728  11.905  68.964  1.00 69.78           H  
ATOM   3612 HD11 ILE A 280      20.669   9.226  69.842  1.00 69.78           H  
ATOM   3613 HD12 ILE A 280      20.595  10.399  68.518  1.00 69.78           H  
ATOM   3614 HD13 ILE A 280      22.133   9.678  68.989  1.00 69.78           H  
ATOM   3615  N   ASP A 281      21.565  14.223  73.095  1.00 69.56           N  
ATOM   3616  CA  ASP A 281      20.750  14.772  74.194  1.00 69.56           C  
ATOM   3617  C   ASP A 281      19.476  13.976  74.539  1.00 69.56           C  
ATOM   3618  O   ASP A 281      18.582  14.518  75.192  1.00 69.56           O  
ATOM   3619  CB  ASP A 281      20.460  16.296  74.054  1.00 69.56           C  
ATOM   3620  CG  ASP A 281      21.688  17.225  74.032  1.00 69.56           C  
ATOM   3621  OD1 ASP A 281      22.753  16.833  74.559  1.00 69.56           O1-
ATOM   3622  OD2 ASP A 281      21.496  18.387  73.610  1.00 69.56           O  
ATOM   3623  H   ASP A 281      22.534  14.069  73.339  1.00 69.56           H  
ATOM   3624  HA  ASP A 281      21.369  14.636  75.083  1.00 69.56           H  
ATOM   3625  HB3 ASP A 281      19.836  16.647  74.877  1.00 69.56           H  
ATOM   3626  HB2 ASP A 281      19.893  16.468  73.137  1.00 69.56           H  
ATOM   3627  N   GLU A 282      19.384  12.709  74.116  1.00 73.02           N  
ATOM   3628  CA  GLU A 282      18.268  11.828  74.432  1.00 73.02           C  
ATOM   3629  C   GLU A 282      18.432  11.343  75.874  1.00 73.02           C  
ATOM   3630  O   GLU A 282      19.555  11.118  76.342  1.00 73.02           O  
ATOM   3631  CB  GLU A 282      18.265  10.619  73.470  1.00 73.02           C  
ATOM   3632  CG  GLU A 282      17.182   9.535  73.696  1.00 73.02           C  
ATOM   3633  CD  GLU A 282      15.753  10.038  73.503  1.00 73.02           C  
ATOM   3634  OE1 GLU A 282      15.247  10.701  74.432  1.00 73.02           O1-
ATOM   3635  OE2 GLU A 282      15.162   9.722  72.449  1.00 73.02           O  
ATOM   3636  H   GLU A 282      20.183  12.303  73.644  1.00 73.02           H  
ATOM   3637  HA  GLU A 282      17.336  12.387  74.330  1.00 73.02           H  
ATOM   3638  HB3 GLU A 282      19.237  10.133  73.510  1.00 73.02           H  
ATOM   3639  HB2 GLU A 282      18.180  10.995  72.459  1.00 73.02           H  
ATOM   3640  HG3 GLU A 282      17.272   9.084  74.685  1.00 73.02           H  
ATOM   3641  HG2 GLU A 282      17.336   8.712  73.001  1.00 73.02           H  
ATOM   3642  N   ARG A 283      17.307  11.158  76.563  1.00 83.49           N  
ATOM   3643  CA  ARG A 283      17.238  10.567  77.882  1.00 83.49           C  
ATOM   3644  C   ARG A 283      16.177   9.473  77.896  1.00 83.49           C  
ATOM   3645  O   ARG A 283      15.138   9.593  77.243  1.00 83.49           O  
ATOM   3646  CB  ARG A 283      17.056  11.623  78.990  1.00 83.49           C  
ATOM   3647  CG  ARG A 283      18.219  12.622  79.138  1.00 83.49           C  
ATOM   3648  CD  ARG A 283      19.539  11.976  79.594  1.00 83.49           C  
ATOM   3649  NE  ARG A 283      20.576  12.989  79.817  1.00 83.49           N  
ATOM   3650  CZ  ARG A 283      21.382  13.514  78.880  1.00 83.49           C  
ATOM   3651  NH1 ARG A 283      21.284  13.160  77.595  1.00 83.49           N  
ATOM   3652  NH2 ARG A 283      22.296  14.418  79.239  1.00 83.49           N1+
ATOM   3653  H   ARG A 283      16.428  11.224  76.062  1.00 83.49           H  
ATOM   3654  HA  ARG A 283      18.178  10.058  78.035  1.00 83.49           H  
ATOM   3655  HB3 ARG A 283      16.918  11.115  79.944  1.00 83.49           H  
ATOM   3656  HB2 ARG A 283      16.131  12.173  78.809  1.00 83.49           H  
ATOM   3657  HG3 ARG A 283      17.931  13.381  79.866  1.00 83.49           H  
ATOM   3658  HG2 ARG A 283      18.370  13.157  78.200  1.00 83.49           H  
ATOM   3659  HD3 ARG A 283      19.908  11.251  78.873  1.00 83.49           H  
ATOM   3660  HD2 ARG A 283      19.386  11.434  80.529  1.00 83.49           H  
ATOM   3661  HE  ARG A 283      20.670  13.306  80.773  1.00 83.49           H  
ATOM   3662 HH12 ARG A 283      21.892  13.569  76.902  1.00 83.49           H  
ATOM   3663 HH11 ARG A 283      20.602  12.468  77.296  1.00 83.49           H  
ATOM   3664 HH22 ARG A 283      22.912  14.841  78.561  1.00 83.49           H  
ATOM   3665 HH21 ARG A 283      22.388  14.702  80.204  1.00 83.49           H  
ATOM   3666  N   GLY A 284      16.462   8.405  78.636  1.00 90.88           N  
ATOM   3667  CA  GLY A 284      15.658   7.207  78.704  1.00 90.88           C  
ATOM   3668  C   GLY A 284      16.480   6.046  79.255  1.00 90.88           C  
ATOM   3669  O   GLY A 284      17.455   6.238  79.988  1.00 90.88           O  
ATOM   3670  H   GLY A 284      17.352   8.368  79.135  1.00 90.88           H  
ATOM   3671  HA3 GLY A 284      15.327   6.971  77.695  1.00 90.88           H  
ATOM   3672  HA2 GLY A 284      14.776   7.372  79.323  1.00 90.88           H  
ATOM   3673  N   GLY A 285      16.080   4.833  78.894  1.00 94.89           N  
ATOM   3674  CA  GLY A 285      16.730   3.598  79.277  1.00 94.89           C  
ATOM   3675  C   GLY A 285      16.193   2.444  78.446  1.00 94.89           C  
ATOM   3676  O   GLY A 285      15.351   2.622  77.559  1.00 94.89           O  
ATOM   3677  H   GLY A 285      15.288   4.737  78.255  1.00 94.89           H  
ATOM   3678  HA3 GLY A 285      16.541   3.397  80.330  1.00 94.89           H  
ATOM   3679  HA2 GLY A 285      17.808   3.669  79.124  1.00 94.89           H  
ATOM   3680  N   LEU A 286      16.692   1.251  78.742  1.00 97.46           N  
ATOM   3681  CA  LEU A 286      16.237  -0.008  78.160  1.00 97.46           C  
ATOM   3682  C   LEU A 286      16.483  -1.160  79.137  1.00 97.46           C  
ATOM   3683  O   LEU A 286      17.363  -1.078  79.992  1.00 97.46           O  
ATOM   3684  CB  LEU A 286      16.864  -0.231  76.751  1.00 97.46           C  
ATOM   3685  CG  LEU A 286      18.397  -0.456  76.686  1.00 97.46           C  
ATOM   3686  CD1 LEU A 286      18.821  -1.911  76.977  1.00 97.46           C  
ATOM   3687  CD2 LEU A 286      18.956  -0.000  75.327  1.00 97.46           C  
ATOM   3688  H   LEU A 286      17.338   1.165  79.517  1.00 97.46           H  
ATOM   3689  HA  LEU A 286      15.155   0.067  78.056  1.00 97.46           H  
ATOM   3690  HB3 LEU A 286      16.616   0.638  76.142  1.00 97.46           H  
ATOM   3691  HB2 LEU A 286      16.364  -1.059  76.250  1.00 97.46           H  
ATOM   3692  HG  LEU A 286      18.863   0.179  77.437  1.00 97.46           H  
ATOM   3693 HD11 LEU A 286      19.500  -2.305  76.219  1.00 97.46           H  
ATOM   3694 HD12 LEU A 286      19.331  -1.984  77.936  1.00 97.46           H  
ATOM   3695 HD13 LEU A 286      17.967  -2.585  77.011  1.00 97.46           H  
ATOM   3696 HD21 LEU A 286      20.034  -0.153  75.269  1.00 97.46           H  
ATOM   3697 HD22 LEU A 286      18.496  -0.549  74.503  1.00 97.46           H  
ATOM   3698 HD23 LEU A 286      18.772   1.062  75.161  1.00 97.46           H  
ATOM   3699  N   ILE A 287      15.710  -2.233  78.942  1.00 98.84           N  
ATOM   3700  CA  ILE A 287      15.936  -3.549  79.527  1.00 98.84           C  
ATOM   3701  C   ILE A 287      16.309  -4.521  78.397  1.00 98.84           C  
ATOM   3702  O   ILE A 287      15.861  -4.342  77.263  1.00 98.84           O  
ATOM   3703  CB  ILE A 287      14.670  -4.084  80.254  1.00 98.84           C  
ATOM   3704  CG1 ILE A 287      13.426  -4.225  79.342  1.00 98.84           C  
ATOM   3705  CG2 ILE A 287      14.371  -3.229  81.500  1.00 98.84           C  
ATOM   3706  CD1 ILE A 287      12.232  -4.889  80.027  1.00 98.84           C  
ATOM   3707  H   ILE A 287      15.013  -2.204  78.208  1.00 98.84           H  
ATOM   3708  HA  ILE A 287      16.762  -3.514  80.235  1.00 98.84           H  
ATOM   3709  HB  ILE A 287      14.913  -5.083  80.622  1.00 98.84           H  
ATOM   3710 HG13 ILE A 287      13.648  -4.813  78.455  1.00 98.84           H  
ATOM   3711 HG12 ILE A 287      13.134  -3.241  78.979  1.00 98.84           H  
ATOM   3712 HG21 ILE A 287      13.577  -3.664  82.108  1.00 98.84           H  
ATOM   3713 HG22 ILE A 287      15.251  -3.144  82.136  1.00 98.84           H  
ATOM   3714 HG23 ILE A 287      14.066  -2.218  81.226  1.00 98.84           H  
ATOM   3715 HD11 ILE A 287      11.561  -5.330  79.293  1.00 98.84           H  
ATOM   3716 HD12 ILE A 287      12.555  -5.673  80.707  1.00 98.84           H  
ATOM   3717 HD13 ILE A 287      11.663  -4.164  80.603  1.00 98.84           H  
ATOM   3718  N   ALA A 288      17.126  -5.527  78.728  1.00 98.93           N  
ATOM   3719  CA  ALA A 288      17.587  -6.533  77.781  1.00 98.93           C  
ATOM   3720  C   ALA A 288      17.950  -7.836  78.497  1.00 98.93           C  
ATOM   3721  O   ALA A 288      18.304  -7.807  79.676  1.00 98.93           O  
ATOM   3722  CB  ALA A 288      18.779  -5.981  76.980  1.00 98.93           C  
ATOM   3723  H   ALA A 288      17.484  -5.606  79.671  1.00 98.93           H  
ATOM   3724  HA  ALA A 288      16.762  -6.753  77.106  1.00 98.93           H  
ATOM   3725  HB1 ALA A 288      19.117  -6.704  76.237  1.00 98.93           H  
ATOM   3726  HB2 ALA A 288      18.511  -5.072  76.442  1.00 98.93           H  
ATOM   3727  HB3 ALA A 288      19.624  -5.746  77.629  1.00 98.93           H  
ATOM   3728  N   VAL A 289      17.880  -8.949  77.751  1.00 98.92           N  
ATOM   3729  CA  VAL A 289      18.303 -10.274  78.198  1.00 98.92           C  
ATOM   3730  C   VAL A 289      18.789 -11.103  76.996  1.00 98.92           C  
ATOM   3731  O   VAL A 289      18.134 -11.097  75.953  1.00 98.92           O  
ATOM   3732  CB  VAL A 289      17.194 -11.027  78.992  1.00 98.92           C  
ATOM   3733  CG1 VAL A 289      15.910 -11.304  78.189  1.00 98.92           C  
ATOM   3734  CG2 VAL A 289      17.698 -12.344  79.609  1.00 98.92           C  
ATOM   3735  H   VAL A 289      17.578  -8.885  76.788  1.00 98.92           H  
ATOM   3736  HA  VAL A 289      19.152 -10.132  78.862  1.00 98.92           H  
ATOM   3737  HB  VAL A 289      16.914 -10.378  79.823  1.00 98.92           H  
ATOM   3738 HG11 VAL A 289      15.117 -11.669  78.841  1.00 98.92           H  
ATOM   3739 HG12 VAL A 289      15.546 -10.401  77.705  1.00 98.92           H  
ATOM   3740 HG13 VAL A 289      16.064 -12.055  77.416  1.00 98.92           H  
ATOM   3741 HG21 VAL A 289      16.949 -12.757  80.280  1.00 98.92           H  
ATOM   3742 HG22 VAL A 289      17.904 -13.100  78.853  1.00 98.92           H  
ATOM   3743 HG23 VAL A 289      18.608 -12.194  80.190  1.00 98.92           H  
ATOM   3744  N   ASP A 290      19.941 -11.775  77.165  1.00 98.64           N  
ATOM   3745  CA  ASP A 290      20.579 -12.610  76.141  1.00 98.64           C  
ATOM   3746  C   ASP A 290      20.234 -14.098  76.353  1.00 98.64           C  
ATOM   3747  O   ASP A 290      19.614 -14.454  77.357  1.00 98.64           O  
ATOM   3748  CB  ASP A 290      22.106 -12.338  76.007  1.00 98.64           C  
ATOM   3749  CG  ASP A 290      23.041 -12.605  77.201  1.00 98.64           C  
ATOM   3750  OD1 ASP A 290      22.613 -13.259  78.173  1.00 98.64           O1-
ATOM   3751  OD2 ASP A 290      24.223 -12.212  77.089  1.00 98.64           O  
ATOM   3752  H   ASP A 290      20.417 -11.737  78.057  1.00 98.64           H  
ATOM   3753  HA  ASP A 290      20.161 -12.349  75.174  1.00 98.64           H  
ATOM   3754  HB3 ASP A 290      22.212 -11.279  75.770  1.00 98.64           H  
ATOM   3755  HB2 ASP A 290      22.501 -12.872  75.142  1.00 98.64           H  
ATOM   3756  N   ALA A 291      20.658 -14.948  75.402  1.00 95.93           N  
ATOM   3757  CA  ALA A 291      20.453 -16.401  75.430  1.00 95.93           C  
ATOM   3758  C   ALA A 291      21.192 -17.147  76.563  1.00 95.93           C  
ATOM   3759  O   ALA A 291      20.847 -18.298  76.831  1.00 95.93           O  
ATOM   3760  CB  ALA A 291      20.839 -16.975  74.059  1.00 95.93           C  
ATOM   3761  H   ALA A 291      21.153 -14.584  74.600  1.00 95.93           H  
ATOM   3762  HA  ALA A 291      19.386 -16.578  75.576  1.00 95.93           H  
ATOM   3763  HB1 ALA A 291      20.697 -18.056  74.023  1.00 95.93           H  
ATOM   3764  HB2 ALA A 291      20.219 -16.545  73.274  1.00 95.93           H  
ATOM   3765  HB3 ALA A 291      21.881 -16.766  73.814  1.00 95.93           H  
ATOM   3766  N   LYS A 292      22.167 -16.488  77.214  1.00 96.16           N  
ATOM   3767  CA  LYS A 292      22.907 -17.003  78.370  1.00 96.16           C  
ATOM   3768  C   LYS A 292      22.202 -16.710  79.711  1.00 96.16           C  
ATOM   3769  O   LYS A 292      22.577 -17.312  80.717  1.00 96.16           O  
ATOM   3770  CB  LYS A 292      24.329 -16.403  78.375  1.00 96.16           C  
ATOM   3771  CG  LYS A 292      25.152 -16.727  77.117  1.00 96.16           C  
ATOM   3772  CD  LYS A 292      26.528 -16.046  77.135  1.00 96.16           C  
ATOM   3773  CE  LYS A 292      27.338 -16.333  75.862  1.00 96.16           C  
ATOM   3774  NZ  LYS A 292      28.640 -15.643  75.876  1.00 96.16           N1+
ATOM   3775  H   LYS A 292      22.379 -15.537  76.947  1.00 96.16           H  
ATOM   3776  HA  LYS A 292      22.999 -18.088  78.282  1.00 96.16           H  
ATOM   3777  HB3 LYS A 292      24.874 -16.765  79.249  1.00 96.16           H  
ATOM   3778  HB2 LYS A 292      24.268 -15.323  78.489  1.00 96.16           H  
ATOM   3779  HG3 LYS A 292      24.614 -16.406  76.224  1.00 96.16           H  
ATOM   3780  HG2 LYS A 292      25.276 -17.807  77.030  1.00 96.16           H  
ATOM   3781  HD3 LYS A 292      27.082 -16.381  78.013  1.00 96.16           H  
ATOM   3782  HD2 LYS A 292      26.388 -14.969  77.251  1.00 96.16           H  
ATOM   3783  HE3 LYS A 292      26.784 -16.006  74.981  1.00 96.16           H  
ATOM   3784  HE2 LYS A 292      27.508 -17.405  75.755  1.00 96.16           H  
ATOM   3785  HZ1 LYS A 292      29.180 -15.956  76.671  1.00 96.16           H  
ATOM   3786  HZ2 LYS A 292      29.143 -15.853  75.025  1.00 96.16           H  
ATOM   3787  HZ3 LYS A 292      28.493 -14.646  75.941  1.00 96.16           H  
ATOM   3788  N   GLY A 293      21.202 -15.811  79.710  1.00 97.64           N  
ATOM   3789  CA  GLY A 293      20.408 -15.457  80.884  1.00 97.64           C  
ATOM   3790  C   GLY A 293      20.905 -14.190  81.590  1.00 97.64           C  
ATOM   3791  O   GLY A 293      20.282 -13.803  82.575  1.00 97.64           O  
ATOM   3792  H   GLY A 293      20.958 -15.349  78.844  1.00 97.64           H  
ATOM   3793  HA3 GLY A 293      20.362 -16.280  81.599  1.00 97.64           H  
ATOM   3794  HA2 GLY A 293      19.384 -15.264  80.572  1.00 97.64           H  
ATOM   3795  N   ASN A 294      21.971 -13.523  81.113  1.00 98.25           N  
ATOM   3796  CA  ASN A 294      22.445 -12.234  81.641  1.00 98.25           C  
ATOM   3797  C   ASN A 294      21.414 -11.135  81.340  1.00 98.25           C  
ATOM   3798  O   ASN A 294      21.036 -10.987  80.180  1.00 98.25           O  
ATOM   3799  CB  ASN A 294      23.808 -11.826  81.027  1.00 98.25           C  
ATOM   3800  CG  ASN A 294      24.895 -12.898  81.138  1.00 98.25           C  
ATOM   3801  ND2 ASN A 294      25.496 -13.274  80.007  1.00 98.25           N  
ATOM   3802  OD1 ASN A 294      25.197 -13.372  82.231  1.00 98.25           O  
ATOM   3803  H   ASN A 294      22.419 -13.843  80.264  1.00 98.25           H  
ATOM   3804  HA  ASN A 294      22.559 -12.301  82.725  1.00 98.25           H  
ATOM   3805  HB3 ASN A 294      24.177 -10.928  81.524  1.00 98.25           H  
ATOM   3806  HB2 ASN A 294      23.690 -11.551  79.979  1.00 98.25           H  
ATOM   3807 HD22 ASN A 294      26.227 -13.968  80.030  1.00 98.25           H  
ATOM   3808 HD21 ASN A 294      25.200 -12.885  79.119  1.00 98.25           H  
ATOM   3809  N   VAL A 295      20.981 -10.403  82.379  1.00 98.53           N  
ATOM   3810  CA  VAL A 295      19.987  -9.335  82.265  1.00 98.53           C  
ATOM   3811  C   VAL A 295      20.674  -7.991  82.568  1.00 98.53           C  
ATOM   3812  O   VAL A 295      21.386  -7.884  83.568  1.00 98.53           O  
ATOM   3813  CB  VAL A 295      18.811  -9.514  83.275  1.00 98.53           C  
ATOM   3814  CG1 VAL A 295      17.696  -8.462  83.106  1.00 98.53           C  
ATOM   3815  CG2 VAL A 295      18.165 -10.907  83.183  1.00 98.53           C  
ATOM   3816  H   VAL A 295      21.359 -10.560  83.302  1.00 98.53           H  
ATOM   3817  HA  VAL A 295      19.571  -9.309  81.258  1.00 98.53           H  
ATOM   3818  HB  VAL A 295      19.205  -9.411  84.287  1.00 98.53           H  
ATOM   3819 HG11 VAL A 295      16.946  -8.565  83.891  1.00 98.53           H  
ATOM   3820 HG12 VAL A 295      18.062  -7.440  83.153  1.00 98.53           H  
ATOM   3821 HG13 VAL A 295      17.190  -8.576  82.146  1.00 98.53           H  
ATOM   3822 HG21 VAL A 295      17.339 -10.997  83.889  1.00 98.53           H  
ATOM   3823 HG22 VAL A 295      17.767 -11.094  82.187  1.00 98.53           H  
ATOM   3824 HG23 VAL A 295      18.872 -11.701  83.417  1.00 98.53           H  
ATOM   3825  N   ALA A 296      20.418  -6.992  81.711  1.00 98.67           N  
ATOM   3826  CA  ALA A 296      20.875  -5.612  81.862  1.00 98.67           C  
ATOM   3827  C   ALA A 296      19.647  -4.692  81.880  1.00 98.67           C  
ATOM   3828  O   ALA A 296      18.735  -4.905  81.083  1.00 98.67           O  
ATOM   3829  CB  ALA A 296      21.805  -5.274  80.684  1.00 98.67           C  
ATOM   3830  H   ALA A 296      19.802  -7.163  80.926  1.00 98.67           H  
ATOM   3831  HA  ALA A 296      21.427  -5.483  82.795  1.00 98.67           H  
ATOM   3832  HB1 ALA A 296      22.227  -4.274  80.781  1.00 98.67           H  
ATOM   3833  HB2 ALA A 296      22.642  -5.972  80.636  1.00 98.67           H  
ATOM   3834  HB3 ALA A 296      21.283  -5.325  79.727  1.00 98.67           H  
ATOM   3835  N   LEU A 297      19.642  -3.688  82.779  1.00 97.91           N  
ATOM   3836  CA  LEU A 297      18.548  -2.716  82.920  1.00 97.91           C  
ATOM   3837  C   LEU A 297      19.044  -1.243  82.985  1.00 97.91           C  
ATOM   3838  O   LEU A 297      18.634  -0.534  83.906  1.00 97.91           O  
ATOM   3839  CB  LEU A 297      17.625  -3.072  84.125  1.00 97.91           C  
ATOM   3840  CG  LEU A 297      17.139  -4.540  84.256  1.00 97.91           C  
ATOM   3841  CD1 LEU A 297      18.142  -5.399  85.060  1.00 97.91           C  
ATOM   3842  CD2 LEU A 297      15.731  -4.612  84.892  1.00 97.91           C  
ATOM   3843  H   LEU A 297      20.427  -3.571  83.403  1.00 97.91           H  
ATOM   3844  HA  LEU A 297      17.922  -2.751  82.030  1.00 97.91           H  
ATOM   3845  HB3 LEU A 297      16.745  -2.442  83.998  1.00 97.91           H  
ATOM   3846  HB2 LEU A 297      18.074  -2.758  85.068  1.00 97.91           H  
ATOM   3847  HG  LEU A 297      17.042  -4.969  83.258  1.00 97.91           H  
ATOM   3848 HD11 LEU A 297      17.665  -6.250  85.548  1.00 97.91           H  
ATOM   3849 HD12 LEU A 297      18.922  -5.809  84.422  1.00 97.91           H  
ATOM   3850 HD13 LEU A 297      18.642  -4.822  85.837  1.00 97.91           H  
ATOM   3851 HD21 LEU A 297      15.657  -5.362  85.680  1.00 97.91           H  
ATOM   3852 HD22 LEU A 297      15.434  -3.666  85.343  1.00 97.91           H  
ATOM   3853 HD23 LEU A 297      14.979  -4.865  84.145  1.00 97.91           H  
ATOM   3854  N   PRO A 298      19.930  -0.789  82.061  1.00 96.80           N  
ATOM   3855  CA  PRO A 298      20.496   0.580  82.098  1.00 96.80           C  
ATOM   3856  C   PRO A 298      19.489   1.710  81.814  1.00 96.80           C  
ATOM   3857  O   PRO A 298      18.552   1.525  81.038  1.00 96.80           O  
ATOM   3858  CB  PRO A 298      21.581   0.544  81.011  1.00 96.80           C  
ATOM   3859  CG  PRO A 298      21.083  -0.479  80.011  1.00 96.80           C  
ATOM   3860  CD  PRO A 298      20.458  -1.529  80.911  1.00 96.80           C  
ATOM   3861  HA  PRO A 298      20.959   0.760  83.070  1.00 96.80           H  
ATOM   3862  HB3 PRO A 298      22.510   0.192  81.455  1.00 96.80           H  
ATOM   3863  HB2 PRO A 298      21.790   1.511  80.552  1.00 96.80           H  
ATOM   3864  HG3 PRO A 298      21.873  -0.875  79.381  1.00 96.80           H  
ATOM   3865  HG2 PRO A 298      20.318  -0.040  79.371  1.00 96.80           H  
ATOM   3866  HD2 PRO A 298      19.708  -2.115  80.382  1.00 96.80           H  
ATOM   3867  HD3 PRO A 298      21.240  -2.201  81.263  1.00 96.80           H  
ATOM   3868  N   PHE A 299      19.742   2.878  82.426  1.00 93.91           N  
ATOM   3869  CA  PHE A 299      18.994   4.119  82.217  1.00 93.91           C  
ATOM   3870  C   PHE A 299      19.880   5.322  82.585  1.00 93.91           C  
ATOM   3871  O   PHE A 299      20.558   5.290  83.613  1.00 93.91           O  
ATOM   3872  CB  PHE A 299      17.641   4.082  82.966  1.00 93.91           C  
ATOM   3873  CG  PHE A 299      17.715   3.960  84.477  1.00 93.91           C  
ATOM   3874  CD1 PHE A 299      17.974   2.711  85.074  1.00 93.91           C  
ATOM   3875  CD2 PHE A 299      17.693   5.109  85.289  1.00 93.91           C  
ATOM   3876  CE1 PHE A 299      18.152   2.619  86.445  1.00 93.91           C  
ATOM   3877  CE2 PHE A 299      17.860   4.996  86.660  1.00 93.91           C  
ATOM   3878  CZ  PHE A 299      18.075   3.754  87.238  1.00 93.91           C  
ATOM   3879  H   PHE A 299      20.531   2.953  83.052  1.00 93.91           H  
ATOM   3880  HA  PHE A 299      18.772   4.201  81.154  1.00 93.91           H  
ATOM   3881  HB3 PHE A 299      17.047   3.249  82.593  1.00 93.91           H  
ATOM   3882  HB2 PHE A 299      17.067   4.977  82.720  1.00 93.91           H  
ATOM   3883  HD1 PHE A 299      18.047   1.826  84.465  1.00 93.91           H  
ATOM   3884  HD2 PHE A 299      17.551   6.077  84.841  1.00 93.91           H  
ATOM   3885  HE1 PHE A 299      18.361   1.660  86.891  1.00 93.91           H  
ATOM   3886  HE2 PHE A 299      17.839   5.879  87.278  1.00 93.91           H  
ATOM   3887  HZ  PHE A 299      18.201   3.673  88.304  1.00 93.91           H  
ATOM   3888  N   ASN A 300      19.852   6.358  81.730  1.00 90.37           N  
ATOM   3889  CA  ASN A 300      20.600   7.613  81.896  1.00 90.37           C  
ATOM   3890  C   ASN A 300      19.772   8.716  82.599  1.00 90.37           C  
ATOM   3891  O   ASN A 300      20.317   9.778  82.901  1.00 90.37           O  
ATOM   3892  CB  ASN A 300      21.195   8.057  80.530  1.00 90.37           C  
ATOM   3893  CG  ASN A 300      20.182   8.443  79.443  1.00 90.37           C  
ATOM   3894  ND2 ASN A 300      20.603   8.446  78.178  1.00 90.37           N  
ATOM   3895  OD1 ASN A 300      19.034   8.754  79.737  1.00 90.37           O  
ATOM   3896  H   ASN A 300      19.250   6.311  80.917  1.00 90.37           H  
ATOM   3897  HA  ASN A 300      21.452   7.431  82.553  1.00 90.37           H  
ATOM   3898  HB3 ASN A 300      21.831   7.259  80.143  1.00 90.37           H  
ATOM   3899  HB2 ASN A 300      21.854   8.913  80.682  1.00 90.37           H  
ATOM   3900 HD22 ASN A 300      19.985   8.740  77.435  1.00 90.37           H  
ATOM   3901 HD21 ASN A 300      21.540   8.139  77.950  1.00 90.37           H  
ATOM   3902  N   THR A 301      18.493   8.444  82.877  1.00 89.00           N  
ATOM   3903  CA  THR A 301      17.582   9.243  83.690  1.00 89.00           C  
ATOM   3904  C   THR A 301      17.895   9.064  85.189  1.00 89.00           C  
ATOM   3905  O   THR A 301      18.774   8.287  85.577  1.00 89.00           O  
ATOM   3906  CB  THR A 301      16.123   8.800  83.363  1.00 89.00           C  
ATOM   3907  CG2 THR A 301      15.729   9.103  81.917  1.00 89.00           C  
ATOM   3908  OG1 THR A 301      15.852   7.426  83.601  1.00 89.00           O  
ATOM   3909  H   THR A 301      18.137   7.539  82.603  1.00 89.00           H  
ATOM   3910  HA  THR A 301      17.713  10.297  83.440  1.00 89.00           H  
ATOM   3911  HB  THR A 301      15.443   9.370  83.991  1.00 89.00           H  
ATOM   3912 HG21 THR A 301      14.691   8.837  81.719  1.00 89.00           H  
ATOM   3913 HG22 THR A 301      15.840  10.164  81.699  1.00 89.00           H  
ATOM   3914 HG23 THR A 301      16.357   8.546  81.226  1.00 89.00           H  
ATOM   3915  HG1 THR A 301      15.376   7.315  84.421  1.00 89.00           H  
ATOM   3916  N   GLU A 302      17.179   9.799  86.048  1.00 86.35           N  
ATOM   3917  CA  GLU A 302      17.309   9.683  87.504  1.00 86.35           C  
ATOM   3918  C   GLU A 302      16.719   8.375  88.054  1.00 86.35           C  
ATOM   3919  O   GLU A 302      17.314   7.798  88.964  1.00 86.35           O  
ATOM   3920  CB  GLU A 302      16.658  10.897  88.198  1.00 86.35           C  
ATOM   3921  CG  GLU A 302      17.153  12.281  87.722  1.00 86.35           C  
ATOM   3922  CD  GLU A 302      18.653  12.548  87.937  1.00 86.35           C  
ATOM   3923  OE1 GLU A 302      19.217  13.268  87.084  1.00 86.35           O1-
ATOM   3924  OE2 GLU A 302      19.214  12.045  88.937  1.00 86.35           O  
ATOM   3925  H   GLU A 302      16.520  10.486  85.710  1.00 86.35           H  
ATOM   3926  HA  GLU A 302      18.375   9.678  87.742  1.00 86.35           H  
ATOM   3927  HB3 GLU A 302      16.801  10.821  89.276  1.00 86.35           H  
ATOM   3928  HB2 GLU A 302      15.584  10.838  88.052  1.00 86.35           H  
ATOM   3929  HG3 GLU A 302      16.603  13.054  88.259  1.00 86.35           H  
ATOM   3930  HG2 GLU A 302      16.901  12.419  86.670  1.00 86.35           H  
ATOM   3931  N   GLY A 303      15.586   7.927  87.490  1.00 89.45           N  
ATOM   3932  CA  GLY A 303      14.924   6.689  87.882  1.00 89.45           C  
ATOM   3933  C   GLY A 303      14.280   6.029  86.657  1.00 89.45           C  
ATOM   3934  O   GLY A 303      13.971   6.685  85.663  1.00 89.45           O  
ATOM   3935  H   GLY A 303      15.142   8.463  86.756  1.00 89.45           H  
ATOM   3936  HA3 GLY A 303      14.151   6.915  88.617  1.00 89.45           H  
ATOM   3937  HA2 GLY A 303      15.622   5.989  88.345  1.00 89.45           H  
ATOM   3938  N   MET A 304      14.035   4.718  86.776  1.00 93.51           N  
ATOM   3939  CA  MET A 304      13.260   3.910  85.844  1.00 93.51           C  
ATOM   3940  C   MET A 304      12.546   2.818  86.646  1.00 93.51           C  
ATOM   3941  O   MET A 304      13.218   2.036  87.320  1.00 93.51           O  
ATOM   3942  CB  MET A 304      14.164   3.350  84.716  1.00 93.51           C  
ATOM   3943  CG  MET A 304      13.445   2.426  83.712  1.00 93.51           C  
ATOM   3944  SD  MET A 304      14.425   1.930  82.265  1.00 93.51           S  
ATOM   3945  CE  MET A 304      15.420   0.587  82.960  1.00 93.51           C  
ATOM   3946  H   MET A 304      14.282   4.256  87.641  1.00 93.51           H  
ATOM   3947  HA  MET A 304      12.490   4.538  85.401  1.00 93.51           H  
ATOM   3948  HB3 MET A 304      14.996   2.805  85.161  1.00 93.51           H  
ATOM   3949  HB2 MET A 304      14.612   4.181  84.170  1.00 93.51           H  
ATOM   3950  HG3 MET A 304      12.558   2.931  83.335  1.00 93.51           H  
ATOM   3951  HG2 MET A 304      13.091   1.520  84.204  1.00 93.51           H  
ATOM   3952  HE1 MET A 304      16.111   0.204  82.209  1.00 93.51           H  
ATOM   3953  HE2 MET A 304      15.999   0.941  83.811  1.00 93.51           H  
ATOM   3954  HE3 MET A 304      14.779  -0.232  83.287  1.00 93.51           H  
ATOM   3955  N   TYR A 305      11.207   2.768  86.526  1.00 94.44           N  
ATOM   3956  CA  TYR A 305      10.363   1.675  87.016  1.00 94.44           C  
ATOM   3957  C   TYR A 305      10.745   0.388  86.280  1.00 94.44           C  
ATOM   3958  O   TYR A 305      10.674   0.371  85.053  1.00 94.44           O  
ATOM   3959  CB  TYR A 305       8.876   2.005  86.764  1.00 94.44           C  
ATOM   3960  CG  TYR A 305       8.368   3.235  87.486  1.00 94.44           C  
ATOM   3961  CD1 TYR A 305       8.187   3.202  88.883  1.00 94.44           C  
ATOM   3962  CD2 TYR A 305       8.078   4.417  86.771  1.00 94.44           C  
ATOM   3963  CE1 TYR A 305       7.752   4.352  89.567  1.00 94.44           C  
ATOM   3964  CE2 TYR A 305       7.628   5.563  87.455  1.00 94.44           C  
ATOM   3965  CZ  TYR A 305       7.470   5.533  88.854  1.00 94.44           C  
ATOM   3966  OH  TYR A 305       7.038   6.643  89.517  1.00 94.44           O  
ATOM   3967  H   TYR A 305      10.741   3.448  85.939  1.00 94.44           H  
ATOM   3968  HA  TYR A 305      10.533   1.552  88.088  1.00 94.44           H  
ATOM   3969  HB3 TYR A 305       8.254   1.162  87.069  1.00 94.44           H  
ATOM   3970  HB2 TYR A 305       8.701   2.134  85.696  1.00 94.44           H  
ATOM   3971  HD1 TYR A 305       8.384   2.293  89.429  1.00 94.44           H  
ATOM   3972  HD2 TYR A 305       8.201   4.451  85.699  1.00 94.44           H  
ATOM   3973  HE1 TYR A 305       7.620   4.322  90.637  1.00 94.44           H  
ATOM   3974  HE2 TYR A 305       7.409   6.466  86.904  1.00 94.44           H  
ATOM   3975  HH  TYR A 305       6.951   6.507  90.463  1.00 94.44           H  
ATOM   3976  N   ARG A 306      11.202  -0.625  87.028  1.00 97.85           N  
ATOM   3977  CA  ARG A 306      11.801  -1.829  86.460  1.00 97.85           C  
ATOM   3978  C   ARG A 306      11.837  -2.972  87.478  1.00 97.85           C  
ATOM   3979  O   ARG A 306      11.580  -2.770  88.666  1.00 97.85           O  
ATOM   3980  CB  ARG A 306      13.206  -1.494  85.891  1.00 97.85           C  
ATOM   3981  CG  ARG A 306      14.291  -1.261  86.961  1.00 97.85           C  
ATOM   3982  CD  ARG A 306      15.551  -0.587  86.403  1.00 97.85           C  
ATOM   3983  NE  ARG A 306      16.645  -0.567  87.390  1.00 97.85           N  
ATOM   3984  CZ  ARG A 306      16.796   0.262  88.441  1.00 97.85           C  
ATOM   3985  NH1 ARG A 306      15.917   1.234  88.729  1.00 97.85           N  
ATOM   3986  NH2 ARG A 306      17.863   0.113  89.236  1.00 97.85           N1+
ATOM   3987  H   ARG A 306      11.258  -0.536  88.034  1.00 97.85           H  
ATOM   3988  HA  ARG A 306      11.155  -2.164  85.653  1.00 97.85           H  
ATOM   3989  HB3 ARG A 306      13.149  -0.628  85.232  1.00 97.85           H  
ATOM   3990  HB2 ARG A 306      13.528  -2.312  85.246  1.00 97.85           H  
ATOM   3991  HG3 ARG A 306      14.536  -2.171  87.510  1.00 97.85           H  
ATOM   3992  HG2 ARG A 306      13.857  -0.581  87.694  1.00 97.85           H  
ATOM   3993  HD3 ARG A 306      15.323   0.456  86.181  1.00 97.85           H  
ATOM   3994  HD2 ARG A 306      15.861  -1.024  85.457  1.00 97.85           H  
ATOM   3995  HE  ARG A 306      17.340  -1.289  87.261  1.00 97.85           H  
ATOM   3996 HH12 ARG A 306      16.069   1.839  89.524  1.00 97.85           H  
ATOM   3997 HH11 ARG A 306      15.093   1.366  88.154  1.00 97.85           H  
ATOM   3998 HH22 ARG A 306      17.992   0.727  90.030  1.00 97.85           H  
ATOM   3999 HH21 ARG A 306      18.548  -0.606  89.053  1.00 97.85           H  
ATOM   4000  N   GLY A 307      12.206  -4.154  86.975  1.00 98.51           N  
ATOM   4001  CA  GLY A 307      12.442  -5.325  87.799  1.00 98.51           C  
ATOM   4002  C   GLY A 307      12.800  -6.509  86.900  1.00 98.51           C  
ATOM   4003  O   GLY A 307      12.740  -6.421  85.673  1.00 98.51           O  
ATOM   4004  H   GLY A 307      12.372  -4.254  85.982  1.00 98.51           H  
ATOM   4005  HA3 GLY A 307      11.546  -5.559  88.372  1.00 98.51           H  
ATOM   4006  HA2 GLY A 307      13.258  -5.131  88.496  1.00 98.51           H  
ATOM   4007  N   PHE A 308      13.155  -7.630  87.544  1.00 98.85           N  
ATOM   4008  CA  PHE A 308      13.377  -8.927  86.911  1.00 98.85           C  
ATOM   4009  C   PHE A 308      13.102 -10.049  87.923  1.00 98.85           C  
ATOM   4010  O   PHE A 308      13.253  -9.848  89.128  1.00 98.85           O  
ATOM   4011  CB  PHE A 308      14.786  -8.996  86.271  1.00 98.85           C  
ATOM   4012  CG  PHE A 308      15.951  -9.160  87.232  1.00 98.85           C  
ATOM   4013  CD1 PHE A 308      16.478  -8.037  87.903  1.00 98.85           C  
ATOM   4014  CD2 PHE A 308      16.397 -10.450  87.596  1.00 98.85           C  
ATOM   4015  CE1 PHE A 308      17.459  -8.205  88.870  1.00 98.85           C  
ATOM   4016  CE2 PHE A 308      17.374 -10.596  88.571  1.00 98.85           C  
ATOM   4017  CZ  PHE A 308      17.905  -9.478  89.201  1.00 98.85           C  
ATOM   4018  H   PHE A 308      13.170  -7.636  88.557  1.00 98.85           H  
ATOM   4019  HA  PHE A 308      12.630  -9.029  86.133  1.00 98.85           H  
ATOM   4020  HB3 PHE A 308      14.962  -8.108  85.662  1.00 98.85           H  
ATOM   4021  HB2 PHE A 308      14.811  -9.831  85.569  1.00 98.85           H  
ATOM   4022  HD1 PHE A 308      16.115  -7.046  87.672  1.00 98.85           H  
ATOM   4023  HD2 PHE A 308      15.970 -11.326  87.130  1.00 98.85           H  
ATOM   4024  HE1 PHE A 308      17.866  -7.343  89.378  1.00 98.85           H  
ATOM   4025  HE2 PHE A 308      17.713 -11.583  88.849  1.00 98.85           H  
ATOM   4026  HZ  PHE A 308      18.660  -9.600  89.964  1.00 98.85           H  
ATOM   4027  N   ALA A 309      12.713 -11.218  87.396  1.00 98.84           N  
ATOM   4028  CA  ALA A 309      12.389 -12.408  88.170  1.00 98.84           C  
ATOM   4029  C   ALA A 309      12.847 -13.653  87.409  1.00 98.84           C  
ATOM   4030  O   ALA A 309      12.282 -13.972  86.361  1.00 98.84           O  
ATOM   4031  CB  ALA A 309      10.880 -12.439  88.453  1.00 98.84           C  
ATOM   4032  H   ALA A 309      12.600 -11.298  86.392  1.00 98.84           H  
ATOM   4033  HA  ALA A 309      12.914 -12.380  89.128  1.00 98.84           H  
ATOM   4034  HB1 ALA A 309      10.610 -13.307  89.052  1.00 98.84           H  
ATOM   4035  HB2 ALA A 309      10.578 -11.554  89.011  1.00 98.84           H  
ATOM   4036  HB3 ALA A 309      10.291 -12.468  87.535  1.00 98.84           H  
ATOM   4037  N   ARG A 310      13.851 -14.340  87.975  1.00 98.47           N  
ATOM   4038  CA  ARG A 310      14.297 -15.667  87.552  1.00 98.47           C  
ATOM   4039  C   ARG A 310      13.399 -16.726  88.201  1.00 98.47           C  
ATOM   4040  O   ARG A 310      13.060 -16.576  89.375  1.00 98.47           O  
ATOM   4041  CB  ARG A 310      15.761 -15.896  87.979  1.00 98.47           C  
ATOM   4042  CG  ARG A 310      16.736 -14.810  87.502  1.00 98.47           C  
ATOM   4043  CD  ARG A 310      18.197 -15.121  87.859  1.00 98.47           C  
ATOM   4044  NE  ARG A 310      19.128 -14.163  87.244  1.00 98.47           N  
ATOM   4045  CZ  ARG A 310      19.555 -14.159  85.970  1.00 98.47           C  
ATOM   4046  NH1 ARG A 310      19.176 -15.096  85.088  1.00 98.47           N  
ATOM   4047  NH2 ARG A 310      20.381 -13.184  85.573  1.00 98.47           N1+
ATOM   4048  H   ARG A 310      14.255 -14.001  88.837  1.00 98.47           H  
ATOM   4049  HA  ARG A 310      14.233 -15.744  86.467  1.00 98.47           H  
ATOM   4050  HB3 ARG A 310      16.092 -16.867  87.606  1.00 98.47           H  
ATOM   4051  HB2 ARG A 310      15.821 -15.955  89.066  1.00 98.47           H  
ATOM   4052  HG3 ARG A 310      16.462 -13.898  88.035  1.00 98.47           H  
ATOM   4053  HG2 ARG A 310      16.618 -14.587  86.444  1.00 98.47           H  
ATOM   4054  HD3 ARG A 310      18.468 -16.166  87.707  1.00 98.47           H  
ATOM   4055  HD2 ARG A 310      18.330 -14.926  88.919  1.00 98.47           H  
ATOM   4056  HE  ARG A 310      19.443 -13.423  87.855  1.00 98.47           H  
ATOM   4057 HH12 ARG A 310      19.493 -15.045  84.128  1.00 98.47           H  
ATOM   4058 HH11 ARG A 310      18.561 -15.844  85.373  1.00 98.47           H  
ATOM   4059 HH22 ARG A 310      20.692 -13.156  84.611  1.00 98.47           H  
ATOM   4060 HH21 ARG A 310      20.688 -12.470  86.217  1.00 98.47           H  
ATOM   4061  N   VAL A 311      13.046 -17.780  87.450  1.00 97.81           N  
ATOM   4062  CA  VAL A 311      12.229 -18.897  87.933  1.00 97.81           C  
ATOM   4063  C   VAL A 311      12.902 -19.639  89.108  1.00 97.81           C  
ATOM   4064  O   VAL A 311      14.047 -20.070  88.985  1.00 97.81           O  
ATOM   4065  CB  VAL A 311      11.891 -19.878  86.771  1.00 97.81           C  
ATOM   4066  CG1 VAL A 311      11.418 -21.288  87.187  1.00 97.81           C  
ATOM   4067  CG2 VAL A 311      10.842 -19.243  85.842  1.00 97.81           C  
ATOM   4068  H   VAL A 311      13.374 -17.847  86.495  1.00 97.81           H  
ATOM   4069  HA  VAL A 311      11.292 -18.471  88.299  1.00 97.81           H  
ATOM   4070  HB  VAL A 311      12.795 -20.020  86.179  1.00 97.81           H  
ATOM   4071 HG11 VAL A 311      11.128 -21.874  86.316  1.00 97.81           H  
ATOM   4072 HG12 VAL A 311      12.203 -21.856  87.688  1.00 97.81           H  
ATOM   4073 HG13 VAL A 311      10.558 -21.239  87.855  1.00 97.81           H  
ATOM   4074 HG21 VAL A 311      10.570 -19.917  85.030  1.00 97.81           H  
ATOM   4075 HG22 VAL A 311       9.929 -19.007  86.387  1.00 97.81           H  
ATOM   4076 HG23 VAL A 311      11.206 -18.318  85.396  1.00 97.81           H  
ATOM   4077  N   GLY A 312      12.170 -19.739  90.228  1.00 96.01           N  
ATOM   4078  CA  GLY A 312      12.649 -20.340  91.473  1.00 96.01           C  
ATOM   4079  C   GLY A 312      13.303 -19.315  92.419  1.00 96.01           C  
ATOM   4080  O   GLY A 312      13.733 -19.715  93.499  1.00 96.01           O  
ATOM   4081  H   GLY A 312      11.237 -19.353  90.244  1.00 96.01           H  
ATOM   4082  HA3 GLY A 312      13.354 -21.149  91.273  1.00 96.01           H  
ATOM   4083  HA2 GLY A 312      11.798 -20.789  91.986  1.00 96.01           H  
ATOM   4084  N   GLU A 313      13.372 -18.023  92.044  1.00 97.64           N  
ATOM   4085  CA  GLU A 313      13.906 -16.932  92.868  1.00 97.64           C  
ATOM   4086  C   GLU A 313      12.825 -15.875  93.149  1.00 97.64           C  
ATOM   4087  O   GLU A 313      11.785 -15.851  92.492  1.00 97.64           O  
ATOM   4088  CB  GLU A 313      15.113 -16.273  92.167  1.00 97.64           C  
ATOM   4089  CG  GLU A 313      16.247 -17.253  91.787  1.00 97.64           C  
ATOM   4090  CD  GLU A 313      17.541 -16.593  91.279  1.00 97.64           C  
ATOM   4091  OE1 GLU A 313      18.373 -17.349  90.731  1.00 97.64           O1-
ATOM   4092  OE2 GLU A 313      17.696 -15.359  91.427  1.00 97.64           O  
ATOM   4093  H   GLU A 313      13.016 -17.749  91.139  1.00 97.64           H  
ATOM   4094  HA  GLU A 313      14.241 -17.314  93.834  1.00 97.64           H  
ATOM   4095  HB3 GLU A 313      15.509 -15.509  92.837  1.00 97.64           H  
ATOM   4096  HB2 GLU A 313      14.781 -15.739  91.275  1.00 97.64           H  
ATOM   4097  HG3 GLU A 313      15.888 -17.943  91.021  1.00 97.64           H  
ATOM   4098  HG2 GLU A 313      16.502 -17.862  92.655  1.00 97.64           H  
ATOM   4099  N   ALA A 314      13.116 -14.999  94.124  1.00 97.51           N  
ATOM   4100  CA  ALA A 314      12.297 -13.844  94.490  1.00 97.51           C  
ATOM   4101  C   ALA A 314      12.396 -12.731  93.418  1.00 97.51           C  
ATOM   4102  O   ALA A 314      13.518 -12.335  93.098  1.00 97.51           O  
ATOM   4103  CB  ALA A 314      12.830 -13.318  95.833  1.00 97.51           C  
ATOM   4104  H   ALA A 314      13.994 -15.084  94.614  1.00 97.51           H  
ATOM   4105  HA  ALA A 314      11.278 -14.190  94.656  1.00 97.51           H  
ATOM   4106  HB1 ALA A 314      12.252 -12.457  96.173  1.00 97.51           H  
ATOM   4107  HB2 ALA A 314      12.760 -14.081  96.609  1.00 97.51           H  
ATOM   4108  HB3 ALA A 314      13.874 -13.010  95.765  1.00 97.51           H  
ATOM   4109  N   PRO A 315      11.248 -12.234  92.893  1.00 98.36           N  
ATOM   4110  CA  PRO A 315      11.197 -11.022  92.046  1.00 98.36           C  
ATOM   4111  C   PRO A 315      11.859  -9.780  92.672  1.00 98.36           C  
ATOM   4112  O   PRO A 315      11.462  -9.351  93.755  1.00 98.36           O  
ATOM   4113  CB  PRO A 315       9.692 -10.790  91.812  1.00 98.36           C  
ATOM   4114  CG  PRO A 315       9.064 -12.158  91.982  1.00 98.36           C  
ATOM   4115  CD  PRO A 315       9.910 -12.798  93.070  1.00 98.36           C  
ATOM   4116  HA  PRO A 315      11.680 -11.271  91.101  1.00 98.36           H  
ATOM   4117  HB3 PRO A 315       9.479 -10.357  90.835  1.00 98.36           H  
ATOM   4118  HB2 PRO A 315       9.271 -10.118  92.560  1.00 98.36           H  
ATOM   4119  HG3 PRO A 315       9.158 -12.726  91.055  1.00 98.36           H  
ATOM   4120  HG2 PRO A 315       8.013 -12.114  92.252  1.00 98.36           H  
ATOM   4121  HD2 PRO A 315       9.538 -12.524  94.058  1.00 98.36           H  
ATOM   4122  HD3 PRO A 315       9.881 -13.884  92.973  1.00 98.36           H  
ATOM   4123  N   VAL A 316      12.858  -9.239  91.962  1.00 98.23           N  
ATOM   4124  CA  VAL A 316      13.536  -7.988  92.289  1.00 98.23           C  
ATOM   4125  C   VAL A 316      12.812  -6.841  91.561  1.00 98.23           C  
ATOM   4126  O   VAL A 316      12.511  -6.983  90.378  1.00 98.23           O  
ATOM   4127  CB  VAL A 316      15.018  -8.027  91.809  1.00 98.23           C  
ATOM   4128  CG1 VAL A 316      15.775  -6.690  91.967  1.00 98.23           C  
ATOM   4129  CG2 VAL A 316      15.802  -9.149  92.515  1.00 98.23           C  
ATOM   4130  H   VAL A 316      13.110  -9.650  91.072  1.00 98.23           H  
ATOM   4131  HA  VAL A 316      13.512  -7.814  93.367  1.00 98.23           H  
ATOM   4132  HB  VAL A 316      15.025  -8.268  90.745  1.00 98.23           H  
ATOM   4133 HG11 VAL A 316      16.829  -6.804  91.712  1.00 98.23           H  
ATOM   4134 HG12 VAL A 316      15.380  -5.912  91.314  1.00 98.23           H  
ATOM   4135 HG13 VAL A 316      15.722  -6.326  92.994  1.00 98.23           H  
ATOM   4136 HG21 VAL A 316      16.839  -9.178  92.180  1.00 98.23           H  
ATOM   4137 HG22 VAL A 316      15.806  -9.009  93.597  1.00 98.23           H  
ATOM   4138 HG23 VAL A 316      15.374 -10.130  92.309  1.00 98.23           H  
ATOM   4139  N   THR A 317      12.562  -5.732  92.273  1.00 97.73           N  
ATOM   4140  CA  THR A 317      11.954  -4.516  91.729  1.00 97.73           C  
ATOM   4141  C   THR A 317      12.725  -3.286  92.241  1.00 97.73           C  
ATOM   4142  O   THR A 317      13.230  -3.295  93.365  1.00 97.73           O  
ATOM   4143  CB  THR A 317      10.457  -4.380  92.126  1.00 97.73           C  
ATOM   4144  CG2 THR A 317       9.585  -5.543  91.634  1.00 97.73           C  
ATOM   4145  OG1 THR A 317      10.261  -4.233  93.521  1.00 97.73           O  
ATOM   4146  H   THR A 317      12.828  -5.686  93.247  1.00 97.73           H  
ATOM   4147  HA  THR A 317      12.028  -4.521  90.641  1.00 97.73           H  
ATOM   4148  HB  THR A 317      10.066  -3.471  91.664  1.00 97.73           H  
ATOM   4149 HG21 THR A 317       8.537  -5.353  91.859  1.00 97.73           H  
ATOM   4150 HG22 THR A 317       9.673  -5.666  90.556  1.00 97.73           H  
ATOM   4151 HG23 THR A 317       9.856  -6.488  92.105  1.00 97.73           H  
ATOM   4152  HG1 THR A 317      10.570  -3.361  93.787  1.00 97.73           H  
ATOM   4153  N   ALA A 318      12.805  -2.255  91.387  1.00 95.40           N  
ATOM   4154  CA  ALA A 318      13.560  -1.029  91.636  1.00 95.40           C  
ATOM   4155  C   ALA A 318      12.947   0.148  90.868  1.00 95.40           C  
ATOM   4156  O   ALA A 318      12.315  -0.053  89.831  1.00 95.40           O  
ATOM   4157  CB  ALA A 318      15.029  -1.247  91.235  1.00 95.40           C  
ATOM   4158  H   ALA A 318      12.349  -2.311  90.485  1.00 95.40           H  
ATOM   4159  HA  ALA A 318      13.519  -0.791  92.700  1.00 95.40           H  
ATOM   4160  HB1 ALA A 318      15.623  -0.350  91.411  1.00 95.40           H  
ATOM   4161  HB2 ALA A 318      15.482  -2.052  91.815  1.00 95.40           H  
ATOM   4162  HB3 ALA A 318      15.120  -1.507  90.179  1.00 95.40           H  
ATOM   4163  N   ILE A 319      13.170   1.362  91.396  1.00 92.12           N  
ATOM   4164  CA  ILE A 319      12.717   2.618  90.794  1.00 92.12           C  
ATOM   4165  C   ILE A 319      13.907   3.579  90.605  1.00 92.12           C  
ATOM   4166  O   ILE A 319      13.937   4.285  89.603  1.00 92.12           O  
ATOM   4167  CB  ILE A 319      11.629   3.338  91.655  1.00 92.12           C  
ATOM   4168  CG1 ILE A 319      10.428   2.407  91.950  1.00 92.12           C  
ATOM   4169  CG2 ILE A 319      11.119   4.650  91.010  1.00 92.12           C  
ATOM   4170  CD1 ILE A 319       9.433   2.964  92.977  1.00 92.12           C  
ATOM   4171  H   ILE A 319      13.683   1.439  92.262  1.00 92.12           H  
ATOM   4172  HA  ILE A 319      12.294   2.436  89.805  1.00 92.12           H  
ATOM   4173  HB  ILE A 319      12.079   3.597  92.615  1.00 92.12           H  
ATOM   4174 HG13 ILE A 319      10.771   1.446  92.325  1.00 92.12           H  
ATOM   4175 HG12 ILE A 319       9.909   2.181  91.021  1.00 92.12           H  
ATOM   4176 HG21 ILE A 319      10.351   5.126  91.618  1.00 92.12           H  
ATOM   4177 HG22 ILE A 319      11.905   5.393  90.884  1.00 92.12           H  
ATOM   4178 HG23 ILE A 319      10.691   4.461  90.025  1.00 92.12           H  
ATOM   4179 HD11 ILE A 319       8.892   2.155  93.470  1.00 92.12           H  
ATOM   4180 HD12 ILE A 319       9.941   3.545  93.747  1.00 92.12           H  
ATOM   4181 HD13 ILE A 319       8.692   3.609  92.509  1.00 92.12           H  
ATOM   4182  N   TYR A 320      14.869   3.587  91.543  1.00 88.62           N  
ATOM   4183  CA  TYR A 320      15.991   4.533  91.579  1.00 88.62           C  
ATOM   4184  C   TYR A 320      17.314   3.824  91.237  1.00 88.62           C  
ATOM   4185  O   TYR A 320      17.359   2.592  91.219  1.00 88.62           O  
ATOM   4186  CB  TYR A 320      16.058   5.160  92.994  1.00 88.62           C  
ATOM   4187  CG  TYR A 320      14.722   5.600  93.582  1.00 88.62           C  
ATOM   4188  CD1 TYR A 320      13.834   6.399  92.831  1.00 88.62           C  
ATOM   4189  CD2 TYR A 320      14.341   5.171  94.871  1.00 88.62           C  
ATOM   4190  CE1 TYR A 320      12.575   6.753  93.352  1.00 88.62           C  
ATOM   4191  CE2 TYR A 320      13.078   5.515  95.387  1.00 88.62           C  
ATOM   4192  CZ  TYR A 320      12.187   6.294  94.624  1.00 88.62           C  
ATOM   4193  OH  TYR A 320      10.947   6.594  95.104  1.00 88.62           O  
ATOM   4194  H   TYR A 320      14.795   2.971  92.339  1.00 88.62           H  
ATOM   4195  HA  TYR A 320      15.849   5.334  90.851  1.00 88.62           H  
ATOM   4196  HB3 TYR A 320      16.734   6.015  92.993  1.00 88.62           H  
ATOM   4197  HB2 TYR A 320      16.495   4.435  93.683  1.00 88.62           H  
ATOM   4198  HD1 TYR A 320      14.095   6.708  91.832  1.00 88.62           H  
ATOM   4199  HD2 TYR A 320      15.005   4.560  95.464  1.00 88.62           H  
ATOM   4200  HE1 TYR A 320      11.896   7.349  92.760  1.00 88.62           H  
ATOM   4201  HE2 TYR A 320      12.794   5.170  96.370  1.00 88.62           H  
ATOM   4202  HH  TYR A 320      10.760   6.184  95.957  1.00 88.62           H  
ATOM   4203  N   ARG A 321      18.377   4.613  90.989  1.00 85.83           N  
ATOM   4204  CA  ARG A 321      19.753   4.126  90.780  1.00 85.83           C  
ATOM   4205  C   ARG A 321      20.307   3.313  91.971  1.00 85.83           C  
ATOM   4206  O   ARG A 321      20.181   4.013  93.138  1.00 85.83           O1-
ATOM   4207  CB  ARG A 321      20.699   5.297  90.437  1.00 85.83           C  
ATOM   4208  CG  ARG A 321      20.405   5.983  89.093  1.00 85.83           C  
ATOM   4209  CD  ARG A 321      21.359   7.157  88.825  1.00 85.83           C  
ATOM   4210  NE  ARG A 321      21.229   7.678  87.453  1.00 85.83           N  
ATOM   4211  CZ  ARG A 321      22.195   8.220  86.685  1.00 85.83           C  
ATOM   4212  NH1 ARG A 321      23.467   8.343  87.093  1.00 85.83           N  
ATOM   4213  NH2 ARG A 321      21.871   8.658  85.466  1.00 85.83           N1+
ATOM   4214  OXT ARG A 321      20.788   2.207  91.848  1.00 85.83           O  
ATOM   4215  H   ARG A 321      18.258   5.616  90.986  1.00 85.83           H  
ATOM   4216  HA  ARG A 321      19.741   3.449  89.924  1.00 85.83           H  
ATOM   4217  HB3 ARG A 321      21.723   4.920  90.395  1.00 85.83           H  
ATOM   4218  HB2 ARG A 321      20.685   6.037  91.239  1.00 85.83           H  
ATOM   4219  HG3 ARG A 321      19.396   6.382  89.173  1.00 85.83           H  
ATOM   4220  HG2 ARG A 321      20.389   5.277  88.262  1.00 85.83           H  
ATOM   4221  HD3 ARG A 321      22.380   6.923  89.126  1.00 85.83           H  
ATOM   4222  HD2 ARG A 321      21.040   7.994  89.448  1.00 85.83           H  
ATOM   4223  HE  ARG A 321      20.296   7.641  87.063  1.00 85.83           H  
ATOM   4224 HH12 ARG A 321      24.163   8.757  86.491  1.00 85.83           H  
ATOM   4225 HH11 ARG A 321      23.734   8.023  88.013  1.00 85.83           H  
ATOM   4226 HH22 ARG A 321      22.563   9.079  84.863  1.00 85.83           H  
ATOM   4227 HH21 ARG A 321      20.914   8.587  85.142  1.00 85.83           H  
TER    4228      ARG A 321
ATOM   4229  N   MET B   1      38.951  16.491  52.348  1.00 46.89           N1+
ATOM   4230  CA  MET B   1      39.219  15.868  51.000  1.00 46.89           C  
ATOM   4231  C   MET B   1      38.264  16.524  49.961  1.00 46.89           C  
ATOM   4232  O   MET B   1      37.216  17.089  50.293  1.00 46.89           O  
ATOM   4233  CB  MET B   1      39.048  14.324  51.029  1.00 46.89           C  
ATOM   4234  CG  MET B   1      40.032  13.571  51.942  1.00 46.89           C  
ATOM   4235  SD  MET B   1      39.767  11.778  51.971  1.00 46.89           S  
ATOM   4236  CE  MET B   1      41.060  11.299  53.145  1.00 46.89           C  
ATOM   4237  H1  MET B   1      39.579  16.091  53.029  1.00 46.89           H  
ATOM   4238  H2  MET B   1      39.102  17.488  52.287  1.00 46.89           H  
ATOM   4239  H3  MET B   1      37.994  16.300  52.610  1.00 46.89           H  
ATOM   4240  HA  MET B   1      40.251  16.141  50.775  1.00 46.89           H  
ATOM   4241  HB3 MET B   1      39.173  13.927  50.019  1.00 46.89           H  
ATOM   4242  HB2 MET B   1      38.027  14.062  51.315  1.00 46.89           H  
ATOM   4243  HG3 MET B   1      39.954  13.930  52.969  1.00 46.89           H  
ATOM   4244  HG2 MET B   1      41.056  13.761  51.620  1.00 46.89           H  
ATOM   4245  HE1 MET B   1      41.053  10.218  53.290  1.00 46.89           H  
ATOM   4246  HE2 MET B   1      42.041  11.591  52.772  1.00 46.89           H  
ATOM   4247  HE3 MET B   1      40.896  11.778  54.110  1.00 46.89           H  
ATOM   4248  N   ASN B   2      38.651  16.401  48.678  1.00 64.95           N  
ATOM   4249  CA  ASN B   2      37.843  16.820  47.532  1.00 64.95           C  
ATOM   4250  C   ASN B   2      36.938  15.645  47.122  1.00 64.95           C  
ATOM   4251  O   ASN B   2      37.293  14.867  46.235  1.00 64.95           O  
ATOM   4252  CB  ASN B   2      38.771  17.303  46.387  1.00 64.95           C  
ATOM   4253  CG  ASN B   2      38.048  18.067  45.267  1.00 64.95           C  
ATOM   4254  ND2 ASN B   2      38.688  18.173  44.102  1.00 64.95           N  
ATOM   4255  OD1 ASN B   2      36.940  18.570  45.444  1.00 64.95           O  
ATOM   4256  H   ASN B   2      39.514  15.927  48.456  1.00 64.95           H  
ATOM   4257  HA  ASN B   2      37.180  17.643  47.810  1.00 64.95           H  
ATOM   4258  HB3 ASN B   2      39.345  16.474  45.970  1.00 64.95           H  
ATOM   4259  HB2 ASN B   2      39.503  17.999  46.799  1.00 64.95           H  
ATOM   4260 HD22 ASN B   2      38.257  18.669  43.335  1.00 64.95           H  
ATOM   4261 HD21 ASN B   2      39.600  17.759  43.974  1.00 64.95           H  
ATOM   4262  N   VAL B   3      35.800  15.525  47.824  1.00 86.64           N  
ATOM   4263  CA  VAL B   3      34.805  14.474  47.627  1.00 86.64           C  
ATOM   4264  C   VAL B   3      34.039  14.702  46.312  1.00 86.64           C  
ATOM   4265  O   VAL B   3      33.460  15.774  46.132  1.00 86.64           O  
ATOM   4266  CB  VAL B   3      33.790  14.442  48.808  1.00 86.64           C  
ATOM   4267  CG1 VAL B   3      32.618  13.460  48.606  1.00 86.64           C  
ATOM   4268  CG2 VAL B   3      34.497  14.120  50.138  1.00 86.64           C  
ATOM   4269  H   VAL B   3      35.587  16.204  48.541  1.00 86.64           H  
ATOM   4270  HA  VAL B   3      35.322  13.513  47.584  1.00 86.64           H  
ATOM   4271  HB  VAL B   3      33.354  15.437  48.915  1.00 86.64           H  
ATOM   4272 HG11 VAL B   3      31.998  13.405  49.500  1.00 86.64           H  
ATOM   4273 HG12 VAL B   3      31.960  13.756  47.789  1.00 86.64           H  
ATOM   4274 HG13 VAL B   3      32.984  12.454  48.397  1.00 86.64           H  
ATOM   4275 HG21 VAL B   3      33.790  14.105  50.968  1.00 86.64           H  
ATOM   4276 HG22 VAL B   3      34.981  13.143  50.101  1.00 86.64           H  
ATOM   4277 HG23 VAL B   3      35.258  14.861  50.382  1.00 86.64           H  
ATOM   4278  N   MET B   4      34.047  13.679  45.441  1.00 95.65           N  
ATOM   4279  CA  MET B   4      33.296  13.639  44.187  1.00 95.65           C  
ATOM   4280  C   MET B   4      31.792  13.456  44.495  1.00 95.65           C  
ATOM   4281  O   MET B   4      31.435  12.385  44.992  1.00 95.65           O  
ATOM   4282  CB  MET B   4      33.854  12.477  43.331  1.00 95.65           C  
ATOM   4283  CG  MET B   4      33.126  12.239  41.992  1.00 95.65           C  
ATOM   4284  SD  MET B   4      33.013  13.673  40.884  1.00 95.65           S  
ATOM   4285  CE  MET B   4      34.753  13.878  40.419  1.00 95.65           C  
ATOM   4286  H   MET B   4      34.560  12.841  45.672  1.00 95.65           H  
ATOM   4287  HA  MET B   4      33.500  14.557  43.639  1.00 95.65           H  
ATOM   4288  HB3 MET B   4      33.818  11.550  43.907  1.00 95.65           H  
ATOM   4289  HB2 MET B   4      34.912  12.650  43.135  1.00 95.65           H  
ATOM   4290  HG3 MET B   4      32.111  11.885  42.175  1.00 95.65           H  
ATOM   4291  HG2 MET B   4      33.622  11.435  41.448  1.00 95.65           H  
ATOM   4292  HE1 MET B   4      34.850  14.680  39.688  1.00 95.65           H  
ATOM   4293  HE2 MET B   4      35.357  14.131  41.289  1.00 95.65           H  
ATOM   4294  HE3 MET B   4      35.140  12.960  39.977  1.00 95.65           H  
ATOM   4295  N   PRO B   5      30.939  14.475  44.222  1.00 98.53           N  
ATOM   4296  CA  PRO B   5      29.484  14.343  44.423  1.00 98.53           C  
ATOM   4297  C   PRO B   5      28.865  13.302  43.475  1.00 98.53           C  
ATOM   4298  O   PRO B   5      29.216  13.264  42.295  1.00 98.53           O  
ATOM   4299  CB  PRO B   5      28.927  15.753  44.159  1.00 98.53           C  
ATOM   4300  CG  PRO B   5      30.125  16.681  44.147  1.00 98.53           C  
ATOM   4301  CD  PRO B   5      31.259  15.791  43.669  1.00 98.53           C  
ATOM   4302  HA  PRO B   5      29.317  14.071  45.467  1.00 98.53           H  
ATOM   4303  HB3 PRO B   5      28.194  16.052  44.907  1.00 98.53           H  
ATOM   4304  HB2 PRO B   5      28.437  15.797  43.189  1.00 98.53           H  
ATOM   4305  HG3 PRO B   5      30.338  17.000  45.165  1.00 98.53           H  
ATOM   4306  HG2 PRO B   5      29.979  17.573  43.537  1.00 98.53           H  
ATOM   4307  HD2 PRO B   5      31.267  15.722  42.581  1.00 98.53           H  
ATOM   4308  HD3 PRO B   5      32.210  16.211  43.988  1.00 98.53           H  
ATOM   4309  N   VAL B   6      27.974  12.471  44.026  1.00 98.88           N  
ATOM   4310  CA  VAL B   6      27.345  11.359  43.324  1.00 98.88           C  
ATOM   4311  C   VAL B   6      25.973  11.062  43.942  1.00 98.88           C  
ATOM   4312  O   VAL B   6      25.812  11.174  45.156  1.00 98.88           O  
ATOM   4313  CB  VAL B   6      28.247  10.082  43.352  1.00 98.88           C  
ATOM   4314  CG1 VAL B   6      28.688   9.661  44.768  1.00 98.88           C  
ATOM   4315  CG2 VAL B   6      27.632   8.868  42.625  1.00 98.88           C  
ATOM   4316  H   VAL B   6      27.712  12.586  44.996  1.00 98.88           H  
ATOM   4317  HA  VAL B   6      27.178  11.656  42.288  1.00 98.88           H  
ATOM   4318  HB  VAL B   6      29.156  10.335  42.806  1.00 98.88           H  
ATOM   4319 HG11 VAL B   6      29.299   8.758  44.741  1.00 98.88           H  
ATOM   4320 HG12 VAL B   6      29.286  10.436  45.249  1.00 98.88           H  
ATOM   4321 HG13 VAL B   6      27.832   9.460  45.408  1.00 98.88           H  
ATOM   4322 HG21 VAL B   6      28.361   8.063  42.532  1.00 98.88           H  
ATOM   4323 HG22 VAL B   6      26.772   8.459  43.157  1.00 98.88           H  
ATOM   4324 HG23 VAL B   6      27.309   9.130  41.618  1.00 98.88           H  
ATOM   4325  N   ILE B   7      25.023  10.666  43.086  1.00 98.89           N  
ATOM   4326  CA  ILE B   7      23.724  10.137  43.483  1.00 98.89           C  
ATOM   4327  C   ILE B   7      23.458   8.826  42.734  1.00 98.89           C  
ATOM   4328  O   ILE B   7      23.771   8.727  41.549  1.00 98.89           O  
ATOM   4329  CB  ILE B   7      22.563  11.143  43.222  1.00 98.89           C  
ATOM   4330  CG1 ILE B   7      21.190  10.591  43.679  1.00 98.89           C  
ATOM   4331  CG2 ILE B   7      22.486  11.665  41.769  1.00 98.89           C  
ATOM   4332  CD1 ILE B   7      20.126  11.661  43.914  1.00 98.89           C  
ATOM   4333  H   ILE B   7      25.230  10.617  42.097  1.00 98.89           H  
ATOM   4334  HA  ILE B   7      23.742   9.905  44.547  1.00 98.89           H  
ATOM   4335  HB  ILE B   7      22.780  12.000  43.858  1.00 98.89           H  
ATOM   4336 HG13 ILE B   7      21.301  10.040  44.608  1.00 98.89           H  
ATOM   4337 HG12 ILE B   7      20.812   9.874  42.949  1.00 98.89           H  
ATOM   4338 HG21 ILE B   7      21.742  12.455  41.677  1.00 98.89           H  
ATOM   4339 HG22 ILE B   7      23.435  12.089  41.440  1.00 98.89           H  
ATOM   4340 HG23 ILE B   7      22.211  10.879  41.065  1.00 98.89           H  
ATOM   4341 HD11 ILE B   7      19.432  11.360  44.697  1.00 98.89           H  
ATOM   4342 HD12 ILE B   7      20.568  12.608  44.218  1.00 98.89           H  
ATOM   4343 HD13 ILE B   7      19.550  11.820  43.005  1.00 98.89           H  
ATOM   4344  N   ALA B   8      22.852   7.871  43.450  1.00 98.95           N  
ATOM   4345  CA  ALA B   8      22.251   6.660  42.910  1.00 98.95           C  
ATOM   4346  C   ALA B   8      20.750   6.666  43.212  1.00 98.95           C  
ATOM   4347  O   ALA B   8      20.331   7.261  44.206  1.00 98.95           O  
ATOM   4348  CB  ALA B   8      22.944   5.434  43.523  1.00 98.95           C  
ATOM   4349  H   ALA B   8      22.642   8.052  44.425  1.00 98.95           H  
ATOM   4350  HA  ALA B   8      22.367   6.633  41.832  1.00 98.95           H  
ATOM   4351  HB1 ALA B   8      22.522   4.506  43.138  1.00 98.95           H  
ATOM   4352  HB2 ALA B   8      24.006   5.437  43.284  1.00 98.95           H  
ATOM   4353  HB3 ALA B   8      22.852   5.418  44.608  1.00 98.95           H  
ATOM   4354  N   ILE B   9      19.973   5.994  42.351  1.00 98.94           N  
ATOM   4355  CA  ILE B   9      18.523   5.847  42.483  1.00 98.94           C  
ATOM   4356  C   ILE B   9      18.088   4.409  42.160  1.00 98.94           C  
ATOM   4357  O   ILE B   9      18.860   3.648  41.573  1.00 98.94           O  
ATOM   4358  CB  ILE B   9      17.740   6.830  41.560  1.00 98.94           C  
ATOM   4359  CG1 ILE B   9      17.958   6.604  40.043  1.00 98.94           C  
ATOM   4360  CG2 ILE B   9      17.996   8.294  41.961  1.00 98.94           C  
ATOM   4361  CD1 ILE B   9      17.024   7.442  39.162  1.00 98.94           C  
ATOM   4362  H   ILE B   9      20.396   5.512  41.568  1.00 98.94           H  
ATOM   4363  HA  ILE B   9      18.231   6.023  43.516  1.00 98.94           H  
ATOM   4364  HB  ILE B   9      16.678   6.663  41.749  1.00 98.94           H  
ATOM   4365 HG13 ILE B   9      17.810   5.560  39.772  1.00 98.94           H  
ATOM   4366 HG12 ILE B   9      18.992   6.827  39.786  1.00 98.94           H  
ATOM   4367 HG21 ILE B   9      17.318   8.973  41.445  1.00 98.94           H  
ATOM   4368 HG22 ILE B   9      17.844   8.439  43.029  1.00 98.94           H  
ATOM   4369 HG23 ILE B   9      19.013   8.605  41.729  1.00 98.94           H  
ATOM   4370 HD11 ILE B   9      17.042   7.078  38.138  1.00 98.94           H  
ATOM   4371 HD12 ILE B   9      15.992   7.400  39.513  1.00 98.94           H  
ATOM   4372 HD13 ILE B   9      17.332   8.486  39.138  1.00 98.94           H  
ATOM   4373  N   HIS B  10      16.843   4.081  42.544  1.00 98.40           N  
ATOM   4374  CA  HIS B  10      16.163   2.848  42.163  1.00 98.40           C  
ATOM   4375  C   HIS B  10      14.678   3.116  41.882  1.00 98.40           C  
ATOM   4376  O   HIS B  10      14.102   4.056  42.430  1.00 98.40           O  
ATOM   4377  CB  HIS B  10      16.412   1.728  43.202  1.00 98.40           C  
ATOM   4378  CG  HIS B  10      15.659   1.828  44.508  1.00 98.40           C  
ATOM   4379  CD2 HIS B  10      16.054   2.411  45.694  1.00 98.40           C  
ATOM   4380  ND1 HIS B  10      14.380   1.288  44.680  1.00 98.40           N  
ATOM   4381  CE1 HIS B  10      14.064   1.564  45.939  1.00 98.40           C  
ATOM   4382  NE2 HIS B  10      15.025   2.211  46.591  1.00 98.40           N  
ATOM   4383  H   HIS B  10      16.278   4.758  43.042  1.00 98.40           H  
ATOM   4384  HA  HIS B  10      16.597   2.531  41.219  1.00 98.40           H  
ATOM   4385  HB3 HIS B  10      17.477   1.659  43.422  1.00 98.40           H  
ATOM   4386  HB2 HIS B  10      16.148   0.768  42.755  1.00 98.40           H  
ATOM   4387  HD2 HIS B  10      16.943   2.944  45.976  1.00 98.40           H  
ATOM   4388  HE1 HIS B  10      13.116   1.312  46.388  1.00 98.40           H  
ATOM   4389  HE2 HIS B  10      14.994   2.525  47.553  1.00 98.40           H  
ATOM   4390  N   GLY B  11      14.106   2.263  41.020  1.00 95.35           N  
ATOM   4391  CA  GLY B  11      12.710   2.293  40.592  1.00 95.35           C  
ATOM   4392  C   GLY B  11      11.944   1.041  41.055  1.00 95.35           C  
ATOM   4393  O   GLY B  11      10.770   0.908  40.710  1.00 95.35           O  
ATOM   4394  H   GLY B  11      14.681   1.533  40.620  1.00 95.35           H  
ATOM   4395  HA3 GLY B  11      12.699   2.325  39.504  1.00 95.35           H  
ATOM   4396  HA2 GLY B  11      12.195   3.189  40.939  1.00 95.35           H  
ATOM   4397  N   GLY B  12      12.587   0.132  41.809  1.00 91.02           N  
ATOM   4398  CA  GLY B  12      11.999  -1.108  42.317  1.00 91.02           C  
ATOM   4399  C   GLY B  12      12.696  -2.334  41.706  1.00 91.02           C  
ATOM   4400  O   GLY B  12      13.370  -2.235  40.680  1.00 91.02           O  
ATOM   4401  H   GLY B  12      13.550   0.307  42.061  1.00 91.02           H  
ATOM   4402  HA3 GLY B  12      10.927  -1.173  42.126  1.00 91.02           H  
ATOM   4403  HA2 GLY B  12      12.130  -1.108  43.397  1.00 91.02           H  
ATOM   4404  N   ALA B  13      12.509  -3.494  42.359  1.00 87.82           N  
ATOM   4405  CA  ALA B  13      13.121  -4.785  42.025  1.00 87.82           C  
ATOM   4406  C   ALA B  13      12.059  -5.883  41.851  1.00 87.82           C  
ATOM   4407  O   ALA B  13      10.999  -5.807  42.473  1.00 87.82           O  
ATOM   4408  CB  ALA B  13      14.096  -5.160  43.153  1.00 87.82           C  
ATOM   4409  H   ALA B  13      11.914  -3.501  43.176  1.00 87.82           H  
ATOM   4410  HA  ALA B  13      13.673  -4.714  41.091  1.00 87.82           H  
ATOM   4411  HB1 ALA B  13      14.579  -6.116  42.963  1.00 87.82           H  
ATOM   4412  HB2 ALA B  13      14.886  -4.418  43.252  1.00 87.82           H  
ATOM   4413  HB3 ALA B  13      13.588  -5.232  44.116  1.00 87.82           H  
ATOM   4414  N   GLY B  14      12.377  -6.899  41.030  1.00 84.82           N  
ATOM   4415  CA  GLY B  14      11.474  -8.019  40.772  1.00 84.82           C  
ATOM   4416  C   GLY B  14      12.016  -8.914  39.648  1.00 84.82           C  
ATOM   4417  O   GLY B  14      13.133  -8.733  39.158  1.00 84.82           O  
ATOM   4418  H   GLY B  14      13.269  -6.907  40.552  1.00 84.82           H  
ATOM   4419  HA3 GLY B  14      10.487  -7.648  40.489  1.00 84.82           H  
ATOM   4420  HA2 GLY B  14      11.359  -8.613  41.680  1.00 84.82           H  
ATOM   4421  N   THR B  15      11.207  -9.914  39.260  1.00 69.81           N  
ATOM   4422  CA  THR B  15      11.512 -10.877  38.198  1.00 69.81           C  
ATOM   4423  C   THR B  15      11.368 -10.248  36.794  1.00 69.81           C  
ATOM   4424  O   THR B  15      10.420  -9.499  36.553  1.00 69.81           O  
ATOM   4425  CB  THR B  15      10.572 -12.111  38.276  1.00 69.81           C  
ATOM   4426  CG2 THR B  15      10.707 -12.881  39.598  1.00 69.81           C  
ATOM   4427  OG1 THR B  15       9.210 -11.767  38.092  1.00 69.81           O  
ATOM   4428  H   THR B  15      10.297 -10.016  39.686  1.00 69.81           H  
ATOM   4429  HA  THR B  15      12.533 -11.225  38.343  1.00 69.81           H  
ATOM   4430  HB  THR B  15      10.834 -12.798  37.469  1.00 69.81           H  
ATOM   4431 HG21 THR B  15      10.082 -13.774  39.597  1.00 69.81           H  
ATOM   4432 HG22 THR B  15      11.737 -13.202  39.755  1.00 69.81           H  
ATOM   4433 HG23 THR B  15      10.413 -12.273  40.454  1.00 69.81           H  
ATOM   4434  HG1 THR B  15       9.114 -11.334  37.239  1.00 69.81           H  
ATOM   4435  N   ILE B  16      12.302 -10.594  35.890  1.00 66.47           N  
ATOM   4436  CA  ILE B  16      12.290 -10.166  34.490  1.00 66.47           C  
ATOM   4437  C   ILE B  16      11.353 -11.083  33.683  1.00 66.47           C  
ATOM   4438  O   ILE B  16      11.516 -12.304  33.720  1.00 66.47           O  
ATOM   4439  CB  ILE B  16      13.707 -10.237  33.827  1.00 66.47           C  
ATOM   4440  CG1 ILE B  16      14.741  -9.347  34.551  1.00 66.47           C  
ATOM   4441  CG2 ILE B  16      13.703  -9.883  32.317  1.00 66.47           C  
ATOM   4442  CD1 ILE B  16      16.198  -9.723  34.229  1.00 66.47           C  
ATOM   4443  H   ILE B  16      13.044 -11.227  36.152  1.00 66.47           H  
ATOM   4444  HA  ILE B  16      11.934  -9.135  34.432  1.00 66.47           H  
ATOM   4445  HB  ILE B  16      14.060 -11.267  33.916  1.00 66.47           H  
ATOM   4446 HG13 ILE B  16      14.612  -9.411  35.629  1.00 66.47           H  
ATOM   4447 HG12 ILE B  16      14.564  -8.300  34.303  1.00 66.47           H  
ATOM   4448 HG21 ILE B  16      14.701  -9.898  31.883  1.00 66.47           H  
ATOM   4449 HG22 ILE B  16      13.124 -10.588  31.727  1.00 66.47           H  
ATOM   4450 HG23 ILE B  16      13.290  -8.888  32.145  1.00 66.47           H  
ATOM   4451 HD11 ILE B  16      16.886  -9.071  34.764  1.00 66.47           H  
ATOM   4452 HD12 ILE B  16      16.422 -10.749  34.516  1.00 66.47           H  
ATOM   4453 HD13 ILE B  16      16.433  -9.620  33.172  1.00 66.47           H  
ATOM   4454  N   LEU B  17      10.439 -10.465  32.921  1.00 62.84           N  
ATOM   4455  CA  LEU B  17       9.680 -11.119  31.859  1.00 62.84           C  
ATOM   4456  C   LEU B  17      10.484 -10.968  30.559  1.00 62.84           C  
ATOM   4457  O   LEU B  17      10.363  -9.944  29.885  1.00 62.84           O  
ATOM   4458  CB  LEU B  17       8.285 -10.462  31.748  1.00 62.84           C  
ATOM   4459  CG  LEU B  17       7.299 -10.846  32.872  1.00 62.84           C  
ATOM   4460  CD1 LEU B  17       6.084  -9.892  32.894  1.00 62.84           C  
ATOM   4461  CD2 LEU B  17       6.884 -12.333  32.789  1.00 62.84           C  
ATOM   4462  H   LEU B  17      10.362  -9.459  32.957  1.00 62.84           H  
ATOM   4463  HA  LEU B  17       9.558 -12.184  32.067  1.00 62.84           H  
ATOM   4464  HB3 LEU B  17       7.828 -10.725  30.793  1.00 62.84           H  
ATOM   4465  HB2 LEU B  17       8.414  -9.379  31.733  1.00 62.84           H  
ATOM   4466  HG  LEU B  17       7.817 -10.707  33.823  1.00 62.84           H  
ATOM   4467 HD11 LEU B  17       5.131 -10.408  32.770  1.00 62.84           H  
ATOM   4468 HD12 LEU B  17       6.034  -9.356  33.842  1.00 62.84           H  
ATOM   4469 HD13 LEU B  17       6.136  -9.142  32.104  1.00 62.84           H  
ATOM   4470 HD21 LEU B  17       7.275 -12.887  33.643  1.00 62.84           H  
ATOM   4471 HD22 LEU B  17       5.804 -12.475  32.785  1.00 62.84           H  
ATOM   4472 HD23 LEU B  17       7.267 -12.817  31.890  1.00 62.84           H  
ATOM   4473  N   ARG B  18      11.318 -11.979  30.250  1.00 55.87           N  
ATOM   4474  CA  ARG B  18      12.168 -12.007  29.052  1.00 55.87           C  
ATOM   4475  C   ARG B  18      11.371 -12.073  27.737  1.00 55.87           C  
ATOM   4476  O   ARG B  18      11.853 -11.572  26.722  1.00 55.87           O  
ATOM   4477  CB  ARG B  18      13.194 -13.153  29.130  1.00 55.87           C  
ATOM   4478  CG  ARG B  18      14.237 -12.977  30.248  1.00 55.87           C  
ATOM   4479  CD  ARG B  18      15.334 -14.052  30.184  1.00 55.87           C  
ATOM   4480  NE  ARG B  18      16.461 -13.753  31.085  1.00 55.87           N  
ATOM   4481  CZ  ARG B  18      17.665 -14.357  31.108  1.00 55.87           C  
ATOM   4482  NH1 ARG B  18      17.981 -15.359  30.272  1.00 55.87           N  
ATOM   4483  NH2 ARG B  18      18.578 -13.947  31.997  1.00 55.87           N1+
ATOM   4484  H   ARG B  18      11.384 -12.776  30.868  1.00 55.87           H  
ATOM   4485  HA  ARG B  18      12.729 -11.076  29.034  1.00 55.87           H  
ATOM   4486  HB3 ARG B  18      13.732 -13.200  28.182  1.00 55.87           H  
ATOM   4487  HB2 ARG B  18      12.685 -14.112  29.236  1.00 55.87           H  
ATOM   4488  HG3 ARG B  18      13.702 -13.090  31.192  1.00 55.87           H  
ATOM   4489  HG2 ARG B  18      14.664 -11.973  30.257  1.00 55.87           H  
ATOM   4490  HD3 ARG B  18      15.645 -14.257  29.159  1.00 55.87           H  
ATOM   4491  HD2 ARG B  18      14.917 -14.981  30.575  1.00 55.87           H  
ATOM   4492  HE  ARG B  18      16.290 -13.016  31.755  1.00 55.87           H  
ATOM   4493 HH12 ARG B  18      18.889 -15.799  30.311  1.00 55.87           H  
ATOM   4494 HH11 ARG B  18      17.303 -15.685  29.598  1.00 55.87           H  
ATOM   4495 HH22 ARG B  18      19.486 -14.386  32.038  1.00 55.87           H  
ATOM   4496 HH21 ARG B  18      18.361 -13.205  32.647  1.00 55.87           H  
ATOM   4497  N   SER B  19      10.155 -12.641  27.796  1.00 56.33           N  
ATOM   4498  CA  SER B  19       9.170 -12.671  26.715  1.00 56.33           C  
ATOM   4499  C   SER B  19       8.565 -11.293  26.365  1.00 56.33           C  
ATOM   4500  O   SER B  19       7.984 -11.172  25.287  1.00 56.33           O  
ATOM   4501  CB  SER B  19       8.084 -13.701  27.090  1.00 56.33           C  
ATOM   4502  OG  SER B  19       7.311 -13.280  28.200  1.00 56.33           O  
ATOM   4503  H   SER B  19       9.835 -13.020  28.676  1.00 56.33           H  
ATOM   4504  HA  SER B  19       9.679 -13.035  25.821  1.00 56.33           H  
ATOM   4505  HB3 SER B  19       8.533 -14.669  27.317  1.00 56.33           H  
ATOM   4506  HB2 SER B  19       7.411 -13.862  26.247  1.00 56.33           H  
ATOM   4507  HG  SER B  19       6.719 -12.578  27.915  1.00 56.33           H  
ATOM   4508  N   SER B  20       8.711 -10.297  27.257  1.00 56.21           N  
ATOM   4509  CA  SER B  20       8.220  -8.930  27.081  1.00 56.21           C  
ATOM   4510  C   SER B  20       9.352  -7.891  27.197  1.00 56.21           C  
ATOM   4511  O   SER B  20       9.094  -6.768  27.635  1.00 56.21           O  
ATOM   4512  CB  SER B  20       7.016  -8.680  28.019  1.00 56.21           C  
ATOM   4513  OG  SER B  20       7.397  -8.477  29.364  1.00 56.21           O  
ATOM   4514  H   SER B  20       9.206 -10.472  28.122  1.00 56.21           H  
ATOM   4515  HA  SER B  20       7.847  -8.815  26.062  1.00 56.21           H  
ATOM   4516  HB3 SER B  20       6.309  -9.509  27.969  1.00 56.21           H  
ATOM   4517  HB2 SER B  20       6.472  -7.793  27.691  1.00 56.21           H  
ATOM   4518  HG  SER B  20       7.894  -7.655  29.414  1.00 56.21           H  
ATOM   4519  N   MET B  21      10.570  -8.253  26.750  1.00 56.34           N  
ATOM   4520  CA  MET B  21      11.689  -7.326  26.549  1.00 56.34           C  
ATOM   4521  C   MET B  21      11.514  -6.532  25.240  1.00 56.34           C  
ATOM   4522  O   MET B  21      12.287  -6.696  24.296  1.00 56.34           O  
ATOM   4523  CB  MET B  21      13.033  -8.082  26.624  1.00 56.34           C  
ATOM   4524  CG  MET B  21      13.443  -8.418  28.064  1.00 56.34           C  
ATOM   4525  SD  MET B  21      14.967  -9.389  28.244  1.00 56.34           S  
ATOM   4526  CE  MET B  21      16.167  -8.296  27.433  1.00 56.34           C  
ATOM   4527  H   MET B  21      10.713  -9.196  26.417  1.00 56.34           H  
ATOM   4528  HA  MET B  21      11.689  -6.586  27.353  1.00 56.34           H  
ATOM   4529  HB3 MET B  21      13.820  -7.459  26.198  1.00 56.34           H  
ATOM   4530  HB2 MET B  21      13.000  -8.988  26.017  1.00 56.34           H  
ATOM   4531  HG3 MET B  21      12.632  -8.948  28.558  1.00 56.34           H  
ATOM   4532  HG2 MET B  21      13.569  -7.495  28.627  1.00 56.34           H  
ATOM   4533  HE1 MET B  21      17.181  -8.636  27.639  1.00 56.34           H  
ATOM   4534  HE2 MET B  21      16.018  -8.298  26.354  1.00 56.34           H  
ATOM   4535  HE3 MET B  21      16.063  -7.274  27.793  1.00 56.34           H  
ATOM   4536  N   ASN B  22      10.488  -5.665  25.231  1.00 65.61           N  
ATOM   4537  CA  ASN B  22      10.255  -4.646  24.216  1.00 65.61           C  
ATOM   4538  C   ASN B  22      11.271  -3.516  24.443  1.00 65.61           C  
ATOM   4539  O   ASN B  22      11.263  -2.900  25.509  1.00 65.61           O  
ATOM   4540  CB  ASN B  22       8.785  -4.167  24.323  1.00 65.61           C  
ATOM   4541  CG  ASN B  22       8.344  -3.143  23.266  1.00 65.61           C  
ATOM   4542  ND2 ASN B  22       7.106  -2.659  23.382  1.00 65.61           N  
ATOM   4543  OD1 ASN B  22       9.094  -2.786  22.360  1.00 65.61           O  
ATOM   4544  H   ASN B  22       9.891  -5.618  26.046  1.00 65.61           H  
ATOM   4545  HA  ASN B  22      10.410  -5.090  23.229  1.00 65.61           H  
ATOM   4546  HB3 ASN B  22       8.596  -3.751  25.314  1.00 65.61           H  
ATOM   4547  HB2 ASN B  22       8.125  -5.031  24.226  1.00 65.61           H  
ATOM   4548 HD22 ASN B  22       6.765  -1.987  22.709  1.00 65.61           H  
ATOM   4549 HD21 ASN B  22       6.494  -2.974  24.122  1.00 65.61           H  
ATOM   4550  N   THR B  23      12.117  -3.279  23.430  1.00 76.92           N  
ATOM   4551  CA  THR B  23      13.184  -2.279  23.446  1.00 76.92           C  
ATOM   4552  C   THR B  23      12.674  -0.825  23.563  1.00 76.92           C  
ATOM   4553  O   THR B  23      13.416   0.008  24.079  1.00 76.92           O  
ATOM   4554  CB  THR B  23      14.077  -2.393  22.182  1.00 76.92           C  
ATOM   4555  CG2 THR B  23      14.668  -3.798  21.980  1.00 76.92           C  
ATOM   4556  OG1 THR B  23      13.399  -2.004  20.999  1.00 76.92           O  
ATOM   4557  H   THR B  23      12.050  -3.831  22.586  1.00 76.92           H  
ATOM   4558  HA  THR B  23      13.807  -2.484  24.319  1.00 76.92           H  
ATOM   4559  HB  THR B  23      14.917  -1.706  22.297  1.00 76.92           H  
ATOM   4560 HG21 THR B  23      15.357  -3.813  21.135  1.00 76.92           H  
ATOM   4561 HG22 THR B  23      15.223  -4.118  22.862  1.00 76.92           H  
ATOM   4562 HG23 THR B  23      13.895  -4.542  21.786  1.00 76.92           H  
ATOM   4563  HG1 THR B  23      13.199  -1.066  21.051  1.00 76.92           H  
ATOM   4564  N   GLU B  24      11.424  -0.555  23.140  1.00 84.72           N  
ATOM   4565  CA  GLU B  24      10.748   0.730  23.329  1.00 84.72           C  
ATOM   4566  C   GLU B  24      10.391   0.986  24.803  1.00 84.72           C  
ATOM   4567  O   GLU B  24      10.681   2.069  25.307  1.00 84.72           O  
ATOM   4568  CB  GLU B  24       9.515   0.816  22.405  1.00 84.72           C  
ATOM   4569  CG  GLU B  24       8.697   2.126  22.547  1.00 84.72           C  
ATOM   4570  CD  GLU B  24       7.489   2.265  21.607  1.00 84.72           C  
ATOM   4571  OE1 GLU B  24       6.880   3.356  21.654  1.00 84.72           O  
ATOM   4572  OE2 GLU B  24       7.173   1.303  20.871  1.00 84.72           O1-
ATOM   4573  H   GLU B  24      10.871  -1.292  22.724  1.00 84.72           H  
ATOM   4574  HA  GLU B  24      11.441   1.516  23.021  1.00 84.72           H  
ATOM   4575  HB3 GLU B  24       8.864  -0.040  22.593  1.00 84.72           H  
ATOM   4576  HB2 GLU B  24       9.850   0.717  21.371  1.00 84.72           H  
ATOM   4577  HG3 GLU B  24       9.359   2.978  22.385  1.00 84.72           H  
ATOM   4578  HG2 GLU B  24       8.314   2.223  23.563  1.00 84.72           H  
ATOM   4579  N   THR B  25       9.789  -0.017  25.466  1.00 84.26           N  
ATOM   4580  CA  THR B  25       9.415   0.039  26.884  1.00 84.26           C  
ATOM   4581  C   THR B  25      10.648   0.106  27.804  1.00 84.26           C  
ATOM   4582  O   THR B  25      10.641   0.883  28.757  1.00 84.26           O  
ATOM   4583  CB  THR B  25       8.554  -1.184  27.296  1.00 84.26           C  
ATOM   4584  CG2 THR B  25       8.149  -1.246  28.782  1.00 84.26           C  
ATOM   4585  OG1 THR B  25       7.364  -1.176  26.530  1.00 84.26           O  
ATOM   4586  H   THR B  25       9.616  -0.889  24.989  1.00 84.26           H  
ATOM   4587  HA  THR B  25       8.829   0.946  27.041  1.00 84.26           H  
ATOM   4588  HB  THR B  25       9.087  -2.103  27.048  1.00 84.26           H  
ATOM   4589 HG21 THR B  25       7.448  -2.061  28.962  1.00 84.26           H  
ATOM   4590 HG22 THR B  25       9.007  -1.419  29.432  1.00 84.26           H  
ATOM   4591 HG23 THR B  25       7.669  -0.320  29.101  1.00 84.26           H  
ATOM   4592  HG1 THR B  25       7.597  -1.213  25.599  1.00 84.26           H  
ATOM   4593  N   GLU B  26      11.696  -0.663  27.463  1.00 88.65           N  
ATOM   4594  CA  GLU B  26      12.993  -0.662  28.133  1.00 88.65           C  
ATOM   4595  C   GLU B  26      13.710   0.701  28.026  1.00 88.65           C  
ATOM   4596  O   GLU B  26      14.278   1.157  29.018  1.00 88.65           O  
ATOM   4597  CB  GLU B  26      13.835  -1.824  27.564  1.00 88.65           C  
ATOM   4598  CG  GLU B  26      15.171  -2.047  28.301  1.00 88.65           C  
ATOM   4599  CD  GLU B  26      16.097  -3.108  27.693  1.00 88.65           C  
ATOM   4600  OE1 GLU B  26      17.319  -2.974  27.928  1.00 88.65           O  
ATOM   4601  OE2 GLU B  26      15.591  -4.052  27.044  1.00 88.65           O1-
ATOM   4602  H   GLU B  26      11.614  -1.281  26.666  1.00 88.65           H  
ATOM   4603  HA  GLU B  26      12.813  -0.861  29.192  1.00 88.65           H  
ATOM   4604  HB3 GLU B  26      14.032  -1.639  26.507  1.00 88.65           H  
ATOM   4605  HB2 GLU B  26      13.245  -2.741  27.604  1.00 88.65           H  
ATOM   4606  HG3 GLU B  26      14.943  -2.363  29.317  1.00 88.65           H  
ATOM   4607  HG2 GLU B  26      15.721  -1.112  28.377  1.00 88.65           H  
ATOM   4608  N   ALA B  27      13.626   1.343  26.845  1.00 92.43           N  
ATOM   4609  CA  ALA B  27      14.163   2.678  26.580  1.00 92.43           C  
ATOM   4610  C   ALA B  27      13.437   3.805  27.334  1.00 92.43           C  
ATOM   4611  O   ALA B  27      14.096   4.781  27.685  1.00 92.43           O  
ATOM   4612  CB  ALA B  27      14.166   2.952  25.069  1.00 92.43           C  
ATOM   4613  H   ALA B  27      13.154   0.896  26.070  1.00 92.43           H  
ATOM   4614  HA  ALA B  27      15.202   2.684  26.916  1.00 92.43           H  
ATOM   4615  HB1 ALA B  27      14.537   3.953  24.848  1.00 92.43           H  
ATOM   4616  HB2 ALA B  27      14.813   2.247  24.547  1.00 92.43           H  
ATOM   4617  HB3 ALA B  27      13.167   2.868  24.641  1.00 92.43           H  
ATOM   4618  N   ARG B  28      12.126   3.648  27.609  1.00 92.10           N  
ATOM   4619  CA  ARG B  28      11.356   4.556  28.468  1.00 92.10           C  
ATOM   4620  C   ARG B  28      11.810   4.493  29.936  1.00 92.10           C  
ATOM   4621  O   ARG B  28      11.848   5.540  30.579  1.00 92.10           O  
ATOM   4622  CB  ARG B  28       9.847   4.256  28.384  1.00 92.10           C  
ATOM   4623  CG  ARG B  28       9.198   4.595  27.029  1.00 92.10           C  
ATOM   4624  CD  ARG B  28       7.743   4.101  26.918  1.00 92.10           C  
ATOM   4625  NE  ARG B  28       6.832   4.823  27.829  1.00 92.10           N  
ATOM   4626  CZ  ARG B  28       5.624   4.426  28.274  1.00 92.10           C  
ATOM   4627  NH1 ARG B  28       5.066   3.265  27.896  1.00 92.10           N  
ATOM   4628  NH2 ARG B  28       4.958   5.218  29.124  1.00 92.10           N1+
ATOM   4629  H   ARG B  28      11.642   2.828  27.270  1.00 92.10           H  
ATOM   4630  HA  ARG B  28      11.520   5.578  28.120  1.00 92.10           H  
ATOM   4631  HB3 ARG B  28       9.331   4.832  29.154  1.00 92.10           H  
ATOM   4632  HB2 ARG B  28       9.664   3.212  28.631  1.00 92.10           H  
ATOM   4633  HG3 ARG B  28       9.781   4.249  26.178  1.00 92.10           H  
ATOM   4634  HG2 ARG B  28       9.206   5.683  26.948  1.00 92.10           H  
ATOM   4635  HD3 ARG B  28       7.726   3.061  27.244  1.00 92.10           H  
ATOM   4636  HD2 ARG B  28       7.392   4.101  25.885  1.00 92.10           H  
ATOM   4637  HE  ARG B  28       7.176   5.718  28.146  1.00 92.10           H  
ATOM   4638 HH12 ARG B  28       4.158   2.990  28.242  1.00 92.10           H  
ATOM   4639 HH11 ARG B  28       5.553   2.661  27.250  1.00 92.10           H  
ATOM   4640 HH22 ARG B  28       4.049   4.945  29.471  1.00 92.10           H  
ATOM   4641 HH21 ARG B  28       5.355   6.096  29.424  1.00 92.10           H  
ATOM   4642  N   TYR B  29      12.163   3.291  30.429  1.00 92.94           N  
ATOM   4643  CA  TYR B  29      12.726   3.095  31.765  1.00 92.94           C  
ATOM   4644  C   TYR B  29      14.138   3.680  31.909  1.00 92.94           C  
ATOM   4645  O   TYR B  29      14.379   4.362  32.903  1.00 92.94           O  
ATOM   4646  CB  TYR B  29      12.674   1.607  32.167  1.00 92.94           C  
ATOM   4647  CG  TYR B  29      11.335   1.176  32.736  1.00 92.94           C  
ATOM   4648  CD1 TYR B  29      10.961   1.613  34.023  1.00 92.94           C  
ATOM   4649  CD2 TYR B  29      10.475   0.325  32.013  1.00 92.94           C  
ATOM   4650  CE1 TYR B  29       9.737   1.206  34.583  1.00 92.94           C  
ATOM   4651  CE2 TYR B  29       9.232  -0.055  32.559  1.00 92.94           C  
ATOM   4652  CZ  TYR B  29       8.859   0.392  33.842  1.00 92.94           C  
ATOM   4653  OH  TYR B  29       7.649   0.041  34.366  1.00 92.94           O  
ATOM   4654  H   TYR B  29      12.092   2.470  29.844  1.00 92.94           H  
ATOM   4655  HA  TYR B  29      12.090   3.650  32.458  1.00 92.94           H  
ATOM   4656  HB3 TYR B  29      13.405   1.413  32.955  1.00 92.94           H  
ATOM   4657  HB2 TYR B  29      12.965   0.963  31.337  1.00 92.94           H  
ATOM   4658  HD1 TYR B  29      11.622   2.254  34.585  1.00 92.94           H  
ATOM   4659  HD2 TYR B  29      10.765  -0.044  31.043  1.00 92.94           H  
ATOM   4660  HE1 TYR B  29       9.466   1.541  35.574  1.00 92.94           H  
ATOM   4661  HE2 TYR B  29       8.569  -0.693  31.994  1.00 92.94           H  
ATOM   4662  HH  TYR B  29       7.470   0.466  35.210  1.00 92.94           H  
ATOM   4663  N   HIS B  30      15.022   3.463  30.918  1.00 95.24           N  
ATOM   4664  CA  HIS B  30      16.360   4.067  30.882  1.00 95.24           C  
ATOM   4665  C   HIS B  30      16.332   5.601  30.766  1.00 95.24           C  
ATOM   4666  O   HIS B  30      17.126   6.253  31.439  1.00 95.24           O  
ATOM   4667  CB  HIS B  30      17.210   3.461  29.748  1.00 95.24           C  
ATOM   4668  CG  HIS B  30      17.637   2.027  29.941  1.00 95.24           C  
ATOM   4669  CD2 HIS B  30      17.484   0.965  29.074  1.00 95.24           C  
ATOM   4670  ND1 HIS B  30      18.328   1.583  31.076  1.00 95.24           N  
ATOM   4671  CE1 HIS B  30      18.564   0.297  30.849  1.00 95.24           C  
ATOM   4672  NE2 HIS B  30      18.080  -0.126  29.681  1.00 95.24           N  
ATOM   4673  H   HIS B  30      14.766   2.879  30.133  1.00 95.24           H  
ATOM   4674  HA  HIS B  30      16.854   3.837  31.829  1.00 95.24           H  
ATOM   4675  HB3 HIS B  30      18.125   4.042  29.619  1.00 95.24           H  
ATOM   4676  HB2 HIS B  30      16.671   3.535  28.802  1.00 95.24           H  
ATOM   4677  HD2 HIS B  30      17.020   0.900  28.101  1.00 95.24           H  
ATOM   4678  HE1 HIS B  30      19.086  -0.344  31.543  1.00 95.24           H  
ATOM   4679  HE2 HIS B  30      18.136  -1.064  29.305  1.00 95.24           H  
ATOM   4680  N   ALA B  31      15.406   6.149  29.958  1.00 97.43           N  
ATOM   4681  CA  ALA B  31      15.195   7.590  29.793  1.00 97.43           C  
ATOM   4682  C   ALA B  31      14.631   8.270  31.052  1.00 97.43           C  
ATOM   4683  O   ALA B  31      15.050   9.385  31.359  1.00 97.43           O  
ATOM   4684  CB  ALA B  31      14.277   7.842  28.588  1.00 97.43           C  
ATOM   4685  H   ALA B  31      14.800   5.548  29.414  1.00 97.43           H  
ATOM   4686  HA  ALA B  31      16.163   8.046  29.576  1.00 97.43           H  
ATOM   4687  HB1 ALA B  31      14.096   8.908  28.443  1.00 97.43           H  
ATOM   4688  HB2 ALA B  31      14.724   7.462  27.669  1.00 97.43           H  
ATOM   4689  HB3 ALA B  31      13.308   7.356  28.713  1.00 97.43           H  
ATOM   4690  N   ALA B  32      13.723   7.579  31.765  1.00 97.02           N  
ATOM   4691  CA  ALA B  32      13.164   8.019  33.042  1.00 97.02           C  
ATOM   4692  C   ALA B  32      14.219   8.045  34.156  1.00 97.02           C  
ATOM   4693  O   ALA B  32      14.350   9.070  34.820  1.00 97.02           O  
ATOM   4694  CB  ALA B  32      11.970   7.132  33.427  1.00 97.02           C  
ATOM   4695  H   ALA B  32      13.411   6.677  31.431  1.00 97.02           H  
ATOM   4696  HA  ALA B  32      12.792   9.037  32.911  1.00 97.02           H  
ATOM   4697  HB1 ALA B  32      11.547   7.438  34.385  1.00 97.02           H  
ATOM   4698  HB2 ALA B  32      11.175   7.207  32.685  1.00 97.02           H  
ATOM   4699  HB3 ALA B  32      12.252   6.082  33.509  1.00 97.02           H  
ATOM   4700  N   LEU B  33      14.982   6.946  34.300  1.00 98.31           N  
ATOM   4701  CA  LEU B  33      16.096   6.814  35.244  1.00 98.31           C  
ATOM   4702  C   LEU B  33      17.208   7.851  34.991  1.00 98.31           C  
ATOM   4703  O   LEU B  33      17.669   8.463  35.951  1.00 98.31           O  
ATOM   4704  CB  LEU B  33      16.664   5.375  35.197  1.00 98.31           C  
ATOM   4705  CG  LEU B  33      15.736   4.289  35.798  1.00 98.31           C  
ATOM   4706  CD1 LEU B  33      16.144   2.877  35.322  1.00 98.31           C  
ATOM   4707  CD2 LEU B  33      15.642   4.375  37.336  1.00 98.31           C  
ATOM   4708  H   LEU B  33      14.810   6.143  33.708  1.00 98.31           H  
ATOM   4709  HA  LEU B  33      15.697   7.002  36.242  1.00 98.31           H  
ATOM   4710  HB3 LEU B  33      17.626   5.330  35.710  1.00 98.31           H  
ATOM   4711  HB2 LEU B  33      16.879   5.135  34.154  1.00 98.31           H  
ATOM   4712  HG  LEU B  33      14.731   4.458  35.418  1.00 98.31           H  
ATOM   4713 HD11 LEU B  33      16.449   2.228  36.140  1.00 98.31           H  
ATOM   4714 HD12 LEU B  33      15.314   2.385  34.815  1.00 98.31           H  
ATOM   4715 HD13 LEU B  33      16.977   2.901  34.618  1.00 98.31           H  
ATOM   4716 HD21 LEU B  33      15.562   3.395  37.808  1.00 98.31           H  
ATOM   4717 HD22 LEU B  33      16.515   4.863  37.766  1.00 98.31           H  
ATOM   4718 HD23 LEU B  33      14.762   4.944  37.639  1.00 98.31           H  
ATOM   4719  N   SER B  34      17.586   8.060  33.717  1.00 98.69           N  
ATOM   4720  CA  SER B  34      18.620   9.015  33.309  1.00 98.69           C  
ATOM   4721  C   SER B  34      18.209  10.478  33.551  1.00 98.69           C  
ATOM   4722  O   SER B  34      19.029  11.234  34.060  1.00 98.69           O  
ATOM   4723  CB  SER B  34      19.030   8.765  31.843  1.00 98.69           C  
ATOM   4724  OG  SER B  34      20.147   9.546  31.463  1.00 98.69           O  
ATOM   4725  H   SER B  34      17.167   7.515  32.974  1.00 98.69           H  
ATOM   4726  HA  SER B  34      19.497   8.813  33.927  1.00 98.69           H  
ATOM   4727  HB3 SER B  34      18.200   8.970  31.165  1.00 98.69           H  
ATOM   4728  HB2 SER B  34      19.306   7.721  31.700  1.00 98.69           H  
ATOM   4729  HG  SER B  34      19.892  10.473  31.405  1.00 98.69           H  
ATOM   4730  N   GLY B  35      16.953  10.844  33.237  1.00 98.81           N  
ATOM   4731  CA  GLY B  35      16.434  12.205  33.413  1.00 98.81           C  
ATOM   4732  C   GLY B  35      16.307  12.596  34.896  1.00 98.81           C  
ATOM   4733  O   GLY B  35      16.517  13.761  35.234  1.00 98.81           O  
ATOM   4734  H   GLY B  35      16.325  10.166  32.825  1.00 98.81           H  
ATOM   4735  HA3 GLY B  35      15.451  12.267  32.946  1.00 98.81           H  
ATOM   4736  HA2 GLY B  35      17.080  12.916  32.894  1.00 98.81           H  
ATOM   4737  N   ILE B  36      16.008  11.623  35.774  1.00 98.89           N  
ATOM   4738  CA  ILE B  36      15.951  11.790  37.229  1.00 98.89           C  
ATOM   4739  C   ILE B  36      17.360  11.916  37.847  1.00 98.89           C  
ATOM   4740  O   ILE B  36      17.549  12.748  38.737  1.00 98.89           O  
ATOM   4741  CB  ILE B  36      15.180  10.612  37.900  1.00 98.89           C  
ATOM   4742  CG1 ILE B  36      13.695  10.626  37.471  1.00 98.89           C  
ATOM   4743  CG2 ILE B  36      15.260  10.578  39.444  1.00 98.89           C  
ATOM   4744  CD1 ILE B  36      12.957   9.295  37.667  1.00 98.89           C  
ATOM   4745  H   ILE B  36      15.831  10.688  35.430  1.00 98.89           H  
ATOM   4746  HA  ILE B  36      15.412  12.715  37.442  1.00 98.89           H  
ATOM   4747  HB  ILE B  36      15.623   9.685  37.531  1.00 98.89           H  
ATOM   4748 HG13 ILE B  36      13.588  10.924  36.429  1.00 98.89           H  
ATOM   4749 HG12 ILE B  36      13.180  11.397  38.034  1.00 98.89           H  
ATOM   4750 HG21 ILE B  36      14.698   9.738  39.847  1.00 98.89           H  
ATOM   4751 HG22 ILE B  36      16.277  10.471  39.819  1.00 98.89           H  
ATOM   4752 HG23 ILE B  36      14.846  11.491  39.870  1.00 98.89           H  
ATOM   4753 HD11 ILE B  36      12.208   9.148  36.888  1.00 98.89           H  
ATOM   4754 HD12 ILE B  36      13.637   8.443  37.630  1.00 98.89           H  
ATOM   4755 HD13 ILE B  36      12.438   9.278  38.623  1.00 98.89           H  
ATOM   4756  N   LEU B  37      18.320  11.123  37.337  1.00 98.91           N  
ATOM   4757  CA  LEU B  37      19.739  11.188  37.695  1.00 98.91           C  
ATOM   4758  C   LEU B  37      20.373  12.534  37.325  1.00 98.91           C  
ATOM   4759  O   LEU B  37      21.059  13.097  38.171  1.00 98.91           O  
ATOM   4760  CB  LEU B  37      20.513  10.032  37.030  1.00 98.91           C  
ATOM   4761  CG  LEU B  37      20.358   8.680  37.748  1.00 98.91           C  
ATOM   4762  CD1 LEU B  37      20.829   7.518  36.856  1.00 98.91           C  
ATOM   4763  CD2 LEU B  37      21.049   8.666  39.123  1.00 98.91           C  
ATOM   4764  H   LEU B  37      18.078  10.455  36.617  1.00 98.91           H  
ATOM   4765  HA  LEU B  37      19.810  11.092  38.780  1.00 98.91           H  
ATOM   4766  HB3 LEU B  37      21.574  10.270  36.977  1.00 98.91           H  
ATOM   4767  HB2 LEU B  37      20.188   9.944  35.994  1.00 98.91           H  
ATOM   4768  HG  LEU B  37      19.296   8.522  37.922  1.00 98.91           H  
ATOM   4769 HD11 LEU B  37      20.104   6.705  36.874  1.00 98.91           H  
ATOM   4770 HD12 LEU B  37      20.953   7.814  35.814  1.00 98.91           H  
ATOM   4771 HD13 LEU B  37      21.788   7.120  37.181  1.00 98.91           H  
ATOM   4772 HD21 LEU B  37      21.300   7.653  39.432  1.00 98.91           H  
ATOM   4773 HD22 LEU B  37      21.966   9.255  39.125  1.00 98.91           H  
ATOM   4774 HD23 LEU B  37      20.394   9.073  39.893  1.00 98.91           H  
ATOM   4775  N   GLU B  38      20.099  13.034  36.107  1.00 98.82           N  
ATOM   4776  CA  GLU B  38      20.533  14.343  35.611  1.00 98.82           C  
ATOM   4777  C   GLU B  38      20.029  15.520  36.458  1.00 98.82           C  
ATOM   4778  O   GLU B  38      20.809  16.432  36.719  1.00 98.82           O  
ATOM   4779  CB  GLU B  38      20.089  14.531  34.149  1.00 98.82           C  
ATOM   4780  CG  GLU B  38      20.874  13.671  33.141  1.00 98.82           C  
ATOM   4781  CD  GLU B  38      20.297  13.658  31.716  1.00 98.82           C  
ATOM   4782  OE1 GLU B  38      20.631  12.698  30.989  1.00 98.82           O  
ATOM   4783  OE2 GLU B  38      19.538  14.591  31.363  1.00 98.82           O1-
ATOM   4784  H   GLU B  38      19.542  12.485  35.464  1.00 98.82           H  
ATOM   4785  HA  GLU B  38      21.624  14.361  35.639  1.00 98.82           H  
ATOM   4786  HB3 GLU B  38      20.190  15.577  33.868  1.00 98.82           H  
ATOM   4787  HB2 GLU B  38      19.025  14.298  34.071  1.00 98.82           H  
ATOM   4788  HG3 GLU B  38      20.932  12.650  33.507  1.00 98.82           H  
ATOM   4789  HG2 GLU B  38      21.903  14.028  33.088  1.00 98.82           H  
ATOM   4790  N   ALA B  39      18.755  15.474  36.885  1.00 98.85           N  
ATOM   4791  CA  ALA B  39      18.121  16.506  37.707  1.00 98.85           C  
ATOM   4792  C   ALA B  39      18.799  16.701  39.072  1.00 98.85           C  
ATOM   4793  O   ALA B  39      19.097  17.838  39.434  1.00 98.85           O  
ATOM   4794  CB  ALA B  39      16.628  16.188  37.866  1.00 98.85           C  
ATOM   4795  H   ALA B  39      18.173  14.687  36.628  1.00 98.85           H  
ATOM   4796  HA  ALA B  39      18.205  17.452  37.171  1.00 98.85           H  
ATOM   4797  HB1 ALA B  39      16.123  16.947  38.466  1.00 98.85           H  
ATOM   4798  HB2 ALA B  39      16.128  16.152  36.898  1.00 98.85           H  
ATOM   4799  HB3 ALA B  39      16.473  15.225  38.353  1.00 98.85           H  
ATOM   4800  N   ALA B  40      19.066  15.587  39.772  1.00 98.84           N  
ATOM   4801  CA  ALA B  40      19.733  15.574  41.072  1.00 98.84           C  
ATOM   4802  C   ALA B  40      21.267  15.703  40.991  1.00 98.84           C  
ATOM   4803  O   ALA B  40      21.869  16.182  41.951  1.00 98.84           O  
ATOM   4804  CB  ALA B  40      19.317  14.303  41.808  1.00 98.84           C  
ATOM   4805  H   ALA B  40      18.793  14.688  39.399  1.00 98.84           H  
ATOM   4806  HA  ALA B  40      19.373  16.422  41.656  1.00 98.84           H  
ATOM   4807  HB1 ALA B  40      19.795  14.249  42.784  1.00 98.84           H  
ATOM   4808  HB2 ALA B  40      18.239  14.288  41.972  1.00 98.84           H  
ATOM   4809  HB3 ALA B  40      19.580  13.408  41.242  1.00 98.84           H  
ATOM   4810  N   GLN B  41      21.869  15.321  39.851  1.00 98.71           N  
ATOM   4811  CA  GLN B  41      23.281  15.544  39.527  1.00 98.71           C  
ATOM   4812  C   GLN B  41      23.592  17.038  39.338  1.00 98.71           C  
ATOM   4813  O   GLN B  41      24.627  17.486  39.826  1.00 98.71           O  
ATOM   4814  CB  GLN B  41      23.656  14.711  38.283  1.00 98.71           C  
ATOM   4815  CG  GLN B  41      25.092  14.880  37.744  1.00 98.71           C  
ATOM   4816  CD  GLN B  41      25.263  14.230  36.369  1.00 98.71           C  
ATOM   4817  NE2 GLN B  41      26.375  13.531  36.163  1.00 98.71           N  
ATOM   4818  OE1 GLN B  41      24.423  14.384  35.485  1.00 98.71           O  
ATOM   4819  H   GLN B  41      21.314  14.894  39.121  1.00 98.71           H  
ATOM   4820  HA  GLN B  41      23.878  15.182  40.367  1.00 98.71           H  
ATOM   4821  HB3 GLN B  41      22.944  14.954  37.495  1.00 98.71           H  
ATOM   4822  HB2 GLN B  41      23.512  13.654  38.511  1.00 98.71           H  
ATOM   4823  HG3 GLN B  41      25.806  14.464  38.457  1.00 98.71           H  
ATOM   4824  HG2 GLN B  41      25.351  15.930  37.617  1.00 98.71           H  
ATOM   4825 HE22 GLN B  41      26.557  13.114  35.259  1.00 98.71           H  
ATOM   4826 HE21 GLN B  41      27.060  13.404  36.896  1.00 98.71           H  
ATOM   4827  N   ARG B  42      22.684  17.782  38.677  1.00 98.64           N  
ATOM   4828  CA  ARG B  42      22.766  19.239  38.538  1.00 98.64           C  
ATOM   4829  C   ARG B  42      22.671  19.967  39.889  1.00 98.64           C  
ATOM   4830  O   ARG B  42      23.389  20.949  40.056  1.00 98.64           O  
ATOM   4831  CB  ARG B  42      21.699  19.773  37.558  1.00 98.64           C  
ATOM   4832  CG  ARG B  42      22.015  19.493  36.074  1.00 98.64           C  
ATOM   4833  CD  ARG B  42      20.999  20.115  35.093  1.00 98.64           C  
ATOM   4834  NE  ARG B  42      19.675  19.461  35.119  1.00 98.64           N  
ATOM   4835  CZ  ARG B  42      19.160  18.603  34.215  1.00 98.64           C  
ATOM   4836  NH1 ARG B  42      19.844  18.204  33.132  1.00 98.64           N  
ATOM   4837  NH2 ARG B  42      17.920  18.131  34.399  1.00 98.64           N1+
ATOM   4838  H   ARG B  42      21.866  17.338  38.280  1.00 98.64           H  
ATOM   4839  HA  ARG B  42      23.748  19.476  38.125  1.00 98.64           H  
ATOM   4840  HB3 ARG B  42      21.632  20.857  37.670  1.00 98.64           H  
ATOM   4841  HB2 ARG B  42      20.716  19.385  37.827  1.00 98.64           H  
ATOM   4842  HG3 ARG B  42      22.015  18.415  35.936  1.00 98.64           H  
ATOM   4843  HG2 ARG B  42      23.024  19.807  35.807  1.00 98.64           H  
ATOM   4844  HD3 ARG B  42      21.419  20.236  34.095  1.00 98.64           H  
ATOM   4845  HD2 ARG B  42      20.788  21.129  35.434  1.00 98.64           H  
ATOM   4846  HE  ARG B  42      19.109  19.684  35.926  1.00 98.64           H  
ATOM   4847 HH12 ARG B  42      19.446  17.539  32.483  1.00 98.64           H  
ATOM   4848 HH11 ARG B  42      20.782  18.542  32.978  1.00 98.64           H  
ATOM   4849 HH22 ARG B  42      17.519  17.478  33.741  1.00 98.64           H  
ATOM   4850 HH21 ARG B  42      17.374  18.419  35.199  1.00 98.64           H  
ATOM   4851  N   LEU B  43      21.859  19.470  40.842  1.00 98.80           N  
ATOM   4852  CA  LEU B  43      21.797  20.010  42.206  1.00 98.80           C  
ATOM   4853  C   LEU B  43      23.144  19.879  42.939  1.00 98.80           C  
ATOM   4854  O   LEU B  43      23.643  20.881  43.448  1.00 98.80           O  
ATOM   4855  CB  LEU B  43      20.664  19.341  43.017  1.00 98.80           C  
ATOM   4856  CG  LEU B  43      19.233  19.660  42.537  1.00 98.80           C  
ATOM   4857  CD1 LEU B  43      18.216  18.798  43.310  1.00 98.80           C  
ATOM   4858  CD2 LEU B  43      18.905  21.167  42.621  1.00 98.80           C  
ATOM   4859  H   LEU B  43      21.290  18.657  40.648  1.00 98.80           H  
ATOM   4860  HA  LEU B  43      21.587  21.078  42.124  1.00 98.80           H  
ATOM   4861  HB3 LEU B  43      20.739  19.632  44.065  1.00 98.80           H  
ATOM   4862  HB2 LEU B  43      20.808  18.261  43.011  1.00 98.80           H  
ATOM   4863  HG  LEU B  43      19.154  19.377  41.489  1.00 98.80           H  
ATOM   4864 HD11 LEU B  43      17.319  19.345  43.598  1.00 98.80           H  
ATOM   4865 HD12 LEU B  43      17.897  17.952  42.702  1.00 98.80           H  
ATOM   4866 HD13 LEU B  43      18.641  18.390  44.227  1.00 98.80           H  
ATOM   4867 HD21 LEU B  43      17.930  21.367  43.065  1.00 98.80           H  
ATOM   4868 HD22 LEU B  43      19.636  21.714  43.218  1.00 98.80           H  
ATOM   4869 HD23 LEU B  43      18.897  21.614  41.626  1.00 98.80           H  
ATOM   4870  N   LEU B  44      23.726  18.667  42.925  1.00 98.71           N  
ATOM   4871  CA  LEU B  44      25.031  18.356  43.516  1.00 98.71           C  
ATOM   4872  C   LEU B  44      26.203  19.119  42.867  1.00 98.71           C  
ATOM   4873  O   LEU B  44      27.139  19.483  43.578  1.00 98.71           O  
ATOM   4874  CB  LEU B  44      25.275  16.834  43.435  1.00 98.71           C  
ATOM   4875  CG  LEU B  44      24.353  15.978  44.330  1.00 98.71           C  
ATOM   4876  CD1 LEU B  44      24.473  14.484  43.964  1.00 98.71           C  
ATOM   4877  CD2 LEU B  44      24.583  16.246  45.835  1.00 98.71           C  
ATOM   4878  H   LEU B  44      23.250  17.897  42.474  1.00 98.71           H  
ATOM   4879  HA  LEU B  44      24.997  18.663  44.562  1.00 98.71           H  
ATOM   4880  HB3 LEU B  44      26.306  16.613  43.701  1.00 98.71           H  
ATOM   4881  HB2 LEU B  44      25.165  16.519  42.396  1.00 98.71           H  
ATOM   4882  HG  LEU B  44      23.325  16.265  44.115  1.00 98.71           H  
ATOM   4883 HD11 LEU B  44      24.674  13.846  44.824  1.00 98.71           H  
ATOM   4884 HD12 LEU B  44      23.547  14.134  43.509  1.00 98.71           H  
ATOM   4885 HD13 LEU B  44      25.272  14.299  43.244  1.00 98.71           H  
ATOM   4886 HD21 LEU B  44      24.748  15.337  46.413  1.00 98.71           H  
ATOM   4887 HD22 LEU B  44      25.444  16.891  46.004  1.00 98.71           H  
ATOM   4888 HD23 LEU B  44      23.724  16.751  46.276  1.00 98.71           H  
ATOM   4889  N   ALA B  45      26.119  19.367  41.547  1.00 98.26           N  
ATOM   4890  CA  ALA B  45      27.095  20.135  40.771  1.00 98.26           C  
ATOM   4891  C   ALA B  45      27.081  21.642  41.080  1.00 98.26           C  
ATOM   4892  O   ALA B  45      28.135  22.271  40.995  1.00 98.26           O  
ATOM   4893  CB  ALA B  45      26.854  19.893  39.273  1.00 98.26           C  
ATOM   4894  H   ALA B  45      25.329  19.005  41.029  1.00 98.26           H  
ATOM   4895  HA  ALA B  45      28.088  19.757  41.019  1.00 98.26           H  
ATOM   4896  HB1 ALA B  45      27.604  20.401  38.666  1.00 98.26           H  
ATOM   4897  HB2 ALA B  45      26.906  18.832  39.030  1.00 98.26           H  
ATOM   4898  HB3 ALA B  45      25.875  20.257  38.962  1.00 98.26           H  
ATOM   4899  N   HIS B  46      25.909  22.180  41.459  1.00 98.28           N  
ATOM   4900  CA  HIS B  46      25.727  23.564  41.912  1.00 98.28           C  
ATOM   4901  C   HIS B  46      25.935  23.745  43.432  1.00 98.28           C  
ATOM   4902  O   HIS B  46      25.735  24.853  43.929  1.00 98.28           O  
ATOM   4903  CB  HIS B  46      24.360  24.098  41.429  1.00 98.28           C  
ATOM   4904  CG  HIS B  46      24.312  24.406  39.950  1.00 98.28           C  
ATOM   4905  CD2 HIS B  46      24.443  25.590  39.258  1.00 98.28           C  
ATOM   4906  ND1 HIS B  46      24.098  23.441  38.984  1.00 98.28           N  
ATOM   4907  CE1 HIS B  46      24.112  24.049  37.796  1.00 98.28           C  
ATOM   4908  NE2 HIS B  46      24.320  25.357  37.885  1.00 98.28           N  
ATOM   4909  H   HIS B  46      25.086  21.594  41.498  1.00 98.28           H  
ATOM   4910  HA  HIS B  46      26.492  24.191  41.450  1.00 98.28           H  
ATOM   4911  HB3 HIS B  46      24.098  25.020  41.949  1.00 98.28           H  
ATOM   4912  HB2 HIS B  46      23.570  23.384  41.668  1.00 98.28           H  
ATOM   4913  HD2 HIS B  46      24.620  26.585  39.638  1.00 98.28           H  
ATOM   4914  HD1 HIS B  46      23.945  22.455  39.157  1.00 98.28           H  
ATOM   4915  HE1 HIS B  46      23.966  23.530  36.860  1.00 98.28           H  
ATOM   4916  N   GLY B  47      26.375  22.687  44.136  1.00 97.78           N  
ATOM   4917  CA  GLY B  47      26.781  22.743  45.540  1.00 97.78           C  
ATOM   4918  C   GLY B  47      25.613  22.578  46.523  1.00 97.78           C  
ATOM   4919  O   GLY B  47      25.829  22.760  47.722  1.00 97.78           O  
ATOM   4920  H   GLY B  47      26.516  21.807  43.659  1.00 97.78           H  
ATOM   4921  HA3 GLY B  47      27.307  23.676  45.751  1.00 97.78           H  
ATOM   4922  HA2 GLY B  47      27.493  21.937  45.717  1.00 97.78           H  
ATOM   4923  N   ALA B  48      24.402  22.223  46.051  1.00 98.68           N  
ATOM   4924  CA  ALA B  48      23.257  21.869  46.896  1.00 98.68           C  
ATOM   4925  C   ALA B  48      23.502  20.542  47.633  1.00 98.68           C  
ATOM   4926  O   ALA B  48      24.272  19.704  47.156  1.00 98.68           O  
ATOM   4927  CB  ALA B  48      21.987  21.785  46.039  1.00 98.68           C  
ATOM   4928  H   ALA B  48      24.281  22.074  45.058  1.00 98.68           H  
ATOM   4929  HA  ALA B  48      23.124  22.666  47.631  1.00 98.68           H  
ATOM   4930  HB1 ALA B  48      21.094  21.769  46.663  1.00 98.68           H  
ATOM   4931  HB2 ALA B  48      21.900  22.638  45.365  1.00 98.68           H  
ATOM   4932  HB3 ALA B  48      21.975  20.878  45.440  1.00 98.68           H  
ATOM   4933  N   SER B  49      22.851  20.393  48.797  1.00 98.83           N  
ATOM   4934  CA  SER B  49      23.080  19.272  49.707  1.00 98.83           C  
ATOM   4935  C   SER B  49      22.625  17.912  49.146  1.00 98.83           C  
ATOM   4936  O   SER B  49      21.773  17.856  48.257  1.00 98.83           O  
ATOM   4937  CB  SER B  49      22.469  19.589  51.091  1.00 98.83           C
[truncated: 285,527 more chars]
