# Supplementary material for: The effects of nature‐inspired amino acid substitutions on structural and biochemical properties of the E. coli L‐asparaginase EcAIII
Source: Protein Sci. 2023 Jun 1;32(6):e4647. doi: 10.1002/pro.4647 (PMC10204187; doi:10.1002/pro.4647)
Supplement: Supplementary file 5 — DATA S2. Supporting Information. [file PRO-32-e4647-s005.zip › docking_results_orthologs_EcAIII_PDB_files/orthologs_I/InducedFit_NZ_BAYB01000008_1_193_post_ref_conformer_1_ASN.pdb]

TITLE     ASN
REMARK   4      COMPLIES WITH FORMAT V. 3.0, 1-DEC-2006
REMARK 888
REMARK 888 WRITTEN BY MAESTRO (A PRODUCT OF SCHRODINGER, LLC)
ATOM      1  N   MET A   1      20.241 -27.842  88.357  1.00 41.30           N1+
ATOM      2  CA  MET A   1      20.841 -26.621  87.704  1.00 41.30           C  
ATOM      3  C   MET A   1      19.923 -25.406  88.025  1.00 41.30           C  
ATOM      4  O   MET A   1      18.721 -25.542  88.280  1.00 41.30           O  
ATOM      5  CB  MET A   1      20.994 -26.800  86.167  1.00 41.30           C  
ATOM      6  CG  MET A   1      21.877 -27.976  85.707  1.00 41.30           C  
ATOM      7  SD  MET A   1      21.962 -28.149  83.904  1.00 41.30           S  
ATOM      8  CE  MET A   1      22.873 -29.710  83.783  1.00 41.30           C  
ATOM      9  H1  MET A   1      20.827 -28.641  88.166  1.00 41.30           H  
ATOM     10  H2  MET A   1      20.183 -27.691  89.355  1.00 41.30           H  
ATOM     11  H3  MET A   1      19.318 -27.994  87.975  1.00 41.30           H  
ATOM     12  HA  MET A   1      21.814 -26.500  88.184  1.00 41.30           H  
ATOM     13  HB3 MET A   1      21.412 -25.887  85.740  1.00 41.30           H  
ATOM     14  HB2 MET A   1      20.010 -26.908  85.703  1.00 41.30           H  
ATOM     15  HG3 MET A   1      21.497 -28.917  86.105  1.00 41.30           H  
ATOM     16  HG2 MET A   1      22.890 -27.856  86.091  1.00 41.30           H  
ATOM     17  HE1 MET A   1      23.029 -29.973  82.737  1.00 41.30           H  
ATOM     18  HE2 MET A   1      23.846 -29.624  84.267  1.00 41.30           H  
ATOM     19  HE3 MET A   1      22.315 -30.516  84.261  1.00 41.30           H  
ATOM     20  N   LYS A   2      20.515 -24.199  87.946  1.00 53.54           N  
ATOM     21  CA  LYS A   2      19.765 -22.942  87.898  1.00 53.54           C  
ATOM     22  C   LYS A   2      19.223 -22.724  86.480  1.00 53.54           C  
ATOM     23  O   LYS A   2      19.992 -22.796  85.520  1.00 53.54           O  
ATOM     24  CB  LYS A   2      20.647 -21.750  88.324  1.00 53.54           C  
ATOM     25  CG  LYS A   2      20.854 -21.642  89.844  1.00 53.54           C  
ATOM     26  CD  LYS A   2      21.440 -20.280  90.248  1.00 53.54           C  
ATOM     27  CE  LYS A   2      21.518 -20.090  91.772  1.00 53.54           C  
ATOM     28  NZ  LYS A   2      21.947 -18.726  92.128  1.00 53.54           N1+
ATOM     29  H   LYS A   2      21.501 -24.132  87.738  1.00 53.54           H  
ATOM     30  HA  LYS A   2      18.922 -23.003  88.590  1.00 53.54           H  
ATOM     31  HB3 LYS A   2      20.146 -20.833  88.007  1.00 53.54           H  
ATOM     32  HB2 LYS A   2      21.604 -21.761  87.800  1.00 53.54           H  
ATOM     33  HG3 LYS A   2      21.506 -22.446  90.187  1.00 53.54           H  
ATOM     34  HG2 LYS A   2      19.898 -21.782  90.351  1.00 53.54           H  
ATOM     35  HD3 LYS A   2      20.833 -19.486  89.809  1.00 53.54           H  
ATOM     36  HD2 LYS A   2      22.435 -20.177  89.813  1.00 53.54           H  
ATOM     37  HE3 LYS A   2      22.208 -20.812  92.211  1.00 53.54           H  
ATOM     38  HE2 LYS A   2      20.540 -20.264  92.222  1.00 53.54           H  
ATOM     39  HZ1 LYS A   2      21.272 -18.068  91.759  1.00 53.54           H  
ATOM     40  HZ2 LYS A   2      21.987 -18.632  93.132  1.00 53.54           H  
ATOM     41  HZ3 LYS A   2      22.856 -18.536  91.731  1.00 53.54           H  
ATOM     42  N   SER A   3      17.914 -22.445  86.388  1.00 71.09           N  
ATOM     43  CA  SER A   3      17.233 -22.141  85.134  1.00 71.09           C  
ATOM     44  C   SER A   3      17.652 -20.753  84.623  1.00 71.09           C  
ATOM     45  O   SER A   3      17.461 -19.765  85.332  1.00 71.09           O  
ATOM     46  CB  SER A   3      15.711 -22.246  85.356  1.00 71.09           C  
ATOM     47  OG  SER A   3      14.997 -22.030  84.155  1.00 71.09           O  
ATOM     48  H   SER A   3      17.351 -22.394  87.224  1.00 71.09           H  
ATOM     49  HA  SER A   3      17.520 -22.895  84.398  1.00 71.09           H  
ATOM     50  HB3 SER A   3      15.377 -21.524  86.102  1.00 71.09           H  
ATOM     51  HB2 SER A   3      15.450 -23.235  85.735  1.00 71.09           H  
ATOM     52  HG  SER A   3      14.058 -22.120  84.337  1.00 71.09           H  
ATOM     53  N   ASN A   4      18.197 -20.708  83.394  1.00 89.76           N  
ATOM     54  CA  ASN A   4      18.557 -19.464  82.699  1.00 89.76           C  
ATOM     55  C   ASN A   4      17.321 -18.668  82.235  1.00 89.76           C  
ATOM     56  O   ASN A   4      17.484 -17.503  81.876  1.00 89.76           O  
ATOM     57  CB  ASN A   4      19.494 -19.758  81.500  1.00 89.76           C  
ATOM     58  CG  ASN A   4      20.882 -20.331  81.831  1.00 89.76           C  
ATOM     59  ND2 ASN A   4      21.283 -20.383  83.104  1.00 89.76           N  
ATOM     60  OD1 ASN A   4      21.605 -20.721  80.918  1.00 89.76           O  
ATOM     61  H   ASN A   4      18.330 -21.564  82.875  1.00 89.76           H  
ATOM     62  HA  ASN A   4      19.094 -18.836  83.412  1.00 89.76           H  
ATOM     63  HB3 ASN A   4      19.684 -18.832  80.956  1.00 89.76           H  
ATOM     64  HB2 ASN A   4      19.000 -20.427  80.794  1.00 89.76           H  
ATOM     65 HD22 ASN A   4      22.196 -20.751  83.326  1.00 89.76           H  
ATOM     66 HD21 ASN A   4      20.678 -20.073  83.850  1.00 89.76           H  
ATOM     67  N   ALA A   5      16.123 -19.282  82.285  1.00 98.36           N  
ATOM     68  CA  ALA A   5      14.835 -18.646  82.032  1.00 98.36           C  
ATOM     69  C   ALA A   5      14.567 -17.512  83.033  1.00 98.36           C  
ATOM     70  O   ALA A   5      14.585 -17.742  84.244  1.00 98.36           O  
ATOM     71  CB  ALA A   5      13.724 -19.703  82.098  1.00 98.36           C  
ATOM     72  H   ALA A   5      16.079 -20.239  82.607  1.00 98.36           H  
ATOM     73  HA  ALA A   5      14.880 -18.250  81.018  1.00 98.36           H  
ATOM     74  HB1 ALA A   5      12.797 -19.312  81.681  1.00 98.36           H  
ATOM     75  HB2 ALA A   5      13.990 -20.594  81.531  1.00 98.36           H  
ATOM     76  HB3 ALA A   5      13.520 -20.017  83.121  1.00 98.36           H  
ATOM     77  N   VAL A   6      14.350 -16.310  82.492  1.00 98.88           N  
ATOM     78  CA  VAL A   6      14.207 -15.070  83.244  1.00 98.88           C  
ATOM     79  C   VAL A   6      13.433 -14.060  82.394  1.00 98.88           C  
ATOM     80  O   VAL A   6      13.709 -13.940  81.201  1.00 98.88           O  
ATOM     81  CB  VAL A   6      15.596 -14.479  83.659  1.00 98.88           C  
ATOM     82  CG1 VAL A   6      16.546 -14.190  82.481  1.00 98.88           C  
ATOM     83  CG2 VAL A   6      15.496 -13.197  84.507  1.00 98.88           C  
ATOM     84  H   VAL A   6      14.321 -16.215  81.485  1.00 98.88           H  
ATOM     85  HA  VAL A   6      13.611 -15.278  84.133  1.00 98.88           H  
ATOM     86  HB  VAL A   6      16.078 -15.233  84.282  1.00 98.88           H  
ATOM     87 HG11 VAL A   6      17.550 -13.964  82.837  1.00 98.88           H  
ATOM     88 HG12 VAL A   6      16.625 -15.031  81.794  1.00 98.88           H  
ATOM     89 HG13 VAL A   6      16.207 -13.324  81.917  1.00 98.88           H  
ATOM     90 HG21 VAL A   6      16.462 -12.943  84.942  1.00 98.88           H  
ATOM     91 HG22 VAL A   6      15.167 -12.340  83.917  1.00 98.88           H  
ATOM     92 HG23 VAL A   6      14.794 -13.313  85.324  1.00 98.88           H  
ATOM     93  N   ILE A   7      12.500 -13.347  83.041  1.00 98.93           N  
ATOM     94  CA  ILE A   7      11.819 -12.186  82.477  1.00 98.93           C  
ATOM     95  C   ILE A   7      12.319 -10.919  83.189  1.00 98.93           C  
ATOM     96  O   ILE A   7      12.556 -10.948  84.395  1.00 98.93           O  
ATOM     97  CB  ILE A   7      10.268 -12.287  82.612  1.00 98.93           C  
ATOM     98  CG1 ILE A   7       9.539 -11.117  81.905  1.00 98.93           C  
ATOM     99  CG2 ILE A   7       9.757 -12.455  84.062  1.00 98.93           C  
ATOM    100  CD1 ILE A   7       8.053 -11.369  81.642  1.00 98.93           C  
ATOM    101  H   ILE A   7      12.335 -13.516  84.024  1.00 98.93           H  
ATOM    102  HA  ILE A   7      12.055 -12.101  81.418  1.00 98.93           H  
ATOM    103  HB  ILE A   7       9.986 -13.191  82.072  1.00 98.93           H  
ATOM    104 HG13 ILE A   7      10.015 -10.910  80.948  1.00 98.93           H  
ATOM    105 HG12 ILE A   7       9.637 -10.205  82.493  1.00 98.93           H  
ATOM    106 HG21 ILE A   7       8.681 -12.621  84.083  1.00 98.93           H  
ATOM    107 HG22 ILE A   7      10.218 -13.311  84.554  1.00 98.93           H  
ATOM    108 HG23 ILE A   7       9.954 -11.574  84.671  1.00 98.93           H  
ATOM    109 HD11 ILE A   7       7.721 -10.835  80.752  1.00 98.93           H  
ATOM    110 HD12 ILE A   7       7.843 -12.426  81.485  1.00 98.93           H  
ATOM    111 HD13 ILE A   7       7.451 -11.024  82.482  1.00 98.93           H  
ATOM    112  N   ALA A   8      12.436  -9.833  82.417  1.00 98.97           N  
ATOM    113  CA  ALA A   8      12.629  -8.470  82.895  1.00 98.97           C  
ATOM    114  C   ALA A   8      11.555  -7.577  82.273  1.00 98.97           C  
ATOM    115  O   ALA A   8      11.070  -7.883  81.184  1.00 98.97           O  
ATOM    116  CB  ALA A   8      14.044  -7.997  82.536  1.00 98.97           C  
ATOM    117  H   ALA A   8      12.242  -9.915  81.426  1.00 98.97           H  
ATOM    118  HA  ALA A   8      12.498  -8.430  83.972  1.00 98.97           H  
ATOM    119  HB1 ALA A   8      14.236  -6.994  82.918  1.00 98.97           H  
ATOM    120  HB2 ALA A   8      14.788  -8.663  82.970  1.00 98.97           H  
ATOM    121  HB3 ALA A   8      14.206  -7.980  81.459  1.00 98.97           H  
ATOM    122  N   ILE A   9      11.200  -6.492  82.977  1.00 98.97           N  
ATOM    123  CA  ILE A   9      10.169  -5.539  82.558  1.00 98.97           C  
ATOM    124  C   ILE A   9      10.588  -4.092  82.856  1.00 98.97           C  
ATOM    125  O   ILE A   9      11.489  -3.867  83.667  1.00 98.97           O  
ATOM    126  CB  ILE A   9       8.803  -5.805  83.260  1.00 98.97           C  
ATOM    127  CG1 ILE A   9       8.830  -5.632  84.800  1.00 98.97           C  
ATOM    128  CG2 ILE A   9       8.221  -7.165  82.834  1.00 98.97           C  
ATOM    129  CD1 ILE A   9       7.444  -5.682  85.447  1.00 98.97           C  
ATOM    130  H   ILE A   9      11.658  -6.291  83.857  1.00 98.97           H  
ATOM    131  HA  ILE A   9      10.029  -5.604  81.482  1.00 98.97           H  
ATOM    132  HB  ILE A   9       8.099  -5.064  82.879  1.00 98.97           H  
ATOM    133 HG13 ILE A   9       9.280  -4.683  85.087  1.00 98.97           H  
ATOM    134 HG12 ILE A   9       9.464  -6.398  85.242  1.00 98.97           H  
ATOM    135 HG21 ILE A   9       7.182  -7.261  83.136  1.00 98.97           H  
ATOM    136 HG22 ILE A   9       8.245  -7.281  81.752  1.00 98.97           H  
ATOM    137 HG23 ILE A   9       8.773  -7.997  83.269  1.00 98.97           H  
ATOM    138 HD11 ILE A   9       7.503  -5.376  86.488  1.00 98.97           H  
ATOM    139 HD12 ILE A   9       6.737  -5.023  84.942  1.00 98.97           H  
ATOM    140 HD13 ILE A   9       7.043  -6.693  85.435  1.00 98.97           H  
ATOM    141  N   HIS A  10       9.889  -3.140  82.236  1.00 98.86           N  
ATOM    142  CA  HIS A  10       9.921  -1.728  82.573  1.00 98.86           C  
ATOM    143  C   HIS A  10       8.495  -1.167  82.563  1.00 98.86           C  
ATOM    144  O   HIS A  10       7.613  -1.702  81.886  1.00 98.86           O  
ATOM    145  CB  HIS A  10      10.963  -0.934  81.749  1.00 98.86           C  
ATOM    146  CG  HIS A  10      10.558  -0.554  80.344  1.00 98.86           C  
ATOM    147  CD2 HIS A  10      11.097  -0.940  79.133  1.00 98.86           C  
ATOM    148  ND1 HIS A  10       9.514   0.343  80.101  1.00 98.86           N  
ATOM    149  CE1 HIS A  10       9.414   0.412  78.787  1.00 98.86           C  
ATOM    150  NE2 HIS A  10      10.339  -0.308  78.161  1.00 98.86           N  
ATOM    151  H   HIS A  10       9.131  -3.421  81.619  1.00 98.86           H  
ATOM    152  HA  HIS A  10      10.235  -1.674  83.609  1.00 98.86           H  
ATOM    153  HB3 HIS A  10      11.900  -1.485  81.715  1.00 98.86           H  
ATOM    154  HB2 HIS A  10      11.194  -0.003  82.268  1.00 98.86           H  
ATOM    155  HD2 HIS A  10      11.928  -1.586  78.893  1.00 98.86           H  
ATOM    156  HE1 HIS A  10       8.686   1.031  78.288  1.00 98.86           H  
ATOM    157  HE2 HIS A  10      10.490  -0.294  77.155  1.00 98.86           H  
ATOM    158  N   GLY A  11       8.300  -0.079  83.308  1.00 98.13           N  
ATOM    159  CA  GLY A  11       7.095   0.741  83.347  1.00 98.13           C  
ATOM    160  C   GLY A  11       7.392   2.194  82.951  1.00 98.13           C  
ATOM    161  O   GLY A  11       6.670   3.094  83.374  1.00 98.13           O  
ATOM    162  H   GLY A  11       9.110   0.276  83.812  1.00 98.13           H  
ATOM    163  HA3 GLY A  11       6.690   0.718  84.357  1.00 98.13           H  
ATOM    164  HA2 GLY A  11       6.319   0.353  82.686  1.00 98.13           H  
ATOM    165  N   GLY A  12       8.469   2.426  82.189  1.00 96.98           N  
ATOM    166  CA  GLY A  12       8.868   3.726  81.661  1.00 96.98           C  
ATOM    167  C   GLY A  12      10.029   4.382  82.424  1.00 96.98           C  
ATOM    168  O   GLY A  12      10.169   4.210  83.639  1.00 96.98           O  
ATOM    169  H   GLY A  12       8.947   1.618  81.806  1.00 96.98           H  
ATOM    170  HA3 GLY A  12       8.025   4.419  81.644  1.00 96.98           H  
ATOM    171  HA2 GLY A  12       9.147   3.565  80.623  1.00 96.98           H  
ATOM    172  N   ALA A  13      10.868   5.130  81.692  1.00 96.57           N  
ATOM    173  CA  ALA A  13      11.999   5.926  82.180  1.00 96.57           C  
ATOM    174  C   ALA A  13      11.659   7.426  82.124  1.00 96.57           C  
ATOM    175  O   ALA A  13      10.908   7.853  81.247  1.00 96.57           O  
ATOM    176  CB  ALA A  13      13.195   5.682  81.243  1.00 96.57           C  
ATOM    177  H   ALA A  13      10.660   5.220  80.701  1.00 96.57           H  
ATOM    178  HA  ALA A  13      12.265   5.658  83.197  1.00 96.57           H  
ATOM    179  HB1 ALA A  13      14.058   6.278  81.534  1.00 96.57           H  
ATOM    180  HB2 ALA A  13      13.506   4.639  81.270  1.00 96.57           H  
ATOM    181  HB3 ALA A  13      12.954   5.931  80.208  1.00 96.57           H  
ATOM    182  N   GLY A  14      12.242   8.240  83.014  1.00 93.24           N  
ATOM    183  CA  GLY A  14      12.059   9.691  83.013  1.00 93.24           C  
ATOM    184  C   GLY A  14      12.561  10.352  84.299  1.00 93.24           C  
ATOM    185  O   GLY A  14      13.323   9.748  85.061  1.00 93.24           O  
ATOM    186  H   GLY A  14      12.832   7.846  83.742  1.00 93.24           H  
ATOM    187  HA3 GLY A  14      11.001   9.927  82.887  1.00 93.24           H  
ATOM    188  HA2 GLY A  14      12.591  10.118  82.162  1.00 93.24           H  
ATOM    189  N   THR A  15      12.154  11.609  84.542  1.00 84.00           N  
ATOM    190  CA  THR A  15      12.410  12.326  85.792  1.00 84.00           C  
ATOM    191  C   THR A  15      11.477  11.830  86.913  1.00 84.00           C  
ATOM    192  O   THR A  15      10.413  12.402  87.151  1.00 84.00           O  
ATOM    193  CB  THR A  15      12.290  13.864  85.612  1.00 84.00           C  
ATOM    194  CG2 THR A  15      12.644  14.687  86.866  1.00 84.00           C  
ATOM    195  OG1 THR A  15      13.168  14.268  84.578  1.00 84.00           O  
ATOM    196  H   THR A  15      11.609  12.113  83.858  1.00 84.00           H  
ATOM    197  HA  THR A  15      13.426  12.112  86.113  1.00 84.00           H  
ATOM    198  HB  THR A  15      11.281  14.124  85.290  1.00 84.00           H  
ATOM    199 HG21 THR A  15      12.653  15.754  86.643  1.00 84.00           H  
ATOM    200 HG22 THR A  15      11.924  14.538  87.670  1.00 84.00           H  
ATOM    201 HG23 THR A  15      13.631  14.421  87.249  1.00 84.00           H  
ATOM    202  HG1 THR A  15      14.066  14.038  84.840  1.00 84.00           H  
ATOM    203  N   ILE A  16      11.906  10.727  87.542  1.00 84.34           N  
ATOM    204  CA  ILE A  16      11.196  10.016  88.595  1.00 84.34           C  
ATOM    205  C   ILE A  16      12.065  10.153  89.860  1.00 84.34           C  
ATOM    206  O   ILE A  16      12.999   9.376  90.062  1.00 84.34           O  
ATOM    207  CB  ILE A  16      10.995   8.517  88.208  1.00 84.34           C  
ATOM    208  CG1 ILE A  16      10.142   8.352  86.924  1.00 84.34           C  
ATOM    209  CG2 ILE A  16      10.377   7.672  89.339  1.00 84.34           C  
ATOM    210  CD1 ILE A  16      10.423   7.054  86.150  1.00 84.34           C  
ATOM    211  H   ILE A  16      12.780  10.311  87.250  1.00 84.34           H  
ATOM    212  HA  ILE A  16      10.218  10.462  88.786  1.00 84.34           H  
ATOM    213  HB  ILE A  16      11.976   8.100  87.985  1.00 84.34           H  
ATOM    214 HG13 ILE A  16      10.326   9.172  86.231  1.00 84.34           H  
ATOM    215 HG12 ILE A  16       9.080   8.419  87.167  1.00 84.34           H  
ATOM    216 HG21 ILE A  16      10.216   6.643  89.023  1.00 84.34           H  
ATOM    217 HG22 ILE A  16      11.004   7.634  90.228  1.00 84.34           H  
ATOM    218 HG23 ILE A  16       9.409   8.077  89.630  1.00 84.34           H  
ATOM    219 HD11 ILE A  16       9.573   6.781  85.525  1.00 84.34           H  
ATOM    220 HD12 ILE A  16      11.279   7.180  85.488  1.00 84.34           H  
ATOM    221 HD13 ILE A  16      10.635   6.211  86.808  1.00 84.34           H  
ATOM    222  N   LEU A  17      11.778  11.209  90.638  1.00 83.66           N  
ATOM    223  CA  LEU A  17      12.544  11.606  91.821  1.00 83.66           C  
ATOM    224  C   LEU A  17      11.941  10.979  93.085  1.00 83.66           C  
ATOM    225  O   LEU A  17      10.717  10.945  93.225  1.00 83.66           O  
ATOM    226  CB  LEU A  17      12.534  13.148  91.939  1.00 83.66           C  
ATOM    227  CG  LEU A  17      13.191  13.897  90.757  1.00 83.66           C  
ATOM    228  CD1 LEU A  17      12.992  15.422  90.885  1.00 83.66           C  
ATOM    229  CD2 LEU A  17      14.673  13.518  90.569  1.00 83.66           C  
ATOM    230  H   LEU A  17      11.001  11.806  90.395  1.00 83.66           H  
ATOM    231  HA  LEU A  17      13.575  11.261  91.723  1.00 83.66           H  
ATOM    232  HB3 LEU A  17      13.033  13.446  92.863  1.00 83.66           H  
ATOM    233  HB2 LEU A  17      11.502  13.487  92.037  1.00 83.66           H  
ATOM    234  HG  LEU A  17      12.668  13.601  89.847  1.00 83.66           H  
ATOM    235 HD11 LEU A  17      12.549  15.832  89.977  1.00 83.66           H  
ATOM    236 HD12 LEU A  17      12.326  15.681  91.709  1.00 83.66           H  
ATOM    237 HD13 LEU A  17      13.927  15.955  91.059  1.00 83.66           H  
ATOM    238 HD21 LEU A  17      15.298  14.372  90.307  1.00 83.66           H  
ATOM    239 HD22 LEU A  17      15.099  13.069  91.467  1.00 83.66           H  
ATOM    240 HD23 LEU A  17      14.772  12.793  89.763  1.00 83.66           H  
ATOM    241  N   ARG A  18      12.819  10.541  94.005  1.00 86.92           N  
ATOM    242  CA  ARG A  18      12.442   9.973  95.304  1.00 86.92           C  
ATOM    243  C   ARG A  18      11.802  11.005  96.251  1.00 86.92           C  
ATOM    244  O   ARG A  18      10.911  10.640  97.015  1.00 86.92           O  
ATOM    245  CB  ARG A  18      13.673   9.281  95.934  1.00 86.92           C  
ATOM    246  CG  ARG A  18      13.370   8.483  97.222  1.00 86.92           C  
ATOM    247  CD  ARG A  18      14.608   7.851  97.885  1.00 86.92           C  
ATOM    248  NE  ARG A  18      15.182   6.739  97.104  1.00 86.92           N  
ATOM    249  CZ  ARG A  18      16.226   5.962  97.452  1.00 86.92           C  
ATOM    250  NH1 ARG A  18      16.877   6.117  98.615  1.00 86.92           N  
ATOM    251  NH2 ARG A  18      16.632   5.003  96.610  1.00 86.92           N1+
ATOM    252  H   ARG A  18      13.809  10.604  93.817  1.00 86.92           H  
ATOM    253  HA  ARG A  18      11.686   9.210  95.114  1.00 86.92           H  
ATOM    254  HB3 ARG A  18      14.434  10.033  96.149  1.00 86.92           H  
ATOM    255  HB2 ARG A  18      14.115   8.610  95.197  1.00 86.92           H  
ATOM    256  HG3 ARG A  18      12.684   7.684  96.935  1.00 86.92           H  
ATOM    257  HG2 ARG A  18      12.831   9.067  97.968  1.00 86.92           H  
ATOM    258  HD3 ARG A  18      14.405   7.579  98.921  1.00 86.92           H  
ATOM    259  HD2 ARG A  18      15.396   8.604  97.914  1.00 86.92           H  
ATOM    260  HE  ARG A  18      14.724   6.556  96.222  1.00 86.92           H  
ATOM    261 HH12 ARG A  18      17.656   5.521  98.856  1.00 86.92           H  
ATOM    262 HH11 ARG A  18      16.582   6.832  99.264  1.00 86.92           H  
ATOM    263 HH22 ARG A  18      17.410   4.406  96.851  1.00 86.92           H  
ATOM    264 HH21 ARG A  18      16.163   4.871  95.727  1.00 86.92           H  
ATOM    265  N   ALA A  19      12.237  12.274  96.153  1.00 84.45           N  
ATOM    266  CA  ALA A  19      11.681  13.408  96.894  1.00 84.45           C  
ATOM    267  C   ALA A  19      10.252  13.797  96.465  1.00 84.45           C  
ATOM    268  O   ALA A  19       9.543  14.405  97.266  1.00 84.45           O  
ATOM    269  CB  ALA A  19      12.632  14.605  96.742  1.00 84.45           C  
ATOM    270  H   ALA A  19      12.975  12.491  95.500  1.00 84.45           H  
ATOM    271  HA  ALA A  19      11.644  13.134  97.950  1.00 84.45           H  
ATOM    272  HB1 ALA A  19      12.272  15.470  97.300  1.00 84.45           H  
ATOM    273  HB2 ALA A  19      13.626  14.365  97.120  1.00 84.45           H  
ATOM    274  HB3 ALA A  19      12.736  14.903  95.698  1.00 84.45           H  
ATOM    275  N   SER A  20       9.859  13.439  95.230  1.00 83.36           N  
ATOM    276  CA  SER A  20       8.531  13.701  94.671  1.00 83.36           C  
ATOM    277  C   SER A  20       7.533  12.556  94.926  1.00 83.36           C  
ATOM    278  O   SER A  20       6.329  12.800  94.851  1.00 83.36           O  
ATOM    279  CB  SER A  20       8.670  13.959  93.159  1.00 83.36           C  
ATOM    280  OG  SER A  20       9.265  15.220  92.929  1.00 83.36           O  
ATOM    281  H   SER A  20      10.493  12.920  94.640  1.00 83.36           H  
ATOM    282  HA  SER A  20       8.105  14.596  95.132  1.00 83.36           H  
ATOM    283  HB3 SER A  20       7.691  13.972  92.677  1.00 83.36           H  
ATOM    284  HB2 SER A  20       9.249  13.176  92.669  1.00 83.36           H  
ATOM    285  HG  SER A  20      10.159  15.205  93.278  1.00 83.36           H  
ATOM    286  N   MET A  21       8.034  11.341  95.212  1.00 87.16           N  
ATOM    287  CA  MET A  21       7.220  10.152  95.456  1.00 87.16           C  
ATOM    288  C   MET A  21       7.046   9.911  96.960  1.00 87.16           C  
ATOM    289  O   MET A  21       8.031   9.895  97.697  1.00 87.16           O  
ATOM    290  CB  MET A  21       7.884   8.931  94.787  1.00 87.16           C  
ATOM    291  CG  MET A  21       7.771   8.959  93.254  1.00 87.16           C  
ATOM    292  SD  MET A  21       8.538   7.568  92.379  1.00 87.16           S  
ATOM    293  CE  MET A  21       7.599   6.182  93.066  1.00 87.16           C  
ATOM    294  H   MET A  21       9.034  11.216  95.283  1.00 87.16           H  
ATOM    295  HA  MET A  21       6.230  10.276  95.014  1.00 87.16           H  
ATOM    296  HB3 MET A  21       7.411   8.022  95.158  1.00 87.16           H  
ATOM    297  HB2 MET A  21       8.934   8.866  95.078  1.00 87.16           H  
ATOM    298  HG3 MET A  21       8.220   9.873  92.865  1.00 87.16           H  
ATOM    299  HG2 MET A  21       6.719   8.992  92.966  1.00 87.16           H  
ATOM    300  HE1 MET A  21       7.889   6.014  94.100  1.00 87.16           H  
ATOM    301  HE2 MET A  21       6.529   6.382  93.026  1.00 87.16           H  
ATOM    302  HE3 MET A  21       7.805   5.272  92.508  1.00 87.16           H  
ATOM    303  N   SER A  22       5.790   9.663  97.368  1.00 91.36           N  
ATOM    304  CA  SER A  22       5.438   9.178  98.702  1.00 91.36           C  
ATOM    305  C   SER A  22       5.743   7.674  98.841  1.00 91.36           C  
ATOM    306  O   SER A  22       5.846   6.971  97.834  1.00 91.36           O  
ATOM    307  CB  SER A  22       3.954   9.515  98.979  1.00 91.36           C  
ATOM    308  OG  SER A  22       3.050   8.686  98.272  1.00 91.36           O  
ATOM    309  H   SER A  22       5.034   9.688  96.700  1.00 91.36           H  
ATOM    310  HA  SER A  22       6.045   9.720  99.431  1.00 91.36           H  
ATOM    311  HB3 SER A  22       3.746  10.559  98.740  1.00 91.36           H  
ATOM    312  HB2 SER A  22       3.746   9.397 100.043  1.00 91.36           H  
ATOM    313  HG  SER A  22       2.157   8.998  98.441  1.00 91.36           H  
ATOM    314  N   ALA A  23       5.851   7.206 100.096  1.00 93.24           N  
ATOM    315  CA  ALA A  23       6.065   5.795 100.432  1.00 93.24           C  
ATOM    316  C   ALA A  23       4.917   4.869  99.985  1.00 93.24           C  
ATOM    317  O   ALA A  23       5.190   3.728  99.616  1.00 93.24           O  
ATOM    318  CB  ALA A  23       6.309   5.669 101.943  1.00 93.24           C  
ATOM    319  H   ALA A  23       5.766   7.841 100.876  1.00 93.24           H  
ATOM    320  HA  ALA A  23       6.971   5.468  99.917  1.00 93.24           H  
ATOM    321  HB1 ALA A  23       6.492   4.632 102.228  1.00 93.24           H  
ATOM    322  HB2 ALA A  23       7.181   6.248 102.248  1.00 93.24           H  
ATOM    323  HB3 ALA A  23       5.454   6.026 102.518  1.00 93.24           H  
ATOM    324  N   GLN A  24       3.674   5.386  99.990  1.00 94.29           N  
ATOM    325  CA  GLN A  24       2.485   4.698  99.486  1.00 94.29           C  
ATOM    326  C   GLN A  24       2.489   4.562  97.954  1.00 94.29           C  
ATOM    327  O   GLN A  24       2.198   3.475  97.458  1.00 94.29           O  
ATOM    328  CB  GLN A  24       1.214   5.399 100.012  1.00 94.29           C  
ATOM    329  CG  GLN A  24      -0.110   4.780  99.505  1.00 94.29           C  
ATOM    330  CD  GLN A  24      -1.363   5.402 100.124  1.00 94.29           C  
ATOM    331  NE2 GLN A  24      -2.531   4.885  99.739  1.00 94.29           N  
ATOM    332  OE1 GLN A  24      -1.292   6.330 100.927  1.00 94.29           O  
ATOM    333  H   GLN A  24       3.538   6.336 100.303  1.00 94.29           H  
ATOM    334  HA  GLN A  24       2.493   3.687  99.900  1.00 94.29           H  
ATOM    335  HB3 GLN A  24       1.244   6.457  99.746  1.00 94.29           H  
ATOM    336  HB2 GLN A  24       1.230   5.360 101.102  1.00 94.29           H  
ATOM    337  HG3 GLN A  24      -0.117   3.709  99.716  1.00 94.29           H  
ATOM    338  HG2 GLN A  24      -0.193   4.888  98.423  1.00 94.29           H  
ATOM    339 HE22 GLN A  24      -3.394   5.252 100.113  1.00 94.29           H  
ATOM    340 HE21 GLN A  24      -2.561   4.133  99.064  1.00 94.29           H  
ATOM    341  N   ALA A  25       2.837   5.648  97.239  1.00 91.82           N  
ATOM    342  CA  ALA A  25       2.960   5.667  95.779  1.00 91.82           C  
ATOM    343  C   ALA A  25       4.067   4.732  95.272  1.00 91.82           C  
ATOM    344  O   ALA A  25       3.832   3.989  94.321  1.00 91.82           O  
ATOM    345  CB  ALA A  25       3.196   7.106  95.294  1.00 91.82           C  
ATOM    346  H   ALA A  25       3.067   6.510  97.715  1.00 91.82           H  
ATOM    347  HA  ALA A  25       2.012   5.322  95.362  1.00 91.82           H  
ATOM    348  HB1 ALA A  25       3.281   7.147  94.207  1.00 91.82           H  
ATOM    349  HB2 ALA A  25       2.369   7.756  95.581  1.00 91.82           H  
ATOM    350  HB3 ALA A  25       4.111   7.528  95.714  1.00 91.82           H  
ATOM    351  N   GLU A  26       5.223   4.746  95.958  1.00 94.62           N  
ATOM    352  CA  GLU A  26       6.348   3.844  95.731  1.00 94.62           C  
ATOM    353  C   GLU A  26       5.991   2.363  95.946  1.00 94.62           C  
ATOM    354  O   GLU A  26       6.333   1.545  95.096  1.00 94.62           O  
ATOM    355  CB  GLU A  26       7.556   4.316  96.570  1.00 94.62           C  
ATOM    356  CG  GLU A  26       8.789   3.382  96.501  1.00 94.62           C  
ATOM    357  CD  GLU A  26      10.117   3.970  97.003  1.00 94.62           C  
ATOM    358  OE1 GLU A  26      11.084   3.178  97.048  1.00 94.62           O  
ATOM    359  OE2 GLU A  26      10.184   5.183  97.304  1.00 94.62           O1-
ATOM    360  H   GLU A  26       5.331   5.401  96.722  1.00 94.62           H  
ATOM    361  HA  GLU A  26       6.626   3.944  94.681  1.00 94.62           H  
ATOM    362  HB3 GLU A  26       7.256   4.431  97.612  1.00 94.62           H  
ATOM    363  HB2 GLU A  26       7.823   5.318  96.233  1.00 94.62           H  
ATOM    364  HG3 GLU A  26       8.939   3.067  95.470  1.00 94.62           H  
ATOM    365  HG2 GLU A  26       8.585   2.474  97.071  1.00 94.62           H  
ATOM    366  N   ALA A  27       5.271   2.056  97.040  1.00 95.75           N  
ATOM    367  CA  ALA A  27       4.774   0.715  97.356  1.00 95.75           C  
ATOM    368  C   ALA A  27       3.767   0.170  96.328  1.00 95.75           C  
ATOM    369  O   ALA A  27       3.811  -1.024  96.040  1.00 95.75           O  
ATOM    370  CB  ALA A  27       4.171   0.709  98.768  1.00 95.75           C  
ATOM    371  H   ALA A  27       5.034   2.784  97.701  1.00 95.75           H  
ATOM    372  HA  ALA A  27       5.634   0.042  97.359  1.00 95.75           H  
ATOM    373  HB1 ALA A  27       3.790  -0.278  99.033  1.00 95.75           H  
ATOM    374  HB2 ALA A  27       4.919   0.978  99.514  1.00 95.75           H  
ATOM    375  HB3 ALA A  27       3.346   1.417  98.857  1.00 95.75           H  
ATOM    376  N   GLN A  28       2.917   1.051  95.769  1.00 95.92           N  
ATOM    377  CA  GLN A  28       1.979   0.744  94.686  1.00 95.92           C  
ATOM    378  C   GLN A  28       2.672   0.423  93.351  1.00 95.92           C  
ATOM    379  O   GLN A  28       2.235  -0.503  92.668  1.00 95.92           O  
ATOM    380  CB  GLN A  28       0.963   1.894  94.530  1.00 95.92           C  
ATOM    381  CG  GLN A  28      -0.102   1.922  95.648  1.00 95.92           C  
ATOM    382  CD  GLN A  28      -0.981   3.180  95.681  1.00 95.92           C  
ATOM    383  NE2 GLN A  28      -0.834   4.097  94.720  1.00 95.92           N  
ATOM    384  OE1 GLN A  28      -1.802   3.324  96.584  1.00 95.92           O  
ATOM    385  H   GLN A  28       2.932   2.013  96.082  1.00 95.92           H  
ATOM    386  HA  GLN A  28       1.427  -0.152  94.977  1.00 95.92           H  
ATOM    387  HB3 GLN A  28       0.451   1.812  93.569  1.00 95.92           H  
ATOM    388  HB2 GLN A  28       1.506   2.839  94.504  1.00 95.92           H  
ATOM    389  HG3 GLN A  28       0.376   1.832  96.623  1.00 95.92           H  
ATOM    390  HG2 GLN A  28      -0.752   1.052  95.553  1.00 95.92           H  
ATOM    391 HE22 GLN A  28      -1.405   4.930  94.726  1.00 95.92           H  
ATOM    392 HE21 GLN A  28      -0.156   3.964  93.984  1.00 95.92           H  
ATOM    393  N   TYR A  29       3.750   1.159  93.019  1.00 96.07           N  
ATOM    394  CA  TYR A  29       4.590   0.900  91.847  1.00 96.07           C  
ATOM    395  C   TYR A  29       5.380  -0.413  91.958  1.00 96.07           C  
ATOM    396  O   TYR A  29       5.365  -1.179  90.998  1.00 96.07           O  
ATOM    397  CB  TYR A  29       5.517   2.102  91.553  1.00 96.07           C  
ATOM    398  CG  TYR A  29       4.879   3.200  90.719  1.00 96.07           C  
ATOM    399  CD1 TYR A  29       4.521   2.935  89.381  1.00 96.07           C  
ATOM    400  CD2 TYR A  29       4.668   4.489  91.248  1.00 96.07           C  
ATOM    401  CE1 TYR A  29       3.943   3.940  88.585  1.00 96.07           C  
ATOM    402  CE2 TYR A  29       4.065   5.490  90.461  1.00 96.07           C  
ATOM    403  CZ  TYR A  29       3.694   5.214  89.130  1.00 96.07           C  
ATOM    404  OH  TYR A  29       3.095   6.176  88.370  1.00 96.07           O  
ATOM    405  H   TYR A  29       4.039   1.919  93.621  1.00 96.07           H  
ATOM    406  HA  TYR A  29       3.912   0.781  90.999  1.00 96.07           H  
ATOM    407  HB3 TYR A  29       6.379   1.767  90.972  1.00 96.07           H  
ATOM    408  HB2 TYR A  29       5.933   2.508  92.477  1.00 96.07           H  
ATOM    409  HD1 TYR A  29       4.694   1.955  88.963  1.00 96.07           H  
ATOM    410  HD2 TYR A  29       4.970   4.719  92.257  1.00 96.07           H  
ATOM    411  HE1 TYR A  29       3.675   3.723  87.561  1.00 96.07           H  
ATOM    412  HE2 TYR A  29       3.893   6.472  90.879  1.00 96.07           H  
ATOM    413  HH  TYR A  29       2.820   5.853  87.507  1.00 96.07           H  
ATOM    414  N   ARG A  30       6.017  -0.678  93.114  1.00 97.08           N  
ATOM    415  CA  ARG A  30       6.752  -1.924  93.373  1.00 97.08           C  
ATOM    416  C   ARG A  30       5.844  -3.161  93.447  1.00 97.08           C  
ATOM    417  O   ARG A  30       6.286  -4.229  93.029  1.00 97.08           O  
ATOM    418  CB  ARG A  30       7.591  -1.811  94.659  1.00 97.08           C  
ATOM    419  CG  ARG A  30       8.718  -0.775  94.565  1.00 97.08           C  
ATOM    420  CD  ARG A  30       9.506  -0.647  95.876  1.00 97.08           C  
ATOM    421  NE  ARG A  30      10.661   0.255  95.747  1.00 97.08           N  
ATOM    422  CZ  ARG A  30      11.868  -0.019  95.221  1.00 97.08           C  
ATOM    423  NH1 ARG A  30      12.171  -1.222  94.714  1.00 97.08           N  
ATOM    424  NH2 ARG A  30      12.794   0.947  95.208  1.00 97.08           N1+
ATOM    425  H   ARG A  30       5.991  -0.002  93.867  1.00 97.08           H  
ATOM    426  HA  ARG A  30       7.439  -2.083  92.539  1.00 97.08           H  
ATOM    427  HB3 ARG A  30       8.048  -2.779  94.875  1.00 97.08           H  
ATOM    428  HB2 ARG A  30       6.943  -1.583  95.507  1.00 97.08           H  
ATOM    429  HG3 ARG A  30       8.239   0.180  94.377  1.00 97.08           H  
ATOM    430  HG2 ARG A  30       9.372  -0.948  93.708  1.00 97.08           H  
ATOM    431  HD3 ARG A  30       9.759  -1.613  96.313  1.00 97.08           H  
ATOM    432  HD2 ARG A  30       8.863  -0.146  96.602  1.00 97.08           H  
ATOM    433  HE  ARG A  30      10.520   1.190  96.112  1.00 97.08           H  
ATOM    434 HH12 ARG A  30      13.087  -1.417  94.334  1.00 97.08           H  
ATOM    435 HH11 ARG A  30      11.471  -1.951  94.689  1.00 97.08           H  
ATOM    436 HH22 ARG A  30      13.718   0.773  94.844  1.00 97.08           H  
ATOM    437 HH21 ARG A  30      12.577   1.847  95.620  1.00 97.08           H  
ATOM    438  N   ALA A  31       4.601  -3.000  93.935  1.00 98.12           N  
ATOM    439  CA  ALA A  31       3.572  -4.039  93.923  1.00 98.12           C  
ATOM    440  C   ALA A  31       3.130  -4.393  92.498  1.00 98.12           C  
ATOM    441  O   ALA A  31       3.116  -5.574  92.162  1.00 98.12           O  
ATOM    442  CB  ALA A  31       2.376  -3.614  94.787  1.00 98.12           C  
ATOM    443  H   ALA A  31       4.316  -2.096  94.289  1.00 98.12           H  
ATOM    444  HA  ALA A  31       3.997  -4.940  94.364  1.00 98.12           H  
ATOM    445  HB1 ALA A  31       1.582  -4.361  94.757  1.00 98.12           H  
ATOM    446  HB2 ALA A  31       2.669  -3.496  95.830  1.00 98.12           H  
ATOM    447  HB3 ALA A  31       1.952  -2.667  94.451  1.00 98.12           H  
ATOM    448  N   ALA A  32       2.839  -3.367  91.679  1.00 98.28           N  
ATOM    449  CA  ALA A  32       2.462  -3.507  90.272  1.00 98.28           C  
ATOM    450  C   ALA A  32       3.561  -4.148  89.405  1.00 98.28           C  
ATOM    451  O   ALA A  32       3.241  -5.014  88.595  1.00 98.28           O  
ATOM    452  CB  ALA A  32       2.044  -2.138  89.720  1.00 98.28           C  
ATOM    453  H   ALA A  32       2.872  -2.421  92.035  1.00 98.28           H  
ATOM    454  HA  ALA A  32       1.589  -4.163  90.236  1.00 98.28           H  
ATOM    455  HB1 ALA A  32       1.693  -2.227  88.693  1.00 98.28           H  
ATOM    456  HB2 ALA A  32       1.228  -1.713  90.304  1.00 98.28           H  
ATOM    457  HB3 ALA A  32       2.869  -1.425  89.734  1.00 98.28           H  
ATOM    458  N   LEU A  33       4.830  -3.759  89.627  1.00 98.72           N  
ATOM    459  CA  LEU A  33       6.008  -4.362  88.995  1.00 98.72           C  
ATOM    460  C   LEU A  33       6.202  -5.834  89.412  1.00 98.72           C  
ATOM    461  O   LEU A  33       6.478  -6.658  88.543  1.00 98.72           O  
ATOM    462  CB  LEU A  33       7.274  -3.531  89.321  1.00 98.72           C  
ATOM    463  CG  LEU A  33       7.341  -2.141  88.638  1.00 98.72           C  
ATOM    464  CD1 LEU A  33       8.372  -1.228  89.341  1.00 98.72           C  
ATOM    465  CD2 LEU A  33       7.585  -2.236  87.116  1.00 98.72           C  
ATOM    466  H   LEU A  33       5.012  -3.024  90.299  1.00 98.72           H  
ATOM    467  HA  LEU A  33       5.849  -4.346  87.916  1.00 98.72           H  
ATOM    468  HB3 LEU A  33       8.172  -4.091  89.053  1.00 98.72           H  
ATOM    469  HB2 LEU A  33       7.322  -3.406  90.404  1.00 98.72           H  
ATOM    470  HG  LEU A  33       6.374  -1.658  88.758  1.00 98.72           H  
ATOM    471 HD11 LEU A  33       9.118  -0.824  88.661  1.00 98.72           H  
ATOM    472 HD12 LEU A  33       7.878  -0.377  89.811  1.00 98.72           H  
ATOM    473 HD13 LEU A  33       8.919  -1.753  90.125  1.00 98.72           H  
ATOM    474 HD21 LEU A  33       8.281  -1.483  86.749  1.00 98.72           H  
ATOM    475 HD22 LEU A  33       7.993  -3.203  86.832  1.00 98.72           H  
ATOM    476 HD23 LEU A  33       6.654  -2.097  86.567  1.00 98.72           H  
ATOM    477  N   ARG A  34       6.025  -6.148  90.709  1.00 98.68           N  
ATOM    478  CA  ARG A  34       6.170  -7.500  91.258  1.00 98.68           C  
ATOM    479  C   ARG A  34       5.105  -8.485  90.743  1.00 98.68           C  
ATOM    480  O   ARG A  34       5.467  -9.605  90.395  1.00 98.68           O  
ATOM    481  CB  ARG A  34       6.210  -7.448  92.801  1.00 98.68           C  
ATOM    482  CG  ARG A  34       6.530  -8.801  93.478  1.00 98.68           C  
ATOM    483  CD  ARG A  34       6.405  -8.826  95.012  1.00 98.68           C  
ATOM    484  NE  ARG A  34       7.197  -7.775  95.679  1.00 98.68           N  
ATOM    485  CZ  ARG A  34       6.735  -6.651  96.263  1.00 98.68           C  
ATOM    486  NH1 ARG A  34       5.426  -6.368  96.341  1.00 98.68           N  
ATOM    487  NH2 ARG A  34       7.612  -5.786  96.786  1.00 98.68           N1+
ATOM    488  H   ARG A  34       5.791  -5.421  91.372  1.00 98.68           H  
ATOM    489  HA  ARG A  34       7.142  -7.869  90.925  1.00 98.68           H  
ATOM    490  HB3 ARG A  34       5.261  -7.067  93.181  1.00 98.68           H  
ATOM    491  HB2 ARG A  34       6.972  -6.727  93.097  1.00 98.68           H  
ATOM    492  HG3 ARG A  34       7.475  -9.228  93.142  1.00 98.68           H  
ATOM    493  HG2 ARG A  34       5.765  -9.495  93.135  1.00 98.68           H  
ATOM    494  HD3 ARG A  34       6.886  -9.744  95.351  1.00 98.68           H  
ATOM    495  HD2 ARG A  34       5.370  -8.909  95.344  1.00 98.68           H  
ATOM    496  HE  ARG A  34       8.197  -7.919  95.660  1.00 98.68           H  
ATOM    497 HH12 ARG A  34       5.103  -5.521  96.785  1.00 98.68           H  
ATOM    498 HH11 ARG A  34       4.750  -7.008  95.947  1.00 98.68           H  
ATOM    499 HH22 ARG A  34       7.289  -4.940  97.234  1.00 98.68           H  
ATOM    500 HH21 ARG A  34       8.602  -5.977  96.750  1.00 98.68           H  
ATOM    501  N   ASP A  35       3.830  -8.064  90.693  1.00 98.78           N  
ATOM    502  CA  ASP A  35       2.703  -8.886  90.230  1.00 98.78           C  
ATOM    503  C   ASP A  35       2.792  -9.242  88.735  1.00 98.78           C  
ATOM    504  O   ASP A  35       2.443 -10.364  88.366  1.00 98.78           O  
ATOM    505  CB  ASP A  35       1.320  -8.263  90.553  1.00 98.78           C  
ATOM    506  CG  ASP A  35       1.035  -7.956  92.036  1.00 98.78           C  
ATOM    507  OD1 ASP A  35       1.672  -8.578  92.918  1.00 98.78           O  
ATOM    508  OD2 ASP A  35       0.077  -7.186  92.267  1.00 98.78           O1-
ATOM    509  H   ASP A  35       3.597  -7.136  91.026  1.00 98.78           H  
ATOM    510  HA  ASP A  35       2.766  -9.835  90.767  1.00 98.78           H  
ATOM    511  HB3 ASP A  35       0.529  -8.929  90.203  1.00 98.78           H  
ATOM    512  HB2 ASP A  35       1.216  -7.328  89.997  1.00 98.78           H  
ATOM    513  N   VAL A  36       3.308  -8.306  87.921  1.00 98.92           N  
ATOM    514  CA  VAL A  36       3.618  -8.505  86.505  1.00 98.92           C  
ATOM    515  C   VAL A  36       4.794  -9.487  86.306  1.00 98.92           C  
ATOM    516  O   VAL A  36       4.701 -10.363  85.445  1.00 98.92           O  
ATOM    517  CB  VAL A  36       3.951  -7.148  85.819  1.00 98.92           C  
ATOM    518  CG1 VAL A  36       4.524  -7.272  84.396  1.00 98.92           C  
ATOM    519  CG2 VAL A  36       2.714  -6.235  85.760  1.00 98.92           C  
ATOM    520  H   VAL A  36       3.557  -7.404  88.305  1.00 98.92           H  
ATOM    521  HA  VAL A  36       2.738  -8.932  86.020  1.00 98.92           H  
ATOM    522  HB  VAL A  36       4.696  -6.643  86.435  1.00 98.92           H  
ATOM    523 HG11 VAL A  36       4.772  -6.294  83.988  1.00 98.92           H  
ATOM    524 HG12 VAL A  36       5.431  -7.869  84.344  1.00 98.92           H  
ATOM    525 HG13 VAL A  36       3.793  -7.736  83.742  1.00 98.92           H  
ATOM    526 HG21 VAL A  36       3.003  -5.202  85.580  1.00 98.92           H  
ATOM    527 HG22 VAL A  36       2.049  -6.529  84.953  1.00 98.92           H  
ATOM    528 HG23 VAL A  36       2.131  -6.256  86.679  1.00 98.92           H  
ATOM    529  N   LEU A  37       5.859  -9.334  87.116  1.00 98.90           N  
ATOM    530  CA  LEU A  37       7.034 -10.210  87.131  1.00 98.90           C  
ATOM    531  C   LEU A  37       6.697 -11.650  87.534  1.00 98.90           C  
ATOM    532  O   LEU A  37       7.175 -12.563  86.871  1.00 98.90           O  
ATOM    533  CB  LEU A  37       8.113  -9.638  88.073  1.00 98.90           C  
ATOM    534  CG  LEU A  37       8.929  -8.488  87.461  1.00 98.90           C  
ATOM    535  CD1 LEU A  37       9.737  -7.744  88.539  1.00 98.90           C  
ATOM    536  CD2 LEU A  37       9.818  -8.958  86.296  1.00 98.90           C  
ATOM    537  H   LEU A  37       5.864  -8.577  87.787  1.00 98.90           H  
ATOM    538  HA  LEU A  37       7.426 -10.252  86.113  1.00 98.90           H  
ATOM    539  HB3 LEU A  37       8.805 -10.421  88.377  1.00 98.90           H  
ATOM    540  HB2 LEU A  37       7.635  -9.306  88.994  1.00 98.90           H  
ATOM    541  HG  LEU A  37       8.224  -7.769  87.054  1.00 98.90           H  
ATOM    542 HD11 LEU A  37       9.607  -6.667  88.441  1.00 98.90           H  
ATOM    543 HD12 LEU A  37       9.431  -8.013  89.550  1.00 98.90           H  
ATOM    544 HD13 LEU A  37      10.800  -7.962  88.466  1.00 98.90           H  
ATOM    545 HD21 LEU A  37      10.654  -8.281  86.138  1.00 98.90           H  
ATOM    546 HD22 LEU A  37      10.222  -9.955  86.468  1.00 98.90           H  
ATOM    547 HD23 LEU A  37       9.259  -8.983  85.362  1.00 98.90           H  
ATOM    548  N   GLN A  38       5.862 -11.817  88.573  1.00 98.80           N  
ATOM    549  CA  GLN A  38       5.358 -13.103  89.058  1.00 98.80           C  
ATOM    550  C   GLN A  38       4.496 -13.859  88.034  1.00 98.80           C  
ATOM    551  O   GLN A  38       4.568 -15.085  87.999  1.00 98.80           O  
ATOM    552  CB  GLN A  38       4.592 -12.892  90.381  1.00 98.80           C  
ATOM    553  CG  GLN A  38       5.531 -12.640  91.581  1.00 98.80           C  
ATOM    554  CD  GLN A  38       4.841 -12.247  92.893  1.00 98.80           C  
ATOM    555  NE2 GLN A  38       3.561 -11.868  92.862  1.00 98.80           N  
ATOM    556  OE1 GLN A  38       5.481 -12.263  93.942  1.00 98.80           O  
ATOM    557  H   GLN A  38       5.536 -11.000  89.075  1.00 98.80           H  
ATOM    558  HA  GLN A  38       6.226 -13.732  89.266  1.00 98.80           H  
ATOM    559  HB3 GLN A  38       3.977 -13.766  90.603  1.00 98.80           H  
ATOM    560  HB2 GLN A  38       3.900 -12.059  90.250  1.00 98.80           H  
ATOM    561  HG3 GLN A  38       6.231 -11.842  91.342  1.00 98.80           H  
ATOM    562  HG2 GLN A  38       6.137 -13.529  91.761  1.00 98.80           H  
ATOM    563 HE22 GLN A  38       3.096 -11.581  93.710  1.00 98.80           H  
ATOM    564 HE21 GLN A  38       3.056 -11.838  91.989  1.00 98.80           H  
ATOM    565  N   ALA A  39       3.725 -13.127  87.210  1.00 98.89           N  
ATOM    566  CA  ALA A  39       2.902 -13.686  86.137  1.00 98.89           C  
ATOM    567  C   ALA A  39       3.727 -14.207  84.948  1.00 98.89           C  
ATOM    568  O   ALA A  39       3.438 -15.297  84.455  1.00 98.89           O  
ATOM    569  CB  ALA A  39       1.880 -12.638  85.680  1.00 98.89           C  
ATOM    570  H   ALA A  39       3.712 -12.121  87.305  1.00 98.89           H  
ATOM    571  HA  ALA A  39       2.352 -14.533  86.545  1.00 98.89           H  
ATOM    572  HB1 ALA A  39       1.239 -13.028  84.888  1.00 98.89           H  
ATOM    573  HB2 ALA A  39       1.233 -12.335  86.504  1.00 98.89           H  
ATOM    574  HB3 ALA A  39       2.369 -11.742  85.298  1.00 98.89           H  
ATOM    575  N   GLY A  40       4.748 -13.436  84.533  1.00 98.87           N  
ATOM    576  CA  GLY A  40       5.649 -13.799  83.440  1.00 98.87           C  
ATOM    577  C   GLY A  40       6.639 -14.894  83.867  1.00 98.87           C  
ATOM    578  O   GLY A  40       6.951 -15.770  83.066  1.00 98.87           O  
ATOM    579  H   GLY A  40       4.911 -12.548  84.988  1.00 98.87           H  
ATOM    580  HA3 GLY A  40       6.206 -12.912  83.148  1.00 98.87           H  
ATOM    581  HA2 GLY A  40       5.082 -14.122  82.565  1.00 98.87           H  
ATOM    582  N   GLN A  41       7.097 -14.866  85.131  1.00 98.69           N  
ATOM    583  CA  GLN A  41       7.956 -15.876  85.755  1.00 98.69           C  
ATOM    584  C   GLN A  41       7.256 -17.237  85.896  1.00 98.69           C  
ATOM    585  O   GLN A  41       7.908 -18.256  85.679  1.00 98.69           O  
ATOM    586  CB  GLN A  41       8.435 -15.342  87.121  1.00 98.69           C  
ATOM    587  CG  GLN A  41       9.327 -16.289  87.951  1.00 98.69           C  
ATOM    588  CD  GLN A  41       9.539 -15.764  89.370  1.00 98.69           C  
ATOM    589  NE2 GLN A  41      10.776 -15.820  89.855  1.00 98.69           N  
ATOM    590  OE1 GLN A  41       8.597 -15.342  90.038  1.00 98.69           O  
ATOM    591  H   GLN A  41       6.822 -14.100  85.734  1.00 98.69           H  
ATOM    592  HA  GLN A  41       8.830 -16.011  85.115  1.00 98.69           H  
ATOM    593  HB3 GLN A  41       7.552 -15.076  87.703  1.00 98.69           H  
ATOM    594  HB2 GLN A  41       8.988 -14.415  86.963  1.00 98.69           H  
ATOM    595  HG3 GLN A  41      10.284 -16.433  87.446  1.00 98.69           H  
ATOM    596  HG2 GLN A  41       8.877 -17.275  88.055  1.00 98.69           H  
ATOM    597 HE22 GLN A  41      10.969 -15.524  90.803  1.00 98.69           H  
ATOM    598 HE21 GLN A  41      11.543 -16.173  89.298  1.00 98.69           H  
ATOM    599  N   ARG A  42       5.953 -17.228  86.238  1.00 98.67           N  
ATOM    600  CA  ARG A  42       5.116 -18.424  86.355  1.00 98.67           C  
ATOM    601  C   ARG A  42       4.965 -19.162  85.016  1.00 98.67           C  
ATOM    602  O   ARG A  42       5.056 -20.387  85.009  1.00 98.67           O  
ATOM    603  CB  ARG A  42       3.750 -18.059  86.974  1.00 98.67           C  
ATOM    604  CG  ARG A  42       2.837 -19.268  87.281  1.00 98.67           C  
ATOM    605  CD  ARG A  42       1.411 -18.921  87.745  1.00 98.67           C  
ATOM    606  NE  ARG A  42       1.383 -17.984  88.886  1.00 98.67           N  
ATOM    607  CZ  ARG A  42       0.958 -16.705  88.883  1.00 98.67           C  
ATOM    608  NH1 ARG A  42       0.417 -16.129  87.798  1.00 98.67           N  
ATOM    609  NH2 ARG A  42       1.077 -15.980  90.003  1.00 98.67           N1+
ATOM    610  H   ARG A  42       5.494 -16.346  86.422  1.00 98.67           H  
ATOM    611  HA  ARG A  42       5.623 -19.100  87.047  1.00 98.67           H  
ATOM    612  HB3 ARG A  42       3.223 -17.360  86.324  1.00 98.67           H  
ATOM    613  HB2 ARG A  42       3.936 -17.531  87.908  1.00 98.67           H  
ATOM    614  HG3 ARG A  42       3.309 -20.001  87.937  1.00 98.67           H  
ATOM    615  HG2 ARG A  42       2.696 -19.779  86.330  1.00 98.67           H  
ATOM    616  HD3 ARG A  42       0.989 -19.833  88.170  1.00 98.67           H  
ATOM    617  HD2 ARG A  42       0.754 -18.667  86.913  1.00 98.67           H  
ATOM    618  HE  ARG A  42       1.771 -18.351  89.743  1.00 98.67           H  
ATOM    619 HH12 ARG A  42       0.101 -15.171  87.822  1.00 98.67           H  
ATOM    620 HH11 ARG A  42       0.323 -16.661  86.944  1.00 98.67           H  
ATOM    621 HH22 ARG A  42       0.765 -15.021  90.026  1.00 98.67           H  
ATOM    622 HH21 ARG A  42       1.484 -16.386  90.833  1.00 98.67           H  
ATOM    623  N   ILE A  43       4.791 -18.407  83.916  1.00 98.84           N  
ATOM    624  CA  ILE A  43       4.750 -18.933  82.549  1.00 98.84           C  
ATOM    625  C   ILE A  43       6.051 -19.665  82.166  1.00 98.84           C  
ATOM    626  O   ILE A  43       5.971 -20.795  81.691  1.00 98.84           O  
ATOM    627  CB  ILE A  43       4.410 -17.817  81.511  1.00 98.84           C  
ATOM    628  CG1 ILE A  43       2.923 -17.416  81.645  1.00 98.84           C  
ATOM    629  CG2 ILE A  43       4.741 -18.151  80.036  1.00 98.84           C  
ATOM    630  CD1 ILE A  43       2.568 -16.060  81.024  1.00 98.84           C  
ATOM    631  H   ILE A  43       4.723 -17.403  84.008  1.00 98.84           H  
ATOM    632  HA  ILE A  43       3.948 -19.674  82.520  1.00 98.84           H  
ATOM    633  HB  ILE A  43       5.001 -16.938  81.770  1.00 98.84           H  
ATOM    634 HG13 ILE A  43       2.641 -17.375  82.697  1.00 98.84           H  
ATOM    635 HG12 ILE A  43       2.293 -18.191  81.206  1.00 98.84           H  
ATOM    636 HG21 ILE A  43       4.469 -17.330  79.377  1.00 98.84           H  
ATOM    637 HG22 ILE A  43       5.805 -18.320  79.868  1.00 98.84           H  
ATOM    638 HG23 ILE A  43       4.200 -19.035  79.698  1.00 98.84           H  
ATOM    639 HD11 ILE A  43       1.506 -15.859  81.156  1.00 98.84           H  
ATOM    640 HD12 ILE A  43       3.123 -15.249  81.496  1.00 98.84           H  
ATOM    641 HD13 ILE A  43       2.763 -16.029  79.953  1.00 98.84           H  
ATOM    642  N   LEU A  44       7.211 -19.039  82.435  1.00 98.73           N  
ATOM    643  CA  LEU A  44       8.536 -19.610  82.176  1.00 98.73           C  
ATOM    644  C   LEU A  44       8.861 -20.834  83.055  1.00 98.73           C  
ATOM    645  O   LEU A  44       9.513 -21.757  82.567  1.00 98.73           O  
ATOM    646  CB  LEU A  44       9.616 -18.523  82.362  1.00 98.73           C  
ATOM    647  CG  LEU A  44       9.510 -17.314  81.408  1.00 98.73           C  
ATOM    648  CD1 LEU A  44      10.489 -16.206  81.845  1.00 98.73           C  
ATOM    649  CD2 LEU A  44       9.666 -17.709  79.924  1.00 98.73           C  
ATOM    650  H   LEU A  44       7.193 -18.112  82.838  1.00 98.73           H  
ATOM    651  HA  LEU A  44       8.548 -19.954  81.141  1.00 98.73           H  
ATOM    652  HB3 LEU A  44      10.603 -18.971  82.247  1.00 98.73           H  
ATOM    653  HB2 LEU A  44       9.571 -18.162  83.390  1.00 98.73           H  
ATOM    654  HG  LEU A  44       8.511 -16.896  81.499  1.00 98.73           H  
ATOM    655 HD11 LEU A  44      10.997 -15.729  81.009  1.00 98.73           H  
ATOM    656 HD12 LEU A  44       9.953 -15.427  82.386  1.00 98.73           H  
ATOM    657 HD13 LEU A  44      11.262 -16.584  82.515  1.00 98.73           H  
ATOM    658 HD21 LEU A  44      10.419 -17.120  79.402  1.00 98.73           H  
ATOM    659 HD22 LEU A  44       9.942 -18.755  79.810  1.00 98.73           H  
ATOM    660 HD23 LEU A  44       8.728 -17.574  79.387  1.00 98.73           H  
ATOM    661  N   ALA A  45       8.391 -20.827  84.315  1.00 98.16           N  
ATOM    662  CA  ALA A  45       8.548 -21.919  85.280  1.00 98.16           C  
ATOM    663  C   ALA A  45       7.707 -23.161  84.939  1.00 98.16           C  
ATOM    664  O   ALA A  45       8.145 -24.274  85.225  1.00 98.16           O  
ATOM    665  CB  ALA A  45       8.206 -21.402  86.685  1.00 98.16           C  
ATOM    666  H   ALA A  45       7.882 -20.017  84.646  1.00 98.16           H  
ATOM    667  HA  ALA A  45       9.596 -22.220  85.275  1.00 98.16           H  
ATOM    668  HB1 ALA A  45       8.347 -22.179  87.437  1.00 98.16           H  
ATOM    669  HB2 ALA A  45       8.845 -20.563  86.962  1.00 98.16           H  
ATOM    670  HB3 ALA A  45       7.171 -21.064  86.747  1.00 98.16           H  
ATOM    671  N   GLU A  46       6.540 -22.948  84.308  1.00 98.26           N  
ATOM    672  CA  GLU A  46       5.644 -23.987  83.790  1.00 98.26           C  
ATOM    673  C   GLU A  46       6.071 -24.544  82.414  1.00 98.26           C  
ATOM    674  O   GLU A  46       5.409 -25.456  81.918  1.00 98.26           O  
ATOM    675  CB  GLU A  46       4.203 -23.430  83.765  1.00 98.26           C  
ATOM    676  CG  GLU A  46       3.599 -23.264  85.181  1.00 98.26           C  
ATOM    677  CD  GLU A  46       2.240 -22.544  85.255  1.00 98.26           C  
ATOM    678  OE1 GLU A  46       1.724 -22.456  86.391  1.00 98.26           O  
ATOM    679  OE2 GLU A  46       1.732 -22.082  84.209  1.00 98.26           O1-
ATOM    680  H   GLU A  46       6.242 -21.996  84.139  1.00 98.26           H  
ATOM    681  HA  GLU A  46       5.662 -24.836  84.476  1.00 98.26           H  
ATOM    682  HB3 GLU A  46       3.551 -24.076  83.175  1.00 98.26           H  
ATOM    683  HB2 GLU A  46       4.212 -22.467  83.251  1.00 98.26           H  
ATOM    684  HG3 GLU A  46       4.294 -22.727  85.826  1.00 98.26           H  
ATOM    685  HG2 GLU A  46       3.484 -24.252  85.630  1.00 98.26           H  
ATOM    686  N   GLY A  47       7.162 -24.019  81.829  1.00 97.77           N  
ATOM    687  CA  GLY A  47       7.704 -24.465  80.544  1.00 97.77           C  
ATOM    688  C   GLY A  47       7.040 -23.761  79.348  1.00 97.77           C  
ATOM    689  O   GLY A  47       7.276 -24.166  78.211  1.00 97.77           O  
ATOM    690  H   GLY A  47       7.661 -23.277  82.300  1.00 97.77           H  
ATOM    691  HA3 GLY A  47       7.608 -25.546  80.434  1.00 97.77           H  
ATOM    692  HA2 GLY A  47       8.771 -24.241  80.526  1.00 97.77           H  
ATOM    693  N   GLY A  48       6.231 -22.714  79.589  1.00 98.48           N  
ATOM    694  CA  GLY A  48       5.641 -21.848  78.570  1.00 98.48           C  
ATOM    695  C   GLY A  48       6.713 -20.924  77.975  1.00 98.48           C  
ATOM    696  O   GLY A  48       7.750 -20.666  78.593  1.00 98.48           O  
ATOM    697  H   GLY A  48       6.092 -22.422  80.547  1.00 98.48           H  
ATOM    698  HA3 GLY A  48       4.858 -21.244  79.027  1.00 98.48           H  
ATOM    699  HA2 GLY A  48       5.174 -22.448  77.787  1.00 98.48           H  
ATOM    700  N   HIS A  49       6.451 -20.438  76.753  1.00 98.71           N  
ATOM    701  CA  HIS A  49       7.419 -19.695  75.952  1.00 98.71           C  
ATOM    702  C   HIS A  49       7.684 -18.264  76.441  1.00 98.71           C  
ATOM    703  O   HIS A  49       6.849 -17.666  77.120  1.00 98.71           O  
ATOM    704  CB  HIS A  49       6.991 -19.711  74.471  1.00 98.71           C  
ATOM    705  CG  HIS A  49       7.095 -21.071  73.826  1.00 98.71           C  
ATOM    706  CD2 HIS A  49       6.142 -21.921  73.311  1.00 98.71           C  
ATOM    707  ND1 HIS A  49       8.306 -21.720  73.659  1.00 98.71           N  
ATOM    708  CE1 HIS A  49       8.047 -22.893  73.076  1.00 98.71           C  
ATOM    709  NE2 HIS A  49       6.755 -23.083  72.832  1.00 98.71           N  
ATOM    710  H   HIS A  49       5.563 -20.634  76.311  1.00 98.71           H  
ATOM    711  HA  HIS A  49       8.360 -20.234  76.041  1.00 98.71           H  
ATOM    712  HB3 HIS A  49       7.612 -19.033  73.884  1.00 98.71           H  
ATOM    713  HB2 HIS A  49       5.969 -19.348  74.364  1.00 98.71           H  
ATOM    714  HD2 HIS A  49       5.071 -21.789  73.252  1.00 98.71           H  
ATOM    715  HD1 HIS A  49       9.215 -21.371  73.937  1.00 98.71           H  
ATOM    716  HE1 HIS A  49       8.812 -23.615  72.831  1.00 98.71           H  
ATOM    717  N   ALA A  50       8.849 -17.739  76.029  1.00 98.92           N  
ATOM    718  CA  ALA A  50       9.284 -16.358  76.225  1.00 98.92           C  
ATOM    719  C   ALA A  50       8.342 -15.351  75.554  1.00 98.92           C  
ATOM    720  O   ALA A  50       8.099 -14.293  76.130  1.00 98.92           O  
ATOM    721  CB  ALA A  50      10.714 -16.195  75.688  1.00 98.92           C  
ATOM    722  H   ALA A  50       9.487 -18.328  75.506  1.00 98.92           H  
ATOM    723  HA  ALA A  50       9.291 -16.153  77.297  1.00 98.92           H  
ATOM    724  HB1 ALA A  50      11.045 -15.159  75.751  1.00 98.92           H  
ATOM    725  HB2 ALA A  50      11.419 -16.796  76.261  1.00 98.92           H  
ATOM    726  HB3 ALA A  50      10.792 -16.500  74.644  1.00 98.92           H  
ATOM    727  N   LEU A  51       7.804 -15.722  74.377  1.00 98.95           N  
ATOM    728  CA  LEU A  51       6.808 -14.962  73.623  1.00 98.95           C  
ATOM    729  C   LEU A  51       5.490 -14.793  74.405  1.00 98.95           C  
ATOM    730  O   LEU A  51       4.928 -13.699  74.397  1.00 98.95           O  
ATOM    731  CB  LEU A  51       6.588 -15.640  72.251  1.00 98.95           C  
ATOM    732  CG  LEU A  51       5.918 -14.736  71.193  1.00 98.95           C  
ATOM    733  CD1 LEU A  51       6.824 -13.560  70.787  1.00 98.95           C  
ATOM    734  CD2 LEU A  51       5.502 -15.555  69.962  1.00 98.95           C  
ATOM    735  H   LEU A  51       8.070 -16.612  73.981  1.00 98.95           H  
ATOM    736  HA  LEU A  51       7.231 -13.973  73.456  1.00 98.95           H  
ATOM    737  HB3 LEU A  51       5.997 -16.547  72.393  1.00 98.95           H  
ATOM    738  HB2 LEU A  51       7.546 -15.979  71.851  1.00 98.95           H  
ATOM    739  HG  LEU A  51       5.001 -14.323  71.614  1.00 98.95           H  
ATOM    740 HD11 LEU A  51       6.673 -13.266  69.748  1.00 98.95           H  
ATOM    741 HD12 LEU A  51       6.630 -12.685  71.405  1.00 98.95           H  
ATOM    742 HD13 LEU A  51       7.879 -13.808  70.903  1.00 98.95           H  
ATOM    743 HD21 LEU A  51       4.904 -14.957  69.273  1.00 98.95           H  
ATOM    744 HD22 LEU A  51       6.371 -15.923  69.417  1.00 98.95           H  
ATOM    745 HD23 LEU A  51       4.908 -16.423  70.244  1.00 98.95           H  
ATOM    746  N   ASP A  52       5.059 -15.860  75.102  1.00 98.94           N  
ATOM    747  CA  ASP A  52       3.897 -15.887  76.000  1.00 98.94           C  
ATOM    748  C   ASP A  52       4.111 -15.026  77.256  1.00 98.94           C  
ATOM    749  O   ASP A  52       3.188 -14.319  77.662  1.00 98.94           O  
ATOM    750  CB  ASP A  52       3.487 -17.323  76.427  1.00 98.94           C  
ATOM    751  CG  ASP A  52       3.306 -18.357  75.302  1.00 98.94           C  
ATOM    752  OD1 ASP A  52       2.966 -17.957  74.166  1.00 98.94           O  
ATOM    753  OD2 ASP A  52       3.387 -19.561  75.631  1.00 98.94           O1-
ATOM    754  H   ASP A  52       5.589 -16.718  75.056  1.00 98.94           H  
ATOM    755  HA  ASP A  52       3.057 -15.448  75.460  1.00 98.94           H  
ATOM    756  HB3 ASP A  52       2.546 -17.281  76.978  1.00 98.94           H  
ATOM    757  HB2 ASP A  52       4.234 -17.724  77.111  1.00 98.94           H  
ATOM    758  N   ALA A  53       5.323 -15.096  77.834  1.00 98.97           N  
ATOM    759  CA  ALA A  53       5.715 -14.378  79.044  1.00 98.97           C  
ATOM    760  C   ALA A  53       5.767 -12.852  78.861  1.00 98.97           C  
ATOM    761  O   ALA A  53       5.292 -12.143  79.747  1.00 98.97           O  
ATOM    762  CB  ALA A  53       7.053 -14.932  79.554  1.00 98.97           C  
ATOM    763  H   ALA A  53       6.018 -15.718  77.442  1.00 98.97           H  
ATOM    764  HA  ALA A  53       4.963 -14.591  79.806  1.00 98.97           H  
ATOM    765  HB1 ALA A  53       7.341 -14.473  80.499  1.00 98.97           H  
ATOM    766  HB2 ALA A  53       6.980 -16.005  79.730  1.00 98.97           H  
ATOM    767  HB3 ALA A  53       7.861 -14.765  78.842  1.00 98.97           H  
ATOM    768  N   VAL A  54       6.291 -12.376  77.714  1.00 98.98           N  
ATOM    769  CA  VAL A  54       6.335 -10.949  77.376  1.00 98.98           C  
ATOM    770  C   VAL A  54       4.978 -10.388  76.905  1.00 98.98           C  
ATOM    771  O   VAL A  54       4.732  -9.203  77.128  1.00 98.98           O  
ATOM    772  CB  VAL A  54       7.407 -10.601  76.304  1.00 98.98           C  
ATOM    773  CG1 VAL A  54       8.817 -10.946  76.794  1.00 98.98           C  
ATOM    774  CG2 VAL A  54       7.157 -11.173  74.896  1.00 98.98           C  
ATOM    775  H   VAL A  54       6.680 -13.016  77.033  1.00 98.98           H  
ATOM    776  HA  VAL A  54       6.601 -10.409  78.285  1.00 98.98           H  
ATOM    777  HB  VAL A  54       7.406  -9.516  76.189  1.00 98.98           H  
ATOM    778 HG11 VAL A  54       9.566 -10.595  76.087  1.00 98.98           H  
ATOM    779 HG12 VAL A  54       9.025 -10.485  77.759  1.00 98.98           H  
ATOM    780 HG13 VAL A  54       8.949 -12.018  76.908  1.00 98.98           H  
ATOM    781 HG21 VAL A  54       7.968 -10.915  74.216  1.00 98.98           H  
ATOM    782 HG22 VAL A  54       7.092 -12.256  74.927  1.00 98.98           H  
ATOM    783 HG23 VAL A  54       6.236 -10.797  74.452  1.00 98.98           H  
ATOM    784  N   THR A  55       4.113 -11.235  76.311  1.00 98.97           N  
ATOM    785  CA  THR A  55       2.740 -10.868  75.944  1.00 98.97           C  
ATOM    786  C   THR A  55       1.891 -10.602  77.197  1.00 98.97           C  
ATOM    787  O   THR A  55       1.285  -9.537  77.279  1.00 98.97           O  
ATOM    788  CB  THR A  55       2.021 -11.963  75.107  1.00 98.97           C  
ATOM    789  CG2 THR A  55       0.544 -11.688  74.766  1.00 98.97           C  
ATOM    790  OG1 THR A  55       2.684 -12.110  73.876  1.00 98.97           O  
ATOM    791  H   THR A  55       4.380 -12.197  76.160  1.00 98.97           H  
ATOM    792  HA  THR A  55       2.780  -9.949  75.354  1.00 98.97           H  
ATOM    793  HB  THR A  55       2.087 -12.923  75.619  1.00 98.97           H  
ATOM    794 HG21 THR A  55       0.150 -12.448  74.091  1.00 98.97           H  
ATOM    795 HG22 THR A  55      -0.091 -11.696  75.652  1.00 98.97           H  
ATOM    796 HG23 THR A  55       0.430 -10.721  74.276  1.00 98.97           H  
ATOM    797  HG1 THR A  55       3.577 -12.431  74.049  1.00 98.97           H  
ATOM    798  N   GLU A  56       1.900 -11.554  78.148  1.00 98.95           N  
ATOM    799  CA  GLU A  56       1.172 -11.471  79.414  1.00 98.95           C  
ATOM    800  C   GLU A  56       1.663 -10.332  80.321  1.00 98.95           C  
ATOM    801  O   GLU A  56       0.834  -9.663  80.934  1.00 98.95           O  
ATOM    802  CB  GLU A  56       1.215 -12.845  80.128  1.00 98.95           C  
ATOM    803  CG  GLU A  56       0.504 -12.924  81.507  1.00 98.95           C  
ATOM    804  CD  GLU A  56      -1.022 -12.719  81.499  1.00 98.95           C  
ATOM    805  OE1 GLU A  56      -1.563 -12.494  82.604  1.00 98.95           O  
ATOM    806  OE2 GLU A  56      -1.645 -12.796  80.417  1.00 98.95           O1-
ATOM    807  H   GLU A  56       2.433 -12.402  78.002  1.00 98.95           H  
ATOM    808  HA  GLU A  56       0.136 -11.247  79.156  1.00 98.95           H  
ATOM    809  HB3 GLU A  56       2.258 -13.133  80.265  1.00 98.95           H  
ATOM    810  HB2 GLU A  56       0.800 -13.607  79.466  1.00 98.95           H  
ATOM    811  HG3 GLU A  56       0.958 -12.220  82.204  1.00 98.95           H  
ATOM    812  HG2 GLU A  56       0.687 -13.905  81.942  1.00 98.95           H  
ATOM    813  N   ALA A  57       2.990 -10.121  80.369  1.00 98.97           N  
ATOM    814  CA  ALA A  57       3.618  -9.068  81.162  1.00 98.97           C  
ATOM    815  C   ALA A  57       3.235  -7.654  80.700  1.00 98.97           C  
ATOM    816  O   ALA A  57       2.813  -6.855  81.533  1.00 98.97           O  
ATOM    817  CB  ALA A  57       5.138  -9.261  81.176  1.00 98.97           C  
ATOM    818  H   ALA A  57       3.613 -10.722  79.847  1.00 98.97           H  
ATOM    819  HA  ALA A  57       3.258  -9.195  82.184  1.00 98.97           H  
ATOM    820  HB1 ALA A  57       5.640  -8.450  81.703  1.00 98.97           H  
ATOM    821  HB2 ALA A  57       5.396 -10.190  81.683  1.00 98.97           H  
ATOM    822  HB3 ALA A  57       5.543  -9.305  80.165  1.00 98.97           H  
ATOM    823  N   VAL A  58       3.329  -7.388  79.385  1.00 98.98           N  
ATOM    824  CA  VAL A  58       2.898  -6.120  78.789  1.00 98.98           C  
ATOM    825  C   VAL A  58       1.366  -5.924  78.850  1.00 98.98           C  
ATOM    826  O   VAL A  58       0.935  -4.787  79.020  1.00 98.98           O  
ATOM    827  CB  VAL A  58       3.421  -5.949  77.333  1.00 98.98           C  
ATOM    828  CG1 VAL A  58       2.835  -4.756  76.550  1.00 98.98           C  
ATOM    829  CG2 VAL A  58       4.952  -5.815  77.323  1.00 98.98           C  
ATOM    830  H   VAL A  58       3.674  -8.093  78.746  1.00 98.98           H  
ATOM    831  HA  VAL A  58       3.343  -5.321  79.383  1.00 98.98           H  
ATOM    832  HB  VAL A  58       3.168  -6.856  76.783  1.00 98.98           H  
ATOM    833 HG11 VAL A  58       3.285  -4.675  75.560  1.00 98.98           H  
ATOM    834 HG12 VAL A  58       1.761  -4.841  76.404  1.00 98.98           H  
ATOM    835 HG13 VAL A  58       3.018  -3.817  77.067  1.00 98.98           H  
ATOM    836 HG21 VAL A  58       5.336  -5.723  76.308  1.00 98.98           H  
ATOM    837 HG22 VAL A  58       5.276  -4.935  77.879  1.00 98.98           H  
ATOM    838 HG23 VAL A  58       5.427  -6.683  77.773  1.00 98.98           H  
ATOM    839  N   ARG A  59       0.577  -7.013  78.781  1.00 98.96           N  
ATOM    840  CA  ARG A  59      -0.884  -6.989  78.919  1.00 98.96           C  
ATOM    841  C   ARG A  59      -1.358  -6.594  80.335  1.00 98.96           C  
ATOM    842  O   ARG A  59      -2.359  -5.887  80.457  1.00 98.96           O  
ATOM    843  CB  ARG A  59      -1.467  -8.343  78.465  1.00 98.96           C  
ATOM    844  CG  ARG A  59      -2.996  -8.361  78.268  1.00 98.96           C  
ATOM    845  CD  ARG A  59      -3.611  -9.772  78.252  1.00 98.96           C  
ATOM    846  NE  ARG A  59      -3.621 -10.399  79.587  1.00 98.96           N  
ATOM    847  CZ  ARG A  59      -4.467 -10.145  80.602  1.00 98.96           C  
ATOM    848  NH1 ARG A  59      -5.476  -9.267  80.492  1.00 98.96           N  
ATOM    849  NH2 ARG A  59      -4.292 -10.788  81.763  1.00 98.96           N1+
ATOM    850  H   ARG A  59       0.995  -7.922  78.631  1.00 98.96           H  
ATOM    851  HA  ARG A  59      -1.252  -6.232  78.232  1.00 98.96           H  
ATOM    852  HB3 ARG A  59      -1.162  -9.117  79.170  1.00 98.96           H  
ATOM    853  HB2 ARG A  59      -1.030  -8.617  77.506  1.00 98.96           H  
ATOM    854  HG3 ARG A  59      -3.291  -7.803  77.379  1.00 98.96           H  
ATOM    855  HG2 ARG A  59      -3.447  -7.821  79.099  1.00 98.96           H  
ATOM    856  HD3 ARG A  59      -2.959 -10.417  77.663  1.00 98.96           H  
ATOM    857  HD2 ARG A  59      -4.583  -9.799  77.762  1.00 98.96           H  
ATOM    858  HE  ARG A  59      -2.884 -11.077  79.756  1.00 98.96           H  
ATOM    859 HH12 ARG A  59      -6.057  -9.039  81.285  1.00 98.96           H  
ATOM    860 HH11 ARG A  59      -5.605  -8.757  79.630  1.00 98.96           H  
ATOM    861 HH22 ARG A  59      -4.907 -10.618  82.545  1.00 98.96           H  
ATOM    862 HH21 ARG A  59      -3.519 -11.436  81.874  1.00 98.96           H  
ATOM    863  N   LEU A  60      -0.620  -7.023  81.372  1.00 98.94           N  
ATOM    864  CA  LEU A  60      -0.861  -6.644  82.767  1.00 98.94           C  
ATOM    865  C   LEU A  60      -0.410  -5.204  83.071  1.00 98.94           C  
ATOM    866  O   LEU A  60      -1.085  -4.528  83.846  1.00 98.94           O  
ATOM    867  CB  LEU A  60      -0.163  -7.648  83.706  1.00 98.94           C  
ATOM    868  CG  LEU A  60      -0.846  -9.027  83.784  1.00 98.94           C  
ATOM    869  CD1 LEU A  60       0.088 -10.042  84.460  1.00 98.94           C  
ATOM    870  CD2 LEU A  60      -2.213  -8.955  84.497  1.00 98.94           C  
ATOM    871  H   LEU A  60       0.175  -7.625  81.203  1.00 98.94           H  
ATOM    872  HA  LEU A  60      -1.937  -6.683  82.949  1.00 98.94           H  
ATOM    873  HB3 LEU A  60      -0.111  -7.241  84.717  1.00 98.94           H  
ATOM    874  HB2 LEU A  60       0.870  -7.776  83.377  1.00 98.94           H  
ATOM    875  HG  LEU A  60      -1.028  -9.389  82.772  1.00 98.94           H  
ATOM    876 HD11 LEU A  60      -0.451 -10.925  84.805  1.00 98.94           H  
ATOM    877 HD12 LEU A  60       0.854 -10.383  83.764  1.00 98.94           H  
ATOM    878 HD13 LEU A  60       0.594  -9.608  85.322  1.00 98.94           H  
ATOM    879 HD21 LEU A  60      -2.290  -9.665  85.320  1.00 98.94           H  
ATOM    880 HD22 LEU A  60      -2.408  -7.966  84.915  1.00 98.94           H  
ATOM    881 HD23 LEU A  60      -3.023  -9.174  83.803  1.00 98.94           H  
ATOM    882  N   LEU A  61       0.680  -4.746  82.428  1.00 98.91           N  
ATOM    883  CA  LEU A  61       1.150  -3.357  82.465  1.00 98.91           C  
ATOM    884  C   LEU A  61       0.177  -2.386  81.759  1.00 98.91           C  
ATOM    885  O   LEU A  61       0.070  -1.240  82.192  1.00 98.91           O  
ATOM    886  CB  LEU A  61       2.552  -3.272  81.825  1.00 98.91           C  
ATOM    887  CG  LEU A  61       3.701  -3.879  82.658  1.00 98.91           C  
ATOM    888  CD1 LEU A  61       4.923  -4.237  81.778  1.00 98.91           C  
ATOM    889  CD2 LEU A  61       4.105  -2.960  83.828  1.00 98.91           C  
ATOM    890  H   LEU A  61       1.195  -5.372  81.824  1.00 98.91           H  
ATOM    891  HA  LEU A  61       1.221  -3.045  83.509  1.00 98.91           H  
ATOM    892  HB3 LEU A  61       2.792  -2.232  81.630  1.00 98.91           H  
ATOM    893  HB2 LEU A  61       2.508  -3.752  80.850  1.00 98.91           H  
ATOM    894  HG  LEU A  61       3.339  -4.811  83.088  1.00 98.91           H  
ATOM    895 HD11 LEU A  61       5.126  -5.307  81.806  1.00 98.91           H  
ATOM    896 HD12 LEU A  61       4.776  -3.970  80.732  1.00 98.91           H  
ATOM    897 HD13 LEU A  61       5.834  -3.734  82.100  1.00 98.91           H  
ATOM    898 HD21 LEU A  61       5.142  -3.105  84.132  1.00 98.91           H  
ATOM    899 HD22 LEU A  61       3.989  -1.907  83.572  1.00 98.91           H  
ATOM    900 HD23 LEU A  61       3.488  -3.152  84.704  1.00 98.91           H  
ATOM    901  N   GLU A  62      -0.523  -2.870  80.715  1.00 98.83           N  
ATOM    902  CA  GLU A  62      -1.581  -2.158  79.997  1.00 98.83           C  
ATOM    903  C   GLU A  62      -2.842  -1.939  80.846  1.00 98.83           C  
ATOM    904  O   GLU A  62      -3.325  -0.814  80.901  1.00 98.83           O  
ATOM    905  CB  GLU A  62      -1.933  -2.891  78.689  1.00 98.83           C  
ATOM    906  CG  GLU A  62      -0.943  -2.637  77.531  1.00 98.83           C  
ATOM    907  CD  GLU A  62      -1.102  -3.584  76.330  1.00 98.83           C  
ATOM    908  OE1 GLU A  62      -0.421  -3.329  75.318  1.00 98.83           O  
ATOM    909  OE2 GLU A  62      -1.898  -4.543  76.401  1.00 98.83           O1-
ATOM    910  H   GLU A  62      -0.338  -3.811  80.396  1.00 98.83           H  
ATOM    911  HA  GLU A  62      -1.187  -1.178  79.735  1.00 98.83           H  
ATOM    912  HB3 GLU A  62      -2.939  -2.629  78.357  1.00 98.83           H  
ATOM    913  HB2 GLU A  62      -1.969  -3.955  78.908  1.00 98.83           H  
ATOM    914  HG3 GLU A  62       0.085  -2.700  77.887  1.00 98.83           H  
ATOM    915  HG2 GLU A  62      -1.070  -1.612  77.180  1.00 98.83           H  
ATOM    916  N   ASP A  63      -3.352  -2.997  81.501  1.00 98.63           N  
ATOM    917  CA  ASP A  63      -4.533  -2.915  82.375  1.00 98.63           C  
ATOM    918  C   ASP A  63      -4.283  -2.157  83.695  1.00 98.63           C  
ATOM    919  O   ASP A  63      -5.253  -1.694  84.295  1.00 98.63           O  
ATOM    920  CB  ASP A  63      -5.177  -4.297  82.662  1.00 98.63           C  
ATOM    921  CG  ASP A  63      -5.778  -5.044  81.455  1.00 98.63           C  
ATOM    922  OD1 ASP A  63      -6.035  -4.412  80.406  1.00 98.63           O  
ATOM    923  OD2 ASP A  63      -6.107  -6.235  81.647  1.00 98.63           O1-
ATOM    924  H   ASP A  63      -2.922  -3.907  81.403  1.00 98.63           H  
ATOM    925  HA  ASP A  63      -5.277  -2.313  81.849  1.00 98.63           H  
ATOM    926  HB3 ASP A  63      -5.974  -4.189  83.400  1.00 98.63           H  
ATOM    927  HB2 ASP A  63      -4.424  -4.948  83.110  1.00 98.63           H  
ATOM    928  N   CYS A  64      -3.012  -2.022  84.111  1.00 97.93           N  
ATOM    929  CA  CYS A  64      -2.594  -1.278  85.297  1.00 97.93           C  
ATOM    930  C   CYS A  64      -2.589   0.243  84.990  1.00 97.93           C  
ATOM    931  O   CYS A  64      -1.797   0.662  84.144  1.00 97.93           O  
ATOM    932  CB  CYS A  64      -1.207  -1.771  85.760  1.00 97.93           C  
ATOM    933  SG  CYS A  64      -0.655  -0.913  87.264  1.00 97.93           S  
ATOM    934  H   CYS A  64      -2.269  -2.429  83.559  1.00 97.93           H  
ATOM    935  HA  CYS A  64      -3.291  -1.535  86.092  1.00 97.93           H  
ATOM    936  HB3 CYS A  64      -0.466  -1.637  84.973  1.00 97.93           H  
ATOM    937  HB2 CYS A  64      -1.241  -2.839  85.977  1.00 97.93           H  
ATOM    938  HG  CYS A  64      -1.533  -1.494  88.087  1.00 97.93           H  
ATOM    939  N   PRO A  65      -3.454   1.044  85.663  1.00 97.12           N  
ATOM    940  CA  PRO A  65      -3.592   2.489  85.383  1.00 97.12           C  
ATOM    941  C   PRO A  65      -2.411   3.382  85.822  1.00 97.12           C  
ATOM    942  O   PRO A  65      -2.419   4.569  85.493  1.00 97.12           O  
ATOM    943  CB  PRO A  65      -4.892   2.871  86.109  1.00 97.12           C  
ATOM    944  CG  PRO A  65      -4.948   1.925  87.294  1.00 97.12           C  
ATOM    945  CD  PRO A  65      -4.376   0.632  86.727  1.00 97.12           C  
ATOM    946  HA  PRO A  65      -3.731   2.639  84.314  1.00 97.12           H  
ATOM    947  HB3 PRO A  65      -5.745   2.687  85.455  1.00 97.12           H  
ATOM    948  HB2 PRO A  65      -4.941   3.917  86.415  1.00 97.12           H  
ATOM    949  HG3 PRO A  65      -5.949   1.808  87.711  1.00 97.12           H  
ATOM    950  HG2 PRO A  65      -4.295   2.297  88.084  1.00 97.12           H  
ATOM    951  HD2 PRO A  65      -3.886   0.056  87.513  1.00 97.12           H  
ATOM    952  HD3 PRO A  65      -5.173   0.027  86.294  1.00 97.12           H  
ATOM    953  N   LEU A  66      -1.425   2.816  86.541  1.00 95.33           N  
ATOM    954  CA  LEU A  66      -0.217   3.508  86.998  1.00 95.33           C  
ATOM    955  C   LEU A  66       0.774   3.836  85.864  1.00 95.33           C  
ATOM    956  O   LEU A  66       1.570   4.762  86.030  1.00 95.33           O  
ATOM    957  CB  LEU A  66       0.502   2.638  88.054  1.00 95.33           C  
ATOM    958  CG  LEU A  66      -0.275   2.385  89.364  1.00 95.33           C  
ATOM    959  CD1 LEU A  66       0.499   1.400  90.267  1.00 95.33           C  
ATOM    960  CD2 LEU A  66      -0.623   3.692  90.106  1.00 95.33           C  
ATOM    961  H   LEU A  66      -1.485   1.836  86.774  1.00 95.33           H  
ATOM    962  HA  LEU A  66      -0.514   4.456  87.449  1.00 95.33           H  
ATOM    963  HB3 LEU A  66       1.446   3.109  88.322  1.00 95.33           H  
ATOM    964  HB2 LEU A  66       0.772   1.684  87.598  1.00 95.33           H  
ATOM    965  HG  LEU A  66      -1.213   1.894  89.102  1.00 95.33           H  
ATOM    966 HD11 LEU A  66      -0.152   0.598  90.617  1.00 95.33           H  
ATOM    967 HD12 LEU A  66       1.331   0.928  89.743  1.00 95.33           H  
ATOM    968 HD13 LEU A  66       0.924   1.885  91.145  1.00 95.33           H  
ATOM    969 HD21 LEU A  66      -0.479   3.614  91.183  1.00 95.33           H  
ATOM    970 HD22 LEU A  66      -0.016   4.531  89.763  1.00 95.33           H  
ATOM    971 HD23 LEU A  66      -1.669   3.957  89.944  1.00 95.33           H  
ATOM    972  N   PHE A  67       0.730   3.068  84.762  1.00 97.13           N  
ATOM    973  CA  PHE A  67       1.706   3.134  83.676  1.00 97.13           C  
ATOM    974  C   PHE A  67       1.076   3.673  82.384  1.00 97.13           C  
ATOM    975  O   PHE A  67      -0.134   3.562  82.185  1.00 97.13           O  
ATOM    976  CB  PHE A  67       2.272   1.727  83.425  1.00 97.13           C  
ATOM    977  CG  PHE A  67       2.918   1.051  84.620  1.00 97.13           C  
ATOM    978  CD1 PHE A  67       4.063   1.606  85.229  1.00 97.13           C  
ATOM    979  CD2 PHE A  67       2.350  -0.119  85.163  1.00 97.13           C  
ATOM    980  CE1 PHE A  67       4.632   0.982  86.331  1.00 97.13           C  
ATOM    981  CE2 PHE A  67       2.934  -0.726  86.266  1.00 97.13           C  
ATOM    982  CZ  PHE A  67       4.070  -0.179  86.847  1.00 97.13           C  
ATOM    983  H   PHE A  67       0.024   2.349  84.679  1.00 97.13           H  
ATOM    984  HA  PHE A  67       2.534   3.792  83.946  1.00 97.13           H  
ATOM    985  HB3 PHE A  67       3.043   1.818  82.665  1.00 97.13           H  
ATOM    986  HB2 PHE A  67       1.503   1.073  83.010  1.00 97.13           H  
ATOM    987  HD1 PHE A  67       4.503   2.512  84.840  1.00 97.13           H  
ATOM    988  HD2 PHE A  67       1.470  -0.551  84.713  1.00 97.13           H  
ATOM    989  HE1 PHE A  67       5.516   1.403  86.787  1.00 97.13           H  
ATOM    990  HE2 PHE A  67       2.505  -1.632  86.665  1.00 97.13           H  
ATOM    991  HZ  PHE A  67       4.517  -0.659  87.706  1.00 97.13           H  
ATOM    992  N   ASN A  68       1.909   4.253  81.512  1.00 97.17           N  
ATOM    993  CA  ASN A  68       1.514   4.797  80.216  1.00 97.17           C  
ATOM    994  C   ASN A  68       1.584   3.671  79.170  1.00 97.17           C  
ATOM    995  O   ASN A  68       2.583   3.530  78.460  1.00 97.17           O  
ATOM    996  CB  ASN A  68       2.505   5.931  79.854  1.00 97.17           C  
ATOM    997  CG  ASN A  68       2.248   6.558  78.481  1.00 97.17           C  
ATOM    998  ND2 ASN A  68       3.259   6.582  77.619  1.00 97.17           N  
ATOM    999  OD1 ASN A  68       1.132   6.964  78.181  1.00 97.17           O  
ATOM   1000  H   ASN A  68       2.895   4.242  81.723  1.00 97.17           H  
ATOM   1001  HA  ASN A  68       0.500   5.199  80.260  1.00 97.17           H  
ATOM   1002  HB3 ASN A  68       3.535   5.578  79.916  1.00 97.17           H  
ATOM   1003  HB2 ASN A  68       2.417   6.730  80.590  1.00 97.17           H  
ATOM   1004 HD22 ASN A  68       3.181   7.080  76.738  1.00 97.17           H  
ATOM   1005 HD21 ASN A  68       4.122   6.094  77.822  1.00 97.17           H  
ATOM   1006  N   ALA A  69       0.508   2.892  79.087  1.00 98.43           N  
ATOM   1007  CA  ALA A  69       0.167   1.917  78.060  1.00 98.43           C  
ATOM   1008  C   ALA A  69      -1.237   1.425  78.407  1.00 98.43           C  
ATOM   1009  O   ALA A  69      -1.533   1.272  79.583  1.00 98.43           O  
ATOM   1010  CB  ALA A  69       1.154   0.742  78.039  1.00 98.43           C  
ATOM   1011  H   ALA A  69      -0.199   2.980  79.816  1.00 98.43           H  
ATOM   1012  HA  ALA A  69       0.150   2.417  77.091  1.00 98.43           H  
ATOM   1013  HB1 ALA A  69       0.877   0.012  77.279  1.00 98.43           H  
ATOM   1014  HB2 ALA A  69       2.167   1.070  77.816  1.00 98.43           H  
ATOM   1015  HB3 ALA A  69       1.166   0.230  79.002  1.00 98.43           H  
ATOM   1016  N   GLY A  70      -2.099   1.172  77.414  1.00 98.30           N  
ATOM   1017  CA  GLY A  70      -3.476   0.690  77.577  1.00 98.30           C  
ATOM   1018  C   GLY A  70      -4.294   1.664  78.440  1.00 98.30           C  
ATOM   1019  O   GLY A  70      -4.368   2.854  78.134  1.00 98.30           O  
ATOM   1020  H   GLY A  70      -1.783   1.322  76.466  1.00 98.30           H  
ATOM   1021  HA3 GLY A  70      -3.466  -0.306  78.019  1.00 98.30           H  
ATOM   1022  HA2 GLY A  70      -3.944   0.600  76.596  1.00 98.30           H  
ATOM   1023  N   ARG A  71      -4.889   1.149  79.527  1.00 97.73           N  
ATOM   1024  CA  ARG A  71      -5.483   1.938  80.606  1.00 97.73           C  
ATOM   1025  C   ARG A  71      -4.413   2.747  81.362  1.00 97.73           C  
ATOM   1026  O   ARG A  71      -3.400   2.180  81.766  1.00 97.73           O  
ATOM   1027  CB  ARG A  71      -6.276   1.007  81.545  1.00 97.73           C  
ATOM   1028  CG  ARG A  71      -7.060   1.758  82.634  1.00 97.73           C  
ATOM   1029  CD  ARG A  71      -7.827   0.820  83.574  1.00 97.73           C  
ATOM   1030  NE  ARG A  71      -8.718   1.575  84.473  1.00 97.73           N  
ATOM   1031  CZ  ARG A  71      -9.323   1.128  85.589  1.00 97.73           C  
ATOM   1032  NH1 ARG A  71      -9.166  -0.130  86.032  1.00 97.73           N  
ATOM   1033  NH2 ARG A  71     -10.106   1.967  86.278  1.00 97.73           N1+
ATOM   1034  H   ARG A  71      -4.744   0.171  79.741  1.00 97.73           H  
ATOM   1035  HA  ARG A  71      -6.184   2.632  80.155  1.00 97.73           H  
ATOM   1036  HB3 ARG A  71      -5.602   0.290  82.015  1.00 97.73           H  
ATOM   1037  HB2 ARG A  71      -6.978   0.420  80.953  1.00 97.73           H  
ATOM   1038  HG3 ARG A  71      -7.701   2.536  82.217  1.00 97.73           H  
ATOM   1039  HG2 ARG A  71      -6.323   2.279  83.245  1.00 97.73           H  
ATOM   1040  HD3 ARG A  71      -7.093   0.350  84.229  1.00 97.73           H  
ATOM   1041  HD2 ARG A  71      -8.336   0.017  83.040  1.00 97.73           H  
ATOM   1042  HE  ARG A  71      -8.899   2.527  84.188  1.00 97.73           H  
ATOM   1043 HH12 ARG A  71      -9.630  -0.445  86.871  1.00 97.73           H  
ATOM   1044 HH11 ARG A  71      -8.575  -0.770  85.521  1.00 97.73           H  
ATOM   1045 HH22 ARG A  71     -10.573   1.659  87.119  1.00 97.73           H  
ATOM   1046 HH21 ARG A  71     -10.241   2.916  85.961  1.00 97.73           H  
ATOM   1047  N   GLY A  72      -4.672   4.051  81.552  1.00 96.91           N  
ATOM   1048  CA  GLY A  72      -3.720   4.964  82.182  1.00 96.91           C  
ATOM   1049  C   GLY A  72      -2.752   5.574  81.160  1.00 96.91           C  
ATOM   1050  O   GLY A  72      -1.719   6.103  81.566  1.00 96.91           O  
ATOM   1051  H   GLY A  72      -5.530   4.452  81.198  1.00 96.91           H  
ATOM   1052  HA3 GLY A  72      -3.147   4.465  82.963  1.00 96.91           H  
ATOM   1053  HA2 GLY A  72      -4.266   5.775  82.660  1.00 96.91           H  
ATOM   1054  N   SER A  73      -3.071   5.514  79.856  1.00 97.85           N  
ATOM   1055  CA  SER A  73      -2.315   6.168  78.788  1.00 97.85           C  
ATOM   1056  C   SER A  73      -2.451   7.696  78.825  1.00 97.85           C  
ATOM   1057  O   SER A  73      -3.503   8.214  79.204  1.00 97.85           O  
ATOM   1058  CB  SER A  73      -2.791   5.633  77.427  1.00 97.85           C  
ATOM   1059  OG  SER A  73      -2.146   4.410  77.161  1.00 97.85           O  
ATOM   1060  H   SER A  73      -3.922   5.048  79.576  1.00 97.85           H  
ATOM   1061  HA  SER A  73      -1.257   5.927  78.914  1.00 97.85           H  
ATOM   1062  HB3 SER A  73      -2.539   6.318  76.616  1.00 97.85           H  
ATOM   1063  HB2 SER A  73      -3.874   5.503  77.400  1.00 97.85           H  
ATOM   1064  HG  SER A  73      -2.637   3.713  77.608  1.00 97.85           H  
ATOM   1065  N   VAL A  74      -1.397   8.403  78.411  1.00 96.81           N  
ATOM   1066  CA  VAL A  74      -1.400   9.840  78.173  1.00 96.81           C  
ATOM   1067  C   VAL A  74      -2.288  10.199  76.963  1.00 96.81           C  
ATOM   1068  O   VAL A  74      -2.654   9.346  76.147  1.00 96.81           O  
ATOM   1069  CB  VAL A  74       0.059  10.324  77.964  1.00 96.81           C  
ATOM   1070  CG1 VAL A  74       0.928  10.089  79.216  1.00 96.81           C  
ATOM   1071  CG2 VAL A  74       0.726   9.761  76.694  1.00 96.81           C  
ATOM   1072  H   VAL A  74      -0.552   7.898  78.155  1.00 96.81           H  
ATOM   1073  HA  VAL A  74      -1.815  10.329  79.054  1.00 96.81           H  
ATOM   1074  HB  VAL A  74       0.029  11.404  77.823  1.00 96.81           H  
ATOM   1075 HG11 VAL A  74       1.977  10.308  79.020  1.00 96.81           H  
ATOM   1076 HG12 VAL A  74       0.614  10.736  80.032  1.00 96.81           H  
ATOM   1077 HG13 VAL A  74       0.879   9.065  79.581  1.00 96.81           H  
ATOM   1078 HG21 VAL A  74       1.805   9.896  76.717  1.00 96.81           H  
ATOM   1079 HG22 VAL A  74       0.536   8.700  76.559  1.00 96.81           H  
ATOM   1080 HG23 VAL A  74       0.353  10.256  75.795  1.00 96.81           H  
ATOM   1081  N   PHE A  75      -2.639  11.481  76.879  1.00 96.73           N  
ATOM   1082  CA  PHE A  75      -3.478  12.055  75.834  1.00 96.73           C  
ATOM   1083  C   PHE A  75      -2.641  12.689  74.711  1.00 96.73           C  
ATOM   1084  O   PHE A  75      -1.558  13.214  74.969  1.00 96.73           O  
ATOM   1085  CB  PHE A  75      -4.381  13.128  76.469  1.00 96.73           C  
ATOM   1086  CG  PHE A  75      -5.450  12.607  77.411  1.00 96.73           C  
ATOM   1087  CD1 PHE A  75      -6.717  12.256  76.908  1.00 96.73           C  
ATOM   1088  CD2 PHE A  75      -5.147  12.322  78.759  1.00 96.73           C  
ATOM   1089  CE1 PHE A  75      -7.683  11.732  77.753  1.00 96.73           C  
ATOM   1090  CE2 PHE A  75      -6.116  11.763  79.583  1.00 96.73           C  
ATOM   1091  CZ  PHE A  75      -7.378  11.482  79.084  1.00 96.73           C  
ATOM   1092  H   PHE A  75      -2.371  12.109  77.623  1.00 96.73           H  
ATOM   1093  HA  PHE A  75      -4.111  11.276  75.405  1.00 96.73           H  
ATOM   1094  HB3 PHE A  75      -4.879  13.707  75.691  1.00 96.73           H  
ATOM   1095  HB2 PHE A  75      -3.758  13.834  77.014  1.00 96.73           H  
ATOM   1096  HD1 PHE A  75      -6.938  12.395  75.863  1.00 96.73           H  
ATOM   1097  HD2 PHE A  75      -4.163  12.529  79.150  1.00 96.73           H  
ATOM   1098  HE1 PHE A  75      -8.659  11.480  77.366  1.00 96.73           H  
ATOM   1099  HE2 PHE A  75      -5.891  11.538  80.613  1.00 96.73           H  
ATOM   1100  HZ  PHE A  75      -8.115  11.034  79.727  1.00 96.73           H  
ATOM   1101  N   THR A  76      -3.224  12.704  73.504  1.00 97.34           N  
ATOM   1102  CA  THR A  76      -2.847  13.568  72.382  1.00 97.34           C  
ATOM   1103  C   THR A  76      -3.309  15.021  72.644  1.00 97.34           C  
ATOM   1104  O   THR A  76      -4.094  15.256  73.561  1.00 97.34           O  
ATOM   1105  CB  THR A  76      -3.523  13.079  71.065  1.00 97.34           C  
ATOM   1106  CG2 THR A  76      -3.301  11.592  70.750  1.00 97.34           C  
ATOM   1107  OG1 THR A  76      -4.906  13.385  71.000  1.00 97.34           O  
ATOM   1108  H   THR A  76      -4.114  12.232  73.390  1.00 97.34           H  
ATOM   1109  HA  THR A  76      -1.763  13.554  72.267  1.00 97.34           H  
ATOM   1110  HB  THR A  76      -3.069  13.631  70.241  1.00 97.34           H  
ATOM   1111 HG21 THR A  76      -3.716  11.336  69.775  1.00 97.34           H  
ATOM   1112 HG22 THR A  76      -2.239  11.355  70.726  1.00 97.34           H  
ATOM   1113 HG23 THR A  76      -3.769  10.938  71.485  1.00 97.34           H  
ATOM   1114  HG1 THR A  76      -5.347  12.729  70.451  1.00 97.34           H  
ATOM   1115  N   ALA A  77      -2.847  15.965  71.808  1.00 95.96           N  
ATOM   1116  CA  ALA A  77      -3.212  17.385  71.851  1.00 95.96           C  
ATOM   1117  C   ALA A  77      -4.722  17.680  71.717  1.00 95.96           C  
ATOM   1118  O   ALA A  77      -5.175  18.677  72.277  1.00 95.96           O  
ATOM   1119  CB  ALA A  77      -2.411  18.136  70.778  1.00 95.96           C  
ATOM   1120  H   ALA A  77      -2.196  15.700  71.079  1.00 95.96           H  
ATOM   1121  HA  ALA A  77      -2.897  17.758  72.825  1.00 95.96           H  
ATOM   1122  HB1 ALA A  77      -2.611  19.207  70.814  1.00 95.96           H  
ATOM   1123  HB2 ALA A  77      -1.339  18.001  70.922  1.00 95.96           H  
ATOM   1124  HB3 ALA A  77      -2.659  17.785  69.775  1.00 95.96           H  
ATOM   1125  N   ASP A  78      -5.469  16.796  71.028  1.00 96.76           N  
ATOM   1126  CA  ASP A  78      -6.927  16.870  70.842  1.00 96.76           C  
ATOM   1127  C   ASP A  78      -7.732  16.264  72.014  1.00 96.76           C  
ATOM   1128  O   ASP A  78      -8.961  16.241  71.933  1.00 96.76           O  
ATOM   1129  CB  ASP A  78      -7.402  16.227  69.508  1.00 96.76           C  
ATOM   1130  CG  ASP A  78      -6.828  16.784  68.192  1.00 96.76           C  
ATOM   1131  OD1 ASP A  78      -6.063  17.774  68.214  1.00 96.76           O  
ATOM   1132  OD2 ASP A  78      -7.214  16.210  67.149  1.00 96.76           O1-
ATOM   1133  H   ASP A  78      -5.016  15.997  70.607  1.00 96.76           H  
ATOM   1134  HA  ASP A  78      -7.207  17.925  70.807  1.00 96.76           H  
ATOM   1135  HB3 ASP A  78      -8.487  16.300  69.424  1.00 96.76           H  
ATOM   1136  HB2 ASP A  78      -7.161  15.162  69.531  1.00 96.76           H  
ATOM   1137  N   ALA A  79      -7.052  15.774  73.067  1.00 97.25           N  
ATOM   1138  CA  ALA A  79      -7.620  15.082  74.231  1.00 97.25           C  
ATOM   1139  C   ALA A  79      -8.215  13.698  73.894  1.00 97.25           C  
ATOM   1140  O   ALA A  79      -9.160  13.266  74.554  1.00 97.25           O  
ATOM   1141  CB  ALA A  79      -8.605  15.983  75.007  1.00 97.25           C  
ATOM   1142  H   ALA A  79      -6.043  15.832  73.055  1.00 97.25           H  
ATOM   1143  HA  ALA A  79      -6.773  14.894  74.891  1.00 97.25           H  
ATOM   1144  HB1 ALA A  79      -8.825  15.565  75.990  1.00 97.25           H  
ATOM   1145  HB2 ALA A  79      -8.190  16.976  75.167  1.00 97.25           H  
ATOM   1146  HB3 ALA A  79      -9.554  16.103  74.484  1.00 97.25           H  
ATOM   1147  N   THR A  80      -7.614  13.012  72.909  1.00 97.96           N  
ATOM   1148  CA  THR A  80      -7.901  11.621  72.546  1.00 97.96           C  
ATOM   1149  C   THR A  80      -6.702  10.728  72.931  1.00 97.96           C  
ATOM   1150  O   THR A  80      -5.666  11.245  73.346  1.00 97.96           O  
ATOM   1151  CB  THR A  80      -8.183  11.486  71.018  1.00 97.96           C  
ATOM   1152  CG2 THR A  80      -9.224  12.484  70.487  1.00 97.96           C  
ATOM   1153  OG1 THR A  80      -7.025  11.529  70.200  1.00 97.96           O  
ATOM   1154  H   THR A  80      -6.838  13.433  72.417  1.00 97.96           H  
ATOM   1155  HA  THR A  80      -8.771  11.253  73.093  1.00 97.96           H  
ATOM   1156  HB  THR A  80      -8.606  10.493  70.860  1.00 97.96           H  
ATOM   1157 HG21 THR A  80      -9.471  12.279  69.445  1.00 97.96           H  
ATOM   1158 HG22 THR A  80     -10.148  12.426  71.063  1.00 97.96           H  
ATOM   1159 HG23 THR A  80      -8.863  13.512  70.542  1.00 97.96           H  
ATOM   1160  HG1 THR A  80      -7.304  11.576  69.282  1.00 97.96           H  
ATOM   1161  N   HIS A  81      -6.863   9.403  72.793  1.00 98.27           N  
ATOM   1162  CA  HIS A  81      -5.800   8.421  73.015  1.00 98.27           C  
ATOM   1163  C   HIS A  81      -5.405   7.781  71.681  1.00 98.27           C  
ATOM   1164  O   HIS A  81      -6.279   7.460  70.878  1.00 98.27           O  
ATOM   1165  CB  HIS A  81      -6.291   7.347  74.001  1.00 98.27           C  
ATOM   1166  CG  HIS A  81      -6.631   7.881  75.367  1.00 98.27           C  
ATOM   1167  CD2 HIS A  81      -7.844   8.185  75.945  1.00 98.27           C  
ATOM   1168  ND1 HIS A  81      -5.675   8.161  76.330  1.00 98.27           N  
ATOM   1169  CE1 HIS A  81      -6.330   8.573  77.418  1.00 98.27           C  
ATOM   1170  NE2 HIS A  81      -7.648   8.600  77.261  1.00 98.27           N  
ATOM   1171  H   HIS A  81      -7.736   9.035  72.446  1.00 98.27           H  
ATOM   1172  HA  HIS A  81      -4.914   8.893  73.446  1.00 98.27           H  
ATOM   1173  HB3 HIS A  81      -5.530   6.574  74.123  1.00 98.27           H  
ATOM   1174  HB2 HIS A  81      -7.172   6.841  73.603  1.00 98.27           H  
ATOM   1175  HD2 HIS A  81      -8.836   8.113  75.524  1.00 98.27           H  
ATOM   1176  HD1 HIS A  81      -4.673   8.073  76.232  1.00 98.27           H  
ATOM   1177  HE1 HIS A  81      -5.842   8.862  78.337  1.00 98.27           H  
ATOM   1178  N   GLU A  82      -4.101   7.570  71.464  1.00 98.57           N  
ATOM   1179  CA  GLU A  82      -3.503   6.888  70.319  1.00 98.57           C  
ATOM   1180  C   GLU A  82      -2.403   5.981  70.884  1.00 98.57           C  
ATOM   1181  O   GLU A  82      -1.360   6.483  71.303  1.00 98.57           O  
ATOM   1182  CB  GLU A  82      -2.933   7.933  69.335  1.00 98.57           C  
ATOM   1183  CG  GLU A  82      -3.961   8.519  68.347  1.00 98.57           C  
ATOM   1184  CD  GLU A  82      -3.351   9.505  67.346  1.00 98.57           C  
ATOM   1185  OE1 GLU A  82      -2.175   9.889  67.526  1.00 98.57           O  
ATOM   1186  OE2 GLU A  82      -4.080   9.871  66.399  1.00 98.57           O1-
ATOM   1187  H   GLU A  82      -3.448   7.825  72.192  1.00 98.57           H  
ATOM   1188  HA  GLU A  82      -4.240   6.262  69.808  1.00 98.57           H  
ATOM   1189  HB3 GLU A  82      -2.126   7.479  68.758  1.00 98.57           H  
ATOM   1190  HB2 GLU A  82      -2.470   8.738  69.904  1.00 98.57           H  
ATOM   1191  HG3 GLU A  82      -4.758   9.025  68.894  1.00 98.57           H  
ATOM   1192  HG2 GLU A  82      -4.428   7.708  67.787  1.00 98.57           H  
ATOM   1193  N   LEU A  83      -2.657   4.673  70.929  1.00 98.76           N  
ATOM   1194  CA  LEU A  83      -1.825   3.650  71.544  1.00 98.76           C  
ATOM   1195  C   LEU A  83      -0.960   2.983  70.465  1.00 98.76           C  
ATOM   1196  O   LEU A  83      -1.455   2.722  69.368  1.00 98.76           O  
ATOM   1197  CB  LEU A  83      -2.733   2.610  72.239  1.00 98.76           C  
ATOM   1198  CG  LEU A  83      -3.878   3.183  73.112  1.00 98.76           C  
ATOM   1199  CD1 LEU A  83      -4.789   2.063  73.648  1.00 98.76           C  
ATOM   1200  CD2 LEU A  83      -3.356   4.082  74.242  1.00 98.76           C  
ATOM   1201  H   LEU A  83      -3.523   4.343  70.520  1.00 98.76           H  
ATOM   1202  HA  LEU A  83      -1.179   4.104  72.297  1.00 98.76           H  
ATOM   1203  HB3 LEU A  83      -2.097   1.977  72.855  1.00 98.76           H  
ATOM   1204  HB2 LEU A  83      -3.174   1.959  71.485  1.00 98.76           H  
ATOM   1205  HG  LEU A  83      -4.520   3.802  72.485  1.00 98.76           H  
ATOM   1206 HD11 LEU A  83      -4.788   2.005  74.736  1.00 98.76           H  
ATOM   1207 HD12 LEU A  83      -5.818   2.226  73.329  1.00 98.76           H  
ATOM   1208 HD13 LEU A  83      -4.500   1.081  73.280  1.00 98.76           H  
ATOM   1209 HD21 LEU A  83      -4.015   4.075  75.110  1.00 98.76           H  
ATOM   1210 HD22 LEU A  83      -2.371   3.756  74.571  1.00 98.76           H  
ATOM   1211 HD23 LEU A  83      -3.274   5.118  73.912  1.00 98.76           H  
ATOM   1212  N   ASP A  84       0.311   2.692  70.765  1.00 98.95           N  
ATOM   1213  CA  ASP A  84       1.252   1.997  69.877  1.00 98.95           C  
ATOM   1214  C   ASP A  84       1.835   0.786  70.611  1.00 98.95           C  
ATOM   1215  O   ASP A  84       2.095   0.883  71.810  1.00 98.95           O  
ATOM   1216  CB  ASP A  84       2.420   2.901  69.395  1.00 98.95           C  
ATOM   1217  CG  ASP A  84       2.122   4.262  68.756  1.00 98.95           C  
ATOM   1218  OD1 ASP A  84       0.960   4.512  68.377  1.00 98.95           O  
ATOM   1219  OD2 ASP A  84       3.099   5.031  68.611  1.00 98.95           O1-
ATOM   1220  H   ASP A  84       0.619   2.854  71.721  1.00 98.95           H  
ATOM   1221  HA  ASP A  84       0.718   1.611  69.012  1.00 98.95           H  
ATOM   1222  HB3 ASP A  84       2.987   2.330  68.667  1.00 98.95           H  
ATOM   1223  HB2 ASP A  84       3.102   3.091  70.220  1.00 98.95           H  
ATOM   1224  N   ALA A  85       2.091  -0.329  69.912  1.00 98.98           N  
ATOM   1225  CA  ALA A  85       2.696  -1.534  70.481  1.00 98.98           C  
ATOM   1226  C   ALA A  85       3.357  -2.426  69.433  1.00 98.98           C  
ATOM   1227  O   ALA A  85       2.972  -2.405  68.264  1.00 98.98           O  
ATOM   1228  CB  ALA A  85       1.669  -2.324  71.298  1.00 98.98           C  
ATOM   1229  H   ALA A  85       1.887  -0.354  68.913  1.00 98.98           H  
ATOM   1230  HA  ALA A  85       3.497  -1.209  71.144  1.00 98.98           H  
ATOM   1231  HB1 ALA A  85       2.097  -3.234  71.719  1.00 98.98           H  
ATOM   1232  HB2 ALA A  85       1.308  -1.724  72.129  1.00 98.98           H  
ATOM   1233  HB3 ALA A  85       0.820  -2.608  70.677  1.00 98.98           H  
ATOM   1234  N   SER A  86       4.300  -3.260  69.877  1.00 98.98           N  
ATOM   1235  CA  SER A  86       4.937  -4.310  69.089  1.00 98.98           C  
ATOM   1236  C   SER A  86       5.327  -5.513  69.956  1.00 98.98           C  
ATOM   1237  O   SER A  86       5.259  -5.464  71.185  1.00 98.98           O  
ATOM   1238  CB  SER A  86       6.127  -3.759  68.280  1.00 98.98           C  
ATOM   1239  OG  SER A  86       7.189  -3.360  69.115  1.00 98.98           O  
ATOM   1240  H   SER A  86       4.502  -3.281  70.869  1.00 98.98           H  
ATOM   1241  HA  SER A  86       4.198  -4.676  68.381  1.00 98.98           H  
ATOM   1242  HB3 SER A  86       5.818  -2.935  67.647  1.00 98.98           H  
ATOM   1243  HB2 SER A  86       6.505  -4.522  67.600  1.00 98.98           H  
ATOM   1244  HG  SER A  86       7.012  -2.468  69.436  1.00 98.98           H  
ATOM   1245  N   ILE A  87       5.741  -6.573  69.255  1.00 98.98           N  
ATOM   1246  CA  ILE A  87       6.219  -7.832  69.803  1.00 98.98           C  
ATOM   1247  C   ILE A  87       7.039  -8.557  68.724  1.00 98.98           C  
ATOM   1248  O   ILE A  87       6.759  -8.402  67.535  1.00 98.98           O  
ATOM   1249  CB  ILE A  87       5.046  -8.725  70.301  1.00 98.98           C  
ATOM   1250  CG1 ILE A  87       5.517 -10.012  71.009  1.00 98.98           C  
ATOM   1251  CG2 ILE A  87       4.027  -9.072  69.202  1.00 98.98           C  
ATOM   1252  CD1 ILE A  87       4.489 -10.575  71.990  1.00 98.98           C  
ATOM   1253  H   ILE A  87       5.737  -6.527  68.244  1.00 98.98           H  
ATOM   1254  HA  ILE A  87       6.883  -7.601  70.631  1.00 98.98           H  
ATOM   1255  HB  ILE A  87       4.513  -8.135  71.048  1.00 98.98           H  
ATOM   1256 HG13 ILE A  87       6.423  -9.816  71.576  1.00 98.98           H  
ATOM   1257 HG12 ILE A  87       5.783 -10.773  70.274  1.00 98.98           H  
ATOM   1258 HG21 ILE A  87       3.132  -9.503  69.643  1.00 98.98           H  
ATOM   1259 HG22 ILE A  87       3.718  -8.189  68.648  1.00 98.98           H  
ATOM   1260 HG23 ILE A  87       4.420  -9.787  68.481  1.00 98.98           H  
ATOM   1261 HD11 ILE A  87       4.823 -11.536  72.380  1.00 98.98           H  
ATOM   1262 HD12 ILE A  87       4.344  -9.906  72.838  1.00 98.98           H  
ATOM   1263 HD13 ILE A  87       3.520 -10.726  71.520  1.00 98.98           H  
ATOM   1264  N   MET A  88       8.046  -9.323  69.166  1.00 98.98           N  
ATOM   1265  CA  MET A  88       8.942 -10.070  68.295  1.00 98.98           C  
ATOM   1266  C   MET A  88       9.392 -11.361  68.983  1.00 98.98           C  
ATOM   1267  O   MET A  88       9.792 -11.328  70.146  1.00 98.98           O  
ATOM   1268  CB  MET A  88      10.121  -9.166  67.875  1.00 98.98           C  
ATOM   1269  CG  MET A  88      11.059  -9.795  66.834  1.00 98.98           C  
ATOM   1270  SD  MET A  88      12.256  -8.617  66.165  1.00 98.98           S  
ATOM   1271  CE  MET A  88      12.716  -9.472  64.644  1.00 98.98           C  
ATOM   1272  H   MET A  88       8.233  -9.389  70.159  1.00 98.98           H  
ATOM   1273  HA  MET A  88       8.391 -10.354  67.399  1.00 98.98           H  
ATOM   1274  HB3 MET A  88      10.701  -8.885  68.756  1.00 98.98           H  
ATOM   1275  HB2 MET A  88       9.732  -8.233  67.466  1.00 98.98           H  
ATOM   1276  HG3 MET A  88      10.474 -10.191  66.006  1.00 98.98           H  
ATOM   1277  HG2 MET A  88      11.607 -10.638  67.255  1.00 98.98           H  
ATOM   1278  HE1 MET A  88      13.516  -8.939  64.138  1.00 98.98           H  
ATOM   1279  HE2 MET A  88      13.053 -10.486  64.858  1.00 98.98           H  
ATOM   1280  HE3 MET A  88      11.859  -9.508  63.973  1.00 98.98           H  
ATOM   1281  N   ASP A  89       9.345 -12.460  68.216  1.00 98.95           N  
ATOM   1282  CA  ASP A  89       9.897 -13.765  68.561  1.00 98.95           C  
ATOM   1283  C   ASP A  89      11.308 -13.825  67.958  1.00 98.95           C  
ATOM   1284  O   ASP A  89      11.450 -13.599  66.758  1.00 98.95           O  
ATOM   1285  CB  ASP A  89       9.001 -14.897  67.992  1.00 98.95           C  
ATOM   1286  CG  ASP A  89       9.347 -16.341  68.405  1.00 98.95           C  
ATOM   1287  OD1 ASP A  89      10.032 -16.528  69.435  1.00 98.95           O  
ATOM   1288  OD2 ASP A  89       8.812 -17.255  67.739  1.00 98.95           O1-
ATOM   1289  H   ASP A  89       9.013 -12.376  67.263  1.00 98.95           H  
ATOM   1290  HA  ASP A  89       9.959 -13.857  69.648  1.00 98.95           H  
ATOM   1291  HB3 ASP A  89       8.980 -14.831  66.901  1.00 98.95           H  
ATOM   1292  HB2 ASP A  89       7.971 -14.705  68.288  1.00 98.95           H  
ATOM   1293  N   GLY A  90      12.316 -14.127  68.788  1.00 98.88           N  
ATOM   1294  CA  GLY A  90      13.715 -14.188  68.367  1.00 98.88           C  
ATOM   1295  C   GLY A  90      14.077 -15.515  67.686  1.00 98.88           C  
ATOM   1296  O   GLY A  90      15.101 -15.581  67.007  1.00 98.88           O  
ATOM   1297  H   GLY A  90      12.124 -14.333  69.761  1.00 98.88           H  
ATOM   1298  HA3 GLY A  90      14.351 -14.059  69.243  1.00 98.88           H  
ATOM   1299  HA2 GLY A  90      13.932 -13.369  67.683  1.00 98.88           H  
ATOM   1300  N   ARG A  91      13.258 -16.563  67.874  1.00 98.06           N  
ATOM   1301  CA  ARG A  91      13.436 -17.904  67.314  1.00 98.06           C  
ATOM   1302  C   ARG A  91      13.283 -17.927  65.786  1.00 98.06           C  
ATOM   1303  O   ARG A  91      14.141 -18.476  65.096  1.00 98.06           O  
ATOM   1304  CB  ARG A  91      12.440 -18.836  68.038  1.00 98.06           C  
ATOM   1305  CG  ARG A  91      12.282 -20.270  67.489  1.00 98.06           C  
ATOM   1306  CD  ARG A  91      11.181 -21.072  68.209  1.00 98.06           C  
ATOM   1307  NE  ARG A  91       9.833 -20.527  67.952  1.00 98.06           N  
ATOM   1308  CZ  ARG A  91       8.642 -21.117  68.154  1.00 98.06           C  
ATOM   1309  NH1 ARG A  91       8.531 -22.374  68.609  1.00 98.06           N  
ATOM   1310  NH2 ARG A  91       7.533 -20.412  67.897  1.00 98.06           N1+
ATOM   1311  H   ARG A  91      12.445 -16.441  68.463  1.00 98.06           H  
ATOM   1312  HA  ARG A  91      14.447 -18.243  67.529  1.00 98.06           H  
ATOM   1313  HB3 ARG A  91      11.464 -18.358  68.001  1.00 98.06           H  
ATOM   1314  HB2 ARG A  91      12.706 -18.881  69.095  1.00 98.06           H  
ATOM   1315  HG3 ARG A  91      13.225 -20.818  67.493  1.00 98.06           H  
ATOM   1316  HG2 ARG A  91      11.991 -20.197  66.441  1.00 98.06           H  
ATOM   1317  HD3 ARG A  91      11.313 -20.950  69.282  1.00 98.06           H  
ATOM   1318  HD2 ARG A  91      11.269 -22.139  68.005  1.00 98.06           H  
ATOM   1319  HE  ARG A  91       9.815 -19.556  67.667  1.00 98.06           H  
ATOM   1320 HH12 ARG A  91       7.623 -22.789  68.764  1.00 98.06           H  
ATOM   1321 HH11 ARG A  91       9.363 -22.907  68.817  1.00 98.06           H  
ATOM   1322 HH22 ARG A  91       6.618 -20.814  68.034  1.00 98.06           H  
ATOM   1323 HH21 ARG A  91       7.611 -19.446  67.601  1.00 98.06           H  
ATOM   1324  N   THR A  92      12.189 -17.326  65.306  1.00 98.15           N  
ATOM   1325  CA  THR A  92      11.816 -17.255  63.895  1.00 98.15           C  
ATOM   1326  C   THR A  92      12.146 -15.878  63.276  1.00 98.15           C  
ATOM   1327  O   THR A  92      12.107 -15.753  62.052  1.00 98.15           O  
ATOM   1328  CB  THR A  92      10.284 -17.473  63.769  1.00 98.15           C  
ATOM   1329  CG2 THR A  92       9.809 -18.836  64.295  1.00 98.15           C  
ATOM   1330  OG1 THR A  92       9.565 -16.464  64.455  1.00 98.15           O  
ATOM   1331  H   THR A  92      11.529 -16.908  65.948  1.00 98.15           H  
ATOM   1332  HA  THR A  92      12.334 -18.023  63.318  1.00 98.15           H  
ATOM   1333  HB  THR A  92      10.004 -17.415  62.716  1.00 98.15           H  
ATOM   1334 HG21 THR A  92       8.740 -18.970  64.122  1.00 98.15           H  
ATOM   1335 HG22 THR A  92      10.329 -19.652  63.792  1.00 98.15           H  
ATOM   1336 HG23 THR A  92       9.983 -18.938  65.366  1.00 98.15           H  
ATOM   1337  HG1 THR A  92       8.624 -16.662  64.388  1.00 98.15           H  
ATOM   1338  N   LEU A  93      12.431 -14.871  64.125  1.00 98.75           N  
ATOM   1339  CA  LEU A  93      12.569 -13.446  63.799  1.00 98.75           C  
ATOM   1340  C   LEU A  93      11.265 -12.797  63.292  1.00 98.75           C  
ATOM   1341  O   LEU A  93      11.324 -11.681  62.782  1.00 98.75           O  
ATOM   1342  CB  LEU A  93      13.774 -13.159  62.865  1.00 98.75           C  
ATOM   1343  CG  LEU A  93      15.140 -13.726  63.318  1.00 98.75           C  
ATOM   1344  CD1 LEU A  93      16.235 -13.414  62.284  1.00 98.75           C  
ATOM   1345  CD2 LEU A  93      15.572 -13.244  64.713  1.00 98.75           C  
ATOM   1346  H   LEU A  93      12.447 -15.077  65.114  1.00 98.75           H  
ATOM   1347  HA  LEU A  93      12.756 -12.935  64.739  1.00 98.75           H  
ATOM   1348  HB3 LEU A  93      13.881 -12.079  62.751  1.00 98.75           H  
ATOM   1349  HB2 LEU A  93      13.554 -13.536  61.865  1.00 98.75           H  
ATOM   1350  HG  LEU A  93      15.047 -14.811  63.373  1.00 98.75           H  
ATOM   1351 HD11 LEU A  93      17.176 -13.123  62.753  1.00 98.75           H  
ATOM   1352 HD12 LEU A  93      16.441 -14.284  61.659  1.00 98.75           H  
ATOM   1353 HD13 LEU A  93      15.938 -12.596  61.630  1.00 98.75           H  
ATOM   1354 HD21 LEU A  93      16.294 -13.941  65.136  1.00 98.75           H  
ATOM   1355 HD22 LEU A  93      16.041 -12.260  64.671  1.00 98.75           H  
ATOM   1356 HD23 LEU A  93      14.754 -13.179  65.425  1.00 98.75           H  
ATOM   1357  N   GLU A  94      10.113 -13.474  63.454  1.00 98.86           N  
ATOM   1358  CA  GLU A  94       8.784 -12.940  63.154  1.00 98.86           C  
ATOM   1359  C   GLU A  94       8.398 -11.855  64.159  1.00 98.86           C  
ATOM   1360  O   GLU A  94       8.665 -11.998  65.352  1.00 98.86           O  
ATOM   1361  CB  GLU A  94       7.740 -14.069  63.158  1.00 98.86           C  
ATOM   1362  CG  GLU A  94       7.929 -15.063  61.990  1.00 98.86           C  
ATOM   1363  CD  GLU A  94       7.078 -16.341  62.060  1.00 98.86           C  
ATOM   1364  OE1 GLU A  94       6.986 -17.000  61.001  1.00 98.86           O  
ATOM   1365  OE2 GLU A  94       6.564 -16.673  63.152  1.00 98.86           O1-
ATOM   1366  H   GLU A  94      10.131 -14.388  63.887  1.00 98.86           H  
ATOM   1367  HA  GLU A  94       8.804 -12.499  62.157  1.00 98.86           H  
ATOM   1368  HB3 GLU A  94       6.736 -13.647  63.095  1.00 98.86           H  
ATOM   1369  HB2 GLU A  94       7.783 -14.577  64.123  1.00 98.86           H  
ATOM   1370  HG3 GLU A  94       8.972 -15.373  61.928  1.00 98.86           H  
ATOM   1371  HG2 GLU A  94       7.715 -14.547  61.053  1.00 98.86           H  
ATOM   1372  N   ALA A  95       7.764 -10.802  63.635  1.00 98.96           N  
ATOM   1373  CA  ALA A  95       7.349  -9.635  64.393  1.00 98.96           C  
ATOM   1374  C   ALA A  95       5.942  -9.205  63.975  1.00 98.96           C  
ATOM   1375  O   ALA A  95       5.505  -9.508  62.865  1.00 98.96           O  
ATOM   1376  CB  ALA A  95       8.372  -8.517  64.163  1.00 98.96           C  
ATOM   1377  H   ALA A  95       7.541 -10.785  62.650  1.00 98.96           H  
ATOM   1378  HA  ALA A  95       7.315  -9.869  65.455  1.00 98.96           H  
ATOM   1379  HB1 ALA A  95       8.056  -7.605  64.663  1.00 98.96           H  
ATOM   1380  HB2 ALA A  95       9.350  -8.784  64.561  1.00 98.96           H  
ATOM   1381  HB3 ALA A  95       8.501  -8.298  63.103  1.00 98.96           H  
ATOM   1382  N   GLY A  96       5.269  -8.491  64.884  1.00 98.97           N  
ATOM   1383  CA  GLY A  96       3.974  -7.883  64.625  1.00 98.97           C  
ATOM   1384  C   GLY A  96       3.854  -6.617  65.470  1.00 98.97           C  
ATOM   1385  O   GLY A  96       4.550  -6.459  66.475  1.00 98.97           O  
ATOM   1386  H   GLY A  96       5.694  -8.288  65.780  1.00 98.97           H  
ATOM   1387  HA3 GLY A  96       3.177  -8.582  64.860  1.00 98.97           H  
ATOM   1388  HA2 GLY A  96       3.885  -7.616  63.575  1.00 98.97           H  
ATOM   1389  N   ALA A  97       2.960  -5.710  65.047  1.00 98.98           N  
ATOM   1390  CA  ALA A  97       2.814  -4.379  65.626  1.00 98.98           C  
ATOM   1391  C   ALA A  97       1.530  -3.687  65.161  1.00 98.98           C  
ATOM   1392  O   ALA A  97       0.983  -4.018  64.108  1.00 98.98           O  
ATOM   1393  CB  ALA A  97       4.043  -3.520  65.273  1.00 98.98           C  
ATOM   1394  H   ALA A  97       2.407  -5.892  64.221  1.00 98.98           H  
ATOM   1395  HA  ALA A  97       2.744  -4.484  66.707  1.00 98.98           H  
ATOM   1396  HB1 ALA A  97       3.959  -2.519  65.697  1.00 98.98           H  
ATOM   1397  HB2 ALA A  97       4.967  -3.952  65.652  1.00 98.98           H  
ATOM   1398  HB3 ALA A  97       4.159  -3.414  64.196  1.00 98.98           H  
ATOM   1399  N   VAL A  98       1.117  -2.693  65.959  1.00 98.97           N  
ATOM   1400  CA  VAL A  98       0.040  -1.747  65.678  1.00 98.97           C  
ATOM   1401  C   VAL A  98       0.469  -0.350  66.164  1.00 98.97           C  
ATOM   1402  O   VAL A  98       1.245  -0.251  67.114  1.00 98.97           O  
ATOM   1403  CB  VAL A  98      -1.287  -2.140  66.392  1.00 98.97           C  
ATOM   1404  CG1 VAL A  98      -1.882  -3.436  65.815  1.00 98.97           C  
ATOM   1405  CG2 VAL A  98      -1.208  -2.211  67.933  1.00 98.97           C  
ATOM   1406  H   VAL A  98       1.651  -2.488  66.795  1.00 98.97           H  
ATOM   1407  HA  VAL A  98      -0.130  -1.697  64.603  1.00 98.97           H  
ATOM   1408  HB  VAL A  98      -2.011  -1.357  66.162  1.00 98.97           H  
ATOM   1409 HG11 VAL A  98      -2.891  -3.598  66.190  1.00 98.97           H  
ATOM   1410 HG12 VAL A  98      -1.944  -3.393  64.727  1.00 98.97           H  
ATOM   1411 HG13 VAL A  98      -1.284  -4.308  66.080  1.00 98.97           H  
ATOM   1412 HG21 VAL A  98      -2.164  -2.519  68.358  1.00 98.97           H  
ATOM   1413 HG22 VAL A  98      -0.459  -2.932  68.261  1.00 98.97           H  
ATOM   1414 HG23 VAL A  98      -0.964  -1.248  68.381  1.00 98.97           H  
ATOM   1415  N   CYS A  99       0.004   0.719  65.503  1.00 98.90           N  
ATOM   1416  CA  CYS A  99       0.268   2.113  65.866  1.00 98.90           C  
ATOM   1417  C   CYS A  99      -0.966   2.999  65.676  1.00 98.90           C  
ATOM   1418  O   CYS A  99      -1.759   2.785  64.756  1.00 98.90           O  
ATOM   1419  CB  CYS A  99       1.565   2.655  65.234  1.00 98.90           C  
ATOM   1420  SG  CYS A  99       1.547   2.684  63.418  1.00 98.90           S  
ATOM   1421  H   CYS A  99      -0.518   0.583  64.648  1.00 98.90           H  
ATOM   1422  HA  CYS A  99       0.443   2.130  66.940  1.00 98.90           H  
ATOM   1423  HB3 CYS A  99       2.410   2.049  65.550  1.00 98.90           H  
ATOM   1424  HB2 CYS A  99       1.749   3.669  65.590  1.00 98.90           H  
ATOM   1425  HG  CYS A  99       0.407   3.375  63.267  1.00 98.90           H  
ATOM   1426  N   CYS A 100      -1.148   3.970  66.578  1.00 98.72           N  
ATOM   1427  CA  CYS A 100      -2.213   4.976  66.608  1.00 98.72           C  
ATOM   1428  C   CYS A 100      -3.639   4.381  66.687  1.00 98.72           C  
ATOM   1429  O   CYS A 100      -4.580   5.012  66.205  1.00 98.72           O  
ATOM   1430  CB  CYS A 100      -2.058   6.030  65.484  1.00 98.72           C  
ATOM   1431  SG  CYS A 100      -0.528   6.977  65.737  1.00 98.72           S  
ATOM   1432  H   CYS A 100      -0.468   4.056  67.326  1.00 98.72           H  
ATOM   1433  HA  CYS A 100      -2.084   5.491  67.560  1.00 98.72           H  
ATOM   1434  HB3 CYS A 100      -2.881   6.745  65.484  1.00 98.72           H  
ATOM   1435  HB2 CYS A 100      -2.036   5.563  64.499  1.00 98.72           H  
ATOM   1436  HG  CYS A 100      -0.985   7.717  66.753  1.00 98.72           H  
ATOM   1437  N   VAL A 101      -3.786   3.196  67.315  1.00 98.76           N  
ATOM   1438  CA  VAL A 101      -5.087   2.590  67.616  1.00 98.76           C  
ATOM   1439  C   VAL A 101      -5.718   3.274  68.842  1.00 98.76           C  
ATOM   1440  O   VAL A 101      -5.046   3.487  69.849  1.00 98.76           O  
ATOM   1441  CB  VAL A 101      -5.019   1.053  67.850  1.00 98.76           C  
ATOM   1442  CG1 VAL A 101      -4.660   0.316  66.557  1.00 98.76           C  
ATOM   1443  CG2 VAL A 101      -4.123   0.574  69.008  1.00 98.76           C  
ATOM   1444  H   VAL A 101      -2.975   2.736  67.706  1.00 98.76           H  
ATOM   1445  HA  VAL A 101      -5.742   2.757  66.757  1.00 98.76           H  
ATOM   1446  HB  VAL A 101      -6.030   0.727  68.099  1.00 98.76           H  
ATOM   1447 HG11 VAL A 101      -4.673  -0.765  66.701  1.00 98.76           H  
ATOM   1448 HG12 VAL A 101      -5.377   0.548  65.771  1.00 98.76           H  
ATOM   1449 HG13 VAL A 101      -3.667   0.594  66.200  1.00 98.76           H  
ATOM   1450 HG21 VAL A 101      -4.095  -0.515  69.055  1.00 98.76           H  
ATOM   1451 HG22 VAL A 101      -3.096   0.906  68.881  1.00 98.76           H  
ATOM   1452 HG23 VAL A 101      -4.487   0.921  69.974  1.00 98.76           H  
ATOM   1453  N   LYS A 102      -6.992   3.651  68.693  1.00 98.24           N  
ATOM   1454  CA  LYS A 102      -7.727   4.531  69.601  1.00 98.24           C  
ATOM   1455  C   LYS A 102      -8.795   3.775  70.410  1.00 98.24           C  
ATOM   1456  O   LYS A 102      -9.393   4.387  71.295  1.00 98.24           O  
ATOM   1457  CB  LYS A 102      -8.404   5.643  68.763  1.00 98.24           C  
ATOM   1458  CG  LYS A 102      -7.442   6.426  67.848  1.00 98.24           C  
ATOM   1459  CD  LYS A 102      -8.147   7.496  67.004  1.00 98.24           C  
ATOM   1460  CE  LYS A 102      -7.139   8.347  66.217  1.00 98.24           C  
ATOM   1461  NZ  LYS A 102      -7.798   9.291  65.298  1.00 98.24           N1+
ATOM   1462  H   LYS A 102      -7.483   3.419  67.836  1.00 98.24           H  
ATOM   1463  HA  LYS A 102      -7.046   4.995  70.316  1.00 98.24           H  
ATOM   1464  HB3 LYS A 102      -8.906   6.345  69.430  1.00 98.24           H  
ATOM   1465  HB2 LYS A 102      -9.188   5.207  68.143  1.00 98.24           H  
ATOM   1466  HG3 LYS A 102      -6.940   5.742  67.166  1.00 98.24           H  
ATOM   1467  HG2 LYS A 102      -6.657   6.885  68.446  1.00 98.24           H  
ATOM   1468  HD3 LYS A 102      -8.750   8.134  67.651  1.00 98.24           H  
ATOM   1469  HD2 LYS A 102      -8.840   7.005  66.318  1.00 98.24           H  
ATOM   1470  HE3 LYS A 102      -6.468   7.710  65.638  1.00 98.24           H  
ATOM   1471  HE2 LYS A 102      -6.526   8.914  66.915  1.00 98.24           H  
ATOM   1472  HZ1 LYS A 102      -8.404   9.909  65.819  1.00 98.24           H  
ATOM   1473  HZ2 LYS A 102      -7.094   9.838  64.822  1.00 98.24           H  
ATOM   1474  HZ3 LYS A 102      -8.342   8.782  64.616  1.00 98.24           H  
ATOM   1475  N   ARG A 103      -9.044   2.496  70.074  1.00 98.34           N  
ATOM   1476  CA  ARG A 103     -10.128   1.681  70.627  1.00 98.34           C  
ATOM   1477  C   ARG A 103      -9.680   0.283  71.074  1.00 98.34           C  
ATOM   1478  O   ARG A 103     -10.407  -0.325  71.854  1.00 98.34           O  
ATOM   1479  CB  ARG A 103     -11.264   1.550  69.591  1.00 98.34           C  
ATOM   1480  CG  ARG A 103     -11.886   2.893  69.160  1.00 98.34           C  
ATOM   1481  CD  ARG A 103     -13.095   2.727  68.225  1.00 98.34           C  
ATOM   1482  NE  ARG A 103     -14.287   2.206  68.927  1.00 98.34           N  
ATOM   1483  CZ  ARG A 103     -15.283   1.454  68.419  1.00 98.34           C  
ATOM   1484  NH1 ARG A 103     -15.299   1.049  67.139  1.00 98.34           N  
ATOM   1485  NH2 ARG A 103     -16.296   1.101  69.220  1.00 98.34           N1+
ATOM   1486  H   ARG A 103      -8.527   2.090  69.307  1.00 98.34           H  
ATOM   1487  HA  ARG A 103     -10.537   2.164  71.516  1.00 98.34           H  
ATOM   1488  HB3 ARG A 103     -12.046   0.910  70.001  1.00 98.34           H  
ATOM   1489  HB2 ARG A 103     -10.891   1.032  68.706  1.00 98.34           H  
ATOM   1490  HG3 ARG A 103     -11.161   3.564  68.702  1.00 98.34           H  
ATOM   1491  HG2 ARG A 103     -12.213   3.393  70.073  1.00 98.34           H  
ATOM   1492  HD3 ARG A 103     -12.817   1.976  67.486  1.00 98.34           H  
ATOM   1493  HD2 ARG A 103     -13.304   3.639  67.665  1.00 98.34           H  
ATOM   1494  HE  ARG A 103     -14.354   2.468  69.901  1.00 98.34           H  
ATOM   1495 HH12 ARG A 103     -16.060   0.491  66.782  1.00 98.34           H  
ATOM   1496 HH11 ARG A 103     -14.542   1.310  66.522  1.00 98.34           H  
ATOM   1497 HH22 ARG A 103     -17.056   0.537  68.868  1.00 98.34           H  
ATOM   1498 HH21 ARG A 103     -16.348   1.438  70.174  1.00 98.34           H  
ATOM   1499  N   VAL A 104      -8.530  -0.226  70.598  1.00 98.68           N  
ATOM   1500  CA  VAL A 104      -8.013  -1.549  70.970  1.00 98.68           C  
ATOM   1501  C   VAL A 104      -7.579  -1.554  72.451  1.00 98.68           C  
ATOM   1502  O   VAL A 104      -6.667  -0.805  72.805  1.00 98.68           O  
ATOM   1503  CB  VAL A 104      -6.805  -1.954  70.075  1.00 98.68           C  
ATOM   1504  CG1 VAL A 104      -6.085  -3.245  70.509  1.00 98.68           C  
ATOM   1505  CG2 VAL A 104      -7.215  -2.083  68.597  1.00 98.68           C  
ATOM   1506  H   VAL A 104      -7.957   0.319  69.970  1.00 98.68           H  
ATOM   1507  HA  VAL A 104      -8.809  -2.284  70.830  1.00 98.68           H  
ATOM   1508  HB  VAL A 104      -6.071  -1.150  70.133  1.00 98.68           H  
ATOM   1509 HG11 VAL A 104      -5.270  -3.475  69.825  1.00 98.68           H  
ATOM   1510 HG12 VAL A 104      -5.639  -3.154  71.497  1.00 98.68           H  
ATOM   1511 HG13 VAL A 104      -6.765  -4.098  70.522  1.00 98.68           H  
ATOM   1512 HG21 VAL A 104      -6.358  -2.322  67.967  1.00 98.68           H  
ATOM   1513 HG22 VAL A 104      -7.955  -2.871  68.461  1.00 98.68           H  
ATOM   1514 HG23 VAL A 104      -7.644  -1.157  68.218  1.00 98.68           H  
ATOM   1515  N   ARG A 105      -8.262  -2.372  73.276  1.00 98.67           N  
ATOM   1516  CA  ARG A 105      -8.071  -2.467  74.730  1.00 98.67           C  
ATOM   1517  C   ARG A 105      -6.625  -2.798  75.136  1.00 98.67           C  
ATOM   1518  O   ARG A 105      -6.089  -2.152  76.037  1.00 98.67           O  
ATOM   1519  CB  ARG A 105      -9.056  -3.502  75.323  1.00 98.67           C  
ATOM   1520  CG  ARG A 105      -8.958  -3.675  76.856  1.00 98.67           C  
ATOM   1521  CD  ARG A 105      -9.780  -4.854  77.396  1.00 98.67           C  
ATOM   1522  NE  ARG A 105      -9.376  -5.183  78.779  1.00 98.67           N  
ATOM   1523  CZ  ARG A 105     -10.118  -5.285  79.899  1.00 98.67           C  
ATOM   1524  NH1 ARG A 105     -11.445  -5.085  79.913  1.00 98.67           N  
ATOM   1525  NH2 ARG A 105      -9.501  -5.604  81.043  1.00 98.67           N1+
ATOM   1526  H   ARG A 105      -9.001  -2.949  72.896  1.00 98.67           H  
ATOM   1527  HA  ARG A 105      -8.321  -1.493  75.151  1.00 98.67           H  
ATOM   1528  HB3 ARG A 105      -8.867  -4.469  74.856  1.00 98.67           H  
ATOM   1529  HB2 ARG A 105     -10.077  -3.234  75.052  1.00 98.67           H  
ATOM   1530  HG3 ARG A 105      -9.372  -2.758  77.277  1.00 98.67           H  
ATOM   1531  HG2 ARG A 105      -7.936  -3.728  77.228  1.00 98.67           H  
ATOM   1532  HD3 ARG A 105      -9.739  -5.722  76.739  1.00 98.67           H  
ATOM   1533  HD2 ARG A 105     -10.822  -4.536  77.417  1.00 98.67           H  
ATOM   1534  HE  ARG A 105      -8.382  -5.347  78.881  1.00 98.67           H  
ATOM   1535 HH12 ARG A 105     -11.970  -5.168  80.771  1.00 98.67           H  
ATOM   1536 HH11 ARG A 105     -11.924  -4.841  79.059  1.00 98.67           H  
ATOM   1537 HH22 ARG A 105     -10.021  -5.686  81.904  1.00 98.67           H  
ATOM   1538 HH21 ARG A 105      -8.496  -5.732  81.062  1.00 98.67           H  
ATOM   1539  N   ASN A 106      -6.048  -3.806  74.462  1.00 98.88           N  
ATOM   1540  CA  ASN A 106      -4.716  -4.338  74.730  1.00 98.88           C  
ATOM   1541  C   ASN A 106      -3.931  -4.388  73.405  1.00 98.88           C  
ATOM   1542  O   ASN A 106      -3.991  -5.408  72.717  1.00 98.88           O  
ATOM   1543  CB  ASN A 106      -4.848  -5.736  75.384  1.00 98.88           C  
ATOM   1544  CG  ASN A 106      -5.413  -5.701  76.808  1.00 98.88           C  
ATOM   1545  ND2 ASN A 106      -4.618  -5.219  77.764  1.00 98.88           N  
ATOM   1546  OD1 ASN A 106      -6.549  -6.108  77.039  1.00 98.88           O  
ATOM   1547  H   ASN A 106      -6.567  -4.266  73.728  1.00 98.88           H  
ATOM   1548  HA  ASN A 106      -4.211  -3.684  75.439  1.00 98.88           H  
ATOM   1549  HB3 ASN A 106      -3.869  -6.211  75.437  1.00 98.88           H  
ATOM   1550  HB2 ASN A 106      -5.471  -6.385  74.767  1.00 98.88           H  
ATOM   1551 HD22 ASN A 106      -4.954  -5.135  78.717  1.00 98.88           H  
ATOM   1552 HD21 ASN A 106      -3.682  -4.904  77.536  1.00 98.88           H  
ATOM   1553  N   PRO A 107      -3.227  -3.284  73.054  1.00 98.94           N  
ATOM   1554  CA  PRO A 107      -2.376  -3.193  71.849  1.00 98.94           C  
ATOM   1555  C   PRO A 107      -1.342  -4.310  71.605  1.00 98.94           C  
ATOM   1556  O   PRO A 107      -1.101  -4.621  70.440  1.00 98.94           O  
ATOM   1557  CB  PRO A 107      -1.691  -1.831  71.996  1.00 98.94           C  
ATOM   1558  CG  PRO A 107      -2.699  -0.989  72.742  1.00 98.94           C  
ATOM   1559  CD  PRO A 107      -3.322  -1.977  73.713  1.00 98.94           C  
ATOM   1560  HA  PRO A 107      -3.050  -3.157  70.991  1.00 98.94           H  
ATOM   1561  HB3 PRO A 107      -1.399  -1.387  71.044  1.00 98.94           H  
ATOM   1562  HB2 PRO A 107      -0.803  -1.924  72.619  1.00 98.94           H  
ATOM   1563  HG3 PRO A 107      -3.454  -0.625  72.043  1.00 98.94           H  
ATOM   1564  HG2 PRO A 107      -2.249  -0.141  73.252  1.00 98.94           H  
ATOM   1565  HD2 PRO A 107      -2.763  -1.992  74.646  1.00 98.94           H  
ATOM   1566  HD3 PRO A 107      -4.343  -1.677  73.937  1.00 98.94           H  
ATOM   1567  N   VAL A 108      -0.762  -4.903  72.667  1.00 98.97           N  
ATOM   1568  CA  VAL A 108       0.201  -6.005  72.546  1.00 98.97           C  
ATOM   1569  C   VAL A 108      -0.446  -7.330  72.093  1.00 98.97           C  
ATOM   1570  O   VAL A 108       0.233  -8.123  71.444  1.00 98.97           O  
ATOM   1571  CB  VAL A 108       1.002  -6.253  73.856  1.00 98.97           C  
ATOM   1572  CG1 VAL A 108       0.230  -7.007  74.963  1.00 98.97           C  
ATOM   1573  CG2 VAL A 108       2.345  -6.963  73.589  1.00 98.97           C  
ATOM   1574  H   VAL A 108      -0.958  -4.574  73.606  1.00 98.97           H  
ATOM   1575  HA  VAL A 108       0.917  -5.712  71.776  1.00 98.97           H  
ATOM   1576  HB  VAL A 108       1.246  -5.266  74.244  1.00 98.97           H  
ATOM   1577 HG11 VAL A 108       0.759  -6.956  75.913  1.00 98.97           H  
ATOM   1578 HG12 VAL A 108      -0.761  -6.585  75.116  1.00 98.97           H  
ATOM   1579 HG13 VAL A 108       0.104  -8.064  74.730  1.00 98.97           H  
ATOM   1580 HG21 VAL A 108       2.930  -7.050  74.502  1.00 98.97           H  
ATOM   1581 HG22 VAL A 108       2.208  -7.972  73.200  1.00 98.97           H  
ATOM   1582 HG23 VAL A 108       2.949  -6.408  72.870  1.00 98.97           H  
ATOM   1583  N   LEU A 109      -1.743  -7.530  72.397  1.00 98.96           N  
ATOM   1584  CA  LEU A 109      -2.524  -8.659  71.889  1.00 98.96           C  
ATOM   1585  C   LEU A 109      -2.826  -8.500  70.391  1.00 98.96           C  
ATOM   1586  O   LEU A 109      -2.789  -9.500  69.680  1.00 98.96           O  
ATOM   1587  CB  LEU A 109      -3.835  -8.849  72.686  1.00 98.96           C  
ATOM   1588  CG  LEU A 109      -3.670  -9.121  74.200  1.00 98.96           C  
ATOM   1589  CD1 LEU A 109      -5.051  -9.246  74.878  1.00 98.96           C  
ATOM   1590  CD2 LEU A 109      -2.764 -10.329  74.514  1.00 98.96           C  
ATOM   1591  H   LEU A 109      -2.249  -6.832  72.924  1.00 98.96           H  
ATOM   1592  HA  LEU A 109      -1.918  -9.559  71.997  1.00 98.96           H  
ATOM   1593  HB3 LEU A 109      -4.390  -9.682  72.250  1.00 98.96           H  
ATOM   1594  HB2 LEU A 109      -4.469  -7.973  72.549  1.00 98.96           H  
ATOM   1595  HG  LEU A 109      -3.186  -8.245  74.632  1.00 98.96           H  
ATOM   1596 HD11 LEU A 109      -5.109  -8.612  75.762  1.00 98.96           H  
ATOM   1597 HD12 LEU A 109      -5.862  -8.941  74.216  1.00 98.96           H  
ATOM   1598 HD13 LEU A 109      -5.273 -10.265  75.195  1.00 98.96           H  
ATOM   1599 HD21 LEU A 109      -3.186 -10.987  75.273  1.00 98.96           H  
ATOM   1600 HD22 LEU A 109      -2.572 -10.946  73.637  1.00 98.96           H  
ATOM   1601 HD23 LEU A 109      -1.803  -9.985  74.896  1.00 98.96           H  
ATOM   1602  N   ALA A 110      -3.069  -7.259  69.928  1.00 98.96           N  
ATOM   1603  CA  ALA A 110      -3.220  -6.937  68.508  1.00 98.96           C  
ATOM   1604  C   ALA A 110      -1.908  -7.084  67.728  1.00 98.96           C  
ATOM   1605  O   ALA A 110      -1.941  -7.632  66.631  1.00 98.96           O  
ATOM   1606  CB  ALA A 110      -3.839  -5.545  68.343  1.00 98.96           C  
ATOM   1607  H   ALA A 110      -3.080  -6.480  70.571  1.00 98.96           H  
ATOM   1608  HA  ALA A 110      -3.909  -7.652  68.064  1.00 98.96           H  
ATOM   1609  HB1 ALA A 110      -4.008  -5.316  67.291  1.00 98.96           H  
ATOM   1610  HB2 ALA A 110      -4.808  -5.499  68.839  1.00 98.96           H  
ATOM   1611  HB3 ALA A 110      -3.207  -4.763  68.762  1.00 98.96           H  
ATOM   1612  N   ALA A 111      -0.781  -6.676  68.334  1.00 98.97           N  
ATOM   1613  CA  ALA A 111       0.568  -6.907  67.822  1.00 98.97           C  
ATOM   1614  C   ALA A 111       0.933  -8.402  67.735  1.00 98.97           C  
ATOM   1615  O   ALA A 111       1.573  -8.802  66.766  1.00 98.97           O  
ATOM   1616  CB  ALA A 111       1.570  -6.149  68.703  1.00 98.97           C  
ATOM   1617  H   ALA A 111      -0.843  -6.211  69.231  1.00 98.97           H  
ATOM   1618  HA  ALA A 111       0.616  -6.488  66.815  1.00 98.97           H  
ATOM   1619  HB1 ALA A 111       2.576  -6.239  68.304  1.00 98.97           H  
ATOM   1620  HB2 ALA A 111       1.331  -5.086  68.755  1.00 98.97           H  
ATOM   1621  HB3 ALA A 111       1.591  -6.539  69.720  1.00 98.97           H  
ATOM   1622  N   ARG A 112       0.491  -9.206  68.719  1.00 98.96           N  
ATOM   1623  CA  ARG A 112       0.677 -10.660  68.764  1.00 98.96           C  
ATOM   1624  C   ARG A 112      -0.148 -11.400  67.695  1.00 98.96           C  
ATOM   1625  O   ARG A 112       0.340 -12.389  67.153  1.00 98.96           O  
ATOM   1626  CB  ARG A 112       0.400 -11.159  70.202  1.00 98.96           C  
ATOM   1627  CG  ARG A 112       0.556 -12.672  70.449  1.00 98.96           C  
ATOM   1628  CD  ARG A 112       1.992 -13.202  70.273  1.00 98.96           C  
ATOM   1629  NE  ARG A 112       2.041 -14.671  70.363  1.00 98.96           N  
ATOM   1630  CZ  ARG A 112       2.141 -15.454  71.454  1.00 98.96           C  
ATOM   1631  NH1 ARG A 112       2.234 -14.967  72.697  1.00 98.96           N  
ATOM   1632  NH2 ARG A 112       2.142 -16.781  71.296  1.00 98.96           N1+
ATOM   1633  H   ARG A 112      -0.004  -8.801  69.502  1.00 98.96           H  
ATOM   1634  HA  ARG A 112       1.723 -10.859  68.530  1.00 98.96           H  
ATOM   1635  HB3 ARG A 112      -0.616 -10.883  70.481  1.00 98.96           H  
ATOM   1636  HB2 ARG A 112       1.052 -10.628  70.896  1.00 98.96           H  
ATOM   1637  HG3 ARG A 112      -0.163 -13.259  69.875  1.00 98.96           H  
ATOM   1638  HG2 ARG A 112       0.278 -12.825  71.493  1.00 98.96           H  
ATOM   1639  HD3 ARG A 112       2.613 -12.823  71.082  1.00 98.96           H  
ATOM   1640  HD2 ARG A 112       2.456 -12.850  69.352  1.00 98.96           H  
ATOM   1641  HE  ARG A 112       1.904 -15.148  69.481  1.00 98.96           H  
ATOM   1642 HH12 ARG A 112       2.325 -15.605  73.477  1.00 98.96           H  
ATOM   1643 HH11 ARG A 112       2.239 -13.969  72.861  1.00 98.96           H  
ATOM   1644 HH22 ARG A 112       2.263 -17.390  72.098  1.00 98.96           H  
ATOM   1645 HH21 ARG A 112       1.978 -17.186  70.381  1.00 98.96           H  
ATOM   1646  N   ARG A 113      -1.347 -10.885  67.369  1.00 98.90           N  
ATOM   1647  CA  ARG A 113      -2.160 -11.371  66.254  1.00 98.90           C  
ATOM   1648  C   ARG A 113      -1.597 -10.963  64.883  1.00 98.90           C  
ATOM   1649  O   ARG A 113      -1.785 -11.729  63.944  1.00 98.90           O  
ATOM   1650  CB  ARG A 113      -3.624 -10.908  66.406  1.00 98.90           C  
ATOM   1651  CG  ARG A 113      -4.415 -11.567  67.551  1.00 98.90           C  
ATOM   1652  CD  ARG A 113      -4.463 -13.101  67.467  1.00 98.90           C  
ATOM   1653  NE  ARG A 113      -5.426 -13.674  68.422  1.00 98.90           N  
ATOM   1654  CZ  ARG A 113      -5.672 -14.982  68.634  1.00 98.90           C  
ATOM   1655  NH1 ARG A 113      -5.027 -15.949  67.962  1.00 98.90           N  
ATOM   1656  NH2 ARG A 113      -6.590 -15.327  69.545  1.00 98.90           N1+
ATOM   1657  H   ARG A 113      -1.698 -10.078  67.867  1.00 98.90           H  
ATOM   1658  HA  ARG A 113      -2.137 -12.462  66.265  1.00 98.90           H  
ATOM   1659  HB3 ARG A 113      -4.155 -11.140  65.483  1.00 98.90           H  
ATOM   1660  HB2 ARG A 113      -3.666  -9.823  66.508  1.00 98.90           H  
ATOM   1661  HG3 ARG A 113      -5.410 -11.135  67.657  1.00 98.90           H  
ATOM   1662  HG2 ARG A 113      -3.890 -11.321  68.470  1.00 98.90           H  
ATOM   1663  HD3 ARG A 113      -3.501 -13.487  67.807  1.00 98.90           H  
ATOM   1664  HD2 ARG A 113      -4.603 -13.457  66.446  1.00 98.90           H  
ATOM   1665  HE  ARG A 113      -5.945 -13.001  68.968  1.00 98.90           H  
ATOM   1666 HH12 ARG A 113      -5.223 -16.923  68.138  1.00 98.90           H  
ATOM   1667 HH11 ARG A 113      -4.315 -15.705  67.287  1.00 98.90           H  
ATOM   1668 HH22 ARG A 113      -6.792 -16.300  69.723  1.00 98.90           H  
ATOM   1669 HH21 ARG A 113      -7.093 -14.618  70.059  1.00 98.90           H  
ATOM   1670  N   VAL A 114      -0.898  -9.819  64.765  1.00 98.93           N  
ATOM   1671  CA  VAL A 114      -0.197  -9.443  63.528  1.00 98.93           C  
ATOM   1672  C   VAL A 114       1.024 -10.359  63.267  1.00 98.93           C  
ATOM   1673  O   VAL A 114       1.272 -10.698  62.112  1.00 98.93           O  
ATOM   1674  CB  VAL A 114       0.219  -7.939  63.513  1.00 98.93           C  
ATOM   1675  CG1 VAL A 114       1.152  -7.520  62.358  1.00 98.93           C  
ATOM   1676  CG2 VAL A 114      -1.021  -7.031  63.454  1.00 98.93           C  
ATOM   1677  H   VAL A 114      -0.789  -9.202  65.558  1.00 98.93           H  
ATOM   1678  HA  VAL A 114      -0.890  -9.595  62.697  1.00 98.93           H  
ATOM   1679  HB  VAL A 114       0.738  -7.722  64.447  1.00 98.93           H  
ATOM   1680 HG11 VAL A 114       1.380  -6.454  62.402  1.00 98.93           H  
ATOM   1681 HG12 VAL A 114       2.103  -8.045  62.378  1.00 98.93           H  
ATOM   1682 HG13 VAL A 114       0.692  -7.714  61.389  1.00 98.93           H  
ATOM   1683 HG21 VAL A 114      -0.751  -5.978  63.524  1.00 98.93           H  
ATOM   1684 HG22 VAL A 114      -1.563  -7.176  62.520  1.00 98.93           H  
ATOM   1685 HG23 VAL A 114      -1.722  -7.234  64.256  1.00 98.93           H  
ATOM   1686  N   LEU A 115       1.709 -10.794  64.341  1.00 98.81           N  
ATOM   1687  CA  LEU A 115       2.821 -11.749  64.306  1.00 98.81           C  
ATOM   1688  C   LEU A 115       2.376 -13.149  63.838  1.00 98.81           C  
ATOM   1689  O   LEU A 115       3.033 -13.726  62.973  1.00 98.81           O  
ATOM   1690  CB  LEU A 115       3.510 -11.765  65.699  1.00 98.81           C  
ATOM   1691  CG  LEU A 115       4.864 -12.513  65.800  1.00 98.81           C  
ATOM   1692  CD1 LEU A 115       5.657 -12.018  67.022  1.00 98.81           C  
ATOM   1693  CD2 LEU A 115       4.735 -14.050  65.852  1.00 98.81           C  
ATOM   1694  H   LEU A 115       1.439 -10.468  65.259  1.00 98.81           H  
ATOM   1695  HA  LEU A 115       3.543 -11.372  63.579  1.00 98.81           H  
ATOM   1696  HB3 LEU A 115       2.829 -12.142  66.461  1.00 98.81           H  
ATOM   1697  HB2 LEU A 115       3.690 -10.725  65.973  1.00 98.81           H  
ATOM   1698  HG  LEU A 115       5.453 -12.256  64.920  1.00 98.81           H  
ATOM   1699 HD11 LEU A 115       6.606 -12.544  67.121  1.00 98.81           H  
ATOM   1700 HD12 LEU A 115       5.882 -10.957  66.942  1.00 98.81           H  
ATOM   1701 HD13 LEU A 115       5.096 -12.170  67.945  1.00 98.81           H  
ATOM   1702 HD21 LEU A 115       5.337 -14.489  66.649  1.00 98.81           H  
ATOM   1703 HD22 LEU A 115       3.709 -14.372  66.023  1.00 98.81           H  
ATOM   1704 HD23 LEU A 115       5.071 -14.500  64.917  1.00 98.81           H  
ATOM   1705  N   GLU A 116       1.283 -13.665  64.428  1.00 98.57           N  
ATOM   1706  CA  GLU A 116       0.803 -15.034  64.224  1.00 98.57           C  
ATOM   1707  C   GLU A 116      -0.153 -15.209  63.035  1.00 98.57           C  
ATOM   1708  O   GLU A 116      -0.072 -16.234  62.359  1.00 98.57           O  
ATOM   1709  CB  GLU A 116       0.079 -15.515  65.497  1.00 98.57           C  
ATOM   1710  CG  GLU A 116       1.003 -15.712  66.711  1.00 98.57           C  
ATOM   1711  CD  GLU A 116       0.256 -16.303  67.913  1.00 98.57           C  
ATOM   1712  OE1 GLU A 116       0.769 -17.304  68.459  1.00 98.57           O  
ATOM   1713  OE2 GLU A 116      -0.794 -15.737  68.293  1.00 98.57           O1-
ATOM   1714  H   GLU A 116       0.807 -13.129  65.141  1.00 98.57           H  
ATOM   1715  HA  GLU A 116       1.659 -15.690  64.054  1.00 98.57           H  
ATOM   1716  HB3 GLU A 116      -0.442 -16.453  65.295  1.00 98.57           H  
ATOM   1717  HB2 GLU A 116      -0.698 -14.792  65.751  1.00 98.57           H  
ATOM   1718  HG3 GLU A 116       1.448 -14.764  67.012  1.00 98.57           H  
ATOM   1719  HG2 GLU A 116       1.834 -16.362  66.432  1.00 98.57           H  
ATOM   1720  N   CYS A 117      -1.083 -14.259  62.857  1.00 98.24           N  
ATOM   1721  CA  CYS A 117      -2.291 -14.420  62.040  1.00 98.24           C  
ATOM   1722  C   CYS A 117      -2.311 -13.453  60.839  1.00 98.24           C  
ATOM   1723  O   CYS A 117      -3.389 -13.172  60.314  1.00 98.24           O  
ATOM   1724  CB  CYS A 117      -3.576 -14.274  62.891  1.00 98.24           C  
ATOM   1725  SG  CYS A 117      -3.613 -15.468  64.260  1.00 98.24           S  
ATOM   1726  H   CYS A 117      -1.058 -13.424  63.429  1.00 98.24           H  
ATOM   1727  HA  CYS A 117      -2.312 -15.420  61.604  1.00 98.24           H  
ATOM   1728  HB3 CYS A 117      -4.462 -14.453  62.281  1.00 98.24           H  
ATOM   1729  HB2 CYS A 117      -3.675 -13.269  63.299  1.00 98.24           H  
ATOM   1730  HG  CYS A 117      -2.530 -14.994  64.883  1.00 98.24           H  
ATOM   1731  N   SER A 118      -1.132 -12.982  60.396  1.00 97.23           N  
ATOM   1732  CA  SER A 118      -0.980 -12.189  59.177  1.00 97.23           C  
ATOM   1733  C   SER A 118       0.425 -12.371  58.588  1.00 97.23           C  
ATOM   1734  O   SER A 118       1.363 -12.716  59.308  1.00 97.23           O  
ATOM   1735  CB  SER A 118      -1.365 -10.707  59.436  1.00 97.23           C  
ATOM   1736  OG  SER A 118      -0.288  -9.888  59.847  1.00 97.23           O  
ATOM   1737  H   SER A 118      -0.274 -13.247  60.860  1.00 97.23           H  
ATOM   1738  HA  SER A 118      -1.680 -12.593  58.442  1.00 97.23           H  
ATOM   1739  HB3 SER A 118      -2.164 -10.628  60.171  1.00 97.23           H  
ATOM   1740  HB2 SER A 118      -1.757 -10.273  58.516  1.00 97.23           H  
ATOM   1741  HG  SER A 118       0.105 -10.261  60.645  1.00 97.23           H  
ATOM   1742  N   GLU A 119       0.534 -12.071  57.284  1.00 95.53           N  
ATOM   1743  CA  GLU A 119       1.784 -12.024  56.521  1.00 95.53           C  
ATOM   1744  C   GLU A 119       2.455 -10.634  56.596  1.00 95.53           C  
ATOM   1745  O   GLU A 119       3.220 -10.291  55.695  1.00 95.53           O  
ATOM   1746  CB  GLU A 119       1.488 -12.434  55.055  1.00 95.53           C  
ATOM   1747  CG  GLU A 119       0.810 -13.815  54.879  1.00 95.53           C  
ATOM   1748  CD  GLU A 119       1.634 -15.025  55.355  1.00 95.53           C  
ATOM   1749  OE1 GLU A 119       0.992 -15.999  55.804  1.00 95.53           O  
ATOM   1750  OE2 GLU A 119       2.881 -14.978  55.250  1.00 95.53           O1-
ATOM   1751  H   GLU A 119      -0.293 -11.800  56.772  1.00 95.53           H  
ATOM   1752  HA  GLU A 119       2.494 -12.735  56.948  1.00 95.53           H  
ATOM   1753  HB3 GLU A 119       2.408 -12.416  54.468  1.00 95.53           H  
ATOM   1754  HB2 GLU A 119       0.846 -11.679  54.598  1.00 95.53           H  
ATOM   1755  HG3 GLU A 119       0.599 -13.967  53.820  1.00 95.53           H  
ATOM   1756  HG2 GLU A 119      -0.162 -13.816  55.374  1.00 95.53           H  
ATOM   1757  N   HIS A 120       2.134  -9.850  57.641  1.00 98.28           N  
ATOM   1758  CA  HIS A 120       2.534  -8.455  57.827  1.00 98.28           C  
ATOM   1759  C   HIS A 120       3.167  -8.251  59.211  1.00 98.28           C  
ATOM   1760  O   HIS A 120       2.965  -9.075  60.103  1.00 98.28           O  
ATOM   1761  CB  HIS A 120       1.304  -7.551  57.611  1.00 98.28           C  
ATOM   1762  CG  HIS A 120       0.617  -7.747  56.278  1.00 98.28           C  
ATOM   1763  CD2 HIS A 120      -0.673  -8.107  55.952  1.00 98.28           C  
ATOM   1764  ND1 HIS A 120       1.283  -7.631  55.071  1.00 98.28           N  
ATOM   1765  CE1 HIS A 120       0.403  -7.897  54.103  1.00 98.28           C  
ATOM   1766  NE2 HIS A 120      -0.809  -8.185  54.563  1.00 98.28           N  
ATOM   1767  H   HIS A 120       1.524 -10.218  58.358  1.00 98.28           H  
ATOM   1768  HA  HIS A 120       3.281  -8.185  57.089  1.00 98.28           H  
ATOM   1769  HB3 HIS A 120       1.589  -6.501  57.691  1.00 98.28           H  
ATOM   1770  HB2 HIS A 120       0.575  -7.731  58.399  1.00 98.28           H  
ATOM   1771  HD2 HIS A 120      -1.504  -8.332  56.603  1.00 98.28           H  
ATOM   1772  HD1 HIS A 120       2.266  -7.415  54.948  1.00 98.28           H  
ATOM   1773  HE1 HIS A 120       0.653  -7.883  53.053  1.00 98.28           H  
ATOM   1774  N   VAL A 121       3.939  -7.159  59.350  1.00 98.90           N  
ATOM   1775  CA  VAL A 121       4.715  -6.838  60.554  1.00 98.90           C  
ATOM   1776  C   VAL A 121       4.241  -5.534  61.239  1.00 98.90           C  
ATOM   1777  O   VAL A 121       4.529  -5.363  62.423  1.00 98.90           O  
ATOM   1778  CB  VAL A 121       6.243  -6.770  60.225  1.00 98.90           C  
ATOM   1779  CG1 VAL A 121       7.154  -6.203  61.336  1.00 98.90           C  
ATOM   1780  CG2 VAL A 121       6.785  -8.156  59.827  1.00 98.90           C  
ATOM   1781  H   VAL A 121       4.064  -6.540  58.562  1.00 98.90           H  
ATOM   1782  HA  VAL A 121       4.578  -7.624  61.297  1.00 98.90           H  
ATOM   1783  HB  VAL A 121       6.364  -6.132  59.349  1.00 98.90           H  
ATOM   1784 HG11 VAL A 121       8.208  -6.303  61.075  1.00 98.90           H  
ATOM   1785 HG12 VAL A 121       6.979  -5.145  61.522  1.00 98.90           H  
ATOM   1786 HG13 VAL A 121       6.992  -6.729  62.276  1.00 98.90           H  
ATOM   1787 HG21 VAL A 121       7.811  -8.086  59.468  1.00 98.90           H  
ATOM   1788 HG22 VAL A 121       6.779  -8.843  60.671  1.00 98.90           H  
ATOM   1789 HG23 VAL A 121       6.196  -8.613  59.034  1.00 98.90           H  
ATOM   1790  N   LEU A 122       3.496  -4.661  60.538  1.00 98.95           N  
ATOM   1791  CA  LEU A 122       2.947  -3.427  61.111  1.00 98.95           C  
ATOM   1792  C   LEU A 122       1.642  -3.040  60.405  1.00 98.95           C  
ATOM   1793  O   LEU A 122       1.586  -3.046  59.174  1.00 98.95           O  
ATOM   1794  CB  LEU A 122       4.007  -2.294  61.060  1.00 98.95           C  
ATOM   1795  CG  LEU A 122       3.592  -0.900  61.606  1.00 98.95           C  
ATOM   1796  CD1 LEU A 122       3.213  -0.906  63.095  1.00 98.95           C  
ATOM   1797  CD2 LEU A 122       4.680   0.155  61.338  1.00 98.95           C  
ATOM   1798  H   LEU A 122       3.260  -4.846  59.574  1.00 98.95           H  
ATOM   1799  HA  LEU A 122       2.703  -3.625  62.155  1.00 98.95           H  
ATOM   1800  HB3 LEU A 122       4.311  -2.172  60.019  1.00 98.95           H  
ATOM   1801  HB2 LEU A 122       4.901  -2.617  61.594  1.00 98.95           H  
ATOM   1802  HG  LEU A 122       2.709  -0.576  61.055  1.00 98.95           H  
ATOM   1803 HD11 LEU A 122       2.761   0.044  63.382  1.00 98.95           H  
ATOM   1804 HD12 LEU A 122       2.488  -1.681  63.329  1.00 98.95           H  
ATOM   1805 HD13 LEU A 122       4.089  -1.055  63.726  1.00 98.95           H  
ATOM   1806 HD21 LEU A 122       4.243   1.058  60.910  1.00 98.95           H  
ATOM   1807 HD22 LEU A 122       5.197   0.451  62.251  1.00 98.95           H  
ATOM   1808 HD23 LEU A 122       5.436  -0.205  60.641  1.00 98.95           H  
ATOM   1809  N   PHE A 123       0.651  -2.651  61.221  1.00 98.93           N  
ATOM   1810  CA  PHE A 123      -0.575  -1.966  60.814  1.00 98.93           C  
ATOM   1811  C   PHE A 123      -0.666  -0.586  61.487  1.00 98.93           C  
ATOM   1812  O   PHE A 123       0.059  -0.330  62.449  1.00 98.93           O  
ATOM   1813  CB  PHE A 123      -1.805  -2.829  61.152  1.00 98.93           C  
ATOM   1814  CG  PHE A 123      -2.087  -3.938  60.163  1.00 98.93           C  
ATOM   1815  CD1 PHE A 123      -2.827  -3.660  58.995  1.00 98.93           C  
ATOM   1816  CD2 PHE A 123      -1.493  -5.206  60.317  1.00 98.93           C  
ATOM   1817  CE1 PHE A 123      -3.025  -4.653  58.049  1.00 98.93           C  
ATOM   1818  CE2 PHE A 123      -1.722  -6.195  59.371  1.00 98.93           C  
ATOM   1819  CZ  PHE A 123      -2.484  -5.917  58.243  1.00 98.93           C  
ATOM   1820  H   PHE A 123       0.800  -2.697  62.220  1.00 98.93           H  
ATOM   1821  HA  PHE A 123      -0.555  -1.804  59.740  1.00 98.93           H  
ATOM   1822  HB3 PHE A 123      -2.701  -2.210  61.164  1.00 98.93           H  
ATOM   1823  HB2 PHE A 123      -1.714  -3.250  62.155  1.00 98.93           H  
ATOM   1824  HD1 PHE A 123      -3.251  -2.679  58.837  1.00 98.93           H  
ATOM   1825  HD2 PHE A 123      -0.869  -5.411  61.174  1.00 98.93           H  
ATOM   1826  HE1 PHE A 123      -3.605  -4.438  57.164  1.00 98.93           H  
ATOM   1827  HE2 PHE A 123      -1.302  -7.180  59.511  1.00 98.93           H  
ATOM   1828  HZ  PHE A 123      -2.654  -6.684  57.507  1.00 98.93           H  
ATOM   1829  N   THR A 124      -1.576   0.272  60.993  1.00 98.80           N  
ATOM   1830  CA  THR A 124      -1.815   1.597  61.562  1.00 98.80           C  
ATOM   1831  C   THR A 124      -3.301   2.000  61.508  1.00 98.80           C  
ATOM   1832  O   THR A 124      -4.003   1.631  60.564  1.00 98.80           O  
ATOM   1833  CB  THR A 124      -0.948   2.692  60.871  1.00 98.80           C  
ATOM   1834  CG2 THR A 124      -1.320   3.033  59.417  1.00 98.80           C  
ATOM   1835  OG1 THR A 124      -1.050   3.906  61.587  1.00 98.80           O  
ATOM   1836  H   THR A 124      -2.136   0.022  60.190  1.00 98.80           H  
ATOM   1837  HA  THR A 124      -1.541   1.559  62.615  1.00 98.80           H  
ATOM   1838  HB  THR A 124       0.095   2.377  60.892  1.00 98.80           H  
ATOM   1839 HG21 THR A 124      -0.562   3.667  58.959  1.00 98.80           H  
ATOM   1840 HG22 THR A 124      -1.390   2.142  58.806  1.00 98.80           H  
ATOM   1841 HG23 THR A 124      -2.275   3.555  59.343  1.00 98.80           H  
ATOM   1842  HG1 THR A 124      -0.665   4.611  61.053  1.00 98.80           H  
ATOM   1843  N   GLY A 125      -3.714   2.797  62.513  1.00 98.02           N  
ATOM   1844  CA  GLY A 125      -4.981   3.523  62.600  1.00 98.02           C  
ATOM   1845  C   GLY A 125      -6.198   2.597  62.511  1.00 98.02           C  
ATOM   1846  O   GLY A 125      -6.254   1.569  63.185  1.00 98.02           O  
ATOM   1847  H   GLY A 125      -3.043   3.007  63.242  1.00 98.02           H  
ATOM   1848  HA3 GLY A 125      -5.011   4.279  61.814  1.00 98.02           H  
ATOM   1849  HA2 GLY A 125      -5.014   4.052  63.553  1.00 98.02           H  
ATOM   1850  N   GLU A 126      -7.167   2.990  61.668  1.00 97.63           N  
ATOM   1851  CA  GLU A 126      -8.394   2.251  61.349  1.00 97.63           C  
ATOM   1852  C   GLU A 126      -8.159   0.837  60.787  1.00 97.63           C  
ATOM   1853  O   GLU A 126      -9.003  -0.029  61.001  1.00 97.63           O  
ATOM   1854  CB  GLU A 126      -9.226   3.062  60.337  1.00 97.63           C  
ATOM   1855  CG  GLU A 126      -9.706   4.433  60.865  1.00 97.63           C  
ATOM   1856  CD  GLU A 126     -10.547   5.254  59.871  1.00 97.63           C  
ATOM   1857  OE1 GLU A 126     -11.186   6.215  60.352  1.00 97.63           O  
ATOM   1858  OE2 GLU A 126     -10.544   4.936  58.659  1.00 97.63           O1-
ATOM   1859  H   GLU A 126      -7.053   3.860  61.169  1.00 97.63           H  
ATOM   1860  HA  GLU A 126      -8.966   2.148  62.273  1.00 97.63           H  
ATOM   1861  HB3 GLU A 126     -10.096   2.479  60.029  1.00 97.63           H  
ATOM   1862  HB2 GLU A 126      -8.630   3.210  59.434  1.00 97.63           H  
ATOM   1863  HG3 GLU A 126      -8.850   5.044  61.152  1.00 97.63           H  
ATOM   1864  HG2 GLU A 126     -10.290   4.277  61.774  1.00 97.63           H  
ATOM   1865  N   GLY A 127      -7.026   0.627  60.096  1.00 98.24           N  
ATOM   1866  CA  GLY A 127      -6.645  -0.657  59.518  1.00 98.24           C  
ATOM   1867  C   GLY A 127      -6.117  -1.632  60.581  1.00 98.24           C  
ATOM   1868  O   GLY A 127      -6.320  -2.837  60.446  1.00 98.24           O  
ATOM   1869  H   GLY A 127      -6.376   1.391  59.976  1.00 98.24           H  
ATOM   1870  HA3 GLY A 127      -5.853  -0.459  58.805  1.00 98.24           H  
ATOM   1871  HA2 GLY A 127      -7.476  -1.101  58.967  1.00 98.24           H  
ATOM   1872  N   ALA A 128      -5.484  -1.113  61.649  1.00 98.78           N  
ATOM   1873  CA  ALA A 128      -5.080  -1.881  62.827  1.00 98.78           C  
ATOM   1874  C   ALA A 128      -6.272  -2.245  63.730  1.00 98.78           C  
ATOM   1875  O   ALA A 128      -6.270  -3.342  64.288  1.00 98.78           O  
ATOM   1876  CB  ALA A 128      -4.011  -1.103  63.606  1.00 98.78           C  
ATOM   1877  H   ALA A 128      -5.350  -0.113  61.704  1.00 98.78           H  
ATOM   1878  HA  ALA A 128      -4.630  -2.818  62.493  1.00 98.78           H  
ATOM   1879  HB1 ALA A 128      -3.785  -1.589  64.554  1.00 98.78           H  
ATOM   1880  HB2 ALA A 128      -3.078  -1.035  63.054  1.00 98.78           H  
ATOM   1881  HB3 ALA A 128      -4.328  -0.083  63.814  1.00 98.78           H  
ATOM   1882  N   GLU A 129      -7.276  -1.352  63.827  1.00 98.50           N  
ATOM   1883  CA  GLU A 129      -8.547  -1.609  64.514  1.00 98.50           C  
ATOM   1884  C   GLU A 129      -9.425  -2.632  63.778  1.00 98.50           C  
ATOM   1885  O   GLU A 129     -10.010  -3.487  64.438  1.00 98.50           O  
ATOM   1886  CB  GLU A 129      -9.347  -0.310  64.712  1.00 98.50           C  
ATOM   1887  CG  GLU A 129      -8.682   0.708  65.659  1.00 98.50           C  
ATOM   1888  CD  GLU A 129      -9.515   1.969  65.939  1.00 98.50           C  
ATOM   1889  OE1 GLU A 129      -8.976   2.825  66.670  1.00 98.50           O  
ATOM   1890  OE2 GLU A 129     -10.663   2.078  65.453  1.00 98.50           O1-
ATOM   1891  H   GLU A 129      -7.193  -0.458  63.362  1.00 98.50           H  
ATOM   1892  HA  GLU A 129      -8.320  -2.018  65.500  1.00 98.50           H  
ATOM   1893  HB3 GLU A 129     -10.337  -0.563  65.098  1.00 98.50           H  
ATOM   1894  HB2 GLU A 129      -9.514   0.164  63.743  1.00 98.50           H  
ATOM   1895  HG3 GLU A 129      -7.717   1.014  65.259  1.00 98.50           H  
ATOM   1896  HG2 GLU A 129      -8.478   0.226  66.615  1.00 98.50           H  
ATOM   1897  N   ALA A 130      -9.493  -2.531  62.438  1.00 98.49           N  
ATOM   1898  CA  ALA A 130     -10.225  -3.449  61.564  1.00 98.49           C  
ATOM   1899  C   ALA A 130      -9.633  -4.865  61.567  1.00 98.49           C  
ATOM   1900  O   ALA A 130     -10.396  -5.830  61.556  1.00 98.49           O  
ATOM   1901  CB  ALA A 130     -10.263  -2.881  60.137  1.00 98.49           C  
ATOM   1902  H   ALA A 130      -9.015  -1.769  61.974  1.00 98.49           H  
ATOM   1903  HA  ALA A 130     -11.251  -3.515  61.931  1.00 98.49           H  
ATOM   1904  HB1 ALA A 130     -10.789  -3.551  59.457  1.00 98.49           H  
ATOM   1905  HB2 ALA A 130     -10.780  -1.922  60.111  1.00 98.49           H  
ATOM   1906  HB3 ALA A 130      -9.258  -2.728  59.741  1.00 98.49           H  
ATOM   1907  N   PHE A 131      -8.292  -4.955  61.642  1.00 98.60           N  
ATOM   1908  CA  PHE A 131      -7.566  -6.205  61.835  1.00 98.60           C  
ATOM   1909  C   PHE A 131      -7.833  -6.827  63.218  1.00 98.60           C  
ATOM   1910  O   PHE A 131      -8.149  -8.011  63.279  1.00 98.60           O  
ATOM   1911  CB  PHE A 131      -6.063  -6.003  61.535  1.00 98.60           C  
ATOM   1912  CG  PHE A 131      -5.216  -7.248  61.730  1.00 98.60           C  
ATOM   1913  CD1 PHE A 131      -4.603  -7.509  62.974  1.00 98.60           C  
ATOM   1914  CD2 PHE A 131      -5.219  -8.255  60.741  1.00 98.60           C  
ATOM   1915  CE1 PHE A 131      -3.981  -8.729  63.195  1.00 98.60           C  
ATOM   1916  CE2 PHE A 131      -4.590  -9.467  60.983  1.00 98.60           C  
ATOM   1917  CZ  PHE A 131      -3.971  -9.702  62.203  1.00 98.60           C  
ATOM   1918  H   PHE A 131      -7.735  -4.112  61.623  1.00 98.60           H  
ATOM   1919  HA  PHE A 131      -7.944  -6.912  61.093  1.00 98.60           H  
ATOM   1920  HB3 PHE A 131      -5.658  -5.194  62.144  1.00 98.60           H  
ATOM   1921  HB2 PHE A 131      -5.948  -5.685  60.498  1.00 98.60           H  
ATOM   1922  HD1 PHE A 131      -4.634  -6.773  63.763  1.00 98.60           H  
ATOM   1923  HD2 PHE A 131      -5.725  -8.093  59.801  1.00 98.60           H  
ATOM   1924  HE1 PHE A 131      -3.518  -8.924  64.150  1.00 98.60           H  
ATOM   1925  HE2 PHE A 131      -4.596 -10.239  60.227  1.00 98.60           H  
ATOM   1926  HZ  PHE A 131      -3.499 -10.655  62.382  1.00 98.60           H  
ATOM   1927  N   ALA A 132      -7.743  -6.018  64.290  1.00 98.75           N  
ATOM   1928  CA  ALA A 132      -8.017  -6.431  65.670  1.00 98.75           C  
ATOM   1929  C   ALA A 132      -9.458  -6.930  65.888  1.00 98.75           C  
ATOM   1930  O   ALA A 132      -9.642  -7.943  66.560  1.00 98.75           O  
ATOM   1931  CB  ALA A 132      -7.684  -5.274  66.626  1.00 98.75           C  
ATOM   1932  H   ALA A 132      -7.472  -5.051  64.162  1.00 98.75           H  
ATOM   1933  HA  ALA A 132      -7.344  -7.259  65.900  1.00 98.75           H  
ATOM   1934  HB1 ALA A 132      -7.889  -5.540  67.663  1.00 98.75           H  
ATOM   1935  HB2 ALA A 132      -6.629  -5.005  66.562  1.00 98.75           H  
ATOM   1936  HB3 ALA A 132      -8.266  -4.383  66.394  1.00 98.75           H  
ATOM   1937  N   ALA A 133     -10.435  -6.244  65.270  1.00 98.50           N  
ATOM   1938  CA  ALA A 133     -11.853  -6.604  65.255  1.00 98.50           C  
ATOM   1939  C   ALA A 133     -12.129  -7.946  64.555  1.00 98.50           C  
ATOM   1940  O   ALA A 133     -12.908  -8.742  65.079  1.00 98.50           O  
ATOM   1941  CB  ALA A 133     -12.647  -5.480  64.573  1.00 98.50           C  
ATOM   1942  H   ALA A 133     -10.192  -5.408  64.752  1.00 98.50           H  
ATOM   1943  HA  ALA A 133     -12.185  -6.683  66.292  1.00 98.50           H  
ATOM   1944  HB1 ALA A 133     -13.721  -5.660  64.635  1.00 98.50           H  
ATOM   1945  HB2 ALA A 133     -12.448  -4.517  65.042  1.00 98.50           H  
ATOM   1946  HB3 ALA A 133     -12.385  -5.384  63.519  1.00 98.50           H  
ATOM   1947  N   ALA A 134     -11.458  -8.181  63.412  1.00 98.17           N  
ATOM   1948  CA  ALA A 134     -11.518  -9.429  62.645  1.00 98.17           C  
ATOM   1949  C   ALA A 134     -10.872 -10.627  63.367  1.00 98.17           C  
ATOM   1950  O   ALA A 134     -11.305 -11.757  63.150  1.00 98.17           O  
ATOM   1951  CB  ALA A 134     -10.865  -9.206  61.272  1.00 98.17           C  
ATOM   1952  H   ALA A 134     -10.843  -7.467  63.044  1.00 98.17           H  
ATOM   1953  HA  ALA A 134     -12.570  -9.671  62.483  1.00 98.17           H  
ATOM   1954  HB1 ALA A 134     -10.913 -10.107  60.660  1.00 98.17           H  
ATOM   1955  HB2 ALA A 134     -11.372  -8.411  60.723  1.00 98.17           H  
ATOM   1956  HB3 ALA A 134      -9.816  -8.925  61.365  1.00 98.17           H  
ATOM   1957  N   GLN A 135      -9.880 -10.352  64.232  1.00 98.28           N  
ATOM   1958  CA  GLN A 135      -9.215 -11.324  65.101  1.00 98.28           C  
ATOM   1959  C   GLN A 135      -9.956 -11.584  66.430  1.00 98.28           C  
ATOM   1960  O   GLN A 135      -9.468 -12.382  67.231  1.00 98.28           O  
ATOM   1961  CB  GLN A 135      -7.755 -10.869  65.331  1.00 98.28           C  
ATOM   1962  CG  GLN A 135      -6.866 -10.926  64.068  1.00 98.28           C  
ATOM   1963  CD  GLN A 135      -6.629 -12.319  63.476  1.00 98.28           C  
ATOM   1964  NE2 GLN A 135      -6.644 -13.370  64.300  1.00 98.28           N  
ATOM   1965  OE1 GLN A 135      -6.421 -12.443  62.272  1.00 98.28           O  
ATOM   1966  H   GLN A 135      -9.571  -9.394  64.328  1.00 98.28           H  
ATOM   1967  HA  GLN A 135      -9.203 -12.287  64.589  1.00 98.28           H  
ATOM   1968  HB3 GLN A 135      -7.288 -11.457  66.121  1.00 98.28           H  
ATOM   1969  HB2 GLN A 135      -7.757  -9.844  65.705  1.00 98.28           H  
ATOM   1970  HG3 GLN A 135      -5.900 -10.481  64.290  1.00 98.28           H  
ATOM   1971  HG2 GLN A 135      -7.295 -10.317  63.276  1.00 98.28           H  
ATOM   1972 HE22 GLN A 135      -6.486 -14.298  63.934  1.00 98.28           H  
ATOM   1973 HE21 GLN A 135      -6.830 -13.249  65.284  1.00 98.28           H  
ATOM   1974  N   GLY A 136     -11.119 -10.938  66.634  1.00 98.30           N  
ATOM   1975  CA  GLY A 136     -12.009 -11.159  67.775  1.00 98.30           C  
ATOM   1976  C   GLY A 136     -11.531 -10.470  69.063  1.00 98.30           C  
ATOM   1977  O   GLY A 136     -12.029 -10.808  70.137  1.00 98.30           O  
ATOM   1978  H   GLY A 136     -11.449 -10.295  65.927  1.00 98.30           H  
ATOM   1979  HA3 GLY A 136     -12.128 -12.228  67.956  1.00 98.30           H  
ATOM   1980  HA2 GLY A 136     -12.995 -10.770  67.521  1.00 98.30           H  
ATOM   1981  N   LEU A 137     -10.572  -9.531  68.975  1.00 98.51           N  
ATOM   1982  CA  LEU A 137     -10.011  -8.805  70.115  1.00 98.51           C  
ATOM   1983  C   LEU A 137     -10.974  -7.719  70.617  1.00 98.51           C  
ATOM   1984  O   LEU A 137     -11.721  -7.141  69.825  1.00 98.51           O  
ATOM   1985  CB  LEU A 137      -8.659  -8.178  69.720  1.00 98.51           C  
ATOM   1986  CG  LEU A 137      -7.610  -9.188  69.205  1.00 98.51           C  
ATOM   1987  CD1 LEU A 137      -6.373  -8.452  68.670  1.00 98.51           C  
ATOM   1988  CD2 LEU A 137      -7.241 -10.252  70.261  1.00 98.51           C  
ATOM   1989  H   LEU A 137     -10.215  -9.271  68.065  1.00 98.51           H  
ATOM   1990  HA  LEU A 137      -9.847  -9.516  70.927  1.00 98.51           H  
ATOM   1991  HB3 LEU A 137      -8.242  -7.643  70.575  1.00 98.51           H  
ATOM   1992  HB2 LEU A 137      -8.833  -7.417  68.959  1.00 98.51           H  
ATOM   1993  HG  LEU A 137      -8.035  -9.715  68.349  1.00 98.51           H  
ATOM   1994 HD11 LEU A 137      -6.151  -8.751  67.645  1.00 98.51           H  
ATOM   1995 HD12 LEU A 137      -6.503  -7.369  68.667  1.00 98.51           H  
ATOM   1996 HD13 LEU A 137      -5.494  -8.661  69.274  1.00 98.51           H  
ATOM   1997 HD21 LEU A 137      -6.173 -10.473  70.287  1.00 98.51           H  
ATOM   1998 HD22 LEU A 137      -7.527  -9.945  71.267  1.00 98.51           H  
ATOM   1999 HD23 LEU A 137      -7.751 -11.192  70.049  1.00 98.51           H  
ATOM   2000  N   ALA A 138     -10.915  -7.466  71.935  1.00 97.54           N  
ATOM   2001  CA  ALA A 138     -11.752  -6.503  72.643  1.00 97.54           C  
ATOM   2002  C   ALA A 138     -11.484  -5.054  72.205  1.00 97.54           C  
ATOM   2003  O   ALA A 138     -10.428  -4.506  72.525  1.00 97.54           O  
ATOM   2004  CB  ALA A 138     -11.534  -6.672  74.155  1.00 97.54           C  
ATOM   2005  H   ALA A 138     -10.261  -7.981  72.506  1.00 97.54           H  
ATOM   2006  HA  ALA A 138     -12.795  -6.747  72.429  1.00 97.54           H  
ATOM   2007  HB1 ALA A 138     -12.128  -5.955  74.724  1.00 97.54           H  
ATOM   2008  HB2 ALA A 138     -11.827  -7.670  74.483  1.00 97.54           H  
ATOM   2009  HB3 ALA A 138     -10.488  -6.528  74.430  1.00 97.54           H  
ATOM   2010  N   LEU A 139     -12.472  -4.465  71.515  1.00 97.93           N  
ATOM   2011  CA  LEU A 139     -12.544  -3.029  71.271  1.00 97.93           C  
ATOM   2012  C   LEU A 139     -13.391  -2.402  72.386  1.00 97.93           C  
ATOM   2013  O   LEU A 139     -14.457  -2.923  72.719  1.00 97.93           O  
ATOM   2014  CB  LEU A 139     -13.170  -2.730  69.891  1.00 97.93           C  
ATOM   2015  CG  LEU A 139     -12.389  -3.277  68.675  1.00 97.93           C  
ATOM   2016  CD1 LEU A 139     -13.156  -2.971  67.372  1.00 97.93           C  
ATOM   2017  CD2 LEU A 139     -10.931  -2.772  68.623  1.00 97.93           C  
ATOM   2018  H   LEU A 139     -13.297  -4.995  71.273  1.00 97.93           H  
ATOM   2019  HA  LEU A 139     -11.543  -2.598  71.302  1.00 97.93           H  
ATOM   2020  HB3 LEU A 139     -13.270  -1.648  69.780  1.00 97.93           H  
ATOM   2021  HB2 LEU A 139     -14.186  -3.128  69.864  1.00 97.93           H  
ATOM   2022  HG  LEU A 139     -12.345  -4.364  68.764  1.00 97.93           H  
ATOM   2023 HD11 LEU A 139     -12.529  -2.522  66.601  1.00 97.93           H  
ATOM   2024 HD12 LEU A 139     -13.580  -3.885  66.957  1.00 97.93           H  
ATOM   2025 HD13 LEU A 139     -13.988  -2.285  67.538  1.00 97.93           H  
ATOM   2026 HD21 LEU A 139     -10.584  -2.575  67.609  1.00 97.93           H  
ATOM   2027 HD22 LEU A 139     -10.801  -1.849  69.189  1.00 97.93           H  
ATOM   2028 HD23 LEU A 139     -10.257  -3.516  69.048  1.00 97.93           H  
ATOM   2029  N   VAL A 140     -12.888  -1.290  72.925  1.00 98.06           N  
ATOM   2030  CA  VAL A 140     -13.513  -0.489  73.971  1.00 98.06           C  
ATOM   2031  C   VAL A 140     -13.627   0.968  73.494  1.00 98.06           C  
ATOM   2032  O   VAL A 140     -12.939   1.377  72.556  1.00 98.06           O  
ATOM   2033  CB  VAL A 140     -12.661  -0.517  75.275  1.00 98.06           C  
ATOM   2034  CG1 VAL A 140     -12.709  -1.896  75.955  1.00 98.06           C  
ATOM   2035  CG2 VAL A 140     -11.202  -0.050  75.099  1.00 98.06           C  
ATOM   2036  H   VAL A 140     -12.010  -0.925  72.574  1.00 98.06           H  
ATOM   2037  HA  VAL A 140     -14.520  -0.850  74.185  1.00 98.06           H  
ATOM   2038  HB  VAL A 140     -13.116   0.174  75.987  1.00 98.06           H  
ATOM   2039 HG11 VAL A 140     -12.128  -1.903  76.878  1.00 98.06           H  
ATOM   2040 HG12 VAL A 140     -13.733  -2.170  76.210  1.00 98.06           H  
ATOM   2041 HG13 VAL A 140     -12.313  -2.678  75.307  1.00 98.06           H  
ATOM   2042 HG21 VAL A 140     -10.665  -0.089  76.043  1.00 98.06           H  
ATOM   2043 HG22 VAL A 140     -10.659  -0.689  74.406  1.00 98.06           H  
ATOM   2044 HG23 VAL A 140     -11.138   0.976  74.737  1.00 98.06           H  
ATOM   2045  N   GLU A 141     -14.488   1.738  74.176  1.00 96.97           N  
ATOM   2046  CA  GLU A 141     -14.587   3.186  74.003  1.00 96.97           C  
ATOM   2047  C   GLU A 141     -13.324   3.886  74.555  1.00 96.97           C  
ATOM   2048  O   GLU A 141     -12.769   3.388  75.538  1.00 96.97           O  
ATOM   2049  CB  GLU A 141     -15.858   3.692  74.725  1.00 96.97           C  
ATOM   2050  CG  GLU A 141     -17.180   3.082  74.200  1.00 96.97           C  
ATOM   2051  CD  GLU A 141     -17.424   3.297  72.697  1.00 96.97           C  
ATOM   2052  OE1 GLU A 141     -17.771   2.300  72.025  1.00 96.97           O  
ATOM   2053  OE2 GLU A 141     -17.244   4.445  72.232  1.00 96.97           O1-
ATOM   2054  H   GLU A 141     -15.037   1.340  74.924  1.00 96.97           H  
ATOM   2055  HA  GLU A 141     -14.687   3.356  72.934  1.00 96.97           H  
ATOM   2056  HB3 GLU A 141     -15.910   4.780  74.655  1.00 96.97           H  
ATOM   2057  HB2 GLU A 141     -15.777   3.478  75.792  1.00 96.97           H  
ATOM   2058  HG3 GLU A 141     -18.017   3.525  74.740  1.00 96.97           H  
ATOM   2059  HG2 GLU A 141     -17.210   2.016  74.433  1.00 96.97           H  
ATOM   2060  N   PRO A 142     -12.896   5.021  73.947  1.00 89.97           N  
ATOM   2061  CA  PRO A 142     -11.739   5.813  74.427  1.00 89.97           C  
ATOM   2062  C   PRO A 142     -11.720   6.211  75.919  1.00 89.97           C  
ATOM   2063  O   PRO A 142     -10.635   6.385  76.472  1.00 89.97           O  
ATOM   2064  CB  PRO A 142     -11.732   7.053  73.520  1.00 89.97           C  
ATOM   2065  CG  PRO A 142     -12.383   6.582  72.233  1.00 89.97           C  
ATOM   2066  CD  PRO A 142     -13.443   5.602  72.716  1.00 89.97           C  
ATOM   2067  HA  PRO A 142     -10.857   5.213  74.208  1.00 89.97           H  
ATOM   2068  HB3 PRO A 142     -10.729   7.447  73.355  1.00 89.97           H  
ATOM   2069  HB2 PRO A 142     -12.335   7.853  73.956  1.00 89.97           H  
ATOM   2070  HG3 PRO A 142     -11.644   6.049  71.633  1.00 89.97           H  
ATOM   2071  HG2 PRO A 142     -12.786   7.393  71.626  1.00 89.97           H  
ATOM   2072  HD2 PRO A 142     -14.375   6.117  72.950  1.00 89.97           H  
ATOM   2073  HD3 PRO A 142     -13.636   4.873  71.929  1.00 89.97           H  
ATOM   2074  N   ALA A 143     -12.907   6.301  76.545  1.00 94.21           N  
ATOM   2075  CA  ALA A 143     -13.111   6.567  77.971  1.00 94.21           C  
ATOM   2076  C   ALA A 143     -12.592   5.472  78.928  1.00 94.21           C  
ATOM   2077  O   ALA A 143     -12.424   5.769  80.109  1.00 94.21           O  
ATOM   2078  CB  ALA A 143     -14.608   6.822  78.206  1.00 94.21           C  
ATOM   2079  H   ALA A 143     -13.749   6.143  76.011  1.00 94.21           H  
ATOM   2080  HA  ALA A 143     -12.570   7.484  78.212  1.00 94.21           H  
ATOM   2081  HB1 ALA A 143     -14.811   7.065  79.250  1.00 94.21           H  
ATOM   2082  HB2 ALA A 143     -14.962   7.659  77.604  1.00 94.21           H  
ATOM   2083  HB3 ALA A 143     -15.206   5.948  77.945  1.00 94.21           H  
ATOM   2084  N   TYR A 144     -12.318   4.253  78.424  1.00 97.21           N  
ATOM   2085  CA  TYR A 144     -11.630   3.191  79.171  1.00 97.21           C  
ATOM   2086  C   TYR A 144     -10.166   3.553  79.492  1.00 97.21           C  
ATOM   2087  O   TYR A 144      -9.683   3.198  80.567  1.00 97.21           O  
ATOM   2088  CB  TYR A 144     -11.736   1.851  78.402  1.00 97.21           C  
ATOM   2089  CG  TYR A 144     -10.944   0.689  78.991  1.00 97.21           C  
ATOM   2090  CD1 TYR A 144      -9.651   0.399  78.508  1.00 97.21           C  
ATOM   2091  CD2 TYR A 144     -11.474  -0.081  80.047  1.00 97.21           C  
ATOM   2092  CE1 TYR A 144      -8.882  -0.632  79.078  1.00 97.21           C  
ATOM   2093  CE2 TYR A 144     -10.707  -1.116  80.621  1.00 97.21           C  
ATOM   2094  CZ  TYR A 144      -9.408  -1.387  80.144  1.00 97.21           C  
ATOM   2095  OH  TYR A 144      -8.662  -2.373  80.721  1.00 97.21           O  
ATOM   2096  H   TYR A 144     -12.493   4.067  77.445  1.00 97.21           H  
ATOM   2097  HA  TYR A 144     -12.151   3.068  80.123  1.00 97.21           H  
ATOM   2098  HB3 TYR A 144     -11.389   1.997  77.378  1.00 97.21           H  
ATOM   2099  HB2 TYR A 144     -12.782   1.554  78.319  1.00 97.21           H  
ATOM   2100  HD1 TYR A 144      -9.243   0.989  77.706  1.00 97.21           H  
ATOM   2101  HD2 TYR A 144     -12.460   0.132  80.431  1.00 97.21           H  
ATOM   2102  HE1 TYR A 144      -7.889  -0.832  78.703  1.00 97.21           H  
ATOM   2103  HE2 TYR A 144     -11.113  -1.694  81.438  1.00 97.21           H  
ATOM   2104  HH  TYR A 144      -7.804  -2.511  80.309  1.00 97.21           H  
ATOM   2105  N   PHE A 145      -9.496   4.245  78.554  1.00 97.53           N  
ATOM   2106  CA  PHE A 145      -8.084   4.615  78.654  1.00 97.53           C  
ATOM   2107  C   PHE A 145      -7.837   5.848  79.541  1.00 97.53           C  
ATOM   2108  O   PHE A 145      -6.706   6.029  79.996  1.00 97.53           O  
ATOM   2109  CB  PHE A 145      -7.505   4.829  77.243  1.00 97.53           C  
ATOM   2110  CG  PHE A 145      -7.734   3.681  76.277  1.00 97.53           C  
ATOM   2111  CD1 PHE A 145      -7.277   2.383  76.578  1.00 97.53           C  
ATOM   2112  CD2 PHE A 145      -8.431   3.900  75.073  1.00 97.53           C  
ATOM   2113  CE1 PHE A 145      -7.529   1.335  75.705  1.00 97.53           C  
ATOM   2114  CE2 PHE A 145      -8.703   2.832  74.230  1.00 97.53           C  
ATOM   2115  CZ  PHE A 145      -8.255   1.558  74.544  1.00 97.53           C  
ATOM   2116  H   PHE A 145      -9.966   4.518  77.701  1.00 97.53           H  
ATOM   2117  HA  PHE A 145      -7.559   3.780  79.105  1.00 97.53           H  
ATOM   2118  HB3 PHE A 145      -6.432   5.022  77.301  1.00 97.53           H  
ATOM   2119  HB2 PHE A 145      -7.952   5.721  76.814  1.00 97.53           H  
ATOM   2120  HD1 PHE A 145      -6.767   2.191  77.506  1.00 97.53           H  
ATOM   2121  HD2 PHE A 145      -8.772   4.891  74.815  1.00 97.53           H  
ATOM   2122  HE1 PHE A 145      -7.180   0.343  75.947  1.00 97.53           H  
ATOM   2123  HE2 PHE A 145      -9.273   2.987  73.330  1.00 97.53           H  
ATOM   2124  HZ  PHE A 145      -8.481   0.739  73.882  1.00 97.53           H  
ATOM   2125  N   HIS A 146      -8.890   6.655  79.774  1.00 96.86           N  
ATOM   2126  CA  HIS A 146      -8.882   7.850  80.616  1.00 96.86           C  
ATOM   2127  C   HIS A 146      -8.572   7.524  82.087  1.00 96.86           C  
ATOM   2128  O   HIS A 146      -9.144   6.590  82.649  1.00 96.86           O  
ATOM   2129  CB  HIS A 146     -10.244   8.579  80.486  1.00 96.86           C  
ATOM   2130  CG  HIS A 146     -10.483   9.738  81.436  1.00 96.86           C  
ATOM   2131  CD2 HIS A 146     -10.950   9.708  82.736  1.00 96.86           C  
ATOM   2132  ND1 HIS A 146     -10.221  11.069  81.093  1.00 96.86           N  
ATOM   2133  CE1 HIS A 146     -10.499  11.771  82.183  1.00 96.86           C  
ATOM   2134  NE2 HIS A 146     -10.927  11.013  83.192  1.00 96.86           N  
ATOM   2135  H   HIS A 146      -9.781   6.418  79.361  1.00 96.86           H  
ATOM   2136  HA  HIS A 146      -8.103   8.516  80.239  1.00 96.86           H  
ATOM   2137  HB3 HIS A 146     -11.056   7.871  80.646  1.00 96.86           H  
ATOM   2138  HB2 HIS A 146     -10.363   8.944  79.464  1.00 96.86           H  
ATOM   2139  HD2 HIS A 146     -11.253   8.883  83.364  1.00 96.86           H  
ATOM   2140  HE1 HIS A 146     -10.382  12.842  82.250  1.00 96.86           H  
ATOM   2141  HE2 HIS A 146     -11.166  11.329  84.125  1.00 96.86           H  
ATOM   2142  N   THR A 147      -7.741   8.385  82.684  1.00 95.89           N  
ATOM   2143  CA  THR A 147      -7.599   8.554  84.126  1.00 95.89           C  
ATOM   2144  C   THR A 147      -7.402  10.059  84.387  1.00 95.89           C  
ATOM   2145  O   THR A 147      -6.842  10.765  83.543  1.00 95.89           O  
ATOM   2146  CB  THR A 147      -6.390   7.770  84.711  1.00 95.89           C  
ATOM   2147  CG2 THR A 147      -6.459   6.250  84.493  1.00 95.89           C  
ATOM   2148  OG1 THR A 147      -5.150   8.246  84.225  1.00 95.89           O  
ATOM   2149  H   THR A 147      -7.322   9.123  82.135  1.00 95.89           H  
ATOM   2150  HA  THR A 147      -8.517   8.237  84.625  1.00 95.89           H  
ATOM   2151  HB  THR A 147      -6.373   7.936  85.789  1.00 95.89           H  
ATOM   2152 HG21 THR A 147      -5.604   5.750  84.948  1.00 95.89           H  
ATOM   2153 HG22 THR A 147      -7.361   5.833  84.941  1.00 95.89           H  
ATOM   2154 HG23 THR A 147      -6.466   5.989  83.435  1.00 95.89           H  
ATOM   2155  HG1 THR A 147      -5.087   8.018  83.294  1.00 95.89           H  
ATOM   2156  N   ASP A 148      -7.874  10.518  85.558  1.00 95.05           N  
ATOM   2157  CA  ASP A 148      -7.815  11.922  85.989  1.00 95.05           C  
ATOM   2158  C   ASP A 148      -6.379  12.456  86.144  1.00 95.05           C  
ATOM   2159  O   ASP A 148      -6.161  13.640  85.898  1.00 95.05           O  
ATOM   2160  CB  ASP A 148      -8.607  12.200  87.292  1.00 95.05           C  
ATOM   2161  CG  ASP A 148     -10.074  11.736  87.338  1.00 95.05           C  
ATOM   2162  OD1 ASP A 148     -10.694  11.563  86.265  1.00 95.05           O  
ATOM   2163  OD2 ASP A 148     -10.596  11.685  88.473  1.00 95.05           O1-
ATOM   2164  H   ASP A 148      -8.351   9.888  86.185  1.00 95.05           H  
ATOM   2165  HA  ASP A 148      -8.278  12.509  85.193  1.00 95.05           H  
ATOM   2166  HB3 ASP A 148      -8.616  13.275  87.479  1.00 95.05           H  
ATOM   2167  HB2 ASP A 148      -8.088  11.733  88.131  1.00 95.05           H  
ATOM   2168  N   ALA A 149      -5.427  11.580  86.517  1.00 91.44           N  
ATOM   2169  CA  ALA A 149      -4.002  11.894  86.639  1.00 91.44           C  
ATOM   2170  C   ALA A 149      -3.359  12.307  85.305  1.00 91.44           C  
ATOM   2171  O   ALA A 149      -2.651  13.312  85.269  1.00 91.44           O  
ATOM   2172  CB  ALA A 149      -3.270  10.690  87.249  1.00 91.44           C  
ATOM   2173  H   ALA A 149      -5.687  10.621  86.693  1.00 91.44           H  
ATOM   2174  HA  ALA A 149      -3.906  12.735  87.329  1.00 91.44           H  
ATOM   2175  HB1 ALA A 149      -2.204  10.891  87.362  1.00 91.44           H  
ATOM   2176  HB2 ALA A 149      -3.663  10.453  88.239  1.00 91.44           H  
ATOM   2177  HB3 ALA A 149      -3.376   9.799  86.629  1.00 91.44           H  
ATOM   2178  N   ARG A 150      -3.653  11.550  84.233  1.00 94.69           N  
ATOM   2179  CA  ARG A 150      -3.203  11.840  82.870  1.00 94.69           C  
ATOM   2180  C   ARG A 150      -3.946  13.022  82.230  1.00 94.69           C  
ATOM   2181  O   ARG A 150      -3.360  13.687  81.377  1.00 94.69           O  
ATOM   2182  CB  ARG A 150      -3.339  10.577  81.994  1.00 94.69           C  
ATOM   2183  CG  ARG A 150      -2.503   9.372  82.457  1.00 94.69           C  
ATOM   2184  CD  ARG A 150      -1.007   9.668  82.639  1.00 94.69           C  
ATOM   2185  NE  ARG A 150      -0.241   8.443  82.917  1.00 94.69           N  
ATOM   2186  CZ  ARG A 150       1.076   8.338  83.170  1.00 94.69           C  
ATOM   2187  NH1 ARG A 150       1.903   9.393  83.128  1.00 94.69           N  
ATOM   2188  NH2 ARG A 150       1.573   7.136  83.481  1.00 94.69           N1+
ATOM   2189  H   ARG A 150      -4.256  10.747  84.342  1.00 94.69           H  
ATOM   2190  HA  ARG A 150      -2.150  12.124  82.911  1.00 94.69           H  
ATOM   2191  HB3 ARG A 150      -3.049  10.815  80.970  1.00 94.69           H  
ATOM   2192  HB2 ARG A 150      -4.386  10.277  81.942  1.00 94.69           H  
ATOM   2193  HG3 ARG A 150      -2.675   8.505  81.822  1.00 94.69           H  
ATOM   2194  HG2 ARG A 150      -2.885   9.094  83.438  1.00 94.69           H  
ATOM   2195  HD3 ARG A 150      -0.889  10.256  83.550  1.00 94.69           H  
ATOM   2196  HD2 ARG A 150      -0.602  10.263  81.823  1.00 94.69           H  
ATOM   2197  HE  ARG A 150      -0.782   7.588  82.885  1.00 94.69           H  
ATOM   2198 HH12 ARG A 150       2.888   9.286  83.316  1.00 94.69           H  
ATOM   2199 HH11 ARG A 150       1.540  10.310  82.898  1.00 94.69           H  
ATOM   2200 HH22 ARG A 150       2.554   7.024  83.695  1.00 94.69           H  
ATOM   2201 HH21 ARG A 150       0.963   6.332  83.534  1.00 94.69           H  
ATOM   2202  N   TYR A 151      -5.198  13.279  82.648  1.00 95.30           N  
ATOM   2203  CA  TYR A 151      -5.986  14.409  82.157  1.00 95.30           C  
ATOM   2204  C   TYR A 151      -5.509  15.753  82.740  1.00 95.30           C  
ATOM   2205  O   TYR A 151      -5.525  16.744  82.015  1.00 95.30           O  
ATOM   2206  CB  TYR A 151      -7.489  14.157  82.384  1.00 95.30           C  
ATOM   2207  CG  TYR A 151      -8.382  15.173  81.694  1.00 95.30           C  
ATOM   2208  CD1 TYR A 151      -9.038  16.176  82.438  1.00 95.30           C  
ATOM   2209  CD2 TYR A 151      -8.517  15.144  80.289  1.00 95.30           C  
ATOM   2210  CE1 TYR A 151      -9.812  17.150  81.778  1.00 95.30           C  
ATOM   2211  CE2 TYR A 151      -9.286  16.122  79.630  1.00 95.30           C  
ATOM   2212  CZ  TYR A 151      -9.930  17.129  80.375  1.00 95.30           C  
ATOM   2213  OH  TYR A 151     -10.663  18.088  79.738  1.00 95.30           O  
ATOM   2214  H   TYR A 151      -5.636  12.683  83.337  1.00 95.30           H  
ATOM   2215  HA  TYR A 151      -5.834  14.463  81.077  1.00 95.30           H  
ATOM   2216  HB3 TYR A 151      -7.713  14.130  83.451  1.00 95.30           H  
ATOM   2217  HB2 TYR A 151      -7.755  13.173  81.996  1.00 95.30           H  
ATOM   2218  HD1 TYR A 151      -8.933  16.214  83.512  1.00 95.30           H  
ATOM   2219  HD2 TYR A 151      -8.014  14.383  79.711  1.00 95.30           H  
ATOM   2220  HE1 TYR A 151     -10.304  17.922  82.351  1.00 95.30           H  
ATOM   2221  HE2 TYR A 151      -9.371  16.099  78.553  1.00 95.30           H  
ATOM   2222  HH  TYR A 151     -10.679  17.979  78.785  1.00 95.30           H  
ATOM   2223  N   ARG A 152      -5.035  15.759  84.001  1.00 93.17           N  
ATOM   2224  CA  ARG A 152      -4.364  16.909  84.618  1.00 93.17           C  
ATOM   2225  C   ARG A 152      -2.989  17.196  83.990  1.00 93.17           C  
ATOM   2226  O   ARG A 152      -2.637  18.367  83.868  1.00 93.17           O  
ATOM   2227  CB  ARG A 152      -4.237  16.710  86.140  1.00 93.17           C  
ATOM   2228  CG  ARG A 152      -5.585  16.749  86.877  1.00 93.17           C  
ATOM   2229  CD  ARG A 152      -5.427  16.584  88.397  1.00 93.17           C  
ATOM   2230  NE  ARG A 152      -6.724  16.386  89.069  1.00 93.17           N  
ATOM   2231  CZ  ARG A 152      -7.228  15.236  89.558  1.00 93.17           C  
ATOM   2232  NH1 ARG A 152      -6.546  14.081  89.524  1.00 93.17           N  
ATOM   2233  NH2 ARG A 152      -8.454  15.243  90.096  1.00 93.17           N1+
ATOM   2234  H   ARG A 152      -5.075  14.912  84.553  1.00 93.17           H  
ATOM   2235  HA  ARG A 152      -4.980  17.792  84.448  1.00 93.17           H  
ATOM   2236  HB3 ARG A 152      -3.605  17.497  86.557  1.00 93.17           H  
ATOM   2237  HB2 ARG A 152      -3.724  15.769  86.347  1.00 93.17           H  
ATOM   2238  HG3 ARG A 152      -6.329  16.071  86.462  1.00 93.17           H  
ATOM   2239  HG2 ARG A 152      -5.980  17.750  86.696  1.00 93.17           H  
ATOM   2240  HD3 ARG A 152      -5.086  17.540  88.795  1.00 93.17           H  
ATOM   2241  HD2 ARG A 152      -4.655  15.864  88.669  1.00 93.17           H  
ATOM   2242  HE  ARG A 152      -7.303  17.212  89.123  1.00 93.17           H  
ATOM   2243 HH12 ARG A 152      -6.949  13.234  89.895  1.00 93.17           H  
ATOM   2244 HH11 ARG A 152      -5.626  14.055  89.109  1.00 93.17           H  
ATOM   2245 HH22 ARG A 152      -8.865  14.389  90.446  1.00 93.17           H  
ATOM   2246 HH21 ARG A 152      -8.993  16.096  90.134  1.00 93.17           H  
ATOM   2247  N   GLN A 153      -2.261  16.149  83.563  1.00 91.98           N  
ATOM   2248  CA  GLN A 153      -1.017  16.273  82.796  1.00 91.98           C  
ATOM   2249  C   GLN A 153      -1.237  16.872  81.395  1.00 91.98           C  
ATOM   2250  O   GLN A 153      -0.414  17.675  80.957  1.00 91.98           O  
ATOM   2251  CB  GLN A 153      -0.308  14.908  82.712  1.00 91.98           C  
ATOM   2252  CG  GLN A 153       0.295  14.453  84.055  1.00 91.98           C  
ATOM   2253  CD  GLN A 153       0.729  12.985  84.052  1.00 91.98           C  
ATOM   2254  NE2 GLN A 153       0.918  12.416  85.244  1.00 91.98           N  
ATOM   2255  OE1 GLN A 153       0.904  12.370  83.001  1.00 91.98           O  
ATOM   2256  H   GLN A 153      -2.605  15.210  83.709  1.00 91.98           H  
ATOM   2257  HA  GLN A 153      -0.361  16.960  83.336  1.00 91.98           H  
ATOM   2258  HB3 GLN A 153       0.491  14.946  81.970  1.00 91.98           H  
ATOM   2259  HB2 GLN A 153      -1.013  14.162  82.349  1.00 91.98           H  
ATOM   2260  HG3 GLN A 153      -0.428  14.594  84.857  1.00 91.98           H  
ATOM   2261  HG2 GLN A 153       1.155  15.076  84.304  1.00 91.98           H  
ATOM   2262 HE22 GLN A 153       1.211  11.452  85.310  1.00 91.98           H  
ATOM   2263 HE21 GLN A 153       0.768  12.946  86.090  1.00 91.98           H  
ATOM   2264  N   TRP A 154      -2.364  16.512  80.751  1.00 93.82           N  
ATOM   2265  CA  TRP A 154      -2.821  17.106  79.496  1.00 93.82           C  
ATOM   2266  C   TRP A 154      -3.207  18.587  79.650  1.00 93.82           C  
ATOM   2267  O   TRP A 154      -2.822  19.379  78.795  1.00 93.82           O  
ATOM   2268  CB  TRP A 154      -3.968  16.274  78.883  1.00 93.82           C  
ATOM   2269  CG  TRP A 154      -4.543  16.829  77.610  1.00 93.82           C  
ATOM   2270  CD1 TRP A 154      -4.037  16.630  76.373  1.00 93.82           C  
ATOM   2271  CD2 TRP A 154      -5.620  17.804  77.443  1.00 93.82           C  
ATOM   2272  CE2 TRP A 154      -5.685  18.181  76.069  1.00 93.82           C  
ATOM   2273  CE3 TRP A 154      -6.529  18.437  78.322  1.00 93.82           C  
ATOM   2274  NE1 TRP A 154      -4.716  17.413  75.463  1.00 93.82           N  
ATOM   2275  CZ2 TRP A 154      -6.584  19.151  75.593  1.00 93.82           C  
ATOM   2276  CZ3 TRP A 154      -7.440  19.408  77.860  1.00 93.82           C  
ATOM   2277  CH2 TRP A 154      -7.465  19.770  76.498  1.00 93.82           C  
ATOM   2278  H   TRP A 154      -2.980  15.829  81.171  1.00 93.82           H  
ATOM   2279  HA  TRP A 154      -1.985  17.068  78.794  1.00 93.82           H  
ATOM   2280  HB3 TRP A 154      -4.787  16.179  79.595  1.00 93.82           H  
ATOM   2281  HB2 TRP A 154      -3.616  15.259  78.702  1.00 93.82           H  
ATOM   2282  HD1 TRP A 154      -3.200  15.985  76.148  1.00 93.82           H  
ATOM   2283  HE3 TRP A 154      -6.516  18.172  79.367  1.00 93.82           H  
ATOM   2284  HE1 TRP A 154      -4.494  17.418  74.477  1.00 93.82           H  
ATOM   2285  HZ2 TRP A 154      -6.596  19.420  74.547  1.00 93.82           H  
ATOM   2286  HZ3 TRP A 154      -8.119  19.880  78.555  1.00 93.82           H  
ATOM   2287  HH2 TRP A 154      -8.159  20.520  76.149  1.00 93.82           H  
ATOM   2288  N   GLN A 155      -3.938  18.930  80.727  1.00 94.19           N  
ATOM   2289  CA  GLN A 155      -4.341  20.301  81.061  1.00 94.19           C  
ATOM   2290  C   GLN A 155      -3.148  21.240  81.298  1.00 94.19           C  
ATOM   2291  O   GLN A 155      -3.146  22.342  80.759  1.00 94.19           O  
ATOM   2292  CB  GLN A 155      -5.299  20.307  82.271  1.00 94.19           C  
ATOM   2293  CG  GLN A 155      -6.734  19.867  81.924  1.00 94.19           C  
ATOM   2294  CD  GLN A 155      -7.628  19.758  83.161  1.00 94.19           C  
ATOM   2295  NE2 GLN A 155      -8.809  20.375  83.112  1.00 94.19           N  
ATOM   2296  OE1 GLN A 155      -7.275  19.101  84.138  1.00 94.19           O  
ATOM   2297  H   GLN A 155      -4.243  18.210  81.369  1.00 94.19           H  
ATOM   2298  HA  GLN A 155      -4.885  20.692  80.200  1.00 94.19           H  
ATOM   2299  HB3 GLN A 155      -5.349  21.312  82.694  1.00 94.19           H  
ATOM   2300  HB2 GLN A 155      -4.887  19.676  83.058  1.00 94.19           H  
ATOM   2301  HG3 GLN A 155      -6.730  18.893  81.443  1.00 94.19           H  
ATOM   2302  HG2 GLN A 155      -7.170  20.562  81.205  1.00 94.19           H  
ATOM   2303 HE22 GLN A 155      -9.438  20.325  83.901  1.00 94.19           H  
ATOM   2304 HE21 GLN A 155      -9.081  20.899  82.293  1.00 94.19           H  
ATOM   2305  N   LEU A 156      -2.138  20.768  82.049  1.00 90.37           N  
ATOM   2306  CA  LEU A 156      -0.883  21.483  82.300  1.00 90.37           C  
ATOM   2307  C   LEU A 156      -0.075  21.739  81.016  1.00 90.37           C  
ATOM   2308  O   LEU A 156       0.444  22.841  80.856  1.00 90.37           O  
ATOM   2309  CB  LEU A 156      -0.043  20.702  83.335  1.00 90.37           C  
ATOM   2310  CG  LEU A 156      -0.580  20.802  84.781  1.00 90.37           C  
ATOM   2311  CD1 LEU A 156       0.038  19.714  85.687  1.00 90.37           C  
ATOM   2312  CD2 LEU A 156      -0.418  22.224  85.363  1.00 90.37           C  
ATOM   2313  H   LEU A 156      -2.220  19.851  82.470  1.00 90.37           H  
ATOM   2314  HA  LEU A 156      -1.140  22.461  82.712  1.00 90.37           H  
ATOM   2315  HB3 LEU A 156       0.992  21.050  83.326  1.00 90.37           H  
ATOM   2316  HB2 LEU A 156      -0.004  19.656  83.025  1.00 90.37           H  
ATOM   2317  HG  LEU A 156      -1.651  20.599  84.750  1.00 90.37           H  
ATOM   2318 HD11 LEU A 156      -0.744  19.105  86.142  1.00 90.37           H  
ATOM   2319 HD12 LEU A 156       0.685  19.035  85.131  1.00 90.37           H  
ATOM   2320 HD13 LEU A 156       0.639  20.126  86.497  1.00 90.37           H  
ATOM   2321 HD21 LEU A 156       0.054  22.232  86.344  1.00 90.37           H  
ATOM   2322 HD22 LEU A 156       0.183  22.864  84.716  1.00 90.37           H  
ATOM   2323 HD23 LEU A 156      -1.390  22.705  85.475  1.00 90.37           H  
ATOM   2324  N   ALA A 157      -0.018  20.745  80.113  1.00 90.22           N  
ATOM   2325  CA  ALA A 157       0.628  20.859  78.804  1.00 90.22           C  
ATOM   2326  C   ALA A 157      -0.125  21.788  77.833  1.00 90.22           C  
ATOM   2327  O   ALA A 157       0.525  22.530  77.098  1.00 90.22           O  
ATOM   2328  CB  ALA A 157       0.797  19.457  78.206  1.00 90.22           C  
ATOM   2329  H   ALA A 157      -0.470  19.863  80.313  1.00 90.22           H  
ATOM   2330  HA  ALA A 157       1.624  21.279  78.957  1.00 90.22           H  
ATOM   2331  HB1 ALA A 157       1.299  19.502  77.239  1.00 90.22           H  
ATOM   2332  HB2 ALA A 157       1.399  18.823  78.857  1.00 90.22           H  
ATOM   2333  HB3 ALA A 157      -0.165  18.964  78.063  1.00 90.22           H  
ATOM   2334  N   HIS A 158      -1.468  21.753  77.875  1.00 90.86           N  
ATOM   2335  CA  HIS A 158      -2.375  22.593  77.091  1.00 90.86           C  
ATOM   2336  C   HIS A 158      -2.255  24.084  77.444  1.00 90.86           C  
ATOM   2337  O   HIS A 158      -2.130  24.904  76.536  1.00 90.86           O  
ATOM   2338  CB  HIS A 158      -3.822  22.082  77.274  1.00 90.86           C  
ATOM   2339  CG  HIS A 158      -4.875  22.828  76.494  1.00 90.86           C  
ATOM   2340  CD2 HIS A 158      -5.745  23.801  76.940  1.00 90.86           C  
ATOM   2341  ND1 HIS A 158      -5.103  22.608  75.130  1.00 90.86           N  
ATOM   2342  CE1 HIS A 158      -6.082  23.444  74.811  1.00 90.86           C  
ATOM   2343  NE2 HIS A 158      -6.503  24.172  75.845  1.00 90.86           N  
ATOM   2344  H   HIS A 158      -1.918  21.091  78.495  1.00 90.86           H  
ATOM   2345  HA  HIS A 158      -2.102  22.483  76.041  1.00 90.86           H  
ATOM   2346  HB3 HIS A 158      -4.103  22.119  78.326  1.00 90.86           H  
ATOM   2347  HB2 HIS A 158      -3.886  21.031  76.993  1.00 90.86           H  
ATOM   2348  HD2 HIS A 158      -5.874  24.248  77.916  1.00 90.86           H  
ATOM   2349  HE1 HIS A 158      -6.492  23.529  73.816  1.00 90.86           H  
ATOM   2350  HE2 HIS A 158      -7.224  24.879  75.822  1.00 90.86           H  
ATOM   2351  N   ASP A 159      -2.275  24.395  78.751  1.00 88.94           N  
ATOM   2352  CA  ASP A 159      -2.158  25.753  79.291  1.00 88.94           C  
ATOM   2353  C   ASP A 159      -0.787  26.389  79.013  1.00 88.94           C  
ATOM   2354  O   ASP A 159      -0.749  27.574  78.690  1.00 88.94           O  
ATOM   2355  CB  ASP A 159      -2.494  25.845  80.803  1.00 88.94           C  
ATOM   2356  CG  ASP A 159      -3.895  25.363  81.230  1.00 88.94           C  
ATOM   2357  OD1 ASP A 159      -4.808  25.300  80.375  1.00 88.94           O  
ATOM   2358  OD2 ASP A 159      -4.062  25.168  82.455  1.00 88.94           O1-
ATOM   2359  H   ASP A 159      -2.414  23.660  79.434  1.00 88.94           H  
ATOM   2360  HA  ASP A 159      -2.888  26.364  78.756  1.00 88.94           H  
ATOM   2361  HB3 ASP A 159      -2.394  26.879  81.137  1.00 88.94           H  
ATOM   2362  HB2 ASP A 159      -1.762  25.259  81.362  1.00 88.94           H  
ATOM   2363  N   ARG A 160       0.299  25.597  79.095  1.00 84.29           N  
ATOM   2364  CA  ARG A 160       1.661  26.020  78.746  1.00 84.29           C  
ATOM   2365  C   ARG A 160       1.824  26.320  77.247  1.00 84.29           C  
ATOM   2366  O   ARG A 160       2.479  27.307  76.916  1.00 84.29           O  
ATOM   2367  CB  ARG A 160       2.673  24.948  79.192  1.00 84.29           C  
ATOM   2368  CG  ARG A 160       2.839  24.871  80.718  1.00 84.29           C  
ATOM   2369  CD  ARG A 160       3.683  23.663  81.151  1.00 84.29           C  
ATOM   2370  NE  ARG A 160       3.705  23.509  82.616  1.00 84.29           N  
ATOM   2371  CZ  ARG A 160       4.215  22.480  83.318  1.00 84.29           C  
ATOM   2372  NH1 ARG A 160       4.778  21.417  82.723  1.00 84.29           N  
ATOM   2373  NH2 ARG A 160       4.158  22.518  84.655  1.00 84.29           N1+
ATOM   2374  H   ARG A 160       0.187  24.632  79.373  1.00 84.29           H  
ATOM   2375  HA  ARG A 160       1.880  26.945  79.284  1.00 84.29           H  
ATOM   2376  HB3 ARG A 160       3.653  25.160  78.760  1.00 84.29           H  
ATOM   2377  HB2 ARG A 160       2.373  23.977  78.794  1.00 84.29           H  
ATOM   2378  HG3 ARG A 160       1.891  24.918  81.254  1.00 84.29           H  
ATOM   2379  HG2 ARG A 160       3.376  25.778  81.000  1.00 84.29           H  
ATOM   2380  HD3 ARG A 160       4.721  23.860  80.880  1.00 84.29           H  
ATOM   2381  HD2 ARG A 160       3.388  22.753  80.628  1.00 84.29           H  
ATOM   2382  HE  ARG A 160       3.290  24.273  83.130  1.00 84.29           H  
ATOM   2383 HH12 ARG A 160       5.156  20.656  83.269  1.00 84.29           H  
ATOM   2384 HH11 ARG A 160       4.826  21.374  81.715  1.00 84.29           H  
ATOM   2385 HH22 ARG A 160       4.535  21.761  85.207  1.00 84.29           H  
ATOM   2386 HH21 ARG A 160       3.740  23.308  85.127  1.00 84.29           H  
ATOM   2387  N   GLN A 161       1.209  25.496  76.380  1.00 81.94           N  
ATOM   2388  CA  GLN A 161       1.192  25.702  74.931  1.00 81.94           C  
ATOM   2389  C   GLN A 161       0.393  26.940  74.498  1.00 81.94           C  
ATOM   2390  O   GLN A 161       0.886  27.684  73.654  1.00 81.94           O  
ATOM   2391  CB  GLN A 161       0.718  24.420  74.210  1.00 81.94           C  
ATOM   2392  CG  GLN A 161       1.801  23.326  74.099  1.00 81.94           C  
ATOM   2393  CD  GLN A 161       2.967  23.712  73.186  1.00 81.94           C  
ATOM   2394  NE2 GLN A 161       2.704  23.859  71.886  1.00 81.94           N  
ATOM   2395  OE1 GLN A 161       4.091  23.882  73.651  1.00 81.94           O  
ATOM   2396  H   GLN A 161       0.698  24.695  76.724  1.00 81.94           H  
ATOM   2397  HA  GLN A 161       2.223  25.904  74.634  1.00 81.94           H  
ATOM   2398  HB3 GLN A 161       0.361  24.663  73.208  1.00 81.94           H  
ATOM   2399  HB2 GLN A 161      -0.150  24.011  74.729  1.00 81.94           H  
ATOM   2400  HG3 GLN A 161       1.362  22.407  73.715  1.00 81.94           H  
ATOM   2401  HG2 GLN A 161       2.191  23.083  75.088  1.00 81.94           H  
ATOM   2402 HE22 GLN A 161       3.444  24.117  71.249  1.00 81.94           H  
ATOM   2403 HE21 GLN A 161       1.770  23.719  71.532  1.00 81.94           H  
ATOM   2404  N   GLN A 162      -0.783  27.171  75.109  1.00 80.50           N  
ATOM   2405  CA  GLN A 162      -1.586  28.376  74.886  1.00 80.50           C  
ATOM   2406  C   GLN A 162      -0.919  29.664  75.395  1.00 80.50           C  
ATOM   2407  O   GLN A 162      -0.984  30.669  74.694  1.00 80.50           O  
ATOM   2408  CB  GLN A 162      -3.006  28.215  75.462  1.00 80.50           C  
ATOM   2409  CG  GLN A 162      -3.898  27.283  74.613  1.00 80.50           C  
ATOM   2410  CD  GLN A 162      -5.392  27.336  74.954  1.00 80.50           C  
ATOM   2411  NE2 GLN A 162      -5.770  27.896  76.107  1.00 80.50           N  
ATOM   2412  OE1 GLN A 162      -6.213  26.864  74.171  1.00 80.50           O  
ATOM   2413  H   GLN A 162      -1.142  26.505  75.782  1.00 80.50           H  
ATOM   2414  HA  GLN A 162      -1.685  28.495  73.805  1.00 80.50           H  
ATOM   2415  HB3 GLN A 162      -3.474  29.201  75.505  1.00 80.50           H  
ATOM   2416  HB2 GLN A 162      -2.954  27.854  76.491  1.00 80.50           H  
ATOM   2417  HG3 GLN A 162      -3.557  26.251  74.698  1.00 80.50           H  
ATOM   2418  HG2 GLN A 162      -3.802  27.550  73.560  1.00 80.50           H  
ATOM   2419 HE22 GLN A 162      -6.749  27.947  76.348  1.00 80.50           H  
ATOM   2420 HE21 GLN A 162      -5.083  28.279  76.739  1.00 80.50           H  
ATOM   2421  N   THR A 163      -0.255  29.605  76.564  1.00 72.71           N  
ATOM   2422  CA  THR A 163       0.515  30.719  77.130  1.00 72.71           C  
ATOM   2423  C   THR A 163       1.713  31.109  76.241  1.00 72.71           C  
ATOM   2424  O   THR A 163       1.954  32.302  76.064  1.00 72.71           O  
ATOM   2425  CB  THR A 163       1.042  30.390  78.556  1.00 72.71           C  
ATOM   2426  CG2 THR A 163       1.976  31.435  79.197  1.00 72.71           C  
ATOM   2427  OG1 THR A 163      -0.059  30.233  79.426  1.00 72.71           O  
ATOM   2428  H   THR A 163      -0.251  28.742  77.092  1.00 72.71           H  
ATOM   2429  HA  THR A 163      -0.150  31.583  77.194  1.00 72.71           H  
ATOM   2430  HB  THR A 163       1.566  29.433  78.532  1.00 72.71           H  
ATOM   2431 HG21 THR A 163       2.192  31.180  80.235  1.00 72.71           H  
ATOM   2432 HG22 THR A 163       2.936  31.498  78.684  1.00 72.71           H  
ATOM   2433 HG23 THR A 163       1.521  32.426  79.187  1.00 72.71           H  
ATOM   2434  HG1 THR A 163      -0.539  29.439  79.168  1.00 72.71           H  
ATOM   2435  N   MET A 164       2.405  30.109  75.666  1.00 71.18           N  
ATOM   2436  CA  MET A 164       3.504  30.305  74.721  1.00 71.18           C  
ATOM   2437  C   MET A 164       3.039  30.932  73.394  1.00 71.18           C  
ATOM   2438  O   MET A 164       3.708  31.839  72.908  1.00 71.18           O  
ATOM   2439  CB  MET A 164       4.250  28.971  74.517  1.00 71.18           C  
ATOM   2440  CG  MET A 164       5.530  29.085  73.670  1.00 71.18           C  
ATOM   2441  SD  MET A 164       6.451  27.534  73.496  1.00 71.18           S  
ATOM   2442  CE  MET A 164       5.424  26.695  72.262  1.00 71.18           C  
ATOM   2443  H   MET A 164       2.153  29.149  75.863  1.00 71.18           H  
ATOM   2444  HA  MET A 164       4.203  31.004  75.185  1.00 71.18           H  
ATOM   2445  HB3 MET A 164       3.576  28.242  74.066  1.00 71.18           H  
ATOM   2446  HB2 MET A 164       4.520  28.560  75.491  1.00 71.18           H  
ATOM   2447  HG3 MET A 164       6.198  29.818  74.123  1.00 71.18           H  
ATOM   2448  HG2 MET A 164       5.304  29.453  72.669  1.00 71.18           H  
ATOM   2449  HE1 MET A 164       5.843  25.717  72.028  1.00 71.18           H  
ATOM   2450  HE2 MET A 164       4.409  26.554  72.635  1.00 71.18           H  
ATOM   2451  HE3 MET A 164       5.378  27.281  71.344  1.00 71.18           H  
ATOM   2452  N   LEU A 165       1.889  30.476  72.865  1.00 69.10           N  
ATOM   2453  CA  LEU A 165       1.258  31.003  71.650  1.00 69.10           C  
ATOM   2454  C   LEU A 165       0.777  32.460  71.797  1.00 69.10           C  
ATOM   2455  O   LEU A 165       0.933  33.227  70.847  1.00 69.10           O  
ATOM   2456  CB  LEU A 165       0.093  30.078  71.229  1.00 69.10           C  
ATOM   2457  CG  LEU A 165       0.543  28.744  70.590  1.00 69.10           C  
ATOM   2458  CD1 LEU A 165      -0.606  27.710  70.579  1.00 69.10           C  
ATOM   2459  CD2 LEU A 165       1.174  28.951  69.196  1.00 69.10           C  
ATOM   2460  H   LEU A 165       1.397  29.722  73.326  1.00 69.10           H  
ATOM   2461  HA  LEU A 165       2.014  31.002  70.863  1.00 69.10           H  
ATOM   2462  HB3 LEU A 165      -0.566  30.591  70.526  1.00 69.10           H  
ATOM   2463  HB2 LEU A 165      -0.520  29.882  72.109  1.00 69.10           H  
ATOM   2464  HG  LEU A 165       1.326  28.325  71.222  1.00 69.10           H  
ATOM   2465 HD11 LEU A 165      -0.312  26.804  71.110  1.00 69.10           H  
ATOM   2466 HD12 LEU A 165      -1.503  28.088  71.069  1.00 69.10           H  
ATOM   2467 HD13 LEU A 165      -0.901  27.413  69.573  1.00 69.10           H  
ATOM   2468 HD21 LEU A 165       0.720  28.329  68.425  1.00 69.10           H  
ATOM   2469 HD22 LEU A 165       1.090  29.984  68.858  1.00 69.10           H  
ATOM   2470 HD23 LEU A 165       2.237  28.706  69.216  1.00 69.10           H  
ATOM   2471  N   ASP A 166       0.240  32.819  72.978  1.00 64.18           N  
ATOM   2472  CA  ASP A 166      -0.182  34.184  73.322  1.00 64.18           C  
ATOM   2473  C   ASP A 166       1.001  35.155  73.487  1.00 64.18           C  
ATOM   2474  O   ASP A 166       0.866  36.314  73.096  1.00 64.18           O  
ATOM   2475  CB  ASP A 166      -1.100  34.248  74.572  1.00 64.18           C  
ATOM   2476  CG  ASP A 166      -2.443  33.495  74.491  1.00 64.18           C  
ATOM   2477  OD1 ASP A 166      -2.905  33.190  73.368  1.00 64.18           O  
ATOM   2478  OD2 ASP A 166      -3.051  33.329  75.572  1.00 64.18           O1-
ATOM   2479  H   ASP A 166       0.106  32.120  73.696  1.00 64.18           H  
ATOM   2480  HA  ASP A 166      -0.759  34.560  72.474  1.00 64.18           H  
ATOM   2481  HB3 ASP A 166      -1.327  35.289  74.807  1.00 64.18           H  
ATOM   2482  HB2 ASP A 166      -0.553  33.847  75.428  1.00 64.18           H  
ATOM   2483  N   HIS A 167       2.135  34.677  74.032  1.00 59.66           N  
ATOM   2484  CA  HIS A 167       3.373  35.454  74.153  1.00 59.66           C  
ATOM   2485  C   HIS A 167       4.124  35.627  72.821  1.00 59.66           C  
ATOM   2486  O   HIS A 167       4.724  36.682  72.614  1.00 59.66           O  
ATOM   2487  CB  HIS A 167       4.286  34.846  75.237  1.00 59.66           C  
ATOM   2488  CG  HIS A 167       3.910  35.243  76.644  1.00 59.66           C  
ATOM   2489  CD2 HIS A 167       3.952  36.461  77.288  1.00 59.66           C  
ATOM   2490  ND1 HIS A 167       3.450  34.343  77.588  1.00 59.66           N  
ATOM   2491  CE1 HIS A 167       3.232  35.026  78.714  1.00 59.66           C  
ATOM   2492  NE2 HIS A 167       3.516  36.318  78.607  1.00 59.66           N  
ATOM   2493  H   HIS A 167       2.171  33.718  74.350  1.00 59.66           H  
ATOM   2494  HA  HIS A 167       3.111  36.465  74.473  1.00 59.66           H  
ATOM   2495  HB3 HIS A 167       5.319  35.166  75.088  1.00 59.66           H  
ATOM   2496  HB2 HIS A 167       4.299  33.758  75.156  1.00 59.66           H  
ATOM   2497  HD2 HIS A 167       4.260  37.423  76.906  1.00 59.66           H  
ATOM   2498  HD1 HIS A 167       3.281  33.358  77.437  1.00 59.66           H  
ATOM   2499  HE1 HIS A 167       2.859  34.572  79.621  1.00 59.66           H  
ATOM   2500  N   ASP A 168       4.063  34.613  71.937  1.00 51.87           N  
ATOM   2501  CA  ASP A 168       4.640  34.612  70.583  1.00 51.87           C  
ATOM   2502  C   ASP A 168       3.630  35.320  69.696  1.00 51.87           C  
ATOM   2503  O   ASP A 168       3.889  35.659  68.542  1.00 51.87           O  
ATOM   2504  CB  ASP A 168       4.911  33.173  70.054  1.00 51.87           C  
ATOM   2505  CG  ASP A 168       6.058  32.393  70.729  1.00 51.87           C  
ATOM   2506  OD1 ASP A 168       6.862  33.004  71.470  1.00 51.87           O  
ATOM   2507  OD2 ASP A 168       6.159  31.184  70.423  1.00 51.87           O1-
ATOM   2508  H   ASP A 168       3.575  33.767  72.199  1.00 51.87           H  
ATOM   2509  HA  ASP A 168       5.572  35.182  70.574  1.00 51.87           H  
ATOM   2510  HXT ASP A 168       2.648  35.510  70.132  1.00 51.87           H  
ATOM   2511  HB3 ASP A 168       5.165  33.218  68.993  1.00 51.87           H  
ATOM   2512  HB2 ASP A 168       4.000  32.574  70.118  1.00 51.87           H  
ATOM   2513  N   THR A 199       5.460   4.345  78.301  1.00 96.39           N  
ATOM   2514  CA  THR A 199       5.745   3.055  77.637  1.00 96.39           C  
ATOM   2515  C   THR A 199       5.893   2.019  78.749  1.00 96.39           C  
ATOM   2516  O   THR A 199       6.334   2.379  79.839  1.00 96.39           O  
ATOM   2517  CB  THR A 199       7.016   3.100  76.750  1.00 96.39           C  
ATOM   2518  CG2 THR A 199       7.293   1.849  75.897  1.00 96.39           C  
ATOM   2519  OG1 THR A 199       6.864   4.159  75.839  1.00 96.39           O  
ATOM   2520  H2  THR A 199       4.481   4.192  78.541  1.00 96.39           H  
ATOM   2521  HA  THR A 199       4.876   2.814  77.033  1.00 96.39           H  
ATOM   2522  HB  THR A 199       7.889   3.308  77.370  1.00 96.39           H  
ATOM   2523 HG21 THR A 199       8.196   1.982  75.301  1.00 96.39           H  
ATOM   2524 HG22 THR A 199       7.437   0.952  76.495  1.00 96.39           H  
ATOM   2525 HG23 THR A 199       6.481   1.638  75.206  1.00 96.39           H  
ATOM   2526  HG1 THR A 199       6.916   4.949  76.369  1.00 96.39           H  
ATOM   2527  H   THR A 199       5.958   4.180  79.177  1.00  0.00           H  
ATOM   2528  N   VAL A 200       5.543   0.773  78.460  1.00 98.91           N  
ATOM   2529  CA  VAL A 200       5.769  -0.407  79.278  1.00 98.91           C  
ATOM   2530  C   VAL A 200       6.432  -1.446  78.366  1.00 98.91           C  
ATOM   2531  O   VAL A 200       6.148  -1.470  77.162  1.00 98.91           O  
ATOM   2532  CB  VAL A 200       4.437  -0.877  79.914  1.00 98.91           C  
ATOM   2533  CG1 VAL A 200       3.719   0.267  80.645  1.00 98.91           C  
ATOM   2534  CG2 VAL A 200       3.480  -1.582  78.932  1.00 98.91           C  
ATOM   2535  H   VAL A 200       5.150   0.594  77.536  1.00 98.91           H  
ATOM   2536  HA  VAL A 200       6.474  -0.161  80.074  1.00 98.91           H  
ATOM   2537  HB  VAL A 200       4.718  -1.604  80.674  1.00 98.91           H  
ATOM   2538 HG11 VAL A 200       2.854  -0.083  81.206  1.00 98.91           H  
ATOM   2539 HG12 VAL A 200       4.406   0.745  81.342  1.00 98.91           H  
ATOM   2540 HG13 VAL A 200       3.360   1.035  79.960  1.00 98.91           H  
ATOM   2541 HG21 VAL A 200       2.493  -1.748  79.363  1.00 98.91           H  
ATOM   2542 HG22 VAL A 200       3.347  -1.003  78.019  1.00 98.91           H  
ATOM   2543 HG23 VAL A 200       3.873  -2.558  78.653  1.00 98.91           H  
ATOM   2544  N   GLY A 201       7.312  -2.289  78.906  1.00 98.94           N  
ATOM   2545  CA  GLY A 201       8.014  -3.285  78.107  1.00 98.94           C  
ATOM   2546  C   GLY A 201       8.212  -4.564  78.909  1.00 98.94           C  
ATOM   2547  O   GLY A 201       8.083  -4.585  80.133  1.00 98.94           O  
ATOM   2548  H   GLY A 201       7.540  -2.230  79.890  1.00 98.94           H  
ATOM   2549  HA3 GLY A 201       8.985  -2.894  77.801  1.00 98.94           H  
ATOM   2550  HA2 GLY A 201       7.462  -3.541  77.205  1.00 98.94           H  
ATOM   2551  N   ALA A 202       8.562  -5.626  78.174  1.00 98.98           N  
ATOM   2552  CA  ALA A 202       8.953  -6.922  78.704  1.00 98.98           C  
ATOM   2553  C   ALA A 202       9.905  -7.600  77.717  1.00 98.98           C  
ATOM   2554  O   ALA A 202       9.697  -7.518  76.509  1.00 98.98           O  
ATOM   2555  CB  ALA A 202       7.717  -7.790  78.975  1.00 98.98           C  
ATOM   2556  H   ALA A 202       8.629  -5.534  77.168  1.00 98.98           H  
ATOM   2557  HA  ALA A 202       9.480  -6.762  79.640  1.00 98.98           H  
ATOM   2558  HB1 ALA A 202       7.998  -8.720  79.468  1.00 98.98           H  
ATOM   2559  HB2 ALA A 202       7.005  -7.279  79.624  1.00 98.98           H  
ATOM   2560  HB3 ALA A 202       7.203  -8.046  78.050  1.00 98.98           H  
ATOM   2561  N   VAL A 203      10.922  -8.275  78.264  1.00 98.98           N  
ATOM   2562  CA  VAL A 203      11.875  -9.107  77.536  1.00 98.98           C  
ATOM   2563  C   VAL A 203      12.094 -10.388  78.349  1.00 98.98           C  
ATOM   2564  O   VAL A 203      12.138 -10.315  79.576  1.00 98.98           O  
ATOM   2565  CB  VAL A 203      13.242  -8.399  77.331  1.00 98.98           C  
ATOM   2566  CG1 VAL A 203      13.122  -7.195  76.394  1.00 98.98           C  
ATOM   2567  CG2 VAL A 203      13.985  -8.014  78.627  1.00 98.98           C  
ATOM   2568  H   VAL A 203      11.020  -8.288  79.272  1.00 98.98           H  
ATOM   2569  HA  VAL A 203      11.468  -9.382  76.565  1.00 98.98           H  
ATOM   2570  HB  VAL A 203      13.883  -9.098  76.797  1.00 98.98           H  
ATOM   2571 HG11 VAL A 203      14.095  -6.730  76.248  1.00 98.98           H  
ATOM   2572 HG12 VAL A 203      12.744  -7.491  75.417  1.00 98.98           H  
ATOM   2573 HG13 VAL A 203      12.452  -6.438  76.794  1.00 98.98           H  
ATOM   2574 HG21 VAL A 203      14.870  -7.422  78.409  1.00 98.98           H  
ATOM   2575 HG22 VAL A 203      13.353  -7.420  79.285  1.00 98.98           H  
ATOM   2576 HG23 VAL A 203      14.324  -8.887  79.184  1.00 98.98           H  
ATOM   2577  N   ALA A 204      12.210 -11.535  77.665  1.00 98.97           N  
ATOM   2578  CA  ALA A 204      12.321 -12.828  78.332  1.00 98.97           C  
ATOM   2579  C   ALA A 204      13.194 -13.819  77.564  1.00 98.97           C  
ATOM   2580  O   ALA A 204      13.254 -13.776  76.337  1.00 98.97           O  
ATOM   2581  CB  ALA A 204      10.917 -13.414  78.572  1.00 98.97           C  
ATOM   2582  H   ALA A 204      12.174 -11.544  76.653  1.00 98.97           H  
ATOM   2583  HA  ALA A 204      12.802 -12.676  79.295  1.00 98.97           H  
ATOM   2584  HB1 ALA A 204      10.970 -14.353  79.122  1.00 98.97           H  
ATOM   2585  HB2 ALA A 204      10.293 -12.733  79.151  1.00 98.97           H  
ATOM   2586  HB3 ALA A 204      10.408 -13.619  77.631  1.00 98.97           H  
ATOM   2587  N   LEU A 205      13.798 -14.724  78.346  1.00 98.94           N  
ATOM   2588  CA  LEU A 205      14.371 -15.998  77.929  1.00 98.94           C  
ATOM   2589  C   LEU A 205      13.523 -17.103  78.580  1.00 98.94           C  
ATOM   2590  O   LEU A 205      13.113 -16.940  79.731  1.00 98.94           O  
ATOM   2591  CB  LEU A 205      15.847 -16.060  78.398  1.00 98.94           C  
ATOM   2592  CG  LEU A 205      16.606 -17.367  78.063  1.00 98.94           C  
ATOM   2593  CD1 LEU A 205      16.596 -17.718  76.564  1.00 98.94           C  
ATOM   2594  CD2 LEU A 205      18.037 -17.336  78.618  1.00 98.94           C  
ATOM   2595  H   LEU A 205      13.691 -14.628  79.348  1.00 98.94           H  
ATOM   2596  HA  LEU A 205      14.314 -16.091  76.845  1.00 98.94           H  
ATOM   2597  HB3 LEU A 205      15.876 -15.908  79.479  1.00 98.94           H  
ATOM   2598  HB2 LEU A 205      16.395 -15.217  77.976  1.00 98.94           H  
ATOM   2599  HG  LEU A 205      16.107 -18.178  78.593  1.00 98.94           H  
ATOM   2600 HD11 LEU A 205      17.570 -18.054  76.207  1.00 98.94           H  
ATOM   2601 HD12 LEU A 205      15.889 -18.525  76.375  1.00 98.94           H  
ATOM   2602 HD13 LEU A 205      16.303 -16.877  75.941  1.00 98.94           H  
ATOM   2603 HD21 LEU A 205      18.332 -18.315  78.994  1.00 98.94           H  
ATOM   2604 HD22 LEU A 205      18.764 -17.035  77.865  1.00 98.94           H  
ATOM   2605 HD23 LEU A 205      18.121 -16.633  79.442  1.00 98.94           H  
ATOM   2606  N   ASP A 206      13.298 -18.208  77.853  1.00 98.74           N  
ATOM   2607  CA  ASP A 206      12.565 -19.383  78.341  1.00 98.74           C  
ATOM   2608  C   ASP A 206      13.525 -20.554  78.626  1.00 98.74           C  
ATOM   2609  O   ASP A 206      14.734 -20.443  78.411  1.00 98.74           O  
ATOM   2610  CB  ASP A 206      11.376 -19.769  77.409  1.00 98.74           C  
ATOM   2611  CG  ASP A 206      11.674 -20.064  75.926  1.00 98.74           C  
ATOM   2612  OD1 ASP A 206      12.796 -20.512  75.623  1.00 98.74           O1-
ATOM   2613  OD2 ASP A 206      10.721 -19.997  75.122  1.00 98.74           O  
ATOM   2614  H   ASP A 206      13.665 -18.277  76.912  1.00 98.74           H  
ATOM   2615  HA  ASP A 206      12.127 -19.154  79.312  1.00 98.74           H  
ATOM   2616  HB3 ASP A 206      10.675 -18.938  77.439  1.00 98.74           H  
ATOM   2617  HB2 ASP A 206      10.822 -20.612  77.825  1.00 98.74           H  
ATOM   2618  N   ALA A 207      12.949 -21.672  79.098  1.00 97.78           N  
ATOM   2619  CA  ALA A 207      13.649 -22.931  79.366  1.00 97.78           C  
ATOM   2620  C   ALA A 207      14.168 -23.656  78.105  1.00 97.78           C  
ATOM   2621  O   ALA A 207      15.030 -24.523  78.238  1.00 97.78           O  
ATOM   2622  CB  ALA A 207      12.703 -23.843  80.163  1.00 97.78           C  
ATOM   2623  H   ALA A 207      11.951 -21.683  79.251  1.00 97.78           H  
ATOM   2624  HA  ALA A 207      14.514 -22.707  79.993  1.00 97.78           H  
ATOM   2625  HB1 ALA A 207      13.186 -24.785  80.424  1.00 97.78           H  
ATOM   2626  HB2 ALA A 207      12.393 -23.367  81.094  1.00 97.78           H  
ATOM   2627  HB3 ALA A 207      11.802 -24.078  79.594  1.00 97.78           H  
ATOM   2628  N   HIS A 208      13.648 -23.289  76.921  1.00 97.61           N  
ATOM   2629  CA  HIS A 208      14.003 -23.856  75.615  1.00 97.61           C  
ATOM   2630  C   HIS A 208      15.163 -23.111  74.919  1.00 97.61           C  
ATOM   2631  O   HIS A 208      15.630 -23.588  73.885  1.00 97.61           O  
ATOM   2632  CB  HIS A 208      12.749 -23.883  74.714  1.00 97.61           C  
ATOM   2633  CG  HIS A 208      11.495 -24.407  75.372  1.00 97.61           C  
ATOM   2634  CD2 HIS A 208      10.406 -23.699  75.838  1.00 97.61           C  
ATOM   2635  ND1 HIS A 208      11.290 -25.768  75.627  1.00 97.61           N  
ATOM   2636  CE1 HIS A 208      10.109 -25.827  76.228  1.00 97.61           C  
ATOM   2637  NE2 HIS A 208       9.540 -24.631  76.378  1.00 97.61           N  
ATOM   2638  H   HIS A 208      12.967 -22.543  76.894  1.00 97.61           H  
ATOM   2639  HA  HIS A 208      14.321 -24.890  75.765  1.00 97.61           H  
ATOM   2640  HB3 HIS A 208      12.943 -24.479  73.822  1.00 97.61           H  
ATOM   2641  HB2 HIS A 208      12.529 -22.878  74.357  1.00 97.61           H  
ATOM   2642  HD2 HIS A 208      10.186 -22.642  75.839  1.00 97.61           H  
ATOM   2643  HE1 HIS A 208       9.656 -26.748  76.564  1.00 97.61           H  
ATOM   2644  HE2 HIS A 208       8.650 -24.442  76.823  1.00 97.61           H  
ATOM   2645  N   GLY A 209      15.614 -21.976  75.485  1.00 97.97           N  
ATOM   2646  CA  GLY A 209      16.730 -21.177  74.974  1.00 97.97           C  
ATOM   2647  C   GLY A 209      16.294 -20.097  73.967  1.00 97.97           C  
ATOM   2648  O   GLY A 209      17.166 -19.461  73.375  1.00 97.97           O  
ATOM   2649  H   GLY A 209      15.161 -21.638  76.324  1.00 97.97           H  
ATOM   2650  HA3 GLY A 209      17.487 -21.814  74.517  1.00 97.97           H  
ATOM   2651  HA2 GLY A 209      17.209 -20.684  75.821  1.00 97.97           H  
ATOM   2652  N   HIS A 210      14.981 -19.874  73.778  1.00 98.82           N  
ATOM   2653  CA  HIS A 210      14.421 -18.858  72.886  1.00 98.82           C  
ATOM   2654  C   HIS A 210      14.203 -17.523  73.609  1.00 98.82           C  
ATOM   2655  O   HIS A 210      13.782 -17.501  74.766  1.00 98.82           O  
ATOM   2656  CB  HIS A 210      13.094 -19.343  72.269  1.00 98.82           C  
ATOM   2657  CG  HIS A 210      13.147 -20.698  71.613  1.00 98.82           C  
ATOM   2658  CD2 HIS A 210      12.357 -21.816  71.762  1.00 98.82           C  
ATOM   2659  ND1 HIS A 210      14.112 -21.044  70.683  1.00 98.82           N  
ATOM   2660  CE1 HIS A 210      13.879 -22.308  70.326  1.00 98.82           C  
ATOM   2661  NE2 HIS A 210      12.824 -22.840  70.935  1.00 98.82           N  
ATOM   2662  H   HIS A 210      14.303 -20.389  74.328  1.00 98.82           H  
ATOM   2663  HA  HIS A 210      15.126 -18.706  72.073  1.00 98.82           H  
ATOM   2664  HB3 HIS A 210      12.758 -18.625  71.520  1.00 98.82           H  
ATOM   2665  HB2 HIS A 210      12.312 -19.367  73.025  1.00 98.82           H  
ATOM   2666  HD2 HIS A 210      11.494 -21.959  72.396  1.00 98.82           H  
ATOM   2667  HD1 HIS A 210      14.855 -20.446  70.339  1.00 98.82           H  
ATOM   2668  HE1 HIS A 210      14.482 -22.843  69.607  1.00 98.82           H  
ATOM   2669  N   LEU A 211      14.462 -16.439  72.869  1.00 98.95           N  
ATOM   2670  CA  LEU A 211      14.300 -15.051  73.285  1.00 98.95           C  
ATOM   2671  C   LEU A 211      13.049 -14.439  72.643  1.00 98.95           C  
ATOM   2672  O   LEU A 211      12.628 -14.870  71.570  1.00 98.95           O  
ATOM   2673  CB  LEU A 211      15.568 -14.274  72.864  1.00 98.95           C  
ATOM   2674  CG  LEU A 211      16.770 -14.550  73.791  1.00 98.95           C  
ATOM   2675  CD1 LEU A 211      18.087 -14.067  73.163  1.00 98.95           C  
ATOM   2676  CD2 LEU A 211      16.539 -13.923  75.178  1.00 98.95           C  
ATOM   2677  H   LEU A 211      14.788 -16.568  71.917  1.00 98.95           H  
ATOM   2678  HA  LEU A 211      14.179 -15.005  74.366  1.00 98.95           H  
ATOM   2679  HB3 LEU A 211      15.378 -13.200  72.844  1.00 98.95           H  
ATOM   2680  HB2 LEU A 211      15.823 -14.537  71.836  1.00 98.95           H  
ATOM   2681  HG  LEU A 211      16.870 -15.627  73.925  1.00 98.95           H  
ATOM   2682 HD11 LEU A 211      18.709 -13.526  73.870  1.00 98.95           H  
ATOM   2683 HD12 LEU A 211      18.681 -14.906  72.802  1.00 98.95           H  
ATOM   2684 HD13 LEU A 211      17.908 -13.398  72.325  1.00 98.95           H  
ATOM   2685 HD21 LEU A 211      17.464 -13.647  75.681  1.00 98.95           H  
ATOM   2686 HD22 LEU A 211      15.922 -13.028  75.114  1.00 98.95           H  
ATOM   2687 HD23 LEU A 211      16.021 -14.619  75.832  1.00 98.95           H  
ATOM   2688  N   ALA A 212      12.501 -13.415  73.311  1.00 98.98           N  
ATOM   2689  CA  ALA A 212      11.379 -12.616  72.828  1.00 98.98           C  
ATOM   2690  C   ALA A 212      11.337 -11.273  73.563  1.00 98.98           C  
ATOM   2691  O   ALA A 212      11.791 -11.184  74.704  1.00 98.98           O  
ATOM   2692  CB  ALA A 212      10.059 -13.374  73.022  1.00 98.98           C  
ATOM   2693  H   ALA A 212      12.888 -13.133  74.202  1.00 98.98           H  
ATOM   2694  HA  ALA A 212      11.528 -12.422  71.765  1.00 98.98           H  
ATOM   2695  HB1 ALA A 212       9.215 -12.788  72.658  1.00 98.98           H  
ATOM   2696  HB2 ALA A 212      10.052 -14.324  72.488  1.00 98.98           H  
ATOM   2697  HB3 ALA A 212       9.889 -13.576  74.078  1.00 98.98           H  
ATOM   2698  N   ALA A 213      10.761 -10.267  72.891  1.00 98.98           N  
ATOM   2699  CA  ALA A 213      10.571  -8.914  73.405  1.00 98.98           C  
ATOM   2700  C   ALA A 213       9.187  -8.392  73.018  1.00 98.98           C  
ATOM   2701  O   ALA A 213       8.648  -8.810  71.996  1.00 98.98           O  
ATOM   2702  CB  ALA A 213      11.650  -7.998  72.818  1.00 98.98           C  
ATOM   2703  H   ALA A 213      10.388 -10.438  71.966  1.00 98.98           H  
ATOM   2704  HA  ALA A 213      10.646  -8.910  74.492  1.00 98.98           H  
ATOM   2705  HB1 ALA A 213      11.541  -6.981  73.196  1.00 98.98           H  
ATOM   2706  HB2 ALA A 213      12.649  -8.340  73.080  1.00 98.98           H  
ATOM   2707  HB3 ALA A 213      11.588  -7.955  71.730  1.00 98.98           H  
ATOM   2708  N   ALA A 214       8.668  -7.453  73.820  1.00 98.98           N  
ATOM   2709  CA  ALA A 214       7.422  -6.734  73.576  1.00 98.98           C  
ATOM   2710  C   ALA A 214       7.466  -5.349  74.230  1.00 98.98           C  
ATOM   2711  O   ALA A 214       8.199  -5.145  75.199  1.00 98.98           O  
ATOM   2712  CB  ALA A 214       6.230  -7.557  74.090  1.00 98.98           C  
ATOM   2713  H   ALA A 214       9.170  -7.177  74.655  1.00 98.98           H  
ATOM   2714  HA  ALA A 214       7.318  -6.574  72.505  1.00 98.98           H  
ATOM   2715  HB1 ALA A 214       5.287  -7.057  73.872  1.00 98.98           H  
ATOM   2716  HB2 ALA A 214       6.194  -8.535  73.615  1.00 98.98           H  
ATOM   2717  HB3 ALA A 214       6.284  -7.711  75.167  1.00 98.98           H  
ATOM   2718  N   ALA A 215       6.667  -4.413  73.706  1.00 98.96           N  
ATOM   2719  CA  ALA A 215       6.484  -3.072  74.243  1.00 98.96           C  
ATOM   2720  C   ALA A 215       5.121  -2.505  73.838  1.00 98.96           C  
ATOM   2721  O   ALA A 215       4.587  -2.865  72.788  1.00 98.96           O  
ATOM   2722  CB  ALA A 215       7.660  -2.157  73.862  1.00 98.96           C  
ATOM   2723  H   ALA A 215       6.086  -4.657  72.906  1.00 98.96           H  
ATOM   2724  HA  ALA A 215       6.456  -3.170  75.325  1.00 98.96           H  
ATOM   2725  HB1 ALA A 215       7.574  -1.189  74.357  1.00 98.96           H  
ATOM   2726  HB2 ALA A 215       8.615  -2.585  74.167  1.00 98.96           H  
ATOM   2727  HB3 ALA A 215       7.702  -1.989  72.785  1.00 98.96           H  
ATOM   2728  N   SER A 216       4.574  -1.603  74.658  1.00 98.96           N  
ATOM   2729  CA  SER A 216       3.341  -0.873  74.432  1.00 98.96           C  
ATOM   2730  C   SER A 216       3.452   0.521  75.054  1.00 98.96           C  
ATOM   2731  O   SER A 216       4.187   0.685  76.026  1.00 98.96           O  
ATOM   2732  CB  SER A 216       2.164  -1.709  74.938  1.00 98.96           C  
ATOM   2733  OG  SER A 216       0.941  -1.073  74.666  1.00 98.96           O  
ATOM   2734  H   SER A 216       5.080  -1.347  75.505  1.00 98.96           H  
ATOM   2735  HA  SER A 216       3.229  -0.731  73.359  1.00 98.96           H  
ATOM   2736  HB3 SER A 216       2.241  -1.873  76.013  1.00 98.96           H  
ATOM   2737  HB2 SER A 216       2.159  -2.688  74.457  1.00 98.96           H  
ATOM   2738  HG  SER A 216       0.258  -1.684  74.926  1.00 98.96           H  
ATOM   2739  N   THR A 217       2.761   1.520  74.495  1.00 98.86           N  
ATOM   2740  CA  THR A 217       2.763   2.897  74.938  1.00 98.86           C  
ATOM   2741  C   THR A 217       1.432   3.592  74.632  1.00 98.86           C  
ATOM   2742  O   THR A 217       0.742   3.238  73.673  1.00 98.86           O  
ATOM   2743  CB  THR A 217       4.001   3.617  74.357  1.00 98.86           C  
ATOM   2744  CG2 THR A 217       3.930   3.940  72.858  1.00 98.86           C  
ATOM   2745  OG1 THR A 217       4.246   4.811  75.052  1.00 98.86           O  
ATOM   2746  H   THR A 217       2.181   1.309  73.685  1.00 98.86           H  
ATOM   2747  HA  THR A 217       2.846   2.877  76.024  1.00 98.86           H  
ATOM   2748  HB  THR A 217       4.878   2.997  74.520  1.00 98.86           H  
ATOM   2749 HG21 THR A 217       4.855   4.401  72.511  1.00 98.86           H  
ATOM   2750 HG22 THR A 217       3.779   3.024  72.293  1.00 98.86           H  
ATOM   2751 HG23 THR A 217       3.113   4.617  72.610  1.00 98.86           H  
ATOM   2752  HG1 THR A 217       5.134   4.700  75.405  1.00 98.86           H  
ATOM   2753  N   GLY A 218       1.146   4.652  75.395  1.00 98.17           N  
ATOM   2754  CA  GLY A 218       0.227   5.727  75.028  1.00 98.17           C  
ATOM   2755  C   GLY A 218       0.951   6.885  74.318  1.00 98.17           C  
ATOM   2756  O   GLY A 218       0.315   7.848  73.892  1.00 98.17           O  
ATOM   2757  H   GLY A 218       1.764   4.836  76.175  1.00 98.17           H  
ATOM   2758  HA3 GLY A 218      -0.234   6.115  75.936  1.00 98.17           H  
ATOM   2759  HA2 GLY A 218      -0.582   5.365  74.393  1.00 98.17           H  
ATOM   2760  N   GLY A 219       2.285   6.818  74.188  1.00 96.84           N  
ATOM   2761  CA  GLY A 219       3.114   7.833  73.560  1.00 96.84           C  
ATOM   2762  C   GLY A 219       3.649   8.824  74.593  1.00 96.84           C  
ATOM   2763  O   GLY A 219       4.245   8.416  75.594  1.00 96.84           O  
ATOM   2764  H   GLY A 219       2.778   6.005  74.553  1.00 96.84           H  
ATOM   2765  HA3 GLY A 219       2.577   8.343  72.759  1.00 96.84           H  
ATOM   2766  HA2 GLY A 219       3.961   7.328  73.098  1.00 96.84           H  
ATOM   2767  N   ILE A 220       3.450  10.122  74.337  1.00 95.14           N  
ATOM   2768  CA  ILE A 220       3.923  11.258  75.124  1.00 95.14           C  
ATOM   2769  C   ILE A 220       2.756  12.245  75.308  1.00 95.14           C  
ATOM   2770  O   ILE A 220       1.899  12.358  74.427  1.00 95.14           O  
ATOM   2771  CB  ILE A 220       5.202  11.878  74.483  1.00 95.14           C  
ATOM   2772  CG1 ILE A 220       4.965  12.434  73.056  1.00 95.14           C  
ATOM   2773  CG2 ILE A 220       6.387  10.897  74.517  1.00 95.14           C  
ATOM   2774  CD1 ILE A 220       6.212  12.986  72.349  1.00 95.14           C  
ATOM   2775  H   ILE A 220       2.816  10.371  73.593  1.00 95.14           H  
ATOM   2776  HA  ILE A 220       4.182  10.904  76.124  1.00 95.14           H  
ATOM   2777  HB  ILE A 220       5.487  12.724  75.111  1.00 95.14           H  
ATOM   2778 HG13 ILE A 220       4.244  13.248  73.122  1.00 95.14           H  
ATOM   2779 HG12 ILE A 220       4.521  11.668  72.421  1.00 95.14           H  
ATOM   2780 HG21 ILE A 220       7.332  11.396  74.302  1.00 95.14           H  
ATOM   2781 HG22 ILE A 220       6.489  10.442  75.503  1.00 95.14           H  
ATOM   2782 HG23 ILE A 220       6.262  10.101  73.784  1.00 95.14           H  
ATOM   2783 HD11 ILE A 220       5.941  13.449  71.400  1.00 95.14           H  
ATOM   2784 HD12 ILE A 220       6.710  13.742  72.956  1.00 95.14           H  
ATOM   2785 HD13 ILE A 220       6.933  12.199  72.127  1.00 95.14           H  
ATOM   2786  N   THR A 221       2.722  12.944  76.450  1.00 94.38           N  
ATOM   2787  CA  THR A 221       1.709  13.930  76.834  1.00 94.38           C  
ATOM   2788  C   THR A 221       1.639  15.095  75.833  1.00 94.38           C  
ATOM   2789  O   THR A 221       2.632  15.791  75.620  1.00 94.38           O  
ATOM   2790  CB  THR A 221       2.002  14.464  78.269  1.00 94.38           C  
ATOM   2791  CG2 THR A 221       1.800  13.423  79.374  1.00 94.38           C  
ATOM   2792  OG1 THR A 221       3.316  14.991  78.399  1.00 94.38           O  
ATOM   2793  H   THR A 221       3.488  12.852  77.101  1.00 94.38           H  
ATOM   2794  HA  THR A 221       0.741  13.425  76.837  1.00 94.38           H  
ATOM   2795  HB  THR A 221       1.312  15.286  78.472  1.00 94.38           H  
ATOM   2796 HG21 THR A 221       1.993  13.852  80.358  1.00 94.38           H  
ATOM   2797 HG22 THR A 221       0.777  13.051  79.381  1.00 94.38           H  
ATOM   2798 HG23 THR A 221       2.475  12.576  79.253  1.00 94.38           H  
ATOM   2799  HG1 THR A 221       3.461  15.588  77.670  1.00 94.38           H  
ATOM   2800  N   TYR A 222       0.453  15.310  75.259  1.00 94.81           N  
ATOM   2801  CA  TYR A 222       0.083  16.386  74.338  1.00 94.81           C  
ATOM   2802  C   TYR A 222       0.715  16.214  72.937  1.00 94.81           C  
ATOM   2803  O   TYR A 222       1.020  17.213  72.287  1.00 94.81           O  
ATOM   2804  CB  TYR A 222       0.357  17.769  74.992  1.00 94.81           C  
ATOM   2805  CG  TYR A 222      -0.491  18.921  74.480  1.00 94.81           C  
ATOM   2806  CD1 TYR A 222       0.002  19.813  73.504  1.00 94.81           C  
ATOM   2807  CD2 TYR A 222      -1.790  19.103  74.992  1.00 94.81           C  
ATOM   2808  CE1 TYR A 222      -0.813  20.856  73.022  1.00 94.81           C  
ATOM   2809  CE2 TYR A 222      -2.609  20.138  74.502  1.00 94.81           C  
ATOM   2810  CZ  TYR A 222      -2.118  21.021  73.523  1.00 94.81           C  
ATOM   2811  OH  TYR A 222      -2.899  22.043  73.070  1.00 94.81           O  
ATOM   2812  H   TYR A 222      -0.302  14.679  75.495  1.00 94.81           H  
ATOM   2813  HA  TYR A 222      -0.994  16.292  74.194  1.00 94.81           H  
ATOM   2814  HB3 TYR A 222       1.415  18.030  74.935  1.00 94.81           H  
ATOM   2815  HB2 TYR A 222       0.135  17.691  76.056  1.00 94.81           H  
ATOM   2816  HD1 TYR A 222       1.002  19.697  73.114  1.00 94.81           H  
ATOM   2817  HD2 TYR A 222      -2.165  18.442  75.756  1.00 94.81           H  
ATOM   2818  HE1 TYR A 222      -0.434  21.533  72.271  1.00 94.81           H  
ATOM   2819  HE2 TYR A 222      -3.612  20.250  74.883  1.00 94.81           H  
ATOM   2820  HH  TYR A 222      -3.732  22.115  73.545  1.00 94.81           H  
ATOM   2821  N   LYS A 223       0.933  14.965  72.485  1.00 94.71           N  
ATOM   2822  CA  LYS A 223       1.475  14.680  71.154  1.00 94.71           C  
ATOM   2823  C   LYS A 223       0.512  15.124  70.039  1.00 94.71           C  
ATOM   2824  O   LYS A 223      -0.711  15.024  70.185  1.00 94.71           O  
ATOM   2825  CB  LYS A 223       1.856  13.184  70.991  1.00 94.71           C  
ATOM   2826  CG  LYS A 223       0.742  12.112  70.976  1.00 94.71           C  
ATOM   2827  CD  LYS A 223       1.309  10.723  70.597  1.00 94.71           C  
ATOM   2828  CE  LYS A 223       0.251   9.609  70.475  1.00 94.71           C  
ATOM   2829  NZ  LYS A 223       0.835   8.345  69.986  1.00 94.71           N1+
ATOM   2830  H   LYS A 223       0.740  14.188  73.104  1.00 94.71           H  
ATOM   2831  HA  LYS A 223       2.392  15.265  71.057  1.00 94.71           H  
ATOM   2832  HB3 LYS A 223       2.565  12.922  71.770  1.00 94.71           H  
ATOM   2833  HB2 LYS A 223       2.409  13.102  70.056  1.00 94.71           H  
ATOM   2834  HG3 LYS A 223      -0.028  12.381  70.253  1.00 94.71           H  
ATOM   2835  HG2 LYS A 223       0.256  12.067  71.952  1.00 94.71           H  
ATOM   2836  HD3 LYS A 223       2.063  10.426  71.327  1.00 94.71           H  
ATOM   2837  HD2 LYS A 223       1.822  10.806  69.639  1.00 94.71           H  
ATOM   2838  HE3 LYS A 223      -0.521   9.914  69.770  1.00 94.71           H  
ATOM   2839  HE2 LYS A 223      -0.234   9.426  71.435  1.00 94.71           H  
ATOM   2840  HZ1 LYS A 223       0.117   7.634  69.946  1.00 94.71           H  
ATOM   2841  HZ2 LYS A 223       1.223   8.479  69.060  1.00 94.71           H  
ATOM   2842  HZ3 LYS A 223       1.561   8.030  70.612  1.00 94.71           H  
ATOM   2843  N   GLN A 224       1.070  15.573  68.908  1.00 96.45           N  
ATOM   2844  CA  GLN A 224       0.331  15.853  67.677  1.00 96.45           C  
ATOM   2845  C   GLN A 224      -0.293  14.548  67.130  1.00 96.45           C  
ATOM   2846  O   GLN A 224       0.448  13.574  67.009  1.00 96.45           O  
ATOM   2847  CB  GLN A 224       1.300  16.455  66.640  1.00 96.45           C  
ATOM   2848  CG  GLN A 224       1.799  17.863  67.021  1.00 96.45           C  
ATOM   2849  CD  GLN A 224       2.570  18.572  65.901  1.00 96.45           C  
ATOM   2850  NE2 GLN A 224       3.175  19.715  66.228  1.00 96.45           N  
ATOM   2851  OE1 GLN A 224       2.609  18.122  64.759  1.00 96.45           O  
ATOM   2852  H   GLN A 224       2.075  15.657  68.853  1.00 96.45           H  
ATOM   2853  HA  GLN A 224      -0.417  16.607  67.915  1.00 96.45           H  
ATOM   2854  HB3 GLN A 224       0.777  16.513  65.683  1.00 96.45           H  
ATOM   2855  HB2 GLN A 224       2.152  15.791  66.483  1.00 96.45           H  
ATOM   2856  HG3 GLN A 224       2.435  17.806  67.905  1.00 96.45           H  
ATOM   2857  HG2 GLN A 224       0.949  18.494  67.285  1.00 96.45           H  
ATOM   2858 HE22 GLN A 224       3.688  20.231  65.528  1.00 96.45           H  
ATOM   2859 HE21 GLN A 224       3.124  20.071  67.170  1.00 96.45           H  
ATOM   2860  N   PRO A 225      -1.619  14.522  66.848  1.00 97.84           N  
ATOM   2861  CA  PRO A 225      -2.300  13.365  66.229  1.00 97.84           C  
ATOM   2862  C   PRO A 225      -1.568  12.744  65.026  1.00 97.84           C  
ATOM   2863  O   PRO A 225      -1.077  13.472  64.163  1.00 97.84           O  
ATOM   2864  CB  PRO A 225      -3.668  13.924  65.820  1.00 97.84           C  
ATOM   2865  CG  PRO A 225      -3.941  15.017  66.833  1.00 97.84           C  
ATOM   2866  CD  PRO A 225      -2.566  15.609  67.100  1.00 97.84           C  
ATOM   2867  HA  PRO A 225      -2.433  12.621  67.017  1.00 97.84           H  
ATOM   2868  HB3 PRO A 225      -4.450  13.163  65.815  1.00 97.84           H  
ATOM   2869  HB2 PRO A 225      -3.627  14.363  64.822  1.00 97.84           H  
ATOM   2870  HG3 PRO A 225      -4.337  14.577  67.750  1.00 97.84           H  
ATOM   2871  HG2 PRO A 225      -4.650  15.758  66.471  1.00 97.84           H  
ATOM   2872  HD2 PRO A 225      -2.360  16.427  66.408  1.00 97.84           H  
ATOM   2873  HD3 PRO A 225      -2.515  15.989  68.121  1.00 97.84           H  
ATOM   2874  N   GLY A 226      -1.473  11.410  65.044  1.00 98.60           N  
ATOM   2875  CA  GLY A 226      -0.784  10.591  64.055  1.00 98.60           C  
ATOM   2876  C   GLY A 226       0.709  10.411  64.367  1.00 98.60           C  
ATOM   2877  O   GLY A 226       1.341   9.610  63.689  1.00 98.60           O  
ATOM   2878  H   GLY A 226      -1.895  10.905  65.817  1.00 98.60           H  
ATOM   2879  HA3 GLY A 226      -0.885  11.005  63.054  1.00 98.60           H  
ATOM   2880  HA2 GLY A 226      -1.259   9.611  64.037  1.00 98.60           H  
ATOM   2881  N   ARG A 227       1.308  11.130  65.330  1.00 98.60           N  
ATOM   2882  CA  ARG A 227       2.733  10.999  65.645  1.00 98.60           C  
ATOM   2883  C   ARG A 227       3.012   9.635  66.303  1.00 98.60           C  
ATOM   2884  O   ARG A 227       2.483   9.337  67.380  1.00 98.60           O  
ATOM   2885  CB  ARG A 227       3.175  12.152  66.568  1.00 98.60           C  
ATOM   2886  CG  ARG A 227       4.646  12.081  67.031  1.00 98.60           C  
ATOM   2887  CD  ARG A 227       4.774  11.707  68.514  1.00 98.60           C  
ATOM   2888  NE  ARG A 227       6.134  11.296  68.892  1.00 98.60           N  
ATOM   2889  CZ  ARG A 227       6.455  10.304  69.739  1.00 98.60           C  
ATOM   2890  NH1 ARG A 227       5.529   9.484  70.248  1.00 98.60           N  
ATOM   2891  NH2 ARG A 227       7.728  10.138  70.095  1.00 98.60           N1+
ATOM   2892  H   ARG A 227       0.764  11.805  65.854  1.00 98.60           H  
ATOM   2893  HA  ARG A 227       3.298  11.080  64.715  1.00 98.60           H  
ATOM   2894  HB3 ARG A 227       2.522  12.202  67.439  1.00 98.60           H  
ATOM   2895  HB2 ARG A 227       3.026  13.091  66.035  1.00 98.60           H  
ATOM   2896  HG3 ARG A 227       5.073  13.068  66.897  1.00 98.60           H  
ATOM   2897  HG2 ARG A 227       5.237  11.417  66.398  1.00 98.60           H  
ATOM   2898  HD3 ARG A 227       4.083  10.898  68.738  1.00 98.60           H  
ATOM   2899  HD2 ARG A 227       4.482  12.549  69.141  1.00 98.60           H  
ATOM   2900  HE  ARG A 227       6.901  11.852  68.522  1.00 98.60           H  
ATOM   2901 HH12 ARG A 227       5.804   8.740  70.889  1.00 98.60           H  
ATOM   2902 HH11 ARG A 227       4.577   9.525  69.925  1.00 98.60           H  
ATOM   2903 HH22 ARG A 227       7.994   9.414  70.761  1.00 98.60           H  
ATOM   2904 HH21 ARG A 227       8.455  10.757  69.743  1.00 98.60           H  
ATOM   2905  N   VAL A 228       3.863   8.841  65.651  1.00 98.82           N  
ATOM   2906  CA  VAL A 228       4.248   7.492  66.042  1.00 98.82           C  
ATOM   2907  C   VAL A 228       5.574   7.589  66.826  1.00 98.82           C  
ATOM   2908  O   VAL A 228       6.406   8.456  66.548  1.00 98.82           O  
ATOM   2909  CB  VAL A 228       4.438   6.643  64.748  1.00 98.82           C  
ATOM   2910  CG1 VAL A 228       4.635   5.150  65.056  1.00 98.82           C  
ATOM   2911  CG2 VAL A 228       3.261   6.795  63.759  1.00 98.82           C  
ATOM   2912  H   VAL A 228       4.328   9.219  64.833  1.00 98.82           H  
ATOM   2913  HA  VAL A 228       3.469   7.048  66.667  1.00 98.82           H  
ATOM   2914  HB  VAL A 228       5.336   6.992  64.237  1.00 98.82           H  
ATOM   2915 HG11 VAL A 228       4.686   4.548  64.149  1.00 98.82           H  
ATOM   2916 HG12 VAL A 228       5.555   4.965  65.608  1.00 98.82           H  
ATOM   2917 HG13 VAL A 228       3.804   4.777  65.651  1.00 98.82           H  
ATOM   2918 HG21 VAL A 228       3.349   6.107  62.918  1.00 98.82           H  
ATOM   2919 HG22 VAL A 228       2.305   6.598  64.246  1.00 98.82           H  
ATOM   2920 HG23 VAL A 228       3.216   7.798  63.335  1.00 98.82           H  
ATOM   2921  N   GLY A 229       5.758   6.708  67.816  1.00 98.55           N  
ATOM   2922  CA  GLY A 229       6.986   6.574  68.599  1.00 98.55           C  
ATOM   2923  C   GLY A 229       7.933   5.506  68.042  1.00 98.55           C  
ATOM   2924  O   GLY A 229       7.746   5.010  66.934  1.00 98.55           O  
ATOM   2925  H   GLY A 229       5.028   6.024  67.973  1.00 98.55           H  
ATOM   2926  HA3 GLY A 229       6.703   6.286  69.610  1.00 98.55           H  
ATOM   2927  HA2 GLY A 229       7.518   7.525  68.672  1.00 98.55           H  
ATOM   2928  N   ASP A 230       8.931   5.105  68.841  1.00 98.79           N  
ATOM   2929  CA  ASP A 230       9.851   3.998  68.544  1.00 98.79           C  
ATOM   2930  C   ASP A 230       9.192   2.645  68.881  1.00 98.79           C  
ATOM   2931  O   ASP A 230       9.489   1.637  68.245  1.00 98.79           O  
ATOM   2932  CB  ASP A 230      11.142   4.143  69.403  1.00 98.79           C  
ATOM   2933  CG  ASP A 230      10.997   4.088  70.932  1.00 98.79           C  
ATOM   2934  OD1 ASP A 230      10.019   4.671  71.447  1.00 98.79           O1-
ATOM   2935  OD2 ASP A 230      11.878   3.474  71.569  1.00 98.79           O  
ATOM   2936  H   ASP A 230       9.029   5.532  69.752  1.00 98.79           H  
ATOM   2937  HA  ASP A 230      10.114   4.008  67.485  1.00 98.79           H  
ATOM   2938  HB3 ASP A 230      11.632   5.079  69.160  1.00 98.79           H  
ATOM   2939  HB2 ASP A 230      11.846   3.363  69.113  1.00 98.79           H  
ATOM   2940  N   THR A 231       8.300   2.630  69.879  1.00 98.87           N  
ATOM   2941  CA  THR A 231       7.581   1.493  70.454  1.00 98.87           C  
ATOM   2942  C   THR A 231       6.960   0.487  69.451  1.00 98.87           C  
ATOM   2943  O   THR A 231       7.123  -0.713  69.676  1.00 98.87           O  
ATOM   2944  CB  THR A 231       6.555   2.009  71.499  1.00 98.87           C  
ATOM   2945  CG2 THR A 231       5.897   0.889  72.313  1.00 98.87           C  
ATOM   2946  OG1 THR A 231       7.161   2.903  72.425  1.00 98.87           O  
ATOM   2947  H   THR A 231       8.206   3.490  70.403  1.00 98.87           H  
ATOM   2948  HA  THR A 231       8.342   0.929  70.997  1.00 98.87           H  
ATOM   2949  HB  THR A 231       5.772   2.571  70.992  1.00 98.87           H  
ATOM   2950 HG21 THR A 231       5.215   1.295  73.052  1.00 98.87           H  
ATOM   2951 HG22 THR A 231       5.313   0.214  71.688  1.00 98.87           H  
ATOM   2952 HG23 THR A 231       6.639   0.294  72.842  1.00 98.87           H  
ATOM   2953  HG1 THR A 231       7.795   2.442  72.959  1.00 98.87           H  
ATOM   2954  N   PRO A 232       6.245   0.902  68.378  1.00 98.96           N  
ATOM   2955  CA  PRO A 232       5.688  -0.045  67.404  1.00 98.96           C  
ATOM   2956  C   PRO A 232       6.703  -0.501  66.335  1.00 98.96           C  
ATOM   2957  O   PRO A 232       6.369  -1.361  65.523  1.00 98.96           O  
ATOM   2958  CB  PRO A 232       4.545   0.724  66.736  1.00 98.96           C  
ATOM   2959  CG  PRO A 232       4.987   2.176  66.785  1.00 98.96           C  
ATOM   2960  CD  PRO A 232       5.821   2.270  68.060  1.00 98.96           C  
ATOM   2961  HA  PRO A 232       5.272  -0.912  67.907  1.00 98.96           H  
ATOM   2962  HB3 PRO A 232       3.642   0.589  67.328  1.00 98.96           H  
ATOM   2963  HB2 PRO A 232       4.315   0.387  65.724  1.00 98.96           H  
ATOM   2964  HG3 PRO A 232       4.154   2.875  66.789  1.00 98.96           H  
ATOM   2965  HG2 PRO A 232       5.598   2.406  65.915  1.00 98.96           H  
ATOM   2966  HD2 PRO A 232       6.663   2.927  67.877  1.00 98.96           H  
ATOM   2967  HD3 PRO A 232       5.234   2.694  68.872  1.00 98.96           H  
ATOM   2968  N   LEU A 233       7.900   0.095  66.275  1.00 98.94           N  
ATOM   2969  CA  LEU A 233       8.809  -0.028  65.145  1.00 98.94           C  
ATOM   2970  C   LEU A 233       9.942  -0.985  65.522  1.00 98.94           C  
ATOM   2971  O   LEU A 233      10.689  -0.761  66.484  1.00 98.94           O  
ATOM   2972  CB  LEU A 233       9.377   1.365  64.804  1.00 98.94           C  
ATOM   2973  CG  LEU A 233       8.306   2.457  64.599  1.00 98.94           C  
ATOM   2974  CD1 LEU A 233       8.953   3.774  64.187  1.00 98.94           C  
ATOM   2975  CD2 LEU A 233       7.212   2.052  63.600  1.00 98.94           C  
ATOM   2976  H   LEU A 233       8.210   0.701  67.026  1.00 98.94           H  
ATOM   2977  HA  LEU A 233       8.288  -0.412  64.266  1.00 98.94           H  
ATOM   2978  HB3 LEU A 233       9.991   1.283  63.905  1.00 98.94           H  
ATOM   2979  HB2 LEU A 233      10.048   1.695  65.594  1.00 98.94           H  
ATOM   2980  HG  LEU A 233       7.830   2.647  65.561  1.00 98.94           H  
ATOM   2981 HD11 LEU A 233       8.200   4.558  64.191  1.00 98.94           H  
ATOM   2982 HD12 LEU A 233       9.716   4.066  64.905  1.00 98.94           H  
ATOM   2983 HD13 LEU A 233       9.406   3.725  63.197  1.00 98.94           H  
ATOM   2984 HD21 LEU A 233       6.589   2.899  63.312  1.00 98.94           H  
ATOM   2985 HD22 LEU A 233       7.649   1.622  62.703  1.00 98.94           H  
ATOM   2986 HD23 LEU A 233       6.547   1.298  64.020  1.00 98.94           H  
ATOM   2987  N   ILE A 234      10.061  -2.059  64.738  1.00 98.94           N  
ATOM   2988  CA  ILE A 234      11.005  -3.148  64.951  1.00 98.94           C  
ATOM   2989  C   ILE A 234      12.440  -2.673  64.669  1.00 98.94           C  
ATOM   2990  O   ILE A 234      12.730  -2.179  63.579  1.00 98.94           O  
ATOM   2991  CB  ILE A 234      10.667  -4.381  64.065  1.00 98.94           C  
ATOM   2992  CG1 ILE A 234       9.213  -4.866  64.290  1.00 98.94           C  
ATOM   2993  CG2 ILE A 234      11.662  -5.550  64.235  1.00 98.94           C  
ATOM   2994  CD1 ILE A 234       8.845  -5.202  65.748  1.00 98.94           C  
ATOM   2995  H   ILE A 234       9.492  -2.122  63.906  1.00 98.94           H  
ATOM   2996  HA  ILE A 234      10.938  -3.448  65.997  1.00 98.94           H  
ATOM   2997  HB  ILE A 234      10.727  -4.072  63.020  1.00 98.94           H  
ATOM   2998 HG13 ILE A 234       9.024  -5.731  63.656  1.00 98.94           H  
ATOM   2999 HG12 ILE A 234       8.518  -4.105  63.934  1.00 98.94           H  
ATOM   3000 HG21 ILE A 234      11.345  -6.425  63.666  1.00 98.94           H  
ATOM   3001 HG22 ILE A 234      12.662  -5.296  63.884  1.00 98.94           H  
ATOM   3002 HG23 ILE A 234      11.746  -5.844  65.280  1.00 98.94           H  
ATOM   3003 HD11 ILE A 234       7.844  -5.629  65.803  1.00 98.94           H  
ATOM   3004 HD12 ILE A 234       9.536  -5.924  66.185  1.00 98.94           H  
ATOM   3005 HD13 ILE A 234       8.841  -4.314  66.379  1.00 98.94           H  
ATOM   3006  N   GLY A 235      13.288  -2.824  65.693  1.00 98.93           N  
ATOM   3007  CA  GLY A 235      14.679  -2.400  65.702  1.00 98.93           C  
ATOM   3008  C   GLY A 235      14.871  -1.056  66.414  1.00 98.93           C  
ATOM   3009  O   GLY A 235      15.997  -0.771  66.810  1.00 98.93           O  
ATOM   3010  H   GLY A 235      12.943  -3.245  66.547  1.00 98.93           H  
ATOM   3011  HA3 GLY A 235      15.083  -2.322  64.693  1.00 98.93           H  
ATOM   3012  HA2 GLY A 235      15.247  -3.167  66.227  1.00 98.93           H  
ATOM   3013  N   ALA A 236      13.818  -0.243  66.611  1.00 98.89           N  
ATOM   3014  CA  ALA A 236      13.908   1.038  67.316  1.00 98.89           C  
ATOM   3015  C   ALA A 236      13.593   0.867  68.808  1.00 98.89           C  
ATOM   3016  O   ALA A 236      14.470   1.118  69.634  1.00 98.89           O  
ATOM   3017  CB  ALA A 236      12.978   2.065  66.656  1.00 98.89           C  
ATOM   3018  H   ALA A 236      12.903  -0.516  66.281  1.00 98.89           H  
ATOM   3019  HA  ALA A 236      14.921   1.437  67.235  1.00 98.89           H  
ATOM   3020  HB1 ALA A 236      13.073   3.042  67.131  1.00 98.89           H  
ATOM   3021  HB2 ALA A 236      13.213   2.190  65.599  1.00 98.89           H  
ATOM   3022  HB3 ALA A 236      11.936   1.765  66.735  1.00 98.89           H  
ATOM   3023  N   GLY A 237      12.360   0.453  69.122  1.00 98.87           N  
ATOM   3024  CA  GLY A 237      11.858   0.336  70.486  1.00 98.87           C  
ATOM   3025  C   GLY A 237      11.670  -1.108  70.948  1.00 98.87           C  
ATOM   3026  O   GLY A 237      11.371  -1.327  72.123  1.00 98.87           O  
ATOM   3027  H   GLY A 237      11.690   0.309  68.372  1.00 98.87           H  
ATOM   3028  HA3 GLY A 237      10.894   0.838  70.546  1.00 98.87           H  
ATOM   3029  HA2 GLY A 237      12.508   0.850  71.193  1.00 98.87           H  
ATOM   3030  N   CYS A 238      11.832  -2.088  70.049  1.00 98.96           N  
ATOM   3031  CA  CYS A 238      11.594  -3.505  70.316  1.00 98.96           C  
ATOM   3032  C   CYS A 238      12.383  -4.339  69.298  1.00 98.96           C  
ATOM   3033  O   CYS A 238      12.317  -4.046  68.106  1.00 98.96           O  
ATOM   3034  CB  CYS A 238      10.086  -3.837  70.275  1.00 98.96           C  
ATOM   3035  SG  CYS A 238       9.711  -5.590  70.578  1.00 98.96           S  
ATOM   3036  H   CYS A 238      12.149  -1.863  69.117  1.00 98.96           H  
ATOM   3037  HA  CYS A 238      11.971  -3.728  71.313  1.00 98.96           H  
ATOM   3038  HB3 CYS A 238       9.698  -3.572  69.293  1.00 98.96           H  
ATOM   3039  HB2 CYS A 238       9.538  -3.243  71.007  1.00 98.96           H  
ATOM   3040  HG  CYS A 238       8.391  -5.476  70.399  1.00 98.96           H  
ATOM   3041  N   TYR A 239      13.080  -5.380  69.777  1.00 98.98           N  
ATOM   3042  CA  TYR A 239      13.791  -6.340  68.934  1.00 98.98           C  
ATOM   3043  C   TYR A 239      14.033  -7.649  69.704  1.00 98.98           C  
ATOM   3044  O   TYR A 239      14.165  -7.611  70.924  1.00 98.98           O  
ATOM   3045  CB  TYR A 239      15.115  -5.724  68.420  1.00 98.98           C  
ATOM   3046  CG  TYR A 239      15.818  -6.594  67.398  1.00 98.98           C  
ATOM   3047  CD1 TYR A 239      16.947  -7.359  67.758  1.00 98.98           C  
ATOM   3048  CD2 TYR A 239      15.281  -6.703  66.100  1.00 98.98           C  
ATOM   3049  CE1 TYR A 239      17.509  -8.258  66.832  1.00 98.98           C  
ATOM   3050  CE2 TYR A 239      15.847  -7.601  65.177  1.00 98.98           C  
ATOM   3051  CZ  TYR A 239      16.954  -8.389  65.545  1.00 98.98           C  
ATOM   3052  OH  TYR A 239      17.485  -9.273  64.651  1.00 98.98           O  
ATOM   3053  H   TYR A 239      13.097  -5.567  70.772  1.00 98.98           H  
ATOM   3054  HA  TYR A 239      13.149  -6.576  68.084  1.00 98.98           H  
ATOM   3055  HB3 TYR A 239      15.786  -5.523  69.257  1.00 98.98           H  
ATOM   3056  HB2 TYR A 239      14.929  -4.758  67.950  1.00 98.98           H  
ATOM   3057  HD1 TYR A 239      17.360  -7.290  68.755  1.00 98.98           H  
ATOM   3058  HD2 TYR A 239      14.416  -6.120  65.817  1.00 98.98           H  
ATOM   3059  HE1 TYR A 239      18.354  -8.864  67.121  1.00 98.98           H  
ATOM   3060  HE2 TYR A 239      15.428  -7.676  64.187  1.00 98.98           H  
ATOM   3061  HH  TYR A 239      17.006  -9.286  63.819  1.00 98.98           H  
ATOM   3062  N   ALA A 240      14.137  -8.775  68.976  1.00 98.98           N  
ATOM   3063  CA  ALA A 240      14.526 -10.075  69.521  1.00 98.98           C  
ATOM   3064  C   ALA A 240      15.208 -10.942  68.457  1.00 98.98           C  
ATOM   3065  O   ALA A 240      14.827 -10.892  67.287  1.00 98.98           O  
ATOM   3066  CB  ALA A 240      13.313 -10.786  70.142  1.00 98.98           C  
ATOM   3067  H   ALA A 240      14.025  -8.738  67.972  1.00 98.98           H  
ATOM   3068  HA  ALA A 240      15.270  -9.907  70.295  1.00 98.98           H  
ATOM   3069  HB1 ALA A 240      13.598 -11.747  70.570  1.00 98.98           H  
ATOM   3070  HB2 ALA A 240      12.876 -10.191  70.943  1.00 98.98           H  
ATOM   3071  HB3 ALA A 240      12.534 -10.972  69.403  1.00 98.98           H  
ATOM   3072  N   ASN A 241      16.192 -11.738  68.910  1.00 98.93           N  
ATOM   3073  CA  ASN A 241      17.003 -12.652  68.104  1.00 98.93           C  
ATOM   3074  C   ASN A 241      17.764 -13.582  69.063  1.00 98.93           C  
ATOM   3075  O   ASN A 241      18.496 -13.079  69.913  1.00 98.93           O  
ATOM   3076  CB  ASN A 241      17.963 -11.837  67.196  1.00 98.93           C  
ATOM   3077  CG  ASN A 241      18.721 -12.625  66.119  1.00 98.93           C  
ATOM   3078  ND2 ASN A 241      19.189 -11.918  65.089  1.00 98.93           N  
ATOM   3079  OD1 ASN A 241      18.891 -13.839  66.198  1.00 98.93           O  
ATOM   3080  H   ASN A 241      16.443 -11.699  69.889  1.00 98.93           H  
ATOM   3081  HA  ASN A 241      16.354 -13.268  67.483  1.00 98.93           H  
ATOM   3082  HB3 ASN A 241      18.676 -11.279  67.800  1.00 98.93           H  
ATOM   3083  HB2 ASN A 241      17.380 -11.093  66.658  1.00 98.93           H  
ATOM   3084 HD22 ASN A 241      19.694 -12.379  64.348  1.00 98.93           H  
ATOM   3085 HD21 ASN A 241      19.015 -10.923  65.035  1.00 98.93           H  
ATOM   3086  N   ASP A 242      17.616 -14.911  68.886  1.00 98.71           N  
ATOM   3087  CA  ASP A 242      18.310 -15.953  69.668  1.00 98.71           C  
ATOM   3088  C   ASP A 242      19.843 -15.927  69.556  1.00 98.71           C  
ATOM   3089  O   ASP A 242      20.507 -16.382  70.487  1.00 98.71           O  
ATOM   3090  CB  ASP A 242      17.843 -17.400  69.357  1.00 98.71           C  
ATOM   3091  CG  ASP A 242      16.391 -17.764  69.695  1.00 98.71           C  
ATOM   3092  OD1 ASP A 242      15.638 -16.891  70.177  1.00 98.71           O1-
ATOM   3093  OD2 ASP A 242      16.056 -18.949  69.475  1.00 98.71           O  
ATOM   3094  H   ASP A 242      16.984 -15.248  68.172  1.00 98.71           H  
ATOM   3095  HA  ASP A 242      18.081 -15.753  70.715  1.00 98.71           H  
ATOM   3096  HB3 ASP A 242      18.480 -18.120  69.876  1.00 98.71           H  
ATOM   3097  HB2 ASP A 242      17.972 -17.586  68.290  1.00 98.71           H  
ATOM   3098  N   ALA A 243      20.382 -15.405  68.442  1.00 98.33           N  
ATOM   3099  CA  ALA A 243      21.820 -15.255  68.214  1.00 98.33           C  
ATOM   3100  C   ALA A 243      22.493 -14.210  69.124  1.00 98.33           C  
ATOM   3101  O   ALA A 243      23.714 -14.257  69.271  1.00 98.33           O  
ATOM   3102  CB  ALA A 243      22.052 -14.901  66.737  1.00 98.33           C  
ATOM   3103  H   ALA A 243      19.773 -15.048  67.717  1.00 98.33           H  
ATOM   3104  HA  ALA A 243      22.294 -16.218  68.408  1.00 98.33           H  
ATOM   3105  HB1 ALA A 243      23.117 -14.864  66.503  1.00 98.33           H  
ATOM   3106  HB2 ALA A 243      21.598 -15.642  66.079  1.00 98.33           H  
ATOM   3107  HB3 ALA A 243      21.627 -13.928  66.488  1.00 98.33           H  
ATOM   3108  N   THR A 244      21.698 -13.285  69.687  1.00 98.70           N  
ATOM   3109  CA  THR A 244      22.158 -12.119  70.433  1.00 98.70           C  
ATOM   3110  C   THR A 244      21.249 -11.917  71.666  1.00 98.70           C  
ATOM   3111  O   THR A 244      21.538 -12.521  72.699  1.00 98.70           O  
ATOM   3112  CB  THR A 244      22.196 -10.859  69.518  1.00 98.70           C  
ATOM   3113  CG2 THR A 244      23.236 -10.949  68.392  1.00 98.70           C  
ATOM   3114  OG1 THR A 244      20.942 -10.609  68.908  1.00 98.70           O  
ATOM   3115  H   THR A 244      20.701 -13.329  69.531  1.00 98.70           H  
ATOM   3116  HA  THR A 244      23.166 -12.293  70.816  1.00 98.70           H  
ATOM   3117  HB  THR A 244      22.439  -9.989  70.129  1.00 98.70           H  
ATOM   3118 HG21 THR A 244      23.198 -10.065  67.761  1.00 98.70           H  
ATOM   3119 HG22 THR A 244      24.246 -11.031  68.794  1.00 98.70           H  
ATOM   3120 HG23 THR A 244      23.063 -11.803  67.739  1.00 98.70           H  
ATOM   3121  HG1 THR A 244      21.027  -9.850  68.319  1.00 98.70           H  
ATOM   3122  N   CYS A 245      20.208 -11.071  71.569  1.00 98.93           N  
ATOM   3123  CA  CYS A 245      19.412 -10.601  72.696  1.00 98.93           C  
ATOM   3124  C   CYS A 245      18.002 -10.152  72.283  1.00 98.93           C  
ATOM   3125  O   CYS A 245      17.780  -9.728  71.147  1.00 98.93           O  
ATOM   3126  CB  CYS A 245      20.157  -9.492  73.477  1.00 98.93           C  
ATOM   3127  SG  CYS A 245      20.342  -7.974  72.492  1.00 98.93           S  
ATOM   3128  H   CYS A 245      20.010 -10.641  70.675  1.00 98.93           H  
ATOM   3129  HA  CYS A 245      19.268 -11.444  73.365  1.00 98.93           H  
ATOM   3130  HB3 CYS A 245      21.138  -9.838  73.801  1.00 98.93           H  
ATOM   3131  HB2 CYS A 245      19.608  -9.234  74.382  1.00 98.93           H  
ATOM   3132  HG  CYS A 245      19.043  -7.665  72.466  1.00 98.93           H  
ATOM   3133  N   ALA A 246      17.103 -10.198  73.278  1.00 98.97           N  
ATOM   3134  CA  ALA A 246      15.843  -9.464  73.330  1.00 98.97           C  
ATOM   3135  C   ALA A 246      16.081  -8.084  73.959  1.00 98.97           C  
ATOM   3136  O   ALA A 246      16.876  -7.989  74.892  1.00 98.97           O  
ATOM   3137  CB  ALA A 246      14.846 -10.270  74.173  1.00 98.97           C  
ATOM   3138  H   ALA A 246      17.399 -10.581  74.168  1.00 98.97           H  
ATOM   3139  HA  ALA A 246      15.435  -9.335  72.334  1.00 98.97           H  
ATOM   3140  HB1 ALA A 246      13.946  -9.693  74.379  1.00 98.97           H  
ATOM   3141  HB2 ALA A 246      14.541 -11.178  73.655  1.00 98.97           H  
ATOM   3142  HB3 ALA A 246      15.273 -10.561  75.132  1.00 98.97           H  
ATOM   3143  N   VAL A 247      15.390  -7.051  73.445  1.00 98.98           N  
ATOM   3144  CA  VAL A 247      15.451  -5.672  73.937  1.00 98.98           C  
ATOM   3145  C   VAL A 247      14.063  -5.014  73.804  1.00 98.98           C  
ATOM   3146  O   VAL A 247      13.408  -5.191  72.779  1.00 98.98           O  
ATOM   3147  CB  VAL A 247      16.461  -4.783  73.146  1.00 98.98           C  
ATOM   3148  CG1 VAL A 247      16.570  -3.342  73.699  1.00 98.98           C  
ATOM   3149  CG2 VAL A 247      17.866  -5.395  73.076  1.00 98.98           C  
ATOM   3150  H   VAL A 247      14.769  -7.208  72.660  1.00 98.98           H  
ATOM   3151  HA  VAL A 247      15.737  -5.682  74.986  1.00 98.98           H  
ATOM   3152  HB  VAL A 247      16.119  -4.704  72.112  1.00 98.98           H  
ATOM   3153 HG11 VAL A 247      17.414  -2.807  73.265  1.00 98.98           H  
ATOM   3154 HG12 VAL A 247      15.679  -2.750  73.489  1.00 98.98           H  
ATOM   3155 HG13 VAL A 247      16.724  -3.347  74.777  1.00 98.98           H  
ATOM   3156 HG21 VAL A 247      18.546  -4.723  72.560  1.00 98.98           H  
ATOM   3157 HG22 VAL A 247      18.273  -5.587  74.068  1.00 98.98           H  
ATOM   3158 HG23 VAL A 247      17.864  -6.330  72.518  1.00 98.98           H  
ATOM   3159  N   ALA A 248      13.673  -4.231  74.823  1.00 98.97           N  
ATOM   3160  CA  ALA A 248      12.502  -3.352  74.814  1.00 98.97           C  
ATOM   3161  C   ALA A 248      12.897  -2.024  75.470  1.00 98.97           C  
ATOM   3162  O   ALA A 248      13.583  -2.044  76.492  1.00 98.97           O  
ATOM   3163  CB  ALA A 248      11.334  -4.022  75.555  1.00 98.97           C  
ATOM   3164  H   ALA A 248      14.276  -4.138  75.630  1.00 98.97           H  
ATOM   3165  HA  ALA A 248      12.198  -3.152  73.785  1.00 98.97           H  
ATOM   3166  HB1 ALA A 248      10.442  -3.394  75.528  1.00 98.97           H  
ATOM   3167  HB2 ALA A 248      11.074  -4.977  75.097  1.00 98.97           H  
ATOM   3168  HB3 ALA A 248      11.571  -4.208  76.602  1.00 98.97           H  
ATOM   3169  N   ALA A 249      12.497  -0.872  74.911  1.00 98.89           N  
ATOM   3170  CA  ALA A 249      13.005   0.458  75.289  1.00 98.89           C  
ATOM   3171  C   ALA A 249      11.906   1.449  75.718  1.00 98.89           C  
ATOM   3172  O   ALA A 249      10.716   1.149  75.612  1.00 98.89           O  
ATOM   3173  CB  ALA A 249      13.849   1.010  74.132  1.00 98.89           C  
ATOM   3174  H   ALA A 249      11.905  -0.919  74.086  1.00 98.89           H  
ATOM   3175  HA  ALA A 249      13.661   0.371  76.151  1.00 98.89           H  
ATOM   3176  HB1 ALA A 249      14.344   1.932  74.427  1.00 98.89           H  
ATOM   3177  HB2 ALA A 249      14.624   0.306  73.827  1.00 98.89           H  
ATOM   3178  HB3 ALA A 249      13.233   1.237  73.263  1.00 98.89           H  
ATOM   3179  N   THR A 250      12.322   2.612  76.240  1.00 98.60           N  
ATOM   3180  CA  THR A 250      11.529   3.753  76.671  1.00 98.60           C  
ATOM   3181  C   THR A 250      12.412   5.010  76.600  1.00 98.60           C  
ATOM   3182  O   THR A 250      13.609   4.931  76.877  1.00 98.60           O  
ATOM   3183  CB  THR A 250      10.898   3.467  78.057  1.00 98.60           C  
ATOM   3184  CG2 THR A 250      11.891   2.938  79.111  1.00 98.60           C  
ATOM   3185  OG1 THR A 250      10.285   4.619  78.605  1.00 98.60           O  
ATOM   3186  H   THR A 250      13.323   2.750  76.371  1.00 98.60           H  
ATOM   3187  HA  THR A 250      10.724   3.889  75.946  1.00 98.60           H  
ATOM   3188  HB  THR A 250      10.112   2.735  77.910  1.00 98.60           H  
ATOM   3189 HG21 THR A 250      11.407   2.772  80.072  1.00 98.60           H  
ATOM   3190 HG22 THR A 250      12.319   1.980  78.815  1.00 98.60           H  
ATOM   3191 HG23 THR A 250      12.721   3.627  79.263  1.00 98.60           H  
ATOM   3192  HG1 THR A 250       9.710   5.024  77.957  1.00 98.60           H  
ATOM   3193  N   GLY A 251      11.839   6.175  76.277  1.00 97.23           N  
ATOM   3194  CA  GLY A 251      12.583   7.421  76.181  1.00 97.23           C  
ATOM   3195  C   GLY A 251      12.048   8.336  75.092  1.00 97.23           C  
ATOM   3196  O   GLY A 251      10.932   8.158  74.603  1.00 97.23           O  
ATOM   3197  H   GLY A 251      10.843   6.231  76.099  1.00 97.23           H  
ATOM   3198  HA3 GLY A 251      13.618   7.212  75.914  1.00 97.23           H  
ATOM   3199  HA2 GLY A 251      12.575   7.936  77.142  1.00 97.23           H  
ATOM   3200  N   ALA A 252      12.871   9.314  74.700  1.00 95.76           N  
ATOM   3201  CA  ALA A 252      12.655  10.240  73.592  1.00 95.76           C  
ATOM   3202  C   ALA A 252      12.762   9.475  72.262  1.00 95.76           C  
ATOM   3203  O   ALA A 252      13.816   9.465  71.623  1.00 95.76           O  
ATOM   3204  CB  ALA A 252      13.727  11.342  73.677  1.00 95.76           C  
ATOM   3205  H   ALA A 252      13.763   9.362  75.187  1.00 95.76           H  
ATOM   3206  HA  ALA A 252      11.664  10.689  73.674  1.00 95.76           H  
ATOM   3207  HB1 ALA A 252      13.614  12.058  72.862  1.00 95.76           H  
ATOM   3208  HB2 ALA A 252      13.649  11.896  74.612  1.00 95.76           H  
ATOM   3209  HB3 ALA A 252      14.735  10.930  73.615  1.00 95.76           H  
ATOM   3210  N   GLY A 253      11.673   8.789  71.889  1.00 97.75           N  
ATOM   3211  CA  GLY A 253      11.591   7.752  70.860  1.00 97.75           C  
ATOM   3212  C   GLY A 253      12.175   8.124  69.500  1.00 97.75           C  
ATOM   3213  O   GLY A 253      12.790   7.278  68.859  1.00 97.75           O  
ATOM   3214  H   GLY A 253      10.910   8.800  72.557  1.00 97.75           H  
ATOM   3215  HA3 GLY A 253      10.552   7.465  70.709  1.00 97.75           H  
ATOM   3216  HA2 GLY A 253      12.098   6.866  71.240  1.00 97.75           H  
ATOM   3217  N   GLU A 254      12.104   9.403  69.115  1.00 98.23           N  
ATOM   3218  CA  GLU A 254      12.741   9.989  67.940  1.00 98.23           C  
ATOM   3219  C   GLU A 254      14.239   9.655  67.864  1.00 98.23           C  
ATOM   3220  O   GLU A 254      14.738   9.275  66.810  1.00 98.23           O  
ATOM   3221  CB  GLU A 254      12.542  11.518  67.949  1.00 98.23           C  
ATOM   3222  CG  GLU A 254      11.128  12.004  67.567  1.00 98.23           C  
ATOM   3223  CD  GLU A 254      10.054  11.941  68.655  1.00 98.23           C  
ATOM   3224  OE1 GLU A 254      10.372  11.582  69.808  1.00 98.23           O1-
ATOM   3225  OE2 GLU A 254       8.891  12.243  68.312  1.00 98.23           O  
ATOM   3226  H   GLU A 254      11.586  10.041  69.707  1.00 98.23           H  
ATOM   3227  HA  GLU A 254      12.271   9.571  67.049  1.00 98.23           H  
ATOM   3228  HB3 GLU A 254      13.232  11.962  67.230  1.00 98.23           H  
ATOM   3229  HB2 GLU A 254      12.842  11.936  68.912  1.00 98.23           H  
ATOM   3230  HG3 GLU A 254      10.770  11.463  66.692  1.00 98.23           H  
ATOM   3231  HG2 GLU A 254      11.214  13.050  67.276  1.00 98.23           H  
ATOM   3232  N   MET A 255      14.962   9.739  68.982  1.00 98.49           N  
ATOM   3233  CA  MET A 255      16.389   9.449  69.037  1.00 98.49           C  
ATOM   3234  C   MET A 255      16.650   7.935  69.038  1.00 98.49           C  
ATOM   3235  O   MET A 255      17.668   7.495  68.510  1.00 98.49           O  
ATOM   3236  CB  MET A 255      16.992  10.076  70.303  1.00 98.49           C  
ATOM   3237  CG  MET A 255      17.111  11.607  70.213  1.00 98.49           C  
ATOM   3238  SD  MET A 255      15.590  12.525  70.554  1.00 98.49           S  
ATOM   3239  CE  MET A 255      16.281  14.197  70.643  1.00 98.49           C  
ATOM   3240  H   MET A 255      14.489   9.981  69.850  1.00 98.49           H  
ATOM   3241  HA  MET A 255      16.879   9.875  68.162  1.00 98.49           H  
ATOM   3242  HB3 MET A 255      18.000   9.681  70.439  1.00 98.49           H  
ATOM   3243  HB2 MET A 255      16.438   9.781  71.194  1.00 98.49           H  
ATOM   3244  HG3 MET A 255      17.481  11.918  69.237  1.00 98.49           H  
ATOM   3245  HG2 MET A 255      17.857  11.949  70.924  1.00 98.49           H  
ATOM   3246  HE1 MET A 255      15.486  14.928  70.787  1.00 98.49           H  
ATOM   3247  HE2 MET A 255      16.976  14.280  71.480  1.00 98.49           H  
ATOM   3248  HE3 MET A 255      16.818  14.444  69.728  1.00 98.49           H  
ATOM   3249  N   PHE A 256      15.710   7.135  69.552  1.00 98.76           N  
ATOM   3250  CA  PHE A 256      15.765   5.672  69.532  1.00 98.76           C  
ATOM   3251  C   PHE A 256      15.431   5.135  68.125  1.00 98.76           C  
ATOM   3252  O   PHE A 256      15.893   4.054  67.774  1.00 98.76           O  
ATOM   3253  CB  PHE A 256      14.781   5.083  70.571  1.00 98.76           C  
ATOM   3254  CG  PHE A 256      15.191   5.254  72.033  1.00 98.76           C  
ATOM   3255  CD1 PHE A 256      15.285   6.537  72.616  1.00 98.76           C  
ATOM   3256  CD2 PHE A 256      15.470   4.121  72.829  1.00 98.76           C  
ATOM   3257  CE1 PHE A 256      15.682   6.691  73.957  1.00 98.76           C  
ATOM   3258  CE2 PHE A 256      15.859   4.272  74.175  1.00 98.76           C  
ATOM   3259  CZ  PHE A 256      15.971   5.557  74.737  1.00 98.76           C  
ATOM   3260  H   PHE A 256      14.861   7.566  69.893  1.00 98.76           H  
ATOM   3261  HA  PHE A 256      16.775   5.344  69.781  1.00 98.76           H  
ATOM   3262  HB3 PHE A 256      14.661   4.013  70.383  1.00 98.76           H  
ATOM   3263  HB2 PHE A 256      13.784   5.498  70.440  1.00 98.76           H  
ATOM   3264  HD1 PHE A 256      15.064   7.417  72.039  1.00 98.76           H  
ATOM   3265  HD2 PHE A 256      15.379   3.127  72.414  1.00 98.76           H  
ATOM   3266  HE1 PHE A 256      15.760   7.678  74.389  1.00 98.76           H  
ATOM   3267  HE2 PHE A 256      16.073   3.406  74.785  1.00 98.76           H  
ATOM   3268  HZ  PHE A 256      16.269   5.667  75.769  1.00 98.76           H  
ATOM   3269  N   MET A 257      14.707   5.905  67.298  1.00 98.87           N  
ATOM   3270  CA  MET A 257      14.464   5.651  65.875  1.00 98.87           C  
ATOM   3271  C   MET A 257      15.683   6.078  65.040  1.00 98.87           C  
ATOM   3272  O   MET A 257      16.062   5.372  64.115  1.00 98.87           O  
ATOM   3273  CB  MET A 257      13.254   6.492  65.399  1.00 98.87           C  
ATOM   3274  CG  MET A 257      11.909   6.046  65.988  1.00 98.87           C  
ATOM   3275  SD  MET A 257      10.657   7.361  66.056  1.00 98.87           S  
ATOM   3276  CE  MET A 257       9.954   7.280  64.393  1.00 98.87           C  
ATOM   3277  H   MET A 257      14.254   6.715  67.710  1.00 98.87           H  
ATOM   3278  HA  MET A 257      14.276   4.590  65.701  1.00 98.87           H  
ATOM   3279  HB3 MET A 257      13.179   6.461  64.311  1.00 98.87           H  
ATOM   3280  HB2 MET A 257      13.415   7.539  65.645  1.00 98.87           H  
ATOM   3281  HG3 MET A 257      12.051   5.705  67.010  1.00 98.87           H  
ATOM   3282  HG2 MET A 257      11.527   5.184  65.445  1.00 98.87           H  
ATOM   3283  HE1 MET A 257       9.460   8.221  64.158  1.00 98.87           H  
ATOM   3284  HE2 MET A 257      10.723   7.088  63.647  1.00 98.87           H  
ATOM   3285  HE3 MET A 257       9.207   6.495  64.339  1.00 98.87           H  
ATOM   3286  N   ARG A 258      16.312   7.215  65.366  1.00 98.83           N  
ATOM   3287  CA  ARG A 258      17.479   7.769  64.665  1.00 98.83           C  
ATOM   3288  C   ARG A 258      18.777   6.983  64.933  1.00 98.83           C  
ATOM   3289  O   ARG A 258      19.598   6.879  64.024  1.00 98.83           O  
ATOM   3290  CB  ARG A 258      17.654   9.252  65.054  1.00 98.83           C  
ATOM   3291  CG  ARG A 258      16.549  10.185  64.510  1.00 98.83           C  
ATOM   3292  CD  ARG A 258      16.420  11.527  65.261  1.00 98.83           C  
ATOM   3293  NE  ARG A 258      17.663  12.317  65.245  1.00 98.83           N  
ATOM   3294  CZ  ARG A 258      17.925  13.457  65.911  1.00 98.83           C  
ATOM   3295  NH1 ARG A 258      17.033  14.020  66.741  1.00 98.83           N  
ATOM   3296  NH2 ARG A 258      19.111  14.052  65.737  1.00 98.83           N1+
ATOM   3297  H   ARG A 258      15.943   7.780  66.120  1.00 98.83           H  
ATOM   3298  HA  ARG A 258      17.290   7.719  63.590  1.00 98.83           H  
ATOM   3299  HB3 ARG A 258      18.613   9.614  64.680  1.00 98.83           H  
ATOM   3300  HB2 ARG A 258      17.712   9.331  66.140  1.00 98.83           H  
ATOM   3301  HG3 ARG A 258      15.593   9.673  64.599  1.00 98.83           H  
ATOM   3302  HG2 ARG A 258      16.653  10.348  63.437  1.00 98.83           H  
ATOM   3303  HD3 ARG A 258      16.057  11.379  66.277  1.00 98.83           H  
ATOM   3304  HD2 ARG A 258      15.672  12.135  64.751  1.00 98.83           H  
ATOM   3305  HE  ARG A 258      18.367  11.974  64.604  1.00 98.83           H  
ATOM   3306 HH12 ARG A 258      17.248  14.883  67.219  1.00 98.83           H  
ATOM   3307 HH11 ARG A 258      16.128  13.593  66.877  1.00 98.83           H  
ATOM   3308 HH22 ARG A 258      19.322  14.917  66.213  1.00 98.83           H  
ATOM   3309 HH21 ARG A 258      19.795  13.672  65.097  1.00 98.83           H  
ATOM   3310  N   MET A 259      18.934   6.429  66.147  1.00 98.77           N  
ATOM   3311  CA  MET A 259      20.027   5.513  66.496  1.00 98.77           C  
ATOM   3312  C   MET A 259      19.663   4.042  66.247  1.00 98.77           C  
ATOM   3313  O   MET A 259      20.577   3.219  66.218  1.00 98.77           O  
ATOM   3314  CB  MET A 259      20.431   5.715  67.971  1.00 98.77           C  
ATOM   3315  CG  MET A 259      21.205   7.019  68.215  1.00 98.77           C  
ATOM   3316  SD  MET A 259      22.890   7.009  67.541  1.00 98.77           S  
ATOM   3317  CE  MET A 259      23.251   8.781  67.577  1.00 98.77           C  
ATOM   3318  H   MET A 259      18.242   6.594  66.865  1.00 98.77           H  
ATOM   3319  HA  MET A 259      20.896   5.719  65.869  1.00 98.77           H  
ATOM   3320  HB3 MET A 259      21.061   4.889  68.305  1.00 98.77           H  
ATOM   3321  HB2 MET A 259      19.544   5.676  68.602  1.00 98.77           H  
ATOM   3322  HG3 MET A 259      21.271   7.219  69.285  1.00 98.77           H  
ATOM   3323  HG2 MET A 259      20.660   7.852  67.776  1.00 98.77           H  
ATOM   3324  HE1 MET A 259      24.244   8.975  67.172  1.00 98.77           H  
ATOM   3325  HE2 MET A 259      22.518   9.326  66.987  1.00 98.77           H  
ATOM   3326  HE3 MET A 259      23.210   9.166  68.591  1.00 98.77           H  
ATOM   3327  N   VAL A 260      18.360   3.738  66.083  1.00 98.88           N  
ATOM   3328  CA  VAL A 260      17.789   2.401  65.864  1.00 98.88           C  
ATOM   3329  C   VAL A 260      18.189   1.468  67.041  1.00 98.88           C  
ATOM   3330  O   VAL A 260      18.882   0.466  66.862  1.00 98.88           O  
ATOM   3331  CB  VAL A 260      18.195   1.819  64.471  1.00 98.88           C  
ATOM   3332  CG1 VAL A 260      17.445   0.529  64.101  1.00 98.88           C  
ATOM   3333  CG2 VAL A 260      17.965   2.829  63.328  1.00 98.88           C  
ATOM   3334  H   VAL A 260      17.685   4.488  66.114  1.00 98.88           H  
ATOM   3335  HA  VAL A 260      16.705   2.510  65.885  1.00 98.88           H  
ATOM   3336  HB  VAL A 260      19.260   1.584  64.484  1.00 98.88           H  
ATOM   3337 HG11 VAL A 260      17.753   0.187  63.114  1.00 98.88           H  
ATOM   3338 HG12 VAL A 260      17.639  -0.283  64.793  1.00 98.88           H  
ATOM   3339 HG13 VAL A 260      16.366   0.690  64.075  1.00 98.88           H  
ATOM   3340 HG21 VAL A 260      18.280   2.418  62.372  1.00 98.88           H  
ATOM   3341 HG22 VAL A 260      16.910   3.083  63.235  1.00 98.88           H  
ATOM   3342 HG23 VAL A 260      18.526   3.753  63.466  1.00 98.88           H  
ATOM   3343  N   ALA A 261      17.828   1.928  68.253  1.00 98.92           N  
ATOM   3344  CA  ALA A 261      18.440   1.563  69.532  1.00 98.92           C  
ATOM   3345  C   ALA A 261      18.320   0.090  69.953  1.00 98.92           C  
ATOM   3346  O   ALA A 261      19.309  -0.458  70.439  1.00 98.92           O  
ATOM   3347  CB  ALA A 261      17.888   2.491  70.624  1.00 98.92           C  
ATOM   3348  H   ALA A 261      17.222   2.738  68.286  1.00 98.92           H  
ATOM   3349  HA  ALA A 261      19.506   1.775  69.435  1.00 98.92           H  
ATOM   3350  HB1 ALA A 261      18.291   2.242  71.607  1.00 98.92           H  
ATOM   3351  HB2 ALA A 261      18.147   3.531  70.422  1.00 98.92           H  
ATOM   3352  HB3 ALA A 261      16.801   2.426  70.682  1.00 98.92           H  
ATOM   3353  N   ALA A 262      17.137  -0.523  69.766  1.00 98.96           N  
ATOM   3354  CA  ALA A 262      16.873  -1.914  70.151  1.00 98.96           C  
ATOM   3355  C   ALA A 262      17.639  -2.948  69.308  1.00 98.96           C  
ATOM   3356  O   ALA A 262      18.080  -3.958  69.858  1.00 98.96           O  
ATOM   3357  CB  ALA A 262      15.362  -2.188  70.135  1.00 98.96           C  
ATOM   3358  H   ALA A 262      16.365  -0.010  69.363  1.00 98.96           H  
ATOM   3359  HA  ALA A 262      17.214  -2.028  71.179  1.00 98.96           H  
ATOM   3360  HB1 ALA A 262      15.140  -3.204  70.463  1.00 98.96           H  
ATOM   3361  HB2 ALA A 262      14.835  -1.512  70.809  1.00 98.96           H  
ATOM   3362  HB3 ALA A 262      14.937  -2.065  69.140  1.00 98.96           H  
ATOM   3363  N   TYR A 263      17.824  -2.656  68.008  1.00 98.97           N  
ATOM   3364  CA  TYR A 263      18.662  -3.439  67.103  1.00 98.97           C  
ATOM   3365  C   TYR A 263      20.155  -3.222  67.369  1.00 98.97           C  
ATOM   3366  O   TYR A 263      20.933  -4.143  67.137  1.00 98.97           O  
ATOM   3367  CB  TYR A 263      18.372  -3.073  65.634  1.00 98.97           C  
ATOM   3368  CG  TYR A 263      18.962  -4.053  64.640  1.00 98.97           C  
ATOM   3369  CD1 TYR A 263      20.188  -3.793  63.994  1.00 98.97           C  
ATOM   3370  CD2 TYR A 263      18.292  -5.265  64.401  1.00 98.97           C  
ATOM   3371  CE1 TYR A 263      20.745  -4.754  63.129  1.00 98.97           C  
ATOM   3372  CE2 TYR A 263      18.839  -6.222  63.531  1.00 98.97           C  
ATOM   3373  CZ  TYR A 263      20.072  -5.974  62.907  1.00 98.97           C  
ATOM   3374  OH  TYR A 263      20.604  -6.930  62.097  1.00 98.97           O  
ATOM   3375  H   TYR A 263      17.420  -1.809  67.627  1.00 98.97           H  
ATOM   3376  HA  TYR A 263      18.435  -4.497  67.254  1.00 98.97           H  
ATOM   3377  HB3 TYR A 263      18.738  -2.071  65.414  1.00 98.97           H  
ATOM   3378  HB2 TYR A 263      17.302  -3.049  65.456  1.00 98.97           H  
ATOM   3379  HD1 TYR A 263      20.719  -2.875  64.194  1.00 98.97           H  
ATOM   3380  HD2 TYR A 263      17.354  -5.455  64.894  1.00 98.97           H  
ATOM   3381  HE1 TYR A 263      21.694  -4.555  62.655  1.00 98.97           H  
ATOM   3382  HE2 TYR A 263      18.316  -7.146  63.342  1.00 98.97           H  
ATOM   3383  HH  TYR A 263      21.400  -6.623  61.644  1.00 98.97           H  
ATOM   3384  N   ASP A 264      20.534  -2.008  67.803  1.00 98.96           N  
ATOM   3385  CA  ASP A 264      21.928  -1.605  67.946  1.00 98.96           C  
ATOM   3386  C   ASP A 264      22.671  -2.360  69.068  1.00 98.96           C  
ATOM   3387  O   ASP A 264      23.870  -2.598  68.925  1.00 98.96           O  
ATOM   3388  CB  ASP A 264      22.071  -0.074  68.076  1.00 98.96           C  
ATOM   3389  CG  ASP A 264      23.514   0.404  67.896  1.00 98.96           C  
ATOM   3390  OD1 ASP A 264      24.074   0.134  66.814  1.00 98.96           O1-
ATOM   3391  OD2 ASP A 264      24.062   0.991  68.848  1.00 98.96           O  
ATOM   3392  H   ASP A 264      19.840  -1.289  67.957  1.00 98.96           H  
ATOM   3393  HA  ASP A 264      22.403  -1.901  67.009  1.00 98.96           H  
ATOM   3394  HB3 ASP A 264      21.658   0.265  69.027  1.00 98.96           H  
ATOM   3395  HB2 ASP A 264      21.464   0.416  67.314  1.00 98.96           H  
ATOM   3396  N   VAL A 265      21.945  -2.785  70.118  1.00 98.96           N  
ATOM   3397  CA  VAL A 265      22.457  -3.689  71.152  1.00 98.96           C  
ATOM   3398  C   VAL A 265      22.847  -5.052  70.538  1.00 98.96           C  
ATOM   3399  O   VAL A 265      23.983  -5.486  70.716  1.00 98.96           O  
ATOM   3400  CB  VAL A 265      21.413  -3.963  72.272  1.00 98.96           C  
ATOM   3401  CG1 VAL A 265      21.936  -4.899  73.381  1.00 98.96           C  
ATOM   3402  CG2 VAL A 265      20.882  -2.671  72.916  1.00 98.96           C  
ATOM   3403  H   VAL A 265      20.966  -2.542  70.175  1.00 98.96           H  
ATOM   3404  HA  VAL A 265      23.341  -3.227  71.594  1.00 98.96           H  
ATOM   3405  HB  VAL A 265      20.562  -4.458  71.809  1.00 98.96           H  
ATOM   3406 HG11 VAL A 265      21.154  -5.107  74.112  1.00 98.96           H  
ATOM   3407 HG12 VAL A 265      22.271  -5.866  73.010  1.00 98.96           H  
ATOM   3408 HG13 VAL A 265      22.779  -4.447  73.903  1.00 98.96           H  
ATOM   3409 HG21 VAL A 265      20.137  -2.893  73.680  1.00 98.96           H  
ATOM   3410 HG22 VAL A 265      21.685  -2.105  73.386  1.00 98.96           H  
ATOM   3411 HG23 VAL A 265      20.397  -2.027  72.186  1.00 98.96           H  
ATOM   3412  N   SER A 266      21.913  -5.655  69.779  1.00 98.94           N  
ATOM   3413  CA  SER A 266      22.099  -6.885  69.009  1.00 98.94           C  
ATOM   3414  C   SER A 266      23.251  -6.793  67.990  1.00 98.94           C  
ATOM   3415  O   SER A 266      24.048  -7.724  67.906  1.00 98.94           O  
ATOM   3416  CB  SER A 266      20.747  -7.283  68.366  1.00 98.94           C  
ATOM   3417  OG  SER A 266      20.874  -8.258  67.348  1.00 98.94           O  
ATOM   3418  H   SER A 266      21.012  -5.209  69.677  1.00 98.94           H  
ATOM   3419  HA  SER A 266      22.372  -7.667  69.719  1.00 98.94           H  
ATOM   3420  HB3 SER A 266      20.247  -6.421  67.928  1.00 98.94           H  
ATOM   3421  HB2 SER A 266      20.072  -7.667  69.132  1.00 98.94           H  
ATOM   3422  HG  SER A 266      21.233  -7.835  66.564  1.00 98.94           H  
ATOM   3423  N   ALA A 267      23.334  -5.668  67.263  1.00 98.91           N  
ATOM   3424  CA  ALA A 267      24.364  -5.399  66.265  1.00 98.91           C  
ATOM   3425  C   ALA A 267      25.778  -5.327  66.859  1.00 98.91           C  
ATOM   3426  O   ALA A 267      26.685  -5.911  66.275  1.00 98.91           O  
ATOM   3427  CB  ALA A 267      24.021  -4.113  65.510  1.00 98.91           C  
ATOM   3428  H   ALA A 267      22.629  -4.951  67.379  1.00 98.91           H  
ATOM   3429  HA  ALA A 267      24.343  -6.222  65.547  1.00 98.91           H  
ATOM   3430  HB1 ALA A 267      24.715  -3.980  64.686  1.00 98.91           H  
ATOM   3431  HB2 ALA A 267      23.015  -4.150  65.092  1.00 98.91           H  
ATOM   3432  HB3 ALA A 267      24.089  -3.234  66.151  1.00 98.91           H  
ATOM   3433  N   GLN A 268      25.937  -4.671  68.022  1.00 98.83           N  
ATOM   3434  CA  GLN A 268      27.196  -4.633  68.769  1.00 98.83           C  
ATOM   3435  C   GLN A 268      27.631  -6.005  69.311  1.00 98.83           C  
ATOM   3436  O   GLN A 268      28.819  -6.315  69.248  1.00 98.83           O  
ATOM   3437  CB  GLN A 268      27.126  -3.593  69.900  1.00 98.83           C  
ATOM   3438  CG  GLN A 268      27.191  -2.143  69.389  1.00 98.83           C  
ATOM   3439  CD  GLN A 268      27.312  -1.141  70.533  1.00 98.83           C  
ATOM   3440  NE2 GLN A 268      26.454  -0.121  70.553  1.00 98.83           N  
ATOM   3441  OE1 GLN A 268      28.203  -1.265  71.371  1.00 98.83           O  
ATOM   3442  H   GLN A 268      25.147  -4.201  68.447  1.00 98.83           H  
ATOM   3443  HA  GLN A 268      27.975  -4.315  68.072  1.00 98.83           H  
ATOM   3444  HB3 GLN A 268      27.955  -3.763  70.591  1.00 98.83           H  
ATOM   3445  HB2 GLN A 268      26.215  -3.736  70.482  1.00 98.83           H  
ATOM   3446  HG3 GLN A 268      26.324  -1.910  68.771  1.00 98.83           H  
ATOM   3447  HG2 GLN A 268      28.066  -2.016  68.751  1.00 98.83           H  
ATOM   3448 HE22 GLN A 268      26.550   0.594  71.262  1.00 98.83           H  
ATOM   3449 HE21 GLN A 268      25.731  -0.023  69.850  1.00 98.83           H  
ATOM   3450  N   MET A 269      26.676  -6.818  69.792  1.00 98.87           N  
ATOM   3451  CA  MET A 269      26.939  -8.186  70.247  1.00 98.87           C  
ATOM   3452  C   MET A 269      27.370  -9.131  69.113  1.00 98.87           C  
ATOM   3453  O   MET A 269      28.253  -9.959  69.331  1.00 98.87           O  
ATOM   3454  CB  MET A 269      25.711  -8.752  70.978  1.00 98.87           C  
ATOM   3455  CG  MET A 269      25.419  -8.068  72.320  1.00 98.87           C  
ATOM   3456  SD  MET A 269      23.930  -8.683  73.136  1.00 98.87           S  
ATOM   3457  CE  MET A 269      24.506 -10.323  73.644  1.00 98.87           C  
ATOM   3458  H   MET A 269      25.716  -6.504  69.828  1.00 98.87           H  
ATOM   3459  HA  MET A 269      27.767  -8.144  70.953  1.00 98.87           H  
ATOM   3460  HB3 MET A 269      25.869  -9.816  71.159  1.00 98.87           H  
ATOM   3461  HB2 MET A 269      24.830  -8.687  70.338  1.00 98.87           H  
ATOM   3462  HG3 MET A 269      25.308  -6.995  72.186  1.00 98.87           H  
ATOM   3463  HG2 MET A 269      26.255  -8.194  73.005  1.00 98.87           H  
ATOM   3464  HE1 MET A 269      23.726 -10.827  74.205  1.00 98.87           H  
ATOM   3465  HE2 MET A 269      24.747 -10.942  72.780  1.00 98.87           H  
ATOM   3466  HE3 MET A 269      25.389 -10.241  74.278  1.00 98.87           H  
ATOM   3467  N   ALA A 270      26.757  -8.976  67.929  1.00 98.45           N  
ATOM   3468  CA  ALA A 270      27.041  -9.775  66.741  1.00 98.45           C  
ATOM   3469  C   ALA A 270      28.360  -9.405  66.043  1.00 98.45           C  
ATOM   3470  O   ALA A 270      29.002 -10.302  65.496  1.00 98.45           O  
ATOM   3471  CB  ALA A 270      25.870  -9.635  65.755  1.00 98.45           C  
ATOM   3472  H   ALA A 270      26.026  -8.282  67.836  1.00 98.45           H  
ATOM   3473  HA  ALA A 270      27.104 -10.824  67.041  1.00 98.45           H  
ATOM   3474  HB1 ALA A 270      26.046 -10.208  64.844  1.00 98.45           H  
ATOM   3475  HB2 ALA A 270      24.943 -10.000  66.192  1.00 98.45           H  
ATOM   3476  HB3 ALA A 270      25.713  -8.594  65.466  1.00 98.45           H  
ATOM   3477  N   TYR A 271      28.704  -8.104  66.019  1.00 98.42           N  
ATOM   3478  CA  TYR A 271      29.712  -7.552  65.107  1.00 98.42           C  
ATOM   3479  C   TYR A 271      30.972  -7.026  65.810  1.00 98.42           C  
ATOM   3480  O   TYR A 271      32.049  -7.193  65.238  1.00 98.42           O  
ATOM   3481  CB  TYR A 271      29.064  -6.462  64.227  1.00 98.42           C  
ATOM   3482  CG  TYR A 271      27.891  -6.880  63.345  1.00 98.42           C  
ATOM   3483  CD1 TYR A 271      27.739  -8.214  62.907  1.00 98.42           C  
ATOM   3484  CD2 TYR A 271      26.939  -5.917  62.945  1.00 98.42           C  
ATOM   3485  CE1 TYR A 271      26.653  -8.586  62.099  1.00 98.42           C  
ATOM   3486  CE2 TYR A 271      25.852  -6.287  62.128  1.00 98.42           C  
ATOM   3487  CZ  TYR A 271      25.713  -7.625  61.703  1.00 98.42           C  
ATOM   3488  OH  TYR A 271      24.687  -8.012  60.897  1.00 98.42           O  
ATOM   3489  H   TYR A 271      28.111  -7.430  66.485  1.00 98.42           H  
ATOM   3490  HA  TYR A 271      30.081  -8.332  64.440  1.00 98.42           H  
ATOM   3491  HB3 TYR A 271      29.821  -6.025  63.580  1.00 98.42           H  
ATOM   3492  HB2 TYR A 271      28.728  -5.651  64.870  1.00 98.42           H  
ATOM   3493  HD1 TYR A 271      28.448  -8.977  63.182  1.00 98.42           H  
ATOM   3494  HD2 TYR A 271      27.039  -4.890  63.263  1.00 98.42           H  
ATOM   3495  HE1 TYR A 271      26.546  -9.610  61.776  1.00 98.42           H  
ATOM   3496  HE2 TYR A 271      25.137  -5.537  61.825  1.00 98.42           H  
ATOM   3497  HH  TYR A 271      24.076  -7.294  60.684  1.00 98.42           H  
ATOM   3498  N   ARG A 272      30.853  -6.452  67.022  1.00 96.71           N  
ATOM   3499  CA  ARG A 272      32.014  -6.170  67.882  1.00 96.71           C  
ATOM   3500  C   ARG A 272      32.385  -7.378  68.762  1.00 96.71           C  
ATOM   3501  O   ARG A 272      33.501  -7.403  69.280  1.00 96.71           O  
ATOM   3502  CB  ARG A 272      31.780  -4.937  68.788  1.00 96.71           C  
ATOM   3503  CG  ARG A 272      31.643  -3.601  68.047  1.00 96.71           C  
ATOM   3504  CD  ARG A 272      31.518  -2.413  69.019  1.00 96.71           C  
ATOM   3505  NE  ARG A 272      31.822  -1.128  68.365  1.00 96.71           N  
ATOM   3506  CZ  ARG A 272      31.459   0.110  68.754  1.00 96.71           C  
ATOM   3507  NH1 ARG A 272      30.669   0.327  69.817  1.00 96.71           N  
ATOM   3508  NH2 ARG A 272      31.910   1.162  68.058  1.00 96.71           N1+
ATOM   3509  H   ARG A 272      29.943  -6.336  67.446  1.00 96.71           H  
ATOM   3510  HA  ARG A 272      32.885  -5.951  67.261  1.00 96.71           H  
ATOM   3511  HB3 ARG A 272      32.638  -4.839  69.455  1.00 96.71           H  
ATOM   3512  HB2 ARG A 272      30.927  -5.084  69.447  1.00 96.71           H  
ATOM   3513  HG3 ARG A 272      30.705  -3.663  67.497  1.00 96.71           H  
ATOM   3514  HG2 ARG A 272      32.432  -3.456  67.306  1.00 96.71           H  
ATOM   3515  HD3 ARG A 272      32.084  -2.556  69.940  1.00 96.71           H  
ATOM   3516  HD2 ARG A 272      30.468  -2.352  69.308  1.00 96.71           H  
ATOM   3517  HE  ARG A 272      32.420  -1.201  67.555  1.00 96.71           H  
ATOM   3518 HH12 ARG A 272      30.400   1.262  70.096  1.00 96.71           H  
ATOM   3519 HH11 ARG A 272      30.301  -0.452  70.345  1.00 96.71           H  
ATOM   3520 HH22 ARG A 272      31.668   2.100  68.343  1.00 96.71           H  
ATOM   3521 HH21 ARG A 272      32.513   1.029  67.259  1.00 96.71           H  
ATOM   3522  N   GLY A 273      31.456  -8.335  68.944  1.00 97.83           N  
ATOM   3523  CA  GLY A 273      31.618  -9.454  69.874  1.00 97.83           C  
ATOM   3524  C   GLY A 273      31.378  -9.016  71.330  1.00 97.83           C  
ATOM   3525  O   GLY A 273      31.854  -9.691  72.243  1.00 97.83           O  
ATOM   3526  H   GLY A 273      30.564  -8.255  68.477  1.00 97.83           H  
ATOM   3527  HA3 GLY A 273      32.613  -9.892  69.777  1.00 97.83           H  
ATOM   3528  HA2 GLY A 273      30.904 -10.236  69.617  1.00 97.83           H  
ATOM   3529  N   ALA A 274      30.680  -7.885  71.546  1.00 98.58           N  
ATOM   3530  CA  ALA A 274      30.380  -7.304  72.854  1.00 98.58           C  
ATOM   3531  C   ALA A 274      29.469  -8.194  73.716  1.00 98.58           C  
ATOM   3532  O   ALA A 274      28.680  -8.974  73.183  1.00 98.58           O  
ATOM   3533  CB  ALA A 274      29.721  -5.931  72.633  1.00 98.58           C  
ATOM   3534  H   ALA A 274      30.314  -7.382  70.750  1.00 98.58           H  
ATOM   3535  HA  ALA A 274      31.326  -7.159  73.380  1.00 98.58           H  
ATOM   3536  HB1 ALA A 274      29.539  -5.420  73.579  1.00 98.58           H  
ATOM   3537  HB2 ALA A 274      30.355  -5.282  72.028  1.00 98.58           H  
ATOM   3538  HB3 ALA A 274      28.762  -6.026  72.124  1.00 98.58           H  
ATOM   3539  N   THR A 275      29.563  -8.014  75.042  1.00 98.81           N  
ATOM   3540  CA  THR A 275      28.601  -8.551  76.006  1.00 98.81           C  
ATOM   3541  C   THR A 275      27.304  -7.712  75.990  1.00 98.81           C  
ATOM   3542  O   THR A 275      27.309  -6.589  75.481  1.00 98.81           O  
ATOM   3543  CB  THR A 275      29.190  -8.538  77.447  1.00 98.81           C  
ATOM   3544  CG2 THR A 275      30.551  -9.240  77.567  1.00 98.81           C  
ATOM   3545  OG1 THR A 275      29.278  -7.243  78.018  1.00 98.81           O  
ATOM   3546  H   THR A 275      30.237  -7.361  75.413  1.00 98.81           H  
ATOM   3547  HA  THR A 275      28.354  -9.579  75.735  1.00 98.81           H  
ATOM   3548  HB  THR A 275      28.499  -9.092  78.085  1.00 98.81           H  
ATOM   3549 HG21 THR A 275      30.876  -9.295  78.607  1.00 98.81           H  
ATOM   3550 HG22 THR A 275      30.497 -10.260  77.186  1.00 98.81           H  
ATOM   3551 HG23 THR A 275      31.327  -8.717  77.008  1.00 98.81           H  
ATOM   3552  HG1 THR A 275      29.757  -7.308  78.848  1.00 98.81           H  
ATOM   3553  N   LEU A 276      26.223  -8.263  76.569  1.00 98.87           N  
ATOM   3554  CA  LEU A 276      24.945  -7.566  76.757  1.00 98.87           C  
ATOM   3555  C   LEU A 276      25.099  -6.265  77.564  1.00 98.87           C  
ATOM   3556  O   LEU A 276      24.559  -5.243  77.148  1.00 98.87           O  
ATOM   3557  CB  LEU A 276      23.934  -8.526  77.419  1.00 98.87           C  
ATOM   3558  CG  LEU A 276      22.509  -7.959  77.621  1.00 98.87           C  
ATOM   3559  CD1 LEU A 276      21.736  -7.834  76.295  1.00 98.87           C  
ATOM   3560  CD2 LEU A 276      21.738  -8.809  78.633  1.00 98.87           C  
ATOM   3561  H   LEU A 276      26.277  -9.199  76.946  1.00 98.87           H  
ATOM   3562  HA  LEU A 276      24.573  -7.300  75.766  1.00 98.87           H  
ATOM   3563  HB3 LEU A 276      24.336  -8.830  78.388  1.00 98.87           H  
ATOM   3564  HB2 LEU A 276      23.868  -9.440  76.831  1.00 98.87           H  
ATOM   3565  HG  LEU A 276      22.565  -6.966  78.065  1.00 98.87           H  
ATOM   3566 HD11 LEU A 276      20.779  -8.355  76.334  1.00 98.87           H  
ATOM   3567 HD12 LEU A 276      21.534  -6.790  76.058  1.00 98.87           H  
ATOM   3568 HD13 LEU A 276      22.290  -8.254  75.459  1.00 98.87           H  
ATOM   3569 HD21 LEU A 276      20.743  -8.403  78.811  1.00 98.87           H  
ATOM   3570 HD22 LEU A 276      21.633  -9.832  78.277  1.00 98.87           H  
ATOM   3571 HD23 LEU A 276      22.250  -8.839  79.594  1.00 98.87           H  
ATOM   3572  N   GLU A 277      25.866  -6.318  78.666  1.00 98.83           N  
ATOM   3573  CA  GLU A 277      26.175  -5.171  79.519  1.00 98.83           C  
ATOM   3574  C   GLU A 277      26.896  -4.039  78.764  1.00 98.83           C  
ATOM   3575  O   GLU A 277      26.450  -2.899  78.849  1.00 98.83           O  
ATOM   3576  CB  GLU A 277      26.944  -5.652  80.767  1.00 98.83           C  
ATOM   3577  CG  GLU A 277      27.339  -4.528  81.757  1.00 98.83           C  
ATOM   3578  CD  GLU A 277      28.028  -4.996  83.051  1.00 98.83           C  
ATOM   3579  OE1 GLU A 277      28.203  -4.124  83.930  1.00 98.83           O1-
ATOM   3580  OE2 GLU A 277      28.380  -6.193  83.157  1.00 98.83           O  
ATOM   3581  H   GLU A 277      26.291  -7.195  78.931  1.00 98.83           H  
ATOM   3582  HA  GLU A 277      25.219  -4.769  79.862  1.00 98.83           H  
ATOM   3583  HB3 GLU A 277      27.838  -6.193  80.451  1.00 98.83           H  
ATOM   3584  HB2 GLU A 277      26.323  -6.380  81.292  1.00 98.83           H  
ATOM   3585  HG3 GLU A 277      26.445  -3.963  82.028  1.00 98.83           H  
ATOM   3586  HG2 GLU A 277      28.015  -3.822  81.274  1.00 98.83           H  
ATOM   3587  N   ALA A 278      27.955  -4.382  78.010  1.00 98.88           N  
ATOM   3588  CA  ALA A 278      28.744  -3.444  77.208  1.00 98.88           C  
ATOM   3589  C   ALA A 278      27.957  -2.800  76.053  1.00 98.88           C  
ATOM   3590  O   ALA A 278      28.100  -1.598  75.831  1.00 98.88           O  
ATOM   3591  CB  ALA A 278      29.992  -4.165  76.676  1.00 98.88           C  
ATOM   3592  H   ALA A 278      28.249  -5.349  77.977  1.00 98.88           H  
ATOM   3593  HA  ALA A 278      29.075  -2.641  77.870  1.00 98.88           H  
ATOM   3594  HB1 ALA A 278      30.609  -3.497  76.072  1.00 98.88           H  
ATOM   3595  HB2 ALA A 278      30.611  -4.530  77.495  1.00 98.88           H  
ATOM   3596  HB3 ALA A 278      29.725  -5.022  76.056  1.00 98.88           H  
ATOM   3597  N   ALA A 279      27.137  -3.606  75.357  1.00 98.92           N  
ATOM   3598  CA  ALA A 279      26.322  -3.188  74.218  1.00 98.92           C  
ATOM   3599  C   ALA A 279      25.168  -2.249  74.606  1.00 98.92           C  
ATOM   3600  O   ALA A 279      24.994  -1.223  73.949  1.00 98.92           O  
ATOM   3601  CB  ALA A 279      25.805  -4.434  73.489  1.00 98.92           C  
ATOM   3602  H   ALA A 279      27.085  -4.587  75.601  1.00 98.92           H  
ATOM   3603  HA  ALA A 279      26.970  -2.646  73.527  1.00 98.92           H  
ATOM   3604  HB1 ALA A 279      25.187  -4.157  72.638  1.00 98.92           H  
ATOM   3605  HB2 ALA A 279      26.631  -5.035  73.107  1.00 98.92           H  
ATOM   3606  HB3 ALA A 279      25.207  -5.070  74.144  1.00 98.92           H  
ATOM   3607  N   THR A 280      24.424  -2.592  75.674  1.00 98.90           N  
ATOM   3608  CA  THR A 280      23.330  -1.775  76.210  1.00 98.90           C  
ATOM   3609  C   THR A 280      23.819  -0.490  76.914  1.00 98.90           C  
ATOM   3610  O   THR A 280      23.113   0.516  76.841  1.00 98.90           O  
ATOM   3611  CB  THR A 280      22.440  -2.557  77.213  1.00 98.90           C  
ATOM   3612  CG2 THR A 280      21.732  -3.773  76.614  1.00 98.90           C  
ATOM   3613  OG1 THR A 280      23.152  -2.963  78.368  1.00 98.90           O  
ATOM   3614  H   THR A 280      24.623  -3.454  76.165  1.00 98.90           H  
ATOM   3615  HA  THR A 280      22.699  -1.468  75.374  1.00 98.90           H  
ATOM   3616  HB  THR A 280      21.646  -1.891  77.546  1.00 98.90           H  
ATOM   3617 HG21 THR A 280      21.128  -4.273  77.369  1.00 98.90           H  
ATOM   3618 HG22 THR A 280      21.065  -3.471  75.811  1.00 98.90           H  
ATOM   3619 HG23 THR A 280      22.423  -4.504  76.205  1.00 98.90           H  
ATOM   3620  HG1 THR A 280      23.730  -3.694  78.128  1.00 98.90           H  
ATOM   3621  N   ASN A 281      25.015  -0.518  77.535  1.00 98.78           N  
ATOM   3622  CA  ASN A 281      25.651   0.659  78.134  1.00 98.78           C  
ATOM   3623  C   ASN A 281      26.112   1.660  77.060  1.00 98.78           C  
ATOM   3624  O   ASN A 281      25.914   2.856  77.251  1.00 98.78           O  
ATOM   3625  CB  ASN A 281      26.825   0.236  79.048  1.00 98.78           C  
ATOM   3626  CG  ASN A 281      27.286   1.334  80.012  1.00 98.78           C  
ATOM   3627  ND2 ASN A 281      28.295   2.114  79.620  1.00 98.78           N  
ATOM   3628  OD1 ASN A 281      26.741   1.471  81.105  1.00 98.78           O  
ATOM   3629  H   ASN A 281      25.535  -1.384  77.584  1.00 98.78           H  
ATOM   3630  HA  ASN A 281      24.915   1.188  78.744  1.00 98.78           H  
ATOM   3631  HB3 ASN A 281      27.665  -0.154  78.469  1.00 98.78           H  
ATOM   3632  HB2 ASN A 281      26.492  -0.577  79.691  1.00 98.78           H  
ATOM   3633 HD22 ASN A 281      28.631   2.846  80.230  1.00 98.78           H  
ATOM   3634 HD21 ASN A 281      28.729   1.982  78.719  1.00 98.78           H  
ATOM   3635  N   ASP A 282      26.687   1.168  75.947  1.00 98.84           N  
ATOM   3636  CA  ASP A 282      27.130   2.005  74.829  1.00 98.84           C  
ATOM   3637  C   ASP A 282      25.945   2.634  74.067  1.00 98.84           C  
ATOM   3638  O   ASP A 282      26.055   3.783  73.645  1.00 98.84           O  
ATOM   3639  CB  ASP A 282      28.102   1.247  73.895  1.00 98.84           C  
ATOM   3640  CG  ASP A 282      28.807   2.133  72.854  1.00 98.84           C  
ATOM   3641  OD1 ASP A 282      29.688   2.917  73.268  1.00 98.84           O1-
ATOM   3642  OD2 ASP A 282      28.384   2.105  71.678  1.00 98.84           O  
ATOM   3643  H   ASP A 282      26.834   0.172  75.850  1.00 98.84           H  
ATOM   3644  HA  ASP A 282      27.688   2.833  75.270  1.00 98.84           H  
ATOM   3645  HB3 ASP A 282      27.575   0.426  73.405  1.00 98.84           H  
ATOM   3646  HB2 ASP A 282      28.868   0.757  74.498  1.00 98.84           H  
ATOM   3647  N   VAL A 283      24.821   1.906  73.948  1.00 98.88           N  
ATOM   3648  CA  VAL A 283      23.568   2.419  73.388  1.00 98.88           C  
ATOM   3649  C   VAL A 283      22.977   3.570  74.228  1.00 98.88           C  
ATOM   3650  O   VAL A 283      22.766   4.652  73.683  1.00 98.88           O  
ATOM   3651  CB  VAL A 283      22.520   1.280  73.184  1.00 98.88           C  
ATOM   3652  CG1 VAL A 283      21.047   1.723  73.040  1.00 98.88           C  
ATOM   3653  CG2 VAL A 283      22.888   0.445  71.951  1.00 98.88           C  
ATOM   3654  H   VAL A 283      24.801   0.958  74.298  1.00 98.88           H  
ATOM   3655  HA  VAL A 283      23.806   2.830  72.404  1.00 98.88           H  
ATOM   3656  HB  VAL A 283      22.571   0.615  74.047  1.00 98.88           H  
ATOM   3657 HG11 VAL A 283      20.413   0.883  72.755  1.00 98.88           H  
ATOM   3658 HG12 VAL A 283      20.645   2.110  73.975  1.00 98.88           H  
ATOM   3659 HG13 VAL A 283      20.933   2.490  72.274  1.00 98.88           H  
ATOM   3660 HG21 VAL A 283      22.253  -0.432  71.851  1.00 98.88           H  
ATOM   3661 HG22 VAL A 283      22.749   1.045  71.056  1.00 98.88           H  
ATOM   3662 HG23 VAL A 283      23.922   0.106  71.973  1.00 98.88           H  
ATOM   3663  N   VAL A 284      22.734   3.319  75.525  1.00 98.84           N  
ATOM   3664  CA  VAL A 284      22.034   4.244  76.416  1.00 98.84           C  
ATOM   3665  C   VAL A 284      22.916   5.409  76.907  1.00 98.84           C  
ATOM   3666  O   VAL A 284      22.500   6.561  76.784  1.00 98.84           O  
ATOM   3667  CB  VAL A 284      21.418   3.491  77.632  1.00 98.84           C  
ATOM   3668  CG1 VAL A 284      20.858   4.389  78.751  1.00 98.84           C  
ATOM   3669  CG2 VAL A 284      20.311   2.525  77.172  1.00 98.84           C  
ATOM   3670  H   VAL A 284      22.955   2.409  75.908  1.00 98.84           H  
ATOM   3671  HA  VAL A 284      21.209   4.688  75.859  1.00 98.84           H  
ATOM   3672  HB  VAL A 284      22.203   2.882  78.086  1.00 98.84           H  
ATOM   3673 HG11 VAL A 284      20.395   3.778  79.521  1.00 98.84           H  
ATOM   3674 HG12 VAL A 284      21.632   4.970  79.248  1.00 98.84           H  
ATOM   3675 HG13 VAL A 284      20.101   5.078  78.373  1.00 98.84           H  
ATOM   3676 HG21 VAL A 284      19.861   2.011  78.022  1.00 98.84           H  
ATOM   3677 HG22 VAL A 284      19.512   3.054  76.652  1.00 98.84           H  
ATOM   3678 HG23 VAL A 284      20.696   1.760  76.499  1.00 98.84           H  
ATOM   3679  N   MET A 285      24.093   5.097  77.473  1.00 98.59           N  
ATOM   3680  CA  MET A 285      24.945   6.068  78.167  1.00 98.59           C  
ATOM   3681  C   MET A 285      25.851   6.892  77.239  1.00 98.59           C  
ATOM   3682  O   MET A 285      26.285   7.961  77.666  1.00 98.59           O  
ATOM   3683  CB  MET A 285      25.794   5.370  79.254  1.00 98.59           C  
ATOM   3684  CG  MET A 285      25.006   4.498  80.245  1.00 98.59           C  
ATOM   3685  SD  MET A 285      23.816   5.395  81.279  1.00 98.59           S  
ATOM   3686  CE  MET A 285      23.293   4.042  82.362  1.00 98.59           C  
ATOM   3687  H   MET A 285      24.404   4.134  77.501  1.00 98.59           H  
ATOM   3688  HA  MET A 285      24.291   6.776  78.678  1.00 98.59           H  
ATOM   3689  HB3 MET A 285      26.333   6.128  79.824  1.00 98.59           H  
ATOM   3690  HB2 MET A 285      26.571   4.763  78.789  1.00 98.59           H  
ATOM   3691  HG3 MET A 285      25.715   4.010  80.913  1.00 98.59           H  
ATOM   3692  HG2 MET A 285      24.483   3.695  79.725  1.00 98.59           H  
ATOM   3693  HE1 MET A 285      22.653   4.419  83.157  1.00 98.59           H  
ATOM   3694  HE2 MET A 285      22.738   3.298  81.794  1.00 98.59           H  
ATOM   3695  HE3 MET A 285      24.157   3.561  82.819  1.00 98.59           H  
ATOM   3696  N   ASN A 286      26.133   6.402  76.018  1.00 98.57           N  
ATOM   3697  CA  ASN A 286      27.019   7.078  75.064  1.00 98.57           C  
ATOM   3698  C   ASN A 286      26.211   7.541  73.843  1.00 98.57           C  
ATOM   3699  O   ASN A 286      25.937   8.736  73.751  1.00 98.57           O  
ATOM   3700  CB  ASN A 286      28.240   6.197  74.686  1.00 98.57           C  
ATOM   3701  CG  ASN A 286      29.137   5.810  75.871  1.00 98.57           C  
ATOM   3702  ND2 ASN A 286      29.832   4.678  75.762  1.00 98.57           N  
ATOM   3703  OD1 ASN A 286      29.225   6.528  76.865  1.00 98.57           O  
ATOM   3704  H   ASN A 286      25.744   5.515  75.729  1.00 98.57           H  
ATOM   3705  HA  ASN A 286      27.425   7.993  75.501  1.00 98.57           H  
ATOM   3706  HB3 ASN A 286      28.868   6.740  73.979  1.00 98.57           H  
ATOM   3707  HB2 ASN A 286      27.930   5.290  74.174  1.00 98.57           H  
ATOM   3708 HD22 ASN A 286      30.446   4.388  76.508  1.00 98.57           H  
ATOM   3709 HD21 ASN A 286      29.767   4.109  74.923  1.00 98.57           H  
ATOM   3710  N   ARG A 287      25.861   6.613  72.932  1.00 98.06           N  
ATOM   3711  CA  ARG A 287      25.272   6.893  71.616  1.00 98.06           C  
ATOM   3712  C   ARG A 287      23.990   7.738  71.635  1.00 98.06           C  
ATOM   3713  O   ARG A 287      23.938   8.721  70.899  1.00 98.06           O  
ATOM   3714  CB  ARG A 287      25.027   5.588  70.838  1.00 98.06           C  
ATOM   3715  CG  ARG A 287      26.319   4.866  70.416  1.00 98.06           C  
ATOM   3716  CD  ARG A 287      26.062   3.586  69.601  1.00 98.06           C  
ATOM   3717  NE  ARG A 287      25.482   3.851  68.269  1.00 98.06           N  
ATOM   3718  CZ  ARG A 287      26.136   4.080  67.117  1.00 98.06           C  
ATOM   3719  NH1 ARG A 287      27.476   4.121  67.052  1.00 98.06           N  
ATOM   3720  NH2 ARG A 287      25.426   4.269  65.998  1.00 98.06           N1+
ATOM   3721  H   ARG A 287      26.084   5.642  73.112  1.00 98.06           H  
ATOM   3722  HA  ARG A 287      26.012   7.473  71.063  1.00 98.06           H  
ATOM   3723  HB3 ARG A 287      24.457   5.819  69.938  1.00 98.06           H  
ATOM   3724  HB2 ARG A 287      24.398   4.919  71.425  1.00 98.06           H  
ATOM   3725  HG3 ARG A 287      26.982   4.655  71.255  1.00 98.06           H  
ATOM   3726  HG2 ARG A 287      26.867   5.568  69.785  1.00 98.06           H  
ATOM   3727  HD3 ARG A 287      25.292   3.022  70.127  1.00 98.06           H  
ATOM   3728  HD2 ARG A 287      26.928   2.927  69.563  1.00 98.06           H  
ATOM   3729  HE  ARG A 287      24.473   3.806  68.236  1.00 98.06           H  
ATOM   3730 HH12 ARG A 287      27.947   4.268  66.172  1.00 98.06           H  
ATOM   3731 HH11 ARG A 287      28.016   3.946  67.887  1.00 98.06           H  
ATOM   3732 HH22 ARG A 287      25.889   4.420  65.114  1.00 98.06           H  
ATOM   3733 HH21 ARG A 287      24.419   4.185  66.014  1.00 98.06           H  
ATOM   3734  N   LEU A 288      22.999   7.377  72.467  1.00 98.28           N  
ATOM   3735  CA  LEU A 288      21.740   8.121  72.587  1.00 98.28           C  
ATOM   3736  C   LEU A 288      21.940   9.563  73.085  1.00 98.28           C  
ATOM   3737  O   LEU A 288      21.325  10.465  72.520  1.00 98.28           O  
ATOM   3738  CB  LEU A 288      20.738   7.340  73.467  1.00 98.28           C  
ATOM   3739  CG  LEU A 288      20.017   6.203  72.712  1.00 98.28           C  
ATOM   3740  CD1 LEU A 288      19.355   5.214  73.689  1.00 98.28           C  
ATOM   3741  CD2 LEU A 288      19.007   6.758  71.684  1.00 98.28           C  
ATOM   3742  H   LEU A 288      23.091   6.546  73.037  1.00 98.28           H  
ATOM   3743  HA  LEU A 288      21.324   8.206  71.582  1.00 98.28           H  
ATOM   3744  HB3 LEU A 288      19.979   8.009  73.869  1.00 98.28           H  
ATOM   3745  HB2 LEU A 288      21.264   6.942  74.335  1.00 98.28           H  
ATOM   3746  HG  LEU A 288      20.765   5.636  72.155  1.00 98.28           H  
ATOM   3747 HD11 LEU A 288      18.416   4.820  73.305  1.00 98.28           H  
ATOM   3748 HD12 LEU A 288      19.998   4.353  73.858  1.00 98.28           H  
ATOM   3749 HD13 LEU A 288      19.154   5.669  74.659  1.00 98.28           H  
ATOM   3750 HD21 LEU A 288      17.995   6.387  71.837  1.00 98.28           H  
ATOM   3751 HD22 LEU A 288      18.945   7.846  71.710  1.00 98.28           H  
ATOM   3752 HD23 LEU A 288      19.297   6.480  70.674  1.00 98.28           H  
ATOM   3753  N   LEU A 289      22.842   9.766  74.062  1.00 97.37           N  
ATOM   3754  CA  LEU A 289      23.183  11.083  74.611  1.00 97.37           C  
ATOM   3755  C   LEU A 289      23.944  12.013  73.640  1.00 97.37           C  
ATOM   3756  O   LEU A 289      23.909  13.222  73.866  1.00 97.37           O  
ATOM   3757  CB  LEU A 289      23.950  10.914  75.944  1.00 97.37           C  
ATOM   3758  CG  LEU A 289      23.102  10.351  77.111  1.00 97.37           C  
ATOM   3759  CD1 LEU A 289      23.973  10.107  78.360  1.00 97.37           C  
ATOM   3760  CD2 LEU A 289      21.881  11.238  77.440  1.00 97.37           C  
ATOM   3761  H   LEU A 289      23.341   8.979  74.451  1.00 97.37           H  
ATOM   3762  HA  LEU A 289      22.241  11.593  74.814  1.00 97.37           H  
ATOM   3763  HB3 LEU A 289      24.354  11.878  76.258  1.00 97.37           H  
ATOM   3764  HB2 LEU A 289      24.816  10.271  75.778  1.00 97.37           H  
ATOM   3765  HG  LEU A 289      22.724   9.376  76.800  1.00 97.37           H  
ATOM   3766 HD11 LEU A 289      23.868   9.080  78.709  1.00 97.37           H  
ATOM   3767 HD12 LEU A 289      25.031  10.276  78.159  1.00 97.37           H  
ATOM   3768 HD13 LEU A 289      23.709  10.757  79.194  1.00 97.37           H  
ATOM   3769 HD21 LEU A 289      21.688  11.310  78.510  1.00 97.37           H  
ATOM   3770 HD22 LEU A 289      22.003  12.255  77.066  1.00 97.37           H  
ATOM   3771 HD23 LEU A 289      20.978  10.831  76.988  1.00 97.37           H  
ATOM   3772  N   ARG A 290      24.562  11.480  72.565  1.00 96.62           N  
ATOM   3773  CA  ARG A 290      25.182  12.280  71.494  1.00 96.62           C  
ATOM   3774  C   ARG A 290      24.168  13.082  70.653  1.00 96.62           C  
ATOM   3775  O   ARG A 290      24.564  14.094  70.076  1.00 96.62           O  
ATOM   3776  CB  ARG A 290      26.025  11.395  70.553  1.00 96.62           C  
ATOM   3777  CG  ARG A 290      27.262  10.755  71.211  1.00 96.62           C  
ATOM   3778  CD  ARG A 290      28.028   9.798  70.277  1.00 96.62           C  
ATOM   3779  NE  ARG A 290      28.701  10.505  69.171  1.00 96.62           N  
ATOM   3780  CZ  ARG A 290      29.277   9.962  68.081  1.00 96.62           C  
ATOM   3781  NH1 ARG A 290      29.328   8.635  67.886  1.00 96.62           N  
ATOM   3782  NH2 ARG A 290      29.816  10.774  67.162  1.00 96.62           N1+
ATOM   3783  H   ARG A 290      24.557  10.477  72.434  1.00 96.62           H  
ATOM   3784  HA  ARG A 290      25.849  13.006  71.964  1.00 96.62           H  
ATOM   3785  HB3 ARG A 290      26.371  12.004  69.716  1.00 96.62           H  
ATOM   3786  HB2 ARG A 290      25.396  10.626  70.108  1.00 96.62           H  
ATOM   3787  HG3 ARG A 290      27.032  10.260  72.149  1.00 96.62           H  
ATOM   3788  HG2 ARG A 290      27.923  11.579  71.483  1.00 96.62           H  
ATOM   3789  HD3 ARG A 290      27.294   9.151  69.795  1.00 96.62           H  
ATOM   3790  HD2 ARG A 290      28.699   9.142  70.833  1.00 96.62           H  
ATOM   3791  HE  ARG A 290      28.711  11.512  69.254  1.00 96.62           H  
ATOM   3792 HH12 ARG A 290      29.767   8.251  67.062  1.00 96.62           H  
ATOM   3793 HH11 ARG A 290      28.931   8.012  68.574  1.00 96.62           H  
ATOM   3794 HH22 ARG A 290      30.253  10.394  66.335  1.00 96.62           H  
ATOM   3795 HH21 ARG A 290      29.787  11.776  67.286  1.00 96.62           H  
ATOM   3796  N   ILE A 291      22.902  12.634  70.603  1.00 97.03           N  
ATOM   3797  CA  ILE A 291      21.798  13.326  69.931  1.00 97.03           C  
ATOM   3798  C   ILE A 291      20.673  13.717  70.919  1.00 97.03           C  
ATOM   3799  O   ILE A 291      19.554  13.995  70.485  1.00 97.03           O  
ATOM   3800  CB  ILE A 291      21.231  12.492  68.743  1.00 97.03           C  
ATOM   3801  CG1 ILE A 291      20.626  11.127  69.149  1.00 97.03           C  
ATOM   3802  CG2 ILE A 291      22.280  12.346  67.623  1.00 97.03           C  
ATOM   3803  CD1 ILE A 291      19.746  10.511  68.054  1.00 97.03           C  
ATOM   3804  H   ILE A 291      22.656  11.788  71.100  1.00 97.03           H  
ATOM   3805  HA  ILE A 291      22.147  14.277  69.525  1.00 97.03           H  
ATOM   3806  HB  ILE A 291      20.421  13.075  68.302  1.00 97.03           H  
ATOM   3807 HG13 ILE A 291      20.014  11.226  70.045  1.00 97.03           H  
ATOM   3808 HG12 ILE A 291      21.420  10.430  69.419  1.00 97.03           H  
ATOM   3809 HG21 ILE A 291      21.857  11.894  66.727  1.00 97.03           H  
ATOM   3810 HG22 ILE A 291      22.677  13.319  67.331  1.00 97.03           H  
ATOM   3811 HG23 ILE A 291      23.122  11.731  67.941  1.00 97.03           H  
ATOM   3812 HD11 ILE A 291      19.265   9.607  68.420  1.00 97.03           H  
ATOM   3813 HD12 ILE A 291      18.962  11.201  67.743  1.00 97.03           H  
ATOM   3814 HD13 ILE A 291      20.320  10.238  67.170  1.00 97.03           H  
ATOM   3815  N   GLU A 292      21.005  13.770  72.224  1.00 96.03           N  
ATOM   3816  CA  GLU A 292      20.157  14.211  73.341  1.00 96.03           C  
ATOM   3817  C   GLU A 292      18.946  13.293  73.621  1.00 96.03           C  
ATOM   3818  O   GLU A 292      17.940  13.755  74.161  1.00 96.03           O  
ATOM   3819  CB  GLU A 292      19.753  15.700  73.189  1.00 96.03           C  
ATOM   3820  CG  GLU A 292      20.951  16.660  72.996  1.00 96.03           C  
ATOM   3821  CD  GLU A 292      20.590  18.151  72.865  1.00 96.03           C  
ATOM   3822  OE1 GLU A 292      21.552  18.941  72.750  1.00 96.03           O1-
ATOM   3823  OE2 GLU A 292      19.386  18.494  72.877  1.00 96.03           O  
ATOM   3824  H   GLU A 292      21.956  13.544  72.480  1.00 96.03           H  
ATOM   3825  HA  GLU A 292      20.786  14.134  74.229  1.00 96.03           H  
ATOM   3826  HB3 GLU A 292      19.202  16.011  74.078  1.00 96.03           H  
ATOM   3827  HB2 GLU A 292      19.056  15.808  72.356  1.00 96.03           H  
ATOM   3828  HG3 GLU A 292      21.510  16.383  72.101  1.00 96.03           H  
ATOM   3829  HG2 GLU A 292      21.639  16.546  73.834  1.00 96.03           H  
ATOM   3830  N   GLY A 293      19.068  12.004  73.267  1.00 96.98           N  
ATOM   3831  CA  GLY A 293      18.051  10.984  73.487  1.00 96.98           C  
ATOM   3832  C   GLY A 293      18.132  10.527  74.938  1.00 96.98           C  
ATOM   3833  O   GLY A 293      19.127   9.926  75.342  1.00 96.98           O  
ATOM   3834  H   GLY A 293      19.935  11.690  72.849  1.00 96.98           H  
ATOM   3835  HA3 GLY A 293      18.261  10.131  72.843  1.00 96.98           H  
ATOM   3836  HA2 GLY A 293      17.055  11.354  73.237  1.00 96.98           H  
ATOM   3837  N   ARG A 294      17.142  10.890  75.758  1.00 97.25           N  
ATOM   3838  CA  ARG A 294      17.065  10.447  77.145  1.00 97.25           C  
ATOM   3839  C   ARG A 294      16.093   9.271  77.226  1.00 97.25           C  
ATOM   3840  O   ARG A 294      15.099   9.241  76.496  1.00 97.25           O  
ATOM   3841  CB  ARG A 294      16.532  11.563  78.061  1.00 97.25           C  
ATOM   3842  CG  ARG A 294      17.547  12.694  78.289  1.00 97.25           C  
ATOM   3843  CD  ARG A 294      17.168  13.585  79.487  1.00 97.25           C  
ATOM   3844  NE  ARG A 294      17.856  13.168  80.724  1.00 97.25           N  
ATOM   3845  CZ  ARG A 294      17.388  13.241  81.982  1.00 97.25           C  
ATOM   3846  NH1 ARG A 294      16.138  13.625  82.263  1.00 97.25           N  
ATOM   3847  NH2 ARG A 294      18.188  12.935  83.006  1.00 97.25           N1+
ATOM   3848  H   ARG A 294      16.361  11.404  75.382  1.00 97.25           H  
ATOM   3849  HA  ARG A 294      18.046  10.144  77.493  1.00 97.25           H  
ATOM   3850  HB3 ARG A 294      16.299  11.127  79.033  1.00 97.25           H  
ATOM   3851  HB2 ARG A 294      15.592  11.965  77.679  1.00 97.25           H  
ATOM   3852  HG3 ARG A 294      17.625  13.298  77.384  1.00 97.25           H  
ATOM   3853  HG2 ARG A 294      18.539  12.269  78.447  1.00 97.25           H  
ATOM   3854  HD3 ARG A 294      16.087  13.610  79.622  1.00 97.25           H  
ATOM   3855  HD2 ARG A 294      17.475  14.612  79.286  1.00 97.25           H  
ATOM   3856  HE  ARG A 294      18.813  12.868  80.593  1.00 97.25           H  
ATOM   3857 HH12 ARG A 294      15.827  13.615  83.230  1.00 97.25           H  
ATOM   3858 HH11 ARG A 294      15.491  13.886  81.535  1.00 97.25           H  
ATOM   3859 HH22 ARG A 294      17.843  13.077  83.951  1.00 97.25           H  
ATOM   3860 HH21 ARG A 294      19.131  12.603  82.862  1.00 97.25           H  
ATOM   3861  N   GLY A 295      16.363   8.343  78.142  1.00 98.07           N  
ATOM   3862  CA  GLY A 295      15.539   7.180  78.411  1.00 98.07           C  
ATOM   3863  C   GLY A 295      16.384   6.012  78.899  1.00 98.07           C  
ATOM   3864  O   GLY A 295      17.427   6.199  79.533  1.00 98.07           O  
ATOM   3865  H   GLY A 295      17.227   8.416  78.679  1.00 98.07           H  
ATOM   3866  HA3 GLY A 295      15.027   6.876  77.505  1.00 98.07           H  
ATOM   3867  HA2 GLY A 295      14.781   7.422  79.156  1.00 98.07           H  
ATOM   3868  N   GLY A 296      15.922   4.801  78.605  1.00 98.68           N  
ATOM   3869  CA  GLY A 296      16.567   3.563  78.983  1.00 98.68           C  
ATOM   3870  C   GLY A 296      15.965   2.395  78.221  1.00 98.68           C  
ATOM   3871  O   GLY A 296      15.084   2.553  77.373  1.00 98.68           O  
ATOM   3872  H   GLY A 296      15.088   4.701  78.022  1.00 98.68           H  
ATOM   3873  HA3 GLY A 296      16.428   3.395  80.050  1.00 98.68           H  
ATOM   3874  HA2 GLY A 296      17.638   3.606  78.776  1.00 98.68           H  
ATOM   3875  N   LEU A 297      16.457   1.204  78.530  1.00 98.88           N  
ATOM   3876  CA  LEU A 297      15.976  -0.058  77.980  1.00 98.88           C  
ATOM   3877  C   LEU A 297      16.300  -1.207  78.937  1.00 98.88           C  
ATOM   3878  O   LEU A 297      17.243  -1.119  79.724  1.00 98.88           O  
ATOM   3879  CB  LEU A 297      16.514  -0.283  76.536  1.00 98.88           C  
ATOM   3880  CG  LEU A 297      18.050  -0.403  76.368  1.00 98.88           C  
ATOM   3881  CD1 LEU A 297      18.588  -1.812  76.695  1.00 98.88           C  
ATOM   3882  CD2 LEU A 297      18.470   0.034  74.951  1.00 98.88           C  
ATOM   3883  H   LEU A 297      17.151   1.126  79.263  1.00 98.88           H  
ATOM   3884  HA  LEU A 297      14.887   0.004  77.940  1.00 98.88           H  
ATOM   3885  HB3 LEU A 297      16.167   0.552  75.926  1.00 98.88           H  
ATOM   3886  HB2 LEU A 297      16.038  -1.156  76.091  1.00 98.88           H  
ATOM   3887  HG  LEU A 297      18.526   0.291  77.059  1.00 98.88           H  
ATOM   3888 HD11 LEU A 297      19.152  -2.243  75.870  1.00 98.88           H  
ATOM   3889 HD12 LEU A 297      19.242  -1.787  77.566  1.00 98.88           H  
ATOM   3890 HD13 LEU A 297      17.789  -2.517  76.911  1.00 98.88           H  
ATOM   3891 HD21 LEU A 297      19.408  -0.423  74.635  1.00 98.88           H  
ATOM   3892 HD22 LEU A 297      17.714  -0.221  74.207  1.00 98.88           H  
ATOM   3893 HD23 LEU A 297      18.613   1.114  74.912  1.00 98.88           H  
ATOM   3894  N   ILE A 298      15.521  -2.283  78.792  1.00 98.97           N  
ATOM   3895  CA  ILE A 298      15.779  -3.594  79.377  1.00 98.97           C  
ATOM   3896  C   ILE A 298      16.218  -4.550  78.260  1.00 98.97           C  
ATOM   3897  O   ILE A 298      15.812  -4.377  77.109  1.00 98.97           O  
ATOM   3898  CB  ILE A 298      14.503  -4.180  80.040  1.00 98.97           C  
ATOM   3899  CG1 ILE A 298      13.314  -4.346  79.055  1.00 98.97           C  
ATOM   3900  CG2 ILE A 298      14.152  -3.355  81.292  1.00 98.97           C  
ATOM   3901  CD1 ILE A 298      12.020  -4.849  79.681  1.00 98.97           C  
ATOM   3902  H   ILE A 298      14.784  -2.261  78.100  1.00 98.97           H  
ATOM   3903  HA  ILE A 298      16.575  -3.537  80.118  1.00 98.97           H  
ATOM   3904  HB  ILE A 298      14.752  -5.179  80.403  1.00 98.97           H  
ATOM   3905 HG13 ILE A 298      13.575  -5.035  78.255  1.00 98.97           H  
ATOM   3906 HG12 ILE A 298      13.100  -3.404  78.562  1.00 98.97           H  
ATOM   3907 HG21 ILE A 298      13.344  -3.813  81.857  1.00 98.97           H  
ATOM   3908 HG22 ILE A 298      15.008  -3.286  81.963  1.00 98.97           H  
ATOM   3909 HG23 ILE A 298      13.857  -2.338  81.044  1.00 98.97           H  
ATOM   3910 HD11 ILE A 298      11.443  -5.423  78.960  1.00 98.97           H  
ATOM   3911 HD12 ILE A 298      12.232  -5.493  80.529  1.00 98.97           H  
ATOM   3912 HD13 ILE A 298      11.399  -4.019  80.015  1.00 98.97           H  
ATOM   3913  N   ALA A 299      17.024  -5.551  78.629  1.00 98.97           N  
ATOM   3914  CA  ALA A 299      17.513  -6.568  77.712  1.00 98.97           C  
ATOM   3915  C   ALA A 299      17.850  -7.860  78.459  1.00 98.97           C  
ATOM   3916  O   ALA A 299      18.132  -7.828  79.657  1.00 98.97           O  
ATOM   3917  CB  ALA A 299      18.735  -6.033  76.949  1.00 98.97           C  
ATOM   3918  H   ALA A 299      17.347  -5.623  79.586  1.00 98.97           H  
ATOM   3919  HA  ALA A 299      16.709  -6.792  77.013  1.00 98.97           H  
ATOM   3920  HB1 ALA A 299      19.026  -6.716  76.152  1.00 98.97           H  
ATOM   3921  HB2 ALA A 299      18.533  -5.067  76.486  1.00 98.97           H  
ATOM   3922  HB3 ALA A 299      19.588  -5.913  77.617  1.00 98.97           H  
ATOM   3923  N   VAL A 300      17.845  -8.966  77.705  1.00 98.95           N  
ATOM   3924  CA  VAL A 300      18.256 -10.294  78.149  1.00 98.95           C  
ATOM   3925  C   VAL A 300      18.806 -11.068  76.941  1.00 98.95           C  
ATOM   3926  O   VAL A 300      18.198 -11.025  75.870  1.00 98.95           O  
ATOM   3927  CB  VAL A 300      17.104 -11.084  78.843  1.00 98.95           C  
ATOM   3928  CG1 VAL A 300      15.845 -11.249  77.979  1.00 98.95           C  
ATOM   3929  CG2 VAL A 300      17.530 -12.473  79.356  1.00 98.95           C  
ATOM   3930  H   VAL A 300      17.598  -8.894  76.726  1.00 98.95           H  
ATOM   3931  HA  VAL A 300      19.065 -10.162  78.863  1.00 98.95           H  
ATOM   3932  HB  VAL A 300      16.810 -10.501  79.717  1.00 98.95           H  
ATOM   3933 HG11 VAL A 300      15.016 -11.621  78.579  1.00 98.95           H  
ATOM   3934 HG12 VAL A 300      15.538 -10.302  77.546  1.00 98.95           H  
ATOM   3935 HG13 VAL A 300      16.000 -11.954  77.164  1.00 98.95           H  
ATOM   3936 HG21 VAL A 300      16.689 -12.981  79.822  1.00 98.95           H  
ATOM   3937 HG22 VAL A 300      17.865 -13.124  78.551  1.00 98.95           H  
ATOM   3938 HG23 VAL A 300      18.332 -12.406  80.091  1.00 98.95           H  
ATOM   3939  N   ASP A 301      19.948 -11.746  77.137  1.00 98.72           N  
ATOM   3940  CA  ASP A 301      20.631 -12.529  76.105  1.00 98.72           C  
ATOM   3941  C   ASP A 301      20.326 -14.033  76.254  1.00 98.72           C  
ATOM   3942  O   ASP A 301      19.642 -14.446  77.192  1.00 98.72           O  
ATOM   3943  CB  ASP A 301      22.150 -12.207  76.023  1.00 98.72           C  
ATOM   3944  CG  ASP A 301      23.061 -12.523  77.223  1.00 98.72           C  
ATOM   3945  OD1 ASP A 301      22.612 -13.200  78.170  1.00 98.72           O1-
ATOM   3946  OD2 ASP A 301      24.243 -12.121  77.147  1.00 98.72           O  
ATOM   3947  H   ASP A 301      20.380 -11.752  78.053  1.00 98.72           H  
ATOM   3948  HA  ASP A 301      20.229 -12.254  75.134  1.00 98.72           H  
ATOM   3949  HB3 ASP A 301      22.229 -11.131  75.863  1.00 98.72           H  
ATOM   3950  HB2 ASP A 301      22.579 -12.668  75.134  1.00 98.72           H  
ATOM   3951  N   ARG A 302      20.862 -14.825  75.313  1.00 95.96           N  
ATOM   3952  CA  ARG A 302      20.734 -16.284  75.261  1.00 95.96           C  
ATOM   3953  C   ARG A 302      21.385 -17.041  76.442  1.00 95.96           C  
ATOM   3954  O   ARG A 302      21.013 -18.191  76.672  1.00 95.96           O  
ATOM   3955  CB  ARG A 302      21.277 -16.780  73.906  1.00 95.96           C  
ATOM   3956  CG  ARG A 302      22.786 -16.522  73.667  1.00 95.96           C  
ATOM   3957  CD  ARG A 302      23.329 -17.068  72.335  1.00 95.96           C  
ATOM   3958  NE  ARG A 302      23.149 -18.528  72.216  1.00 95.96           N  
ATOM   3959  CZ  ARG A 302      23.000 -19.261  71.097  1.00 95.96           C  
ATOM   3960  NH1 ARG A 302      23.012 -18.712  69.873  1.00 95.96           N  
ATOM   3961  NH2 ARG A 302      22.833 -20.584  71.211  1.00 95.96           N1+
ATOM   3962  H   ARG A 302      21.401 -14.403  74.570  1.00 95.96           H  
ATOM   3963  HA  ARG A 302      19.666 -16.510  75.292  1.00 95.96           H  
ATOM   3964  HB3 ARG A 302      20.710 -16.305  73.106  1.00 95.96           H  
ATOM   3965  HB2 ARG A 302      21.058 -17.845  73.824  1.00 95.96           H  
ATOM   3966  HG3 ARG A 302      23.414 -16.856  74.493  1.00 95.96           H  
ATOM   3967  HG2 ARG A 302      22.910 -15.439  73.633  1.00 95.96           H  
ATOM   3968  HD3 ARG A 302      24.409 -16.922  72.328  1.00 95.96           H  
ATOM   3969  HD2 ARG A 302      22.945 -16.497  71.490  1.00 95.96           H  
ATOM   3970  HE  ARG A 302      23.137 -19.019  73.098  1.00 95.96           H  
ATOM   3971 HH12 ARG A 302      22.892 -19.280  69.048  1.00 95.96           H  
ATOM   3972 HH11 ARG A 302      23.117 -17.712  69.779  1.00 95.96           H  
ATOM   3973 HH22 ARG A 302      22.712 -21.159  70.390  1.00 95.96           H  
ATOM   3974 HH21 ARG A 302      22.814 -21.020  72.122  1.00 95.96           H  
ATOM   3975  N   GLU A 303      22.319 -16.397  77.165  1.00 96.59           N  
ATOM   3976  CA  GLU A 303      22.978 -16.941  78.357  1.00 96.59           C  
ATOM   3977  C   GLU A 303      22.185 -16.683  79.655  1.00 96.59           C  
ATOM   3978  O   GLU A 303      22.484 -17.316  80.668  1.00 96.59           O  
ATOM   3979  CB  GLU A 303      24.401 -16.357  78.473  1.00 96.59           C  
ATOM   3980  CG  GLU A 303      25.296 -16.631  77.242  1.00 96.59           C  
ATOM   3981  CD  GLU A 303      26.751 -16.142  77.356  1.00 96.59           C  
ATOM   3982  OE1 GLU A 303      27.510 -16.452  76.411  1.00 96.59           O1-
ATOM   3983  OE2 GLU A 303      27.099 -15.476  78.358  1.00 96.59           O  
ATOM   3984  H   GLU A 303      22.563 -15.445  76.927  1.00 96.59           H  
ATOM   3985  HA  GLU A 303      23.071 -18.023  78.249  1.00 96.59           H  
ATOM   3986  HB3 GLU A 303      24.881 -16.765  79.364  1.00 96.59           H  
ATOM   3987  HB2 GLU A 303      24.335 -15.281  78.635  1.00 96.59           H  
ATOM   3988  HG3 GLU A 303      24.863 -16.157  76.361  1.00 96.59           H  
ATOM   3989  HG2 GLU A 303      25.308 -17.704  77.042  1.00 96.59           H  
ATOM   3990  N   GLY A 304      21.195 -15.776  79.611  1.00 97.99           N  
ATOM   3991  CA  GLY A 304      20.346 -15.429  80.748  1.00 97.99           C  
ATOM   3992  C   GLY A 304      20.898 -14.260  81.574  1.00 97.99           C  
ATOM   3993  O   GLY A 304      20.320 -13.964  82.617  1.00 97.99           O  
ATOM   3994  H   GLY A 304      21.013 -15.288  78.744  1.00 97.99           H  
ATOM   3995  HA3 GLY A 304      20.166 -16.292  81.390  1.00 97.99           H  
ATOM   3996  HA2 GLY A 304      19.379 -15.109  80.364  1.00 97.99           H  
ATOM   3997  N   ASN A 305      21.958 -13.565  81.119  1.00 98.57           N  
ATOM   3998  CA  ASN A 305      22.385 -12.267  81.664  1.00 98.57           C  
ATOM   3999  C   ASN A 305      21.304 -11.214  81.371  1.00 98.57           C  
ATOM   4000  O   ASN A 305      20.719 -11.257  80.290  1.00 98.57           O  
ATOM   4001  CB  ASN A 305      23.725 -11.792  81.047  1.00 98.57           C  
ATOM   4002  CG  ASN A 305      24.856 -12.823  81.116  1.00 98.57           C  
ATOM   4003  ND2 ASN A 305      25.461 -13.138  79.969  1.00 98.57           N  
ATOM   4004  OD1 ASN A 305      25.183 -13.318  82.191  1.00 98.57           O  
ATOM   4005  H   ASN A 305      22.377 -13.827  80.235  1.00 98.57           H  
ATOM   4006  HA  ASN A 305      22.497 -12.336  82.748  1.00 98.57           H  
ATOM   4007  HB3 ASN A 305      24.064 -10.893  81.564  1.00 98.57           H  
ATOM   4008  HB2 ASN A 305      23.581 -11.491  80.009  1.00 98.57           H  
ATOM   4009 HD22 ASN A 305      26.203 -13.825  79.945  1.00 98.57           H  
ATOM   4010 HD21 ASN A 305      25.139 -12.738  79.094  1.00 98.57           H  
ATOM   4011  N   VAL A 306      21.056 -10.305  82.326  1.00 98.72           N  
ATOM   4012  CA  VAL A 306      20.029  -9.269  82.207  1.00 98.72           C  
ATOM   4013  C   VAL A 306      20.678  -7.903  82.496  1.00 98.72           C  
ATOM   4014  O   VAL A 306      21.415  -7.776  83.474  1.00 98.72           O  
ATOM   4015  CB  VAL A 306      18.861  -9.488  83.219  1.00 98.72           C  
ATOM   4016  CG1 VAL A 306      17.705  -8.482  83.048  1.00 98.72           C  
ATOM   4017  CG2 VAL A 306      18.274 -10.909  83.136  1.00 98.72           C  
ATOM   4018  H   VAL A 306      21.587 -10.309  83.185  1.00 98.72           H  
ATOM   4019  HA  VAL A 306      19.616  -9.249  81.198  1.00 98.72           H  
ATOM   4020  HB  VAL A 306      19.252  -9.361  84.230  1.00 98.72           H  
ATOM   4021 HG11 VAL A 306      16.969  -8.605  83.842  1.00 98.72           H  
ATOM   4022 HG12 VAL A 306      18.032  -7.447  83.080  1.00 98.72           H  
ATOM   4023 HG13 VAL A 306      17.195  -8.629  82.096  1.00 98.72           H  
ATOM   4024 HG21 VAL A 306      17.426 -11.019  83.813  1.00 98.72           H  
ATOM   4025 HG22 VAL A 306      17.924 -11.135  82.129  1.00 98.72           H  
ATOM   4026 HG23 VAL A 306      19.004 -11.667  83.416  1.00 98.72           H  
ATOM   4027  N   ALA A 307      20.373  -6.913  81.643  1.00 98.89           N  
ATOM   4028  CA  ALA A 307      20.837  -5.531  81.761  1.00 98.89           C  
ATOM   4029  C   ALA A 307      19.624  -4.595  81.693  1.00 98.89           C  
ATOM   4030  O   ALA A 307      18.743  -4.822  80.865  1.00 98.89           O  
ATOM   4031  CB  ALA A 307      21.824  -5.244  80.618  1.00 98.89           C  
ATOM   4032  H   ALA A 307      19.738  -7.097  80.878  1.00 98.89           H  
ATOM   4033  HA  ALA A 307      21.345  -5.372  82.714  1.00 98.89           H  
ATOM   4034  HB1 ALA A 307      22.231  -4.236  80.693  1.00 98.89           H  
ATOM   4035  HB2 ALA A 307      22.666  -5.936  80.643  1.00 98.89           H  
ATOM   4036  HB3 ALA A 307      21.348  -5.340  79.641  1.00 98.89           H  
ATOM   4037  N   LEU A 308      19.597  -3.566  82.561  1.00 98.77           N  
ATOM   4038  CA  LEU A 308      18.491  -2.603  82.660  1.00 98.77           C  
ATOM   4039  C   LEU A 308      18.963  -1.122  82.715  1.00 98.77           C  
ATOM   4040  O   LEU A 308      18.483  -0.400  83.591  1.00 98.77           O  
ATOM   4041  CB  LEU A 308      17.543  -2.954  83.849  1.00 98.77           C  
ATOM   4042  CG  LEU A 308      17.133  -4.438  84.042  1.00 98.77           C  
ATOM   4043  CD1 LEU A 308      18.189  -5.214  84.868  1.00 98.77           C  
ATOM   4044  CD2 LEU A 308      15.732  -4.552  84.688  1.00 98.77           C  
ATOM   4045  H   LEU A 308      20.361  -3.436  83.209  1.00 98.77           H  
ATOM   4046  HA  LEU A 308      17.889  -2.662  81.755  1.00 98.77           H  
ATOM   4047  HB3 LEU A 308      16.635  -2.377  83.669  1.00 98.77           H  
ATOM   4048  HB2 LEU A 308      17.942  -2.577  84.792  1.00 98.77           H  
ATOM   4049  HG  LEU A 308      17.051  -4.909  83.062  1.00 98.77           H  
ATOM   4050 HD11 LEU A 308      17.750  -5.944  85.546  1.00 98.77           H  
ATOM   4051 HD12 LEU A 308      18.872  -5.764  84.224  1.00 98.77           H  
ATOM   4052 HD13 LEU A 308      18.806  -4.549  85.473  1.00 98.77           H  
ATOM   4053 HD21 LEU A 308      15.684  -5.295  85.483  1.00 98.77           H  
ATOM   4054 HD22 LEU A 308      15.407  -3.610  85.126  1.00 98.77           H  
ATOM   4055 HD23 LEU A 308      14.986  -4.840  83.947  1.00 98.77           H  
ATOM   4056  N   PRO A 309      19.900  -0.668  81.841  1.00 98.80           N  
ATOM   4057  CA  PRO A 309      20.430   0.714  81.898  1.00 98.80           C  
ATOM   4058  C   PRO A 309      19.416   1.809  81.518  1.00 98.80           C  
ATOM   4059  O   PRO A 309      18.537   1.581  80.686  1.00 98.80           O  
ATOM   4060  CB  PRO A 309      21.602   0.698  80.907  1.00 98.80           C  
ATOM   4061  CG  PRO A 309      21.219  -0.352  79.887  1.00 98.80           C  
ATOM   4062  CD  PRO A 309      20.511  -1.404  80.729  1.00 98.80           C  
ATOM   4063  HA  PRO A 309      20.808   0.921  82.902  1.00 98.80           H  
ATOM   4064  HB3 PRO A 309      22.512   0.393  81.425  1.00 98.80           H  
ATOM   4065  HB2 PRO A 309      21.804   1.661  80.435  1.00 98.80           H  
ATOM   4066  HG3 PRO A 309      22.090  -0.729  79.360  1.00 98.80           H  
ATOM   4067  HG2 PRO A 309      20.524   0.065  79.158  1.00 98.80           H  
ATOM   4068  HD2 PRO A 309      19.791  -1.972  80.139  1.00 98.80           H  
ATOM   4069  HD3 PRO A 309      21.255  -2.092  81.130  1.00 98.80           H  
ATOM   4070  N   PHE A 310      19.597   2.989  82.129  1.00 98.57           N  
ATOM   4071  CA  PHE A 310      18.813   4.198  81.887  1.00 98.57           C  
ATOM   4072  C   PHE A 310      19.667   5.421  82.257  1.00 98.57           C  
ATOM   4073  O   PHE A 310      20.250   5.457  83.341  1.00 98.57           O  
ATOM   4074  CB  PHE A 310      17.455   4.127  82.629  1.00 98.57           C  
ATOM   4075  CG  PHE A 310      17.526   4.064  84.144  1.00 98.57           C  
ATOM   4076  CD1 PHE A 310      17.872   2.856  84.782  1.00 98.57           C  
ATOM   4077  CD2 PHE A 310      17.423   5.237  84.916  1.00 98.57           C  
ATOM   4078  CE1 PHE A 310      18.077   2.826  86.150  1.00 98.57           C  
ATOM   4079  CE2 PHE A 310      17.624   5.186  86.287  1.00 98.57           C  
ATOM   4080  CZ  PHE A 310      17.940   3.983  86.901  1.00 98.57           C  
ATOM   4081  H   PHE A 310      20.343   3.091  82.803  1.00 98.57           H  
ATOM   4082  HA  PHE A 310      18.605   4.254  80.820  1.00 98.57           H  
ATOM   4083  HB3 PHE A 310      16.905   3.251  82.289  1.00 98.57           H  
ATOM   4084  HB2 PHE A 310      16.840   4.983  82.345  1.00 98.57           H  
ATOM   4085  HD1 PHE A 310      17.998   1.957  84.202  1.00 98.57           H  
ATOM   4086  HD2 PHE A 310      17.199   6.176  84.437  1.00 98.57           H  
ATOM   4087  HE1 PHE A 310      18.354   1.899  86.628  1.00 98.57           H  
ATOM   4088  HE2 PHE A 310      17.550   6.088  86.876  1.00 98.57           H  
ATOM   4089  HZ  PHE A 310      18.093   3.947  87.966  1.00 98.57           H  
ATOM   4090  N   ASN A 311      19.722   6.401  81.341  1.00 97.93           N  
ATOM   4091  CA  ASN A 311      20.476   7.654  81.483  1.00 97.93           C  
ATOM   4092  C   ASN A 311      19.687   8.765  82.216  1.00 97.93           C  
ATOM   4093  O   ASN A 311      20.215   9.866  82.370  1.00 97.93           O  
ATOM   4094  CB  ASN A 311      21.017   8.096  80.094  1.00 97.93           C  
ATOM   4095  CG  ASN A 311      19.953   8.419  79.035  1.00 97.93           C  
ATOM   4096  ND2 ASN A 311      20.226   8.103  77.768  1.00 97.93           N  
ATOM   4097  OD1 ASN A 311      18.902   8.970  79.347  1.00 97.93           O  
ATOM   4098  H   ASN A 311      19.183   6.307  80.489  1.00 97.93           H  
ATOM   4099  HA  ASN A 311      21.351   7.450  82.103  1.00 97.93           H  
ATOM   4100  HB3 ASN A 311      21.674   7.319  79.704  1.00 97.93           H  
ATOM   4101  HB2 ASN A 311      21.647   8.979  80.209  1.00 97.93           H  
ATOM   4102 HD22 ASN A 311      19.573   8.337  77.033  1.00 97.93           H  
ATOM   4103 HD21 ASN A 311      21.098   7.649  77.523  1.00 97.93           H  
ATOM   4104  N   THR A 312      18.454   8.468  82.641  1.00 96.72           N  
ATOM   4105  CA  THR A 312      17.519   9.327  83.359  1.00 96.72           C  
ATOM   4106  C   THR A 312      17.680   9.168  84.886  1.00 96.72           C  
ATOM   4107  O   THR A 312      18.490   8.377  85.373  1.00 96.72           O  
ATOM   4108  CB  THR A 312      16.071   8.970  82.892  1.00 96.72           C  
ATOM   4109  CG2 THR A 312      15.847   9.318  81.419  1.00 96.72           C  
ATOM   4110  OG1 THR A 312      15.693   7.609  83.060  1.00 96.72           O  
ATOM   4111  H   THR A 312      18.119   7.533  82.463  1.00 96.72           H  
ATOM   4112  HA  THR A 312      17.727  10.366  83.110  1.00 96.72           H  
ATOM   4113  HB  THR A 312      15.364   9.570  83.464  1.00 96.72           H  
ATOM   4114 HG21 THR A 312      14.820   9.118  81.113  1.00 96.72           H  
ATOM   4115 HG22 THR A 312      16.051  10.372  81.235  1.00 96.72           H  
ATOM   4116 HG23 THR A 312      16.507   8.734  80.779  1.00 96.72           H  
ATOM   4117  HG1 THR A 312      15.264   7.476  83.902  1.00 96.72           H  
ATOM   4118  N   GLU A 313      16.932   9.968  85.655  1.00 94.97           N  
ATOM   4119  CA  GLU A 313      16.891   9.967  87.119  1.00 94.97           C  
ATOM   4120  C   GLU A 313      16.287   8.683  87.719  1.00 94.97           C  
ATOM   4121  O   GLU A 313      16.748   8.244  88.773  1.00 94.97           O  
ATOM   4122  CB  GLU A 313      16.125  11.209  87.630  1.00 94.97           C  
ATOM   4123  CG  GLU A 313      16.758  12.585  87.290  1.00 94.97           C  
ATOM   4124  CD  GLU A 313      16.474  13.202  85.906  1.00 94.97           C  
ATOM   4125  OE1 GLU A 313      17.005  14.308  85.672  1.00 94.97           O1-
ATOM   4126  OE2 GLU A 313      15.754  12.596  85.082  1.00 94.97           O  
ATOM   4127  H   GLU A 313      16.385  10.701  85.219  1.00 94.97           H  
ATOM   4128  HA  GLU A 313      17.921  10.034  87.475  1.00 94.97           H  
ATOM   4129  HB3 GLU A 313      16.058  11.139  88.717  1.00 94.97           H  
ATOM   4130  HB2 GLU A 313      15.090  11.172  87.291  1.00 94.97           H  
ATOM   4131  HG3 GLU A 313      17.839  12.528  87.431  1.00 94.97           H  
ATOM   4132  HG2 GLU A 313      16.406  13.308  88.027  1.00 94.97           H  
ATOM   4133  N   GLY A 314      15.297   8.098  87.029  1.00 96.10           N  
ATOM   4134  CA  GLY A 314      14.700   6.830  87.422  1.00 96.10           C  
ATOM   4135  C   GLY A 314      14.113   6.127  86.195  1.00 96.10           C  
ATOM   4136  O   GLY A 314      13.885   6.729  85.147  1.00 96.10           O  
ATOM   4137  H   GLY A 314      14.949   8.524  86.181  1.00 96.10           H  
ATOM   4138  HA3 GLY A 314      13.920   7.008  88.160  1.00 96.10           H  
ATOM   4139  HA2 GLY A 314      15.439   6.177  87.886  1.00 96.10           H  
ATOM   4140  N   MET A 315      13.836   4.831  86.376  1.00 97.83           N  
ATOM   4141  CA  MET A 315      13.078   3.978  85.475  1.00 97.83           C  
ATOM   4142  C   MET A 315      12.420   2.892  86.329  1.00 97.83           C  
ATOM   4143  O   MET A 315      13.138   2.140  86.991  1.00 97.83           O  
ATOM   4144  CB  MET A 315      13.981   3.408  84.348  1.00 97.83           C  
ATOM   4145  CG  MET A 315      13.280   2.411  83.401  1.00 97.83           C  
ATOM   4146  SD  MET A 315      14.241   1.886  81.951  1.00 97.83           S  
ATOM   4147  CE  MET A 315      15.324   0.635  82.687  1.00 97.83           C  
ATOM   4148  H   MET A 315      14.032   4.422  87.281  1.00 97.83           H  
ATOM   4149  HA  MET A 315      12.283   4.574  85.031  1.00 97.83           H  
ATOM   4150  HB3 MET A 315      14.844   2.916  84.796  1.00 97.83           H  
ATOM   4151  HB2 MET A 315      14.383   4.233  83.758  1.00 97.83           H  
ATOM   4152  HG3 MET A 315      12.362   2.861  83.026  1.00 97.83           H  
ATOM   4153  HG2 MET A 315      12.977   1.515  83.941  1.00 97.83           H  
ATOM   4154  HE1 MET A 315      16.020   0.255  81.939  1.00 97.83           H  
ATOM   4155  HE2 MET A 315      15.900   1.060  83.507  1.00 97.83           H  
ATOM   4156  HE3 MET A 315      14.737  -0.202  83.066  1.00 97.83           H  
ATOM   4157  N   TYR A 316      11.079   2.809  86.269  1.00 97.75           N  
ATOM   4158  CA  TYR A 316      10.291   1.701  86.820  1.00 97.75           C  
ATOM   4159  C   TYR A 316      10.693   0.410  86.101  1.00 97.75           C  
ATOM   4160  O   TYR A 316      10.623   0.385  84.875  1.00 97.75           O  
ATOM   4161  CB  TYR A 316       8.785   1.971  86.614  1.00 97.75           C  
ATOM   4162  CG  TYR A 316       8.264   3.235  87.269  1.00 97.75           C  
ATOM   4163  CD1 TYR A 316       8.175   3.314  88.673  1.00 97.75           C  
ATOM   4164  CD2 TYR A 316       7.870   4.336  86.480  1.00 97.75           C  
ATOM   4165  CE1 TYR A 316       7.727   4.499  89.286  1.00 97.75           C  
ATOM   4166  CE2 TYR A 316       7.410   5.516  87.095  1.00 97.75           C  
ATOM   4167  CZ  TYR A 316       7.348   5.603  88.499  1.00 97.75           C  
ATOM   4168  OH  TYR A 316       6.923   6.754  89.093  1.00 97.75           O  
ATOM   4169  H   TYR A 316      10.569   3.466  85.693  1.00 97.75           H  
ATOM   4170  HA  TYR A 316      10.503   1.612  87.888  1.00 97.75           H  
ATOM   4171  HB3 TYR A 316       8.203   1.133  87.001  1.00 97.75           H  
ATOM   4172  HB2 TYR A 316       8.562   2.022  85.548  1.00 97.75           H  
ATOM   4173  HD1 TYR A 316       8.458   2.469  89.282  1.00 97.75           H  
ATOM   4174  HD2 TYR A 316       7.925   4.284  85.402  1.00 97.75           H  
ATOM   4175  HE1 TYR A 316       7.672   4.555  90.362  1.00 97.75           H  
ATOM   4176  HE2 TYR A 316       7.116   6.360  86.487  1.00 97.75           H  
ATOM   4177  HH  TYR A 316       6.929   6.710  90.052  1.00 97.75           H  
ATOM   4178  N   ARG A 317      11.166  -0.595  86.851  1.00 98.72           N  
ATOM   4179  CA  ARG A 317      11.782  -1.793  86.283  1.00 98.72           C  
ATOM   4180  C   ARG A 317      11.838  -2.943  87.294  1.00 98.72           C  
ATOM   4181  O   ARG A 317      11.486  -2.771  88.461  1.00 98.72           O  
ATOM   4182  CB  ARG A 317      13.177  -1.437  85.699  1.00 98.72           C  
ATOM   4183  CG  ARG A 317      14.259  -1.153  86.758  1.00 98.72           C  
ATOM   4184  CD  ARG A 317      15.515  -0.493  86.172  1.00 98.72           C  
ATOM   4185  NE  ARG A 317      16.603  -0.415  87.164  1.00 98.72           N  
ATOM   4186  CZ  ARG A 317      16.739   0.469  88.173  1.00 98.72           C  
ATOM   4187  NH1 ARG A 317      15.854   1.452  88.398  1.00 98.72           N  
ATOM   4188  NH2 ARG A 317      17.795   0.365  88.988  1.00 98.72           N1+
ATOM   4189  H   ARG A 317      11.217  -0.504  87.858  1.00 98.72           H  
ATOM   4190  HA  ARG A 317      11.133  -2.140  85.486  1.00 98.72           H  
ATOM   4191  HB3 ARG A 317      13.096  -0.586  85.023  1.00 98.72           H  
ATOM   4192  HB2 ARG A 317      13.516  -2.257  85.066  1.00 98.72           H  
ATOM   4193  HG3 ARG A 317      14.512  -2.040  87.341  1.00 98.72           H  
ATOM   4194  HG2 ARG A 317      13.820  -0.451  87.466  1.00 98.72           H  
ATOM   4195  HD3 ARG A 317      15.277   0.534  85.894  1.00 98.72           H  
ATOM   4196  HD2 ARG A 317      15.836  -0.977  85.253  1.00 98.72           H  
ATOM   4197  HE  ARG A 317      17.302  -1.138  87.079  1.00 98.72           H  
ATOM   4198 HH12 ARG A 317      16.007   2.111  89.149  1.00 98.72           H  
ATOM   4199 HH11 ARG A 317      15.040   1.554  87.803  1.00 98.72           H  
ATOM   4200 HH22 ARG A 317      17.921   1.029  89.742  1.00 98.72           H  
ATOM   4201 HH21 ARG A 317      18.484  -0.361  88.852  1.00 98.72           H  
ATOM   4202  N   GLY A 318      12.319  -4.094  86.807  1.00 98.72           N  
ATOM   4203  CA  GLY A 318      12.570  -5.266  87.628  1.00 98.72           C  
ATOM   4204  C   GLY A 318      12.929  -6.457  86.737  1.00 98.72           C  
ATOM   4205  O   GLY A 318      12.879  -6.376  85.509  1.00 98.72           O  
ATOM   4206  H   GLY A 318      12.552  -4.169  85.825  1.00 98.72           H  
ATOM   4207  HA3 GLY A 318      11.679  -5.505  88.208  1.00 98.72           H  
ATOM   4208  HA2 GLY A 318      13.389  -5.063  88.319  1.00 98.72           H  
ATOM   4209  N   TYR A 319      13.271  -7.577  87.391  1.00 98.83           N  
ATOM   4210  CA  TYR A 319      13.504  -8.882  86.775  1.00 98.83           C  
ATOM   4211  C   TYR A 319      13.224 -10.005  87.786  1.00 98.83           C  
ATOM   4212  O   TYR A 319      13.266  -9.775  88.994  1.00 98.83           O  
ATOM   4213  CB  TYR A 319      14.912  -8.955  86.138  1.00 98.83           C  
ATOM   4214  CG  TYR A 319      16.073  -9.039  87.112  1.00 98.83           C  
ATOM   4215  CD1 TYR A 319      16.621  -7.861  87.660  1.00 98.83           C  
ATOM   4216  CD2 TYR A 319      16.599 -10.295  87.484  1.00 98.83           C  
ATOM   4217  CE1 TYR A 319      17.683  -7.937  88.580  1.00 98.83           C  
ATOM   4218  CE2 TYR A 319      17.655 -10.371  88.411  1.00 98.83           C  
ATOM   4219  CZ  TYR A 319      18.197  -9.193  88.960  1.00 98.83           C  
ATOM   4220  OH  TYR A 319      19.218  -9.270  89.862  1.00 98.83           O  
ATOM   4221  H   TYR A 319      13.274  -7.575  88.404  1.00 98.83           H  
ATOM   4222  HA  TYR A 319      12.764  -9.005  85.993  1.00 98.83           H  
ATOM   4223  HB3 TYR A 319      15.070  -8.107  85.470  1.00 98.83           H  
ATOM   4224  HB2 TYR A 319      14.959  -9.834  85.494  1.00 98.83           H  
ATOM   4225  HD1 TYR A 319      16.222  -6.896  87.381  1.00 98.83           H  
ATOM   4226  HD2 TYR A 319      16.184 -11.203  87.071  1.00 98.83           H  
ATOM   4227  HE1 TYR A 319      18.095  -7.030  88.997  1.00 98.83           H  
ATOM   4228  HE2 TYR A 319      18.047 -11.335  88.702  1.00 98.83           H  
ATOM   4229  HH  TYR A 319      19.518  -8.413  90.171  1.00 98.83           H  
ATOM   4230  N   ALA A 320      12.935 -11.204  87.260  1.00 98.72           N  
ATOM   4231  CA  ALA A 320      12.533 -12.369  88.039  1.00 98.72           C  
ATOM   4232  C   ALA A 320      12.932 -13.649  87.301  1.00 98.72           C  
ATOM   4233  O   ALA A 320      12.249 -14.050  86.356  1.00 98.72           O  
ATOM   4234  CB  ALA A 320      11.022 -12.298  88.296  1.00 98.72           C  
ATOM   4235  H   ALA A 320      12.911 -11.314  86.253  1.00 98.72           H  
ATOM   4236  HA  ALA A 320      13.046 -12.361  89.004  1.00 98.72           H  
ATOM   4237  HB1 ALA A 320      10.682 -13.150  88.881  1.00 98.72           H  
ATOM   4238  HB2 ALA A 320      10.779 -11.397  88.857  1.00 98.72           H  
ATOM   4239  HB3 ALA A 320      10.447 -12.278  87.369  1.00 98.72           H  
ATOM   4240  N   ARG A 321      14.047 -14.255  87.743  1.00 98.21           N  
ATOM   4241  CA  ARG A 321      14.537 -15.542  87.248  1.00 98.21           C  
ATOM   4242  C   ARG A 321      13.747 -16.687  87.890  1.00 98.21           C  
ATOM   4243  O   ARG A 321      13.436 -16.610  89.078  1.00 98.21           O  
ATOM   4244  CB  ARG A 321      16.050 -15.651  87.529  1.00 98.21           C  
ATOM   4245  CG  ARG A 321      16.727 -16.907  86.930  1.00 98.21           C  
ATOM   4246  CD  ARG A 321      18.220 -17.078  87.271  1.00 98.21           C  
ATOM   4247  NE  ARG A 321      19.030 -15.888  86.958  1.00 98.21           N  
ATOM   4248  CZ  ARG A 321      19.384 -15.425  85.744  1.00 98.21           C  
ATOM   4249  NH1 ARG A 321      19.050 -16.051  84.606  1.00 98.21           N  
ATOM   4250  NH2 ARG A 321      20.089 -14.291  85.670  1.00 98.21           N1+
ATOM   4251  H   ARG A 321      14.554 -13.859  88.521  1.00 98.21           H  
ATOM   4252  HA  ARG A 321      14.393 -15.583  86.170  1.00 98.21           H  
ATOM   4253  HB3 ARG A 321      16.228 -15.622  88.603  1.00 98.21           H  
ATOM   4254  HB2 ARG A 321      16.530 -14.761  87.119  1.00 98.21           H  
ATOM   4255  HG3 ARG A 321      16.554 -17.006  85.859  1.00 98.21           H  
ATOM   4256  HG2 ARG A 321      16.234 -17.769  87.378  1.00 98.21           H  
ATOM   4257  HD3 ARG A 321      18.629 -17.866  86.640  1.00 98.21           H  
ATOM   4258  HD2 ARG A 321      18.365 -17.435  88.288  1.00 98.21           H  
ATOM   4259  HE  ARG A 321      19.285 -15.339  87.768  1.00 98.21           H  
ATOM   4260 HH12 ARG A 321      19.321 -15.662  83.712  1.00 98.21           H  
ATOM   4261 HH11 ARG A 321      18.502 -16.899  84.636  1.00 98.21           H  
ATOM   4262 HH22 ARG A 321      20.359 -13.925  84.765  1.00 98.21           H  
ATOM   4263 HH21 ARG A 321      20.358 -13.794  86.508  1.00 98.21           H  
ATOM   4264  N   VAL A 322      13.459 -17.732  87.099  1.00 97.59           N  
ATOM   4265  CA  VAL A 322      12.773 -18.949  87.535  1.00 97.59           C  
ATOM   4266  C   VAL A 322      13.544 -19.657  88.673  1.00 97.59           C  
ATOM   4267  O   VAL A 322      14.694 -20.054  88.477  1.00 97.59           O  
ATOM   4268  CB  VAL A 322      12.568 -19.918  86.332  1.00 97.59           C  
ATOM   4269  CG1 VAL A 322      12.129 -21.352  86.701  1.00 97.59           C  
ATOM   4270  CG2 VAL A 322      11.571 -19.324  85.320  1.00 97.59           C  
ATOM   4271  H   VAL A 322      13.765 -17.723  86.134  1.00 97.59           H  
ATOM   4272  HA  VAL A 322      11.791 -18.652  87.909  1.00 97.59           H  
ATOM   4273  HB  VAL A 322      13.522 -20.007  85.810  1.00 97.59           H  
ATOM   4274 HG11 VAL A 322      11.924 -21.938  85.805  1.00 97.59           H  
ATOM   4275 HG12 VAL A 322      12.900 -21.893  87.250  1.00 97.59           H  
ATOM   4276 HG13 VAL A 322      11.224 -21.345  87.308  1.00 97.59           H  
ATOM   4277 HG21 VAL A 322      11.438 -19.986  84.465  1.00 97.59           H  
ATOM   4278 HG22 VAL A 322      10.591 -19.169  85.772  1.00 97.59           H  
ATOM   4279 HG23 VAL A 322      11.910 -18.364  84.931  1.00 97.59           H  
ATOM   4280  N   GLY A 323      12.886 -19.766  89.839  1.00 95.30           N  
ATOM   4281  CA  GLY A 323      13.440 -20.368  91.053  1.00 95.30           C  
ATOM   4282  C   GLY A 323      14.070 -19.337  92.009  1.00 95.30           C  
ATOM   4283  O   GLY A 323      14.556 -19.744  93.063  1.00 95.30           O  
ATOM   4284  H   GLY A 323      11.948 -19.400  89.908  1.00 95.30           H  
ATOM   4285  HA3 GLY A 323      14.181 -21.132  90.810  1.00 95.30           H  
ATOM   4286  HA2 GLY A 323      12.632 -20.877  91.579  1.00 95.30           H  
ATOM   4287  N   GLU A 324      14.064 -18.034  91.671  1.00 96.38           N  
ATOM   4288  CA  GLU A 324      14.593 -16.939  92.496  1.00 96.38           C  
ATOM   4289  C   GLU A 324      13.496 -15.907  92.809  1.00 96.38           C  
ATOM   4290  O   GLU A 324      12.431 -15.925  92.194  1.00 96.38           O  
ATOM   4291  CB  GLU A 324      15.784 -16.272  91.772  1.00 96.38           C  
ATOM   4292  CG  GLU A 324      16.973 -17.232  91.530  1.00 96.38           C  
ATOM   4293  CD  GLU A 324      18.255 -16.582  90.980  1.00 96.38           C  
ATOM   4294  OE1 GLU A 324      19.276 -17.305  90.960  1.00 96.38           O1-
ATOM   4295  OE2 GLU A 324      18.220 -15.400  90.570  1.00 96.38           O  
ATOM   4296  H   GLU A 324      13.655 -17.752  90.790  1.00 96.38           H  
ATOM   4297  HA  GLU A 324      14.947 -17.320  93.455  1.00 96.38           H  
ATOM   4298  HB3 GLU A 324      16.129 -15.419  92.359  1.00 96.38           H  
ATOM   4299  HB2 GLU A 324      15.446 -15.861  90.820  1.00 96.38           H  
ATOM   4300  HG3 GLU A 324      16.674 -18.015  90.832  1.00 96.38           H  
ATOM   4301  HG2 GLU A 324      17.219 -17.734  92.467  1.00 96.38           H  
ATOM   4302  N   THR A 325      13.779 -15.017  93.774  1.00 95.93           N  
ATOM   4303  CA  THR A 325      12.891 -13.923  94.177  1.00 95.93           C  
ATOM   4304  C   THR A 325      12.885 -12.778  93.139  1.00 95.93           C  
ATOM   4305  O   THR A 325      13.906 -12.511  92.503  1.00 95.93           O  
ATOM   4306  CB  THR A 325      13.326 -13.331  95.546  1.00 95.93           C  
ATOM   4307  CG2 THR A 325      13.323 -14.368  96.680  1.00 95.93           C  
ATOM   4308  OG1 THR A 325      14.604 -12.720  95.494  1.00 95.93           O  
ATOM   4309  H   THR A 325      14.675 -15.046  94.239  1.00 95.93           H  
ATOM   4310  HA  THR A 325      11.878 -14.317  94.274  1.00 95.93           H  
ATOM   4311  HB  THR A 325      12.619 -12.546  95.822  1.00 95.93           H  
ATOM   4312 HG21 THR A 325      13.567 -13.903  97.636  1.00 95.93           H  
ATOM   4313 HG22 THR A 325      12.342 -14.832  96.781  1.00 95.93           H  
ATOM   4314 HG23 THR A 325      14.051 -15.161  96.505  1.00 95.93           H  
ATOM   4315  HG1 THR A 325      14.586 -12.020  94.836  1.00 95.93           H  
ATOM   4316  N   CYS A 326      11.722 -12.115  93.016  1.00 95.85           N  
ATOM   4317  CA  CYS A 326      11.503 -10.964  92.139  1.00 95.85           C  
ATOM   4318  C   CYS A 326      12.237  -9.725  92.678  1.00 95.85           C  
ATOM   4319  O   CYS A 326      12.007  -9.331  93.822  1.00 95.85           O  
ATOM   4320  CB  CYS A 326      10.003 -10.635  91.996  1.00 95.85           C  
ATOM   4321  SG  CYS A 326       9.111 -12.009  91.224  1.00 95.85           S  
ATOM   4322  H   CYS A 326      10.927 -12.402  93.568  1.00 95.85           H  
ATOM   4323  HA  CYS A 326      11.897 -11.209  91.151  1.00 95.85           H  
ATOM   4324  HB3 CYS A 326       9.858  -9.746  91.381  1.00 95.85           H  
ATOM   4325  HB2 CYS A 326       9.555 -10.431  92.969  1.00 95.85           H  
ATOM   4326  HG  CYS A 326       9.692 -11.908  90.026  1.00 95.85           H  
ATOM   4327  N   VAL A 327      13.077  -9.126  91.824  1.00 97.61           N  
ATOM   4328  CA  VAL A 327      13.771  -7.865  92.073  1.00 97.61           C  
ATOM   4329  C   VAL A 327      12.999  -6.743  91.358  1.00 97.61           C  
ATOM   4330  O   VAL A 327      12.556  -6.945  90.229  1.00 97.61           O  
ATOM   4331  CB  VAL A 327      15.221  -7.918  91.505  1.00 97.61           C  
ATOM   4332  CG1 VAL A 327      15.982  -6.575  91.567  1.00 97.61           C  
ATOM   4333  CG2 VAL A 327      16.050  -9.010  92.206  1.00 97.61           C  
ATOM   4334  H   VAL A 327      13.196  -9.508  90.894  1.00 97.61           H  
ATOM   4335  HA  VAL A 327      13.814  -7.653  93.143  1.00 97.61           H  
ATOM   4336  HB  VAL A 327      15.166  -8.199  90.451  1.00 97.61           H  
ATOM   4337 HG11 VAL A 327      17.024  -6.699  91.271  1.00 97.61           H  
ATOM   4338 HG12 VAL A 327      15.555  -5.829  90.896  1.00 97.61           H  
ATOM   4339 HG13 VAL A 327      15.975  -6.164  92.577  1.00 97.61           H  
ATOM   4340 HG21 VAL A 327      17.066  -9.052  91.813  1.00 97.61           H  
ATOM   4341 HG22 VAL A 327      16.117  -8.829  93.279  1.00 97.61           H  
ATOM   4342 HG23 VAL A 327      15.614 -10.000  92.063  1.00 97.61           H  
ATOM   4343  N   THR A 328      12.868  -5.582  92.018  1.00 97.96           N  
ATOM   4344  CA  THR A 328      12.271  -4.371  91.449  1.00 97.96           C  
ATOM   4345  C   THR A 328      13.161  -3.159  91.787  1.00 97.96           C  
ATOM   4346  O   THR A 328      13.849  -3.161  92.810  1.00 97.96           O  
ATOM   4347  CB  THR A 328      10.830  -4.111  91.982  1.00 97.96           C  
ATOM   4348  CG2 THR A 328       9.840  -5.242  91.661  1.00 97.96           C  
ATOM   4349  OG1 THR A 328      10.796  -3.861  93.377  1.00 97.96           O  
ATOM   4350  H   THR A 328      13.273  -5.479  92.937  1.00 97.96           H  
ATOM   4351  HA  THR A 328      12.230  -4.452  90.364  1.00 97.96           H  
ATOM   4352  HB  THR A 328      10.450  -3.208  91.501  1.00 97.96           H  
ATOM   4353 HG21 THR A 328       8.831  -4.984  91.983  1.00 97.96           H  
ATOM   4354 HG22 THR A 328       9.801  -5.429  90.588  1.00 97.96           H  
ATOM   4355 HG23 THR A 328      10.113  -6.177  92.151  1.00 97.96           H  
ATOM   4356  HG1 THR A 328      10.977  -4.687  93.832  1.00 97.96           H  
ATOM   4357  N   GLY A 329      13.125  -2.150  90.906  1.00 96.72           N  
ATOM   4358  CA  GLY A 329      13.866  -0.901  91.052  1.00 96.72           C  
ATOM   4359  C   GLY A 329      13.020   0.244  90.488  1.00 96.72           C  
ATOM   4360  O   GLY A 329      12.137   0.030  89.656  1.00 96.72           O  
ATOM   4361  H   GLY A 329      12.529  -2.224  90.090  1.00 96.72           H  
ATOM   4362  HA3 GLY A 329      14.802  -0.967  90.497  1.00 96.72           H  
ATOM   4363  HA2 GLY A 329      14.110  -0.695  92.096  1.00 96.72           H  
ATOM   4364  N   ILE A 330      13.325   1.473  90.935  1.00 96.62           N  
ATOM   4365  CA  ILE A 330      12.696   2.708  90.458  1.00 96.62           C  
ATOM   4366  C   ILE A 330      13.759   3.793  90.202  1.00 96.62           C  
ATOM   4367  O   ILE A 330      13.641   4.506  89.211  1.00 96.62           O  
ATOM   4368  CB  ILE A 330      11.621   3.273  91.442  1.00 96.62           C  
ATOM   4369  CG1 ILE A 330      10.513   2.227  91.719  1.00 96.62           C  
ATOM   4370  CG2 ILE A 330      10.998   4.598  90.940  1.00 96.62           C  
ATOM   4371  CD1 ILE A 330       9.400   2.708  92.659  1.00 96.62           C  
ATOM   4372  H   ILE A 330      14.059   1.582  91.618  1.00 96.62           H  
ATOM   4373  HA  ILE A 330      12.208   2.525  89.499  1.00 96.62           H  
ATOM   4374  HB  ILE A 330      12.108   3.482  92.397  1.00 96.62           H  
ATOM   4375 HG13 ILE A 330      10.947   1.329  92.157  1.00 96.62           H  
ATOM   4376 HG12 ILE A 330      10.071   1.912  90.775  1.00 96.62           H  
ATOM   4377 HG21 ILE A 330      10.219   4.973  91.602  1.00 96.62           H  
ATOM   4378 HG22 ILE A 330      11.729   5.402  90.872  1.00 96.62           H  
ATOM   4379 HG23 ILE A 330      10.558   4.467  89.952  1.00 96.62           H  
ATOM   4380 HD11 ILE A 330       9.042   1.894  93.283  1.00 96.62           H  
ATOM   4381 HD12 ILE A 330       9.743   3.501  93.325  1.00 96.62           H  
ATOM   4382 HD13 ILE A 330       8.547   3.082  92.095  1.00 96.62           H  
ATOM   4383  N   TYR A 331      14.772   3.897  91.076  1.00 95.20           N  
ATOM   4384  CA  TYR A 331      15.809   4.936  91.034  1.00 95.20           C  
ATOM   4385  C   TYR A 331      17.177   4.313  90.706  1.00 95.20           C  
ATOM   4386  O   TYR A 331      17.300   3.086  90.694  1.00 95.20           O  
ATOM   4387  CB  TYR A 331      15.866   5.639  92.411  1.00 95.20           C  
ATOM   4388  CG  TYR A 331      14.514   5.953  93.031  1.00 95.20           C  
ATOM   4389  CD1 TYR A 331      13.703   6.982  92.510  1.00 95.20           C  
ATOM   4390  CD2 TYR A 331      14.049   5.178  94.113  1.00 95.20           C  
ATOM   4391  CE1 TYR A 331      12.435   7.233  93.071  1.00 95.20           C  
ATOM   4392  CE2 TYR A 331      12.796   5.447  94.688  1.00 95.20           C  
ATOM   4393  CZ  TYR A 331      11.986   6.473  94.170  1.00 95.20           C  
ATOM   4394  OH  TYR A 331      10.775   6.733  94.740  1.00 95.20           O  
ATOM   4395  H   TYR A 331      14.811   3.277  91.871  1.00 95.20           H  
ATOM   4396  HA  TYR A 331      15.588   5.684  90.271  1.00 95.20           H  
ATOM   4397  HB3 TYR A 331      16.441   6.563  92.336  1.00 95.20           H  
ATOM   4398  HB2 TYR A 331      16.410   5.011  93.119  1.00 95.20           H  
ATOM   4399  HD1 TYR A 331      14.045   7.568  91.669  1.00 95.20           H  
ATOM   4400  HD2 TYR A 331      14.647   4.370  94.506  1.00 95.20           H  
ATOM   4401  HE1 TYR A 331      11.811   8.015  92.663  1.00 95.20           H  
ATOM   4402  HE2 TYR A 331      12.461   4.860  95.528  1.00 95.20           H  
ATOM   4403  HH  TYR A 331      10.595   6.205  95.527  1.00 95.20           H  
ATOM   4404  N   ARG A 332      18.193   5.167  90.481  1.00 90.93           N  
ATOM   4405  CA  ARG A 332      19.601   4.754  90.361  1.00 90.93           C  
ATOM   4406  C   ARG A 332      20.137   4.043  91.624  1.00 90.93           C  
ATOM   4407  O   ARG A 332      19.909   4.797  92.741  1.00 90.93           O1-
ATOM   4408  CB  ARG A 332      20.499   5.954  89.994  1.00 90.93           C  
ATOM   4409  CG  ARG A 332      20.204   6.593  88.627  1.00 90.93           C  
ATOM   4410  CD  ARG A 332      21.313   7.583  88.234  1.00 90.93           C  
ATOM   4411  NE  ARG A 332      21.005   8.331  87.005  1.00 90.93           N  
ATOM   4412  CZ  ARG A 332      21.811   9.210  86.379  1.00 90.93           C  
ATOM   4413  NH1 ARG A 332      23.042   9.505  86.826  1.00 90.93           N  
ATOM   4414  NH2 ARG A 332      21.371   9.814  85.272  1.00 90.93           N1+
ATOM   4415  OXT ARG A 332      20.682   2.959  91.591  1.00 90.93           O  
ATOM   4416  H   ARG A 332      18.015   6.161  90.465  1.00 90.93           H  
ATOM   4417  HA  ARG A 332      19.671   4.032  89.546  1.00 90.93           H  
ATOM   4418  HB3 ARG A 332      21.538   5.619  89.989  1.00 90.93           H  
ATOM   4419  HB2 ARG A 332      20.436   6.719  90.770  1.00 90.93           H  
ATOM   4420  HG3 ARG A 332      19.211   7.042  88.570  1.00 90.93           H  
ATOM   4421  HG2 ARG A 332      20.212   5.779  87.901  1.00 90.93           H  
ATOM   4422  HD3 ARG A 332      22.196   6.997  87.978  1.00 90.93           H  
ATOM   4423  HD2 ARG A 332      21.598   8.231  89.063  1.00 90.93           H  
ATOM   4424  HE  ARG A 332      20.097   8.151  86.595  1.00 90.93           H  
ATOM   4425 HH12 ARG A 332      23.625  10.168  86.335  1.00 90.93           H  
ATOM   4426 HH11 ARG A 332      23.396   9.060  87.660  1.00 90.93           H  
ATOM   4427 HH22 ARG A 332      21.952  10.475  84.776  1.00 90.93           H  
ATOM   4428 HH21 ARG A 332      20.457   9.592  84.900  1.00 90.93           H  
TER    4429      ARG A 332
ATOM   4430  N   MET B   1      40.729  17.558  40.698  1.00 40.92           N1+
ATOM   4431  CA  MET B   1      40.346  16.275  41.394  1.00 40.92           C  
ATOM   4432  C   MET B   1      38.980  15.806  40.815  1.00 40.92           C  
ATOM   4433  O   MET B   1      38.167  16.601  40.330  1.00 40.92           O  
ATOM   4434  CB  MET B   1      40.254  16.457  42.935  1.00 40.92           C  
ATOM   4435  CG  MET B   1      41.551  16.900  43.640  1.00 40.92           C  
ATOM   4436  SD  MET B   1      41.350  17.155  45.423  1.00 40.92           S  
ATOM   4437  CE  MET B   1      42.996  17.788  45.835  1.00 40.92           C  
ATOM   4438  H1  MET B   1      41.618  17.876  41.055  1.00 40.92           H  
ATOM   4439  H2  MET B   1      40.801  17.389  39.704  1.00 40.92           H  
ATOM   4440  H3  MET B   1      40.018  18.252  40.882  1.00 40.92           H  
ATOM   4441  HA  MET B   1      41.134  15.569  41.127  1.00 40.92           H  
ATOM   4442  HB3 MET B   1      39.941  15.514  43.389  1.00 40.92           H  
ATOM   4443  HB2 MET B   1      39.465  17.170  43.183  1.00 40.92           H  
ATOM   4444  HG3 MET B   1      41.915  17.837  43.217  1.00 40.92           H  
ATOM   4445  HG2 MET B   1      42.334  16.158  43.482  1.00 40.92           H  
ATOM   4446  HE1 MET B   1      43.061  17.998  46.903  1.00 40.92           H  
ATOM   4447  HE2 MET B   1      43.762  17.055  45.580  1.00 40.92           H  
ATOM   4448  HE3 MET B   1      43.198  18.710  45.289  1.00 40.92           H  
ATOM   4449  N   LYS B   2      38.725  14.489  40.932  1.00 52.94           N  
ATOM   4450  CA  LYS B   2      37.394  13.910  40.731  1.00 52.94           C  
ATOM   4451  C   LYS B   2      36.537  14.148  41.980  1.00 52.94           C  
ATOM   4452  O   LYS B   2      36.978  13.834  43.087  1.00 52.94           O  
ATOM   4453  CB  LYS B   2      37.484  12.401  40.424  1.00 52.94           C  
ATOM   4454  CG  LYS B   2      37.911  12.083  38.982  1.00 52.94           C  
ATOM   4455  CD  LYS B   2      37.658  10.611  38.619  1.00 52.94           C  
ATOM   4456  CE  LYS B   2      37.944  10.301  37.141  1.00 52.94           C  
ATOM   4457  NZ  LYS B   2      37.559   8.922  36.791  1.00 52.94           N1+
ATOM   4458  H   LYS B   2      39.418  13.873  41.332  1.00 52.94           H  
ATOM   4459  HA  LYS B   2      36.917  14.401  39.880  1.00 52.94           H  
ATOM   4460  HB3 LYS B   2      36.489  11.972  40.561  1.00 52.94           H  
ATOM   4461  HB2 LYS B   2      38.128  11.890  41.143  1.00 52.94           H  
ATOM   4462  HG3 LYS B   2      38.965  12.326  38.846  1.00 52.94           H  
ATOM   4463  HG2 LYS B   2      37.357  12.719  38.290  1.00 52.94           H  
ATOM   4464  HD3 LYS B   2      36.622  10.359  38.854  1.00 52.94           H  
ATOM   4465  HD2 LYS B   2      38.277   9.976  39.255  1.00 52.94           H  
ATOM   4466  HE3 LYS B   2      39.002  10.447  36.919  1.00 52.94           H  
ATOM   4467  HE2 LYS B   2      37.382  10.981  36.499  1.00 52.94           H  
ATOM   4468  HZ1 LYS B   2      36.565   8.812  36.953  1.00 52.94           H  
ATOM   4469  HZ2 LYS B   2      37.757   8.749  35.816  1.00 52.94           H  
ATOM   4470  HZ3 LYS B   2      38.069   8.265  37.364  1.00 52.94           H  
ATOM   4471  N   SER B   3      35.325  14.683  41.768  1.00 70.30           N  
ATOM   4472  CA  SER B   3      34.342  14.914  42.820  1.00 70.30           C  
ATOM   4473  C   SER B   3      33.756  13.578  43.304  1.00 70.30           C  
ATOM   4474  O   SER B   3      33.185  12.842  42.498  1.00 70.30           O  
ATOM   4475  CB  SER B   3      33.255  15.868  42.283  1.00 70.30           C  
ATOM   4476  OG  SER B   3      32.308  16.186  43.283  1.00 70.30           O  
ATOM   4477  H   SER B   3      35.033  14.906  40.827  1.00 70.30           H  
ATOM   4478  HA  SER B   3      34.843  15.409  43.654  1.00 70.30           H  
ATOM   4479  HB3 SER B   3      32.737  15.426  41.431  1.00 70.30           H  
ATOM   4480  HB2 SER B   3      33.706  16.797  41.932  1.00 70.30           H  
ATOM   4481  HG  SER B   3      31.663  16.793  42.911  1.00 70.30           H  
ATOM   4482  N   ASN B   4      33.892  13.305  44.613  1.00 89.62           N  
ATOM   4483  CA  ASN B   4      33.302  12.133  45.275  1.00 89.62           C  
ATOM   4484  C   ASN B   4      31.770  12.238  45.411  1.00 89.62           C  
ATOM   4485  O   ASN B   4      31.145  11.226  45.722  1.00 89.62           O  
ATOM   4486  CB  ASN B   4      33.955  11.900  46.662  1.00 89.62           C  
ATOM   4487  CG  ASN B   4      35.450  11.544  46.671  1.00 89.62           C  
ATOM   4488  ND2 ASN B   4      36.056  11.236  45.521  1.00 89.62           N  
ATOM   4489  OD1 ASN B   4      36.061  11.535  47.736  1.00 89.62           O  
ATOM   4490  H   ASN B   4      34.384  13.955  45.210  1.00 89.62           H  
ATOM   4491  HA  ASN B   4      33.508  11.264  44.647  1.00 89.62           H  
ATOM   4492  HB3 ASN B   4      33.454  11.071  47.164  1.00 89.62           H  
ATOM   4493  HB2 ASN B   4      33.801  12.774  47.298  1.00 89.62           H  
ATOM   4494 HD22 ASN B   4      37.036  10.992  45.522  1.00 89.62           H  
ATOM   4495 HD21 ASN B   4      35.551  11.256  44.648  1.00 89.62           H  
ATOM   4496  N   ALA B   5      31.197  13.428  45.144  1.00 98.35           N  
ATOM   4497  CA  ALA B   5      29.762  13.679  45.073  1.00 98.35           C  
ATOM   4498  C   ALA B   5      29.106  12.844  43.962  1.00 98.35           C  
ATOM   4499  O   ALA B   5      29.510  12.936  42.802  1.00 98.35           O  
ATOM   4500  CB  ALA B   5      29.518  15.177  44.843  1.00 98.35           C  
ATOM   4501  H   ALA B   5      31.787  14.206  44.883  1.00 98.35           H  
ATOM   4502  HA  ALA B   5      29.352  13.402  46.044  1.00 98.35           H  
ATOM   4503  HB1 ALA B   5      28.474  15.428  45.027  1.00 98.35           H  
ATOM   4504  HB2 ALA B   5      30.126  15.784  45.513  1.00 98.35           H  
ATOM   4505  HB3 ALA B   5      29.757  15.477  43.824  1.00 98.35           H  
ATOM   4506  N   VAL B   6      28.121  12.032  44.362  1.00 98.87           N  
ATOM   4507  CA  VAL B   6      27.450  11.056  43.514  1.00 98.87           C  
ATOM   4508  C   VAL B   6      26.073  10.745  44.105  1.00 98.87           C  
ATOM   4509  O   VAL B   6      25.964  10.573  45.318  1.00 98.87           O  
ATOM   4510  CB  VAL B   6      28.289   9.742  43.367  1.00 98.87           C  
ATOM   4511  CG1 VAL B   6      28.614   9.039  44.699  1.00 98.87           C  
ATOM   4512  CG2 VAL B   6      27.649   8.701  42.429  1.00 98.87           C  
ATOM   4513  H   VAL B   6      27.830  12.043  45.330  1.00 98.87           H  
ATOM   4514  HA  VAL B   6      27.293  11.508  42.533  1.00 98.87           H  
ATOM   4515  HB  VAL B   6      29.238  10.031  42.917  1.00 98.87           H  
ATOM   4516 HG11 VAL B   6      29.348   8.248  44.552  1.00 98.87           H  
ATOM   4517 HG12 VAL B   6      29.015   9.724  45.444  1.00 98.87           H  
ATOM   4518 HG13 VAL B   6      27.724   8.571  45.115  1.00 98.87           H  
ATOM   4519 HG21 VAL B   6      28.354   7.902  42.198  1.00 98.87           H  
ATOM   4520 HG22 VAL B   6      26.764   8.241  42.869  1.00 98.87           H  
ATOM   4521 HG23 VAL B   6      27.346   9.145  41.488  1.00 98.87           H  
ATOM   4522  N   ILE B   7      25.066  10.662  43.225  1.00 98.93           N  
ATOM   4523  CA  ILE B   7      23.734  10.159  43.547  1.00 98.93           C  
ATOM   4524  C   ILE B   7      23.539   8.791  42.873  1.00 98.93           C  
ATOM   4525  O   ILE B   7      24.007   8.587  41.754  1.00 98.93           O  
ATOM   4526  CB  ILE B   7      22.607  11.136  43.089  1.00 98.93           C  
ATOM   4527  CG1 ILE B   7      21.201  10.661  43.533  1.00 98.93           C  
ATOM   4528  CG2 ILE B   7      22.620  11.471  41.579  1.00 98.93           C  
ATOM   4529  CD1 ILE B   7      20.127  11.752  43.496  1.00 98.93           C  
ATOM   4530  H   ILE B   7      25.246  10.824  42.244  1.00 98.93           H  
ATOM   4531  HA  ILE B   7      23.642  10.027  44.623  1.00 98.93           H  
ATOM   4532  HB  ILE B   7      22.795  12.068  43.620  1.00 98.93           H  
ATOM   4533 HG13 ILE B   7      21.245  10.276  44.550  1.00 98.93           H  
ATOM   4534 HG12 ILE B   7      20.871   9.829  42.911  1.00 98.93           H  
ATOM   4535 HG21 ILE B   7      21.875  12.228  41.338  1.00 98.93           H  
ATOM   4536 HG22 ILE B   7      23.585  11.866  41.263  1.00 98.93           H  
ATOM   4537 HG23 ILE B   7      22.397  10.600  40.963  1.00 98.93           H  
ATOM   4538 HD11 ILE B   7      19.366  11.572  44.254  1.00 98.93           H  
ATOM   4539 HD12 ILE B   7      20.546  12.739  43.682  1.00 98.93           H  
ATOM   4540 HD13 ILE B   7      19.633  11.769  42.525  1.00 98.93           H  
ATOM   4541  N   ALA B   8      22.822   7.902  43.571  1.00 98.97           N  
ATOM   4542  CA  ALA B   8      22.280   6.653  43.051  1.00 98.97           C  
ATOM   4543  C   ALA B   8      20.783   6.597  43.366  1.00 98.97           C  
ATOM   4544  O   ALA B   8      20.345   7.214  44.336  1.00 98.97           O  
ATOM   4545  CB  ALA B   8      23.038   5.470  43.667  1.00 98.97           C  
ATOM   4546  H   ALA B   8      22.496   8.156  44.496  1.00 98.97           H  
ATOM   4547  HA  ALA B   8      22.381   6.625  41.971  1.00 98.97           H  
ATOM   4548  HB1 ALA B   8      22.681   4.520  43.271  1.00 98.97           H  
ATOM   4549  HB2 ALA B   8      24.101   5.542  43.442  1.00 98.97           H  
ATOM   4550  HB3 ALA B   8      22.933   5.440  44.751  1.00 98.97           H  
ATOM   4551  N   ILE B   9      20.027   5.862  42.536  1.00 98.97           N  
ATOM   4552  CA  ILE B   9      18.575   5.713  42.660  1.00 98.97           C  
ATOM   4553  C   ILE B   9      18.129   4.273  42.367  1.00 98.97           C  
ATOM   4554  O   ILE B   9      18.877   3.513  41.749  1.00 98.97           O  
ATOM   4555  CB  ILE B   9      17.802   6.667  41.700  1.00 98.97           C  
ATOM   4556  CG1 ILE B   9      18.049   6.401  40.193  1.00 98.97           C  
ATOM   4557  CG2 ILE B   9      18.038   8.140  42.078  1.00 98.97           C  
ATOM   4558  CD1 ILE B   9      17.108   7.179  39.270  1.00 98.97           C  
ATOM   4559  H   ILE B   9      20.460   5.364  41.769  1.00 98.97           H  
ATOM   4560  HA  ILE B   9      18.272   5.926  43.682  1.00 98.97           H  
ATOM   4561  HB  ILE B   9      16.738   6.497  41.874  1.00 98.97           H  
ATOM   4562 HG13 ILE B   9      17.933   5.346  39.949  1.00 98.97           H  
ATOM   4563 HG12 ILE B   9      19.081   6.642  39.944  1.00 98.97           H  
ATOM   4564 HG21 ILE B   9      17.334   8.793  41.572  1.00 98.97           H  
ATOM   4565 HG22 ILE B   9      17.900   8.296  43.146  1.00 98.97           H  
ATOM   4566 HG23 ILE B   9      19.044   8.469  41.822  1.00 98.97           H  
ATOM   4567 HD11 ILE B   9      17.172   6.797  38.254  1.00 98.97           H  
ATOM   4568 HD12 ILE B   9      16.070   7.103  39.592  1.00 98.97           H  
ATOM   4569 HD13 ILE B   9      17.380   8.231  39.232  1.00 98.97           H  
ATOM   4570  N   HIS B  10      16.886   3.962  42.771  1.00 98.86           N  
ATOM   4571  CA  HIS B  10      16.141   2.803  42.292  1.00 98.86           C  
ATOM   4572  C   HIS B  10      14.672   3.163  42.027  1.00 98.86           C  
ATOM   4573  O   HIS B  10      14.149   4.117  42.604  1.00 98.86           O  
ATOM   4574  CB  HIS B  10      16.337   1.556  43.194  1.00 98.86           C  
ATOM   4575  CG  HIS B  10      15.861   1.627  44.627  1.00 98.86           C  
ATOM   4576  CD2 HIS B  10      16.562   1.338  45.778  1.00 98.86           C  
ATOM   4577  ND1 HIS B  10      14.549   1.952  44.981  1.00 98.86           N  
ATOM   4578  CE1 HIS B  10      14.522   1.892  46.305  1.00 98.86           C  
ATOM   4579  NE2 HIS B  10      15.691   1.542  46.831  1.00 98.86           N  
ATOM   4580  H   HIS B  10      16.345   4.644  43.287  1.00 98.86           H  
ATOM   4581  HA  HIS B  10      16.541   2.564  41.313  1.00 98.86           H  
ATOM   4582  HB3 HIS B  10      17.394   1.289  43.201  1.00 98.86           H  
ATOM   4583  HB2 HIS B  10      15.831   0.702  42.744  1.00 98.86           H  
ATOM   4584  HD2 HIS B  10      17.573   1.000  45.933  1.00 98.86           H  
ATOM   4585  HE1 HIS B  10      13.641   2.097  46.895  1.00 98.86           H  
ATOM   4586  HE2 HIS B  10      15.895   1.423  47.814  1.00 98.86           H  
ATOM   4587  N   GLY B  11      14.053   2.372  41.140  1.00 98.13           N  
ATOM   4588  CA  GLY B  11      12.646   2.452  40.762  1.00 98.13           C  
ATOM   4589  C   GLY B  11      11.860   1.227  41.264  1.00 98.13           C  
ATOM   4590  O   GLY B  11      10.659   1.152  41.007  1.00 98.13           O  
ATOM   4591  H   GLY B  11      14.591   1.629  40.711  1.00 98.13           H  
ATOM   4592  HA3 GLY B  11      12.594   2.481  39.675  1.00 98.13           H  
ATOM   4593  HA2 GLY B  11      12.177   3.367  41.126  1.00 98.13           H  
ATOM   4594  N   GLY B  12      12.519   0.282  41.960  1.00 96.95           N  
ATOM   4595  CA  GLY B  12      11.909  -0.910  42.545  1.00 96.95           C  
ATOM   4596  C   GLY B  12      12.569  -2.183  42.003  1.00 96.95           C  
ATOM   4597  O   GLY B  12      13.048  -2.217  40.868  1.00 96.95           O  
ATOM   4598  H   GLY B  12      13.504   0.412  42.136  1.00 96.95           H  
ATOM   4599  HA3 GLY B  12      10.833  -0.962  42.372  1.00 96.95           H  
ATOM   4600  HA2 GLY B  12      12.057  -0.858  43.620  1.00 96.95           H  
ATOM   4601  N   ALA B  13      12.552  -3.235  42.839  1.00 96.51           N  
ATOM   4602  CA  ALA B  13      13.071  -4.578  42.563  1.00 96.51           C  
ATOM   4603  C   ALA B  13      11.930  -5.603  42.457  1.00 96.51           C  
ATOM   4604  O   ALA B  13      10.831  -5.352  42.953  1.00 96.51           O  
ATOM   4605  CB  ALA B  13      14.023  -4.970  43.705  1.00 96.51           C  
ATOM   4606  H   ALA B  13      12.128  -3.120  43.750  1.00 96.51           H  
ATOM   4607  HA  ALA B  13      13.623  -4.591  41.625  1.00 96.51           H  
ATOM   4608  HB1 ALA B  13      14.451  -5.960  43.549  1.00 96.51           H  
ATOM   4609  HB2 ALA B  13      14.854  -4.271  43.778  1.00 96.51           H  
ATOM   4610  HB3 ALA B  13      13.513  -4.977  44.670  1.00 96.51           H  
ATOM   4611  N   GLY B  14      12.229  -6.756  41.838  1.00 93.17           N  
ATOM   4612  CA  GLY B  14      11.279  -7.856  41.686  1.00 93.17           C  
ATOM   4613  C   GLY B  14      11.589  -8.646  40.411  1.00 93.17           C  
ATOM   4614  O   GLY B  14      12.691  -8.569  39.863  1.00 93.17           O  
ATOM   4615  H   GLY B  14      13.151  -6.892  41.444  1.00 93.17           H  
ATOM   4616  HA3 GLY B  14      10.253  -7.488  41.634  1.00 93.17           H  
ATOM   4617  HA2 GLY B  14      11.349  -8.519  42.549  1.00 93.17           H  
ATOM   4618  N   THR B  15      10.599  -9.438  39.966  1.00 83.48           N  
ATOM   4619  CA  THR B  15      10.660 -10.267  38.760  1.00 83.48           C  
ATOM   4620  C   THR B  15      10.459  -9.414  37.493  1.00 83.48           C  
ATOM   4621  O   THR B  15       9.347  -9.297  36.978  1.00 83.48           O  
ATOM   4622  CB  THR B  15       9.638 -11.435  38.808  1.00 83.48           C  
ATOM   4623  CG2 THR B  15       9.723 -12.412  37.620  1.00 83.48           C  
ATOM   4624  OG1 THR B  15       9.858 -12.182  39.990  1.00 83.48           O  
ATOM   4625  H   THR B  15       9.729  -9.482  40.477  1.00 83.48           H  
ATOM   4626  HA  THR B  15      11.652 -10.705  38.693  1.00 83.48           H  
ATOM   4627  HB  THR B  15       8.623 -11.039  38.869  1.00 83.48           H  
ATOM   4628 HG21 THR B  15       9.062 -13.266  37.768  1.00 83.48           H  
ATOM   4629 HG22 THR B  15       9.427 -11.943  36.682  1.00 83.48           H  
ATOM   4630 HG23 THR B  15      10.736 -12.797  37.494  1.00 83.48           H  
ATOM   4631  HG1 THR B  15      10.766 -12.503  39.978  1.00 83.48           H  
ATOM   4632  N   ILE B  16      11.566  -8.795  37.061  1.00 84.15           N  
ATOM   4633  CA  ILE B  16      11.644  -7.882  35.929  1.00 84.15           C  
ATOM   4634  C   ILE B  16      12.514  -8.587  34.872  1.00 84.15           C  
ATOM   4635  O   ILE B  16      13.742  -8.503  34.917  1.00 84.15           O  
ATOM   4636  CB  ILE B  16      12.272  -6.519  36.362  1.00 84.15           C  
ATOM   4637  CG1 ILE B  16      11.427  -5.802  37.446  1.00 84.15           C  
ATOM   4638  CG2 ILE B  16      12.507  -5.555  35.183  1.00 84.15           C  
ATOM   4639  CD1 ILE B  16      12.238  -4.849  38.340  1.00 84.15           C  
ATOM   4640  H   ILE B  16      12.427  -8.925  37.573  1.00 84.15           H  
ATOM   4641  HA  ILE B  16      10.656  -7.691  35.505  1.00 84.15           H  
ATOM   4642  HB  ILE B  16      13.241  -6.731  36.811  1.00 84.15           H  
ATOM   4643 HG13 ILE B  16      10.958  -6.526  38.110  1.00 84.15           H  
ATOM   4644 HG12 ILE B  16      10.600  -5.264  36.982  1.00 84.15           H  
ATOM   4645 HG21 ILE B  16      12.912  -4.604  35.522  1.00 84.15           H  
ATOM   4646 HG22 ILE B  16      13.206  -5.950  34.447  1.00 84.15           H  
ATOM   4647 HG23 ILE B  16      11.569  -5.343  34.672  1.00 84.15           H  
ATOM   4648 HD11 ILE B  16      11.592  -4.097  38.792  1.00 84.15           H  
ATOM   4649 HD12 ILE B  16      12.710  -5.396  39.155  1.00 84.15           H  
ATOM   4650 HD13 ILE B  16      13.022  -4.326  37.793  1.00 84.15           H  
ATOM   4651  N   LEU B  17      11.841  -9.344  33.990  1.00 83.44           N  
ATOM   4652  CA  LEU B  17      12.463 -10.192  32.973  1.00 83.44           C  
ATOM   4653  C   LEU B  17      12.625  -9.421  31.655  1.00 83.44           C  
ATOM   4654  O   LEU B  17      11.713  -8.693  31.260  1.00 83.44           O  
ATOM   4655  CB  LEU B  17      11.583 -11.445  32.748  1.00 83.44           C  
ATOM   4656  CG  LEU B  17      11.424 -12.361  33.983  1.00 83.44           C  
ATOM   4657  CD1 LEU B  17      10.395 -13.480  33.716  1.00 83.44           C  
ATOM   4658  CD2 LEU B  17      12.772 -12.917  34.483  1.00 83.44           C  
ATOM   4659  H   LEU B  17      10.833  -9.370  34.029  1.00 83.44           H  
ATOM   4660  HA  LEU B  17      13.452 -10.506  33.312  1.00 83.44           H  
ATOM   4661  HB3 LEU B  17      11.991 -12.035  31.925  1.00 83.44           H  
ATOM   4662  HB2 LEU B  17      10.594 -11.124  32.420  1.00 83.44           H  
ATOM   4663  HG  LEU B  17      11.009 -11.756  34.790  1.00 83.44           H  
ATOM   4664 HD11 LEU B  17       9.626 -13.491  34.489  1.00 83.44           H  
ATOM   4665 HD12 LEU B  17       9.885 -13.349  32.761  1.00 83.44           H  
ATOM   4666 HD13 LEU B  17      10.847 -14.471  33.695  1.00 83.44           H  
ATOM   4667 HD21 LEU B  17      12.712 -13.962  34.788  1.00 83.44           H  
ATOM   4668 HD22 LEU B  17      13.552 -12.847  33.724  1.00 83.44           H  
ATOM   4669 HD23 LEU B  17      13.109 -12.352  35.350  1.00 83.44           H  
ATOM   4670  N   ARG B  18      13.765  -9.641  30.978  1.00 86.83           N  
ATOM   4671  CA  ARG B  18      14.076  -9.058  29.668  1.00 86.83           C  
ATOM   4672  C   ARG B  18      13.171  -9.591  28.541  1.00 86.83           C  
ATOM   4673  O   ARG B  18      12.845  -8.832  27.631  1.00 86.83           O  
ATOM   4674  CB  ARG B  18      15.578  -9.261  29.364  1.00 86.83           C  
ATOM   4675  CG  ARG B  18      16.071  -8.579  28.067  1.00 86.83           C  
ATOM   4676  CD  ARG B  18      17.559  -8.821  27.749  1.00 86.83           C  
ATOM   4677  NE  ARG B  18      18.473  -8.107  28.660  1.00 86.83           N  
ATOM   4678  CZ  ARG B  18      19.820  -8.143  28.642  1.00 86.83           C  
ATOM   4679  NH1 ARG B  18      20.504  -8.875  27.750  1.00 86.83           N  
ATOM   4680  NH2 ARG B  18      20.502  -7.425  29.542  1.00 86.83           N1+
ATOM   4681  H   ARG B  18      14.466 -10.254  31.369  1.00 86.83           H  
ATOM   4682  HA  ARG B  18      13.888  -7.987  29.738  1.00 86.83           H  
ATOM   4683  HB3 ARG B  18      15.787 -10.330  29.303  1.00 86.83           H  
ATOM   4684  HB2 ARG B  18      16.163  -8.889  30.206  1.00 86.83           H  
ATOM   4685  HG3 ARG B  18      15.914  -7.508  28.206  1.00 86.83           H  
ATOM   4686  HG2 ARG B  18      15.477  -8.845  27.193  1.00 86.83           H  
ATOM   4687  HD3 ARG B  18      17.777  -8.631  26.697  1.00 86.83           H  
ATOM   4688  HD2 ARG B  18      17.769  -9.877  27.920  1.00 86.83           H  
ATOM   4689  HE  ARG B  18      18.020  -7.524  29.351  1.00 86.83           H  
ATOM   4690 HH12 ARG B  18      21.514  -8.886  27.753  1.00 86.83           H  
ATOM   4691 HH11 ARG B  18      20.007  -9.419  27.059  1.00 86.83           H  
ATOM   4692 HH22 ARG B  18      21.512  -7.434  29.545  1.00 86.83           H  
ATOM   4693 HH21 ARG B  18      20.012  -6.864  30.221  1.00 86.83           H  
ATOM   4694  N   ALA B  19      12.753 -10.865  28.645  1.00 84.25           N  
ATOM   4695  CA  ALA B  19      11.813 -11.514  27.729  1.00 84.25           C  
ATOM   4696  C   ALA B  19      10.374 -10.967  27.816  1.00 84.25           C  
ATOM   4697  O   ALA B  19       9.632 -11.107  26.845  1.00 84.25           O  
ATOM   4698  CB  ALA B  19      11.830 -13.026  28.001  1.00 84.25           C  
ATOM   4699  H   ALA B  19      13.069 -11.423  29.425  1.00 84.25           H  
ATOM   4700  HA  ALA B  19      12.167 -11.347  26.710  1.00 84.25           H  
ATOM   4701  HB1 ALA B  19      11.162 -13.558  27.322  1.00 84.25           H  
ATOM   4702  HB2 ALA B  19      12.830 -13.437  27.860  1.00 84.25           H  
ATOM   4703  HB3 ALA B  19      11.518 -13.253  29.021  1.00 84.25           H  
ATOM   4704  N   SER B  20      10.013 -10.358  28.960  1.00 83.21           N  
ATOM   4705  CA  SER B  20       8.699  -9.759  29.204  1.00 83.21           C  
ATOM   4706  C   SER B  20       8.635  -8.269  28.818  1.00 83.21           C  
ATOM   4707  O   SER B  20       7.531  -7.765  28.611  1.00 83.21           O  
ATOM   4708  CB  SER B  20       8.339  -9.938  30.691  1.00 83.21           C  
ATOM   4709  OG  SER B  20       8.028 -11.290  30.960  1.00 83.21           O  
ATOM   4710  H   SER B  20      10.689 -10.262  29.704  1.00 83.21           H  
ATOM   4711  HA  SER B  20       7.942 -10.271  28.606  1.00 83.21           H  
ATOM   4712  HB3 SER B  20       7.460  -9.346  30.951  1.00 83.21           H  
ATOM   4713  HB2 SER B  20       9.146  -9.602  31.343  1.00 83.21           H  
ATOM   4714  HG  SER B  20       8.813 -11.822  30.811  1.00 83.21           H  
ATOM   4715  N   MET B  21       9.794  -7.594  28.732  1.00 87.04           N  
ATOM   4716  CA  MET B  21       9.898  -6.174  28.398  1.00 87.04           C  
ATOM   4717  C   MET B  21      10.222  -5.987  26.911  1.00 87.04           C  
ATOM   4718  O   MET B  21      11.159  -6.604  26.405  1.00 87.04           O  
ATOM   4719  CB  MET B  21      10.984  -5.518  29.274  1.00 87.04           C  
ATOM   4720  CG  MET B  21      10.552  -5.364  30.741  1.00 87.04           C  
ATOM   4721  SD  MET B  21      11.772  -4.604  31.848  1.00 87.04           S  
ATOM   4722  CE  MET B  21      11.966  -2.982  31.069  1.00 87.04           C  
ATOM   4723  H   MET B  21      10.668  -8.076  28.890  1.00 87.04           H  
ATOM   4724  HA  MET B  21       8.952  -5.669  28.606  1.00 87.04           H  
ATOM   4725  HB3 MET B  21      11.219  -4.533  28.870  1.00 87.04           H  
ATOM   4726  HB2 MET B  21      11.909  -6.095  29.221  1.00 87.04           H  
ATOM   4727  HG3 MET B  21      10.300  -6.339  31.159  1.00 87.04           H  
ATOM   4728  HG2 MET B  21       9.641  -4.767  30.793  1.00 87.04           H  
ATOM   4729  HE1 MET B  21      12.511  -3.083  30.134  1.00 87.04           H  
ATOM   4730  HE2 MET B  21      10.995  -2.531  30.866  1.00 87.04           H  
ATOM   4731  HE3 MET B  21      12.531  -2.316  31.716  1.00 87.04           H  
ATOM   4732  N   SER B  22       9.472  -5.082  26.262  1.00 91.28           N  
ATOM   4733  CA  SER B  22       9.764  -4.581  24.919  1.00 91.28           C  
ATOM   4734  C   SER B  22      10.912  -3.553  24.951  1.00 91.28           C  
ATOM   4735  O   SER B  22      11.192  -2.975  26.003  1.00 91.28           O  
ATOM   4736  CB  SER B  22       8.465  -4.007  24.308  1.00 91.28           C  
ATOM   4737  OG  SER B  22       8.091  -2.757  24.858  1.00 91.28           O  
ATOM   4738  H   SER B  22       8.723  -4.611  26.749  1.00 91.28           H  
ATOM   4739  HA  SER B  22      10.078  -5.426  24.303  1.00 91.28           H  
ATOM   4740  HB3 SER B  22       7.641  -4.711  24.426  1.00 91.28           H  
ATOM   4741  HB2 SER B  22       8.597  -3.867  23.234  1.00 91.28           H  
ATOM   4742  HG  SER B  22       7.245  -2.499  24.481  1.00 91.28           H  
ATOM   4743  N   ALA B  23      11.533  -3.324  23.782  1.00 93.29           N  
ATOM   4744  CA  ALA B  23      12.594  -2.329  23.595  1.00 93.29           C  
ATOM   4745  C   ALA B  23      12.137  -0.880  23.851  1.00 93.29           C  
ATOM   4746  O   ALA B  23      12.936  -0.088  24.347  1.00 93.29           O  
ATOM   4747  CB  ALA B  23      13.177  -2.474  22.182  1.00 93.29           C  
ATOM   4748  H   ALA B  23      11.260  -3.841  22.960  1.00 93.29           H  
ATOM   4749  HA  ALA B  23      13.386  -2.555  24.310  1.00 93.29           H  
ATOM   4750  HB1 ALA B  23      13.984  -1.760  22.012  1.00 93.29           H  
ATOM   4751  HB2 ALA B  23      13.588  -3.472  22.029  1.00 93.29           H  
ATOM   4752  HB3 ALA B  23      12.418  -2.305  21.416  1.00 93.29           H  
ATOM   4753  N   GLN B  24      10.859  -0.577  23.551  1.00 94.33           N  
ATOM   4754  CA  GLN B  24      10.219   0.707  23.839  1.00 94.33           C  
ATOM   4755  C   GLN B  24       9.978   0.920  25.343  1.00 94.33           C  
ATOM   4756  O   GLN B  24      10.275   2.005  25.839  1.00 94.33           O  
ATOM   4757  CB  GLN B  24       8.924   0.840  23.009  1.00 94.33           C  
ATOM   4758  CG  GLN B  24       8.133   2.144  23.267  1.00 94.33           C  
ATOM   4759  CD  GLN B  24       6.922   2.327  22.349  1.00 94.33           C  
ATOM   4760  NE2 GLN B  24       6.247   3.470  22.482  1.00 94.33           N  
ATOM   4761  OE1 GLN B  24       6.590   1.461  21.542  1.00 94.33           O  
ATOM   4762  H   GLN B  24      10.266  -1.289  23.153  1.00 94.33           H  
ATOM   4763  HA  GLN B  24      10.899   1.493  23.506  1.00 94.33           H  
ATOM   4764  HB3 GLN B  24       8.277  -0.018  23.201  1.00 94.33           H  
ATOM   4765  HB2 GLN B  24       9.189   0.788  21.952  1.00 94.33           H  
ATOM   4766  HG3 GLN B  24       8.794   3.003  23.140  1.00 94.33           H  
ATOM   4767  HG2 GLN B  24       7.771   2.175  24.295  1.00 94.33           H  
ATOM   4768 HE22 GLN B  24       5.439   3.649  21.905  1.00 94.33           H  
ATOM   4769 HE21 GLN B  24       6.532   4.156  23.167  1.00 94.33           H  
ATOM   4770  N   ALA B  25       9.471  -0.114  26.040  1.00 91.79           N  
ATOM   4771  CA  ALA B  25       9.248  -0.101  27.488  1.00 91.79           C  
ATOM   4772  C   ALA B  25      10.555   0.049  28.281  1.00 91.79           C  
ATOM   4773  O   ALA B  25      10.598   0.846  29.216  1.00 91.79           O  
ATOM   4774  CB  ALA B  25       8.495  -1.371  27.911  1.00 91.79           C  
ATOM   4775  H   ALA B  25       9.251  -0.979  25.564  1.00 91.79           H  
ATOM   4776  HA  ALA B  25       8.616   0.759  27.718  1.00 91.79           H  
ATOM   4777  HB1 ALA B  25       8.308  -1.379  28.986  1.00 91.79           H  
ATOM   4778  HB2 ALA B  25       7.528  -1.436  27.411  1.00 91.79           H  
ATOM   4779  HB3 ALA B  25       9.057  -2.273  27.666  1.00 91.79           H  
ATOM   4780  N   GLU B  26      11.602  -0.675  27.850  1.00 94.61           N  
ATOM   4781  CA  GLU B  26      12.962  -0.579  28.371  1.00 94.61           C  
ATOM   4782  C   GLU B  26      13.586   0.814  28.183  1.00 94.61           C  
ATOM   4783  O   GLU B  26      14.148   1.342  29.140  1.00 94.61           O  
ATOM   4784  CB  GLU B  26      13.816  -1.723  27.782  1.00 94.61           C  
ATOM   4785  CG  GLU B  26      15.312  -1.676  28.176  1.00 94.61           C  
ATOM   4786  CD  GLU B  26      16.120  -2.961  27.932  1.00 94.61           C  
ATOM   4787  OE1 GLU B  26      17.350  -2.883  28.143  1.00 94.61           O  
ATOM   4788  OE2 GLU B  26      15.530  -4.006  27.576  1.00 94.61           O1-
ATOM   4789  H   GLU B  26      11.470  -1.318  27.078  1.00 94.61           H  
ATOM   4790  HA  GLU B  26      12.900  -0.745  29.448  1.00 94.61           H  
ATOM   4791  HB3 GLU B  26      13.736  -1.718  26.694  1.00 94.61           H  
ATOM   4792  HB2 GLU B  26      13.372  -2.666  28.101  1.00 94.61           H  
ATOM   4793  HG3 GLU B  26      15.395  -1.433  29.234  1.00 94.61           H  
ATOM   4794  HG2 GLU B  26      15.801  -0.863  27.637  1.00 94.61           H  
ATOM   4795  N   ALA B  27      13.429   1.402  26.983  1.00 95.76           N  
ATOM   4796  CA  ALA B  27      13.883   2.756  26.659  1.00 95.76           C  
ATOM   4797  C   ALA B  27      13.190   3.855  27.485  1.00 95.76           C  
ATOM   4798  O   ALA B  27      13.857   4.819  27.853  1.00 95.76           O  
ATOM   4799  CB  ALA B  27      13.707   3.011  25.155  1.00 95.76           C  
ATOM   4800  H   ALA B  27      12.962   0.900  26.240  1.00 95.76           H  
ATOM   4801  HA  ALA B  27      14.950   2.804  26.882  1.00 95.76           H  
ATOM   4802  HB1 ALA B  27      14.035   4.015  24.881  1.00 95.76           H  
ATOM   4803  HB2 ALA B  27      14.297   2.307  24.567  1.00 95.76           H  
ATOM   4804  HB3 ALA B  27      12.665   2.908  24.848  1.00 95.76           H  
ATOM   4805  N   GLN B  28      11.894   3.670  27.793  1.00 95.90           N  
ATOM   4806  CA  GLN B  28      11.106   4.539  28.671  1.00 95.90           C  
ATOM   4807  C   GLN B  28      11.557   4.491  30.142  1.00 95.90           C  
ATOM   4808  O   GLN B  28      11.608   5.544  30.776  1.00 95.90           O  
ATOM   4809  CB  GLN B  28       9.607   4.206  28.531  1.00 95.90           C  
ATOM   4810  CG  GLN B  28       8.989   4.726  27.214  1.00 95.90           C  
ATOM   4811  CD  GLN B  28       7.574   4.213  26.910  1.00 95.90           C  
ATOM   4812  NE2 GLN B  28       6.950   3.459  27.820  1.00 95.90           N  
ATOM   4813  OE1 GLN B  28       7.040   4.501  25.841  1.00 95.90           O  
ATOM   4814  H   GLN B  28      11.413   2.859  27.427  1.00 95.90           H  
ATOM   4815  HA  GLN B  28      11.253   5.567  28.331  1.00 95.90           H  
ATOM   4816  HB3 GLN B  28       9.049   4.635  29.365  1.00 95.90           H  
ATOM   4817  HB2 GLN B  28       9.480   3.126  28.605  1.00 95.90           H  
ATOM   4818  HG3 GLN B  28       9.623   4.455  26.370  1.00 95.90           H  
ATOM   4819  HG2 GLN B  28       8.962   5.816  27.230  1.00 95.90           H  
ATOM   4820 HE22 GLN B  28       6.019   3.116  27.637  1.00 95.90           H  
ATOM   4821 HE21 GLN B  28       7.402   3.233  28.694  1.00 95.90           H  
ATOM   4822  N   TYR B  29      11.905   3.291  30.645  1.00 96.08           N  
ATOM   4823  CA  TYR B  29      12.466   3.097  31.985  1.00 96.08           C  
ATOM   4824  C   TYR B  29      13.877   3.688  32.136  1.00 96.08           C  
ATOM   4825  O   TYR B  29      14.113   4.371  33.129  1.00 96.08           O  
ATOM   4826  CB  TYR B  29      12.426   1.605  32.391  1.00 96.08           C  
ATOM   4827  CG  TYR B  29      11.115   1.161  33.017  1.00 96.08           C  
ATOM   4828  CD1 TYR B  29      10.733   1.687  34.268  1.00 96.08           C  
ATOM   4829  CD2 TYR B  29      10.286   0.214  32.382  1.00 96.08           C  
ATOM   4830  CE1 TYR B  29       9.526   1.287  34.872  1.00 96.08           C  
ATOM   4831  CE2 TYR B  29       9.067  -0.172  32.974  1.00 96.08           C  
ATOM   4832  CZ  TYR B  29       8.681   0.372  34.215  1.00 96.08           C  
ATOM   4833  OH  TYR B  29       7.492   0.015  34.780  1.00 96.08           O  
ATOM   4834  H   TYR B  29      11.818   2.464  30.069  1.00 96.08           H  
ATOM   4835  HA  TYR B  29      11.825   3.652  32.673  1.00 96.08           H  
ATOM   4836  HB3 TYR B  29      13.184   1.410  33.152  1.00 96.08           H  
ATOM   4837  HB2 TYR B  29      12.692   0.964  31.549  1.00 96.08           H  
ATOM   4838  HD1 TYR B  29      11.369   2.402  34.767  1.00 96.08           H  
ATOM   4839  HD2 TYR B  29      10.581  -0.224  31.443  1.00 96.08           H  
ATOM   4840  HE1 TYR B  29       9.245   1.699  35.830  1.00 96.08           H  
ATOM   4841  HE2 TYR B  29       8.430  -0.888  32.475  1.00 96.08           H  
ATOM   4842  HH  TYR B  29       7.292   0.513  35.579  1.00 96.08           H  
ATOM   4843  N   ARG B  30      14.770   3.461  31.155  1.00 97.08           N  
ATOM   4844  CA  ARG B  30      16.126   4.026  31.141  1.00 97.08           C  
ATOM   4845  C   ARG B  30      16.146   5.552  30.959  1.00 97.08           C  
ATOM   4846  O   ARG B  30      17.024   6.191  31.533  1.00 97.08           O  
ATOM   4847  CB  ARG B  30      16.990   3.356  30.057  1.00 97.08           C  
ATOM   4848  CG  ARG B  30      17.257   1.868  30.318  1.00 97.08           C  
ATOM   4849  CD  ARG B  30      18.084   1.217  29.201  1.00 97.08           C  
ATOM   4850  NE  ARG B  30      18.442  -0.175  29.512  1.00 97.08           N  
ATOM   4851  CZ  ARG B  30      19.437  -0.616  30.302  1.00 97.08           C  
ATOM   4852  NH1 ARG B  30      20.265   0.220  30.942  1.00 97.08           N  
ATOM   4853  NH2 ARG B  30      19.602  -1.936  30.446  1.00 97.08           N1+
ATOM   4854  H   ARG B  30      14.511   2.884  30.365  1.00 97.08           H  
ATOM   4855  HA  ARG B  30      16.585   3.815  32.109  1.00 97.08           H  
ATOM   4856  HB3 ARG B  30      17.956   3.862  30.005  1.00 97.08           H  
ATOM   4857  HB2 ARG B  30      16.525   3.485  29.078  1.00 97.08           H  
ATOM   4858  HG3 ARG B  30      16.289   1.380  30.333  1.00 97.08           H  
ATOM   4859  HG2 ARG B  30      17.690   1.691  31.304  1.00 97.08           H  
ATOM   4860  HD3 ARG B  30      18.937   1.825  28.897  1.00 97.08           H  
ATOM   4861  HD2 ARG B  30      17.445   1.134  28.320  1.00 97.08           H  
ATOM   4862  HE  ARG B  30      17.866  -0.878  29.062  1.00 97.08           H  
ATOM   4863 HH12 ARG B  30      21.016  -0.125  31.523  1.00 97.08           H  
ATOM   4864 HH11 ARG B  30      20.130   1.220  30.868  1.00 97.08           H  
ATOM   4865 HH22 ARG B  30      20.351  -2.305  31.012  1.00 97.08           H  
ATOM   4866 HH21 ARG B  30      18.997  -2.570  29.937  1.00 97.08           H  
ATOM   4867  N   ALA B  31      15.178   6.107  30.207  1.00 98.12           N  
ATOM   4868  CA  ALA B  31      14.974   7.548  30.065  1.00 98.12           C  
ATOM   4869  C   ALA B  31      14.528   8.199  31.379  1.00 98.12           C  
ATOM   4870  O   ALA B  31      15.138   9.184  31.785  1.00 98.12           O  
ATOM   4871  CB  ALA B  31      13.974   7.835  28.935  1.00 98.12           C  
ATOM   4872  H   ALA B  31      14.504   5.514  29.740  1.00 98.12           H  
ATOM   4873  HA  ALA B  31      15.927   7.998  29.787  1.00 98.12           H  
ATOM   4874  HB1 ALA B  31      13.780   8.905  28.843  1.00 98.12           H  
ATOM   4875  HB2 ALA B  31      14.360   7.493  27.975  1.00 98.12           H  
ATOM   4876  HB3 ALA B  31      13.018   7.339  29.106  1.00 98.12           H  
ATOM   4877  N   ALA B  32      13.525   7.599  32.045  1.00 98.28           N  
ATOM   4878  CA  ALA B  32      13.012   8.034  33.344  1.00 98.28           C  
ATOM   4879  C   ALA B  32      14.062   7.974  34.467  1.00 98.28           C  
ATOM   4880  O   ALA B  32      14.150   8.923  35.243  1.00 98.28           O  
ATOM   4881  CB  ALA B  32      11.768   7.209  33.700  1.00 98.28           C  
ATOM   4882  H   ALA B  32      13.074   6.788  31.640  1.00 98.28           H  
ATOM   4883  HA  ALA B  32      12.702   9.076  33.236  1.00 98.28           H  
ATOM   4884  HB1 ALA B  32      11.327   7.557  34.632  1.00 98.28           H  
ATOM   4885  HB2 ALA B  32      11.003   7.300  32.928  1.00 98.28           H  
ATOM   4886  HB3 ALA B  32      12.002   6.149  33.813  1.00 98.28           H  
ATOM   4887  N   LEU B  33      14.872   6.899  34.498  1.00 98.72           N  
ATOM   4888  CA  LEU B  33      16.014   6.739  35.404  1.00 98.72           C  
ATOM   4889  C   LEU B  33      17.114   7.788  35.149  1.00 98.72           C  
ATOM   4890  O   LEU B  33      17.628   8.346  36.115  1.00 98.72           O  
ATOM   4891  CB  LEU B  33      16.585   5.305  35.288  1.00 98.72           C  
ATOM   4892  CG  LEU B  33      15.699   4.201  35.916  1.00 98.72           C  
ATOM   4893  CD1 LEU B  33      16.069   2.804  35.370  1.00 98.72           C  
ATOM   4894  CD2 LEU B  33      15.717   4.232  37.457  1.00 98.72           C  
ATOM   4895  H   LEU B  33      14.723   6.150  33.834  1.00 98.72           H  
ATOM   4896  HA  LEU B  33      15.650   6.891  36.422  1.00 98.72           H  
ATOM   4897  HB3 LEU B  33      17.576   5.253  35.744  1.00 98.72           H  
ATOM   4898  HB2 LEU B  33      16.743   5.094  34.230  1.00 98.72           H  
ATOM   4899  HG  LEU B  33      14.669   4.383  35.614  1.00 98.72           H  
ATOM   4900 HD11 LEU B  33      15.198   2.317  34.928  1.00 98.72           H  
ATOM   4901 HD12 LEU B  33      16.836   2.850  34.597  1.00 98.72           H  
ATOM   4902 HD13 LEU B  33      16.449   2.140  36.144  1.00 98.72           H  
ATOM   4903 HD21 LEU B  33      15.539   3.249  37.893  1.00 98.72           H  
ATOM   4904 HD22 LEU B  33      16.675   4.581  37.841  1.00 98.72           H  
ATOM   4905 HD23 LEU B  33      14.940   4.893  37.843  1.00 98.72           H  
ATOM   4906  N   ARG B  34      17.434   8.061  33.870  1.00 98.68           N  
ATOM   4907  CA  ARG B  34      18.450   9.036  33.463  1.00 98.68           C  
ATOM   4908  C   ARG B  34      18.074  10.488  33.810  1.00 98.68           C  
ATOM   4909  O   ARG B  34      18.933  11.209  34.306  1.00 98.68           O  
ATOM   4910  CB  ARG B  34      18.782   8.866  31.964  1.00 98.68           C  
ATOM   4911  CG  ARG B  34      19.961   9.735  31.468  1.00 98.68           C  
ATOM   4912  CD  ARG B  34      20.208   9.719  29.949  1.00 98.68           C  
ATOM   4913  NE  ARG B  34      20.373   8.360  29.397  1.00 98.68           N  
ATOM   4914  CZ  ARG B  34      19.491   7.671  28.647  1.00 98.68           C  
ATOM   4915  NH1 ARG B  34      18.313   8.189  28.264  1.00 98.68           N  
ATOM   4916  NH2 ARG B  34      19.798   6.425  28.266  1.00 98.68           N1+
ATOM   4917  H   ARG B  34      16.965   7.568  33.121  1.00 98.68           H  
ATOM   4918  HA  ARG B  34      19.357   8.793  34.021  1.00 98.68           H  
ATOM   4919  HB3 ARG B  34      17.896   9.080  31.364  1.00 98.68           H  
ATOM   4920  HB2 ARG B  34      19.028   7.819  31.787  1.00 98.68           H  
ATOM   4921  HG3 ARG B  34      20.879   9.562  32.029  1.00 98.68           H  
ATOM   4922  HG2 ARG B  34      19.683  10.765  31.684  1.00 98.68           H  
ATOM   4923  HD3 ARG B  34      21.189  10.167  29.787  1.00 98.68           H  
ATOM   4924  HD2 ARG B  34      19.512  10.359  29.406  1.00 98.68           H  
ATOM   4925  HE  ARG B  34      21.239   7.903  29.646  1.00 98.68           H  
ATOM   4926 HH12 ARG B  34      17.670   7.655  27.700  1.00 98.68           H  
ATOM   4927 HH11 ARG B  34      18.063   9.126  28.547  1.00 98.68           H  
ATOM   4928 HH22 ARG B  34      19.156   5.892  27.698  1.00 98.68           H  
ATOM   4929 HH21 ARG B  34      20.681   6.013  28.531  1.00 98.68           H  
ATOM   4930  N   ASP B  35      16.816  10.888  33.559  1.00 98.78           N  
ATOM   4931  CA  ASP B  35      16.306  12.241  33.832  1.00 98.78           C  
ATOM   4932  C   ASP B  35      16.263  12.576  35.333  1.00 98.78           C  
ATOM   4933  O   ASP B  35      16.564  13.712  35.700  1.00 98.78           O  
ATOM   4934  CB  ASP B  35      14.926  12.515  33.180  1.00 98.78           C  
ATOM   4935  CG  ASP B  35      14.842  12.335  31.651  1.00 98.78           C  
ATOM   4936  OD1 ASP B  35      15.892  12.416  30.972  1.00 98.78           O  
ATOM   4937  OD2 ASP B  35      13.692  12.250  31.167  1.00 98.78           O1-
[truncated: 319,432 more chars]
