# Supplementary material for: The effects of nature‐inspired amino acid substitutions on structural and biochemical properties of the E. coli L‐asparaginase EcAIII
Source: Protein Sci. 2023 Jun 1;32(6):e4647. doi: 10.1002/pro.4647 (PMC10204187; doi:10.1002/pro.4647)
Supplement: Supplementary file 5 — DATA S2. Supporting Information. [file PRO-32-e4647-s005.zip › docking_results_orthologs_EcAIII_PDB_files/orthologs_I/InducedFit_NZ_FKIF01000003_1_235_post_ref_rec_ASN.pdb]

TITLE     ASN
REMARK   4      COMPLIES WITH FORMAT V. 3.0, 1-DEC-2006
REMARK 888
REMARK 888 WRITTEN BY MAESTRO (A PRODUCT OF SCHRODINGER, LLC)
ATOM      1  N   MET A   1      21.674 -26.401  81.075  1.00 72.59           N1+
ATOM      2  CA  MET A   1      20.357 -25.748  80.732  1.00 72.59           C  
ATOM      3  C   MET A   1      20.440 -24.243  81.117  1.00 72.59           C  
ATOM      4  O   MET A   1      21.265 -23.808  81.928  1.00 72.59           O  
ATOM      5  CB  MET A   1      19.162 -26.456  81.424  1.00 72.59           C  
ATOM      6  CG  MET A   1      18.883 -27.888  80.928  1.00 72.59           C  
ATOM      7  SD  MET A   1      17.591 -28.769  81.847  1.00 72.59           S  
ATOM      8  CE  MET A   1      18.509 -29.222  83.345  1.00 72.59           C  
ATOM      9  H1  MET A   1      21.641 -27.374  80.805  1.00 72.59           H  
ATOM     10  H2  MET A   1      22.415 -25.932  80.575  1.00 72.59           H  
ATOM     11  H3  MET A   1      21.825 -26.326  82.071  1.00 72.59           H  
ATOM     12  HA  MET A   1      20.286 -25.841  79.647  1.00 72.59           H  
ATOM     13  HB3 MET A   1      18.251 -25.878  81.253  1.00 72.59           H  
ATOM     14  HB2 MET A   1      19.298 -26.459  82.507  1.00 72.59           H  
ATOM     15  HG3 MET A   1      19.786 -28.497  80.959  1.00 72.59           H  
ATOM     16  HG2 MET A   1      18.576 -27.851  79.882  1.00 72.59           H  
ATOM     17  HE1 MET A   1      17.873 -29.807  84.009  1.00 72.59           H  
ATOM     18  HE2 MET A   1      19.383 -29.822  83.090  1.00 72.59           H  
ATOM     19  HE3 MET A   1      18.839 -28.333  83.882  1.00 72.59           H  
ATOM     20  N   ILE A   2      19.537 -23.463  80.501  1.00 88.02           N  
ATOM     21  CA  ILE A   2      19.375 -22.027  80.727  1.00 88.02           C  
ATOM     22  C   ILE A   2      18.250 -21.816  81.751  1.00 88.02           C  
ATOM     23  O   ILE A   2      17.163 -22.366  81.569  1.00 88.02           O  
ATOM     24  CB  ILE A   2      19.009 -21.303  79.395  1.00 88.02           C  
ATOM     25  CG1 ILE A   2      20.200 -21.359  78.408  1.00 88.02           C  
ATOM     26  CG2 ILE A   2      18.517 -19.842  79.543  1.00 88.02           C  
ATOM     27  CD1 ILE A   2      19.774 -21.385  76.937  1.00 88.02           C  
ATOM     28  H   ILE A   2      18.876 -23.875  79.858  1.00 88.02           H  
ATOM     29  HA  ILE A   2      20.301 -21.594  81.113  1.00 88.02           H  
ATOM     30  HB  ILE A   2      18.186 -21.860  78.943  1.00 88.02           H  
ATOM     31 HG13 ILE A   2      20.805 -22.249  78.580  1.00 88.02           H  
ATOM     32 HG12 ILE A   2      20.872 -20.518  78.585  1.00 88.02           H  
ATOM     33 HG21 ILE A   2      18.350 -19.382  78.570  1.00 88.02           H  
ATOM     34 HG22 ILE A   2      17.569 -19.775  80.077  1.00 88.02           H  
ATOM     35 HG23 ILE A   2      19.246 -19.229  80.073  1.00 88.02           H  
ATOM     36 HD11 ILE A   2      20.642 -21.470  76.283  1.00 88.02           H  
ATOM     37 HD12 ILE A   2      19.115 -22.229  76.728  1.00 88.02           H  
ATOM     38 HD13 ILE A   2      19.248 -20.473  76.665  1.00 88.02           H  
ATOM     39  N   GLN A   3      18.532 -21.011  82.791  1.00 96.90           N  
ATOM     40  CA  GLN A   3      17.545 -20.562  83.773  1.00 96.90           C  
ATOM     41  C   GLN A   3      16.611 -19.532  83.101  1.00 96.90           C  
ATOM     42  O   GLN A   3      17.111 -18.478  82.699  1.00 96.90           O  
ATOM     43  CB  GLN A   3      18.285 -19.935  84.975  1.00 96.90           C  
ATOM     44  CG  GLN A   3      17.333 -19.492  86.112  1.00 96.90           C  
ATOM     45  CD  GLN A   3      18.065 -18.881  87.308  1.00 96.90           C  
ATOM     46  NE2 GLN A   3      17.495 -19.030  88.505  1.00 96.90           N  
ATOM     47  OE1 GLN A   3      19.103 -18.241  87.153  1.00 96.90           O  
ATOM     48  H   GLN A   3      19.452 -20.602  82.869  1.00 96.90           H  
ATOM     49  HA  GLN A   3      17.018 -21.436  84.151  1.00 96.90           H  
ATOM     50  HB3 GLN A   3      18.883 -19.086  84.639  1.00 96.90           H  
ATOM     51  HB2 GLN A   3      18.994 -20.662  85.374  1.00 96.90           H  
ATOM     52  HG3 GLN A   3      16.742 -20.345  86.448  1.00 96.90           H  
ATOM     53  HG2 GLN A   3      16.623 -18.745  85.755  1.00 96.90           H  
ATOM     54 HE22 GLN A   3      17.928 -18.611  89.321  1.00 96.90           H  
ATOM     55 HE21 GLN A   3      16.621 -19.530  88.606  1.00 96.90           H  
ATOM     56  N   PRO A   4      15.296 -19.835  82.975  1.00 98.67           N  
ATOM     57  CA  PRO A   4      14.321 -18.865  82.444  1.00 98.67           C  
ATOM     58  C   PRO A   4      14.234 -17.591  83.300  1.00 98.67           C  
ATOM     59  O   PRO A   4      14.167 -17.689  84.526  1.00 98.67           O  
ATOM     60  CB  PRO A   4      12.987 -19.629  82.450  1.00 98.67           C  
ATOM     61  CG  PRO A   4      13.347 -21.096  82.560  1.00 98.67           C  
ATOM     62  CD  PRO A   4      14.633 -21.080  83.367  1.00 98.67           C  
ATOM     63  HA  PRO A   4      14.611 -18.632  81.418  1.00 98.67           H  
ATOM     64  HB3 PRO A   4      12.389 -19.422  81.563  1.00 98.67           H  
ATOM     65  HB2 PRO A   4      12.394 -19.355  83.319  1.00 98.67           H  
ATOM     66  HG3 PRO A   4      13.562 -21.486  81.568  1.00 98.67           H  
ATOM     67  HG2 PRO A   4      12.559 -21.707  83.000  1.00 98.67           H  
ATOM     68  HD2 PRO A   4      14.424 -21.046  84.436  1.00 98.67           H  
ATOM     69  HD3 PRO A   4      15.202 -21.984  83.157  1.00 98.67           H  
ATOM     70  N   VAL A   5      14.254 -16.430  82.637  1.00 98.94           N  
ATOM     71  CA  VAL A   5      14.175 -15.128  83.290  1.00 98.94           C  
ATOM     72  C   VAL A   5      13.454 -14.126  82.383  1.00 98.94           C  
ATOM     73  O   VAL A   5      13.745 -14.060  81.189  1.00 98.94           O  
ATOM     74  CB  VAL A   5      15.576 -14.587  83.720  1.00 98.94           C  
ATOM     75  CG1 VAL A   5      16.630 -14.556  82.598  1.00 98.94           C  
ATOM     76  CG2 VAL A   5      15.516 -13.200  84.394  1.00 98.94           C  
ATOM     77  H   VAL A   5      14.297 -16.423  81.627  1.00 98.94           H  
ATOM     78  HA  VAL A   5      13.567 -15.237  84.190  1.00 98.94           H  
ATOM     79  HB  VAL A   5      15.950 -15.286  84.467  1.00 98.94           H  
ATOM     80 HG11 VAL A   5      17.587 -14.194  82.975  1.00 98.94           H  
ATOM     81 HG12 VAL A   5      16.808 -15.552  82.193  1.00 98.94           H  
ATOM     82 HG13 VAL A   5      16.334 -13.899  81.784  1.00 98.94           H  
ATOM     83 HG21 VAL A   5      16.486 -12.918  84.800  1.00 98.94           H  
ATOM     84 HG22 VAL A   5      15.224 -12.416  83.695  1.00 98.94           H  
ATOM     85 HG23 VAL A   5      14.806 -13.188  85.218  1.00 98.94           H  
ATOM     86  N   ILE A   6      12.545 -13.359  83.001  1.00 98.96           N  
ATOM     87  CA  ILE A   6      11.895 -12.191  82.420  1.00 98.96           C  
ATOM     88  C   ILE A   6      12.437 -10.924  83.106  1.00 98.96           C  
ATOM     89  O   ILE A   6      12.745 -10.955  84.296  1.00 98.96           O  
ATOM     90  CB  ILE A   6      10.345 -12.249  82.601  1.00 98.96           C  
ATOM     91  CG1 ILE A   6       9.618 -11.107  81.851  1.00 98.96           C  
ATOM     92  CG2 ILE A   6       9.867 -12.328  84.070  1.00 98.96           C  
ATOM     93  CD1 ILE A   6       8.120 -11.344  81.654  1.00 98.96           C  
ATOM     94  H   ILE A   6      12.375 -13.500  83.988  1.00 98.96           H  
ATOM     95  HA  ILE A   6      12.118 -12.137  81.355  1.00 98.96           H  
ATOM     96  HB  ILE A   6      10.028 -13.175  82.126  1.00 98.96           H  
ATOM     97 HG13 ILE A   6      10.068 -10.958  80.870  1.00 98.96           H  
ATOM     98 HG12 ILE A   6       9.749 -10.167  82.387  1.00 98.96           H  
ATOM     99 HG21 ILE A   6       8.791 -12.490  84.126  1.00 98.96           H  
ATOM    100 HG22 ILE A   6      10.336 -13.156  84.601  1.00 98.96           H  
ATOM    101 HG23 ILE A   6      10.080 -11.413  84.622  1.00 98.96           H  
ATOM    102 HD11 ILE A   6       7.763 -10.843  80.755  1.00 98.96           H  
ATOM    103 HD12 ILE A   6       7.883 -12.403  81.556  1.00 98.96           H  
ATOM    104 HD13 ILE A   6       7.559 -10.951  82.502  1.00 98.96           H  
ATOM    105  N   ALA A   7      12.500  -9.831  82.337  1.00 98.98           N  
ATOM    106  CA  ALA A   7      12.667  -8.466  82.817  1.00 98.98           C  
ATOM    107  C   ALA A   7      11.565  -7.598  82.206  1.00 98.98           C  
ATOM    108  O   ALA A   7      11.107  -7.896  81.105  1.00 98.98           O  
ATOM    109  CB  ALA A   7      14.069  -7.955  82.456  1.00 98.98           C  
ATOM    110  H   ALA A   7      12.263  -9.912  81.355  1.00 98.98           H  
ATOM    111  HA  ALA A   7      12.537  -8.433  83.893  1.00 98.98           H  
ATOM    112  HB1 ALA A   7      14.221  -6.933  82.806  1.00 98.98           H  
ATOM    113  HB2 ALA A   7      14.834  -8.576  82.918  1.00 98.98           H  
ATOM    114  HB3 ALA A   7      14.240  -7.967  81.380  1.00 98.98           H  
ATOM    115  N   ILE A   8      11.159  -6.545  82.931  1.00 98.97           N  
ATOM    116  CA  ILE A   8      10.120  -5.603  82.505  1.00 98.97           C  
ATOM    117  C   ILE A   8      10.542  -4.153  82.786  1.00 98.97           C  
ATOM    118  O   ILE A   8      11.451  -3.920  83.586  1.00 98.97           O  
ATOM    119  CB  ILE A   8       8.748  -5.868  83.205  1.00 98.97           C  
ATOM    120  CG1 ILE A   8       8.721  -5.591  84.731  1.00 98.97           C  
ATOM    121  CG2 ILE A   8       8.213  -7.270  82.860  1.00 98.97           C  
ATOM    122  CD1 ILE A   8       7.323  -5.703  85.352  1.00 98.97           C  
ATOM    123  H   ILE A   8      11.598  -6.348  83.822  1.00 98.97           H  
ATOM    124  HA  ILE A   8       9.982  -5.672  81.429  1.00 98.97           H  
ATOM    125  HB  ILE A   8       8.033  -5.174  82.761  1.00 98.97           H  
ATOM    126 HG13 ILE A   8       9.092  -4.593  84.961  1.00 98.97           H  
ATOM    127 HG12 ILE A   8       9.400  -6.274  85.238  1.00 98.97           H  
ATOM    128 HG21 ILE A   8       7.187  -7.400  83.198  1.00 98.97           H  
ATOM    129 HG22 ILE A   8       8.219  -7.435  81.783  1.00 98.97           H  
ATOM    130 HG23 ILE A   8       8.812  -8.056  83.315  1.00 98.97           H  
ATOM    131 HD11 ILE A   8       7.310  -5.284  86.357  1.00 98.97           H  
ATOM    132 HD12 ILE A   8       6.578  -5.172  84.760  1.00 98.97           H  
ATOM    133 HD13 ILE A   8       7.009  -6.743  85.439  1.00 98.97           H  
ATOM    134  N   HIS A   9       9.846  -3.210  82.149  1.00 98.73           N  
ATOM    135  CA  HIS A   9       9.829  -1.801  82.495  1.00 98.73           C  
ATOM    136  C   HIS A   9       8.399  -1.265  82.394  1.00 98.73           C  
ATOM    137  O   HIS A   9       7.577  -1.779  81.632  1.00 98.73           O  
ATOM    138  CB  HIS A   9      10.916  -0.963  81.775  1.00 98.73           C  
ATOM    139  CG  HIS A   9      10.793  -0.855  80.274  1.00 98.73           C  
ATOM    140  CD2 HIS A   9      11.712  -1.189  79.303  1.00 98.73           C  
ATOM    141  ND1 HIS A   9       9.661  -0.327  79.644  1.00 98.73           N  
ATOM    142  CE1 HIS A   9       9.892  -0.461  78.345  1.00 98.73           C  
ATOM    143  NE2 HIS A   9      11.089  -0.974  78.090  1.00 98.73           N  
ATOM    144  H   HIS A   9       9.118  -3.498  81.498  1.00 98.73           H  
ATOM    145  HA  HIS A   9      10.056  -1.762  83.554  1.00 98.73           H  
ATOM    146  HB3 HIS A   9      11.899  -1.369  82.013  1.00 98.73           H  
ATOM    147  HB2 HIS A   9      10.915   0.052  82.172  1.00 98.73           H  
ATOM    148  HD2 HIS A   9      12.715  -1.574  79.376  1.00 98.73           H  
ATOM    149  HE1 HIS A   9       9.180  -0.201  77.577  1.00 98.73           H  
ATOM    150  HE2 HIS A   9      11.425  -1.216  77.163  1.00 98.73           H  
ATOM    151  N   GLY A  10       8.111  -0.238  83.193  1.00 96.89           N  
ATOM    152  CA  GLY A  10       6.869   0.527  83.179  1.00 96.89           C  
ATOM    153  C   GLY A  10       7.077   1.955  82.659  1.00 96.89           C  
ATOM    154  O   GLY A  10       6.135   2.747  82.654  1.00 96.89           O  
ATOM    155  H   GLY A  10       8.855   0.081  83.809  1.00 96.89           H  
ATOM    156  HA3 GLY A  10       6.495   0.572  84.199  1.00 96.89           H  
ATOM    157  HA2 GLY A  10       6.094   0.044  82.582  1.00 96.89           H  
ATOM    158  N   GLY A  11       8.306   2.286  82.245  1.00 94.41           N  
ATOM    159  CA  GLY A  11       8.711   3.584  81.728  1.00 94.41           C  
ATOM    160  C   GLY A  11      10.004   4.080  82.379  1.00 94.41           C  
ATOM    161  O   GLY A  11      10.179   3.957  83.596  1.00 94.41           O  
ATOM    162  H   GLY A  11       9.001   1.555  82.233  1.00 94.41           H  
ATOM    163  HA3 GLY A  11       7.942   4.340  81.890  1.00 94.41           H  
ATOM    164  HA2 GLY A  11       8.833   3.489  80.655  1.00 94.41           H  
ATOM    165  N   ALA A  12      10.904   4.657  81.569  1.00 90.86           N  
ATOM    166  CA  ALA A  12      12.047   5.454  82.017  1.00 90.86           C  
ATOM    167  C   ALA A  12      11.601   6.911  82.154  1.00 90.86           C  
ATOM    168  O   ALA A  12      10.679   7.353  81.466  1.00 90.86           O  
ATOM    169  CB  ALA A  12      13.175   5.426  80.978  1.00 90.86           C  
ATOM    170  H   ALA A  12      10.667   4.723  80.586  1.00 90.86           H  
ATOM    171  HA  ALA A  12      12.426   5.102  82.970  1.00 90.86           H  
ATOM    172  HB1 ALA A  12      14.005   6.064  81.286  1.00 90.86           H  
ATOM    173  HB2 ALA A  12      13.588   4.426  80.862  1.00 90.86           H  
ATOM    174  HB3 ALA A  12      12.831   5.774  80.005  1.00 90.86           H  
ATOM    175  N   GLY A  13      12.264   7.656  83.041  1.00 80.00           N  
ATOM    176  CA  GLY A  13      11.840   8.991  83.435  1.00 80.00           C  
ATOM    177  C   GLY A  13      10.756   8.910  84.511  1.00 80.00           C  
ATOM    178  O   GLY A  13       9.725   9.571  84.403  1.00 80.00           O  
ATOM    179  H   GLY A  13      13.019   7.227  83.566  1.00 80.00           H  
ATOM    180  HA3 GLY A  13      11.476   9.561  82.578  1.00 80.00           H  
ATOM    181  HA2 GLY A  13      12.694   9.536  83.837  1.00 80.00           H  
ATOM    182  N   ALA A  14      10.988   8.074  85.535  1.00 71.00           N  
ATOM    183  CA  ALA A  14      10.138   7.935  86.718  1.00 71.00           C  
ATOM    184  C   ALA A  14      10.043   9.255  87.508  1.00 71.00           C  
ATOM    185  O   ALA A  14      10.917  10.118  87.386  1.00 71.00           O  
ATOM    186  CB  ALA A  14      10.712   6.829  87.619  1.00 71.00           C  
ATOM    187  H   ALA A  14      11.863   7.569  85.526  1.00 71.00           H  
ATOM    188  HA  ALA A  14       9.137   7.656  86.386  1.00 71.00           H  
ATOM    189  HB1 ALA A  14      10.102   6.696  88.513  1.00 71.00           H  
ATOM    190  HB2 ALA A  14      10.746   5.869  87.103  1.00 71.00           H  
ATOM    191  HB3 ALA A  14      11.716   7.075  87.960  1.00 71.00           H  
ATOM    192  N   MET A  15       8.996   9.394  88.335  1.00 71.68           N  
ATOM    193  CA  MET A  15       8.750  10.537  89.225  1.00 71.68           C  
ATOM    194  C   MET A  15       9.957  10.766  90.150  1.00 71.68           C  
ATOM    195  O   MET A  15      10.481   9.788  90.696  1.00 71.68           O  
ATOM    196  CB  MET A  15       7.474  10.242  90.041  1.00 71.68           C  
ATOM    197  CG  MET A  15       6.960  11.406  90.904  1.00 71.68           C  
ATOM    198  SD  MET A  15       5.682  10.958  92.114  1.00 71.68           S  
ATOM    199  CE  MET A  15       4.474  10.094  91.074  1.00 71.68           C  
ATOM    200  H   MET A  15       8.359   8.607  88.406  1.00 71.68           H  
ATOM    201  HA  MET A  15       8.595  11.420  88.604  1.00 71.68           H  
ATOM    202  HB3 MET A  15       7.652   9.388  90.685  1.00 71.68           H  
ATOM    203  HB2 MET A  15       6.680   9.940  89.357  1.00 71.68           H  
ATOM    204  HG3 MET A  15       6.579  12.203  90.266  1.00 71.68           H  
ATOM    205  HG2 MET A  15       7.777  11.834  91.484  1.00 71.68           H  
ATOM    206  HE1 MET A  15       3.577   9.872  91.650  1.00 71.68           H  
ATOM    207  HE2 MET A  15       4.191  10.708  90.219  1.00 71.68           H  
ATOM    208  HE3 MET A  15       4.882   9.150  90.711  1.00 71.68           H  
ATOM    209  N   SER A  16      10.406  12.025  90.322  1.00 78.25           N  
ATOM    210  CA  SER A  16      11.579  12.339  91.140  1.00 78.25           C  
ATOM    211  C   SER A  16      11.440  11.832  92.585  1.00 78.25           C  
ATOM    212  O   SER A  16      10.325  11.779  93.104  1.00 78.25           O  
ATOM    213  CB  SER A  16      11.872  13.853  91.061  1.00 78.25           C  
ATOM    214  OG  SER A  16      10.947  14.637  91.790  1.00 78.25           O  
ATOM    215  H   SER A  16       9.942  12.815  89.898  1.00 78.25           H  
ATOM    216  HA  SER A  16      12.413  11.808  90.679  1.00 78.25           H  
ATOM    217  HB3 SER A  16      11.891  14.188  90.023  1.00 78.25           H  
ATOM    218  HB2 SER A  16      12.863  14.058  91.467  1.00 78.25           H  
ATOM    219  HG  SER A  16      11.180  15.562  91.679  1.00 78.25           H  
ATOM    220  N   ARG A  17      12.570  11.445  93.195  1.00 82.54           N  
ATOM    221  CA  ARG A  17      12.597  10.831  94.525  1.00 82.54           C  
ATOM    222  C   ARG A  17      12.155  11.778  95.662  1.00 82.54           C  
ATOM    223  O   ARG A  17      11.672  11.295  96.685  1.00 82.54           O  
ATOM    224  CB  ARG A  17      13.981  10.191  94.753  1.00 82.54           C  
ATOM    225  CG  ARG A  17      14.002   9.171  95.904  1.00 82.54           C  
ATOM    226  CD  ARG A  17      15.333   8.413  96.000  1.00 82.54           C  
ATOM    227  NE  ARG A  17      15.240   7.274  96.930  1.00 82.54           N  
ATOM    228  CZ  ARG A  17      16.241   6.479  97.350  1.00 82.54           C  
ATOM    229  NH1 ARG A  17      17.514   6.664  96.963  1.00 82.54           N  
ATOM    230  NH2 ARG A  17      15.954   5.467  98.179  1.00 82.54           N1+
ATOM    231  H   ARG A  17      13.456  11.528  92.712  1.00 82.54           H  
ATOM    232  HA  ARG A  17      11.867  10.022  94.502  1.00 82.54           H  
ATOM    233  HB3 ARG A  17      14.736  10.962  94.913  1.00 82.54           H  
ATOM    234  HB2 ARG A  17      14.275   9.669  93.841  1.00 82.54           H  
ATOM    235  HG3 ARG A  17      13.152   8.488  95.862  1.00 82.54           H  
ATOM    236  HG2 ARG A  17      13.883   9.743  96.825  1.00 82.54           H  
ATOM    237  HD3 ARG A  17      16.064   9.085  96.451  1.00 82.54           H  
ATOM    238  HD2 ARG A  17      15.724   8.130  95.021  1.00 82.54           H  
ATOM    239  HE  ARG A  17      14.306   7.067  97.257  1.00 82.54           H  
ATOM    240 HH12 ARG A  17      18.248   6.055  97.292  1.00 82.54           H  
ATOM    241 HH11 ARG A  17      17.741   7.428  96.342  1.00 82.54           H  
ATOM    242 HH22 ARG A  17      16.682   4.853  98.513  1.00 82.54           H  
ATOM    243 HH21 ARG A  17      15.000   5.301  98.468  1.00 82.54           H  
ATOM    244  N   ALA A  18      12.269  13.098  95.433  1.00 78.62           N  
ATOM    245  CA  ALA A  18      11.738  14.150  96.300  1.00 78.62           C  
ATOM    246  C   ALA A  18      10.208  14.313  96.200  1.00 78.62           C  
ATOM    247  O   ALA A  18       9.588  14.664  97.204  1.00 78.62           O  
ATOM    248  CB  ALA A  18      12.442  15.471  95.956  1.00 78.62           C  
ATOM    249  H   ALA A  18      12.679  13.407  94.564  1.00 78.62           H  
ATOM    250  HA  ALA A  18      11.980  13.897  97.334  1.00 78.62           H  
ATOM    251  HB1 ALA A  18      12.091  16.284  96.592  1.00 78.62           H  
ATOM    252  HB2 ALA A  18      13.520  15.388  96.098  1.00 78.62           H  
ATOM    253  HB3 ALA A  18      12.266  15.760  94.918  1.00 78.62           H  
ATOM    254  N   ALA A  19       9.630  14.059  95.012  1.00 79.14           N  
ATOM    255  CA  ALA A  19       8.189  14.144  94.750  1.00 79.14           C  
ATOM    256  C   ALA A  19       7.428  12.848  95.083  1.00 79.14           C  
ATOM    257  O   ALA A  19       6.223  12.913  95.325  1.00 79.14           O  
ATOM    258  CB  ALA A  19       7.971  14.510  93.273  1.00 79.14           C  
ATOM    259  H   ALA A  19      10.202  13.762  94.233  1.00 79.14           H  
ATOM    260  HA  ALA A  19       7.762  14.944  95.358  1.00 79.14           H  
ATOM    261  HB1 ALA A  19       6.911  14.621  93.044  1.00 79.14           H  
ATOM    262  HB2 ALA A  19       8.456  15.456  93.030  1.00 79.14           H  
ATOM    263  HB3 ALA A  19       8.375  13.747  92.606  1.00 79.14           H  
ATOM    264  N   MET A  20       8.131  11.704  95.075  1.00 83.93           N  
ATOM    265  CA  MET A  20       7.578  10.382  95.346  1.00 83.93           C  
ATOM    266  C   MET A  20       7.445  10.156  96.862  1.00 83.93           C  
ATOM    267  O   MET A  20       8.449  10.214  97.573  1.00 83.93           O  
ATOM    268  CB  MET A  20       8.490   9.327  94.684  1.00 83.93           C  
ATOM    269  CG  MET A  20       7.930   7.895  94.716  1.00 83.93           C  
ATOM    270  SD  MET A  20       6.652   7.549  93.478  1.00 83.93           S  
ATOM    271  CE  MET A  20       7.703   7.030  92.100  1.00 83.93           C  
ATOM    272  H   MET A  20       9.115  11.734  94.846  1.00 83.93           H  
ATOM    273  HA  MET A  20       6.592  10.318  94.882  1.00 83.93           H  
ATOM    274  HB3 MET A  20       9.478   9.338  95.148  1.00 83.93           H  
ATOM    275  HB2 MET A  20       8.655   9.607  93.643  1.00 83.93           H  
ATOM    276  HG3 MET A  20       7.502   7.684  95.692  1.00 83.93           H  
ATOM    277  HG2 MET A  20       8.741   7.179  94.583  1.00 83.93           H  
ATOM    278  HE1 MET A  20       7.092   6.867  91.215  1.00 83.93           H  
ATOM    279  HE2 MET A  20       8.450   7.789  91.872  1.00 83.93           H  
ATOM    280  HE3 MET A  20       8.218   6.100  92.344  1.00 83.93           H  
ATOM    281  N   THR A  21       6.214   9.865  97.314  1.00 90.05           N  
ATOM    282  CA  THR A  21       5.918   9.467  98.693  1.00 90.05           C  
ATOM    283  C   THR A  21       6.192   7.950  98.881  1.00 90.05           C  
ATOM    284  O   THR A  21       6.101   7.220  97.893  1.00 90.05           O  
ATOM    285  CB  THR A  21       4.440   9.795  99.074  1.00 90.05           C  
ATOM    286  CG2 THR A  21       3.947  11.164  98.578  1.00 90.05           C  
ATOM    287  OG1 THR A  21       3.488   8.796  98.750  1.00 90.05           O  
ATOM    288  H   THR A  21       5.436   9.836  96.671  1.00 90.05           H  
ATOM    289  HA  THR A  21       6.566  10.056  99.339  1.00 90.05           H  
ATOM    290  HB  THR A  21       4.415   9.853 100.162  1.00 90.05           H  
ATOM    291 HG21 THR A  21       2.962  11.395  98.985  1.00 90.05           H  
ATOM    292 HG22 THR A  21       4.626  11.959  98.888  1.00 90.05           H  
ATOM    293 HG23 THR A  21       3.867  11.196  97.491  1.00 90.05           H  
ATOM    294  HG1 THR A  21       3.328   8.274  99.544  1.00 90.05           H  
ATOM    295  N   PRO A  22       6.498   7.484 100.118  1.00 93.30           N  
ATOM    296  CA  PRO A  22       6.723   6.047 100.402  1.00 93.30           C  
ATOM    297  C   PRO A  22       5.595   5.088  99.975  1.00 93.30           C  
ATOM    298  O   PRO A  22       5.888   3.999  99.487  1.00 93.30           O  
ATOM    299  CB  PRO A  22       6.944   5.998 101.923  1.00 93.30           C  
ATOM    300  CG  PRO A  22       7.475   7.375 102.273  1.00 93.30           C  
ATOM    301  CD  PRO A  22       6.719   8.291 101.320  1.00 93.30           C  
ATOM    302  HA  PRO A  22       7.646   5.761  99.893  1.00 93.30           H  
ATOM    303  HB3 PRO A  22       7.626   5.203 102.224  1.00 93.30           H  
ATOM    304  HB2 PRO A  22       6.000   5.838 102.449  1.00 93.30           H  
ATOM    305  HG3 PRO A  22       8.542   7.417 102.046  1.00 93.30           H  
ATOM    306  HG2 PRO A  22       7.343   7.638 103.323  1.00 93.30           H  
ATOM    307  HD2 PRO A  22       5.754   8.571 101.744  1.00 93.30           H  
ATOM    308  HD3 PRO A  22       7.298   9.197 101.148  1.00 93.30           H  
ATOM    309  N   GLU A  23       4.337   5.529 100.143  1.00 94.05           N  
ATOM    310  CA  GLU A  23       3.122   4.808  99.766  1.00 94.05           C  
ATOM    311  C   GLU A  23       2.957   4.695  98.242  1.00 94.05           C  
ATOM    312  O   GLU A  23       2.554   3.634  97.769  1.00 94.05           O  
ATOM    313  CB  GLU A  23       1.875   5.478 100.391  1.00 94.05           C  
ATOM    314  CG  GLU A  23       1.925   5.675 101.929  1.00 94.05           C  
ATOM    315  CD  GLU A  23       2.668   6.920 102.455  1.00 94.05           C  
ATOM    316  OE1 GLU A  23       2.900   6.950 103.682  1.00 94.05           O1-
ATOM    317  OE2 GLU A  23       3.004   7.818 101.649  1.00 94.05           O  
ATOM    318  H   GLU A  23       4.185   6.428 100.583  1.00 94.05           H  
ATOM    319  HA  GLU A  23       3.202   3.797 100.170  1.00 94.05           H  
ATOM    320  HB3 GLU A  23       1.012   4.846 100.172  1.00 94.05           H  
ATOM    321  HB2 GLU A  23       1.654   6.421  99.887  1.00 94.05           H  
ATOM    322  HG3 GLU A  23       2.346   4.782 102.393  1.00 94.05           H  
ATOM    323  HG2 GLU A  23       0.901   5.746 102.298  1.00 94.05           H  
ATOM    324  N   LYS A  24       3.292   5.773  97.508  1.00 90.74           N  
ATOM    325  CA  LYS A  24       3.248   5.814  96.046  1.00 90.74           C  
ATOM    326  C   LYS A  24       4.380   4.984  95.417  1.00 90.74           C  
ATOM    327  O   LYS A  24       4.133   4.299  94.425  1.00 90.74           O  
ATOM    328  CB  LYS A  24       3.274   7.284  95.561  1.00 90.74           C  
ATOM    329  CG  LYS A  24       2.944   7.473  94.065  1.00 90.74           C  
ATOM    330  CD  LYS A  24       1.453   7.256  93.751  1.00 90.74           C  
ATOM    331  CE  LYS A  24       1.175   6.960  92.270  1.00 90.74           C  
ATOM    332  NZ  LYS A  24      -0.257   6.707  92.033  1.00 90.74           N1+
ATOM    333  H   LYS A  24       3.623   6.610  97.967  1.00 90.74           H  
ATOM    334  HA  LYS A  24       2.306   5.355  95.744  1.00 90.74           H  
ATOM    335  HB3 LYS A  24       4.253   7.717  95.775  1.00 90.74           H  
ATOM    336  HB2 LYS A  24       2.561   7.872  96.141  1.00 90.74           H  
ATOM    337  HG3 LYS A  24       3.554   6.803  93.460  1.00 90.74           H  
ATOM    338  HG2 LYS A  24       3.230   8.480  93.759  1.00 90.74           H  
ATOM    339  HD3 LYS A  24       0.909   8.155  94.044  1.00 90.74           H  
ATOM    340  HD2 LYS A  24       1.046   6.458  94.367  1.00 90.74           H  
ATOM    341  HE3 LYS A  24       1.728   6.073  91.958  1.00 90.74           H  
ATOM    342  HE2 LYS A  24       1.506   7.788  91.642  1.00 90.74           H  
ATOM    343  HZ1 LYS A  24      -0.551   5.922  92.603  1.00 90.74           H  
ATOM    344  HZ2 LYS A  24      -0.795   7.522  92.288  1.00 90.74           H  
ATOM    345  HZ3 LYS A  24      -0.410   6.488  91.059  1.00 90.74           H  
ATOM    346  N   GLU A  25       5.579   5.023  96.027  1.00 93.08           N  
ATOM    347  CA  GLU A  25       6.743   4.225  95.643  1.00 93.08           C  
ATOM    348  C   GLU A  25       6.463   2.720  95.803  1.00 93.08           C  
ATOM    349  O   GLU A  25       6.788   1.951  94.901  1.00 93.08           O  
ATOM    350  CB  GLU A  25       7.969   4.659  96.480  1.00 93.08           C  
ATOM    351  CG  GLU A  25       9.313   4.182  95.886  1.00 93.08           C  
ATOM    352  CD  GLU A  25      10.576   4.535  96.689  1.00 93.08           C  
ATOM    353  OE1 GLU A  25      11.644   4.016  96.295  1.00 93.08           O1-
ATOM    354  OE2 GLU A  25      10.484   5.316  97.663  1.00 93.08           O  
ATOM    355  H   GLU A  25       5.703   5.627  96.831  1.00 93.08           H  
ATOM    356  HA  GLU A  25       6.945   4.432  94.590  1.00 93.08           H  
ATOM    357  HB3 GLU A  25       7.870   4.275  97.496  1.00 93.08           H  
ATOM    358  HB2 GLU A  25       7.984   5.741  96.586  1.00 93.08           H  
ATOM    359  HG3 GLU A  25       9.428   4.637  94.902  1.00 93.08           H  
ATOM    360  HG2 GLU A  25       9.291   3.104  95.731  1.00 93.08           H  
ATOM    361  N   GLN A  26       5.817   2.348  96.924  1.00 95.78           N  
ATOM    362  CA  GLN A  26       5.390   0.986  97.233  1.00 95.78           C  
ATOM    363  C   GLN A  26       4.259   0.479  96.317  1.00 95.78           C  
ATOM    364  O   GLN A  26       4.232  -0.715  96.032  1.00 95.78           O  
ATOM    365  CB  GLN A  26       5.022   0.898  98.733  1.00 95.78           C  
ATOM    366  CG  GLN A  26       4.629  -0.502  99.260  1.00 95.78           C  
ATOM    367  CD  GLN A  26       5.706  -1.570  99.032  1.00 95.78           C  
ATOM    368  NE2 GLN A  26       5.293  -2.784  98.663  1.00 95.78           N  
ATOM    369  OE1 GLN A  26       6.895  -1.311  99.205  1.00 95.78           O  
ATOM    370  H   GLN A  26       5.601   3.047  97.622  1.00 95.78           H  
ATOM    371  HA  GLN A  26       6.258   0.349  97.061  1.00 95.78           H  
ATOM    372  HB3 GLN A  26       4.210   1.594  98.948  1.00 95.78           H  
ATOM    373  HB2 GLN A  26       5.871   1.253  99.320  1.00 95.78           H  
ATOM    374  HG3 GLN A  26       3.691  -0.823  98.806  1.00 95.78           H  
ATOM    375  HG2 GLN A  26       4.438  -0.442 100.332  1.00 95.78           H  
ATOM    376 HE22 GLN A  26       5.966  -3.520  98.509  1.00 95.78           H  
ATOM    377 HE21 GLN A  26       4.310  -2.973  98.529  1.00 95.78           H  
ATOM    378  N   GLU A  27       3.375   1.379  95.844  1.00 95.55           N  
ATOM    379  CA  GLU A  27       2.318   1.071  94.875  1.00 95.55           C  
ATOM    380  C   GLU A  27       2.895   0.694  93.496  1.00 95.55           C  
ATOM    381  O   GLU A  27       2.445  -0.290  92.908  1.00 95.55           O  
ATOM    382  CB  GLU A  27       1.319   2.249  94.801  1.00 95.55           C  
ATOM    383  CG  GLU A  27       0.086   2.001  93.897  1.00 95.55           C  
ATOM    384  CD  GLU A  27      -0.860   3.200  93.712  1.00 95.55           C  
ATOM    385  OE1 GLU A  27      -1.852   3.017  92.973  1.00 95.55           O1-
ATOM    386  OE2 GLU A  27      -0.593   4.287  94.272  1.00 95.55           O  
ATOM    387  H   GLU A  27       3.441   2.344  96.139  1.00 95.55           H  
ATOM    388  HA  GLU A  27       1.774   0.202  95.252  1.00 95.55           H  
ATOM    389  HB3 GLU A  27       1.846   3.137  94.454  1.00 95.55           H  
ATOM    390  HB2 GLU A  27       0.973   2.481  95.810  1.00 95.55           H  
ATOM    391  HG3 GLU A  27      -0.490   1.168  94.303  1.00 95.55           H  
ATOM    392  HG2 GLU A  27       0.405   1.691  92.905  1.00 95.55           H  
ATOM    393  N   TYR A  28       3.919   1.431  93.039  1.00 94.94           N  
ATOM    394  CA  TYR A  28       4.683   1.138  91.827  1.00 94.94           C  
ATOM    395  C   TYR A  28       5.482  -0.166  91.961  1.00 94.94           C  
ATOM    396  O   TYR A  28       5.425  -1.011  91.067  1.00 94.94           O  
ATOM    397  CB  TYR A  28       5.631   2.314  91.496  1.00 94.94           C  
ATOM    398  CG  TYR A  28       5.025   3.348  90.566  1.00 94.94           C  
ATOM    399  CD1 TYR A  28       4.887   3.034  89.201  1.00 94.94           C  
ATOM    400  CD2 TYR A  28       4.613   4.613  91.034  1.00 94.94           C  
ATOM    401  CE1 TYR A  28       4.324   3.963  88.308  1.00 94.94           C  
ATOM    402  CE2 TYR A  28       4.046   5.543  90.140  1.00 94.94           C  
ATOM    403  CZ  TYR A  28       3.886   5.212  88.780  1.00 94.94           C  
ATOM    404  OH  TYR A  28       3.299   6.096  87.924  1.00 94.94           O  
ATOM    405  H   TYR A  28       4.182   2.248  93.578  1.00 94.94           H  
ATOM    406  HA  TYR A  28       3.989   0.990  90.999  1.00 94.94           H  
ATOM    407  HB3 TYR A  28       6.522   1.945  90.985  1.00 94.94           H  
ATOM    408  HB2 TYR A  28       5.994   2.796  92.405  1.00 94.94           H  
ATOM    409  HD1 TYR A  28       5.215   2.073  88.839  1.00 94.94           H  
ATOM    410  HD2 TYR A  28       4.734   4.880  92.073  1.00 94.94           H  
ATOM    411  HE1 TYR A  28       4.220   3.706  87.264  1.00 94.94           H  
ATOM    412  HE2 TYR A  28       3.731   6.511  90.500  1.00 94.94           H  
ATOM    413  HH  TYR A  28       2.971   5.670  87.130  1.00 94.94           H  
ATOM    414  N   LEU A  29       6.183  -0.367  93.086  1.00 97.44           N  
ATOM    415  CA  LEU A  29       6.961  -1.579  93.365  1.00 97.44           C  
ATOM    416  C   LEU A  29       6.096  -2.848  93.443  1.00 97.44           C  
ATOM    417  O   LEU A  29       6.517  -3.871  92.910  1.00 97.44           O  
ATOM    418  CB  LEU A  29       7.777  -1.406  94.665  1.00 97.44           C  
ATOM    419  CG  LEU A  29       9.021  -0.502  94.523  1.00 97.44           C  
ATOM    420  CD1 LEU A  29       9.620  -0.167  95.905  1.00 97.44           C  
ATOM    421  CD2 LEU A  29      10.078  -1.108  93.580  1.00 97.44           C  
ATOM    422  H   LEU A  29       6.179   0.337  93.813  1.00 97.44           H  
ATOM    423  HA  LEU A  29       7.650  -1.724  92.532  1.00 97.44           H  
ATOM    424  HB3 LEU A  29       8.110  -2.379  95.032  1.00 97.44           H  
ATOM    425  HB2 LEU A  29       7.116  -1.016  95.438  1.00 97.44           H  
ATOM    426  HG  LEU A  29       8.703   0.442  94.086  1.00 97.44           H  
ATOM    427 HD11 LEU A  29       9.820   0.900  95.993  1.00 97.44           H  
ATOM    428 HD12 LEU A  29       8.949  -0.435  96.721  1.00 97.44           H  
ATOM    429 HD13 LEU A  29      10.561  -0.688  96.084  1.00 97.44           H  
ATOM    430 HD21 LEU A  29      11.095  -0.845  93.872  1.00 97.44           H  
ATOM    431 HD22 LEU A  29      10.018  -2.194  93.562  1.00 97.44           H  
ATOM    432 HD23 LEU A  29       9.938  -0.758  92.557  1.00 97.44           H  
ATOM    433  N   SER A  30       4.909  -2.758  94.068  1.00 98.28           N  
ATOM    434  CA  SER A  30       3.939  -3.851  94.180  1.00 98.28           C  
ATOM    435  C   SER A  30       3.317  -4.234  92.823  1.00 98.28           C  
ATOM    436  O   SER A  30       3.091  -5.421  92.586  1.00 98.28           O  
ATOM    437  CB  SER A  30       2.866  -3.471  95.223  1.00 98.28           C  
ATOM    438  OG  SER A  30       1.939  -4.515  95.446  1.00 98.28           O  
ATOM    439  H   SER A  30       4.643  -1.884  94.503  1.00 98.28           H  
ATOM    440  HA  SER A  30       4.474  -4.726  94.555  1.00 98.28           H  
ATOM    441  HB3 SER A  30       2.323  -2.577  94.911  1.00 98.28           H  
ATOM    442  HB2 SER A  30       3.339  -3.238  96.177  1.00 98.28           H  
ATOM    443  HG  SER A  30       1.434  -4.657  94.642  1.00 98.28           H  
ATOM    444  N   ALA A  31       3.085  -3.234  91.952  1.00 98.19           N  
ATOM    445  CA  ALA A  31       2.615  -3.428  90.581  1.00 98.19           C  
ATOM    446  C   ALA A  31       3.663  -4.129  89.701  1.00 98.19           C  
ATOM    447  O   ALA A  31       3.315  -5.097  89.030  1.00 98.19           O  
ATOM    448  CB  ALA A  31       2.188  -2.082  89.982  1.00 98.19           C  
ATOM    449  H   ALA A  31       3.281  -2.281  92.224  1.00 98.19           H  
ATOM    450  HA  ALA A  31       1.731  -4.068  90.620  1.00 98.19           H  
ATOM    451  HB1 ALA A  31       1.803  -2.207  88.970  1.00 98.19           H  
ATOM    452  HB2 ALA A  31       1.396  -1.627  90.576  1.00 98.19           H  
ATOM    453  HB3 ALA A  31       3.016  -1.374  89.937  1.00 98.19           H  
ATOM    454  N   LEU A  32       4.927  -3.671  89.769  1.00 98.68           N  
ATOM    455  CA  LEU A  32       6.083  -4.281  89.102  1.00 98.68           C  
ATOM    456  C   LEU A  32       6.324  -5.734  89.553  1.00 98.68           C  
ATOM    457  O   LEU A  32       6.518  -6.593  88.698  1.00 98.68           O  
ATOM    458  CB  LEU A  32       7.344  -3.419  89.354  1.00 98.68           C  
ATOM    459  CG  LEU A  32       7.365  -2.064  88.607  1.00 98.68           C  
ATOM    460  CD1 LEU A  32       8.363  -1.080  89.258  1.00 98.68           C  
ATOM    461  CD2 LEU A  32       7.611  -2.231  87.093  1.00 98.68           C  
ATOM    462  H   LEU A  32       5.127  -2.866  90.349  1.00 98.68           H  
ATOM    463  HA  LEU A  32       5.874  -4.299  88.031  1.00 98.68           H  
ATOM    464  HB3 LEU A  32       8.247  -3.975  89.093  1.00 98.68           H  
ATOM    465  HB2 LEU A  32       7.415  -3.242  90.428  1.00 98.68           H  
ATOM    466  HG  LEU A  32       6.382  -1.610  88.714  1.00 98.68           H  
ATOM    467 HD11 LEU A  32       7.862  -0.158  89.555  1.00 98.68           H  
ATOM    468 HD12 LEU A  32       8.831  -1.492  90.153  1.00 98.68           H  
ATOM    469 HD13 LEU A  32       9.175  -0.801  88.590  1.00 98.68           H  
ATOM    470 HD21 LEU A  32       8.226  -1.433  86.677  1.00 98.68           H  
ATOM    471 HD22 LEU A  32       8.113  -3.170  86.866  1.00 98.68           H  
ATOM    472 HD23 LEU A  32       6.669  -2.220  86.544  1.00 98.68           H  
ATOM    473  N   ASP A  33       6.270  -5.980  90.874  1.00 98.68           N  
ATOM    474  CA  ASP A  33       6.485  -7.276  91.526  1.00 98.68           C  
ATOM    475  C   ASP A  33       5.444  -8.339  91.112  1.00 98.68           C  
ATOM    476  O   ASP A  33       5.827  -9.478  90.844  1.00 98.68           O  
ATOM    477  CB  ASP A  33       6.561  -7.092  93.064  1.00 98.68           C  
ATOM    478  CG  ASP A  33       7.009  -8.318  93.872  1.00 98.68           C  
ATOM    479  OD1 ASP A  33       8.241  -8.469  94.021  1.00 98.68           O1-
ATOM    480  OD2 ASP A  33       6.136  -9.149  94.208  1.00 98.68           O  
ATOM    481  H   ASP A  33       6.105  -5.206  91.505  1.00 98.68           H  
ATOM    482  HA  ASP A  33       7.460  -7.634  91.189  1.00 98.68           H  
ATOM    483  HB3 ASP A  33       5.599  -6.740  93.441  1.00 98.68           H  
ATOM    484  HB2 ASP A  33       7.254  -6.280  93.286  1.00 98.68           H  
ATOM    485  N   GLY A  34       4.159  -7.944  91.044  1.00 98.87           N  
ATOM    486  CA  GLY A  34       3.048  -8.829  90.687  1.00 98.87           C  
ATOM    487  C   GLY A  34       3.037  -9.170  89.188  1.00 98.87           C  
ATOM    488  O   GLY A  34       2.662 -10.284  88.825  1.00 98.87           O  
ATOM    489  H   GLY A  34       3.925  -6.991  91.291  1.00 98.87           H  
ATOM    490  HA3 GLY A  34       2.112  -8.333  90.941  1.00 98.87           H  
ATOM    491  HA2 GLY A  34       3.095  -9.745  91.278  1.00 98.87           H  
ATOM    492  N   ILE A  35       3.475  -8.233  88.328  1.00 98.93           N  
ATOM    493  CA  ILE A  35       3.614  -8.426  86.881  1.00 98.93           C  
ATOM    494  C   ILE A  35       4.821  -9.321  86.535  1.00 98.93           C  
ATOM    495  O   ILE A  35       4.710 -10.160  85.640  1.00 98.93           O  
ATOM    496  CB  ILE A  35       3.737  -7.059  86.144  1.00 98.93           C  
ATOM    497  CG1 ILE A  35       2.413  -6.269  86.263  1.00 98.93           C  
ATOM    498  CG2 ILE A  35       4.139  -7.156  84.655  1.00 98.93           C  
ATOM    499  CD1 ILE A  35       2.527  -4.770  85.956  1.00 98.93           C  
ATOM    500  H   ILE A  35       3.760  -7.331  88.683  1.00 98.93           H  
ATOM    501  HA  ILE A  35       2.716  -8.930  86.517  1.00 98.93           H  
ATOM    502  HB  ILE A  35       4.514  -6.486  86.653  1.00 98.93           H  
ATOM    503 HG13 ILE A  35       1.978  -6.381  87.255  1.00 98.93           H  
ATOM    504 HG12 ILE A  35       1.687  -6.714  85.591  1.00 98.93           H  
ATOM    505 HG21 ILE A  35       4.248  -6.167  84.222  1.00 98.93           H  
ATOM    506 HG22 ILE A  35       5.093  -7.655  84.493  1.00 98.93           H  
ATOM    507 HG23 ILE A  35       3.383  -7.694  84.086  1.00 98.93           H  
ATOM    508 HD11 ILE A  35       1.853  -4.191  86.586  1.00 98.93           H  
ATOM    509 HD12 ILE A  35       3.536  -4.395  86.129  1.00 98.93           H  
ATOM    510 HD13 ILE A  35       2.260  -4.567  84.921  1.00 98.93           H  
ATOM    511  N   LEU A  36       5.927  -9.151  87.280  1.00 98.93           N  
ATOM    512  CA  LEU A  36       7.117  -9.998  87.229  1.00 98.93           C  
ATOM    513  C   LEU A  36       6.820 -11.448  87.626  1.00 98.93           C  
ATOM    514  O   LEU A  36       7.279 -12.349  86.929  1.00 98.93           O  
ATOM    515  CB  LEU A  36       8.201  -9.421  88.159  1.00 98.93           C  
ATOM    516  CG  LEU A  36       9.014  -8.268  87.554  1.00 98.93           C  
ATOM    517  CD1 LEU A  36       9.843  -7.551  88.639  1.00 98.93           C  
ATOM    518  CD2 LEU A  36       9.875  -8.745  86.372  1.00 98.93           C  
ATOM    519  H   LEU A  36       5.941  -8.419  87.977  1.00 98.93           H  
ATOM    520  HA  LEU A  36       7.477 -10.013  86.199  1.00 98.93           H  
ATOM    521  HB3 LEU A  36       8.898 -10.205  88.436  1.00 98.93           H  
ATOM    522  HB2 LEU A  36       7.736  -9.104  89.092  1.00 98.93           H  
ATOM    523  HG  LEU A  36       8.313  -7.534  87.167  1.00 98.93           H  
ATOM    524 HD11 LEU A  36       9.701  -6.472  88.584  1.00 98.93           H  
ATOM    525 HD12 LEU A  36       9.563  -7.856  89.648  1.00 98.93           H  
ATOM    526 HD13 LEU A  36      10.908  -7.755  88.542  1.00 98.93           H  
ATOM    527 HD21 LEU A  36      10.722  -8.086  86.203  1.00 98.93           H  
ATOM    528 HD22 LEU A  36      10.259  -9.753  86.525  1.00 98.93           H  
ATOM    529 HD23 LEU A  36       9.299  -8.752  85.449  1.00 98.93           H  
ATOM    530  N   ALA A  37       6.040 -11.637  88.704  1.00 98.87           N  
ATOM    531  CA  ALA A  37       5.587 -12.938  89.194  1.00 98.87           C  
ATOM    532  C   ALA A  37       4.667 -13.679  88.206  1.00 98.87           C  
ATOM    533  O   ALA A  37       4.736 -14.904  88.146  1.00 98.87           O  
ATOM    534  CB  ALA A  37       4.891 -12.750  90.550  1.00 98.87           C  
ATOM    535  H   ALA A  37       5.726 -10.833  89.233  1.00 98.87           H  
ATOM    536  HA  ALA A  37       6.472 -13.555  89.355  1.00 98.87           H  
ATOM    537  HB1 ALA A  37       4.565 -13.706  90.962  1.00 98.87           H  
ATOM    538  HB2 ALA A  37       5.563 -12.295  91.277  1.00 98.87           H  
ATOM    539  HB3 ALA A  37       4.013 -12.108  90.465  1.00 98.87           H  
ATOM    540  N   ALA A  38       3.852 -12.932  87.439  1.00 98.93           N  
ATOM    541  CA  ALA A  38       2.960 -13.466  86.409  1.00 98.93           C  
ATOM    542  C   ALA A  38       3.707 -13.958  85.158  1.00 98.93           C  
ATOM    543  O   ALA A  38       3.396 -15.044  84.672  1.00 98.93           O  
ATOM    544  CB  ALA A  38       1.912 -12.407  86.040  1.00 98.93           C  
ATOM    545  H   ALA A  38       3.842 -11.928  87.560  1.00 98.93           H  
ATOM    546  HA  ALA A  38       2.429 -14.320  86.836  1.00 98.93           H  
ATOM    547  HB1 ALA A  38       1.214 -12.786  85.293  1.00 98.93           H  
ATOM    548  HB2 ALA A  38       1.329 -12.110  86.912  1.00 98.93           H  
ATOM    549  HB3 ALA A  38       2.376 -11.508  85.633  1.00 98.93           H  
ATOM    550  N   GLY A  39       4.693 -13.178  84.679  1.00 98.92           N  
ATOM    551  CA  GLY A  39       5.522 -13.533  83.522  1.00 98.92           C  
ATOM    552  C   GLY A  39       6.547 -14.627  83.871  1.00 98.92           C  
ATOM    553  O   GLY A  39       6.893 -15.434  83.010  1.00 98.92           O  
ATOM    554  H   GLY A  39       4.884 -12.292  85.128  1.00 98.92           H  
ATOM    555  HA3 GLY A  39       6.052 -12.642  83.191  1.00 98.92           H  
ATOM    556  HA2 GLY A  39       4.896 -13.859  82.690  1.00 98.92           H  
ATOM    557  N   GLN A  40       6.996 -14.678  85.138  1.00 98.87           N  
ATOM    558  CA  GLN A  40       7.833 -15.732  85.710  1.00 98.87           C  
ATOM    559  C   GLN A  40       7.080 -17.066  85.842  1.00 98.87           C  
ATOM    560  O   GLN A  40       7.680 -18.106  85.582  1.00 98.87           O  
ATOM    561  CB  GLN A  40       8.363 -15.245  87.073  1.00 98.87           C  
ATOM    562  CG  GLN A  40       9.219 -16.247  87.872  1.00 98.87           C  
ATOM    563  CD  GLN A  40       9.431 -15.774  89.307  1.00 98.87           C  
ATOM    564  NE2 GLN A  40      10.684 -15.733  89.746  1.00 98.87           N  
ATOM    565  OE1 GLN A  40       8.479 -15.473  90.024  1.00 98.87           O  
ATOM    566  H   GLN A  40       6.698 -13.962  85.787  1.00 98.87           H  
ATOM    567  HA  GLN A  40       8.686 -15.887  85.046  1.00 98.87           H  
ATOM    568  HB3 GLN A  40       7.506 -14.943  87.675  1.00 98.87           H  
ATOM    569  HB2 GLN A  40       8.957 -14.344  86.917  1.00 98.87           H  
ATOM    570  HG3 GLN A  40      10.175 -16.405  87.369  1.00 98.87           H  
ATOM    571  HG2 GLN A  40       8.740 -17.223  87.945  1.00 98.87           H  
ATOM    572 HE22 GLN A  40      10.883 -15.478  90.705  1.00 98.87           H  
ATOM    573 HE21 GLN A  40      11.456 -15.999  89.150  1.00 98.87           H  
ATOM    574  N   ALA A  41       5.794 -17.014  86.234  1.00 98.89           N  
ATOM    575  CA  ALA A  41       4.920 -18.182  86.375  1.00 98.89           C  
ATOM    576  C   ALA A  41       4.631 -18.892  85.043  1.00 98.89           C  
ATOM    577  O   ALA A  41       4.501 -20.116  85.042  1.00 98.89           O  
ATOM    578  CB  ALA A  41       3.613 -17.773  87.069  1.00 98.89           C  
ATOM    579  H   ALA A  41       5.378 -16.121  86.459  1.00 98.89           H  
ATOM    580  HA  ALA A  41       5.429 -18.896  87.023  1.00 98.89           H  
ATOM    581  HB1 ALA A  41       2.930 -18.619  87.159  1.00 98.89           H  
ATOM    582  HB2 ALA A  41       3.804 -17.407  88.078  1.00 98.89           H  
ATOM    583  HB3 ALA A  41       3.093 -16.986  86.522  1.00 98.89           H  
ATOM    584  N   VAL A  42       4.590 -18.126  83.938  1.00 98.92           N  
ATOM    585  CA  VAL A  42       4.509 -18.644  82.572  1.00 98.92           C  
ATOM    586  C   VAL A  42       5.782 -19.424  82.180  1.00 98.92           C  
ATOM    587  O   VAL A  42       5.659 -20.537  81.674  1.00 98.92           O  
ATOM    588  CB  VAL A  42       4.247 -17.503  81.545  1.00 98.92           C  
ATOM    589  CG1 VAL A  42       4.448 -17.893  80.068  1.00 98.92           C  
ATOM    590  CG2 VAL A  42       2.836 -16.913  81.719  1.00 98.92           C  
ATOM    591  H   VAL A  42       4.686 -17.124  84.028  1.00 98.92           H  
ATOM    592  HA  VAL A  42       3.668 -19.341  82.530  1.00 98.92           H  
ATOM    593  HB  VAL A  42       4.948 -16.694  81.753  1.00 98.92           H  
ATOM    594 HG11 VAL A  42       4.100 -17.090  79.424  1.00 98.92           H  
ATOM    595 HG12 VAL A  42       5.495 -18.066  79.818  1.00 98.92           H  
ATOM    596 HG13 VAL A  42       3.881 -18.788  79.809  1.00 98.92           H  
ATOM    597 HG21 VAL A  42       2.684 -16.052  81.067  1.00 98.92           H  
ATOM    598 HG22 VAL A  42       2.069 -17.650  81.480  1.00 98.92           H  
ATOM    599 HG23 VAL A  42       2.659 -16.579  82.740  1.00 98.92           H  
ATOM    600  N   LEU A  43       6.965 -18.852  82.466  1.00 98.84           N  
ATOM    601  CA  LEU A  43       8.270 -19.475  82.223  1.00 98.84           C  
ATOM    602  C   LEU A  43       8.525 -20.723  83.089  1.00 98.84           C  
ATOM    603  O   LEU A  43       9.104 -21.687  82.590  1.00 98.84           O  
ATOM    604  CB  LEU A  43       9.389 -18.438  82.449  1.00 98.84           C  
ATOM    605  CG  LEU A  43       9.470 -17.323  81.389  1.00 98.84           C  
ATOM    606  CD1 LEU A  43      10.494 -16.250  81.794  1.00 98.84           C  
ATOM    607  CD2 LEU A  43       9.743 -17.860  79.969  1.00 98.84           C  
ATOM    608  H   LEU A  43       6.982 -17.934  82.889  1.00 98.84           H  
ATOM    609  HA  LEU A  43       8.289 -19.807  81.184  1.00 98.84           H  
ATOM    610  HB3 LEU A  43      10.347 -18.949  82.470  1.00 98.84           H  
ATOM    611  HB2 LEU A  43       9.271 -17.995  83.439  1.00 98.84           H  
ATOM    612  HG  LEU A  43       8.499 -16.832  81.379  1.00 98.84           H  
ATOM    613 HD11 LEU A  43      10.162 -15.270  81.459  1.00 98.84           H  
ATOM    614 HD12 LEU A  43      10.635 -16.197  82.875  1.00 98.84           H  
ATOM    615 HD13 LEU A  43      11.474 -16.431  81.353  1.00 98.84           H  
ATOM    616 HD21 LEU A  43      10.509 -17.287  79.446  1.00 98.84           H  
ATOM    617 HD22 LEU A  43      10.070 -18.899  79.982  1.00 98.84           H  
ATOM    618 HD23 LEU A  43       8.841 -17.816  79.360  1.00 98.84           H  
ATOM    619  N   ALA A  44       8.074 -20.687  84.355  1.00 98.66           N  
ATOM    620  CA  ALA A  44       8.166 -21.785  85.319  1.00 98.66           C  
ATOM    621  C   ALA A  44       7.255 -22.977  84.979  1.00 98.66           C  
ATOM    622  O   ALA A  44       7.603 -24.106  85.319  1.00 98.66           O  
ATOM    623  CB  ALA A  44       7.848 -21.248  86.722  1.00 98.66           C  
ATOM    624  H   ALA A  44       7.636 -19.840  84.694  1.00 98.66           H  
ATOM    625  HA  ALA A  44       9.196 -22.146  85.317  1.00 98.66           H  
ATOM    626  HB1 ALA A  44       7.953 -22.028  87.477  1.00 98.66           H  
ATOM    627  HB2 ALA A  44       8.523 -20.438  86.998  1.00 98.66           H  
ATOM    628  HB3 ALA A  44       6.830 -20.864  86.780  1.00 98.66           H  
ATOM    629  N   ALA A  45       6.133 -22.708  84.287  1.00 98.65           N  
ATOM    630  CA  ALA A  45       5.209 -23.711  83.755  1.00 98.65           C  
ATOM    631  C   ALA A  45       5.692 -24.373  82.448  1.00 98.65           C  
ATOM    632  O   ALA A  45       5.007 -25.269  81.955  1.00 98.65           O  
ATOM    633  CB  ALA A  45       3.835 -23.049  83.557  1.00 98.65           C  
ATOM    634  H   ALA A  45       5.912 -21.747  84.065  1.00 98.65           H  
ATOM    635  HA  ALA A  45       5.094 -24.505  84.496  1.00 98.65           H  
ATOM    636  HB1 ALA A  45       3.094 -23.764  83.196  1.00 98.65           H  
ATOM    637  HB2 ALA A  45       3.458 -22.643  84.497  1.00 98.65           H  
ATOM    638  HB3 ALA A  45       3.882 -22.230  82.839  1.00 98.65           H  
ATOM    639  N   GLY A  46       6.842 -23.933  81.906  1.00 98.07           N  
ATOM    640  CA  GLY A  46       7.412 -24.433  80.655  1.00 98.07           C  
ATOM    641  C   GLY A  46       6.867 -23.684  79.427  1.00 98.07           C  
ATOM    642  O   GLY A  46       7.176 -24.082  78.304  1.00 98.07           O  
ATOM    643  H   GLY A  46       7.354 -23.198  82.374  1.00 98.07           H  
ATOM    644  HA3 GLY A  46       7.233 -25.504  80.543  1.00 98.07           H  
ATOM    645  HA2 GLY A  46       8.493 -24.296  80.692  1.00 98.07           H  
ATOM    646  N   GLY A  47       6.081 -22.609  79.629  1.00 98.73           N  
ATOM    647  CA  GLY A  47       5.578 -21.717  78.585  1.00 98.73           C  
ATOM    648  C   GLY A  47       6.726 -20.878  78.010  1.00 98.73           C  
ATOM    649  O   GLY A  47       7.733 -20.631  78.680  1.00 98.73           O  
ATOM    650  H   GLY A  47       5.883 -22.328  80.579  1.00 98.73           H  
ATOM    651  HA3 GLY A  47       4.828 -21.052  79.012  1.00 98.73           H  
ATOM    652  HA2 GLY A  47       5.092 -22.295  77.798  1.00 98.73           H  
ATOM    653  N   SER A  48       6.561 -20.449  76.750  1.00 98.88           N  
ATOM    654  CA  SER A  48       7.600 -19.768  75.980  1.00 98.88           C  
ATOM    655  C   SER A  48       7.892 -18.336  76.464  1.00 98.88           C  
ATOM    656  O   SER A  48       7.082 -17.734  77.170  1.00 98.88           O  
ATOM    657  CB  SER A  48       7.252 -19.835  74.475  1.00 98.88           C  
ATOM    658  OG  SER A  48       6.262 -18.903  74.090  1.00 98.88           O  
ATOM    659  H   SER A  48       5.690 -20.630  76.270  1.00 98.88           H  
ATOM    660  HA  SER A  48       8.502 -20.358  76.134  1.00 98.88           H  
ATOM    661  HB3 SER A  48       6.930 -20.838  74.196  1.00 98.88           H  
ATOM    662  HB2 SER A  48       8.145 -19.627  73.883  1.00 98.88           H  
ATOM    663  HG  SER A  48       5.405 -19.221  74.392  1.00 98.88           H  
ATOM    664  N   ALA A  49       9.046 -17.809  76.023  1.00 98.95           N  
ATOM    665  CA  ALA A  49       9.459 -16.420  76.211  1.00 98.95           C  
ATOM    666  C   ALA A  49       8.487 -15.423  75.563  1.00 98.95           C  
ATOM    667  O   ALA A  49       8.275 -14.353  76.127  1.00 98.95           O  
ATOM    668  CB  ALA A  49      10.872 -16.233  75.645  1.00 98.95           C  
ATOM    669  H   ALA A  49       9.672 -18.390  75.479  1.00 98.95           H  
ATOM    670  HA  ALA A  49       9.487 -16.217  77.283  1.00 98.95           H  
ATOM    671  HB1 ALA A  49      11.197 -15.196  75.727  1.00 98.95           H  
ATOM    672  HB2 ALA A  49      11.591 -16.845  76.188  1.00 98.95           H  
ATOM    673  HB3 ALA A  49      10.928 -16.513  74.592  1.00 98.95           H  
ATOM    674  N   LEU A  50       7.892 -15.817  74.421  1.00 98.96           N  
ATOM    675  CA  LEU A  50       6.864 -15.071  73.700  1.00 98.96           C  
ATOM    676  C   LEU A  50       5.575 -14.910  74.527  1.00 98.96           C  
ATOM    677  O   LEU A  50       5.028 -13.809  74.567  1.00 98.96           O  
ATOM    678  CB  LEU A  50       6.597 -15.766  72.345  1.00 98.96           C  
ATOM    679  CG  LEU A  50       5.890 -14.879  71.297  1.00 98.96           C  
ATOM    680  CD1 LEU A  50       6.788 -13.699  70.865  1.00 98.96           C  
ATOM    681  CD2 LEU A  50       5.412 -15.722  70.095  1.00 98.96           C  
ATOM    682  H   LEU A  50       8.121 -16.725  74.042  1.00 98.96           H  
ATOM    683  HA  LEU A  50       7.272 -14.080  73.509  1.00 98.96           H  
ATOM    684  HB3 LEU A  50       6.008 -16.667  72.521  1.00 98.96           H  
ATOM    685  HB2 LEU A  50       7.540 -16.114  71.917  1.00 98.96           H  
ATOM    686  HG  LEU A  50       4.992 -14.461  71.753  1.00 98.96           H  
ATOM    687 HD11 LEU A  50       6.720 -13.473  69.802  1.00 98.96           H  
ATOM    688 HD12 LEU A  50       6.517 -12.793  71.405  1.00 98.96           H  
ATOM    689 HD13 LEU A  50       7.840 -13.894  71.073  1.00 98.96           H  
ATOM    690 HD21 LEU A  50       4.347 -15.573  69.916  1.00 98.96           H  
ATOM    691 HD22 LEU A  50       5.935 -15.472  69.172  1.00 98.96           H  
ATOM    692 HD23 LEU A  50       5.561 -16.791  70.256  1.00 98.96           H  
ATOM    693  N   ASP A  51       5.153 -15.990  75.211  1.00 98.95           N  
ATOM    694  CA  ASP A  51       4.033 -16.022  76.162  1.00 98.95           C  
ATOM    695  C   ASP A  51       4.272 -15.124  77.386  1.00 98.95           C  
ATOM    696  O   ASP A  51       3.348 -14.428  77.808  1.00 98.95           O  
ATOM    697  CB  ASP A  51       3.672 -17.456  76.635  1.00 98.95           C  
ATOM    698  CG  ASP A  51       3.402 -18.504  75.543  1.00 98.95           C  
ATOM    699  OD1 ASP A  51       2.959 -18.122  74.439  1.00 98.95           O1-
ATOM    700  OD2 ASP A  51       3.539 -19.704  75.869  1.00 98.95           O  
ATOM    701  H   ASP A  51       5.667 -16.855  75.113  1.00 98.95           H  
ATOM    702  HA  ASP A  51       3.161 -15.610  75.658  1.00 98.95           H  
ATOM    703  HB3 ASP A  51       2.786 -17.420  77.272  1.00 98.95           H  
ATOM    704  HB2 ASP A  51       4.487 -17.843  77.247  1.00 98.95           H  
ATOM    705  N   ALA A  52       5.504 -15.157  77.920  1.00 98.98           N  
ATOM    706  CA  ALA A  52       5.920 -14.421  79.111  1.00 98.98           C  
ATOM    707  C   ALA A  52       5.919 -12.898  78.917  1.00 98.98           C  
ATOM    708  O   ALA A  52       5.405 -12.195  79.786  1.00 98.98           O  
ATOM    709  CB  ALA A  52       7.300 -14.928  79.547  1.00 98.98           C  
ATOM    710  H   ALA A  52       6.198 -15.769  77.512  1.00 98.98           H  
ATOM    711  HA  ALA A  52       5.211 -14.659  79.907  1.00 98.98           H  
ATOM    712  HB1 ALA A  52       7.601 -14.496  80.501  1.00 98.98           H  
ATOM    713  HB2 ALA A  52       7.280 -16.010  79.667  1.00 98.98           H  
ATOM    714  HB3 ALA A  52       8.074 -14.691  78.816  1.00 98.98           H  
ATOM    715  N   VAL A  53       6.455 -12.422  77.777  1.00 98.99           N  
ATOM    716  CA  VAL A  53       6.491 -10.997  77.431  1.00 98.99           C  
ATOM    717  C   VAL A  53       5.126 -10.438  76.988  1.00 98.99           C  
ATOM    718  O   VAL A  53       4.872  -9.259  77.233  1.00 98.99           O  
ATOM    719  CB  VAL A  53       7.541 -10.665  76.335  1.00 98.99           C  
ATOM    720  CG1 VAL A  53       8.957 -11.009  76.807  1.00 98.99           C  
ATOM    721  CG2 VAL A  53       7.266 -11.259  74.940  1.00 98.99           C  
ATOM    722  H   VAL A  53       6.870 -13.060  77.111  1.00 98.99           H  
ATOM    723  HA  VAL A  53       6.777 -10.456  78.334  1.00 98.99           H  
ATOM    724  HB  VAL A  53       7.543  -9.583  76.206  1.00 98.99           H  
ATOM    725 HG11 VAL A  53       9.693 -10.676  76.079  1.00 98.99           H  
ATOM    726 HG12 VAL A  53       9.183 -10.527  77.758  1.00 98.99           H  
ATOM    727 HG13 VAL A  53       9.090 -12.079  76.943  1.00 98.99           H  
ATOM    728 HG21 VAL A  53       8.059 -11.000  74.239  1.00 98.99           H  
ATOM    729 HG22 VAL A  53       7.213 -12.342  74.983  1.00 98.99           H  
ATOM    730 HG23 VAL A  53       6.332 -10.902  74.510  1.00 98.99           H  
ATOM    731  N   THR A  54       4.264 -11.283  76.390  1.00 98.98           N  
ATOM    732  CA  THR A  54       2.890 -10.923  76.031  1.00 98.98           C  
ATOM    733  C   THR A  54       2.037 -10.676  77.284  1.00 98.98           C  
ATOM    734  O   THR A  54       1.405  -9.626  77.367  1.00 98.98           O  
ATOM    735  CB  THR A  54       2.183 -12.018  75.189  1.00 98.98           C  
ATOM    736  CG2 THR A  54       0.710 -11.742  74.829  1.00 98.98           C  
ATOM    737  OG1 THR A  54       2.869 -12.166  73.970  1.00 98.98           O  
ATOM    738  H   THR A  54       4.540 -12.241  76.222  1.00 98.98           H  
ATOM    739  HA  THR A  54       2.921  -9.999  75.447  1.00 98.98           H  
ATOM    740  HB  THR A  54       2.243 -12.977  75.706  1.00 98.98           H  
ATOM    741 HG21 THR A  54       0.319 -12.510  74.162  1.00 98.98           H  
ATOM    742 HG22 THR A  54       0.065 -11.733  75.708  1.00 98.98           H  
ATOM    743 HG23 THR A  54       0.607 -10.781  74.324  1.00 98.98           H  
ATOM    744  HG1 THR A  54       3.743 -12.529  74.152  1.00 98.98           H  
ATOM    745  N   GLU A  55       2.068 -11.629  78.233  1.00 98.94           N  
ATOM    746  CA  GLU A  55       1.333 -11.574  79.495  1.00 98.94           C  
ATOM    747  C   GLU A  55       1.784 -10.422  80.409  1.00 98.94           C  
ATOM    748  O   GLU A  55       0.932  -9.761  80.999  1.00 98.94           O  
ATOM    749  CB  GLU A  55       1.410 -12.957  80.189  1.00 98.94           C  
ATOM    750  CG  GLU A  55       0.718 -13.082  81.571  1.00 98.94           C  
ATOM    751  CD  GLU A  55      -0.806 -12.852  81.594  1.00 98.94           C  
ATOM    752  OE1 GLU A  55      -1.323 -12.620  82.708  1.00 98.94           O1-
ATOM    753  OE2 GLU A  55      -1.451 -12.917  80.523  1.00 98.94           O  
ATOM    754  H   GLU A  55       2.623 -12.462  78.085  1.00 98.94           H  
ATOM    755  HA  GLU A  55       0.293 -11.376  79.232  1.00 98.94           H  
ATOM    756  HB3 GLU A  55       2.460 -13.232  80.310  1.00 98.94           H  
ATOM    757  HB2 GLU A  55       0.999 -13.714  79.519  1.00 98.94           H  
ATOM    758  HG3 GLU A  55       1.196 -12.412  82.287  1.00 98.94           H  
ATOM    759  HG2 GLU A  55       0.896 -14.087  81.956  1.00 98.94           H  
ATOM    760  N   ALA A  56       3.104 -10.180  80.472  1.00 98.98           N  
ATOM    761  CA  ALA A  56       3.705  -9.096  81.245  1.00 98.98           C  
ATOM    762  C   ALA A  56       3.297  -7.700  80.751  1.00 98.98           C  
ATOM    763  O   ALA A  56       2.867  -6.889  81.569  1.00 98.98           O  
ATOM    764  CB  ALA A  56       5.227  -9.260  81.254  1.00 98.98           C  
ATOM    765  H   ALA A  56       3.745 -10.775  79.965  1.00 98.98           H  
ATOM    766  HA  ALA A  56       3.355  -9.199  82.273  1.00 98.98           H  
ATOM    767  HB1 ALA A  56       5.711  -8.432  81.768  1.00 98.98           H  
ATOM    768  HB2 ALA A  56       5.501 -10.177  81.773  1.00 98.98           H  
ATOM    769  HB3 ALA A  56       5.632  -9.310  80.243  1.00 98.98           H  
ATOM    770  N   VAL A  57       3.390  -7.458  79.430  1.00 98.98           N  
ATOM    771  CA  VAL A  57       2.964  -6.199  78.808  1.00 98.98           C  
ATOM    772  C   VAL A  57       1.433  -6.005  78.832  1.00 98.98           C  
ATOM    773  O   VAL A  57       0.994  -4.866  78.973  1.00 98.98           O  
ATOM    774  CB  VAL A  57       3.521  -6.042  77.363  1.00 98.98           C  
ATOM    775  CG1 VAL A  57       2.928  -4.880  76.541  1.00 98.98           C  
ATOM    776  CG2 VAL A  57       5.045  -5.866  77.400  1.00 98.98           C  
ATOM    777  H   VAL A  57       3.745  -8.171  78.807  1.00 98.98           H  
ATOM    778  HA  VAL A  57       3.389  -5.392  79.404  1.00 98.98           H  
ATOM    779  HB  VAL A  57       3.307  -6.964  76.821  1.00 98.98           H  
ATOM    780 HG11 VAL A  57       3.403  -4.803  75.563  1.00 98.98           H  
ATOM    781 HG12 VAL A  57       1.862  -5.004  76.370  1.00 98.98           H  
ATOM    782 HG13 VAL A  57       3.065  -3.927  77.048  1.00 98.98           H  
ATOM    783 HG21 VAL A  57       5.461  -5.772  76.398  1.00 98.98           H  
ATOM    784 HG22 VAL A  57       5.321  -4.971  77.957  1.00 98.98           H  
ATOM    785 HG23 VAL A  57       5.527  -6.714  77.877  1.00 98.98           H  
ATOM    786  N   ARG A  58       0.652  -7.098  78.762  1.00 98.97           N  
ATOM    787  CA  ARG A  58      -0.810  -7.079  78.882  1.00 98.97           C  
ATOM    788  C   ARG A  58      -1.294  -6.620  80.275  1.00 98.97           C  
ATOM    789  O   ARG A  58      -2.296  -5.910  80.358  1.00 98.97           O  
ATOM    790  CB  ARG A  58      -1.377  -8.459  78.490  1.00 98.97           C  
ATOM    791  CG  ARG A  58      -2.906  -8.503  78.301  1.00 98.97           C  
ATOM    792  CD  ARG A  58      -3.498  -9.924  78.287  1.00 98.97           C  
ATOM    793  NE  ARG A  58      -3.479 -10.558  79.618  1.00 98.97           N  
ATOM    794  CZ  ARG A  58      -4.310 -10.320  80.650  1.00 98.97           C  
ATOM    795  NH1 ARG A  58      -5.330  -9.451  80.564  1.00 98.97           N  
ATOM    796  NH2 ARG A  58      -4.106 -10.967  81.803  1.00 98.97           N1+
ATOM    797  H   ARG A  58       1.076  -8.007  78.632  1.00 98.97           H  
ATOM    798  HA  ARG A  58      -1.179  -6.358  78.157  1.00 98.97           H  
ATOM    799  HB3 ARG A  58      -1.060  -9.198  79.226  1.00 98.97           H  
ATOM    800  HB2 ARG A  58      -0.939  -8.768  77.541  1.00 98.97           H  
ATOM    801  HG3 ARG A  58      -3.214  -7.953  77.412  1.00 98.97           H  
ATOM    802  HG2 ARG A  58      -3.361  -7.970  79.134  1.00 98.97           H  
ATOM    803  HD3 ARG A  58      -2.847 -10.555  77.681  1.00 98.97           H  
ATOM    804  HD2 ARG A  58      -4.478  -9.961  77.812  1.00 98.97           H  
ATOM    805  HE  ARG A  58      -2.730 -11.226  79.773  1.00 98.97           H  
ATOM    806 HH12 ARG A  58      -5.900  -9.237  81.369  1.00 98.97           H  
ATOM    807 HH11 ARG A  58      -5.480  -8.934  79.710  1.00 98.97           H  
ATOM    808 HH22 ARG A  58      -4.707 -10.809  82.598  1.00 98.97           H  
ATOM    809 HH21 ARG A  58      -3.324 -11.607  81.897  1.00 98.97           H  
ATOM    810  N   LEU A  59      -0.554  -6.994  81.332  1.00 98.95           N  
ATOM    811  CA  LEU A  59      -0.811  -6.557  82.705  1.00 98.95           C  
ATOM    812  C   LEU A  59      -0.318  -5.124  82.976  1.00 98.95           C  
ATOM    813  O   LEU A  59      -0.957  -4.431  83.765  1.00 98.95           O  
ATOM    814  CB  LEU A  59      -0.172  -7.547  83.695  1.00 98.95           C  
ATOM    815  CG  LEU A  59      -0.826  -8.943  83.730  1.00 98.95           C  
ATOM    816  CD1 LEU A  59       0.066  -9.933  84.508  1.00 98.95           C  
ATOM    817  CD2 LEU A  59      -2.265  -8.886  84.282  1.00 98.95           C  
ATOM    818  H   LEU A  59       0.248  -7.594  81.193  1.00 98.95           H  
ATOM    819  HA  LEU A  59      -1.890  -6.555  82.869  1.00 98.95           H  
ATOM    820  HB3 LEU A  59      -0.232  -7.132  84.701  1.00 98.95           H  
ATOM    821  HB2 LEU A  59       0.890  -7.641  83.459  1.00 98.95           H  
ATOM    822  HG  LEU A  59      -0.898  -9.323  82.711  1.00 98.95           H  
ATOM    823 HD11 LEU A  59      -0.464 -10.443  85.312  1.00 98.95           H  
ATOM    824 HD12 LEU A  59       0.457 -10.701  83.842  1.00 98.95           H  
ATOM    825 HD13 LEU A  59       0.927  -9.441  84.961  1.00 98.95           H  
ATOM    826 HD21 LEU A  59      -2.512  -9.744  84.907  1.00 98.95           H  
ATOM    827 HD22 LEU A  59      -2.439  -7.990  84.878  1.00 98.95           H  
ATOM    828 HD23 LEU A  59      -2.986  -8.869  83.465  1.00 98.95           H  
ATOM    829  N   LEU A  60       0.761  -4.682  82.307  1.00 98.88           N  
ATOM    830  CA  LEU A  60       1.244  -3.297  82.335  1.00 98.88           C  
ATOM    831  C   LEU A  60       0.260  -2.345  81.627  1.00 98.88           C  
ATOM    832  O   LEU A  60       0.127  -1.207  82.058  1.00 98.88           O  
ATOM    833  CB  LEU A  60       2.642  -3.190  81.671  1.00 98.88           C  
ATOM    834  CG  LEU A  60       3.806  -3.770  82.506  1.00 98.88           C  
ATOM    835  CD1 LEU A  60       5.025  -4.176  81.659  1.00 98.88           C  
ATOM    836  CD2 LEU A  60       4.255  -2.801  83.611  1.00 98.88           C  
ATOM    837  H   LEU A  60       1.269  -5.343  81.732  1.00 98.88           H  
ATOM    838  HA  LEU A  60       1.311  -2.967  83.372  1.00 98.88           H  
ATOM    839  HB3 LEU A  60       2.861  -2.141  81.476  1.00 98.88           H  
ATOM    840  HB2 LEU A  60       2.608  -3.667  80.693  1.00 98.88           H  
ATOM    841  HG  LEU A  60       3.436  -4.678  82.970  1.00 98.88           H  
ATOM    842 HD11 LEU A  60       4.800  -4.997  80.985  1.00 98.88           H  
ATOM    843 HD12 LEU A  60       5.406  -3.351  81.060  1.00 98.88           H  
ATOM    844 HD13 LEU A  60       5.843  -4.517  82.292  1.00 98.88           H  
ATOM    845 HD21 LEU A  60       5.032  -3.242  84.236  1.00 98.88           H  
ATOM    846 HD22 LEU A  60       4.656  -1.877  83.192  1.00 98.88           H  
ATOM    847 HD23 LEU A  60       3.429  -2.531  84.266  1.00 98.88           H  
ATOM    848  N   GLU A  61      -0.455  -2.825  80.597  1.00 98.82           N  
ATOM    849  CA  GLU A  61      -1.535  -2.134  79.895  1.00 98.82           C  
ATOM    850  C   GLU A  61      -2.791  -1.951  80.759  1.00 98.82           C  
ATOM    851  O   GLU A  61      -3.327  -0.850  80.786  1.00 98.82           O  
ATOM    852  CB  GLU A  61      -1.870  -2.876  78.590  1.00 98.82           C  
ATOM    853  CG  GLU A  61      -0.826  -2.654  77.474  1.00 98.82           C  
ATOM    854  CD  GLU A  61      -0.912  -3.638  76.298  1.00 98.82           C  
ATOM    855  OE1 GLU A  61      -0.173  -3.404  75.322  1.00 98.82           O1-
ATOM    856  OE2 GLU A  61      -1.710  -4.597  76.349  1.00 98.82           O  
ATOM    857  H   GLU A  61      -0.259  -3.764  80.278  1.00 98.82           H  
ATOM    858  HA  GLU A  61      -1.170  -1.144  79.633  1.00 98.82           H  
ATOM    859  HB3 GLU A  61      -2.856  -2.587  78.221  1.00 98.82           H  
ATOM    860  HB2 GLU A  61      -1.943  -3.936  78.823  1.00 98.82           H  
ATOM    861  HG3 GLU A  61       0.184  -2.701  77.882  1.00 98.82           H  
ATOM    862  HG2 GLU A  61      -0.943  -1.642  77.086  1.00 98.82           H  
ATOM    863  N   ASP A  62      -3.231  -3.007  81.465  1.00 98.70           N  
ATOM    864  CA  ASP A  62      -4.385  -2.951  82.375  1.00 98.70           C  
ATOM    865  C   ASP A  62      -4.122  -2.165  83.677  1.00 98.70           C  
ATOM    866  O   ASP A  62      -5.091  -1.770  84.324  1.00 98.70           O  
ATOM    867  CB  ASP A  62      -4.956  -4.355  82.704  1.00 98.70           C  
ATOM    868  CG  ASP A  62      -5.552  -5.145  81.525  1.00 98.70           C  
ATOM    869  OD1 ASP A  62      -5.955  -4.528  80.512  1.00 98.70           O1-
ATOM    870  OD2 ASP A  62      -5.749  -6.364  81.720  1.00 98.70           O  
ATOM    871  H   ASP A  62      -2.757  -3.896  81.389  1.00 98.70           H  
ATOM    872  HA  ASP A  62      -5.170  -2.388  81.866  1.00 98.70           H  
ATOM    873  HB3 ASP A  62      -5.736  -4.273  83.462  1.00 98.70           H  
ATOM    874  HB2 ASP A  62      -4.160  -4.962  83.141  1.00 98.70           H  
ATOM    875  N   CYS A  63      -2.846  -1.943  84.035  1.00 97.99           N  
ATOM    876  CA  CYS A  63      -2.433  -1.216  85.234  1.00 97.99           C  
ATOM    877  C   CYS A  63      -2.403   0.307  84.941  1.00 97.99           C  
ATOM    878  O   CYS A  63      -1.597   0.720  84.105  1.00 97.99           O  
ATOM    879  CB  CYS A  63      -1.059  -1.737  85.702  1.00 97.99           C  
ATOM    880  SG  CYS A  63      -0.526  -0.937  87.243  1.00 97.99           S  
ATOM    881  H   CYS A  63      -2.102  -2.289  83.446  1.00 97.99           H  
ATOM    882  HA  CYS A  63      -3.138  -1.468  86.023  1.00 97.99           H  
ATOM    883  HB3 CYS A  63      -0.303  -1.588  84.932  1.00 97.99           H  
ATOM    884  HB2 CYS A  63      -1.108  -2.810  85.888  1.00 97.99           H  
ATOM    885  HG  CYS A  63      -1.434  -1.523  88.029  1.00 97.99           H  
ATOM    886  N   PRO A  64      -3.259   1.118  85.615  1.00 96.60           N  
ATOM    887  CA  PRO A  64      -3.373   2.568  85.347  1.00 96.60           C  
ATOM    888  C   PRO A  64      -2.171   3.441  85.761  1.00 96.60           C  
ATOM    889  O   PRO A  64      -2.147   4.619  85.404  1.00 96.60           O  
ATOM    890  CB  PRO A  64      -4.652   2.982  86.087  1.00 96.60           C  
ATOM    891  CG  PRO A  64      -4.745   2.010  87.249  1.00 96.60           C  
ATOM    892  CD  PRO A  64      -4.197   0.712  86.666  1.00 96.60           C  
ATOM    893  HA  PRO A  64      -3.527   2.721  84.283  1.00 96.60           H  
ATOM    894  HB3 PRO A  64      -5.505   2.856  85.423  1.00 96.60           H  
ATOM    895  HB2 PRO A  64      -4.660   4.022  86.417  1.00 96.60           H  
ATOM    896  HG3 PRO A  64      -5.752   1.912  87.653  1.00 96.60           H  
ATOM    897  HG2 PRO A  64      -4.091   2.350  88.053  1.00 96.60           H  
ATOM    898  HD2 PRO A  64      -3.726   0.116  87.448  1.00 96.60           H  
ATOM    899  HD3 PRO A  64      -5.002   0.129  86.220  1.00 96.60           H  
ATOM    900  N   LEU A  65      -1.137   2.872  86.398  1.00 94.05           N  
ATOM    901  CA  LEU A  65       0.090   3.559  86.811  1.00 94.05           C  
ATOM    902  C   LEU A  65       1.070   3.859  85.662  1.00 94.05           C  
ATOM    903  O   LEU A  65       1.996   4.653  85.860  1.00 94.05           O  
ATOM    904  CB  LEU A  65       0.864   2.627  87.772  1.00 94.05           C  
ATOM    905  CG  LEU A  65       0.209   2.369  89.138  1.00 94.05           C  
ATOM    906  CD1 LEU A  65       0.995   1.288  89.890  1.00 94.05           C  
ATOM    907  CD2 LEU A  65       0.142   3.651  89.981  1.00 94.05           C  
ATOM    908  H   LEU A  65      -1.175   1.879  86.562  1.00 94.05           H  
ATOM    909  HA  LEU A  65      -0.157   4.506  87.292  1.00 94.05           H  
ATOM    910  HB3 LEU A  65       1.857   3.032  87.961  1.00 94.05           H  
ATOM    911  HB2 LEU A  65       1.045   1.675  87.268  1.00 94.05           H  
ATOM    912  HG  LEU A  65      -0.803   1.996  88.982  1.00 94.05           H  
ATOM    913 HD11 LEU A  65       0.464   0.957  90.781  1.00 94.05           H  
ATOM    914 HD12 LEU A  65       1.155   0.412  89.266  1.00 94.05           H  
ATOM    915 HD13 LEU A  65       1.973   1.656  90.198  1.00 94.05           H  
ATOM    916 HD21 LEU A  65      -0.252   3.440  90.971  1.00 94.05           H  
ATOM    917 HD22 LEU A  65       1.129   4.097  90.108  1.00 94.05           H  
ATOM    918 HD23 LEU A  65      -0.511   4.399  89.532  1.00 94.05           H  
ATOM    919  N   PHE A  66       0.927   3.190  84.513  1.00 95.82           N  
ATOM    920  CA  PHE A  66       1.947   3.111  83.472  1.00 95.82           C  
ATOM    921  C   PHE A  66       1.408   3.658  82.143  1.00 95.82           C  
ATOM    922  O   PHE A  66       0.201   3.758  81.941  1.00 95.82           O  
ATOM    923  CB  PHE A  66       2.430   1.655  83.356  1.00 95.82           C  
ATOM    924  CG  PHE A  66       3.038   1.060  84.619  1.00 95.82           C  
ATOM    925  CD1 PHE A  66       4.199   1.621  85.191  1.00 95.82           C  
ATOM    926  CD2 PHE A  66       2.451  -0.071  85.217  1.00 95.82           C  
ATOM    927  CE1 PHE A  66       4.777   1.040  86.336  1.00 95.82           C  
ATOM    928  CE2 PHE A  66       3.017  -0.641  86.375  1.00 95.82           C  
ATOM    929  CZ  PHE A  66       4.182  -0.085  86.936  1.00 95.82           C  
ATOM    930  H   PHE A  66       0.086   2.647  84.361  1.00 95.82           H  
ATOM    931  HA  PHE A  66       2.806   3.730  83.735  1.00 95.82           H  
ATOM    932  HB3 PHE A  66       3.211   1.619  82.605  1.00 95.82           H  
ATOM    933  HB2 PHE A  66       1.621   1.018  82.992  1.00 95.82           H  
ATOM    934  HD1 PHE A  66       4.659   2.491  84.746  1.00 95.82           H  
ATOM    935  HD2 PHE A  66       1.566  -0.504  84.779  1.00 95.82           H  
ATOM    936  HE1 PHE A  66       5.677   1.469  86.750  1.00 95.82           H  
ATOM    937  HE2 PHE A  66       2.557  -1.508  86.825  1.00 95.82           H  
ATOM    938  HZ  PHE A  66       4.612  -0.522  87.824  1.00 95.82           H  
ATOM    939  N   ASN A  67       2.307   4.070  81.239  1.00 95.77           N  
ATOM    940  CA  ASN A  67       1.964   4.708  79.965  1.00 95.77           C  
ATOM    941  C   ASN A  67       1.804   3.627  78.881  1.00 95.77           C  
ATOM    942  O   ASN A  67       2.674   3.472  78.023  1.00 95.77           O  
ATOM    943  CB  ASN A  67       3.104   5.695  79.592  1.00 95.77           C  
ATOM    944  CG  ASN A  67       2.833   6.503  78.316  1.00 95.77           C  
ATOM    945  ND2 ASN A  67       3.884   6.857  77.584  1.00 95.77           N  
ATOM    946  OD1 ASN A  67       1.682   6.761  77.969  1.00 95.77           O  
ATOM    947  H   ASN A  67       3.285   3.906  81.430  1.00 95.77           H  
ATOM    948  HA  ASN A  67       1.025   5.261  80.056  1.00 95.77           H  
ATOM    949  HB3 ASN A  67       4.051   5.162  79.493  1.00 95.77           H  
ATOM    950  HB2 ASN A  67       3.243   6.415  80.397  1.00 95.77           H  
ATOM    951 HD22 ASN A  67       3.770   7.401  76.726  1.00 95.77           H  
ATOM    952 HD21 ASN A  67       4.832   6.608  77.843  1.00 95.77           H  
ATOM    953  N   ALA A  68       0.690   2.892  78.927  1.00 97.79           N  
ATOM    954  CA  ALA A  68       0.192   1.955  77.923  1.00 97.79           C  
ATOM    955  C   ALA A  68      -1.204   1.512  78.364  1.00 97.79           C  
ATOM    956  O   ALA A  68      -1.434   1.390  79.560  1.00 97.79           O  
ATOM    957  CB  ALA A  68       1.113   0.733  77.777  1.00 97.79           C  
ATOM    958  H   ALA A  68       0.078   2.995  79.736  1.00 97.79           H  
ATOM    959  HA  ALA A  68       0.117   2.478  76.970  1.00 97.79           H  
ATOM    960  HB1 ALA A  68       0.750   0.057  77.004  1.00 97.79           H  
ATOM    961  HB2 ALA A  68       2.123   1.021  77.496  1.00 97.79           H  
ATOM    962  HB3 ALA A  68       1.170   0.172  78.711  1.00 97.79           H  
ATOM    963  N   GLY A  69      -2.113   1.241  77.416  1.00 98.32           N  
ATOM    964  CA  GLY A  69      -3.478   0.751  77.637  1.00 98.32           C  
ATOM    965  C   GLY A  69      -4.262   1.711  78.546  1.00 98.32           C  
ATOM    966  O   GLY A  69      -4.273   2.919  78.311  1.00 98.32           O  
ATOM    967  H   GLY A  69      -1.839   1.392  76.456  1.00 98.32           H  
ATOM    968  HA3 GLY A  69      -3.443  -0.250  78.067  1.00 98.32           H  
ATOM    969  HA2 GLY A  69      -3.989   0.670  76.678  1.00 98.32           H  
ATOM    970  N   HIS A  70      -4.927   1.159  79.574  1.00 98.29           N  
ATOM    971  CA  HIS A  70      -5.516   1.898  80.691  1.00 98.29           C  
ATOM    972  C   HIS A  70      -4.441   2.708  81.437  1.00 98.29           C  
ATOM    973  O   HIS A  70      -3.439   2.131  81.858  1.00 98.29           O  
ATOM    974  CB  HIS A  70      -6.237   0.903  81.625  1.00 98.29           C  
ATOM    975  CG  HIS A  70      -7.039   1.512  82.752  1.00 98.29           C  
ATOM    976  CD2 HIS A  70      -7.190   1.138  84.069  1.00 98.29           C  
ATOM    977  ND1 HIS A  70      -7.812   2.651  82.605  1.00 98.29           N  
ATOM    978  CE1 HIS A  70      -8.375   2.908  83.787  1.00 98.29           C  
ATOM    979  NE2 HIS A  70      -8.042   2.030  84.725  1.00 98.29           N  
ATOM    980  H   HIS A  70      -4.843   0.163  79.720  1.00 98.29           H  
ATOM    981  HA  HIS A  70      -6.257   2.580  80.282  1.00 98.29           H  
ATOM    982  HB3 HIS A  70      -5.515   0.214  82.064  1.00 98.29           H  
ATOM    983  HB2 HIS A  70      -6.919   0.285  81.043  1.00 98.29           H  
ATOM    984  HD2 HIS A  70      -6.756   0.300  84.593  1.00 98.29           H  
ATOM    985  HD1 HIS A  70      -7.970   3.169  81.751  1.00 98.29           H  
ATOM    986  HE1 HIS A  70      -9.041   3.741  83.959  1.00 98.29           H  
ATOM    987  N   GLY A  71      -4.587   4.036  81.526  1.00 96.68           N  
ATOM    988  CA  GLY A  71      -3.564   4.905  82.109  1.00 96.68           C  
ATOM    989  C   GLY A  71      -2.620   5.534  81.081  1.00 96.68           C  
ATOM    990  O   GLY A  71      -1.701   6.250  81.476  1.00 96.68           O  
ATOM    991  H   GLY A  71      -5.363   4.487  81.059  1.00 96.68           H  
ATOM    992  HA3 GLY A  71      -2.947   4.377  82.837  1.00 96.68           H  
ATOM    993  HA2 GLY A  71      -4.057   5.707  82.656  1.00 96.68           H  
ATOM    994  N   ALA A  72      -2.850   5.333  79.776  1.00 97.36           N  
ATOM    995  CA  ALA A  72      -2.144   6.007  78.686  1.00 97.36           C  
ATOM    996  C   ALA A  72      -2.287   7.540  78.746  1.00 97.36           C  
ATOM    997  O   ALA A  72      -3.322   8.069  79.156  1.00 97.36           O  
ATOM    998  CB  ALA A  72      -2.685   5.491  77.345  1.00 97.36           C  
ATOM    999  H   ALA A  72      -3.583   4.683  79.521  1.00 97.36           H  
ATOM   1000  HA  ALA A  72      -1.085   5.753  78.763  1.00 97.36           H  
ATOM   1001  HB1 ALA A  72      -2.286   6.058  76.504  1.00 97.36           H  
ATOM   1002  HB2 ALA A  72      -2.417   4.445  77.197  1.00 97.36           H  
ATOM   1003  HB3 ALA A  72      -3.773   5.571  77.298  1.00 97.36           H  
ATOM   1004  N   VAL A  73      -1.246   8.259  78.313  1.00 95.38           N  
ATOM   1005  CA  VAL A  73      -1.253   9.712  78.160  1.00 95.38           C  
ATOM   1006  C   VAL A  73      -2.188  10.158  77.015  1.00 95.38           C  
ATOM   1007  O   VAL A  73      -2.521   9.376  76.118  1.00 95.38           O  
ATOM   1008  CB  VAL A  73       0.197  10.204  77.905  1.00 95.38           C  
ATOM   1009  CG1 VAL A  73       1.116   9.956  79.116  1.00 95.38           C  
ATOM   1010  CG2 VAL A  73       0.823   9.637  76.617  1.00 95.38           C  
ATOM   1011  H   VAL A  73      -0.417   7.770  77.999  1.00 95.38           H  
ATOM   1012  HA  VAL A  73      -1.625  10.150  79.088  1.00 95.38           H  
ATOM   1013  HB  VAL A  73       0.160  11.285  77.771  1.00 95.38           H  
ATOM   1014 HG11 VAL A  73       2.145  10.248  78.901  1.00 95.38           H  
ATOM   1015 HG12 VAL A  73       0.801  10.536  79.981  1.00 95.38           H  
ATOM   1016 HG13 VAL A  73       1.135   8.907  79.412  1.00 95.38           H  
ATOM   1017 HG21 VAL A  73       1.890   9.839  76.580  1.00 95.38           H  
ATOM   1018 HG22 VAL A  73       0.703   8.560  76.534  1.00 95.38           H  
ATOM   1019 HG23 VAL A  73       0.375  10.074  75.723  1.00 95.38           H  
ATOM   1020  N   PHE A  74      -2.602  11.428  77.057  1.00 95.30           N  
ATOM   1021  CA  PHE A  74      -3.415  12.060  76.024  1.00 95.30           C  
ATOM   1022  C   PHE A  74      -2.558  12.718  74.932  1.00 95.30           C  
ATOM   1023  O   PHE A  74      -1.487  13.254  75.221  1.00 95.30           O  
ATOM   1024  CB  PHE A  74      -4.317  13.128  76.668  1.00 95.30           C  
ATOM   1025  CG  PHE A  74      -5.446  12.609  77.538  1.00 95.30           C  
ATOM   1026  CD1 PHE A  74      -6.694  12.295  76.963  1.00 95.30           C  
ATOM   1027  CD2 PHE A  74      -5.227  12.308  78.897  1.00 95.30           C  
ATOM   1028  CE1 PHE A  74      -7.724  11.809  77.756  1.00 95.30           C  
ATOM   1029  CE2 PHE A  74      -6.263  11.801  79.671  1.00 95.30           C  
ATOM   1030  CZ  PHE A  74      -7.510  11.572  79.108  1.00 95.30           C  
ATOM   1031  H   PHE A  74      -2.364  12.005  77.850  1.00 95.30           H  
ATOM   1032  HA  PHE A  74      -4.054  11.306  75.562  1.00 95.30           H  
ATOM   1033  HB3 PHE A  74      -4.772  13.738  75.887  1.00 95.30           H  
ATOM   1034  HB2 PHE A  74      -3.709  13.813  77.261  1.00 95.30           H  
ATOM   1035  HD1 PHE A  74      -6.853  12.444  75.908  1.00 95.30           H  
ATOM   1036  HD2 PHE A  74      -4.259  12.484  79.338  1.00 95.30           H  
ATOM   1037  HE1 PHE A  74      -8.686  11.594  77.316  1.00 95.30           H  
ATOM   1038  HE2 PHE A  74      -6.106  11.585  80.715  1.00 95.30           H  
ATOM   1039  HZ  PHE A  74      -8.309  11.185  79.721  1.00 95.30           H  
ATOM   1040  N   THR A  75      -3.113  12.746  73.712  1.00 95.44           N  
ATOM   1041  CA  THR A  75      -2.689  13.606  72.606  1.00 95.44           C  
ATOM   1042  C   THR A  75      -3.118  15.071  72.857  1.00 95.44           C  
ATOM   1043  O   THR A  75      -3.926  15.335  73.748  1.00 95.44           O  
ATOM   1044  CB  THR A  75      -3.339  13.134  71.271  1.00 95.44           C  
ATOM   1045  CG2 THR A  75      -3.143  11.642  70.965  1.00 95.44           C  
ATOM   1046  OG1 THR A  75      -4.713  13.465  71.167  1.00 95.44           O  
ATOM   1047  H   THR A  75      -3.997  12.272  73.568  1.00 95.44           H  
ATOM   1048  HA  THR A  75      -1.602  13.568  72.516  1.00 95.44           H  
ATOM   1049  HB  THR A  75      -2.848  13.675  70.460  1.00 95.44           H  
ATOM   1050 HG21 THR A  75      -3.525  11.398  69.974  1.00 95.44           H  
ATOM   1051 HG22 THR A  75      -2.088  11.382  70.987  1.00 95.44           H  
ATOM   1052 HG23 THR A  75      -3.657  11.001  71.680  1.00 95.44           H  
ATOM   1053  HG1 THR A  75      -5.149  12.812  70.609  1.00 95.44           H  
ATOM   1054  N   SER A  76      -2.606  15.991  72.027  1.00 93.34           N  
ATOM   1055  CA  SER A  76      -2.981  17.409  72.000  1.00 93.34           C  
ATOM   1056  C   SER A  76      -4.467  17.690  71.685  1.00 93.34           C  
ATOM   1057  O   SER A  76      -4.966  18.738  72.096  1.00 93.34           O  
ATOM   1058  CB  SER A  76      -2.026  18.158  71.047  1.00 93.34           C  
ATOM   1059  OG  SER A  76      -2.214  17.777  69.696  1.00 93.34           O  
ATOM   1060  H   SER A  76      -1.932  15.702  71.328  1.00 93.34           H  
ATOM   1061  HA  SER A  76      -2.814  17.784  73.008  1.00 93.34           H  
ATOM   1062  HB3 SER A  76      -0.988  17.981  71.324  1.00 93.34           H  
ATOM   1063  HB2 SER A  76      -2.187  19.234  71.125  1.00 93.34           H  
ATOM   1064  HG  SER A  76      -1.831  16.904  69.574  1.00 93.34           H  
ATOM   1065  N   ALA A  77      -5.148  16.745  71.015  1.00 96.55           N  
ATOM   1066  CA  ALA A  77      -6.586  16.775  70.734  1.00 96.55           C  
ATOM   1067  C   ALA A  77      -7.455  16.210  71.878  1.00 96.55           C  
ATOM   1068  O   ALA A  77      -8.676  16.184  71.730  1.00 96.55           O  
ATOM   1069  CB  ALA A  77      -6.834  16.001  69.430  1.00 96.55           C  
ATOM   1070  H   ALA A  77      -4.666  15.904  70.729  1.00 96.55           H  
ATOM   1071  HA  ALA A  77      -6.896  17.810  70.575  1.00 96.55           H  
ATOM   1072  HB1 ALA A  77      -7.888  16.014  69.149  1.00 96.55           H  
ATOM   1073  HB2 ALA A  77      -6.277  16.445  68.605  1.00 96.55           H  
ATOM   1074  HB3 ALA A  77      -6.528  14.958  69.517  1.00 96.55           H  
ATOM   1075  N   ALA A  78      -6.825  15.756  72.979  1.00 97.19           N  
ATOM   1076  CA  ALA A  78      -7.436  15.099  74.141  1.00 97.19           C  
ATOM   1077  C   ALA A  78      -8.049  13.719  73.823  1.00 97.19           C  
ATOM   1078  O   ALA A  78      -9.004  13.307  74.482  1.00 97.19           O  
ATOM   1079  CB  ALA A  78      -8.403  16.048  74.879  1.00 97.19           C  
ATOM   1080  H   ALA A  78      -5.816  15.821  73.012  1.00 97.19           H  
ATOM   1081  HA  ALA A  78      -6.610  14.895  74.820  1.00 97.19           H  
ATOM   1082  HB1 ALA A  78      -8.704  15.632  75.841  1.00 97.19           H  
ATOM   1083  HB2 ALA A  78      -7.929  17.009  75.079  1.00 97.19           H  
ATOM   1084  HB3 ALA A  78      -9.310  16.236  74.305  1.00 97.19           H  
ATOM   1085  N   THR A  79      -7.445  13.018  72.850  1.00 98.15           N  
ATOM   1086  CA  THR A  79      -7.727  11.628  72.485  1.00 98.15           C  
ATOM   1087  C   THR A  79      -6.550  10.730  72.933  1.00 98.15           C  
ATOM   1088  O   THR A  79      -5.590  11.230  73.519  1.00 98.15           O  
ATOM   1089  CB  THR A  79      -7.930  11.492  70.944  1.00 98.15           C  
ATOM   1090  CG2 THR A  79      -8.960  12.476  70.366  1.00 98.15           C  
ATOM   1091  OG1 THR A  79      -6.729  11.578  70.193  1.00 98.15           O  
ATOM   1092  H   THR A  79      -6.661  13.434  72.366  1.00 98.15           H  
ATOM   1093  HA  THR A  79      -8.626  11.273  72.992  1.00 98.15           H  
ATOM   1094  HB  THR A  79      -8.323  10.492  70.754  1.00 98.15           H  
ATOM   1095 HG21 THR A  79      -9.149  12.272  69.312  1.00 98.15           H  
ATOM   1096 HG22 THR A  79      -9.911  12.397  70.893  1.00 98.15           H  
ATOM   1097 HG23 THR A  79      -8.621  13.509  70.444  1.00 98.15           H  
ATOM   1098  HG1 THR A  79      -6.944  11.464  69.263  1.00 98.15           H  
ATOM   1099  N   HIS A  80      -6.648   9.420  72.658  1.00 98.15           N  
ATOM   1100  CA  HIS A  80      -5.579   8.445  72.889  1.00 98.15           C  
ATOM   1101  C   HIS A  80      -5.161   7.811  71.561  1.00 98.15           C  
ATOM   1102  O   HIS A  80      -6.000   7.612  70.685  1.00 98.15           O  
ATOM   1103  CB  HIS A  80      -6.065   7.365  73.871  1.00 98.15           C  
ATOM   1104  CG  HIS A  80      -6.382   7.909  75.237  1.00 98.15           C  
ATOM   1105  CD2 HIS A  80      -7.585   8.178  75.846  1.00 98.15           C  
ATOM   1106  ND1 HIS A  80      -5.404   8.269  76.150  1.00 98.15           N  
ATOM   1107  CE1 HIS A  80      -6.036   8.715  77.237  1.00 98.15           C  
ATOM   1108  NE2 HIS A  80      -7.357   8.680  77.125  1.00 98.15           N  
ATOM   1109  H   HIS A  80      -7.459   9.068  72.170  1.00 98.15           H  
ATOM   1110  HA  HIS A  80      -4.698   8.928  73.318  1.00 98.15           H  
ATOM   1111  HB3 HIS A  80      -5.308   6.588  73.985  1.00 98.15           H  
ATOM   1112  HB2 HIS A  80      -6.956   6.869  73.481  1.00 98.15           H  
ATOM   1113  HD2 HIS A  80      -8.587   8.051  75.465  1.00 98.15           H  
ATOM   1114  HD1 HIS A  80      -4.403   8.226  76.017  1.00 98.15           H  
ATOM   1115  HE1 HIS A  80      -5.530   9.083  78.116  1.00 98.15           H  
ATOM   1116  N   GLU A  81      -3.872   7.488  71.421  1.00 98.34           N  
ATOM   1117  CA  GLU A  81      -3.270   6.840  70.261  1.00 98.34           C  
ATOM   1118  C   GLU A  81      -2.241   5.846  70.812  1.00 98.34           C  
ATOM   1119  O   GLU A  81      -1.131   6.243  71.166  1.00 98.34           O  
ATOM   1120  CB  GLU A  81      -2.626   7.905  69.351  1.00 98.34           C  
ATOM   1121  CG  GLU A  81      -3.606   8.714  68.476  1.00 98.34           C  
ATOM   1122  CD  GLU A  81      -2.922   9.799  67.637  1.00 98.34           C  
ATOM   1123  OE1 GLU A  81      -1.676   9.901  67.679  1.00 98.34           O1-
ATOM   1124  OE2 GLU A  81      -3.665  10.542  66.963  1.00 98.34           O  
ATOM   1125  H   GLU A  81      -3.244   7.649  72.195  1.00 98.34           H  
ATOM   1126  HA  GLU A  81      -4.018   6.283  69.691  1.00 98.34           H  
ATOM   1127  HB3 GLU A  81      -1.893   7.425  68.701  1.00 98.34           H  
ATOM   1128  HB2 GLU A  81      -2.065   8.588  69.983  1.00 98.34           H  
ATOM   1129  HG3 GLU A  81      -4.359   9.195  69.099  1.00 98.34           H  
ATOM   1130  HG2 GLU A  81      -4.145   8.043  67.805  1.00 98.34           H  
ATOM   1131  N   LEU A  82      -2.640   4.581  70.939  1.00 98.79           N  
ATOM   1132  CA  LEU A  82      -1.875   3.480  71.500  1.00 98.79           C  
ATOM   1133  C   LEU A  82      -1.031   2.825  70.400  1.00 98.79           C  
ATOM   1134  O   LEU A  82      -1.554   2.537  69.321  1.00 98.79           O  
ATOM   1135  CB  LEU A  82      -2.851   2.456  72.107  1.00 98.79           C  
ATOM   1136  CG  LEU A  82      -3.814   3.003  73.185  1.00 98.79           C  
ATOM   1137  CD1 LEU A  82      -4.887   1.955  73.535  1.00 98.79           C  
ATOM   1138  CD2 LEU A  82      -3.077   3.528  74.433  1.00 98.79           C  
ATOM   1139  H   LEU A  82      -3.565   4.341  70.602  1.00 98.79           H  
ATOM   1140  HA  LEU A  82      -1.221   3.859  72.287  1.00 98.79           H  
ATOM   1141  HB3 LEU A  82      -2.269   1.641  72.529  1.00 98.79           H  
ATOM   1142  HB2 LEU A  82      -3.442   2.020  71.304  1.00 98.79           H  
ATOM   1143  HG  LEU A  82      -4.360   3.845  72.755  1.00 98.79           H  
ATOM   1144 HD11 LEU A  82      -5.884   2.394  73.477  1.00 98.79           H  
ATOM   1145 HD12 LEU A  82      -4.877   1.108  72.850  1.00 98.79           H  
ATOM   1146 HD13 LEU A  82      -4.762   1.546  74.537  1.00 98.79           H  
ATOM   1147 HD21 LEU A  82      -3.562   3.225  75.361  1.00 98.79           H  
ATOM   1148 HD22 LEU A  82      -2.047   3.173  74.476  1.00 98.79           H  
ATOM   1149 HD23 LEU A  82      -3.051   4.618  74.430  1.00 98.79           H  
ATOM   1150  N   ASP A  83       0.252   2.576  70.680  1.00 98.90           N  
ATOM   1151  CA  ASP A  83       1.199   1.927  69.773  1.00 98.90           C  
ATOM   1152  C   ASP A  83       1.852   0.749  70.496  1.00 98.90           C  
ATOM   1153  O   ASP A  83       2.080   0.826  71.702  1.00 98.90           O  
ATOM   1154  CB  ASP A  83       2.279   2.887  69.200  1.00 98.90           C  
ATOM   1155  CG  ASP A  83       1.890   4.316  68.800  1.00 98.90           C  
ATOM   1156  OD1 ASP A  83       0.780   4.501  68.258  1.00 98.90           O1-
ATOM   1157  OD2 ASP A  83       2.750   5.206  68.991  1.00 98.90           O  
ATOM   1158  H   ASP A  83       0.571   2.743  71.630  1.00 98.90           H  
ATOM   1159  HA  ASP A  83       0.645   1.489  68.948  1.00 98.90           H  
ATOM   1160  HB3 ASP A  83       2.692   2.407  68.319  1.00 98.90           H  
ATOM   1161  HB2 ASP A  83       3.100   2.972  69.907  1.00 98.90           H  
ATOM   1162  N   ALA A  84       2.181  -0.325  69.775  1.00 98.97           N  
ATOM   1163  CA  ALA A  84       2.783  -1.548  70.308  1.00 98.97           C  
ATOM   1164  C   ALA A  84       3.438  -2.409  69.226  1.00 98.97           C  
ATOM   1165  O   ALA A  84       3.081  -2.314  68.053  1.00 98.97           O  
ATOM   1166  CB  ALA A  84       1.727  -2.378  71.061  1.00 98.97           C  
ATOM   1167  H   ALA A  84       2.052  -0.291  68.771  1.00 98.97           H  
ATOM   1168  HA  ALA A  84       3.578  -1.249  70.988  1.00 98.97           H  
ATOM   1169  HB1 ALA A  84       2.129  -3.329  71.414  1.00 98.97           H  
ATOM   1170  HB2 ALA A  84       1.367  -1.846  71.938  1.00 98.97           H  
ATOM   1171  HB3 ALA A  84       0.870  -2.596  70.424  1.00 98.97           H  
ATOM   1172  N   SER A  85       4.359  -3.274  69.674  1.00 98.98           N  
ATOM   1173  CA  SER A  85       4.979  -4.333  68.885  1.00 98.98           C  
ATOM   1174  C   SER A  85       5.397  -5.520  69.758  1.00 98.98           C  
ATOM   1175  O   SER A  85       5.404  -5.438  70.987  1.00 98.98           O  
ATOM   1176  CB  SER A  85       6.136  -3.796  68.022  1.00 98.98           C  
ATOM   1177  OG  SER A  85       7.224  -3.350  68.801  1.00 98.98           O  
ATOM   1178  H   SER A  85       4.583  -3.287  70.662  1.00 98.98           H  
ATOM   1179  HA  SER A  85       4.221  -4.708  68.204  1.00 98.98           H  
ATOM   1180  HB3 SER A  85       5.788  -3.006  67.368  1.00 98.98           H  
ATOM   1181  HB2 SER A  85       6.501  -4.579  67.359  1.00 98.98           H  
ATOM   1182  HG  SER A  85       7.012  -2.484  69.166  1.00 98.98           H  
ATOM   1183  N   ILE A  86       5.745  -6.610  69.067  1.00 98.98           N  
ATOM   1184  CA  ILE A  86       6.253  -7.849  69.634  1.00 98.98           C  
ATOM   1185  C   ILE A  86       7.124  -8.542  68.575  1.00 98.98           C  
ATOM   1186  O   ILE A  86       6.875  -8.384  67.378  1.00 98.98           O  
ATOM   1187  CB  ILE A  86       5.092  -8.784  70.086  1.00 98.98           C  
ATOM   1188  CG1 ILE A  86       5.582  -9.995  70.908  1.00 98.98           C  
ATOM   1189  CG2 ILE A  86       4.195  -9.256  68.926  1.00 98.98           C  
ATOM   1190  CD1 ILE A  86       4.465 -10.745  71.641  1.00 98.98           C  
ATOM   1191  H   ILE A  86       5.688  -6.595  68.057  1.00 98.98           H  
ATOM   1192  HA  ILE A  86       6.887  -7.602  70.483  1.00 98.98           H  
ATOM   1193  HB  ILE A  86       4.461  -8.188  70.748  1.00 98.98           H  
ATOM   1194 HG13 ILE A  86       6.303  -9.665  71.652  1.00 98.98           H  
ATOM   1195 HG12 ILE A  86       6.110 -10.697  70.263  1.00 98.98           H  
ATOM   1196 HG21 ILE A  86       3.313  -9.747  69.323  1.00 98.98           H  
ATOM   1197 HG22 ILE A  86       3.855  -8.423  68.312  1.00 98.98           H  
ATOM   1198 HG23 ILE A  86       4.699  -9.967  68.272  1.00 98.98           H  
ATOM   1199 HD11 ILE A  86       4.877 -11.295  72.487  1.00 98.98           H  
ATOM   1200 HD12 ILE A  86       3.702 -10.068  72.024  1.00 98.98           H  
ATOM   1201 HD13 ILE A  86       3.980 -11.468  70.985  1.00 98.98           H  
ATOM   1202  N   MET A  87       8.131  -9.294  69.041  1.00 98.98           N  
ATOM   1203  CA  MET A  87       9.041 -10.043  68.189  1.00 98.98           C  
ATOM   1204  C   MET A  87       9.472 -11.337  68.885  1.00 98.98           C  
ATOM   1205  O   MET A  87       9.912 -11.300  70.033  1.00 98.98           O  
ATOM   1206  CB  MET A  87      10.229  -9.144  67.783  1.00 98.98           C  
ATOM   1207  CG  MET A  87      11.210  -9.794  66.796  1.00 98.98           C  
ATOM   1208  SD  MET A  87      12.369  -8.608  66.075  1.00 98.98           S  
ATOM   1209  CE  MET A  87      12.911  -9.538  64.626  1.00 98.98           C  
ATOM   1210  H   MET A  87       8.292  -9.362  70.039  1.00 98.98           H  
ATOM   1211  HA  MET A  87       8.506 -10.324  67.282  1.00 98.98           H  
ATOM   1212  HB3 MET A  87      10.776  -8.834  68.676  1.00 98.98           H  
ATOM   1213  HB2 MET A  87       9.846  -8.225  67.338  1.00 98.98           H  
ATOM   1214  HG3 MET A  87      10.663 -10.273  65.986  1.00 98.98           H  
ATOM   1215  HG2 MET A  87      11.785 -10.584  67.278  1.00 98.98           H  
ATOM   1216  HE1 MET A  87      13.793  -9.076  64.190  1.00 98.98           H  
ATOM   1217  HE2 MET A  87      13.156 -10.564  64.897  1.00 98.98           H  
ATOM   1218  HE3 MET A  87      12.122  -9.543  63.876  1.00 98.98           H  
ATOM   1219  N   ASP A  88       9.369 -12.444  68.135  1.00 98.93           N  
ATOM   1220  CA  ASP A  88       9.943 -13.747  68.450  1.00 98.93           C  
ATOM   1221  C   ASP A  88      11.362 -13.774  67.858  1.00 98.93           C  
ATOM   1222  O   ASP A  88      11.519 -13.505  66.668  1.00 98.93           O  
ATOM   1223  CB  ASP A  88       9.067 -14.880  67.853  1.00 98.93           C  
ATOM   1224  CG  ASP A  88       9.537 -16.328  68.089  1.00 98.93           C  
ATOM   1225  OD1 ASP A  88      10.236 -16.581  69.096  1.00 98.93           O1-
ATOM   1226  OD2 ASP A  88       9.080 -17.192  67.309  1.00 98.93           O  
ATOM   1227  H   ASP A  88       8.998 -12.360  67.197  1.00 98.93           H  
ATOM   1228  HA  ASP A  88       9.994 -13.866  69.535  1.00 98.93           H  
ATOM   1229  HB3 ASP A  88       8.942 -14.710  66.781  1.00 98.93           H  
ATOM   1230  HB2 ASP A  88       8.061 -14.793  68.263  1.00 98.93           H  
ATOM   1231  N   GLY A  89      12.358 -14.114  68.687  1.00 98.87           N  
ATOM   1232  CA  GLY A  89      13.758 -14.181  68.280  1.00 98.87           C  
ATOM   1233  C   GLY A  89      14.138 -15.536  67.670  1.00 98.87           C  
ATOM   1234  O   GLY A  89      15.186 -15.620  67.029  1.00 98.87           O  
ATOM   1235  H   GLY A  89      12.152 -14.350  69.650  1.00 98.87           H  
ATOM   1236  HA3 GLY A  89      14.385 -14.002  69.154  1.00 98.87           H  
ATOM   1237  HA2 GLY A  89      13.977 -13.397  67.557  1.00 98.87           H  
ATOM   1238  N   ALA A  90      13.321 -16.588  67.857  1.00 98.37           N  
ATOM   1239  CA  ALA A  90      13.581 -17.933  67.336  1.00 98.37           C  
ATOM   1240  C   ALA A  90      13.380 -18.051  65.819  1.00 98.37           C  
ATOM   1241  O   ALA A  90      14.111 -18.801  65.174  1.00 98.37           O  
ATOM   1242  CB  ALA A  90      12.695 -18.941  68.080  1.00 98.37           C  
ATOM   1243  H   ALA A  90      12.473 -16.474  68.399  1.00 98.37           H  
ATOM   1244  HA  ALA A  90      14.620 -18.184  67.537  1.00 98.37           H  
ATOM   1245  HB1 ALA A  90      12.957 -19.967  67.818  1.00 98.37           H  
ATOM   1246  HB2 ALA A  90      12.815 -18.838  69.157  1.00 98.37           H  
ATOM   1247  HB3 ALA A  90      11.638 -18.798  67.850  1.00 98.37           H  
ATOM   1248  N   THR A  91      12.404 -17.299  65.292  1.00 98.26           N  
ATOM   1249  CA  THR A  91      12.016 -17.290  63.883  1.00 98.26           C  
ATOM   1250  C   THR A  91      12.248 -15.911  63.226  1.00 98.26           C  
ATOM   1251  O   THR A  91      12.151 -15.823  62.002  1.00 98.26           O  
ATOM   1252  CB  THR A  91      10.505 -17.625  63.755  1.00 98.26           C  
ATOM   1253  CG2 THR A  91      10.139 -19.006  64.320  1.00 98.26           C  
ATOM   1254  OG1 THR A  91       9.697 -16.655  64.397  1.00 98.26           O  
ATOM   1255  H   THR A  91      11.846 -16.724  65.907  1.00 98.26           H  
ATOM   1256  HA  THR A  91      12.590 -18.024  63.314  1.00 98.26           H  
ATOM   1257  HB  THR A  91      10.230 -17.624  62.699  1.00 98.26           H  
ATOM   1258 HG21 THR A  91       9.084 -19.228  64.160  1.00 98.26           H  
ATOM   1259 HG22 THR A  91      10.718 -19.792  63.834  1.00 98.26           H  
ATOM   1260 HG23 THR A  91      10.329 -19.073  65.392  1.00 98.26           H  
ATOM   1261  HG1 THR A  91       9.599 -16.896  65.326  1.00 98.26           H  
ATOM   1262  N   LEU A  92      12.521 -14.869  64.035  1.00 98.72           N  
ATOM   1263  CA  LEU A  92      12.594 -13.448  63.667  1.00 98.72           C  
ATOM   1264  C   LEU A  92      11.239 -12.835  63.253  1.00 98.72           C  
ATOM   1265  O   LEU A  92      11.233 -11.685  62.820  1.00 98.72           O  
ATOM   1266  CB  LEU A  92      13.709 -13.148  62.625  1.00 98.72           C  
ATOM   1267  CG  LEU A  92      15.135 -13.571  63.043  1.00 98.72           C  
ATOM   1268  CD1 LEU A  92      16.147 -13.268  61.917  1.00 98.72           C  
ATOM   1269  CD2 LEU A  92      15.567 -12.936  64.380  1.00 98.72           C  
ATOM   1270  H   LEU A  92      12.599 -15.046  65.026  1.00 98.72           H  
ATOM   1271  HA  LEU A  92      12.862 -12.927  64.584  1.00 98.72           H  
ATOM   1272  HB3 LEU A  92      13.731 -12.076  62.422  1.00 98.72           H  
ATOM   1273  HB2 LEU A  92      13.461 -13.616  61.672  1.00 98.72           H  
ATOM   1274  HG  LEU A  92      15.138 -14.653  63.185  1.00 98.72           H  
ATOM   1275 HD11 LEU A  92      16.963 -12.623  62.243  1.00 98.72           H  
ATOM   1276 HD12 LEU A  92      16.593 -14.188  61.539  1.00 98.72           H  
ATOM   1277 HD13 LEU A  92      15.679 -12.765  61.071  1.00 98.72           H  
ATOM   1278 HD21 LEU A  92      16.641 -12.761  64.426  1.00 98.72           H  
ATOM   1279 HD22 LEU A  92      15.075 -11.980  64.555  1.00 98.72           H  
ATOM   1280 HD23 LEU A  92      15.317 -13.591  65.214  1.00 98.72           H  
ATOM   1281  N   ARG A  93      10.116 -13.567  63.406  1.00 98.84           N  
ATOM   1282  CA  ARG A  93       8.759 -13.063  63.161  1.00 98.84           C  
ATOM   1283  C   ARG A  93       8.408 -11.932  64.132  1.00 98.84           C  
ATOM   1284  O   ARG A  93       8.756 -12.006  65.310  1.00 98.84           O  
ATOM   1285  CB  ARG A  93       7.719 -14.193  63.298  1.00 98.84           C  
ATOM   1286  CG  ARG A  93       7.839 -15.289  62.225  1.00 98.84           C  
ATOM   1287  CD  ARG A  93       6.872 -16.470  62.440  1.00 98.84           C  
ATOM   1288  NE  ARG A  93       5.470 -16.137  62.116  1.00 98.84           N  
ATOM   1289  CZ  ARG A  93       4.390 -16.925  62.290  1.00 98.84           C  
ATOM   1290  NH1 ARG A  93       4.466 -18.125  62.886  1.00 98.84           N  
ATOM   1291  NH2 ARG A  93       3.201 -16.500  61.850  1.00 98.84           N1+
ATOM   1292  H   ARG A  93      10.181 -14.503  63.782  1.00 98.84           H  
ATOM   1293  HA  ARG A  93       8.719 -12.673  62.143  1.00 98.84           H  
ATOM   1294  HB3 ARG A  93       6.716 -13.769  63.239  1.00 98.84           H  
ATOM   1295  HB2 ARG A  93       7.795 -14.635  64.293  1.00 98.84           H  
ATOM   1296  HG3 ARG A  93       8.860 -15.648  62.095  1.00 98.84           H  
ATOM   1297  HG2 ARG A  93       7.590 -14.808  61.279  1.00 98.84           H  
ATOM   1298  HD3 ARG A  93       6.861 -16.698  63.507  1.00 98.84           H  
ATOM   1299  HD2 ARG A  93       7.221 -17.374  61.940  1.00 98.84           H  
ATOM   1300  HE  ARG A  93       5.325 -15.232  61.692  1.00 98.84           H  
ATOM   1301 HH12 ARG A  93       3.640 -18.692  63.008  1.00 98.84           H  
ATOM   1302 HH11 ARG A  93       5.353 -18.460  63.233  1.00 98.84           H  
ATOM   1303 HH22 ARG A  93       2.374 -17.072  61.958  1.00 98.84           H  
ATOM   1304 HH21 ARG A  93       3.102 -15.575  61.452  1.00 98.84           H  
ATOM   1305  N   SER A  94       7.706 -10.923  63.607  1.00 98.94           N  
ATOM   1306  CA  SER A  94       7.285  -9.746  64.352  1.00 98.94           C  
ATOM   1307  C   SER A  94       5.928  -9.248  63.842  1.00 98.94           C  
ATOM   1308  O   SER A  94       5.530  -9.555  62.718  1.00 98.94           O  
ATOM   1309  CB  SER A  94       8.398  -8.677  64.291  1.00 98.94           C  
ATOM   1310  OG  SER A  94       8.585  -8.170  62.987  1.00 98.94           O  
ATOM   1311  H   SER A  94       7.421 -10.950  62.639  1.00 98.94           H  
ATOM   1312  HA  SER A  94       7.135 -10.034  65.392  1.00 98.94           H  
ATOM   1313  HB3 SER A  94       9.345  -9.078  64.644  1.00 98.94           H  
ATOM   1314  HB2 SER A  94       8.150  -7.847  64.949  1.00 98.94           H  
ATOM   1315  HG  SER A  94       8.963  -8.866  62.445  1.00 98.94           H  
ATOM   1316  N   GLY A  95       5.245  -8.494  64.708  1.00 98.95           N  
ATOM   1317  CA  GLY A  95       3.975  -7.856  64.401  1.00 98.95           C  
ATOM   1318  C   GLY A  95       3.879  -6.584  65.243  1.00 98.95           C  
ATOM   1319  O   GLY A  95       4.569  -6.438  66.255  1.00 98.95           O  
ATOM   1320  H   GLY A  95       5.642  -8.291  65.617  1.00 98.95           H  
ATOM   1321  HA3 GLY A  95       3.148  -8.522  64.621  1.00 98.95           H  
ATOM   1322  HA2 GLY A  95       3.907  -7.615  63.343  1.00 98.95           H  
ATOM   1323  N   ALA A  96       3.008  -5.662  64.812  1.00 98.98           N  
ATOM   1324  CA  ALA A  96       2.887  -4.329  65.389  1.00 98.98           C  
ATOM   1325  C   ALA A  96       1.586  -3.648  64.961  1.00 98.98           C  
ATOM   1326  O   ALA A  96       1.012  -3.987  63.924  1.00 98.98           O  
ATOM   1327  CB  ALA A  96       4.104  -3.476  64.978  1.00 98.98           C  
ATOM   1328  H   ALA A  96       2.457  -5.833  63.983  1.00 98.98           H  
ATOM   1329  HA  ALA A  96       2.855  -4.427  66.473  1.00 98.98           H  
ATOM   1330  HB1 ALA A  96       4.037  -2.466  65.383  1.00 98.98           H  
ATOM   1331  HB2 ALA A  96       5.038  -3.907  65.335  1.00 98.98           H  
ATOM   1332  HB3 ALA A  96       4.187  -3.394  63.895  1.00 98.98           H  
ATOM   1333  N   ILE A  97       1.185  -2.656  65.767  1.00 98.95           N  
ATOM   1334  CA  ILE A  97       0.080  -1.740  65.503  1.00 98.95           C  
ATOM   1335  C   ILE A  97       0.416  -0.334  66.048  1.00 98.95           C  
ATOM   1336  O   ILE A  97       1.246  -0.216  66.949  1.00 98.95           O  
ATOM   1337  CB  ILE A  97      -1.253  -2.222  66.135  1.00 98.95           C  
ATOM   1338  CG1 ILE A  97      -1.220  -2.422  67.669  1.00 98.95           C  
ATOM   1339  CG2 ILE A  97      -1.838  -3.459  65.430  1.00 98.95           C  
ATOM   1340  CD1 ILE A  97      -2.492  -1.891  68.327  1.00 98.95           C  
ATOM   1341  H   ILE A  97       1.734  -2.439  66.591  1.00 98.95           H  
ATOM   1342  HA  ILE A  97      -0.056  -1.661  64.429  1.00 98.95           H  
ATOM   1343  HB  ILE A  97      -1.971  -1.424  65.935  1.00 98.95           H  
ATOM   1344 HG13 ILE A  97      -0.374  -1.913  68.127  1.00 98.95           H  
ATOM   1345 HG12 ILE A  97      -1.079  -3.476  67.914  1.00 98.95           H  
ATOM   1346 HG21 ILE A  97      -2.850  -3.667  65.777  1.00 98.95           H  
ATOM   1347 HG22 ILE A  97      -1.890  -3.310  64.352  1.00 98.95           H  
ATOM   1348 HG23 ILE A  97      -1.239  -4.351  65.615  1.00 98.95           H  
ATOM   1349 HD11 ILE A  97      -2.489  -2.082  69.394  1.00 98.95           H  
ATOM   1350 HD12 ILE A  97      -2.559  -0.812  68.190  1.00 98.95           H  
ATOM   1351 HD13 ILE A  97      -3.389  -2.345  67.904  1.00 98.95           H  
ATOM   1352  N   ALA A  98      -0.230   0.709  65.501  1.00 98.92           N  
ATOM   1353  CA  ALA A  98      -0.040   2.093  65.944  1.00 98.92           C  
ATOM   1354  C   ALA A  98      -1.267   2.962  65.661  1.00 98.92           C  
ATOM   1355  O   ALA A  98      -2.003   2.700  64.711  1.00 98.92           O  
ATOM   1356  CB  ALA A  98       1.226   2.691  65.311  1.00 98.92           C  
ATOM   1357  H   ALA A  98      -0.896   0.566  64.755  1.00 98.92           H  
ATOM   1358  HA  ALA A  98       0.083   2.098  67.022  1.00 98.92           H  
ATOM   1359  HB1 ALA A  98       1.383   3.718  65.637  1.00 98.92           H  
ATOM   1360  HB2 ALA A  98       2.112   2.129  65.600  1.00 98.92           H  
ATOM   1361  HB3 ALA A  98       1.168   2.694  64.224  1.00 98.92           H  
ATOM   1362  N   GLY A  99      -1.439   4.004  66.489  1.00 98.49           N  
ATOM   1363  CA  GLY A  99      -2.462   5.037  66.332  1.00 98.49           C  
ATOM   1364  C   GLY A  99      -3.891   4.568  66.655  1.00 98.49           C  
ATOM   1365  O   GLY A  99      -4.827   5.282  66.295  1.00 98.49           O  
ATOM   1366  H   GLY A  99      -0.779   4.138  67.247  1.00 98.49           H  
ATOM   1367  HA3 GLY A  99      -2.433   5.429  65.314  1.00 98.49           H  
ATOM   1368  HA2 GLY A  99      -2.214   5.866  66.992  1.00 98.49           H  
ATOM   1369  N   VAL A 100      -4.080   3.399  67.298  1.00 98.67           N  
ATOM   1370  CA  VAL A 100      -5.407   2.875  67.645  1.00 98.67           C  
ATOM   1371  C   VAL A 100      -5.934   3.526  68.941  1.00 98.67           C  
ATOM   1372  O   VAL A 100      -5.150   3.743  69.865  1.00 98.67           O  
ATOM   1373  CB  VAL A 100      -5.414   1.326  67.812  1.00 98.67           C  
ATOM   1374  CG1 VAL A 100      -4.881   0.620  66.555  1.00 98.67           C  
ATOM   1375  CG2 VAL A 100      -4.726   0.771  69.074  1.00 98.67           C  
ATOM   1376  H   VAL A 100      -3.285   2.852  67.594  1.00 98.67           H  
ATOM   1377  HA  VAL A 100      -6.088   3.120  66.831  1.00 98.67           H  
ATOM   1378  HB  VAL A 100      -6.461   1.032  67.890  1.00 98.67           H  
ATOM   1379 HG11 VAL A 100      -5.052  -0.456  66.602  1.00 98.67           H  
ATOM   1380 HG12 VAL A 100      -5.377   0.992  65.660  1.00 98.67           H  
ATOM   1381 HG13 VAL A 100      -3.810   0.779  66.427  1.00 98.67           H  
ATOM   1382 HG21 VAL A 100      -4.705  -0.316  69.051  1.00 98.67           H  
ATOM   1383 HG22 VAL A 100      -3.696   1.115  69.143  1.00 98.67           H  
ATOM   1384 HG23 VAL A 100      -5.245   1.053  69.989  1.00 98.67           H  
ATOM   1385  N   ASP A 101      -7.245   3.816  68.988  1.00 98.10           N  
ATOM   1386  CA  ASP A 101      -7.889   4.488  70.125  1.00 98.10           C  
ATOM   1387  C   ASP A 101      -8.928   3.599  70.835  1.00 98.10           C  
ATOM   1388  O   ASP A 101      -9.560   4.096  71.764  1.00 98.10           O  
ATOM   1389  CB  ASP A 101      -8.468   5.883  69.740  1.00 98.10           C  
ATOM   1390  CG  ASP A 101      -9.725   6.000  68.849  1.00 98.10           C  
ATOM   1391  OD1 ASP A 101     -10.304   4.973  68.432  1.00 98.10           O1-
ATOM   1392  OD2 ASP A 101     -10.104   7.167  68.603  1.00 98.10           O  
ATOM   1393  H   ASP A 101      -7.833   3.639  68.181  1.00 98.10           H  
ATOM   1394  HA  ASP A 101      -7.147   4.687  70.900  1.00 98.10           H  
ATOM   1395  HB3 ASP A 101      -7.688   6.404  69.183  1.00 98.10           H  
ATOM   1396  HB2 ASP A 101      -8.616   6.474  70.645  1.00 98.10           H  
ATOM   1397  N   CYS A 102      -9.114   2.343  70.384  1.00 98.61           N  
ATOM   1398  CA  CYS A 102     -10.230   1.484  70.794  1.00 98.61           C  
ATOM   1399  C   CYS A 102      -9.805   0.066  71.223  1.00 98.61           C  
ATOM   1400  O   CYS A 102     -10.592  -0.591  71.902  1.00 98.61           O  
ATOM   1401  CB  CYS A 102     -11.327   1.458  69.707  1.00 98.61           C  
ATOM   1402  SG  CYS A 102     -10.860   0.458  68.261  1.00 98.61           S  
ATOM   1403  H   CYS A 102      -8.562   2.022  69.602  1.00 98.61           H  
ATOM   1404  HA  CYS A 102     -10.697   1.913  71.681  1.00 98.61           H  
ATOM   1405  HB3 CYS A 102     -11.573   2.470  69.383  1.00 98.61           H  
ATOM   1406  HB2 CYS A 102     -12.246   1.039  70.118  1.00 98.61           H  
ATOM   1407  HG  CYS A 102     -10.007   1.351  67.748  1.00 98.61           H  
ATOM   1408  N   VAL A 103      -8.605  -0.401  70.839  1.00 98.85           N  
ATOM   1409  CA  VAL A 103      -8.111  -1.739  71.183  1.00 98.85           C  
ATOM   1410  C   VAL A 103      -7.616  -1.742  72.642  1.00 98.85           C  
ATOM   1411  O   VAL A 103      -6.690  -0.991  72.952  1.00 98.85           O  
ATOM   1412  CB  VAL A 103      -6.938  -2.159  70.252  1.00 98.85           C  
ATOM   1413  CG1 VAL A 103      -6.303  -3.518  70.609  1.00 98.85           C  
ATOM   1414  CG2 VAL A 103      -7.361  -2.163  68.770  1.00 98.85           C  
ATOM   1415  H   VAL A 103      -7.985   0.182  70.296  1.00 98.85           H  
ATOM   1416  HA  VAL A 103      -8.921  -2.463  71.073  1.00 98.85           H  
ATOM   1417  HB  VAL A 103      -6.150  -1.415  70.357  1.00 98.85           H  
ATOM   1418 HG11 VAL A 103      -5.486  -3.741  69.926  1.00 98.85           H  
ATOM   1419 HG12 VAL A 103      -5.874  -3.529  71.610  1.00 98.85           H  
ATOM   1420 HG13 VAL A 103      -7.029  -4.329  70.543  1.00 98.85           H  
ATOM   1421 HG21 VAL A 103      -6.538  -2.471  68.123  1.00 98.85           H  
ATOM   1422 HG22 VAL A 103      -8.191  -2.848  68.600  1.00 98.85           H  
ATOM   1423 HG23 VAL A 103      -7.675  -1.174  68.435  1.00 98.85           H  
ATOM   1424  N   ARG A 104      -8.252  -2.562  73.503  1.00 98.86           N  
ATOM   1425  CA  ARG A 104      -7.986  -2.630  74.947  1.00 98.86           C  
ATOM   1426  C   ARG A 104      -6.521  -2.942  75.295  1.00 98.86           C  
ATOM   1427  O   ARG A 104      -5.954  -2.275  76.161  1.00 98.86           O  
ATOM   1428  CB  ARG A 104      -8.930  -3.650  75.623  1.00 98.86           C  
ATOM   1429  CG  ARG A 104      -8.754  -3.739  77.155  1.00 98.86           C  
ATOM   1430  CD  ARG A 104      -9.573  -4.861  77.797  1.00 98.86           C  
ATOM   1431  NE  ARG A 104      -9.187  -5.072  79.203  1.00 98.86           N  
ATOM   1432  CZ  ARG A 104      -9.882  -5.714  80.159  1.00 98.86           C  
ATOM   1433  NH1 ARG A 104     -11.080  -6.272  79.921  1.00 98.86           N  
ATOM   1434  NH2 ARG A 104      -9.352  -5.802  81.385  1.00 98.86           N1+
ATOM   1435  H   ARG A 104      -9.003  -3.151  73.166  1.00 98.86           H  
ATOM   1436  HA  ARG A 104      -8.226  -1.651  75.360  1.00 98.86           H  
ATOM   1437  HB3 ARG A 104      -8.755  -4.636  75.192  1.00 98.86           H  
ATOM   1438  HB2 ARG A 104      -9.967  -3.402  75.392  1.00 98.86           H  
ATOM   1439  HG3 ARG A 104      -9.125  -2.791  77.543  1.00 98.86           H  
ATOM   1440  HG2 ARG A 104      -7.716  -3.806  77.482  1.00 98.86           H  
ATOM   1441  HD3 ARG A 104      -9.537  -5.780  77.213  1.00 98.86           H  
ATOM   1442  HD2 ARG A 104     -10.610  -4.528  77.823  1.00 98.86           H  
ATOM   1443  HE  ARG A 104      -8.270  -4.723  79.453  1.00 98.86           H  
ATOM   1444 HH12 ARG A 104     -11.590  -6.743  80.653  1.00 98.86           H  
ATOM   1445 HH11 ARG A 104     -11.464  -6.251  78.983  1.00 98.86           H  
ATOM   1446 HH22 ARG A 104      -9.846  -6.270  82.130  1.00 98.86           H  
ATOM   1447 HH21 ARG A 104      -8.433  -5.419  81.564  1.00 98.86           H  
ATOM   1448  N   ASN A 105      -5.962  -3.958  74.618  1.00 98.94           N  
ATOM   1449  CA  ASN A 105      -4.621  -4.479  74.861  1.00 98.94           C  
ATOM   1450  C   ASN A 105      -3.843  -4.493  73.533  1.00 98.94           C  
ATOM   1451  O   ASN A 105      -3.903  -5.495  72.818  1.00 98.94           O  
ATOM   1452  CB  ASN A 105      -4.726  -5.889  75.491  1.00 98.94           C  
ATOM   1453  CG  ASN A 105      -5.279  -5.878  76.919  1.00 98.94           C  
ATOM   1454  ND2 ASN A 105      -4.494  -5.370  77.870  1.00 98.94           N  
ATOM   1455  OD1 ASN A 105      -6.398  -6.326  77.157  1.00 98.94           O  
ATOM   1456  H   ASN A 105      -6.503  -4.437  73.913  1.00 98.94           H  
ATOM   1457  HA  ASN A 105      -4.117  -3.838  75.583  1.00 98.94           H  
ATOM   1458  HB3 ASN A 105      -3.739  -6.349  75.531  1.00 98.94           H  
ATOM   1459  HB2 ASN A 105      -5.344  -6.537  74.869  1.00 98.94           H  
ATOM   1460 HD22 ASN A 105      -4.826  -5.303  78.825  1.00 98.94           H  
ATOM   1461 HD21 ASN A 105      -3.573  -5.019  77.638  1.00 98.94           H  
ATOM   1462  N   PRO A 106      -3.136  -3.380  73.217  1.00 98.93           N  
ATOM   1463  CA  PRO A 106      -2.290  -3.253  72.015  1.00 98.93           C  
ATOM   1464  C   PRO A 106      -1.274  -4.370  71.702  1.00 98.93           C  
ATOM   1465  O   PRO A 106      -1.061  -4.637  70.520  1.00 98.93           O  
ATOM   1466  CB  PRO A 106      -1.583  -1.907  72.217  1.00 98.93           C  
ATOM   1467  CG  PRO A 106      -2.576  -1.075  72.997  1.00 98.93           C  
ATOM   1468  CD  PRO A 106      -3.246  -2.089  73.906  1.00 98.93           C  
ATOM   1469  HA  PRO A 106      -2.990  -3.185  71.184  1.00 98.93           H  
ATOM   1470  HB3 PRO A 106      -1.280  -1.427  71.285  1.00 98.93           H  
ATOM   1471  HB2 PRO A 106      -0.690  -2.041  72.826  1.00 98.93           H  
ATOM   1472  HG3 PRO A 106      -3.311  -0.652  72.311  1.00 98.93           H  
ATOM   1473  HG2 PRO A 106      -2.109  -0.267  73.559  1.00 98.93           H  
ATOM   1474  HD2 PRO A 106      -2.733  -2.129  74.865  1.00 98.93           H  
ATOM   1475  HD3 PRO A 106      -4.275  -1.787  74.088  1.00 98.93           H  
ATOM   1476  N   VAL A 107      -0.674  -5.007  72.725  1.00 98.98           N  
ATOM   1477  CA  VAL A 107       0.292  -6.101  72.549  1.00 98.98           C  
ATOM   1478  C   VAL A 107      -0.350  -7.403  72.029  1.00 98.98           C  
ATOM   1479  O   VAL A 107       0.320  -8.154  71.319  1.00 98.98           O  
ATOM   1480  CB  VAL A 107       1.074  -6.412  73.856  1.00 98.98           C  
ATOM   1481  CG1 VAL A 107       0.266  -7.159  74.940  1.00 98.98           C  
ATOM   1482  CG2 VAL A 107       2.391  -7.166  73.592  1.00 98.98           C  
ATOM   1483  H   VAL A 107      -0.848  -4.710  73.679  1.00 98.98           H  
ATOM   1484  HA  VAL A 107       1.014  -5.768  71.802  1.00 98.98           H  
ATOM   1485  HB  VAL A 107       1.351  -5.443  74.265  1.00 98.98           H  
ATOM   1486 HG11 VAL A 107       0.786  -7.138  75.897  1.00 98.98           H  
ATOM   1487 HG12 VAL A 107      -0.715  -6.713  75.089  1.00 98.98           H  
ATOM   1488 HG13 VAL A 107       0.112  -8.208  74.686  1.00 98.98           H  
ATOM   1489 HG21 VAL A 107       2.947  -7.301  74.518  1.00 98.98           H  
ATOM   1490 HG22 VAL A 107       2.223  -8.159  73.174  1.00 98.98           H  
ATOM   1491 HG23 VAL A 107       3.031  -6.615  72.901  1.00 98.98           H  
ATOM   1492  N   LEU A 108      -1.639  -7.624  72.348  1.00 98.95           N  
ATOM   1493  CA  LEU A 108      -2.426  -8.731  71.811  1.00 98.95           C  
ATOM   1494  C   LEU A 108      -2.741  -8.526  70.321  1.00 98.95           C  
ATOM   1495  O   LEU A 108      -2.743  -9.513  69.593  1.00 98.95           O  
ATOM   1496  CB  LEU A 108      -3.726  -8.942  72.621  1.00 98.95           C  
ATOM   1497  CG  LEU A 108      -3.541  -9.227  74.130  1.00 98.95           C  
ATOM   1498  CD1 LEU A 108      -4.909  -9.390  74.825  1.00 98.95           C  
ATOM   1499  CD2 LEU A 108      -2.606 -10.418  74.424  1.00 98.95           C  
ATOM   1500  H   LEU A 108      -2.134  -6.956  72.923  1.00 98.95           H  
ATOM   1501  HA  LEU A 108      -1.820  -9.636  71.882  1.00 98.95           H  
ATOM   1502  HB3 LEU A 108      -4.279  -9.774  72.181  1.00 98.95           H  
ATOM   1503  HB2 LEU A 108      -4.369  -8.069  72.501  1.00 98.95           H  
ATOM   1504  HG  LEU A 108      -3.072  -8.345  74.567  1.00 98.95           H  
ATOM   1505 HD11 LEU A 108      -4.957  -8.794  75.736  1.00 98.95           H  
ATOM   1506 HD12 LEU A 108      -5.732  -9.064  74.188  1.00 98.95           H  
ATOM   1507 HD13 LEU A 108      -5.117 -10.423  75.103  1.00 98.95           H  
ATOM   1508 HD21 LEU A 108      -2.994 -11.075  75.202  1.00 98.95           H  
ATOM   1509 HD22 LEU A 108      -2.432 -11.038  73.545  1.00 98.95           H  
ATOM   1510 HD23 LEU A 108      -1.639 -10.057  74.772  1.00 98.95           H  
ATOM   1511  N   ALA A 109      -2.949  -7.268  69.888  1.00 98.95           N  
ATOM   1512  CA  ALA A 109      -3.124  -6.898  68.480  1.00 98.95           C  
ATOM   1513  C   ALA A 109      -1.824  -6.958  67.673  1.00 98.95           C  
ATOM   1514  O   ALA A 109      -1.869  -7.398  66.527  1.00 98.95           O  
ATOM   1515  CB  ALA A 109      -3.787  -5.519  68.377  1.00 98.95           C  
ATOM   1516  H   ALA A 109      -2.922  -6.505  70.550  1.00 98.95           H  
ATOM   1517  HA  ALA A 109      -3.790  -7.623  68.013  1.00 98.95           H  
ATOM   1518  HB1 ALA A 109      -3.898  -5.207  67.339  1.00 98.95           H  
ATOM   1519  HB2 ALA A 109      -4.784  -5.547  68.812  1.00 98.95           H  
ATOM   1520  HB3 ALA A 109      -3.214  -4.753  68.899  1.00 98.95           H  
ATOM   1521  N   ALA A 110      -0.693  -6.583  68.292  1.00 98.97           N  
ATOM   1522  CA  ALA A 110       0.646  -6.764  67.733  1.00 98.97           C  
ATOM   1523  C   ALA A 110       0.992  -8.247  67.513  1.00 98.97           C  
ATOM   1524  O   ALA A 110       1.516  -8.587  66.456  1.00 98.97           O  
ATOM   1525  CB  ALA A 110       1.677  -6.093  68.648  1.00 98.97           C  
ATOM   1526  H   ALA A 110      -0.740  -6.199  69.227  1.00 98.97           H  
ATOM   1527  HA  ALA A 110       0.676  -6.264  66.763  1.00 98.97           H  
ATOM   1528  HB1 ALA A 110       2.683  -6.266  68.275  1.00 98.97           H  
ATOM   1529  HB2 ALA A 110       1.519  -5.015  68.701  1.00 98.97           H  
ATOM   1530  HB3 ALA A 110       1.639  -6.488  69.662  1.00 98.97           H  
ATOM   1531  N   ARG A 111       0.648  -9.107  68.486  1.00 98.96           N  
ATOM   1532  CA  ARG A 111       0.813 -10.557  68.393  1.00 98.96           C  
ATOM   1533  C   ARG A 111      -0.131 -11.218  67.375  1.00 98.96           C  
ATOM   1534  O   ARG A 111       0.281 -12.175  66.723  1.00 98.96           O  
ATOM   1535  CB  ARG A 111       0.709 -11.181  69.800  1.00 98.96           C  
ATOM   1536  CG  ARG A 111       0.829 -12.713  69.791  1.00 98.96           C  
ATOM   1537  CD  ARG A 111       1.098 -13.322  71.166  1.00 98.96           C  
ATOM   1538  NE  ARG A 111       1.370 -14.759  71.035  1.00 98.96           N  
ATOM   1539  CZ  ARG A 111       1.780 -15.617  71.981  1.00 98.96           C  
ATOM   1540  NH1 ARG A 111       1.992 -15.232  73.243  1.00 98.96           N  
ATOM   1541  NH2 ARG A 111       1.983 -16.895  71.645  1.00 98.96           N1+
ATOM   1542  H   ARG A 111       0.236  -8.757  69.341  1.00 98.96           H  
ATOM   1543  HA  ARG A 111       1.821 -10.753  68.024  1.00 98.96           H  
ATOM   1544  HB3 ARG A 111      -0.240 -10.905  70.261  1.00 98.96           H  
ATOM   1545  HB2 ARG A 111       1.485 -10.755  70.437  1.00 98.96           H  
ATOM   1546  HG3 ARG A 111       1.565 -13.060  69.065  1.00 98.96           H  
ATOM   1547  HG2 ARG A 111      -0.133 -13.095  69.446  1.00 98.96           H  
ATOM   1548  HD3 ARG A 111       0.192 -13.248  71.768  1.00 98.96           H  
ATOM   1549  HD2 ARG A 111       1.887 -12.788  71.690  1.00 98.96           H  
ATOM   1550  HE  ARG A 111       1.210 -15.145  70.110  1.00 98.96           H  
ATOM   1551 HH12 ARG A 111       2.295 -15.914  73.927  1.00 98.96           H  
ATOM   1552 HH11 ARG A 111       1.885 -14.262  73.505  1.00 98.96           H  
ATOM   1553 HH22 ARG A 111       2.293 -17.560  72.344  1.00 98.96           H  
ATOM   1554 HH21 ARG A 111       1.834 -17.198  70.690  1.00 98.96           H  
ATOM   1555  N   LYS A 112      -1.359 -10.696  67.234  1.00 98.88           N  
ATOM   1556  CA  LYS A 112      -2.339 -11.211  66.280  1.00 98.88           C  
ATOM   1557  C   LYS A 112      -1.952 -10.866  64.828  1.00 98.88           C  
ATOM   1558  O   LYS A 112      -2.208 -11.679  63.943  1.00 98.88           O  
ATOM   1559  CB  LYS A 112      -3.746 -10.704  66.667  1.00 98.88           C  
ATOM   1560  CG  LYS A 112      -4.921 -11.604  66.247  1.00 98.88           C  
ATOM   1561  CD  LYS A 112      -4.914 -12.973  66.960  1.00 98.88           C  
ATOM   1562  CE  LYS A 112      -6.244 -13.737  66.845  1.00 98.88           C  
ATOM   1563  NZ  LYS A 112      -6.133 -15.112  67.365  1.00 98.88           N1+
ATOM   1564  H   LYS A 112      -1.652  -9.922  67.816  1.00 98.88           H  
ATOM   1565  HA  LYS A 112      -2.320 -12.298  66.361  1.00 98.88           H  
ATOM   1566  HB3 LYS A 112      -3.892  -9.680  66.319  1.00 98.88           H  
ATOM   1567  HB2 LYS A 112      -3.820 -10.646  67.749  1.00 98.88           H  
ATOM   1568  HG3 LYS A 112      -4.925 -11.741  65.165  1.00 98.88           H  
ATOM   1569  HG2 LYS A 112      -5.842 -11.078  66.495  1.00 98.88           H  
ATOM   1570  HD3 LYS A 112      -4.673 -12.831  68.015  1.00 98.88           H  
ATOM   1571  HD2 LYS A 112      -4.110 -13.587  66.555  1.00 98.88           H  
ATOM   1572  HE3 LYS A 112      -6.572 -13.796  65.809  1.00 98.88           H  
ATOM   1573  HE2 LYS A 112      -7.023 -13.212  67.398  1.00 98.88           H  
ATOM   1574  HZ1 LYS A 112      -5.453 -15.626  66.816  1.00 98.88           H  
ATOM   1575  HZ2 LYS A 112      -5.837 -15.090  68.330  1.00 98.88           H  
ATOM   1576  HZ3 LYS A 112      -7.028 -15.574  67.296  1.00 98.88           H  
ATOM   1577  N   VAL A 113      -1.293  -9.709  64.615  1.00 98.84           N  
ATOM   1578  CA  VAL A 113      -0.679  -9.308  63.343  1.00 98.84           C  
ATOM   1579  C   VAL A 113       0.516 -10.207  62.962  1.00 98.84           C  
ATOM   1580  O   VAL A 113       0.629 -10.575  61.794  1.00 98.84           O  
ATOM   1581  CB  VAL A 113      -0.249  -7.806  63.363  1.00 98.84           C  
ATOM   1582  CG1 VAL A 113       0.757  -7.367  62.273  1.00 98.84           C  
ATOM   1583  CG2 VAL A 113      -1.487  -6.895  63.288  1.00 98.84           C  
ATOM   1584  H   VAL A 113      -1.142  -9.080  65.392  1.00 98.84           H  
ATOM   1585  HA  VAL A 113      -1.432  -9.433  62.563  1.00 98.84           H  
ATOM   1586  HB  VAL A 113       0.228  -7.607  64.323  1.00 98.84           H  
ATOM   1587 HG11 VAL A 113       0.944  -6.294  62.320  1.00 98.84           H  
ATOM   1588 HG12 VAL A 113       1.726  -7.852  62.381  1.00 98.84           H  
ATOM   1589 HG13 VAL A 113       0.381  -7.590  61.274  1.00 98.84           H  
ATOM   1590 HG21 VAL A 113      -1.216  -5.845  63.394  1.00 98.84           H  
ATOM   1591 HG22 VAL A 113      -2.003  -7.015  62.336  1.00 98.84           H  
ATOM   1592 HG23 VAL A 113      -2.210  -7.123  64.068  1.00 98.84           H  
ATOM   1593  N   MET A 114       1.352 -10.579  63.949  1.00 98.75           N  
ATOM   1594  CA  MET A 114       2.481 -11.500  63.781  1.00 98.75           C  
ATOM   1595  C   MET A 114       2.040 -12.908  63.341  1.00 98.75           C  
ATOM   1596  O   MET A 114       2.654 -13.475  62.438  1.00 98.75           O  
ATOM   1597  CB  MET A 114       3.287 -11.556  65.099  1.00 98.75           C  
ATOM   1598  CG  MET A 114       4.527 -12.470  65.085  1.00 98.75           C  
ATOM   1599  SD  MET A 114       5.498 -12.428  66.617  1.00 98.75           S  
ATOM   1600  CE  MET A 114       4.346 -13.266  67.738  1.00 98.75           C  
ATOM   1601  H   MET A 114       1.197 -10.230  64.885  1.00 98.75           H  
ATOM   1602  HA  MET A 114       3.127 -11.090  63.002  1.00 98.75           H  
ATOM   1603  HB3 MET A 114       2.625 -11.888  65.892  1.00 98.75           H  
ATOM   1604  HB2 MET A 114       3.596 -10.557  65.396  1.00 98.75           H  
ATOM   1605  HG3 MET A 114       5.180 -12.178  64.264  1.00 98.75           H  
ATOM   1606  HG2 MET A 114       4.247 -13.508  64.904  1.00 98.75           H  
ATOM   1607  HE1 MET A 114       4.734 -13.258  68.754  1.00 98.75           H  
ATOM   1608  HE2 MET A 114       3.385 -12.760  67.756  1.00 98.75           H  
ATOM   1609  HE3 MET A 114       4.191 -14.300  67.430  1.00 98.75           H  
ATOM   1610  N   GLU A 115       1.004 -13.439  64.013  1.00 98.37           N  
ATOM   1611  CA  GLU A 115       0.554 -14.824  63.896  1.00 98.37           C  
ATOM   1612  C   GLU A 115      -0.444 -15.075  62.756  1.00 98.37           C  
ATOM   1613  O   GLU A 115      -0.287 -16.073  62.052  1.00 98.37           O  
ATOM   1614  CB  GLU A 115      -0.017 -15.287  65.249  1.00 98.37           C  
ATOM   1615  CG  GLU A 115       1.086 -15.444  66.320  1.00 98.37           C  
ATOM   1616  CD  GLU A 115       0.592 -15.918  67.694  1.00 98.37           C  
ATOM   1617  OE1 GLU A 115       1.415 -16.552  68.389  1.00 98.37           O1-
ATOM   1618  OE2 GLU A 115      -0.569 -15.624  68.058  1.00 98.37           O  
ATOM   1619  H   GLU A 115       0.569 -12.898  64.749  1.00 98.37           H  
ATOM   1620  HA  GLU A 115       1.423 -15.449  63.693  1.00 98.37           H  
ATOM   1621  HB3 GLU A 115      -0.549 -16.233  65.132  1.00 98.37           H  
ATOM   1622  HB2 GLU A 115      -0.761 -14.562  65.586  1.00 98.37           H  
ATOM   1623  HG3 GLU A 115       1.607 -14.498  66.466  1.00 98.37           H  
ATOM   1624  HG2 GLU A 115       1.836 -16.147  65.953  1.00 98.37           H  
ATOM   1625  N   GLU A 116      -1.451 -14.197  62.612  1.00 97.71           N  
ATOM   1626  CA  GLU A 116      -2.620 -14.422  61.752  1.00 97.71           C  
ATOM   1627  C   GLU A 116      -2.602 -13.600  60.452  1.00 97.71           C  
ATOM   1628  O   GLU A 116      -3.536 -13.745  59.662  1.00 97.71           O  
ATOM   1629  CB  GLU A 116      -3.912 -14.104  62.537  1.00 97.71           C  
ATOM   1630  CG  GLU A 116      -4.050 -14.765  63.926  1.00 97.71           C  
ATOM   1631  CD  GLU A 116      -4.301 -16.282  63.965  1.00 97.71           C  
ATOM   1632  OE1 GLU A 116      -4.370 -16.790  65.106  1.00 97.71           O1-
ATOM   1633  OE2 GLU A 116      -4.454 -16.909  62.894  1.00 97.71           O  
ATOM   1634  H   GLU A 116      -1.501 -13.388  63.217  1.00 97.71           H  
ATOM   1635  HA  GLU A 116      -2.657 -15.468  61.448  1.00 97.71           H  
ATOM   1636  HB3 GLU A 116      -4.776 -14.385  61.933  1.00 97.71           H  
ATOM   1637  HB2 GLU A 116      -4.005 -13.025  62.664  1.00 97.71           H  
ATOM   1638  HG3 GLU A 116      -4.899 -14.297  64.414  1.00 97.71           H  
ATOM   1639  HG2 GLU A 116      -3.186 -14.531  64.548  1.00 97.71           H  
ATOM   1640  N   SER A 117      -1.574 -12.762  60.244  1.00 95.02           N  
ATOM   1641  CA  SER A 117      -1.412 -11.947  59.040  1.00 95.02           C  
ATOM   1642  C   SER A 117      -0.044 -12.221  58.397  1.00 95.02           C  
ATOM   1643  O   SER A 117       0.895 -12.646  59.072  1.00 95.02           O  
ATOM   1644  CB  SER A 117      -1.685 -10.456  59.383  1.00 95.02           C  
ATOM   1645  OG  SER A 117      -0.548  -9.617  59.393  1.00 95.02           O  
ATOM   1646  H   SER A 117      -0.830 -12.699  60.926  1.00 95.02           H  
ATOM   1647  HA  SER A 117      -2.157 -12.245  58.299  1.00 95.02           H  
ATOM   1648  HB3 SER A 117      -2.168 -10.365  60.354  1.00 95.02           H  
ATOM   1649  HB2 SER A 117      -2.384 -10.040  58.657  1.00 95.02           H  
ATOM   1650  HG  SER A 117       0.012  -9.871  60.136  1.00 95.02           H  
ATOM   1651  N   LYS A 118       0.030 -11.923  57.091  1.00 92.22           N  
ATOM   1652  CA  LYS A 118       1.252 -11.959  56.284  1.00 92.22           C  
ATOM   1653  C   LYS A 118       2.156 -10.728  56.510  1.00 92.22           C  
ATOM   1654  O   LYS A 118       3.254 -10.694  55.957  1.00 92.22           O  
ATOM   1655  CB  LYS A 118       0.853 -12.053  54.794  1.00 92.22           C  
ATOM   1656  CG  LYS A 118       0.027 -13.305  54.446  1.00 92.22           C  
ATOM   1657  CD  LYS A 118      -0.298 -13.400  52.948  1.00 92.22           C  
ATOM   1658  CE  LYS A 118      -1.186 -14.611  52.619  1.00 92.22           C  
ATOM   1659  NZ  LYS A 118      -1.470 -14.707  51.176  1.00 92.22           N1+
ATOM   1660  H   LYS A 118      -0.793 -11.578  56.619  1.00 92.22           H  
ATOM   1661  HA  LYS A 118       1.829 -12.846  56.551  1.00 92.22           H  
ATOM   1662  HB3 LYS A 118       1.754 -12.055  54.178  1.00 92.22           H  
ATOM   1663  HB2 LYS A 118       0.294 -11.161  54.507  1.00 92.22           H  
ATOM   1664  HG3 LYS A 118      -0.907 -13.301  55.010  1.00 92.22           H  
ATOM   1665  HG2 LYS A 118       0.570 -14.197  54.760  1.00 92.22           H  
ATOM   1666  HD3 LYS A 118       0.636 -13.460  52.386  1.00 92.22           H  
ATOM   1667  HD2 LYS A 118      -0.789 -12.479  52.628  1.00 92.22           H  
ATOM   1668  HE3 LYS A 118      -2.131 -14.542  53.158  1.00 92.22           H  
ATOM   1669  HE2 LYS A 118      -0.700 -15.533  52.940  1.00 92.22           H  
ATOM   1670  HZ1 LYS A 118      -0.605 -14.810  50.666  1.00 92.22           H  
ATOM   1671  HZ2 LYS A 118      -2.059 -15.510  51.002  1.00 92.22           H  
ATOM   1672  HZ3 LYS A 118      -1.945 -13.871  50.868  1.00 92.22           H  
ATOM   1673  N   HIS A 119       1.667  -9.741  57.280  1.00 96.53           N  
ATOM   1674  CA  HIS A 119       2.253  -8.417  57.464  1.00 96.53           C  
ATOM   1675  C   HIS A 119       2.840  -8.245  58.873  1.00 96.53           C  
ATOM   1676  O   HIS A 119       2.489  -8.987  59.791  1.00 96.53           O  
ATOM   1677  CB  HIS A 119       1.165  -7.367  57.166  1.00 96.53           C  
ATOM   1678  CG  HIS A 119       0.492  -7.538  55.822  1.00 96.53           C  
ATOM   1679  CD2 HIS A 119      -0.822  -7.757  55.473  1.00 96.53           C  
ATOM   1680  ND1 HIS A 119       1.193  -7.536  54.629  1.00 96.53           N  
ATOM   1681  CE1 HIS A 119       0.306  -7.719  53.647  1.00 96.53           C  
ATOM   1682  NE2 HIS A 119      -0.939  -7.856  54.085  1.00 96.53           N  
ATOM   1683  H   HIS A 119       0.776  -9.877  57.738  1.00 96.53           H  
ATOM   1684  HA  HIS A 119       3.056  -8.278  56.747  1.00 96.53           H  
ATOM   1685  HB3 HIS A 119       1.590  -6.363  57.204  1.00 96.53           H  
ATOM   1686  HB2 HIS A 119       0.395  -7.400  57.936  1.00 96.53           H  
ATOM   1687  HD2 HIS A 119      -1.687  -7.860  56.108  1.00 96.53           H  
ATOM   1688  HD1 HIS A 119       2.194  -7.415  54.524  1.00 96.53           H  
ATOM   1689  HE1 HIS A 119       0.575  -7.755  52.602  1.00 96.53           H  
ATOM   1690  N   VAL A 120       3.741  -7.258  58.998  1.00 98.66           N  
ATOM   1691  CA  VAL A 120       4.509  -6.968  60.211  1.00 98.66           C  
ATOM   1692  C   VAL A 120       4.044  -5.678  60.922  1.00 98.66           C  
ATOM   1693  O   VAL A 120       4.354  -5.520  62.101  1.00 98.66           O  
ATOM   1694  CB  VAL A 120       6.032  -6.886  59.865  1.00 98.66           C  
ATOM   1695  CG1 VAL A 120       6.945  -6.195  60.898  1.00 98.66           C  
ATOM   1696  CG2 VAL A 120       6.594  -8.289  59.572  1.00 98.66           C  
ATOM   1697  H   VAL A 120       3.972  -6.700  58.189  1.00 98.66           H  
ATOM   1698  HA  VAL A 120       4.375  -7.777  60.932  1.00 98.66           H  
ATOM   1699  HB  VAL A 120       6.128  -6.315  58.941  1.00 98.66           H  
ATOM   1700 HG11 VAL A 120       7.996  -6.336  60.645  1.00 98.66           H  
ATOM   1701 HG12 VAL A 120       6.770  -5.120  60.940  1.00 98.66           H  
ATOM   1702 HG13 VAL A 120       6.790  -6.600  61.897  1.00 98.66           H  
ATOM   1703 HG21 VAL A 120       7.614  -8.233  59.193  1.00 98.66           H  
ATOM   1704 HG22 VAL A 120       6.615  -8.905  60.469  1.00 98.66           H  
ATOM   1705 HG23 VAL A 120       5.996  -8.817  58.830  1.00 98.66           H  
ATOM   1706  N   PHE A 121       3.305  -4.782  60.244  1.00 98.87           N  
ATOM   1707  CA  PHE A 121       2.878  -3.516  60.843  1.00 98.87           C  
ATOM   1708  C   PHE A 121       1.604  -2.984  60.174  1.00 98.87           C  
ATOM   1709  O   PHE A 121       1.546  -2.916  58.947  1.00 98.87           O  
ATOM   1710  CB  PHE A 121       4.058  -2.508  60.818  1.00 98.87           C  
ATOM   1711  CG  PHE A 121       3.838  -1.132  61.432  1.00 98.87           C  
ATOM   1712  CD1 PHE A 121       4.526  -0.017  60.910  1.00 98.87           C  
ATOM   1713  CD2 PHE A 121       3.115  -0.972  62.633  1.00 98.87           C  
ATOM   1714  CE1 PHE A 121       4.405   1.227  61.515  1.00 98.87           C  
ATOM   1715  CE2 PHE A 121       3.025   0.273  63.236  1.00 98.87           C  
ATOM   1716  CZ  PHE A 121       3.660   1.372  62.677  1.00 98.87           C  
ATOM   1717  H   PHE A 121       3.045  -4.942  59.281  1.00 98.87           H  
ATOM   1718  HA  PHE A 121       2.624  -3.717  61.884  1.00 98.87           H  
ATOM   1719  HB3 PHE A 121       4.378  -2.375  59.783  1.00 98.87           H  
ATOM   1720  HB2 PHE A 121       4.916  -2.935  61.338  1.00 98.87           H  
ATOM   1721  HD1 PHE A 121       5.143  -0.125  60.031  1.00 98.87           H  
ATOM   1722  HD2 PHE A 121       2.617  -1.809  63.093  1.00 98.87           H  
ATOM   1723  HE1 PHE A 121       4.896   2.085  61.085  1.00 98.87           H  
ATOM   1724  HE2 PHE A 121       2.454   0.382  64.144  1.00 98.87           H  
ATOM   1725  HZ  PHE A 121       3.580   2.340  63.149  1.00 98.87           H  
ATOM   1726  N   PHE A 122       0.631  -2.595  61.015  1.00 98.84           N  
ATOM   1727  CA  PHE A 122      -0.595  -1.884  60.646  1.00 98.84           C  
ATOM   1728  C   PHE A 122      -0.669  -0.530  61.370  1.00 98.84           C  
ATOM   1729  O   PHE A 122      -0.029  -0.360  62.406  1.00 98.84           O  
ATOM   1730  CB  PHE A 122      -1.827  -2.737  61.002  1.00 98.84           C  
ATOM   1731  CG  PHE A 122      -2.140  -3.851  60.028  1.00 98.84           C  
ATOM   1732  CD1 PHE A 122      -2.916  -3.580  58.883  1.00 98.84           C  
ATOM   1733  CD2 PHE A 122      -1.554  -5.123  60.178  1.00 98.84           C  
ATOM   1734  CE1 PHE A 122      -3.165  -4.586  57.963  1.00 98.84           C  
ATOM   1735  CE2 PHE A 122      -1.832  -6.123  59.258  1.00 98.84           C  
ATOM   1736  CZ  PHE A 122      -2.640  -5.856  58.161  1.00 98.84           C  
ATOM   1737  H   PHE A 122       0.775  -2.703  62.009  1.00 98.84           H  
ATOM   1738  HA  PHE A 122      -0.598  -1.689  59.577  1.00 98.84           H  
ATOM   1739  HB3 PHE A 122      -2.716  -2.108  61.036  1.00 98.84           H  
ATOM   1740  HB2 PHE A 122      -1.719  -3.160  62.002  1.00 98.84           H  
ATOM   1741  HD1 PHE A 122      -3.333  -2.596  58.727  1.00 98.84           H  
ATOM   1742  HD2 PHE A 122      -0.907  -5.324  61.017  1.00 98.84           H  
ATOM   1743  HE1 PHE A 122      -3.776  -4.378  57.098  1.00 98.84           H  
ATOM   1744  HE2 PHE A 122      -1.419  -7.110  59.396  1.00 98.84           H  
ATOM   1745  HZ  PHE A 122      -2.860  -6.637  57.454  1.00 98.84           H  
ATOM   1746  N   VAL A 123      -1.468   0.406  60.833  1.00 98.78           N  
ATOM   1747  CA  VAL A 123      -1.684   1.727  61.429  1.00 98.78           C  
ATOM   1748  C   VAL A 123      -3.153   2.167  61.289  1.00 98.78           C  
ATOM   1749  O   VAL A 123      -3.833   1.763  60.343  1.00 98.78           O  
ATOM   1750  CB  VAL A 123      -0.765   2.827  60.808  1.00 98.78           C  
ATOM   1751  CG1 VAL A 123       0.728   2.486  60.949  1.00 98.78           C  
ATOM   1752  CG2 VAL A 123      -1.092   3.249  59.359  1.00 98.78           C  
ATOM   1753  H   VAL A 123      -1.950   0.227  59.962  1.00 98.78           H  
ATOM   1754  HA  VAL A 123      -1.473   1.667  62.496  1.00 98.78           H  
ATOM   1755  HB  VAL A 123      -0.907   3.724  61.412  1.00 98.78           H  
ATOM   1756 HG11 VAL A 123       1.357   3.289  60.570  1.00 98.78           H  
ATOM   1757 HG12 VAL A 123       0.994   2.321  61.991  1.00 98.78           H  
ATOM   1758 HG13 VAL A 123       0.994   1.587  60.393  1.00 98.78           H  
ATOM   1759 HG21 VAL A 123      -0.370   3.981  58.994  1.00 98.78           H  
ATOM   1760 HG22 VAL A 123      -1.061   2.402  58.679  1.00 98.78           H  
ATOM   1761 HG23 VAL A 123      -2.075   3.712  59.274  1.00 98.78           H  
ATOM   1762  N   GLY A 124      -3.584   3.025  62.232  1.00 97.11           N  
ATOM   1763  CA  GLY A 124      -4.867   3.731  62.248  1.00 97.11           C  
ATOM   1764  C   GLY A 124      -6.067   2.776  62.274  1.00 97.11           C  
ATOM   1765  O   GLY A 124      -6.045   1.757  62.963  1.00 97.11           O  
ATOM   1766  H   GLY A 124      -2.957   3.243  62.996  1.00 97.11           H  
ATOM   1767  HA3 GLY A 124      -4.920   4.392  61.381  1.00 97.11           H  
ATOM   1768  HA2 GLY A 124      -4.905   4.363  63.135  1.00 97.11           H  
ATOM   1769  N   GLU A 125      -7.113   3.134  61.511  1.00 96.40           N  
ATOM   1770  CA  GLU A 125      -8.357   2.378  61.328  1.00 96.40           C  
ATOM   1771  C   GLU A 125      -8.167   0.945  60.788  1.00 96.40           C  
ATOM   1772  O   GLU A 125      -8.996   0.088  61.084  1.00 96.40           O  
ATOM   1773  CB  GLU A 125      -9.310   3.219  60.444  1.00 96.40           C  
ATOM   1774  CG  GLU A 125     -10.669   2.557  60.098  1.00 96.40           C  
ATOM   1775  CD  GLU A 125     -11.641   3.419  59.274  1.00 96.40           C  
ATOM   1776  OE1 GLU A 125     -12.796   2.963  59.131  1.00 96.40           O1-
ATOM   1777  OE2 GLU A 125     -11.238   4.501  58.789  1.00 96.40           O  
ATOM   1778  H   GLU A 125      -7.060   3.999  60.991  1.00 96.40           H  
ATOM   1779  HA  GLU A 125      -8.816   2.283  62.313  1.00 96.40           H  
ATOM   1780  HB3 GLU A 125      -8.793   3.485  59.521  1.00 96.40           H  
ATOM   1781  HB2 GLU A 125      -9.507   4.161  60.959  1.00 96.40           H  
ATOM   1782  HG3 GLU A 125     -11.166   2.259  61.023  1.00 96.40           H  
ATOM   1783  HG2 GLU A 125     -10.508   1.644  59.524  1.00 96.40           H  
ATOM   1784  N   GLY A 126      -7.082   0.701  60.035  1.00 97.47           N  
ATOM   1785  CA  GLY A 126      -6.757  -0.609  59.475  1.00 97.47           C  
ATOM   1786  C   GLY A 126      -6.215  -1.581  60.534  1.00 97.47           C  
ATOM   1787  O   GLY A 126      -6.456  -2.783  60.423  1.00 97.47           O  
ATOM   1788  H   GLY A 126      -6.436   1.454  59.844  1.00 97.47           H  
ATOM   1789  HA3 GLY A 126      -5.999  -0.454  58.717  1.00 97.47           H  
ATOM   1790  HA2 GLY A 126      -7.626  -1.039  58.974  1.00 97.47           H  
ATOM   1791  N   ALA A 127      -5.535  -1.069  61.578  1.00 98.62           N  
ATOM   1792  CA  ALA A 127      -5.134  -1.837  62.760  1.00 98.62           C  
ATOM   1793  C   ALA A 127      -6.327  -2.189  63.667  1.00 98.62           C  
ATOM   1794  O   ALA A 127      -6.339  -3.277  64.242  1.00 98.62           O  
ATOM   1795  CB  ALA A 127      -4.067  -1.057  63.544  1.00 98.62           C  
ATOM   1796  H   ALA A 127      -5.375  -0.072  61.621  1.00 98.62           H  
ATOM   1797  HA  ALA A 127      -4.686  -2.776  62.428  1.00 98.62           H  
ATOM   1798  HB1 ALA A 127      -3.829  -1.555  64.483  1.00 98.62           H  
ATOM   1799  HB2 ALA A 127      -3.140  -0.965  62.982  1.00 98.62           H  
ATOM   1800  HB3 ALA A 127      -4.397  -0.048  63.783  1.00 98.62           H  
ATOM   1801  N   GLU A 128      -7.316  -1.281  63.750  1.00 98.60           N  
ATOM   1802  CA  GLU A 128      -8.573  -1.477  64.475  1.00 98.60           C  
ATOM   1803  C   GLU A 128      -9.510  -2.470  63.774  1.00 98.60           C  
ATOM   1804  O   GLU A 128     -10.105  -3.302  64.451  1.00 98.60           O  
ATOM   1805  CB  GLU A 128      -9.303  -0.137  64.647  1.00 98.60           C  
ATOM   1806  CG  GLU A 128      -8.508   0.923  65.428  1.00 98.60           C  
ATOM   1807  CD  GLU A 128      -9.213   2.280  65.569  1.00 98.60           C  
ATOM   1808  OE1 GLU A 128      -8.679   3.085  66.357  1.00 98.60           O1-
ATOM   1809  OE2 GLU A 128     -10.257   2.505  64.915  1.00 98.60           O  
ATOM   1810  H   GLU A 128      -7.221  -0.402  63.261  1.00 98.60           H  
ATOM   1811  HA  GLU A 128      -8.339  -1.870  65.467  1.00 98.60           H  
ATOM   1812  HB3 GLU A 128     -10.246  -0.316  65.166  1.00 98.60           H  
ATOM   1813  HB2 GLU A 128      -9.565   0.255  63.664  1.00 98.60           H  
ATOM   1814  HG3 GLU A 128      -7.553   1.104  64.943  1.00 98.60           H  
ATOM   1815  HG2 GLU A 128      -8.282   0.536  66.422  1.00 98.60           H  
ATOM   1816  N   ALA A 129      -9.615  -2.374  62.437  1.00 98.35           N  
ATOM   1817  CA  ALA A 129     -10.399  -3.271  61.588  1.00 98.35           C  
ATOM   1818  C   ALA A 129      -9.880  -4.716  61.621  1.00 98.35           C  
ATOM   1819  O   ALA A 129     -10.691  -5.639  61.644  1.00 98.35           O  
ATOM   1820  CB  ALA A 129     -10.415  -2.729  60.151  1.00 98.35           C  
ATOM   1821  H   ALA A 129      -9.120  -1.632  61.956  1.00 98.35           H  
ATOM   1822  HA  ALA A 129     -11.424  -3.275  61.962  1.00 98.35           H  
ATOM   1823  HB1 ALA A 129     -10.992  -3.376  59.489  1.00 98.35           H  
ATOM   1824  HB2 ALA A 129     -10.868  -1.738  60.112  1.00 98.35           H  
ATOM   1825  HB3 ALA A 129      -9.407  -2.649  59.742  1.00 98.35           H  
ATOM   1826  N   PHE A 130      -8.546  -4.869  61.696  1.00 98.38           N  
ATOM   1827  CA  PHE A 130      -7.865  -6.140  61.914  1.00 98.38           C  
ATOM   1828  C   PHE A 130      -8.155  -6.727  63.313  1.00 98.38           C  
ATOM   1829  O   PHE A 130      -8.401  -7.927  63.413  1.00 98.38           O  
ATOM   1830  CB  PHE A 130      -6.355  -5.955  61.642  1.00 98.38           C  
ATOM   1831  CG  PHE A 130      -5.523  -7.218  61.756  1.00 98.38           C  
ATOM   1832  CD1 PHE A 130      -5.046  -7.648  63.011  1.00 98.38           C  
ATOM   1833  CD2 PHE A 130      -5.391  -8.073  60.641  1.00 98.38           C  
ATOM   1834  CE1 PHE A 130      -4.435  -8.886  63.131  1.00 98.38           C  
ATOM   1835  CE2 PHE A 130      -4.752  -9.297  60.779  1.00 98.38           C  
ATOM   1836  CZ  PHE A 130      -4.283  -9.705  62.021  1.00 98.38           C  
ATOM   1837  H   PHE A 130      -7.953  -4.051  61.654  1.00 98.38           H  
ATOM   1838  HA  PHE A 130      -8.249  -6.847  61.176  1.00 98.38           H  
ATOM   1839  HB3 PHE A 130      -5.942  -5.203  62.316  1.00 98.38           H  
ATOM   1840  HB2 PHE A 130      -6.218  -5.558  60.635  1.00 98.38           H  
ATOM   1841  HD1 PHE A 130      -5.177  -7.028  63.887  1.00 98.38           H  
ATOM   1842  HD2 PHE A 130      -5.790  -7.783  59.680  1.00 98.38           H  
ATOM   1843  HE1 PHE A 130      -4.085  -9.212  64.096  1.00 98.38           H  
ATOM   1844  HE2 PHE A 130      -4.644  -9.946  59.923  1.00 98.38           H  
ATOM   1845  HZ  PHE A 130      -3.808 -10.668  62.123  1.00 98.38           H  
ATOM   1846  N   ALA A 131      -8.146  -5.877  64.356  1.00 98.71           N  
ATOM   1847  CA  ALA A 131      -8.445  -6.255  65.741  1.00 98.71           C  
ATOM   1848  C   ALA A 131      -9.900  -6.716  65.951  1.00 98.71           C  
ATOM   1849  O   ALA A 131     -10.113  -7.716  66.635  1.00 98.71           O  
ATOM   1850  CB  ALA A 131      -8.086  -5.092  66.680  1.00 98.71           C  
ATOM   1851  H   ALA A 131      -7.925  -4.903  64.201  1.00 98.71           H  
ATOM   1852  HA  ALA A 131      -7.799  -7.097  65.996  1.00 98.71           H  
ATOM   1853  HB1 ALA A 131      -8.325  -5.327  67.717  1.00 98.71           H  
ATOM   1854  HB2 ALA A 131      -7.020  -4.867  66.633  1.00 98.71           H  
ATOM   1855  HB3 ALA A 131      -8.625  -4.182  66.421  1.00 98.71           H  
ATOM   1856  N   ARG A 132     -10.858  -6.013  65.320  1.00 98.33           N  
ATOM   1857  CA  ARG A 132     -12.284  -6.360  65.269  1.00 98.33           C  
ATOM   1858  C   ARG A 132     -12.535  -7.700  64.555  1.00 98.33           C  
ATOM   1859  O   ARG A 132     -13.295  -8.517  65.073  1.00 98.33           O  
ATOM   1860  CB  ARG A 132     -13.066  -5.235  64.555  1.00 98.33           C  
ATOM   1861  CG  ARG A 132     -13.134  -3.913  65.338  1.00 98.33           C  
ATOM   1862  CD  ARG A 132     -13.697  -2.755  64.497  1.00 98.33           C  
ATOM   1863  NE  ARG A 132     -13.567  -1.455  65.183  1.00 98.33           N  
ATOM   1864  CZ  ARG A 132     -13.085  -0.297  64.688  1.00 98.33           C  
ATOM   1865  NH1 ARG A 132     -12.634  -0.176  63.430  1.00 98.33           N  
ATOM   1866  NH2 ARG A 132     -13.051   0.779  65.483  1.00 98.33           N1+
ATOM   1867  H   ARG A 132     -10.589  -5.189  64.797  1.00 98.33           H  
ATOM   1868  HA  ARG A 132     -12.653  -6.452  66.293  1.00 98.33           H  
ATOM   1869  HB3 ARG A 132     -14.089  -5.563  64.363  1.00 98.33           H  
ATOM   1870  HB2 ARG A 132     -12.622  -5.058  63.575  1.00 98.33           H  
ATOM   1871  HG3 ARG A 132     -12.201  -3.647  65.834  1.00 98.33           H  
ATOM   1872  HG2 ARG A 132     -13.847  -4.108  66.140  1.00 98.33           H  
ATOM   1873  HD3 ARG A 132     -14.776  -2.893  64.426  1.00 98.33           H  
ATOM   1874  HD2 ARG A 132     -13.329  -2.775  63.472  1.00 98.33           H  
ATOM   1875  HE  ARG A 132     -13.883  -1.450  66.143  1.00 98.33           H  
ATOM   1876 HH12 ARG A 132     -12.264   0.706  63.103  1.00 98.33           H  
ATOM   1877 HH11 ARG A 132     -12.648  -0.969  62.806  1.00 98.33           H  
ATOM   1878 HH22 ARG A 132     -12.611   1.633  65.163  1.00 98.33           H  
ATOM   1879 HH21 ARG A 132     -13.373   0.727  66.438  1.00 98.33           H  
ATOM   1880  N   GLU A 133     -11.873  -7.902  63.400  1.00 97.78           N  
ATOM   1881  CA  GLU A 133     -11.934  -9.114  62.578  1.00 97.78           C  
ATOM   1882  C   GLU A 133     -11.438 -10.377  63.308  1.00 97.78           C  
ATOM   1883  O   GLU A 133     -12.013 -11.447  63.118  1.00 97.78           O  
ATOM   1884  CB  GLU A 133     -11.151  -8.855  61.269  1.00 97.78           C  
ATOM   1885  CG  GLU A 133     -11.039 -10.050  60.288  1.00 97.78           C  
ATOM   1886  CD  GLU A 133     -10.165  -9.806  59.045  1.00 97.78           C  
ATOM   1887  OE1 GLU A 133     -10.208 -10.685  58.158  1.00 97.78           O1-
ATOM   1888  OE2 GLU A 133      -9.437  -8.788  58.997  1.00 97.78           O  
ATOM   1889  H   GLU A 133     -11.278  -7.166  63.043  1.00 97.78           H  
ATOM   1890  HA  GLU A 133     -12.981  -9.281  62.318  1.00 97.78           H  
ATOM   1891  HB3 GLU A 133     -10.154  -8.501  61.529  1.00 97.78           H  
ATOM   1892  HB2 GLU A 133     -11.629  -8.029  60.741  1.00 97.78           H  
ATOM   1893  HG3 GLU A 133     -12.041 -10.339  59.965  1.00 97.78           H  
ATOM   1894  HG2 GLU A 133     -10.617 -10.920  60.790  1.00 97.78           H  
ATOM   1895  N   HIS A 134     -10.383 -10.218  64.124  1.00 98.11           N  
ATOM   1896  CA  HIS A 134      -9.706 -11.303  64.834  1.00 98.11           C  
ATOM   1897  C   HIS A 134     -10.158 -11.447  66.303  1.00 98.11           C  
ATOM   1898  O   HIS A 134      -9.506 -12.169  67.058  1.00 98.11           O  
ATOM   1899  CB  HIS A 134      -8.179 -11.146  64.664  1.00 98.11           C  
ATOM   1900  CG  HIS A 134      -7.684 -11.451  63.267  1.00 98.11           C  
ATOM   1901  CD2 HIS A 134      -7.121 -12.602  62.747  1.00 98.11           C  
ATOM   1902  ND1 HIS A 134      -7.869 -10.583  62.201  1.00 98.11           N1+
ATOM   1903  CE1 HIS A 134      -7.418 -11.196  61.109  1.00 98.11           C  
ATOM   1904  NE2 HIS A 134      -6.947 -12.409  61.385  1.00 98.11           N  
ATOM   1905  H   HIS A 134      -9.982  -9.296  64.237  1.00 98.11           H  
ATOM   1906  HA  HIS A 134      -9.971 -12.259  64.378  1.00 98.11           H  
ATOM   1907  HB3 HIS A 134      -7.666 -11.840  65.323  1.00 98.11           H  
ATOM   1908  HB2 HIS A 134      -7.854 -10.149  64.963  1.00 98.11           H  
ATOM   1909  HD2 HIS A 134      -6.846 -13.539  63.211  1.00 98.11           H  
ATOM   1910  HD1 HIS A 134      -8.281  -9.659  62.249  1.00 98.11           H  
ATOM   1911  HE1 HIS A 134      -7.439 -10.759  60.120  1.00 98.11           H  
ATOM   1912  HE2 HIS A 134      -6.560 -13.070  60.725  1.00 98.11           H  
ATOM   1913  N   GLY A 135     -11.300 -10.833  66.663  1.00 98.10           N  
ATOM   1914  CA  GLY A 135     -12.042 -11.116  67.894  1.00 98.10           C  
ATOM   1915  C   GLY A 135     -11.406 -10.545  69.170  1.00 98.10           C  
ATOM   1916  O   GLY A 135     -11.737 -11.018  70.257  1.00 98.10           O  
ATOM   1917  H   GLY A 135     -11.767 -10.246  65.985  1.00 98.10           H  
ATOM   1918  HA3 GLY A 135     -12.169 -12.194  68.005  1.00 98.10           H  
ATOM   1919  HA2 GLY A 135     -13.042 -10.693  67.792  1.00 98.10           H  
ATOM   1920  N   LEU A 136     -10.508  -9.551  69.059  1.00 98.74           N  
ATOM   1921  CA  LEU A 136      -9.892  -8.865  70.199  1.00 98.74           C  
ATOM   1922  C   LEU A 136     -10.893  -7.930  70.897  1.00 98.74           C  
ATOM   1923  O   LEU A 136     -11.825  -7.446  70.252  1.00 98.74           O  
ATOM   1924  CB  LEU A 136      -8.661  -8.072  69.717  1.00 98.74           C  
ATOM   1925  CG  LEU A 136      -7.571  -8.926  69.032  1.00 98.74           C  
ATOM   1926  CD1 LEU A 136      -6.434  -8.027  68.529  1.00 98.74           C  
ATOM   1927  CD2 LEU A 136      -7.032 -10.060  69.929  1.00 98.74           C  
ATOM   1928  H   LEU A 136     -10.285  -9.183  68.144  1.00 98.74           H  
ATOM   1929  HA  LEU A 136      -9.575  -9.617  70.924  1.00 98.74           H  
ATOM   1930  HB3 LEU A 136      -8.213  -7.551  70.566  1.00 98.74           H  
ATOM   1931  HB2 LEU A 136      -8.991  -7.289  69.033  1.00 98.74           H  
ATOM   1932  HG  LEU A 136      -8.011  -9.386  68.146  1.00 98.74           H  
ATOM   1933 HD11 LEU A 136      -6.078  -8.352  67.551  1.00 98.74           H  
ATOM   1934 HD12 LEU A 136      -6.739  -6.986  68.438  1.00 98.74           H  
ATOM   1935 HD13 LEU A 136      -5.597  -8.047  69.223  1.00 98.74           H  
ATOM   1936 HD21 LEU A 136      -5.953 -10.188  69.834  1.00 98.74           H  
ATOM   1937 HD22 LEU A 136      -7.241  -9.881  70.984  1.00 98.74           H  
ATOM   1938 HD23 LEU A 136      -7.489 -11.012  69.657  1.00 98.74           H  
ATOM   1939  N   ASP A 137     -10.678  -7.696  72.204  1.00 98.65           N  
ATOM   1940  CA  ASP A 137     -11.542  -6.863  73.044  1.00 98.65           C  
ATOM   1941  C   ASP A 137     -11.409  -5.382  72.641  1.00 98.65           C  
ATOM   1942  O   ASP A 137     -10.352  -4.780  72.842  1.00 98.65           O  
ATOM   1943  CB  ASP A 137     -11.272  -7.110  74.554  1.00 98.65           C  
ATOM   1944  CG  ASP A 137     -12.287  -6.533  75.566  1.00 98.65           C  
ATOM   1945  OD1 ASP A 137     -13.303  -5.931  75.156  1.00 98.65           O1-
ATOM   1946  OD2 ASP A 137     -12.042  -6.747  76.774  1.00 98.65           O  
ATOM   1947  H   ASP A 137      -9.887  -8.120  72.665  1.00 98.65           H  
ATOM   1948  HA  ASP A 137     -12.566  -7.186  72.843  1.00 98.65           H  
ATOM   1949  HB3 ASP A 137     -10.276  -6.745  74.810  1.00 98.65           H  
ATOM   1950  HB2 ASP A 137     -11.222  -8.187  74.721  1.00 98.65           H  
ATOM   1951  N   ILE A 138     -12.498  -4.850  72.066  1.00 98.77           N  
ATOM   1952  CA  ILE A 138     -12.634  -3.457  71.660  1.00 98.77           C  
ATOM   1953  C   ILE A 138     -13.511  -2.739  72.698  1.00 98.77           C  
ATOM   1954  O   ILE A 138     -14.600  -3.214  73.023  1.00 98.77           O  
ATOM   1955  CB  ILE A 138     -13.298  -3.328  70.257  1.00 98.77           C  
ATOM   1956  CG1 ILE A 138     -12.491  -4.061  69.160  1.00 98.77           C  
ATOM   1957  CG2 ILE A 138     -13.577  -1.870  69.830  1.00 98.77           C  
ATOM   1958  CD1 ILE A 138     -11.017  -3.645  69.023  1.00 98.77           C  
ATOM   1959  H   ILE A 138     -13.323  -5.421  71.954  1.00 98.77           H  
ATOM   1960  HA  ILE A 138     -11.654  -2.979  71.629  1.00 98.77           H  
ATOM   1961  HB  ILE A 138     -14.268  -3.827  70.300  1.00 98.77           H  
ATOM   1962 HG13 ILE A 138     -12.990  -3.933  68.203  1.00 98.77           H  
ATOM   1963 HG12 ILE A 138     -12.526  -5.133  69.349  1.00 98.77           H  
ATOM   1964 HG21 ILE A 138     -13.952  -1.821  68.808  1.00 98.77           H  
ATOM   1965 HG22 ILE A 138     -14.324  -1.389  70.461  1.00 98.77           H  
ATOM   1966 HG23 ILE A 138     -12.671  -1.269  69.881  1.00 98.77           H  
ATOM   1967 HD11 ILE A 138     -10.658  -3.831  68.010  1.00 98.77           H  
ATOM   1968 HD12 ILE A 138     -10.862  -2.588  69.236  1.00 98.77           H  
ATOM   1969 HD13 ILE A 138     -10.385  -4.217  69.703  1.00 98.77           H  
ATOM   1970  N   VAL A 139     -12.998  -1.604  73.183  1.00 98.72           N  
ATOM   1971  CA  VAL A 139     -13.604  -0.757  74.204  1.00 98.72           C  
ATOM   1972  C   VAL A 139     -13.720   0.688  73.683  1.00 98.72           C  
ATOM   1973  O   VAL A 139     -13.066   1.057  72.707  1.00 98.72           O  
ATOM   1974  CB  VAL A 139     -12.729  -0.757  75.493  1.00 98.72           C  
ATOM   1975  CG1 VAL A 139     -12.740  -2.128  76.192  1.00 98.72           C  
ATOM   1976  CG2 VAL A 139     -11.281  -0.275  75.276  1.00 98.72           C  
ATOM   1977  H   VAL A 139     -12.111  -1.273  72.823  1.00 98.72           H  
ATOM   1978  HA  VAL A 139     -14.608  -1.107  74.448  1.00 98.72           H  
ATOM   1979  HB  VAL A 139     -13.180  -0.062  76.203  1.00 98.72           H  
ATOM   1980 HG11 VAL A 139     -12.170  -2.101  77.122  1.00 98.72           H  
ATOM   1981 HG12 VAL A 139     -13.756  -2.434  76.439  1.00 98.72           H  
ATOM   1982 HG13 VAL A 139     -12.307  -2.905  75.563  1.00 98.72           H  
ATOM   1983 HG21 VAL A 139     -10.712  -0.325  76.202  1.00 98.72           H  
ATOM   1984 HG22 VAL A 139     -10.756  -0.896  74.552  1.00 98.72           H  
ATOM   1985 HG23 VAL A 139     -11.244   0.757  74.930  1.00 98.72           H  
ATOM   1986  N   ASP A 140     -14.551   1.488  74.370  1.00 98.36           N  
ATOM   1987  CA  ASP A 140     -14.704   2.929  74.151  1.00 98.36           C  
ATOM   1988  C   ASP A 140     -13.382   3.654  74.523  1.00 98.36           C  
ATOM   1989  O   ASP A 140     -12.778   3.262  75.524  1.00 98.36           O  
ATOM   1990  CB  ASP A 140     -15.887   3.446  75.008  1.00 98.36           C  
ATOM   1991  CG  ASP A 140     -16.345   4.872  74.668  1.00 98.36           C  
ATOM   1992  OD1 ASP A 140     -15.799   5.814  75.284  1.00 98.36           O1-
ATOM   1993  OD2 ASP A 140     -17.092   5.005  73.676  1.00 98.36           O  
ATOM   1994  H   ASP A 140     -15.061   1.110  75.155  1.00 98.36           H  
ATOM   1995  HA  ASP A 140     -14.957   3.053  73.100  1.00 98.36           H  
ATOM   1996  HB3 ASP A 140     -15.640   3.381  76.070  1.00 98.36           H  
ATOM   1997  HB2 ASP A 140     -16.740   2.775  74.887  1.00 98.36           H  
ATOM   1998  N   PRO A 141     -12.953   4.687  73.753  1.00 97.96           N  
ATOM   1999  CA  PRO A 141     -11.766   5.509  74.082  1.00 97.96           C  
ATOM   2000  C   PRO A 141     -11.644   6.086  75.513  1.00 97.96           C  
ATOM   2001  O   PRO A 141     -10.521   6.323  75.957  1.00 97.96           O  
ATOM   2002  CB  PRO A 141     -11.774   6.622  73.024  1.00 97.96           C  
ATOM   2003  CG  PRO A 141     -12.469   5.999  71.827  1.00 97.96           C  
ATOM   2004  CD  PRO A 141     -13.517   5.094  72.462  1.00 97.96           C  
ATOM   2005  HA  PRO A 141     -10.912   4.864  73.896  1.00 97.96           H  
ATOM   2006  HB3 PRO A 141     -10.772   6.976  72.777  1.00 97.96           H  
ATOM   2007  HB2 PRO A 141     -12.353   7.478  73.373  1.00 97.96           H  
ATOM   2008  HG3 PRO A 141     -11.759   5.390  71.267  1.00 97.96           H  
ATOM   2009  HG2 PRO A 141     -12.888   6.732  71.138  1.00 97.96           H  
ATOM   2010  HD2 PRO A 141     -14.439   5.649  72.629  1.00 97.96           H  
ATOM   2011  HD3 PRO A 141     -13.728   4.255  71.799  1.00 97.96           H  
ATOM   2012  N   SER A 142     -12.773   6.262  76.226  1.00 98.06           N  
ATOM   2013  CA  SER A 142     -12.813   6.681  77.633  1.00 98.06           C  
ATOM   2014  C   SER A 142     -12.333   5.616  78.646  1.00 98.06           C  
ATOM   2015  O   SER A 142     -12.117   5.974  79.803  1.00 98.06           O  
ATOM   2016  CB  SER A 142     -14.213   7.231  77.978  1.00 98.06           C  
ATOM   2017  OG  SER A 142     -15.178   6.210  78.142  1.00 98.06           O  
ATOM   2018  H   SER A 142     -13.669   6.057  75.802  1.00 98.06           H  
ATOM   2019  HA  SER A 142     -12.122   7.520  77.724  1.00 98.06           H  
ATOM   2020  HB3 SER A 142     -14.555   7.926  77.210  1.00 98.06           H  
ATOM   2021  HB2 SER A 142     -14.169   7.797  78.909  1.00 98.06           H  
ATOM   2022  HG  SER A 142     -15.484   5.945  77.266  1.00 98.06           H  
ATOM   2023  N   TYR A 143     -12.133   4.354  78.216  1.00 98.46           N  
ATOM   2024  CA  TYR A 143     -11.474   3.313  79.015  1.00 98.46           C  
ATOM   2025  C   TYR A 143     -10.002   3.656  79.311  1.00 98.46           C  
ATOM   2026  O   TYR A 143      -9.540   3.403  80.421  1.00 98.46           O  
ATOM   2027  CB  TYR A 143     -11.611   1.936  78.321  1.00 98.46           C  
ATOM   2028  CG  TYR A 143     -10.841   0.794  78.976  1.00 98.46           C  
ATOM   2029  CD1 TYR A 143      -9.546   0.466  78.524  1.00 98.46           C  
ATOM   2030  CD2 TYR A 143     -11.394   0.085  80.062  1.00 98.46           C  
ATOM   2031  CE1 TYR A 143      -8.800  -0.547  79.154  1.00 98.46           C  
ATOM   2032  CE2 TYR A 143     -10.650  -0.932  80.695  1.00 98.46           C  
ATOM   2033  CZ  TYR A 143      -9.350  -1.244  80.248  1.00 98.46           C  
ATOM   2034  OH  TYR A 143      -8.623  -2.212  80.878  1.00 98.46           O  
ATOM   2035  H   TYR A 143     -12.356   4.111  77.259  1.00 98.46           H  
ATOM   2036  HA  TYR A 143     -11.996   3.254  79.972  1.00 98.46           H  
ATOM   2037  HB3 TYR A 143     -11.258   2.016  77.292  1.00 98.46           H  
ATOM   2038  HB2 TYR A 143     -12.663   1.658  78.253  1.00 98.46           H  
ATOM   2039  HD1 TYR A 143      -9.117   1.011  77.699  1.00 98.46           H  
ATOM   2040  HD2 TYR A 143     -12.382   0.329  80.423  1.00 98.46           H  
ATOM   2041  HE1 TYR A 143      -7.805  -0.778  78.801  1.00 98.46           H  
ATOM   2042  HE2 TYR A 143     -11.074  -1.464  81.534  1.00 98.46           H  
ATOM   2043  HH  TYR A 143      -7.742  -2.333  80.512  1.00 98.46           H  
ATOM   2044  N   PHE A 144      -9.302   4.230  78.318  1.00 98.51           N  
ATOM   2045  CA  PHE A 144      -7.880   4.572  78.403  1.00 98.51           C  
ATOM   2046  C   PHE A 144      -7.616   5.844  79.231  1.00 98.51           C  
ATOM   2047  O   PHE A 144      -6.487   6.033  79.686  1.00 98.51           O  
ATOM   2048  CB  PHE A 144      -7.298   4.692  76.981  1.00 98.51           C  
ATOM   2049  CG  PHE A 144      -7.603   3.499  76.093  1.00 98.51           C  
ATOM   2050  CD1 PHE A 144      -7.048   2.238  76.375  1.00 98.51           C  
ATOM   2051  CD2 PHE A 144      -8.575   3.598  75.081  1.00 98.51           C  
ATOM   2052  CE1 PHE A 144      -7.415   1.124  75.640  1.00 98.51           C  
ATOM   2053  CE2 PHE A 144      -8.967   2.465  74.384  1.00 98.51           C  
ATOM   2054  CZ  PHE A 144      -8.378   1.239  74.649  1.00 98.51           C  
ATOM   2055  H   PHE A 144      -9.752   4.418  77.433  1.00 98.51           H  
ATOM   2056  HA  PHE A 144      -7.370   3.747  78.894  1.00 98.51           H  
ATOM   2057  HB3 PHE A 144      -6.215   4.810  77.040  1.00 98.51           H  
ATOM   2058  HB2 PHE A 144      -7.678   5.588  76.493  1.00 98.51           H  
ATOM   2059  HD1 PHE A 144      -6.363   2.129  77.189  1.00 98.51           H  
ATOM   2060  HD2 PHE A 144      -9.026   4.551  74.865  1.00 98.51           H  
ATOM   2061  HE1 PHE A 144      -6.970   0.167  75.863  1.00 98.51           H  
ATOM   2062  HE2 PHE A 144      -9.746   2.529  73.643  1.00 98.51           H  
ATOM   2063  HZ  PHE A 144      -8.697   0.371  74.096  1.00 98.51           H  
ATOM   2064  N   SER A 145      -8.661   6.669  79.422  1.00 97.89           N  
ATOM   2065  CA  SER A 145      -8.641   7.907  80.197  1.00 97.89           C  
ATOM   2066  C   SER A 145      -8.521   7.644  81.705  1.00 97.89           C  
ATOM   2067  O   SER A 145      -9.176   6.742  82.229  1.00 97.89           O  
ATOM   2068  CB  SER A 145      -9.939   8.695  79.927  1.00 97.89           C  
ATOM   2069  OG  SER A 145      -9.950   9.257  78.633  1.00 97.89           O  
ATOM   2070  H   SER A 145      -9.558   6.410  79.037  1.00 97.89           H  
ATOM   2071  HA  SER A 145      -7.784   8.506  79.881  1.00 97.89           H  
ATOM   2072  HB3 SER A 145     -10.029   9.523  80.632  1.00 97.89           H  
ATOM   2073  HB2 SER A 145     -10.824   8.080  80.069  1.00 97.89           H  
ATOM   2074  HG  SER A 145      -9.734   8.570  77.996  1.00 97.89           H  
ATOM   2075  N   THR A 146      -7.739   8.504  82.370  1.00 96.19           N  
ATOM   2076  CA  THR A 146      -7.699   8.662  83.821  1.00 96.19           C  
ATOM   2077  C   THR A 146      -7.483  10.159  84.117  1.00 96.19           C  
ATOM   2078  O   THR A 146      -6.879  10.868  83.308  1.00 96.19           O  
ATOM   2079  CB  THR A 146      -6.558   7.839  84.491  1.00 96.19           C  
ATOM   2080  CG2 THR A 146      -6.638   6.324  84.243  1.00 96.19           C  
ATOM   2081  OG1 THR A 146      -5.271   8.295  84.121  1.00 96.19           O  
ATOM   2082  H   THR A 146      -7.238   9.214  81.856  1.00 96.19           H  
ATOM   2083  HA  THR A 146      -8.659   8.366  84.249  1.00 96.19           H  
ATOM   2084  HB  THR A 146      -6.630   7.987  85.569  1.00 96.19           H  
ATOM   2085 HG21 THR A 146      -5.851   5.794  84.781  1.00 96.19           H  
ATOM   2086 HG22 THR A 146      -7.594   5.924  84.583  1.00 96.19           H  
ATOM   2087 HG23 THR A 146      -6.534   6.077  83.186  1.00 96.19           H  
ATOM   2088  HG1 THR A 146      -5.126   8.064  83.200  1.00 96.19           H  
ATOM   2089  N   ASP A 147      -7.992  10.609  85.275  1.00 95.44           N  
ATOM   2090  CA  ASP A 147      -7.954  12.009  85.720  1.00 95.44           C  
ATOM   2091  C   ASP A 147      -6.531  12.543  85.963  1.00 95.44           C  
ATOM   2092  O   ASP A 147      -6.298  13.724  85.717  1.00 95.44           O  
ATOM   2093  CB  ASP A 147      -8.845  12.277  86.960  1.00 95.44           C  
ATOM   2094  CG  ASP A 147     -10.323  11.855  86.844  1.00 95.44           C  
ATOM   2095  OD1 ASP A 147     -10.841  11.773  85.706  1.00 95.44           O1-
ATOM   2096  OD2 ASP A 147     -10.954  11.735  87.916  1.00 95.44           O  
ATOM   2097  H   ASP A 147      -8.497   9.975  85.878  1.00 95.44           H  
ATOM   2098  HA  ASP A 147      -8.358  12.603  84.897  1.00 95.44           H  
ATOM   2099  HB3 ASP A 147      -8.834  13.343  87.193  1.00 95.44           H  
ATOM   2100  HB2 ASP A 147      -8.417  11.762  87.823  1.00 95.44           H  
ATOM   2101  N   ALA A 148      -5.600  11.670  86.389  1.00 90.25           N  
ATOM   2102  CA  ALA A 148      -4.185  11.992  86.585  1.00 90.25           C  
ATOM   2103  C   ALA A 148      -3.456  12.367  85.281  1.00 90.25           C  
ATOM   2104  O   ALA A 148      -2.662  13.307  85.289  1.00 90.25           O  
ATOM   2105  CB  ALA A 148      -3.490  10.807  87.271  1.00 90.25           C  
ATOM   2106  H   ALA A 148      -5.869  10.713  86.565  1.00 90.25           H  
ATOM   2107  HA  ALA A 148      -4.130  12.852  87.255  1.00 90.25           H  
ATOM   2108  HB1 ALA A 148      -2.434  11.016  87.449  1.00 90.25           H  
ATOM   2109  HB2 ALA A 148      -3.946  10.594  88.239  1.00 90.25           H  
ATOM   2110  HB3 ALA A 148      -3.553   9.900  86.668  1.00 90.25           H  
ATOM   2111  N   ARG A 149      -3.778  11.683  84.175  1.00 92.56           N  
ATOM   2112  CA  ARG A 149      -3.239  11.975  82.849  1.00 92.56           C  
ATOM   2113  C   ARG A 149      -3.942  13.183  82.218  1.00 92.56           C  
ATOM   2114  O   ARG A 149      -3.329  13.907  81.433  1.00 92.56           O  
ATOM   2115  CB  ARG A 149      -3.460  10.752  81.936  1.00 92.56           C  
ATOM   2116  CG  ARG A 149      -2.642   9.517  82.343  1.00 92.56           C  
ATOM   2117  CD  ARG A 149      -1.132   9.770  82.302  1.00 92.56           C  
ATOM   2118  NE  ARG A 149      -0.385   8.515  82.276  1.00 92.56           N  
ATOM   2119  CZ  ARG A 149       0.926   8.360  82.487  1.00 92.56           C  
ATOM   2120  NH1 ARG A 149       1.721   9.413  82.716  1.00 92.56           N  
ATOM   2121  NH2 ARG A 149       1.430   7.124  82.473  1.00 92.56           N1+
ATOM   2122  H   ARG A 149      -4.472  10.950  84.255  1.00 92.56           H  
ATOM   2123  HA  ARG A 149      -2.176  12.214  82.921  1.00 92.56           H  
ATOM   2124  HB3 ARG A 149      -3.206  11.005  80.905  1.00 92.56           H  
ATOM   2125  HB2 ARG A 149      -4.516  10.480  81.920  1.00 92.56           H  
ATOM   2126  HG3 ARG A 149      -2.899   8.691  81.680  1.00 92.56           H  
ATOM   2127  HG2 ARG A 149      -2.918   9.194  83.346  1.00 92.56           H  
ATOM   2128  HD3 ARG A 149      -0.826  10.346  83.176  1.00 92.56           H  
ATOM   2129  HD2 ARG A 149      -0.868  10.347  81.419  1.00 92.56           H  
ATOM   2130  HE  ARG A 149      -0.933   7.688  82.035  1.00 92.56           H  
ATOM   2131 HH12 ARG A 149       2.708   9.296  82.891  1.00 92.56           H  
ATOM   2132 HH11 ARG A 149       1.336  10.352  82.706  1.00 92.56           H  
ATOM   2133 HH22 ARG A 149       2.408   6.955  82.656  1.00 92.56           H  
ATOM   2134 HH21 ARG A 149       0.818   6.332  82.311  1.00 92.56           H  
ATOM   2135  N   ARG A 150      -5.209  13.429  82.568  1.00 94.67           N  
ATOM   2136  CA  ARG A 150      -5.976  14.577  82.083  1.00 94.67           C  
ATOM   2137  C   ARG A 150      -5.470  15.899  82.688  1.00 94.67           C  
ATOM   2138  O   ARG A 150      -5.340  16.879  81.959  1.00 94.67           O  
ATOM   2139  CB  ARG A 150      -7.476  14.336  82.344  1.00 94.67           C  
ATOM   2140  CG  ARG A 150      -8.397  15.309  81.582  1.00 94.67           C  
ATOM   2141  CD  ARG A 150      -9.901  15.082  81.829  1.00 94.67           C  
ATOM   2142  NE  ARG A 150     -10.400  13.800  81.296  1.00 94.67           N  
ATOM   2143  CZ  ARG A 150     -10.680  13.488  80.015  1.00 94.67           C  
ATOM   2144  NH1 ARG A 150     -10.517  14.359  79.007  1.00 94.67           N  
ATOM   2145  NH2 ARG A 150     -11.139  12.261  79.739  1.00 94.67           N1+
ATOM   2146  H   ARG A 150      -5.675  12.828  83.234  1.00 94.67           H  
ATOM   2147  HA  ARG A 150      -5.832  14.626  81.001  1.00 94.67           H  
ATOM   2148  HB3 ARG A 150      -7.680  14.397  83.413  1.00 94.67           H  
ATOM   2149  HB2 ARG A 150      -7.723  13.316  82.047  1.00 94.67           H  
ATOM   2150  HG3 ARG A 150      -8.189  15.149  80.524  1.00 94.67           H  
ATOM   2151  HG2 ARG A 150      -8.147  16.354  81.766  1.00 94.67           H  
ATOM   2152  HD3 ARG A 150     -10.501  15.936  81.513  1.00 94.67           H  
ATOM   2153  HD2 ARG A 150     -10.054  14.998  82.906  1.00 94.67           H  
ATOM   2154  HE  ARG A 150     -10.523  13.077  81.991  1.00 94.67           H  
ATOM   2155 HH12 ARG A 150     -10.730  14.095  78.056  1.00 94.67           H  
ATOM   2156 HH11 ARG A 150     -10.176  15.290  79.199  1.00 94.67           H  
ATOM   2157 HH22 ARG A 150     -11.335  11.986  78.787  1.00 94.67           H  
ATOM   2158 HH21 ARG A 150     -11.283  11.590  80.479  1.00 94.67           H  
ATOM   2159  N   GLU A 151      -5.134  15.877  83.990  1.00 91.64           N  
ATOM   2160  CA  GLU A 151      -4.447  16.957  84.701  1.00 91.64           C  
ATOM   2161  C   GLU A 151      -3.018  17.205  84.190  1.00 91.64           C  
ATOM   2162  O   GLU A 151      -2.595  18.359  84.166  1.00 91.64           O  
ATOM   2163  CB  GLU A 151      -4.418  16.651  86.210  1.00 91.64           C  
ATOM   2164  CG  GLU A 151      -5.795  16.791  86.896  1.00 91.64           C  
ATOM   2165  CD  GLU A 151      -5.831  16.386  88.381  1.00 91.64           C  
ATOM   2166  OE1 GLU A 151      -6.927  16.531  88.965  1.00 91.64           O1-
ATOM   2167  OE2 GLU A 151      -4.790  15.946  88.922  1.00 91.64           O  
ATOM   2168  H   GLU A 151      -5.305  15.038  84.530  1.00 91.64           H  
ATOM   2169  HA  GLU A 151      -5.012  17.878  84.544  1.00 91.64           H  
ATOM   2170  HB3 GLU A 151      -3.703  17.306  86.711  1.00 91.64           H  
ATOM   2171  HB2 GLU A 151      -4.044  15.634  86.351  1.00 91.64           H  
ATOM   2172  HG3 GLU A 151      -6.543  16.203  86.365  1.00 91.64           H  
ATOM   2173  HG2 GLU A 151      -6.123  17.828  86.820  1.00 91.64           H  
ATOM   2174  N   GLN A 152      -2.315  16.146  83.769  1.00 87.95           N  
ATOM   2175  CA  GLN A 152      -0.980  16.206  83.184  1.00 87.95           C  
ATOM   2176  C   GLN A 152      -1.022  16.914  81.818  1.00 87.95           C  
ATOM   2177  O   GLN A 152      -0.180  17.770  81.549  1.00 87.95           O  
ATOM   2178  CB  GLN A 152      -0.439  14.767  83.038  1.00 87.95           C  
ATOM   2179  CG  GLN A 152       1.076  14.667  82.779  1.00 87.95           C  
ATOM   2180  CD  GLN A 152       1.532  13.243  82.444  1.00 87.95           C  
ATOM   2181  NE2 GLN A 152       2.821  13.069  82.198  1.00 87.95           N  
ATOM   2182  OE1 GLN A 152       0.744  12.301  82.394  1.00 87.95           O  
ATOM   2183  H   GLN A 152      -2.731  15.232  83.893  1.00 87.95           H  
ATOM   2184  HA  GLN A 152      -0.336  16.773  83.859  1.00 87.95           H  
ATOM   2185  HB3 GLN A 152      -0.969  14.258  82.234  1.00 87.95           H  
ATOM   2186  HB2 GLN A 152      -0.653  14.202  83.945  1.00 87.95           H  
ATOM   2187  HG3 GLN A 152       1.619  15.011  83.659  1.00 87.95           H  
ATOM   2188  HG2 GLN A 152       1.371  15.321  81.960  1.00 87.95           H  
ATOM   2189 HE22 GLN A 152       3.144  12.168  81.886  1.00 87.95           H  
ATOM   2190 HE21 GLN A 152       3.453  13.854  82.193  1.00 87.95           H  
ATOM   2191  N   LEU A 153      -2.032  16.609  80.986  1.00 93.12           N  
ATOM   2192  CA  LEU A 153      -2.274  17.259  79.697  1.00 93.12           C  
ATOM   2193  C   LEU A 153      -2.542  18.766  79.850  1.00 93.12           C  
ATOM   2194  O   LEU A 153      -1.891  19.554  79.167  1.00 93.12           O  
ATOM   2195  CB  LEU A 153      -3.422  16.537  78.951  1.00 93.12           C  
ATOM   2196  CG  LEU A 153      -3.770  17.126  77.562  1.00 93.12           C  
ATOM   2197  CD1 LEU A 153      -2.589  17.003  76.578  1.00 93.12           C  
ATOM   2198  CD2 LEU A 153      -5.076  16.527  77.005  1.00 93.12           C  
ATOM   2199  H   LEU A 153      -2.724  15.931  81.279  1.00 93.12           H  
ATOM   2200  HA  LEU A 153      -1.364  17.149  79.106  1.00 93.12           H  
ATOM   2201  HB3 LEU A 153      -4.316  16.566  79.574  1.00 93.12           H  
ATOM   2202  HB2 LEU A 153      -3.173  15.480  78.846  1.00 93.12           H  
ATOM   2203  HG  LEU A 153      -3.980  18.189  77.675  1.00 93.12           H  
ATOM   2204 HD11 LEU A 153      -2.915  16.897  75.545  1.00 93.12           H  
ATOM   2205 HD12 LEU A 153      -1.967  17.897  76.616  1.00 93.12           H  
ATOM   2206 HD13 LEU A 153      -1.951  16.150  76.811  1.00 93.12           H  
ATOM   2207 HD21 LEU A 153      -4.938  16.072  76.027  1.00 93.12           H  
ATOM   2208 HD22 LEU A 153      -5.492  15.761  77.661  1.00 93.12           H  
ATOM   2209 HD23 LEU A 153      -5.837  17.299  76.889  1.00 93.12           H  
ATOM   2210  N   LEU A 154      -3.466  19.129  80.756  1.00 92.72           N  
ATOM   2211  CA  LEU A 154      -3.847  20.512  81.062  1.00 92.72           C  
ATOM   2212  C   LEU A 154      -2.693  21.348  81.643  1.00 92.72           C  
ATOM   2213  O   LEU A 154      -2.606  22.536  81.336  1.00 92.72           O  
ATOM   2214  CB  LEU A 154      -5.051  20.504  82.030  1.00 92.72           C  
ATOM   2215  CG  LEU A 154      -6.375  20.020  81.396  1.00 92.72           C  
ATOM   2216  CD1 LEU A 154      -7.432  19.719  82.481  1.00 92.72           C  
ATOM   2217  CD2 LEU A 154      -6.892  20.991  80.312  1.00 92.72           C  
ATOM   2218  H   LEU A 154      -3.959  18.411  81.271  1.00 92.72           H  
ATOM   2219  HA  LEU A 154      -4.141  20.986  80.124  1.00 92.72           H  
ATOM   2220  HB3 LEU A 154      -5.211  21.502  82.441  1.00 92.72           H  
ATOM   2221  HB2 LEU A 154      -4.799  19.872  82.883  1.00 92.72           H  
ATOM   2222  HG  LEU A 154      -6.176  19.074  80.893  1.00 92.72           H  
ATOM   2223 HD11 LEU A 154      -7.782  18.690  82.402  1.00 92.72           H  
ATOM   2224 HD12 LEU A 154      -7.034  19.841  83.489  1.00 92.72           H  
ATOM   2225 HD13 LEU A 154      -8.308  20.364  82.411  1.00 92.72           H  
ATOM   2226 HD21 LEU A 154      -7.947  21.239  80.431  1.00 92.72           H  
ATOM   2227 HD22 LEU A 154      -6.343  21.933  80.311  1.00 92.72           H  
ATOM   2228 HD23 LEU A 154      -6.779  20.553  79.320  1.00 92.72           H  
ATOM   2229  N   ARG A 155      -1.818  20.709  82.439  1.00 87.20           N  
ATOM   2230  CA  ARG A 155      -0.595  21.294  82.985  1.00 87.20           C  
ATOM   2231  C   ARG A 155       0.444  21.604  81.893  1.00 87.20           C  
ATOM   2232  O   ARG A 155       0.951  22.723  81.860  1.00 87.20           O  
ATOM   2233  CB  ARG A 155      -0.055  20.377  84.107  1.00 87.20           C  
ATOM   2234  CG  ARG A 155       1.309  20.794  84.694  1.00 87.20           C  
ATOM   2235  CD  ARG A 155       1.686  20.126  86.029  1.00 87.20           C  
ATOM   2236  NE  ARG A 155       1.663  18.651  85.971  1.00 87.20           N  
ATOM   2237  CZ  ARG A 155       0.887  17.804  86.677  1.00 87.20           C  
ATOM   2238  NH1 ARG A 155      -0.009  18.228  87.581  1.00 87.20           N  
ATOM   2239  NH2 ARG A 155       1.015  16.487  86.472  1.00 87.20           N1+
ATOM   2240  H   ARG A 155      -1.978  19.735  82.661  1.00 87.20           H  
ATOM   2241  HA  ARG A 155      -0.861  22.248  83.440  1.00 87.20           H  
ATOM   2242  HB3 ARG A 155       0.038  19.361  83.721  1.00 87.20           H  
ATOM   2243  HB2 ARG A 155      -0.793  20.328  84.908  1.00 87.20           H  
ATOM   2244  HG3 ARG A 155       1.200  21.854  84.913  1.00 87.20           H  
ATOM   2245  HG2 ARG A 155       2.129  20.730  83.977  1.00 87.20           H  
ATOM   2246  HD3 ARG A 155       1.161  20.570  86.875  1.00 87.20           H  
ATOM   2247  HD2 ARG A 155       2.740  20.345  86.202  1.00 87.20           H  
ATOM   2248  HE  ARG A 155       2.312  18.249  85.309  1.00 87.20           H  
ATOM   2249 HH12 ARG A 155      -0.579  17.571  88.095  1.00 87.20           H  
ATOM   2250 HH11 ARG A 155      -0.115  19.216  87.758  1.00 87.20           H  
ATOM   2251 HH22 ARG A 155       0.443  15.832  86.987  1.00 87.20           H  
ATOM   2252 HH21 ARG A 155       1.689  16.134  85.809  1.00 87.20           H  
ATOM   2253  N   VAL A 156       0.709  20.626  81.009  1.00 86.70           N  
ATOM   2254  CA  VAL A 156       1.633  20.746  79.877  1.00 86.70           C  
ATOM   2255  C   VAL A 156       1.180  21.791  78.832  1.00 86.70           C  
ATOM   2256  O   VAL A 156       2.024  22.535  78.332  1.00 86.70           O  
ATOM   2257  CB  VAL A 156       1.864  19.357  79.204  1.00 86.70           C  
ATOM   2258  CG1 VAL A 156       2.482  19.380  77.790  1.00 86.70           C  
ATOM   2259  CG2 VAL A 156       2.732  18.459  80.105  1.00 86.70           C  
ATOM   2260  H   VAL A 156       0.246  19.732  81.107  1.00 86.70           H  
ATOM   2261  HA  VAL A 156       2.588  21.093  80.278  1.00 86.70           H  
ATOM   2262  HB  VAL A 156       0.893  18.868  79.110  1.00 86.70           H  
ATOM   2263 HG11 VAL A 156       2.691  18.370  77.437  1.00 86.70           H  
ATOM   2264 HG12 VAL A 156       1.814  19.836  77.060  1.00 86.70           H  
ATOM   2265 HG13 VAL A 156       3.422  19.933  77.778  1.00 86.70           H  
ATOM   2266 HG21 VAL A 156       2.797  17.445  79.708  1.00 86.70           H  
ATOM   2267 HG22 VAL A 156       3.747  18.848  80.184  1.00 86.70           H  
ATOM   2268 HG23 VAL A 156       2.335  18.388  81.117  1.00 86.70           H  
ATOM   2269  N   GLN A 157      -0.135  21.854  78.557  1.00 88.40           N  
ATOM   2270  CA  GLN A 157      -0.761  22.827  77.657  1.00 88.40           C  
ATOM   2271  C   GLN A 157      -0.731  24.276  78.175  1.00 88.40           C  
ATOM   2272  O   GLN A 157      -0.601  25.190  77.362  1.00 88.40           O  
ATOM   2273  CB  GLN A 157      -2.203  22.384  77.336  1.00 88.40           C  
ATOM   2274  CG  GLN A 157      -2.256  21.210  76.340  1.00 88.40           C  
ATOM   2275  CD  GLN A 157      -3.671  20.696  76.064  1.00 88.40           C  
ATOM   2276  NE2 GLN A 157      -3.826  19.938  74.976  1.00 88.40           N  
ATOM   2277  OE1 GLN A 157      -4.606  20.949  76.821  1.00 88.40           O  
ATOM   2278  H   GLN A 157      -0.762  21.193  78.997  1.00 88.40           H  
ATOM   2279  HA  GLN A 157      -0.191  22.820  76.725  1.00 88.40           H  
ATOM   2280  HB3 GLN A 157      -2.765  23.218  76.912  1.00 88.40           H  
ATOM   2281  HB2 GLN A 157      -2.712  22.119  78.264  1.00 88.40           H  
ATOM   2282  HG3 GLN A 157      -1.657  20.375  76.704  1.00 88.40           H  
ATOM   2283  HG2 GLN A 157      -1.808  21.522  75.396  1.00 88.40           H  
ATOM   2284 HE22 GLN A 157      -4.734  19.570  74.733  1.00 88.40           H  
ATOM   2285 HE21 GLN A 157      -3.029  19.726  74.390  1.00 88.40           H  
ATOM   2286  N   ARG A 158      -0.834  24.457  79.503  1.00 87.11           N  
ATOM   2287  CA  ARG A 158      -0.748  25.759  80.169  1.00 87.11           C  
ATOM   2288  C   ARG A 158       0.691  26.307  80.203  1.00 87.11           C  
ATOM   2289  O   ARG A 158       0.883  27.508  80.017  1.00 87.11           O  
ATOM   2290  CB  ARG A 158      -1.335  25.632  81.593  1.00 87.11           C  
ATOM   2291  CG  ARG A 158      -1.363  26.951  82.402  1.00 87.11           C  
ATOM   2292  CD  ARG A 158      -1.899  26.825  83.838  1.00 87.11           C  
ATOM   2293  NE  ARG A 158      -1.112  25.886  84.663  1.00 87.11           N  
ATOM   2294  CZ  ARG A 158      -1.472  24.665  85.101  1.00 87.11           C  
ATOM   2295  NH1 ARG A 158      -2.673  24.128  84.835  1.00 87.11           N  
ATOM   2296  NH2 ARG A 158      -0.596  23.962  85.829  1.00 87.11           N1+
ATOM   2297  H   ARG A 158      -0.955  23.655  80.106  1.00 87.11           H  
ATOM   2298  HA  ARG A 158      -1.364  26.468  79.611  1.00 87.11           H  
ATOM   2299  HB3 ARG A 158      -0.761  24.881  82.136  1.00 87.11           H  
ATOM   2300  HB2 ARG A 158      -2.352  25.243  81.530  1.00 87.11           H  
ATOM   2301  HG3 ARG A 158      -2.052  27.601  81.862  1.00 87.11           H  
ATOM   2302  HG2 ARG A 158      -0.412  27.485  82.410  1.00 87.11           H  
ATOM   2303  HD3 ARG A 158      -2.976  26.666  83.865  1.00 87.11           H  
ATOM   2304  HD2 ARG A 158      -1.739  27.787  84.327  1.00 87.11           H  
ATOM   2305  HE  ARG A 158      -0.180  26.203  84.893  1.00 87.11           H  
ATOM   2306 HH12 ARG A 158      -2.918  23.211  85.178  1.00 87.11           H  
ATOM   2307 HH11 ARG A 158      -3.338  24.642  84.275  1.00 87.11           H  
ATOM   2308 HH22 ARG A 158      -0.845  23.056  86.196  1.00 87.11           H  
ATOM   2309 HH21 ARG A 158       0.342  24.311  85.984  1.00 87.11           H  
ATOM   2310  N   GLU A 159       1.664  25.416  80.464  1.00 78.84           N  
ATOM   2311  CA  GLU A 159       3.070  25.735  80.726  1.00 78.84           C  
ATOM   2312  C   GLU A 159       3.802  25.576  79.410  1.00 78.84           C  
ATOM   2313  O   GLU A 159       4.961  25.957  79.255  1.00 78.84           O  
ATOM   2314  CB  GLU A 159       3.618  24.774  81.809  1.00 78.84           C  
ATOM   2315  CG  GLU A 159       2.946  24.978  83.193  1.00 78.84           C  
ATOM   2316  CD  GLU A 159       3.292  23.941  84.275  1.00 78.84           C  
ATOM   2317  OE1 GLU A 159       2.747  24.110  85.388  1.00 78.84           O1-
ATOM   2318  OE2 GLU A 159       4.061  22.993  83.997  1.00 78.84           O  
ATOM   2319  H   GLU A 159       1.408  24.448  80.607  1.00 78.84           H  
ATOM   2320  HA  GLU A 159       3.180  26.764  81.080  1.00 78.84           H  
ATOM   2321  HXT GLU A 159       3.250  25.094  78.601  1.00 78.84           H  
ATOM   2322  HB3 GLU A 159       4.694  24.918  81.924  1.00 78.84           H  
ATOM   2323  HB2 GLU A 159       3.487  23.740  81.479  1.00 78.84           H  
ATOM   2324  HG3 GLU A 159       1.862  24.978  83.082  1.00 78.84           H  
ATOM   2325  HG2 GLU A 159       3.209  25.967  83.570  1.00 78.84           H  
ATOM   2326  N   THR A 193       5.569   4.084  77.106  1.00 92.30           N  
ATOM   2327  CA  THR A 193       6.255   2.834  76.736  1.00 92.30           C  
ATOM   2328  C   THR A 193       6.550   1.996  77.984  1.00 92.30           C  
ATOM   2329  O   THR A 193       7.448   2.341  78.755  1.00 92.30           O  
ATOM   2330  CB  THR A 193       7.504   3.064  75.858  1.00 92.30           C  
ATOM   2331  CG2 THR A 193       8.033   1.771  75.245  1.00 92.30           C  
ATOM   2332  OG1 THR A 193       7.124   3.835  74.748  1.00 92.30           O  
ATOM   2333  HA  THR A 193       5.552   2.304  76.119  1.00 92.30           H  
ATOM   2334  HB  THR A 193       8.286   3.589  76.404  1.00 92.30           H  
ATOM   2335 HG21 THR A 193       8.806   1.968  74.501  1.00 92.30           H  
ATOM   2336 HG22 THR A 193       8.457   1.113  75.998  1.00 92.30           H  
ATOM   2337 HG23 THR A 193       7.228   1.227  74.753  1.00 92.30           H  
ATOM   2338  H   THR A 193       4.840   3.815  77.765  1.00  0.00           H  
ATOM   2339  HG1 THR A 193       6.488   4.466  75.069  1.00  0.00           H  
ATOM   2340  H4  THR A 193       6.240   4.681  77.594  1.00  0.00           H  
ATOM   2341  N   VAL A 194       5.772   0.925  78.142  1.00 98.69           N  
ATOM   2342  CA  VAL A 194       5.984  -0.208  79.037  1.00 98.69           C  
ATOM   2343  C   VAL A 194       6.554  -1.348  78.169  1.00 98.69           C  
ATOM   2344  O   VAL A 194       6.391  -1.336  76.940  1.00 98.69           O  
ATOM   2345  CB  VAL A 194       4.621  -0.629  79.668  1.00 98.69           C  
ATOM   2346  CG1 VAL A 194       3.867   0.577  80.245  1.00 98.69           C  
ATOM   2347  CG2 VAL A 194       3.673  -1.457  78.770  1.00 98.69           C  
ATOM   2348  H   VAL A 194       5.109   0.741  77.390  1.00 98.69           H  
ATOM   2349  HA  VAL A 194       6.702   0.058  79.816  1.00 98.69           H  
ATOM   2350  HB  VAL A 194       4.872  -1.259  80.520  1.00 98.69           H  
ATOM   2351 HG11 VAL A 194       3.001   0.254  80.823  1.00 98.69           H  
ATOM   2352 HG12 VAL A 194       4.522   1.165  80.887  1.00 98.69           H  
ATOM   2353 HG13 VAL A 194       3.501   1.238  79.460  1.00 98.69           H  
ATOM   2354 HG21 VAL A 194       2.699  -1.604  79.235  1.00 98.69           H  
ATOM   2355 HG22 VAL A 194       3.498  -0.972  77.813  1.00 98.69           H  
ATOM   2356 HG23 VAL A 194       4.075  -2.451  78.572  1.00 98.69           H  
ATOM   2357  N   GLY A 195       7.213  -2.336  78.778  1.00 98.94           N  
ATOM   2358  CA  GLY A 195       7.910  -3.344  77.993  1.00 98.94           C  
ATOM   2359  C   GLY A 195       8.187  -4.594  78.816  1.00 98.94           C  
ATOM   2360  O   GLY A 195       8.061  -4.605  80.041  1.00 98.94           O  
ATOM   2361  H   GLY A 195       7.359  -2.330  79.780  1.00 98.94           H  
ATOM   2362  HA3 GLY A 195       8.858  -2.925  77.665  1.00 98.94           H  
ATOM   2363  HA2 GLY A 195       7.338  -3.628  77.109  1.00 98.94           H  
ATOM   2364  N   ALA A 196       8.598  -5.645  78.095  1.00 98.98           N  
ATOM   2365  CA  ALA A 196       9.045  -6.919  78.635  1.00 98.98           C  
ATOM   2366  C   ALA A 196      10.002  -7.589  77.647  1.00 98.98           C  
ATOM   2367  O   ALA A 196       9.805  -7.494  76.438  1.00 98.98           O  
ATOM   2368  CB  ALA A 196       7.847  -7.823  78.954  1.00 98.98           C  
ATOM   2369  H   ALA A 196       8.660  -5.558  77.088  1.00 98.98           H  
ATOM   2370  HA  ALA A 196       9.586  -6.720  79.555  1.00 98.98           H  
ATOM   2371  HB1 ALA A 196       8.172  -8.742  79.441  1.00 98.98           H  
ATOM   2372  HB2 ALA A 196       7.141  -7.331  79.623  1.00 98.98           H  
ATOM   2373  HB3 ALA A 196       7.311  -8.098  78.047  1.00 98.98           H  
ATOM   2374  N   VAL A 197      11.009  -8.278  78.195  1.00 98.99           N  
ATOM   2375  CA  VAL A 197      11.956  -9.122  77.470  1.00 98.99           C  
ATOM   2376  C   VAL A 197      12.180 -10.394  78.298  1.00 98.99           C  
ATOM   2377  O   VAL A 197      12.224 -10.307  79.524  1.00 98.99           O  
ATOM   2378  CB  VAL A 197      13.322  -8.420  77.239  1.00 98.99           C  
ATOM   2379  CG1 VAL A 197      13.195  -7.212  76.306  1.00 98.99           C  
ATOM   2380  CG2 VAL A 197      14.097  -8.042  78.518  1.00 98.99           C  
ATOM   2381  H   VAL A 197      11.100  -8.299  79.204  1.00 98.99           H  
ATOM   2382  HA  VAL A 197      11.538  -9.408  76.507  1.00 98.99           H  
ATOM   2383  HB  VAL A 197      13.945  -9.122  76.689  1.00 98.99           H  
ATOM   2384 HG11 VAL A 197      14.170  -6.761  76.132  1.00 98.99           H  
ATOM   2385 HG12 VAL A 197      12.783  -7.500  75.340  1.00 98.99           H  
ATOM   2386 HG13 VAL A 197      12.548  -6.447  76.728  1.00 98.99           H  
ATOM   2387 HG21 VAL A 197      14.988  -7.463  78.281  1.00 98.99           H  
ATOM   2388 HG22 VAL A 197      13.486  -7.436  79.186  1.00 98.99           H  
ATOM   2389 HG23 VAL A 197      14.435  -8.918  79.071  1.00 98.99           H  
ATOM   2390  N   ALA A 198      12.309 -11.552  77.634  1.00 98.98           N  
ATOM   2391  CA  ALA A 198      12.475 -12.831  78.322  1.00 98.98           C  
ATOM   2392  C   ALA A 198      13.286 -13.836  77.502  1.00 98.98           C  
ATOM   2393  O   ALA A 198      13.344 -13.736  76.277  1.00 98.98           O  
ATOM   2394  CB  ALA A 198      11.097 -13.417  78.687  1.00 98.98           C  
ATOM   2395  H   ALA A 198      12.271 -11.579  76.622  1.00 98.98           H  
ATOM   2396  HA  ALA A 198      13.039 -12.655  79.236  1.00 98.98           H  
ATOM   2397  HB1 ALA A 198      11.200 -14.316  79.296  1.00 98.98           H  
ATOM   2398  HB2 ALA A 198      10.497 -12.709  79.258  1.00 98.98           H  
ATOM   2399  HB3 ALA A 198      10.531 -13.690  77.796  1.00 98.98           H  
ATOM   2400  N   VAL A 199      13.845 -14.811  78.232  1.00 98.94           N  
ATOM   2401  CA  VAL A 199      14.379 -16.067  77.716  1.00 98.94           C  
ATOM   2402  C   VAL A 199      13.675 -17.216  78.464  1.00 98.94           C  
ATOM   2403  O   VAL A 199      13.398 -17.084  79.658  1.00 98.94           O  
ATOM   2404  CB  VAL A 199      15.921 -16.164  77.914  1.00 98.94           C  
ATOM   2405  CG1 VAL A 199      16.392 -16.313  79.373  1.00 98.94           C  
ATOM   2406  CG2 VAL A 199      16.551 -17.274  77.051  1.00 98.94           C  
ATOM   2407  H   VAL A 199      13.749 -14.776  79.239  1.00 98.94           H  
ATOM   2408  HA  VAL A 199      14.148 -16.145  76.656  1.00 98.94           H  
ATOM   2409  HB  VAL A 199      16.334 -15.216  77.572  1.00 98.94           H  
ATOM   2410 HG11 VAL A 199      17.476 -16.243  79.432  1.00 98.94           H  
ATOM   2411 HG12 VAL A 199      15.973 -15.524  79.994  1.00 98.94           H  
ATOM   2412 HG13 VAL A 199      16.113 -17.274  79.808  1.00 98.94           H  
ATOM   2413 HG21 VAL A 199      17.640 -17.248  77.114  1.00 98.94           H  
ATOM   2414 HG22 VAL A 199      16.230 -18.265  77.370  1.00 98.94           H  
ATOM   2415 HG23 VAL A 199      16.283 -17.162  76.001  1.00 98.94           H  
ATOM   2416  N   ASP A 200      13.393 -18.314  77.747  1.00 98.77           N  
ATOM   2417  CA  ASP A 200      12.732 -19.512  78.281  1.00 98.77           C  
ATOM   2418  C   ASP A 200      13.764 -20.622  78.579  1.00 98.77           C  
ATOM   2419  O   ASP A 200      14.972 -20.392  78.489  1.00 98.77           O  
ATOM   2420  CB  ASP A 200      11.545 -19.973  77.381  1.00 98.77           C  
ATOM   2421  CG  ASP A 200      11.827 -20.192  75.882  1.00 98.77           C  
ATOM   2422  OD1 ASP A 200      12.978 -20.523  75.538  1.00 98.77           O1-
ATOM   2423  OD2 ASP A 200      10.852 -20.172  75.102  1.00 98.77           O  
ATOM   2424  H   ASP A 200      13.653 -18.356  76.770  1.00 98.77           H  
ATOM   2425  HA  ASP A 200      12.294 -19.272  79.248  1.00 98.77           H  
ATOM   2426  HB3 ASP A 200      10.771 -19.211  77.463  1.00 98.77           H  
ATOM   2427  HB2 ASP A 200      11.083 -20.876  77.780  1.00 98.77           H  
ATOM   2428  N   ALA A 201      13.261 -21.818  78.930  1.00 97.34           N  
ATOM   2429  CA  ALA A 201      14.062 -23.018  79.188  1.00 97.34           C  
ATOM   2430  C   ALA A 201      14.734 -23.600  77.930  1.00 97.34           C  
ATOM   2431  O   ALA A 201      15.767 -24.257  78.055  1.00 97.34           O  
ATOM   2432  CB  ALA A 201      13.160 -24.073  79.849  1.00 97.34           C  
ATOM   2433  H   ALA A 201      12.259 -21.935  78.981  1.00 97.34           H  
ATOM   2434  HA  ALA A 201      14.853 -22.754  79.892  1.00 97.34           H  
ATOM   2435  HB1 ALA A 201      13.720 -24.978  80.088  1.00 97.34           H  
ATOM   2436  HB2 ALA A 201      12.736 -23.699  80.782  1.00 97.34           H  
ATOM   2437  HB3 ALA A 201      12.332 -24.355  79.198  1.00 97.34           H  
ATOM   2438  N   GLN A 202      14.141 -23.339  76.753  1.00 96.58           N  
ATOM   2439  CA  GLN A 202      14.610 -23.773  75.438  1.00 96.58           C  
ATOM   2440  C   GLN A 202      15.696 -22.845  74.847  1.00 96.58           C  
ATOM   2441  O   GLN A 202      16.331 -23.230  73.865  1.00 96.58           O  
ATOM   2442  CB  GLN A 202      13.403 -23.898  74.474  1.00 96.58           C  
ATOM   2443  CG  GLN A 202      12.355 -24.976  74.848  1.00 96.58           C  
ATOM   2444  CD  GLN A 202      11.297 -24.558  75.882  1.00 96.58           C  
ATOM   2445  NE2 GLN A 202      10.465 -25.511  76.305  1.00 96.58           N  
ATOM   2446  OE1 GLN A 202      11.212 -23.403  76.293  1.00 96.58           O  
ATOM   2447  H   GLN A 202      13.293 -22.787  76.745  1.00 96.58           H  
ATOM   2448  HA  GLN A 202      15.062 -24.761  75.540  1.00 96.58           H  
ATOM   2449  HB3 GLN A 202      13.785 -24.152  73.485  1.00 96.58           H  
ATOM   2450  HB2 GLN A 202      12.915 -22.933  74.344  1.00 96.58           H  
ATOM   2451  HG3 GLN A 202      12.858 -25.883  75.185  1.00 96.58           H  
ATOM   2452  HG2 GLN A 202      11.810 -25.249  73.944  1.00 96.58           H  
ATOM   2453 HE22 GLN A 202       9.740 -25.284  76.970  1.00 96.58           H  
ATOM   2454 HE21 GLN A 202      10.543 -26.454  75.956  1.00 96.58           H  
ATOM   2455  N   GLY A 203      15.901 -21.659  75.448  1.00 97.83           N  
ATOM   2456  CA  GLY A 203      16.899 -20.670  75.039  1.00 97.83           C  
ATOM   2457  C   GLY A 203      16.386 -19.694  73.969  1.00 97.83           C  
ATOM   2458  O   GLY A 203      17.183 -18.909  73.453  1.00 97.83           O  
ATOM   2459  H   GLY A 203      15.320 -21.412  76.238  1.00 97.83           H  
ATOM   2460  HA3 GLY A 203      17.809 -21.156  74.686  1.00 97.83           H  
ATOM   2461  HA2 GLY A 203      17.163 -20.086  75.919  1.00 97.83           H  
ATOM   2462  N   ASN A 204      15.082 -19.721  73.643  1.00 98.79           N  
ATOM   2463  CA  ASN A 204      14.430 -18.776  72.736  1.00 98.79           C  
ATOM   2464  C   ASN A 204      14.233 -17.423  73.424  1.00 98.79           C  
ATOM   2465  O   ASN A 204      13.734 -17.380  74.548  1.00 98.79           O  
ATOM   2466  CB  ASN A 204      13.060 -19.294  72.245  1.00 98.79           C  
ATOM   2467  CG  ASN A 204      13.110 -20.668  71.577  1.00 98.79           C  
ATOM   2468  ND2 ASN A 204      12.229 -21.576  72.001  1.00 98.79           N  
ATOM   2469  OD1 ASN A 204      13.918 -20.900  70.679  1.00 98.79           O  
ATOM   2470  H   ASN A 204      14.462 -20.348  74.141  1.00 98.79           H  
ATOM   2471  HA  ASN A 204      15.072 -18.632  71.874  1.00 98.79           H  
ATOM   2472  HB3 ASN A 204      12.642 -18.590  71.525  1.00 98.79           H  
ATOM   2473  HB2 ASN A 204      12.350 -19.321  73.069  1.00 98.79           H  
ATOM   2474 HD22 ASN A 204      12.207 -22.496  71.587  1.00 98.79           H  
ATOM   2475 HD21 ASN A 204      11.594 -21.351  72.755  1.00 98.79           H  
ATOM   2476  N   LEU A 205      14.601 -16.354  72.710  1.00 98.96           N  
ATOM   2477  CA  LEU A 205      14.426 -14.972  73.138  1.00 98.96           C  
ATOM   2478  C   LEU A 205      13.146 -14.388  72.529  1.00 98.96           C  
ATOM   2479  O   LEU A 205      12.719 -14.816  71.457  1.00 98.96           O  
ATOM   2480  CB  LEU A 205      15.662 -14.158  72.696  1.00 98.96           C  
ATOM   2481  CG  LEU A 205      16.958 -14.508  73.457  1.00 98.96           C  
ATOM   2482  CD1 LEU A 205      18.186 -13.866  72.795  1.00 98.96           C  
ATOM   2483  CD2 LEU A 205      16.877 -14.138  74.950  1.00 98.96           C  
ATOM   2484  H   LEU A 205      14.988 -16.485  71.784  1.00 98.96           H  
ATOM   2485  HA  LEU A 205      14.321 -14.938  74.220  1.00 98.96           H  
ATOM   2486  HB3 LEU A 205      15.473 -13.092  72.817  1.00 98.96           H  
ATOM   2487  HB2 LEU A 205      15.819 -14.307  71.626  1.00 98.96           H  
ATOM   2488  HG  LEU A 205      17.101 -15.588  73.399  1.00 98.96           H  
ATOM   2489 HD11 LEU A 205      18.882 -13.457  73.520  1.00 98.96           H  
ATOM   2490 HD12 LEU A 205      18.757 -14.592  72.220  1.00 98.96           H  
ATOM   2491 HD13 LEU A 205      17.899 -13.053  72.132  1.00 98.96           H  
ATOM   2492 HD21 LEU A 205      17.202 -14.981  75.554  1.00 98.96           H  
ATOM   2493 HD22 LEU A 205      17.518 -13.300  75.208  1.00 98.96           H  
ATOM   2494 HD23 LEU A 205      15.878 -13.856  75.275  1.00 98.96           H  
ATOM   2495  N   ALA A 206      12.580 -13.392  73.221  1.00 98.98           N  
ATOM   2496  CA  ALA A 206      11.429 -12.623  72.763  1.00 98.98           C  
ATOM   2497  C   ALA A 206      11.376 -11.280  73.493  1.00 98.98           C  
ATOM   2498  O   ALA A 206      11.838 -11.182  74.631  1.00 98.98           O  
ATOM   2499  CB  ALA A 206      10.133 -13.411  72.993  1.00 98.98           C  
ATOM   2500  H   ALA A 206      12.972 -13.109  74.109  1.00 98.98           H  
ATOM   2501  HA  ALA A 206      11.548 -12.429  71.696  1.00 98.98           H  
ATOM   2502  HB1 ALA A 206       9.264 -12.843  72.658  1.00 98.98           H  
ATOM   2503  HB2 ALA A 206      10.131 -14.359  72.453  1.00 98.98           H  
ATOM   2504  HB3 ALA A 206       9.999 -13.625  74.051  1.00 98.98           H  
ATOM   2505  N   ALA A 207      10.782 -10.285  72.822  1.00 98.99           N  
ATOM   2506  CA  ALA A 207      10.564  -8.940  73.341  1.00 98.99           C  
ATOM   2507  C   ALA A 207       9.160  -8.462  72.964  1.00 98.99           C  
ATOM   2508  O   ALA A 207       8.661  -8.825  71.901  1.00 98.99           O  
ATOM   2509  CB  ALA A 207      11.624  -7.996  72.757  1.00 98.99           C  
ATOM   2510  H   ALA A 207      10.412 -10.462  71.896  1.00 98.99           H  
ATOM   2511  HA  ALA A 207      10.644  -8.940  74.427  1.00 98.99           H  
ATOM   2512  HB1 ALA A 207      11.487  -6.978  73.123  1.00 98.99           H  
ATOM   2513  HB2 ALA A 207      12.629  -8.311  73.034  1.00 98.99           H  
ATOM   2514  HB3 ALA A 207      11.576  -7.968  71.668  1.00 98.99           H  
ATOM   2515  N   ALA A 208       8.577  -7.624  73.832  1.00 98.98           N  
ATOM   2516  CA  ALA A 208       7.311  -6.931  73.621  1.00 98.98           C  
ATOM   2517  C   ALA A 208       7.405  -5.512  74.188  1.00 98.98           C  
ATOM   2518  O   ALA A 208       8.113  -5.286  75.169  1.00 98.98           O  
ATOM   2519  CB  ALA A 208       6.165  -7.712  74.273  1.00 98.98           C  
ATOM   2520  H   ALA A 208       9.061  -7.384  74.689  1.00 98.98           H  
ATOM   2521  HA  ALA A 208       7.119  -6.844  72.552  1.00 98.98           H  
ATOM   2522  HB1 ALA A 208       5.219  -7.193  74.135  1.00 98.98           H  
ATOM   2523  HB2 ALA A 208       6.059  -8.702  73.832  1.00 98.98           H  
ATOM   2524  HB3 ALA A 208       6.322  -7.832  75.345  1.00 98.98           H  
ATOM   2525  N   THR A 209       6.704  -4.568  73.552  1.00 98.96           N  
ATOM   2526  CA  THR A 209       6.774  -3.133  73.833  1.00 98.96           C  
ATOM   2527  C   THR A 209       5.385  -2.532  73.531  1.00 98.96           C  
ATOM   2528  O   THR A 209       4.782  -2.899  72.520  1.00 98.96           O  
ATOM   2529  CB  THR A 209       7.936  -2.495  73.007  1.00 98.96           C  
ATOM   2530  CG2 THR A 209       8.231  -1.048  73.406  1.00 98.96           C  
ATOM   2531  OG1 THR A 209       9.168  -3.186  73.172  1.00 98.96           O  
ATOM   2532  H   THR A 209       6.125  -4.827  72.755  1.00 98.96           H  
ATOM   2533  HA  THR A 209       6.976  -2.988  74.895  1.00 98.96           H  
ATOM   2534  HB  THR A 209       7.679  -2.521  71.946  1.00 98.96           H  
ATOM   2535 HG21 THR A 209       9.067  -0.641  72.838  1.00 98.96           H  
ATOM   2536 HG22 THR A 209       7.369  -0.412  73.222  1.00 98.96           H  
ATOM   2537 HG23 THR A 209       8.490  -0.976  74.464  1.00 98.96           H  
ATOM   2538  HG1 THR A 209       9.058  -4.057  72.815  1.00 98.96           H  
ATOM   2539  N   SER A 210       4.859  -1.629  74.371  1.00 98.92           N  
ATOM   2540  CA  SER A 210       3.575  -0.966  74.180  1.00 98.92           C  
ATOM   2541  C   SER A 210       3.573   0.410  74.844  1.00 98.92           C  
ATOM   2542  O   SER A 210       4.144   0.533  75.921  1.00 98.92           O  
ATOM   2543  CB  SER A 210       2.458  -1.883  74.681  1.00 98.92           C  
ATOM   2544  OG  SER A 210       1.207  -1.279  74.481  1.00 98.92           O  
ATOM   2545  H   SER A 210       5.373  -1.364  75.212  1.00 98.92           H  
ATOM   2546  HA  SER A 210       3.433  -0.797  73.116  1.00 98.92           H  
ATOM   2547  HB3 SER A 210       2.579  -2.081  75.746  1.00 98.92           H  
ATOM   2548  HB2 SER A 210       2.473  -2.842  74.162  1.00 98.92           H  
ATOM   2549  HG  SER A 210       0.554  -1.890  74.809  1.00 98.92           H  
ATOM   2550  N   THR A 211       2.926   1.419  74.244  1.00 98.48           N  
ATOM   2551  CA  THR A 211       2.874   2.794  74.698  1.00 98.48           C  
ATOM   2552  C   THR A 211       1.498   3.451  74.497  1.00 98.48           C  
ATOM   2553  O   THR A 211       0.707   3.023  73.655  1.00 98.48           O  
ATOM   2554  CB  THR A 211       4.033   3.579  74.050  1.00 98.48           C  
ATOM   2555  CG2 THR A 211       3.819   3.942  72.575  1.00 98.48           C  
ATOM   2556  OG1 THR A 211       4.253   4.777  74.760  1.00 98.48           O  
ATOM   2557  H   THR A 211       2.412   1.210  73.385  1.00 98.48           H  
ATOM   2558  HA  THR A 211       3.045   2.769  75.770  1.00 98.48           H  
ATOM   2559  HB  THR A 211       4.930   2.968  74.099  1.00 98.48           H  
ATOM   2560 HG21 THR A 211       4.706   4.417  72.154  1.00 98.48           H  
ATOM   2561 HG22 THR A 211       3.611   3.040  72.008  1.00 98.48           H  
ATOM   2562 HG23 THR A 211       2.980   4.619  72.419  1.00 98.48           H  
ATOM   2563  HG1 THR A 211       4.611   4.544  75.626  1.00 98.48           H  
ATOM   2564  N   GLY A 212       1.280   4.562  75.211  1.00 97.24           N  
ATOM   2565  CA  GLY A 212       0.306   5.604  74.898  1.00 97.24           C  
ATOM   2566  C   GLY A 212       0.927   6.800  74.153  1.00 97.24           C  
ATOM   2567  O   GLY A 212       0.214   7.740  73.802  1.00 97.24           O  
ATOM   2568  H   GLY A 212       1.987   4.807  75.894  1.00 97.24           H  
ATOM   2569  HA3 GLY A 212      -0.106   5.974  75.835  1.00 97.24           H  
ATOM   2570  HA2 GLY A 212      -0.527   5.214  74.311  1.00 97.24           H  
ATOM   2571  N   GLY A 213       2.248   6.802  73.918  1.00 95.33           N  
ATOM   2572  CA  GLY A 213       2.976   7.892  73.280  1.00 95.33           C  
ATOM   2573  C   GLY A 213       3.556   8.844  74.327  1.00 95.33           C  
ATOM   2574  O   GLY A 213       4.122   8.390  75.319  1.00 95.33           O  
ATOM   2575  H   GLY A 213       2.814   6.030  74.262  1.00 95.33           H  
ATOM   2576  HA3 GLY A 213       2.345   8.427  72.571  1.00 95.33           H  
ATOM   2577  HA2 GLY A 213       3.797   7.459  72.710  1.00 95.33           H  
ATOM   2578  N   ILE A 214       3.423  10.158  74.118  1.00 93.35           N  
ATOM   2579  CA  ILE A 214       3.876  11.222  75.015  1.00 93.35           C  
ATOM   2580  C   ILE A 214       2.746  12.244  75.172  1.00 93.35           C  
ATOM   2581  O   ILE A 214       1.956  12.444  74.244  1.00 93.35           O  
ATOM   2582  CB  ILE A 214       5.229  11.839  74.555  1.00 93.35           C  
ATOM   2583  CG1 ILE A 214       5.205  12.355  73.096  1.00 93.35           C  
ATOM   2584  CG2 ILE A 214       6.385  10.863  74.809  1.00 93.35           C  
ATOM   2585  CD1 ILE A 214       6.534  12.930  72.585  1.00 93.35           C  
ATOM   2586  H   ILE A 214       2.824  10.475  73.371  1.00 93.35           H  
ATOM   2587  HA  ILE A 214       4.026  10.799  76.011  1.00 93.35           H  
ATOM   2588  HB  ILE A 214       5.419  12.703  75.194  1.00 93.35           H  
ATOM   2589 HG13 ILE A 214       4.462  13.147  73.031  1.00 93.35           H  
ATOM   2590 HG12 ILE A 214       4.885  11.566  72.416  1.00 93.35           H  
ATOM   2591 HG21 ILE A 214       7.360  11.320  74.646  1.00 93.35           H  
ATOM   2592 HG22 ILE A 214       6.374  10.506  75.839  1.00 93.35           H  
ATOM   2593 HG23 ILE A 214       6.301  10.001  74.154  1.00 93.35           H  
ATOM   2594 HD11 ILE A 214       6.416  13.334  71.581  1.00 93.35           H  
ATOM   2595 HD12 ILE A 214       6.891  13.734  73.229  1.00 93.35           H  
ATOM   2596 HD13 ILE A 214       7.312  12.169  72.530  1.00 93.35           H  
ATOM   2597  N   THR A 215       2.670  12.876  76.348  1.00 92.75           N  
ATOM   2598  CA  THR A 215       1.636  13.831  76.733  1.00 92.75           C  
ATOM   2599  C   THR A 215       1.739  15.075  75.834  1.00 92.75           C  
ATOM   2600  O   THR A 215       2.806  15.673  75.701  1.00 92.75           O  
ATOM   2601  CB  THR A 215       1.815  14.242  78.222  1.00 92.75           C  
ATOM   2602  CG2 THR A 215       0.612  15.032  78.766  1.00 92.75           C  
ATOM   2603  OG1 THR A 215       1.997  13.118  79.071  1.00 92.75           O  
ATOM   2604  H   THR A 215       3.339  12.658  77.073  1.00 92.75           H  
ATOM   2605  HA  THR A 215       0.669  13.346  76.598  1.00 92.75           H  
ATOM   2606  HB  THR A 215       2.711  14.859  78.322  1.00 92.75           H  
ATOM   2607 HG21 THR A 215       0.764  15.312  79.806  1.00 92.75           H  
ATOM   2608 HG22 THR A 215       0.466  15.959  78.212  1.00 92.75           H  
ATOM   2609 HG23 THR A 215      -0.314  14.459  78.706  1.00 92.75           H  
ATOM   2610  HG1 THR A 215       1.218  12.582  79.066  1.00 92.75           H  
ATOM   2611  N   ASN A 216       0.615  15.441  75.219  1.00 92.72           N  
ATOM   2612  CA  ASN A 216       0.415  16.574  74.311  1.00 92.72           C  
ATOM   2613  C   ASN A 216       1.098  16.374  72.937  1.00 92.72           C  
ATOM   2614  O   ASN A 216       1.495  17.360  72.315  1.00 92.72           O  
ATOM   2615  CB  ASN A 216       0.822  17.910  75.002  1.00 92.72           C  
ATOM   2616  CG  ASN A 216       0.152  19.170  74.441  1.00 92.72           C  
ATOM   2617  ND2 ASN A 216       0.893  20.278  74.390  1.00 92.72           N  
ATOM   2618  OD1 ASN A 216      -1.020  19.159  74.077  1.00 92.72           O  
ATOM   2619  H   ASN A 216      -0.209  14.883  75.404  1.00 92.72           H  
ATOM   2620  HA  ASN A 216      -0.645  16.611  74.061  1.00 92.72           H  
ATOM   2621  HB3 ASN A 216       1.906  18.031  75.010  1.00 92.72           H  
ATOM   2622  HB2 ASN A 216       0.515  17.870  76.048  1.00 92.72           H  
ATOM   2623 HD22 ASN A 216       0.497  21.136  74.035  1.00 92.72           H  
ATOM   2624 HD21 ASN A 216       1.855  20.267  74.698  1.00 92.72           H  
ATOM   2625  N   LYS A 217       1.237  15.121  72.466  1.00 91.92           N  
ATOM   2626  CA  LYS A 217       1.721  14.837  71.113  1.00 91.92           C  
ATOM   2627  C   LYS A 217       0.713  15.303  70.049  1.00 91.92           C  
ATOM   2628  O   LYS A 217      -0.506  15.289  70.273  1.00 91.92           O  
ATOM   2629  CB  LYS A 217       2.058  13.336  70.911  1.00 91.92           C  
ATOM   2630  CG  LYS A 217       0.925  12.285  70.985  1.00 91.92           C  
ATOM   2631  CD  LYS A 217       1.423  10.883  70.560  1.00 91.92           C  
ATOM   2632  CE  LYS A 217       0.337   9.793  70.587  1.00 91.92           C  
ATOM   2633  NZ  LYS A 217       0.799   8.517  70.003  1.00 91.92           N1+
ATOM   2634  H   LYS A 217       1.001  14.344  73.069  1.00 91.92           H  
ATOM   2635  HA  LYS A 217       2.645  15.403  70.973  1.00 91.92           H  
ATOM   2636  HB3 LYS A 217       2.837  13.053  71.613  1.00 91.92           H  
ATOM   2637  HB2 LYS A 217       2.515  13.260  69.925  1.00 91.92           H  
ATOM   2638  HG3 LYS A 217       0.104  12.575  70.328  1.00 91.92           H  
ATOM   2639  HG2 LYS A 217       0.516  12.248  71.995  1.00 91.92           H  
ATOM   2640  HD3 LYS A 217       2.261  10.581  71.189  1.00 91.92           H  
ATOM   2641  HD2 LYS A 217       1.806  10.947  69.541  1.00 91.92           H  
ATOM   2642  HE3 LYS A 217      -0.512  10.132  70.000  1.00 91.92           H  
ATOM   2643  HE2 LYS A 217      -0.013   9.614  71.605  1.00 91.92           H  
ATOM   2644  HZ1 LYS A 217       1.622   8.177  70.476  1.00 91.92           H  
ATOM   2645  HZ2 LYS A 217       0.070   7.821  70.088  1.00 91.92           H  
ATOM   2646  HZ3 LYS A 217       1.004   8.654  69.021  1.00 91.92           H  
ATOM   2647  N   GLN A 218       1.226  15.693  68.878  1.00 94.02           N  
ATOM   2648  CA  GLN A 218       0.425  15.950  67.680  1.00 94.02           C  
ATOM   2649  C   GLN A 218      -0.266  14.669  67.184  1.00 94.02           C  
ATOM   2650  O   GLN A 218       0.307  13.585  67.298  1.00 94.02           O  
ATOM   2651  CB  GLN A 218       1.303  16.586  66.585  1.00 94.02           C  
ATOM   2652  CG  GLN A 218       1.692  18.043  66.900  1.00 94.02           C  
ATOM   2653  CD  GLN A 218       2.370  18.736  65.715  1.00 94.02           C  
ATOM   2654  NE2 GLN A 218       1.774  19.824  65.221  1.00 94.02           N  
ATOM   2655  OE1 GLN A 218       3.429  18.311  65.260  1.00 94.02           O  
ATOM   2656  H   GLN A 218       2.229  15.743  68.765  1.00 94.02           H  
ATOM   2657  HA  GLN A 218      -0.356  16.664  67.949  1.00 94.02           H  
ATOM   2658  HB3 GLN A 218       0.757  16.573  65.639  1.00 94.02           H  
ATOM   2659  HB2 GLN A 218       2.200  15.985  66.427  1.00 94.02           H  
ATOM   2660  HG3 GLN A 218       2.369  18.075  67.755  1.00 94.02           H  
ATOM   2661  HG2 GLN A 218       0.805  18.610  67.187  1.00 94.02           H  
ATOM   2662 HE22 GLN A 218       2.181  20.316  64.440  1.00 94.02           H  
ATOM   2663 HE21 GLN A 218       0.904  20.157  65.611  1.00 94.02           H  
ATOM   2664  N   VAL A 219      -1.493  14.819  66.662  1.00 96.62           N  
ATOM   2665  CA  VAL A 219      -2.310  13.722  66.140  1.00 96.62           C  
ATOM   2666  C   VAL A 219      -1.608  12.991  64.977  1.00 96.62           C  
ATOM   2667  O   VAL A 219      -1.037  13.638  64.100  1.00 96.62           O  
ATOM   2668  CB  VAL A 219      -3.712  14.246  65.703  1.00 96.62           C  
ATOM   2669  CG1 VAL A 219      -4.532  13.322  64.775  1.00 96.62           C  
ATOM   2670  CG2 VAL A 219      -4.552  14.601  66.944  1.00 96.62           C  
ATOM   2671  H   VAL A 219      -1.900  15.741  66.599  1.00 96.62           H  
ATOM   2672  HA  VAL A 219      -2.446  13.011  66.958  1.00 96.62           H  
ATOM   2673  HB  VAL A 219      -3.559  15.174  65.149  1.00 96.62           H  
ATOM   2674 HG11 VAL A 219      -5.521  13.739  64.586  1.00 96.62           H  
ATOM   2675 HG12 VAL A 219      -4.063  13.192  63.800  1.00 96.62           H  
ATOM   2676 HG13 VAL A 219      -4.674  12.336  65.214  1.00 96.62           H  
ATOM   2677 HG21 VAL A 219      -5.519  15.016  66.659  1.00 96.62           H  
ATOM   2678 HG22 VAL A 219      -4.740  13.720  67.559  1.00 96.62           H  
ATOM   2679 HG23 VAL A 219      -4.054  15.341  67.571  1.00 96.62           H  
ATOM   2680  N   GLY A 220      -1.648  11.653  65.037  1.00 98.05           N  
ATOM   2681  CA  GLY A 220      -1.017  10.730  64.102  1.00 98.05           C  
ATOM   2682  C   GLY A 220       0.458  10.453  64.424  1.00 98.05           C  
ATOM   2683  O   GLY A 220       1.033   9.598  63.759  1.00 98.05           O  
ATOM   2684  H   GLY A 220      -2.139  11.220  65.812  1.00 98.05           H  
ATOM   2685  HA3 GLY A 220      -1.084  11.094  63.079  1.00 98.05           H  
ATOM   2686  HA2 GLY A 220      -1.563   9.787  64.134  1.00 98.05           H  
ATOM   2687  N   ARG A 221       1.098  11.144  65.381  1.00 97.92           N  
ATOM   2688  CA  ARG A 221       2.511  10.930  65.701  1.00 97.92           C  
ATOM   2689  C   ARG A 221       2.701   9.558  66.366  1.00 97.92           C  
ATOM   2690  O   ARG A 221       2.041   9.254  67.363  1.00 97.92           O  
ATOM   2691  CB  ARG A 221       3.023  12.054  66.628  1.00 97.92           C  
ATOM   2692  CG  ARG A 221       4.482  11.906  67.119  1.00 97.92           C  
ATOM   2693  CD  ARG A 221       4.594  11.243  68.501  1.00 97.92           C  
ATOM   2694  NE  ARG A 221       5.970  11.093  68.992  1.00 97.92           N  
ATOM   2695  CZ  ARG A 221       6.316  10.269  69.993  1.00 97.92           C  
ATOM   2696  NH1 ARG A 221       5.413   9.470  70.568  1.00 97.92           N  
ATOM   2697  NH2 ARG A 221       7.573  10.240  70.437  1.00 97.92           N1+
ATOM   2698  H   ARG A 221       0.581  11.826  65.923  1.00 97.92           H  
ATOM   2699  HA  ARG A 221       3.080  10.970  64.772  1.00 97.92           H  
ATOM   2700  HB3 ARG A 221       2.365  12.155  67.491  1.00 97.92           H  
ATOM   2701  HB2 ARG A 221       2.940  12.996  66.086  1.00 97.92           H  
ATOM   2702  HG3 ARG A 221       4.885  12.906  67.211  1.00 97.92           H  
ATOM   2703  HG2 ARG A 221       5.098  11.394  66.378  1.00 97.92           H  
ATOM   2704  HD3 ARG A 221       4.148  10.253  68.479  1.00 97.92           H  
ATOM   2705  HD2 ARG A 221       4.047  11.819  69.242  1.00 97.92           H  
ATOM   2706  HE  ARG A 221       6.695  11.662  68.564  1.00 97.92           H  
ATOM   2707 HH12 ARG A 221       5.717   8.809  71.285  1.00 97.92           H  
ATOM   2708 HH11 ARG A 221       4.477   9.406  70.203  1.00 97.92           H  
ATOM   2709 HH22 ARG A 221       7.836   9.644  71.218  1.00 97.92           H  
ATOM   2710 HH21 ARG A 221       8.285  10.847  70.033  1.00 97.92           H  
ATOM   2711  N   VAL A 222       3.658   8.783  65.858  1.00 98.66           N  
ATOM   2712  CA  VAL A 222       4.021   7.457  66.340  1.00 98.66           C  
ATOM   2713  C   VAL A 222       5.337   7.555  67.139  1.00 98.66           C  
ATOM   2714  O   VAL A 222       6.178   8.417  66.873  1.00 98.66           O  
ATOM   2715  CB  VAL A 222       4.101   6.520  65.102  1.00 98.66           C  
ATOM   2716  CG1 VAL A 222       4.761   5.162  65.377  1.00 98.66           C  
ATOM   2717  CG2 VAL A 222       2.689   6.285  64.541  1.00 98.66           C  
ATOM   2718  H   VAL A 222       4.213   9.151  65.092  1.00 98.66           H  
ATOM   2719  HA  VAL A 222       3.252   7.076  67.016  1.00 98.66           H  
ATOM   2720  HB  VAL A 222       4.693   7.009  64.326  1.00 98.66           H  
ATOM   2721 HG11 VAL A 222       4.600   4.453  64.565  1.00 98.66           H  
ATOM   2722 HG12 VAL A 222       5.839   5.261  65.493  1.00 98.66           H  
ATOM   2723 HG13 VAL A 222       4.359   4.739  66.293  1.00 98.66           H  
ATOM   2724 HG21 VAL A 222       2.696   5.538  63.750  1.00 98.66           H  
ATOM   2725 HG22 VAL A 222       2.007   5.934  65.315  1.00 98.66           H  
ATOM   2726 HG23 VAL A 222       2.266   7.202  64.131  1.00 98.66           H  
ATOM   2727  N   GLY A 223       5.480   6.693  68.154  1.00 97.96           N  
ATOM   2728  CA  GLY A 223       6.671   6.554  68.991  1.00 97.96           C  
ATOM   2729  C   GLY A 223       7.668   5.524  68.444  1.00 97.96           C  
ATOM   2730  O   GLY A 223       7.536   5.056  67.316  1.00 97.96           O  
ATOM   2731  H   GLY A 223       4.736   6.021  68.296  1.00 97.96           H  
ATOM   2732  HA3 GLY A 223       6.347   6.232  69.980  1.00 97.96           H  
ATOM   2733  HA2 GLY A 223       7.176   7.513  69.113  1.00 97.96           H  
ATOM   2734  N   ASP A 224       8.663   5.147  69.257  1.00 98.64           N  
ATOM   2735  CA  ASP A 224       9.634   4.080  68.964  1.00 98.64           C  
ATOM   2736  C   ASP A 224       8.975   2.696  69.126  1.00 98.64           C  
ATOM   2737  O   ASP A 224       9.228   1.796  68.329  1.00 98.64           O  
ATOM   2738  CB  ASP A 224      10.862   4.180  69.923  1.00 98.64           C  
ATOM   2739  CG  ASP A 224      10.615   4.226  71.445  1.00 98.64           C  
ATOM   2740  OD1 ASP A 224       9.465   4.496  71.855  1.00 98.64           O1-
ATOM   2741  OD2 ASP A 224      11.599   4.047  72.193  1.00 98.64           O  
ATOM   2742  H   ASP A 224       8.694   5.522  70.194  1.00 98.64           H  
ATOM   2743  HA  ASP A 224       9.977   4.170  67.932  1.00 98.64           H  
ATOM   2744  HB3 ASP A 224      11.433   5.067  69.660  1.00 98.64           H  
ATOM   2745  HB2 ASP A 224      11.535   3.343  69.726  1.00 98.64           H  
ATOM   2746  N   ALA A 225       8.108   2.553  70.139  1.00 98.77           N  
ATOM   2747  CA  ALA A 225       7.370   1.363  70.566  1.00 98.77           C  
ATOM   2748  C   ALA A 225       6.858   0.369  69.501  1.00 98.77           C  
ATOM   2749  O   ALA A 225       7.037  -0.830  69.722  1.00 98.77           O  
ATOM   2750  CB  ALA A 225       6.284   1.750  71.575  1.00 98.77           C  
ATOM   2751  H   ALA A 225       8.092   3.340  70.774  1.00 98.77           H  
ATOM   2752  HA  ALA A 225       8.113   0.797  71.128  1.00 98.77           H  
ATOM   2753  HB1 ALA A 225       5.730   0.878  71.927  1.00 98.77           H  
ATOM   2754  HB2 ALA A 225       6.713   2.243  72.448  1.00 98.77           H  
ATOM   2755  HB3 ALA A 225       5.572   2.431  71.118  1.00 98.77           H  
ATOM   2756  N   PRO A 226       6.205   0.787  68.391  1.00 98.95           N  
ATOM   2757  CA  PRO A 226       5.749  -0.152  67.362  1.00 98.95           C  
ATOM   2758  C   PRO A 226       6.822  -0.536  66.324  1.00 98.95           C  
ATOM   2759  O   PRO A 226       6.577  -1.427  65.514  1.00 98.95           O  
ATOM   2760  CB  PRO A 226       4.599   0.573  66.663  1.00 98.95           C  
ATOM   2761  CG  PRO A 226       4.975   2.035  66.761  1.00 98.95           C  
ATOM   2762  CD  PRO A 226       5.721   2.138  68.092  1.00 98.95           C  
ATOM   2763  HA  PRO A 226       5.359  -1.046  67.827  1.00 98.95           H  
ATOM   2764  HB3 PRO A 226       3.679   0.393  67.216  1.00 98.95           H  
ATOM   2765  HB2 PRO A 226       4.430   0.245  65.637  1.00 98.95           H  
ATOM   2766  HG3 PRO A 226       4.103   2.678  66.702  1.00 98.95           H  
ATOM   2767  HG2 PRO A 226       5.635   2.307  65.940  1.00 98.95           H  
ATOM   2768  HD2 PRO A 226       6.529   2.853  67.995  1.00 98.95           H  
ATOM   2769  HD3 PRO A 226       5.061   2.481  68.885  1.00 98.95           H  
ATOM   2770  N   LEU A 227       7.969   0.152  66.285  1.00 98.96           N  
ATOM   2771  CA  LEU A 227       8.905   0.078  65.172  1.00 98.96           C  
ATOM   2772  C   LEU A 227      10.033  -0.893  65.543  1.00 98.96           C  
ATOM   2773  O   LEU A 227      10.788  -0.666  66.499  1.00 98.96           O  
ATOM   2774  CB  LEU A 227       9.461   1.495  64.903  1.00 98.96           C  
ATOM   2775  CG  LEU A 227       8.378   2.580  64.682  1.00 98.96           C  
ATOM   2776  CD1 LEU A 227       9.009   3.905  64.247  1.00 98.96           C  
ATOM   2777  CD2 LEU A 227       7.293   2.153  63.682  1.00 98.96           C  
ATOM   2778  H   LEU A 227       8.205   0.800  67.029  1.00 98.96           H  
ATOM   2779  HA  LEU A 227       8.410  -0.278  64.266  1.00 98.96           H  
ATOM   2780  HB3 LEU A 227      10.115   1.450  64.030  1.00 98.96           H  
ATOM   2781  HB2 LEU A 227      10.093   1.811  65.733  1.00 98.96           H  
ATOM   2782  HG  LEU A 227       7.893   2.770  65.640  1.00 98.96           H  
ATOM   2783 HD11 LEU A 227       8.267   4.700  64.206  1.00 98.96           H  
ATOM   2784 HD12 LEU A 227       9.759   4.219  64.965  1.00 98.96           H  
ATOM   2785 HD13 LEU A 227       9.485   3.831  63.268  1.00 98.96           H  
ATOM   2786 HD21 LEU A 227       6.628   2.981  63.446  1.00 98.96           H  
ATOM   2787 HD22 LEU A 227       7.739   1.790  62.761  1.00 98.96           H  
ATOM   2788 HD23 LEU A 227       6.667   1.348  64.066  1.00 98.96           H  
ATOM   2789  N   ILE A 228      10.130  -1.991  64.782  1.00 98.97           N  
ATOM   2790  CA  ILE A 228      11.093  -3.063  65.011  1.00 98.97           C  
ATOM   2791  C   ILE A 228      12.516  -2.589  64.668  1.00 98.97           C  
ATOM   2792  O   ILE A 228      12.745  -2.039  63.590  1.00 98.97           O  
ATOM   2793  CB  ILE A 228      10.754  -4.336  64.185  1.00 98.97           C  
ATOM   2794  CG1 ILE A 228       9.332  -4.867  64.495  1.00 98.97           C  
ATOM   2795  CG2 ILE A 228      11.798  -5.469  64.299  1.00 98.97           C  
ATOM   2796  CD1 ILE A 228       9.082  -5.254  65.962  1.00 98.97           C  
ATOM   2797  H   ILE A 228       9.538  -2.089  63.971  1.00 98.97           H  
ATOM   2798  HA  ILE A 228      11.048  -3.318  66.069  1.00 98.97           H  
ATOM   2799  HB  ILE A 228      10.749  -4.037  63.140  1.00 98.97           H  
ATOM   2800 HG13 ILE A 228       9.120  -5.721  63.853  1.00 98.97           H  
ATOM   2801 HG12 ILE A 228       8.594  -4.117  64.210  1.00 98.97           H  
ATOM   2802 HG21 ILE A 228      11.462  -6.368  63.780  1.00 98.97           H  
ATOM   2803 HG22 ILE A 228      12.755  -5.195  63.854  1.00 98.97           H  
ATOM   2804 HG23 ILE A 228      11.983  -5.733  65.340  1.00 98.97           H  
ATOM   2805 HD11 ILE A 228       8.149  -5.807  66.062  1.00 98.97           H  
ATOM   2806 HD12 ILE A 228       9.879  -5.878  66.365  1.00 98.97           H  
ATOM   2807 HD13 ILE A 228       8.996  -4.369  66.592  1.00 98.97           H  
ATOM   2808  N   GLY A 229      13.426  -2.806  65.624  1.00 98.94           N  
ATOM   2809  CA  GLY A 229      14.808  -2.357  65.587  1.00 98.94           C  
ATOM   2810  C   GLY A 229      15.002  -1.041  66.352  1.00 98.94           C  
ATOM   2811  O   GLY A 229      16.145  -0.718  66.653  1.00 98.94           O  
ATOM   2812  H   GLY A 229      13.132  -3.281  66.470  1.00 98.94           H  
ATOM   2813  HA3 GLY A 229      15.164  -2.228  64.564  1.00 98.94           H  
ATOM   2814  HA2 GLY A 229      15.417  -3.132  66.051  1.00 98.94           H  
ATOM   2815  N   ALA A 230      13.931  -0.306  66.703  1.00 98.93           N  
ATOM   2816  CA  ALA A 230      13.996   0.945  67.462  1.00 98.93           C  
ATOM   2817  C   ALA A 230      13.445   0.757  68.881  1.00 98.93           C  
ATOM   2818  O   ALA A 230      14.186   0.973  69.839  1.00 98.93           O  
ATOM   2819  CB  ALA A 230      13.230   2.043  66.711  1.00 98.93           C  
ATOM   2820  H   ALA A 230      13.007  -0.620  66.440  1.00 98.93           H  
ATOM   2821  HA  ALA A 230      15.028   1.288  67.559  1.00 98.93           H  
ATOM   2822  HB1 ALA A 230      13.201   2.969  67.286  1.00 98.93           H  
ATOM   2823  HB2 ALA A 230      13.701   2.260  65.752  1.00 98.93           H  
ATOM   2824  HB3 ALA A 230      12.201   1.747  66.514  1.00 98.93           H  
ATOM   2825  N   GLY A 231      12.169   0.362  68.980  1.00 98.88           N  
ATOM   2826  CA  GLY A 231      11.478   0.169  70.248  1.00 98.88           C  
ATOM   2827  C   GLY A 231      11.577  -1.263  70.761  1.00 98.88           C  
ATOM   2828  O   GLY A 231      11.533  -1.490  71.968  1.00 98.88           O  
ATOM   2829  H   GLY A 231      11.624   0.226  68.133  1.00 98.88           H  
ATOM   2830  HA3 GLY A 231      10.421   0.374  70.105  1.00 98.88           H  
ATOM   2831  HA2 GLY A 231      11.818   0.876  70.997  1.00 98.88           H  
ATOM   2832  N   CYS A 232      11.695  -2.227  69.841  1.00 98.97           N  
ATOM   2833  CA  CYS A 232      11.545  -3.655  70.098  1.00 98.97           C  
ATOM   2834  C   CYS A 232      12.464  -4.421  69.145  1.00 98.97           C  
ATOM   2835  O   CYS A 232      12.481  -4.115  67.955  1.00 98.97           O  
ATOM   2836  CB  CYS A 232      10.075  -4.086  69.899  1.00 98.97           C  
ATOM   2837  SG  CYS A 232       9.768  -5.831  70.298  1.00 98.97           S  
ATOM   2838  H   CYS A 232      11.876  -1.974  68.880  1.00 98.97           H  
ATOM   2839  HA  CYS A 232      11.844  -3.870  71.125  1.00 98.97           H  
ATOM   2840  HB3 CYS A 232       9.785  -3.922  68.862  1.00 98.97           H  
ATOM   2841  HB2 CYS A 232       9.410  -3.474  70.503  1.00 98.97           H  
ATOM   2842  HG  CYS A 232       8.459  -5.801  70.031  1.00 98.97           H  
ATOM   2843  N   TYR A 233      13.170  -5.434  69.661  1.00 98.98           N  
ATOM   2844  CA  TYR A 233      13.921  -6.380  68.843  1.00 98.98           C  
ATOM   2845  C   TYR A 233      14.124  -7.686  69.622  1.00 98.98           C  
ATOM   2846  O   TYR A 233      14.194  -7.650  70.847  1.00 98.98           O  
ATOM   2847  CB  TYR A 233      15.261  -5.760  68.374  1.00 98.98           C  
ATOM   2848  CG  TYR A 233      16.010  -6.628  67.380  1.00 98.98           C  
ATOM   2849  CD1 TYR A 233      17.160  -7.343  67.774  1.00 98.98           C  
ATOM   2850  CD2 TYR A 233      15.507  -6.777  66.071  1.00 98.98           C  
ATOM   2851  CE1 TYR A 233      17.784  -8.226  66.872  1.00 98.98           C  
ATOM   2852  CE2 TYR A 233      16.128  -7.663  65.172  1.00 98.98           C  
ATOM   2853  CZ  TYR A 233      17.260  -8.397  65.575  1.00 98.98           C  
ATOM   2854  OH  TYR A 233      17.852  -9.268  64.707  1.00 98.98           O  
ATOM   2855  H   TYR A 233      13.127  -5.636  70.652  1.00 98.98           H  
ATOM   2856  HA  TYR A 233      13.314  -6.618  67.969  1.00 98.98           H  
ATOM   2857  HB3 TYR A 233      15.899  -5.552  69.234  1.00 98.98           H  
ATOM   2858  HB2 TYR A 233      15.088  -4.798  67.891  1.00 98.98           H  
ATOM   2859  HD1 TYR A 233      17.550  -7.240  68.777  1.00 98.98           H  
ATOM   2860  HD2 TYR A 233      14.627  -6.232  65.760  1.00 98.98           H  
ATOM   2861  HE1 TYR A 233      18.656  -8.782  67.183  1.00 98.98           H  
ATOM   2862  HE2 TYR A 233      15.734  -7.776  64.173  1.00 98.98           H  
ATOM   2863  HH  TYR A 233      17.422  -9.289  63.849  1.00 98.98           H  
ATOM   2864  N   ALA A 234      14.252  -8.805  68.893  1.00 98.97           N  
ATOM   2865  CA  ALA A 234      14.632 -10.102  69.441  1.00 98.97           C  
ATOM   2866  C   ALA A 234      15.284 -10.968  68.362  1.00 98.97           C  
ATOM   2867  O   ALA A 234      14.871 -10.927  67.203  1.00 98.97           O  
ATOM   2868  CB  ALA A 234      13.427 -10.801  70.092  1.00 98.97           C  
ATOM   2869  H   ALA A 234      14.179  -8.761  67.886  1.00 98.97           H  
ATOM   2870  HA  ALA A 234      15.394  -9.936  70.198  1.00 98.97           H  
ATOM   2871  HB1 ALA A 234      13.716 -11.760  70.524  1.00 98.97           H  
ATOM   2872  HB2 ALA A 234      13.007 -10.199  70.898  1.00 98.97           H  
ATOM   2873  HB3 ALA A 234      12.633 -10.992  69.372  1.00 98.97           H  
ATOM   2874  N   SER A 235      16.282 -11.755  68.793  1.00 98.90           N  
ATOM   2875  CA  SER A 235      17.048 -12.690  67.975  1.00 98.90           C  
ATOM   2876  C   SER A 235      17.842 -13.605  68.913  1.00 98.90           C  
ATOM   2877  O   SER A 235      18.607 -13.092  69.728  1.00 98.90           O  
ATOM   2878  CB  SER A 235      17.956 -11.917  66.992  1.00 98.90           C  
ATOM   2879  OG  SER A 235      18.836 -12.763  66.275  1.00 98.90           O  
ATOM   2880  H   SER A 235      16.563 -11.707  69.762  1.00 98.90           H  
ATOM   2881  HA  SER A 235      16.357 -13.299  67.395  1.00 98.90           H  
ATOM   2882  HB3 SER A 235      18.544 -11.173  67.526  1.00 98.90           H  
ATOM   2883  HB2 SER A 235      17.350 -11.372  66.271  1.00 98.90           H  
ATOM   2884  HG  SER A 235      19.294 -12.230  65.620  1.00 98.90           H  
ATOM   2885  N   ASN A 236      17.681 -14.933  68.753  1.00 98.65           N  
ATOM   2886  CA  ASN A 236      18.389 -15.981  69.513  1.00 98.65           C  
ATOM   2887  C   ASN A 236      19.922 -15.922  69.387  1.00 98.65           C  
ATOM   2888  O   ASN A 236      20.610 -16.383  70.296  1.00 98.65           O  
ATOM   2889  CB  ASN A 236      17.896 -17.377  69.065  1.00 98.65           C  
ATOM   2890  CG  ASN A 236      16.518 -17.773  69.598  1.00 98.65           C  
ATOM   2891  ND2 ASN A 236      16.205 -19.068  69.523  1.00 98.65           N  
ATOM   2892  OD1 ASN A 236      15.746 -16.938  70.065  1.00 98.65           O  
ATOM   2893  H   ASN A 236      17.021 -15.266  68.062  1.00 98.65           H  
ATOM   2894  HA  ASN A 236      18.096 -15.826  70.551  1.00 98.65           H  
ATOM   2895  HB3 ASN A 236      18.586 -18.138  69.435  1.00 98.65           H  
ATOM   2896  HB2 ASN A 236      17.906 -17.460  67.977  1.00 98.65           H  
ATOM   2897 HD22 ASN A 236      15.315 -19.404  69.866  1.00 98.65           H  
ATOM   2898 HD21 ASN A 236      16.861 -19.732  69.138  1.00 98.65           H  
ATOM   2899  N   ARG A 237      20.423 -15.357  68.277  1.00 98.05           N  
ATOM   2900  CA  ARG A 237      21.846 -15.178  67.989  1.00 98.05           C  
ATOM   2901  C   ARG A 237      22.495 -14.024  68.782  1.00 98.05           C  
ATOM   2902  O   ARG A 237      23.722 -13.938  68.788  1.00 98.05           O  
ATOM   2903  CB  ARG A 237      22.021 -14.971  66.467  1.00 98.05           C  
ATOM   2904  CG  ARG A 237      21.492 -16.150  65.617  1.00 98.05           C  
ATOM   2905  CD  ARG A 237      21.572 -15.969  64.089  1.00 98.05           C  
ATOM   2906  NE  ARG A 237      22.935 -15.672  63.608  1.00 98.05           N  
ATOM   2907  CZ  ARG A 237      23.407 -14.490  63.166  1.00 98.05           C  
ATOM   2908  NH1 ARG A 237      22.632 -13.401  63.064  1.00 98.05           N  
ATOM   2909  NH2 ARG A 237      24.697 -14.393  62.821  1.00 98.05           N1+
ATOM   2910  H   ARG A 237      19.783 -14.990  67.587  1.00 98.05           H  
ATOM   2911  HA  ARG A 237      22.370 -16.093  68.269  1.00 98.05           H  
ATOM   2912  HB3 ARG A 237      23.082 -14.830  66.255  1.00 98.05           H  
ATOM   2913  HB2 ARG A 237      21.527 -14.048  66.158  1.00 98.05           H  
ATOM   2914  HG3 ARG A 237      20.426 -16.221  65.837  1.00 98.05           H  
ATOM   2915  HG2 ARG A 237      21.910 -17.110  65.925  1.00 98.05           H  
ATOM   2916  HD3 ARG A 237      20.793 -15.310  63.705  1.00 98.05           H  
ATOM   2917  HD2 ARG A 237      21.364 -16.942  63.643  1.00 98.05           H  
ATOM   2918  HE  ARG A 237      23.583 -16.445  63.661  1.00 98.05           H  
ATOM   2919 HH12 ARG A 237      23.038 -12.516  62.783  1.00 98.05           H  
ATOM   2920 HH11 ARG A 237      21.656 -13.444  63.318  1.00 98.05           H  
ATOM   2921 HH22 ARG A 237      25.065 -13.505  62.504  1.00 98.05           H  
ATOM   2922 HH21 ARG A 237      25.314 -15.190  62.887  1.00 98.05           H  
ATOM   2923  N   THR A 238      21.680 -13.157  69.408  1.00 98.73           N  
ATOM   2924  CA  THR A 238      22.112 -11.950  70.111  1.00 98.73           C  
ATOM   2925  C   THR A 238      21.250 -11.778  71.386  1.00 98.73           C  
ATOM   2926  O   THR A 238      21.512 -12.483  72.361  1.00 98.73           O  
ATOM   2927  CB  THR A 238      22.060 -10.700  69.178  1.00 98.73           C  
ATOM   2928  CG2 THR A 238      23.024 -10.777  67.986  1.00 98.73           C  
ATOM   2929  OG1 THR A 238      20.769 -10.477  68.644  1.00 98.73           O  
ATOM   2930  H   THR A 238      20.681 -13.312  69.385  1.00 98.73           H  
ATOM   2931  HA  THR A 238      23.140 -12.074  70.455  1.00 98.73           H  
ATOM   2932  HB  THR A 238      22.327  -9.819  69.763  1.00 98.73           H  
ATOM   2933 HG21 THR A 238      22.935  -9.889  67.361  1.00 98.73           H  
ATOM   2934 HG22 THR A 238      24.059 -10.848  68.322  1.00 98.73           H  
ATOM   2935 HG23 THR A 238      22.819 -11.629  67.340  1.00 98.73           H  
ATOM   2936  HG1 THR A 238      20.587 -11.165  67.999  1.00 98.73           H  
ATOM   2937  N   CYS A 239      20.279 -10.849  71.387  1.00 98.95           N  
ATOM   2938  CA  CYS A 239      19.489 -10.456  72.548  1.00 98.95           C  
ATOM   2939  C   CYS A 239      18.069 -10.019  72.158  1.00 98.95           C  
ATOM   2940  O   CYS A 239      17.842  -9.534  71.048  1.00 98.95           O  
ATOM   2941  CB  CYS A 239      20.212  -9.376  73.383  1.00 98.95           C  
ATOM   2942  SG  CYS A 239      20.423  -7.821  72.465  1.00 98.95           S  
ATOM   2943  H   CYS A 239      20.097 -10.332  70.536  1.00 98.95           H  
ATOM   2944  HA  CYS A 239      19.371 -11.328  73.185  1.00 98.95           H  
ATOM   2945  HB3 CYS A 239      21.181  -9.737  73.723  1.00 98.95           H  
ATOM   2946  HB2 CYS A 239      19.638  -9.149  74.281  1.00 98.95           H  
ATOM   2947  HG  CYS A 239      21.346  -8.285  71.617  1.00 98.95           H  
ATOM   2948  N   ALA A 240      17.161 -10.157  73.137  1.00 98.98           N  
ATOM   2949  CA  ALA A 240      15.885  -9.456  73.210  1.00 98.98           C  
ATOM   2950  C   ALA A 240      16.094  -8.093  73.882  1.00 98.98           C  
ATOM   2951  O   ALA A 240      16.826  -8.025  74.867  1.00 98.98           O  
ATOM   2952  CB  ALA A 240      14.885 -10.306  74.003  1.00 98.98           C  
ATOM   2953  H   ALA A 240      17.460 -10.577  74.008  1.00 98.98           H  
ATOM   2954  HA  ALA A 240      15.485  -9.297  72.216  1.00 98.98           H  
ATOM   2955  HB1 ALA A 240      14.019  -9.718  74.306  1.00 98.98           H  
ATOM   2956  HB2 ALA A 240      14.516 -11.132  73.398  1.00 98.98           H  
ATOM   2957  HB3 ALA A 240      15.331 -10.725  74.904  1.00 98.98           H  
ATOM   2958  N   VAL A 241      15.453  -7.046  73.337  1.00 98.99           N  
ATOM   2959  CA  VAL A 241      15.536  -5.670  73.826  1.00 98.99           C  
ATOM   2960  C   VAL A 241      14.154  -5.000  73.712  1.00 98.99           C  
ATOM   2961  O   VAL A 241      13.477  -5.167  72.698  1.00 98.99           O  
ATOM   2962  CB  VAL A 241      16.542  -4.798  73.013  1.00 98.99           C  
ATOM   2963  CG1 VAL A 241      16.715  -3.377  73.593  1.00 98.99           C  
ATOM   2964  CG2 VAL A 241      17.921  -5.454  72.874  1.00 98.99           C  
ATOM   2965  H   VAL A 241      14.874  -7.186  72.517  1.00 98.99           H  
ATOM   2966  HA  VAL A 241      15.840  -5.675  74.872  1.00 98.99           H  
ATOM   2967  HB  VAL A 241      16.163  -4.686  71.995  1.00 98.99           H  
ATOM   2968 HG11 VAL A 241      17.547  -2.850  73.127  1.00 98.99           H  
ATOM   2969 HG12 VAL A 241      15.827  -2.765  73.441  1.00 98.99           H  
ATOM   2970 HG13 VAL A 241      16.919  -3.411  74.663  1.00 98.99           H  
ATOM   2971 HG21 VAL A 241      18.607  -4.801  72.339  1.00 98.99           H  
ATOM   2972 HG22 VAL A 241      18.362  -5.681  73.843  1.00 98.99           H  
ATOM   2973 HG23 VAL A 241      17.862  -6.378  72.300  1.00 98.99           H  
ATOM   2974  N   SER A 242      13.794  -4.220  74.742  1.00 98.98           N  
ATOM   2975  CA  SER A 242      12.630  -3.337  74.765  1.00 98.98           C  
ATOM   2976  C   SER A 242      13.073  -2.001  75.377  1.00 98.98           C  
ATOM   2977  O   SER A 242      13.744  -2.008  76.409  1.00 98.98           O  
ATOM   2978  CB  SER A 242      11.486  -4.001  75.556  1.00 98.98           C  
ATOM   2979  OG  SER A 242      10.353  -3.161  75.623  1.00 98.98           O  
ATOM   2980  H   SER A 242      14.412  -4.141  75.540  1.00 98.98           H  
ATOM   2981  HA  SER A 242      12.290  -3.151  73.745  1.00 98.98           H  
ATOM   2982  HB3 SER A 242      11.797  -4.231  76.574  1.00 98.98           H  
ATOM   2983  HB2 SER A 242      11.192  -4.942  75.089  1.00 98.98           H  
ATOM   2984  HG  SER A 242       9.874  -3.225  74.788  1.00 98.98           H  
ATOM   2985  N   THR A 243      12.803  -0.873  74.716  1.00 98.83           N  
ATOM   2986  CA  THR A 243      13.327   0.446  75.081  1.00 98.83           C  
ATOM   2987  C   THR A 243      12.192   1.338  75.606  1.00 98.83           C  
ATOM   2988  O   THR A 243      11.019   1.052  75.376  1.00 98.83           O  
ATOM   2989  CB  THR A 243      14.076   1.076  73.872  1.00 98.83           C  
ATOM   2990  CG2 THR A 243      15.100   0.145  73.198  1.00 98.83           C  
ATOM   2991  OG1 THR A 243      13.237   1.556  72.841  1.00 98.83           O  
ATOM   2992  H   THR A 243      12.245  -0.913  73.866  1.00 98.83           H  
ATOM   2993  HA  THR A 243      14.048   0.353  75.889  1.00 98.83           H  
ATOM   2994  HB  THR A 243      14.618   1.934  74.262  1.00 98.83           H  
ATOM   2995 HG21 THR A 243      15.659   0.672  72.424  1.00 98.83           H  
ATOM   2996 HG22 THR A 243      15.819  -0.255  73.908  1.00 98.83           H  
ATOM   2997 HG23 THR A 243      14.606  -0.698  72.715  1.00 98.83           H  
ATOM   2998  HG1 THR A 243      12.742   2.318  73.119  1.00 98.83           H  
ATOM   2999  N   THR A 244      12.527   2.420  76.316  1.00 97.78           N  
ATOM   3000  CA  THR A 244      11.601   3.439  76.758  1.00 97.78           C  
ATOM   3001  C   THR A 244      12.378   4.756  76.905  1.00 97.78           C  
ATOM   3002  O   THR A 244      13.330   4.839  77.680  1.00 97.78           O  
ATOM   3003  CB  THR A 244      10.810   2.928  77.988  1.00 97.78           C  
ATOM   3004  CG2 THR A 244      11.673   2.461  79.170  1.00 97.78           C  
ATOM   3005  OG1 THR A 244       9.897   3.901  78.446  1.00 97.78           O  
ATOM   3006  H   THR A 244      13.502   2.577  76.568  1.00 97.78           H  
ATOM   3007  HA  THR A 244      10.875   3.594  75.955  1.00 97.78           H  
ATOM   3008  HB  THR A 244      10.197   2.089  77.663  1.00 97.78           H  
ATOM   3009 HG21 THR A 244      11.059   2.117  80.002  1.00 97.78           H  
ATOM   3010 HG22 THR A 244      12.317   1.629  78.886  1.00 97.78           H  
ATOM   3011 HG23 THR A 244      12.319   3.252  79.531  1.00 97.78           H  
ATOM   3012  HG1 THR A 244       9.087   3.423  78.644  1.00 97.78           H  
ATOM   3013  N   GLY A 245      12.009   5.792  76.149  1.00 94.95           N  
ATOM   3014  CA  GLY A 245      12.672   7.084  76.207  1.00 94.95           C  
ATOM   3015  C   GLY A 245      12.042   8.075  75.242  1.00 94.95           C  
ATOM   3016  O   GLY A 245      10.889   7.908  74.852  1.00 94.95           O  
ATOM   3017  H   GLY A 245      11.294   5.671  75.446  1.00 94.95           H  
ATOM   3018  HA3 GLY A 245      13.715   6.948  75.935  1.00 94.95           H  
ATOM   3019  HA2 GLY A 245      12.633   7.491  77.219  1.00 94.95           H  
ATOM   3020  N   THR A 246      12.799   9.104  74.862  1.00 93.20           N  
ATOM   3021  CA  THR A 246      12.494  10.109  73.844  1.00 93.20           C  
ATOM   3022  C   THR A 246      12.531   9.450  72.447  1.00 93.20           C  
ATOM   3023  O   THR A 246      13.557   9.503  71.760  1.00 93.20           O  
ATOM   3024  CB  THR A 246      13.543  11.257  73.976  1.00 93.20           C  
ATOM   3025  CG2 THR A 246      13.456  12.017  75.306  1.00 93.20           C  
ATOM   3026  OG1 THR A 246      14.878  10.793  73.828  1.00 93.20           O  
ATOM   3027  H   THR A 246      13.720   9.189  75.293  1.00 93.20           H  
ATOM   3028  HA  THR A 246      11.494  10.511  74.017  1.00 93.20           H  
ATOM   3029  HB  THR A 246      13.362  11.973  73.172  1.00 93.20           H  
ATOM   3030 HG21 THR A 246      14.175  12.837  75.336  1.00 93.20           H  
ATOM   3031 HG22 THR A 246      12.464  12.446  75.446  1.00 93.20           H  
ATOM   3032 HG23 THR A 246      13.658  11.372  76.161  1.00 93.20           H  
ATOM   3033  HG1 THR A 246      14.875  10.278  73.024  1.00 93.20           H  
ATOM   3034  N   GLY A 247      11.429   8.785  72.070  1.00 96.47           N  
ATOM   3035  CA  GLY A 247      11.299   7.806  70.989  1.00 96.47           C  
ATOM   3036  C   GLY A 247      11.947   8.174  69.653  1.00 96.47           C  
ATOM   3037  O   GLY A 247      12.617   7.336  69.060  1.00 96.47           O  
ATOM   3038  H   GLY A 247      10.675   8.772  72.750  1.00 96.47           H  
ATOM   3039  HA3 GLY A 247      10.242   7.603  70.817  1.00 96.47           H  
ATOM   3040  HA2 GLY A 247      11.740   6.874  71.343  1.00 96.47           H  
ATOM   3041  N   GLU A 248      11.865   9.447  69.243  1.00 97.31           N  
ATOM   3042  CA  GLU A 248      12.507  10.038  68.067  1.00 97.31           C  
ATOM   3043  C   GLU A 248      14.001   9.697  67.955  1.00 97.31           C  
ATOM   3044  O   GLU A 248      14.495   9.381  66.875  1.00 97.31           O  
ATOM   3045  CB  GLU A 248      12.332  11.573  68.110  1.00 97.31           C  
ATOM   3046  CG  GLU A 248      10.928  12.101  67.750  1.00 97.31           C  
ATOM   3047  CD  GLU A 248       9.845  11.983  68.822  1.00 97.31           C  
ATOM   3048  OE1 GLU A 248      10.169  11.645  69.980  1.00 97.31           O1-
ATOM   3049  OE2 GLU A 248       8.673  12.226  68.464  1.00 97.31           O  
ATOM   3050  H   GLU A 248      11.309  10.080  69.806  1.00 97.31           H  
ATOM   3051  HA  GLU A 248      12.020   9.644  67.174  1.00 97.31           H  
ATOM   3052  HB3 GLU A 248      13.027  12.022  67.398  1.00 97.31           H  
ATOM   3053  HB2 GLU A 248      12.647  11.964  69.079  1.00 97.31           H  
ATOM   3054  HG3 GLU A 248      10.573  11.618  66.842  1.00 97.31           H  
ATOM   3055  HG2 GLU A 248      11.026  13.162  67.520  1.00 97.31           H  
ATOM   3056  N   MET A 249      14.718   9.732  69.081  1.00 97.71           N  
ATOM   3057  CA  MET A 249      16.156   9.495  69.117  1.00 97.71           C  
ATOM   3058  C   MET A 249      16.464   7.996  69.125  1.00 97.71           C  
ATOM   3059  O   MET A 249      17.500   7.590  68.610  1.00 97.71           O  
ATOM   3060  CB  MET A 249      16.752  10.153  70.376  1.00 97.71           C  
ATOM   3061  CG  MET A 249      16.470  11.664  70.445  1.00 97.71           C  
ATOM   3062  SD  MET A 249      16.914  12.597  68.955  1.00 97.71           S  
ATOM   3063  CE  MET A 249      16.500  14.263  69.528  1.00 97.71           C  
ATOM   3064  H   MET A 249      14.226   9.888  69.954  1.00 97.71           H  
ATOM   3065  HA  MET A 249      16.626   9.924  68.232  1.00 97.71           H  
ATOM   3066  HB3 MET A 249      17.831  10.000  70.383  1.00 97.71           H  
ATOM   3067  HB2 MET A 249      16.375   9.669  71.278  1.00 97.71           H  
ATOM   3068  HG3 MET A 249      17.024  12.103  71.271  1.00 97.71           H  
ATOM   3069  HG2 MET A 249      15.415  11.840  70.658  1.00 97.71           H  
ATOM   3070  HE1 MET A 249      16.784  15.002  68.779  1.00 97.71           H  
ATOM   3071  HE2 MET A 249      15.429  14.350  69.713  1.00 97.71           H  
ATOM   3072  HE3 MET A 249      17.031  14.495  70.452  1.00 97.71           H  
ATOM   3073  N   PHE A 250      15.546   7.165  69.629  1.00 98.46           N  
ATOM   3074  CA  PHE A 250      15.661   5.708  69.616  1.00 98.46           C  
ATOM   3075  C   PHE A 250      15.353   5.162  68.208  1.00 98.46           C  
ATOM   3076  O   PHE A 250      15.892   4.121  67.839  1.00 98.46           O  
ATOM   3077  CB  PHE A 250      14.698   5.096  70.661  1.00 98.46           C  
ATOM   3078  CG  PHE A 250      15.124   5.302  72.114  1.00 98.46           C  
ATOM   3079  CD1 PHE A 250      15.152   6.592  72.687  1.00 98.46           C  
ATOM   3080  CD2 PHE A 250      15.501   4.196  72.904  1.00 98.46           C  
ATOM   3081  CE1 PHE A 250      15.578   6.779  74.015  1.00 98.46           C  
ATOM   3082  CE2 PHE A 250      15.902   4.377  74.244  1.00 98.46           C  
ATOM   3083  CZ  PHE A 250      15.944   5.669  74.798  1.00 98.46           C  
ATOM   3084  H   PHE A 250      14.661   7.556  69.920  1.00 98.46           H  
ATOM   3085  HA  PHE A 250      16.683   5.420  69.869  1.00 98.46           H  
ATOM   3086  HB3 PHE A 250      14.609   4.021  70.485  1.00 98.46           H  
ATOM   3087  HB2 PHE A 250      13.688   5.483  70.536  1.00 98.46           H  
ATOM   3088  HD1 PHE A 250      14.862   7.450  72.106  1.00 98.46           H  
ATOM   3089  HD2 PHE A 250      15.478   3.201  72.482  1.00 98.46           H  
ATOM   3090  HE1 PHE A 250      15.615   7.774  74.435  1.00 98.46           H  
ATOM   3091  HE2 PHE A 250      16.191   3.528  74.847  1.00 98.46           H  
ATOM   3092  HZ  PHE A 250      16.262   5.805  75.822  1.00 98.46           H  
ATOM   3093  N   ILE A 251      14.568   5.895  67.401  1.00 98.88           N  
ATOM   3094  CA  ILE A 251      14.333   5.642  65.977  1.00 98.88           C  
ATOM   3095  C   ILE A 251      15.556   6.089  65.153  1.00 98.88           C  
ATOM   3096  O   ILE A 251      16.036   5.317  64.331  1.00 98.88           O  
ATOM   3097  CB  ILE A 251      13.044   6.387  65.515  1.00 98.88           C  
ATOM   3098  CG1 ILE A 251      11.797   5.865  66.260  1.00 98.88           C  
ATOM   3099  CG2 ILE A 251      12.812   6.276  63.992  1.00 98.88           C  
ATOM   3100  CD1 ILE A 251      10.568   6.781  66.133  1.00 98.88           C  
ATOM   3101  H   ILE A 251      14.082   6.681  67.815  1.00 98.88           H  
ATOM   3102  HA  ILE A 251      14.202   4.572  65.815  1.00 98.88           H  
ATOM   3103  HB  ILE A 251      13.157   7.445  65.751  1.00 98.88           H  
ATOM   3104 HG13 ILE A 251      12.003   5.734  67.319  1.00 98.88           H  
ATOM   3105 HG12 ILE A 251      11.569   4.860  65.911  1.00 98.88           H  
ATOM   3106 HG21 ILE A 251      11.859   6.700  63.682  1.00 98.88           H  
ATOM   3107 HG22 ILE A 251      13.576   6.813  63.430  1.00 98.88           H  
ATOM   3108 HG23 ILE A 251      12.822   5.235  63.668  1.00 98.88           H  
ATOM   3109 HD11 ILE A 251      10.790   7.794  66.465  1.00 98.88           H  
ATOM   3110 HD12 ILE A 251      10.190   6.835  65.113  1.00 98.88           H  
ATOM   3111 HD13 ILE A 251       9.752   6.411  66.749  1.00 98.88           H  
ATOM   3112  N   ARG A 252      16.088   7.301  65.384  1.00 98.73           N  
ATOM   3113  CA  ARG A 252      17.266   7.840  64.692  1.00 98.73           C  
ATOM   3114  C   ARG A 252      18.541   7.022  64.960  1.00 98.73           C  
ATOM   3115  O   ARG A 252      19.328   6.825  64.036  1.00 98.73           O  
ATOM   3116  CB  ARG A 252      17.483   9.308  65.117  1.00 98.73           C  
ATOM   3117  CG  ARG A 252      16.440  10.284  64.535  1.00 98.73           C  
ATOM   3118  CD  ARG A 252      16.349  11.647  65.249  1.00 98.73           C  
ATOM   3119  NE  ARG A 252      17.640  12.355  65.306  1.00 98.73           N  
ATOM   3120  CZ  ARG A 252      17.856  13.645  65.624  1.00 98.73           C  
ATOM   3121  NH1 ARG A 252      16.855  14.485  65.927  1.00 98.73           N  
ATOM   3122  NH2 ARG A 252      19.112  14.108  65.635  1.00 98.73           N1+
ATOM   3123  H   ARG A 252      15.674   7.905  66.082  1.00 98.73           H  
ATOM   3124  HA  ARG A 252      17.080   7.809  63.617  1.00 98.73           H  
ATOM   3125  HB3 ARG A 252      18.467   9.639  64.782  1.00 98.73           H  
ATOM   3126  HB2 ARG A 252      17.500   9.375  66.206  1.00 98.73           H  
ATOM   3127  HG3 ARG A 252      15.463   9.814  64.627  1.00 98.73           H  
ATOM   3128  HG2 ARG A 252      16.578  10.417  63.463  1.00 98.73           H  
ATOM   3129  HD3 ARG A 252      15.887  11.564  66.232  1.00 98.73           H  
ATOM   3130  HD2 ARG A 252      15.690  12.277  64.651  1.00 98.73           H  
ATOM   3131  HE  ARG A 252      18.441  11.793  65.054  1.00 98.73           H  
ATOM   3132 HH12 ARG A 252      17.044  15.443  66.180  1.00 98.73           H  
ATOM   3133 HH11 ARG A 252      15.904  14.147  65.942  1.00 98.73           H  
ATOM   3134 HH22 ARG A 252      19.304  15.066  65.887  1.00 98.73           H  
ATOM   3135 HH21 ARG A 252      19.885  13.511  65.377  1.00 98.73           H  
ATOM   3136  N   MET A 253      18.707   6.551  66.206  1.00 98.63           N  
ATOM   3137  CA  MET A 253      19.812   5.690  66.624  1.00 98.63           C  
ATOM   3138  C   MET A 253      19.586   4.211  66.262  1.00 98.63           C  
ATOM   3139  O   MET A 253      20.564   3.471  66.153  1.00 98.63           O  
ATOM   3140  CB  MET A 253      20.020   5.879  68.142  1.00 98.63           C  
ATOM   3141  CG  MET A 253      21.315   5.279  68.714  1.00 98.63           C  
ATOM   3142  SD  MET A 253      22.843   5.821  67.899  1.00 98.63           S  
ATOM   3143  CE  MET A 253      22.696   7.621  68.056  1.00 98.63           C  
ATOM   3144  H   MET A 253      18.030   6.782  66.921  1.00 98.63           H  
ATOM   3145  HA  MET A 253      20.706   6.025  66.098  1.00 98.63           H  
ATOM   3146  HB3 MET A 253      19.171   5.454  68.680  1.00 98.63           H  
ATOM   3147  HB2 MET A 253      20.010   6.943  68.377  1.00 98.63           H  
ATOM   3148  HG3 MET A 253      21.277   4.190  68.673  1.00 98.63           H  
ATOM   3149  HG2 MET A 253      21.393   5.534  69.771  1.00 98.63           H  
ATOM   3150  HE1 MET A 253      23.651   8.100  67.842  1.00 98.63           H  
ATOM   3151  HE2 MET A 253      21.957   8.002  67.351  1.00 98.63           H  
ATOM   3152  HE3 MET A 253      22.386   7.893  69.064  1.00 98.63           H  
ATOM   3153  N   VAL A 254      18.308   3.819  66.086  1.00 98.90           N  
ATOM   3154  CA  VAL A 254      17.825   2.457  65.823  1.00 98.90           C  
ATOM   3155  C   VAL A 254      18.236   1.537  67.006  1.00 98.90           C  
ATOM   3156  O   VAL A 254      18.960   0.556  66.836  1.00 98.90           O  
ATOM   3157  CB  VAL A 254      18.309   1.912  64.439  1.00 98.90           C  
ATOM   3158  CG1 VAL A 254      17.628   0.593  64.027  1.00 98.90           C  
ATOM   3159  CG2 VAL A 254      18.098   2.928  63.297  1.00 98.90           C  
ATOM   3160  H   VAL A 254      17.581   4.515  66.170  1.00 98.90           H  
ATOM   3161  HA  VAL A 254      16.736   2.504  65.812  1.00 98.90           H  
ATOM   3162  HB  VAL A 254      19.381   1.726  64.498  1.00 98.90           H  
ATOM   3163 HG11 VAL A 254      17.965   0.274  63.041  1.00 98.90           H  
ATOM   3164 HG12 VAL A 254      17.847  -0.220  64.710  1.00 98.90           H  
ATOM   3165 HG13 VAL A 254      16.544   0.705  63.984  1.00 98.90           H  
ATOM   3166 HG21 VAL A 254      18.494   2.547  62.357  1.00 98.90           H  
ATOM   3167 HG22 VAL A 254      17.040   3.141  63.148  1.00 98.90           H  
ATOM   3168 HG23 VAL A 254      18.606   3.874  63.482  1.00 98.90           H  
ATOM   3169  N   ALA A 255      17.827   1.976  68.210  1.00 98.92           N  
ATOM   3170  CA  ALA A 255      18.387   1.607  69.510  1.00 98.92           C  
ATOM   3171  C   ALA A 255      18.284   0.129  69.918  1.00 98.92           C  
ATOM   3172  O   ALA A 255      19.249  -0.383  70.484  1.00 98.92           O  
ATOM   3173  CB  ALA A 255      17.758   2.508  70.582  1.00 98.92           C  
ATOM   3174  H   ALA A 255      17.203   2.772  68.229  1.00 98.92           H  
ATOM   3175  HA  ALA A 255      19.452   1.847  69.467  1.00 98.92           H  
ATOM   3176  HB1 ALA A 255      18.109   2.253  71.583  1.00 98.92           H  
ATOM   3177  HB2 ALA A 255      18.005   3.555  70.408  1.00 98.92           H  
ATOM   3178  HB3 ALA A 255      16.671   2.417  70.576  1.00 98.92           H  
ATOM   3179  N   ALA A 256      17.144  -0.530  69.639  1.00 98.97           N  
ATOM   3180  CA  ALA A 256      16.919  -1.934  70.003  1.00 98.97           C  
ATOM   3181  C   ALA A 256      17.767  -2.925  69.184  1.00 98.97           C  
ATOM   3182  O   ALA A 256      18.221  -3.923  69.744  1.00 98.97           O  
ATOM   3183  CB  ALA A 256      15.424  -2.278  69.923  1.00 98.97           C  
ATOM   3184  H   ALA A 256      16.387  -0.054  69.169  1.00 98.97           H  
ATOM   3185  HA  ALA A 256      17.216  -2.044  71.045  1.00 98.97           H  
ATOM   3186  HB1 ALA A 256      15.233  -3.289  70.283  1.00 98.97           H  
ATOM   3187  HB2 ALA A 256      14.830  -1.604  70.538  1.00 98.97           H  
ATOM   3188  HB3 ALA A 256      15.044  -2.219  68.905  1.00 98.97           H  
ATOM   3189  N   TYR A 257      18.003  -2.612  67.897  1.00 98.97           N  
ATOM   3190  CA  TYR A 257      18.905  -3.364  67.022  1.00 98.97           C  
ATOM   3191  C   TYR A 257      20.382  -3.070  67.319  1.00 98.97           C  
ATOM   3192  O   TYR A 257      21.216  -3.931  67.056  1.00 98.97           O  
ATOM   3193  CB  TYR A 257      18.616  -3.039  65.542  1.00 98.97           C  
ATOM   3194  CG  TYR A 257      19.219  -4.028  64.559  1.00 98.97           C  
ATOM   3195  CD1 TYR A 257      20.420  -3.747  63.870  1.00 98.97           C  
ATOM   3196  CD2 TYR A 257      18.576  -5.262  64.353  1.00 98.97           C  
ATOM   3197  CE1 TYR A 257      20.972  -4.701  62.991  1.00 98.97           C  
ATOM   3198  CE2 TYR A 257      19.122  -6.213  63.474  1.00 98.97           C  
ATOM   3199  CZ  TYR A 257      20.325  -5.939  62.802  1.00 98.97           C  
ATOM   3200  OH  TYR A 257      20.859  -6.886  61.980  1.00 98.97           O  
ATOM   3201  H   TYR A 257      17.590  -1.774  67.504  1.00 98.97           H  
ATOM   3202  HA  TYR A 257      18.731  -4.430  67.185  1.00 98.97           H  
ATOM   3203  HB3 TYR A 257      18.958  -2.033  65.299  1.00 98.97           H  
ATOM   3204  HB2 TYR A 257      17.543  -3.040  65.365  1.00 98.97           H  
ATOM   3205  HD1 TYR A 257      20.935  -2.813  64.033  1.00 98.97           H  
ATOM   3206  HD2 TYR A 257      17.659  -5.476  64.877  1.00 98.97           H  
ATOM   3207  HE1 TYR A 257      21.897  -4.485  62.477  1.00 98.97           H  
ATOM   3208  HE2 TYR A 257      18.619  -7.154  63.314  1.00 98.97           H  
ATOM   3209  HH  TYR A 257      21.635  -6.579  61.498  1.00 98.97           H  
ATOM   3210  N   ASP A 258      20.683  -1.863  67.827  1.00 98.97           N  
ATOM   3211  CA  ASP A 258      22.041  -1.371  68.052  1.00 98.97           C  
ATOM   3212  C   ASP A 258      22.789  -2.175  69.138  1.00 98.97           C  
ATOM   3213  O   ASP A 258      23.976  -2.444  68.964  1.00 98.97           O  
ATOM   3214  CB  ASP A 258      22.028   0.153  68.336  1.00 98.97           C  
ATOM   3215  CG  ASP A 258      23.367   0.897  68.236  1.00 98.97           C  
ATOM   3216  OD1 ASP A 258      24.311   0.366  67.615  1.00 98.97           O1-
ATOM   3217  OD2 ASP A 258      23.390   2.070  68.665  1.00 98.97           O  
ATOM   3218  H   ASP A 258      19.939  -1.203  68.006  1.00 98.97           H  
ATOM   3219  HA  ASP A 258      22.570  -1.541  67.112  1.00 98.97           H  
ATOM   3220  HB3 ASP A 258      21.581   0.341  69.312  1.00 98.97           H  
ATOM   3221  HB2 ASP A 258      21.360   0.635  67.624  1.00 98.97           H  
ATOM   3222  N   VAL A 259      22.074  -2.608  70.194  1.00 98.97           N  
ATOM   3223  CA  VAL A 259      22.592  -3.510  71.230  1.00 98.97           C  
ATOM   3224  C   VAL A 259      22.945  -4.899  70.650  1.00 98.97           C  
ATOM   3225  O   VAL A 259      24.019  -5.421  70.946  1.00 98.97           O  
ATOM   3226  CB  VAL A 259      21.565  -3.726  72.382  1.00 98.97           C  
ATOM   3227  CG1 VAL A 259      22.075  -4.632  73.525  1.00 98.97           C  
ATOM   3228  CG2 VAL A 259      21.076  -2.395  72.977  1.00 98.97           C  
ATOM   3229  H   VAL A 259      21.100  -2.350  70.271  1.00 98.97           H  
ATOM   3230  HA  VAL A 259      23.499  -3.065  71.644  1.00 98.97           H  
ATOM   3231  HB  VAL A 259      20.691  -4.218  71.959  1.00 98.97           H  
ATOM   3232 HG11 VAL A 259      21.325  -4.731  74.311  1.00 98.97           H  
ATOM   3233 HG12 VAL A 259      22.310  -5.642  73.192  1.00 98.97           H  
ATOM   3234 HG13 VAL A 259      22.974  -4.222  73.981  1.00 98.97           H  
ATOM   3235 HG21 VAL A 259      20.421  -2.557  73.833  1.00 98.97           H  
ATOM   3236 HG22 VAL A 259      21.915  -1.785  73.305  1.00 98.97           H  
ATOM   3237 HG23 VAL A 259      20.508  -1.818  72.250  1.00 98.97           H  
ATOM   3238  N   ALA A 260      22.049  -5.443  69.807  1.00 98.96           N  
ATOM   3239  CA  ALA A 260      22.213  -6.722  69.117  1.00 98.96           C  
ATOM   3240  C   ALA A 260      23.347  -6.725  68.078  1.00 98.96           C  
ATOM   3241  O   ALA A 260      24.081  -7.707  67.998  1.00 98.96           O  
ATOM   3242  CB  ALA A 260      20.875  -7.120  68.474  1.00 98.96           C  
ATOM   3243  H   ALA A 260      21.198  -4.939  69.601  1.00 98.96           H  
ATOM   3244  HA  ALA A 260      22.462  -7.472  69.870  1.00 98.96           H  
ATOM   3245  HB1 ALA A 260      20.987  -7.990  67.828  1.00 98.96           H  
ATOM   3246  HB2 ALA A 260      20.135  -7.368  69.236  1.00 98.96           H  
ATOM   3247  HB3 ALA A 260      20.463  -6.319  67.862  1.00 98.96           H  
ATOM   3248  N   ALA A 261      23.493  -5.625  67.324  1.00 98.93           N  
ATOM   3249  CA  ALA A 261      24.526  -5.448  66.304  1.00 98.93           C  
ATOM   3250  C   ALA A 261      25.942  -5.310  66.888  1.00 98.93           C  
ATOM   3251  O   ALA A 261      26.888  -5.790  66.268  1.00 98.93           O  
ATOM   3252  CB  ALA A 261      24.170  -4.239  65.436  1.00 98.93           C  
ATOM   3253  H   ALA A 261      22.833  -4.864  67.426  1.00 98.93           H  
ATOM   3254  HA  ALA A 261      24.514  -6.332  65.664  1.00 98.93           H  
ATOM   3255  HB1 ALA A 261      24.860  -4.175  64.598  1.00 98.93           H  
ATOM   3256  HB2 ALA A 261      23.166  -4.331  65.022  1.00 98.93           H  
ATOM   3257  HB3 ALA A 261      24.220  -3.303  65.995  1.00 98.93           H  
ATOM   3258  N   GLN A 262      26.058  -4.712  68.088  1.00 98.89           N  
ATOM   3259  CA  GLN A 262      27.292  -4.667  68.875  1.00 98.89           C  
ATOM   3260  C   GLN A 262      27.747  -6.052  69.371  1.00 98.89           C  
ATOM   3261  O   GLN A 262      28.949  -6.312  69.381  1.00 98.89           O  
ATOM   3262  CB  GLN A 262      27.129  -3.676  70.043  1.00 98.89           C  
ATOM   3263  CG  GLN A 262      27.197  -2.213  69.584  1.00 98.89           C  
ATOM   3264  CD  GLN A 262      26.948  -1.228  70.724  1.00 98.89           C  
ATOM   3265  NE2 GLN A 262      25.938  -0.369  70.583  1.00 98.89           N  
ATOM   3266  OE1 GLN A 262      27.680  -1.225  71.708  1.00 98.89           O  
ATOM   3267  H   GLN A 262      25.236  -4.319  68.526  1.00 98.89           H  
ATOM   3268  HA  GLN A 262      28.085  -4.293  68.223  1.00 98.89           H  
ATOM   3269  HB3 GLN A 262      27.908  -3.839  70.788  1.00 98.89           H  
ATOM   3270  HB2 GLN A 262      26.181  -3.861  70.549  1.00 98.89           H  
ATOM   3271  HG3 GLN A 262      26.492  -2.032  68.773  1.00 98.89           H  
ATOM   3272  HG2 GLN A 262      28.190  -2.017  69.183  1.00 98.89           H  
ATOM   3273 HE22 GLN A 262      25.738   0.304  71.308  1.00 98.89           H  
ATOM   3274 HE21 GLN A 262      25.361  -0.391  69.752  1.00 98.89           H  
ATOM   3275  N   MET A 263      26.787  -6.923  69.726  1.00 98.92           N  
ATOM   3276  CA  MET A 263      27.040  -8.320  70.087  1.00 98.92           C  
ATOM   3277  C   MET A 263      27.457  -9.181  68.884  1.00 98.92           C  
ATOM   3278  O   MET A 263      28.347 -10.016  69.038  1.00 98.92           O  
ATOM   3279  CB  MET A 263      25.799  -8.930  70.770  1.00 98.92           C  
ATOM   3280  CG  MET A 263      25.464  -8.318  72.136  1.00 98.92           C  
ATOM   3281  SD  MET A 263      23.865  -8.829  72.796  1.00 98.92           S  
ATOM   3282  CE  MET A 263      24.257 -10.531  73.275  1.00 98.92           C  
ATOM   3283  H   MET A 263      25.818  -6.637  69.698  1.00 98.92           H  
ATOM   3284  HA  MET A 263      27.867  -8.346  70.797  1.00 98.92           H  
ATOM   3285  HB3 MET A 263      25.965  -9.998  70.909  1.00 98.92           H  
ATOM   3286  HB2 MET A 263      24.930  -8.853  70.118  1.00 98.92           H  
ATOM   3287  HG3 MET A 263      25.481  -7.230  72.093  1.00 98.92           H  
ATOM   3288  HG2 MET A 263      26.213  -8.613  72.867  1.00 98.92           H  
ATOM   3289  HE1 MET A 263      23.379 -11.000  73.710  1.00 98.92           H  
ATOM   3290  HE2 MET A 263      24.560 -11.120  72.411  1.00 98.92           H  
ATOM   3291  HE3 MET A 263      25.058 -10.548  74.014  1.00 98.92           H  
ATOM   3292  N   GLU A 264      26.812  -8.974  67.723  1.00 98.69           N  
ATOM   3293  CA  GLU A 264      27.035  -9.764  66.512  1.00 98.69           C  
ATOM   3294  C   GLU A 264      28.365  -9.447  65.804  1.00 98.69           C  
ATOM   3295  O   GLU A 264      29.048 -10.382  65.385  1.00 98.69           O  
ATOM   3296  CB  GLU A 264      25.812  -9.634  65.575  1.00 98.69           C  
ATOM   3297  CG  GLU A 264      25.926 -10.435  64.254  1.00 98.69           C  
ATOM   3298  CD  GLU A 264      24.670 -10.473  63.369  1.00 98.69           C  
ATOM   3299  OE1 GLU A 264      24.785 -11.072  62.277  1.00 98.69           O1-
ATOM   3300  OE2 GLU A 264      23.608  -9.946  63.770  1.00 98.69           O  
ATOM   3301  H   GLU A 264      26.076  -8.282  67.677  1.00 98.69           H  
ATOM   3302  HA  GLU A 264      27.084 -10.812  66.816  1.00 98.69           H  
ATOM   3303  HB3 GLU A 264      25.634  -8.581  65.350  1.00 98.69           H  
ATOM   3304  HB2 GLU A 264      24.934  -9.977  66.120  1.00 98.69           H  
ATOM   3305  HG3 GLU A 264      26.196 -11.465  64.489  1.00 98.69           H  
ATOM   3306  HG2 GLU A 264      26.741 -10.036  63.650  1.00 98.69           H  
ATOM   3307  N   TYR A 265      28.687  -8.151  65.658  1.00 98.74           N  
ATOM   3308  CA  TYR A 265      29.764  -7.676  64.782  1.00 98.74           C  
ATOM   3309  C   TYR A 265      31.031  -7.232  65.521  1.00 98.74           C  
ATOM   3310  O   TYR A 265      32.108  -7.365  64.940  1.00 98.74           O  
ATOM   3311  CB  TYR A 265      29.215  -6.540  63.897  1.00 98.74           C  
ATOM   3312  CG  TYR A 265      28.105  -6.959  62.950  1.00 98.74           C  
ATOM   3313  CD1 TYR A 265      28.285  -8.069  62.096  1.00 98.74           C  
ATOM   3314  CD2 TYR A 265      26.885  -6.251  62.928  1.00 98.74           C  
ATOM   3315  CE1 TYR A 265      27.243  -8.489  61.253  1.00 98.74           C  
ATOM   3316  CE2 TYR A 265      25.847  -6.663  62.072  1.00 98.74           C  
ATOM   3317  CZ  TYR A 265      26.028  -7.783  61.237  1.00 98.74           C  
ATOM   3318  OH  TYR A 265      25.044  -8.171  60.381  1.00 98.74           O  
ATOM   3319  H   TYR A 265      28.070  -7.441  66.030  1.00 98.74           H  
ATOM   3320  HA  TYR A 265      30.085  -8.488  64.128  1.00 98.74           H  
ATOM   3321  HB3 TYR A 265      30.008  -6.098  63.296  1.00 98.74           H  
ATOM   3322  HB2 TYR A 265      28.846  -5.742  64.539  1.00 98.74           H  
ATOM   3323  HD1 TYR A 265      29.218  -8.612  62.088  1.00 98.74           H  
ATOM   3324  HD2 TYR A 265      26.740  -5.393  63.567  1.00 98.74           H  
ATOM   3325  HE1 TYR A 265      27.383  -9.344  60.607  1.00 98.74           H  
ATOM   3326  HE2 TYR A 265      24.917  -6.113  62.059  1.00 98.74           H  
ATOM   3327  HH  TYR A 265      24.330  -7.521  60.330  1.00 98.74           H  
ATOM   3328  N   ALA A 266      30.904  -6.739  66.765  1.00 98.45           N  
ATOM   3329  CA  ALA A 266      32.045  -6.353  67.604  1.00 98.45           C  
ATOM   3330  C   ALA A 266      32.327  -7.356  68.737  1.00 98.45           C  
ATOM   3331  O   ALA A 266      33.367  -7.228  69.382  1.00 98.45           O  
ATOM   3332  CB  ALA A 266      31.825  -4.931  68.153  1.00 98.45           C  
ATOM   3333  H   ALA A 266      29.989  -6.652  67.182  1.00 98.45           H  
ATOM   3334  HA  ALA A 266      32.960  -6.318  67.010  1.00 98.45           H  
ATOM   3335  HB1 ALA A 266      32.540  -4.685  68.940  1.00 98.45           H  
ATOM   3336  HB2 ALA A 266      31.965  -4.189  67.368  1.00 98.45           H  
ATOM   3337  HB3 ALA A 266      30.825  -4.792  68.560  1.00 98.45           H  
ATOM   3338  N   GLY A 267      31.423  -8.328  68.972  1.00 98.44           N  
ATOM   3339  CA  GLY A 267      31.552  -9.331  70.035  1.00 98.44           C  
ATOM   3340  C   GLY A 267      31.342  -8.743  71.444  1.00 98.44           C  
ATOM   3341  O   GLY A 267      31.727  -9.382  72.422  1.00 98.44           O  
ATOM   3342  H   GLY A 267      30.595  -8.380  68.396  1.00 98.44           H  
ATOM   3343  HA3 GLY A 267      32.536  -9.799  69.982  1.00 98.44           H  
ATOM   3344  HA2 GLY A 267      30.822 -10.122  69.871  1.00 98.44           H  
ATOM   3345  N   THR A 268      30.776  -7.527  71.544  1.00 98.73           N  
ATOM   3346  CA  THR A 268      30.597  -6.760  72.778  1.00 98.73           C  
ATOM   3347  C   THR A 268      29.531  -7.424  73.682  1.00 98.73           C  
ATOM   3348  O   THR A 268      28.413  -7.600  73.202  1.00 98.73           O  
ATOM   3349  CB  THR A 268      30.081  -5.333  72.440  1.00 98.73           C  
ATOM   3350  CG2 THR A 268      29.929  -4.395  73.652  1.00 98.73           C  
ATOM   3351  OG1 THR A 268      30.972  -4.705  71.538  1.00 98.73           O  
ATOM   3352  H   THR A 268      30.443  -7.083  70.700  1.00 98.73           H  
ATOM   3353  HA  THR A 268      31.569  -6.663  73.257  1.00 98.73           H  
ATOM   3354  HB  THR A 268      29.115  -5.401  71.941  1.00 98.73           H  
ATOM   3355 HG21 THR A 268      29.589  -3.406  73.340  1.00 98.73           H  
ATOM   3356 HG22 THR A 268      29.200  -4.766  74.369  1.00 98.73           H  
ATOM   3357 HG23 THR A 268      30.875  -4.270  74.178  1.00 98.73           H  
ATOM   3358  HG1 THR A 268      30.973  -5.201  70.716  1.00 98.73           H  
ATOM   3359  N   PRO A 269      29.865  -7.782  74.948  1.00 98.80           N  
ATOM   3360  CA  PRO A 269      28.889  -8.305  75.935  1.00 98.80           C  
ATOM   3361  C   PRO A 269      27.620  -7.448  76.098  1.00 98.80           C  
ATOM   3362  O   PRO A 269      27.721  -6.225  76.024  1.00 98.80           O  
ATOM   3363  CB  PRO A 269      29.690  -8.344  77.248  1.00 98.80           C  
ATOM   3364  CG  PRO A 269      31.132  -8.515  76.812  1.00 98.80           C  
ATOM   3365  CD  PRO A 269      31.202  -7.689  75.536  1.00 98.80           C  
ATOM   3366  HA  PRO A 269      28.624  -9.319  75.628  1.00 98.80           H  
ATOM   3367  HB3 PRO A 269      29.364  -9.142  77.915  1.00 98.80           H  
ATOM   3368  HB2 PRO A 269      29.593  -7.402  77.792  1.00 98.80           H  
ATOM   3369  HG3 PRO A 269      31.314  -9.565  76.575  1.00 98.80           H  
ATOM   3370  HG2 PRO A 269      31.856  -8.209  77.567  1.00 98.80           H  
ATOM   3371  HD2 PRO A 269      31.414  -6.643  75.764  1.00 98.80           H  
ATOM   3372  HD3 PRO A 269      31.988  -8.072  74.885  1.00 98.80           H  
ATOM   3373  N   LEU A 270      26.467  -8.110  76.313  1.00 98.90           N  
ATOM   3374  CA  LEU A 270      25.127  -7.517  76.455  1.00 98.90           C  
ATOM   3375  C   LEU A 270      25.065  -6.268  77.356  1.00 98.90           C  
ATOM   3376  O   LEU A 270      24.460  -5.274  76.956  1.00 98.90           O  
ATOM   3377  CB  LEU A 270      24.146  -8.607  76.958  1.00 98.90           C  
ATOM   3378  CG  LEU A 270      22.715  -8.125  77.312  1.00 98.90           C  
ATOM   3379  CD1 LEU A 270      21.952  -7.603  76.077  1.00 98.90           C  
ATOM   3380  CD2 LEU A 270      21.938  -9.191  78.096  1.00 98.90           C  
ATOM   3381  H   LEU A 270      26.492  -9.119  76.355  1.00 98.90           H  
ATOM   3382  HA  LEU A 270      24.818  -7.209  75.455  1.00 98.90           H  
ATOM   3383  HB3 LEU A 270      24.580  -9.062  77.851  1.00 98.90           H  
ATOM   3384  HB2 LEU A 270      24.084  -9.410  76.222  1.00 98.90           H  
ATOM   3385  HG  LEU A 270      22.782  -7.295  78.012  1.00 98.90           H  
ATOM   3386 HD11 LEU A 270      20.991  -8.094  75.934  1.00 98.90           H  
ATOM   3387 HD12 LEU A 270      21.758  -6.534  76.169  1.00 98.90           H  
ATOM   3388 HD13 LEU A 270      22.515  -7.745  75.156  1.00 98.90           H  
ATOM   3389 HD21 LEU A 270      21.003  -9.448  77.612  1.00 98.90           H  
ATOM   3390 HD22 LEU A 270      22.505 -10.113  78.213  1.00 98.90           H  
ATOM   3391 HD23 LEU A 270      21.690  -8.835  79.097  1.00 98.90           H  
ATOM   3392  N   VAL A 271      25.679  -6.363  78.547  1.00 98.85           N  
ATOM   3393  CA  VAL A 271      25.722  -5.310  79.562  1.00 98.85           C  
ATOM   3394  C   VAL A 271      26.400  -4.028  79.041  1.00 98.85           C  
ATOM   3395  O   VAL A 271      25.833  -2.949  79.201  1.00 98.85           O  
ATOM   3396  CB  VAL A 271      26.457  -5.790  80.849  1.00 98.85           C  
ATOM   3397  CG1 VAL A 271      26.623  -4.700  81.931  1.00 98.85           C  
ATOM   3398  CG2 VAL A 271      25.768  -7.019  81.472  1.00 98.85           C  
ATOM   3399  H   VAL A 271      26.149  -7.224  78.787  1.00 98.85           H  
ATOM   3400  HA  VAL A 271      24.692  -5.063  79.823  1.00 98.85           H  
ATOM   3401  HB  VAL A 271      27.461  -6.109  80.565  1.00 98.85           H  
ATOM   3402 HG11 VAL A 271      27.055  -5.114  82.842  1.00 98.85           H  
ATOM   3403 HG12 VAL A 271      27.287  -3.895  81.612  1.00 98.85           H  
ATOM   3404 HG13 VAL A 271      25.662  -4.258  82.195  1.00 98.85           H  
ATOM   3405 HG21 VAL A 271      26.316  -7.376  82.343  1.00 98.85           H  
ATOM   3406 HG22 VAL A 271      24.756  -6.784  81.799  1.00 98.85           H  
ATOM   3407 HG23 VAL A 271      25.707  -7.852  80.771  1.00 98.85           H  
ATOM   3408  N   GLU A 272      27.569  -4.188  78.395  1.00 98.89           N  
ATOM   3409  CA  GLU A 272      28.341  -3.105  77.791  1.00 98.89           C  
ATOM   3410  C   GLU A 272      27.683  -2.536  76.522  1.00 98.89           C  
ATOM   3411  O   GLU A 272      27.696  -1.321  76.346  1.00 98.89           O  
ATOM   3412  CB  GLU A 272      29.793  -3.590  77.553  1.00 98.89           C  
ATOM   3413  CG  GLU A 272      30.768  -2.571  76.907  1.00 98.89           C  
ATOM   3414  CD  GLU A 272      31.098  -1.312  77.734  1.00 98.89           C  
ATOM   3415  OE1 GLU A 272      31.708  -0.395  77.140  1.00 98.89           O1-
ATOM   3416  OE2 GLU A 272      30.760  -1.259  78.937  1.00 98.89           O  
ATOM   3417  H   GLU A 272      27.946  -5.118  78.278  1.00 98.89           H  
ATOM   3418  HA  GLU A 272      28.364  -2.296  78.522  1.00 98.89           H  
ATOM   3419  HB3 GLU A 272      29.768  -4.480  76.923  1.00 98.89           H  
ATOM   3420  HB2 GLU A 272      30.214  -3.930  78.501  1.00 98.89           H  
ATOM   3421  HG3 GLU A 272      30.391  -2.269  75.930  1.00 98.89           H  
ATOM   3422  HG2 GLU A 272      31.712  -3.080  76.707  1.00 98.89           H  
ATOM   3423  N   ALA A 273      27.095  -3.408  75.685  1.00 98.95           N  
ATOM   3424  CA  ALA A 273      26.385  -3.042  74.459  1.00 98.95           C  
ATOM   3425  C   ALA A 273      25.139  -2.177  74.716  1.00 98.95           C  
ATOM   3426  O   ALA A 273      24.923  -1.204  73.995  1.00 98.95           O  
ATOM   3427  CB  ALA A 273      26.023  -4.316  73.680  1.00 98.95           C  
ATOM   3428  H   ALA A 273      27.135  -4.398  75.897  1.00 98.95           H  
ATOM   3429  HA  ALA A 273      27.075  -2.458  73.851  1.00 98.95           H  
ATOM   3430  HB1 ALA A 273      25.465  -4.076  72.776  1.00 98.95           H  
ATOM   3431  HB2 ALA A 273      26.915  -4.863  73.376  1.00 98.95           H  
ATOM   3432  HB3 ALA A 273      25.409  -4.993  74.276  1.00 98.95           H  
ATOM   3433  N   ALA A 274      24.378  -2.527  75.766  1.00 98.95           N  
ATOM   3434  CA  ALA A 274      23.216  -1.784  76.248  1.00 98.95           C  
ATOM   3435  C   ALA A 274      23.588  -0.464  76.944  1.00 98.95           C  
ATOM   3436  O   ALA A 274      22.845   0.507  76.805  1.00 98.95           O  
ATOM   3437  CB  ALA A 274      22.404  -2.691  77.181  1.00 98.95           C  
ATOM   3438  H   ALA A 274      24.621  -3.354  76.295  1.00 98.95           H  
ATOM   3439  HA  ALA A 274      22.587  -1.535  75.394  1.00 98.95           H  
ATOM   3440  HB1 ALA A 274      21.486  -2.203  77.504  1.00 98.95           H  
ATOM   3441  HB2 ALA A 274      22.116  -3.616  76.679  1.00 98.95           H  
ATOM   3442  HB3 ALA A 274      22.973  -2.958  78.072  1.00 98.95           H  
ATOM   3443  N   ARG A 275      24.733  -0.442  77.652  1.00 98.84           N  
ATOM   3444  CA  ARG A 275      25.268   0.746  78.319  1.00 98.84           C  
ATOM   3445  C   ARG A 275      25.774   1.800  77.314  1.00 98.84           C  
ATOM   3446  O   ARG A 275      25.506   2.981  77.522  1.00 98.84           O  
ATOM   3447  CB  ARG A 275      26.366   0.334  79.324  1.00 98.84           C  
ATOM   3448  CG  ARG A 275      26.812   1.467  80.277  1.00 98.84           C  
ATOM   3449  CD  ARG A 275      28.257   1.343  80.799  1.00 98.84           C  
ATOM   3450  NE  ARG A 275      29.260   1.516  79.731  1.00 98.84           N  
ATOM   3451  CZ  ARG A 275      29.576   2.644  79.065  1.00 98.84           C  
ATOM   3452  NH1 ARG A 275      29.044   3.838  79.371  1.00 98.84           N  
ATOM   3453  NH2 ARG A 275      30.444   2.564  78.051  1.00 98.84           N1+
ATOM   3454  H   ARG A 275      25.286  -1.285  77.731  1.00 98.84           H  
ATOM   3455  HA  ARG A 275      24.450   1.192  78.889  1.00 98.84           H  
ATOM   3456  HB3 ARG A 275      27.217  -0.066  78.772  1.00 98.84           H  
ATOM   3457  HB2 ARG A 275      26.004  -0.485  79.944  1.00 98.84           H  
ATOM   3458  HG3 ARG A 275      26.116   1.583  81.108  1.00 98.84           H  
ATOM   3459  HG2 ARG A 275      26.739   2.412  79.745  1.00 98.84           H  
ATOM   3460  HD3 ARG A 275      28.405   0.325  81.160  1.00 98.84           H  
ATOM   3461  HD2 ARG A 275      28.439   1.998  81.652  1.00 98.84           H  
ATOM   3462  HE  ARG A 275      29.721   0.661  79.439  1.00 98.84           H  
ATOM   3463 HH12 ARG A 275      29.248   4.652  78.802  1.00 98.84           H  
ATOM   3464 HH11 ARG A 275      28.389   3.924  80.137  1.00 98.84           H  
ATOM   3465 HH22 ARG A 275      30.632   3.378  77.478  1.00 98.84           H  
ATOM   3466 HH21 ARG A 275      30.872   1.678  77.811  1.00 98.84           H  
ATOM   3467  N   ARG A 276      26.453   1.367  76.235  1.00 98.87           N  
ATOM   3468  CA  ARG A 276      26.906   2.231  75.137  1.00 98.87           C  
ATOM   3469  C   ARG A 276      25.739   2.909  74.403  1.00 98.87           C  
ATOM   3470  O   ARG A 276      25.851   4.093  74.095  1.00 98.87           O  
ATOM   3471  CB  ARG A 276      27.747   1.429  74.126  1.00 98.87           C  
ATOM   3472  CG  ARG A 276      29.155   1.058  74.616  1.00 98.87           C  
ATOM   3473  CD  ARG A 276      29.819   0.064  73.653  1.00 98.87           C  
ATOM   3474  NE  ARG A 276      31.212  -0.228  74.016  1.00 98.87           N  
ATOM   3475  CZ  ARG A 276      32.091  -0.975  73.324  1.00 98.87           C  
ATOM   3476  NH1 ARG A 276      31.789  -1.508  72.130  1.00 98.87           N  
ATOM   3477  NH2 ARG A 276      33.299  -1.199  73.854  1.00 98.87           N1+
ATOM   3478  H   ARG A 276      26.658   0.380  76.141  1.00 98.87           H  
ATOM   3479  HA  ARG A 276      27.527   3.021  75.562  1.00 98.87           H  
ATOM   3480  HB3 ARG A 276      27.873   2.013  73.213  1.00 98.87           H  
ATOM   3481  HB2 ARG A 276      27.202   0.531  73.832  1.00 98.87           H  
ATOM   3482  HG3 ARG A 276      29.060   0.590  75.595  1.00 98.87           H  
ATOM   3483  HG2 ARG A 276      29.776   1.940  74.775  1.00 98.87           H  
ATOM   3484  HD3 ARG A 276      29.714   0.379  72.615  1.00 98.87           H  
ATOM   3485  HD2 ARG A 276      29.305  -0.892  73.753  1.00 98.87           H  
ATOM   3486  HE  ARG A 276      31.485   0.079  74.943  1.00 98.87           H  
ATOM   3487 HH12 ARG A 276      32.448  -2.098  71.643  1.00 98.87           H  
ATOM   3488 HH11 ARG A 276      30.871  -1.362  71.735  1.00 98.87           H  
ATOM   3489 HH22 ARG A 276      33.982  -1.756  73.363  1.00 98.87           H  
ATOM   3490 HH21 ARG A 276      33.527  -0.823  74.765  1.00 98.87           H  
ATOM   3491  N   VAL A 277      24.639   2.173  74.165  1.00 98.90           N  
ATOM   3492  CA  VAL A 277      23.415   2.713  73.572  1.00 98.90           C  
ATOM   3493  C   VAL A 277      22.781   3.813  74.447  1.00 98.90           C  
ATOM   3494  O   VAL A 277      22.519   4.900  73.936  1.00 98.90           O  
ATOM   3495  CB  VAL A 277      22.379   1.589  73.259  1.00 98.90           C  
ATOM   3496  CG1 VAL A 277      20.926   2.051  73.010  1.00 98.90           C  
ATOM   3497  CG2 VAL A 277      22.850   0.764  72.053  1.00 98.90           C  
ATOM   3498  H   VAL A 277      24.617   1.200  74.440  1.00 98.90           H  
ATOM   3499  HA  VAL A 277      23.698   3.180  72.626  1.00 98.90           H  
ATOM   3500  HB  VAL A 277      22.345   0.908  74.111  1.00 98.90           H  
ATOM   3501 HG11 VAL A 277      20.304   1.222  72.670  1.00 98.90           H  
ATOM   3502 HG12 VAL A 277      20.460   2.429  73.919  1.00 98.90           H  
ATOM   3503 HG13 VAL A 277      20.880   2.830  72.248  1.00 98.90           H  
ATOM   3504 HG21 VAL A 277      22.139  -0.016  71.788  1.00 98.90           H  
ATOM   3505 HG22 VAL A 277      22.969   1.403  71.182  1.00 98.90           H  
ATOM   3506 HG23 VAL A 277      23.808   0.286  72.242  1.00 98.90           H  
ATOM   3507  N   VAL A 278      22.578   3.515  75.740  1.00 98.71           N  
ATOM   3508  CA  VAL A 278      21.855   4.376  76.673  1.00 98.71           C  
ATOM   3509  C   VAL A 278      22.665   5.571  77.210  1.00 98.71           C  
ATOM   3510  O   VAL A 278      22.089   6.650  77.310  1.00 98.71           O  
ATOM   3511  CB  VAL A 278      21.290   3.547  77.860  1.00 98.71           C  
ATOM   3512  CG1 VAL A 278      20.788   4.360  79.067  1.00 98.71           C  
ATOM   3513  CG2 VAL A 278      20.158   2.625  77.376  1.00 98.71           C  
ATOM   3514  H   VAL A 278      22.847   2.605  76.090  1.00 98.71           H  
ATOM   3515  HA  VAL A 278      21.002   4.796  76.135  1.00 98.71           H  
ATOM   3516  HB  VAL A 278      22.090   2.904  78.232  1.00 98.71           H  
ATOM   3517 HG11 VAL A 278      20.357   3.687  79.799  1.00 98.71           H  
ATOM   3518 HG12 VAL A 278      21.586   4.895  79.581  1.00 98.71           H  
ATOM   3519 HG13 VAL A 278      20.020   5.078  78.779  1.00 98.71           H  
ATOM   3520 HG21 VAL A 278      19.734   2.055  78.202  1.00 98.71           H  
ATOM   3521 HG22 VAL A 278      19.346   3.195  76.923  1.00 98.71           H  
ATOM   3522 HG23 VAL A 278      20.515   1.912  76.634  1.00 98.71           H  
ATOM   3523  N   GLU A 279      23.939   5.375  77.586  1.00 98.31           N  
ATOM   3524  CA  GLU A 279      24.734   6.395  78.281  1.00 98.31           C  
ATOM   3525  C   GLU A 279      25.688   7.182  77.369  1.00 98.31           C  
ATOM   3526  O   GLU A 279      26.049   8.296  77.750  1.00 98.31           O  
ATOM   3527  CB  GLU A 279      25.498   5.768  79.466  1.00 98.31           C  
ATOM   3528  CG  GLU A 279      24.564   5.210  80.565  1.00 98.31           C  
ATOM   3529  CD  GLU A 279      25.264   4.816  81.878  1.00 98.31           C  
ATOM   3530  OE1 GLU A 279      24.554   4.809  82.909  1.00 98.31           O1-
ATOM   3531  OE2 GLU A 279      26.482   4.524  81.848  1.00 98.31           O  
ATOM   3532  H   GLU A 279      24.369   4.462  77.487  1.00 98.31           H  
ATOM   3533  HA  GLU A 279      24.066   7.143  78.714  1.00 98.31           H  
ATOM   3534  HB3 GLU A 279      26.162   6.517  79.903  1.00 98.31           H  
ATOM   3535  HB2 GLU A 279      26.149   4.973  79.101  1.00 98.31           H  
ATOM   3536  HG3 GLU A 279      24.038   4.331  80.189  1.00 98.31           H  
ATOM   3537  HG2 GLU A 279      23.796   5.952  80.791  1.00 98.31           H  
ATOM   3538  N   ASP A 280      26.074   6.626  76.206  1.00 98.58           N  
ATOM   3539  CA  ASP A 280      27.017   7.266  75.278  1.00 98.58           C  
ATOM   3540  C   ASP A 280      26.282   7.799  74.040  1.00 98.58           C  
ATOM   3541  O   ASP A 280      26.271   9.011  73.825  1.00 98.58           O  
ATOM   3542  CB  ASP A 280      28.223   6.374  74.861  1.00 98.58           C  
ATOM   3543  CG  ASP A 280      29.028   5.701  75.989  1.00 98.58           C  
ATOM   3544  OD1 ASP A 280      29.019   6.206  77.134  1.00 98.58           O1-
ATOM   3545  OD2 ASP A 280      29.763   4.745  75.656  1.00 98.58           O  
ATOM   3546  H   ASP A 280      25.740   5.708  75.951  1.00 98.58           H  
ATOM   3547  HA  ASP A 280      27.459   8.142  75.757  1.00 98.58           H  
ATOM   3548  HB3 ASP A 280      28.931   6.986  74.300  1.00 98.58           H  
ATOM   3549  HB2 ASP A 280      27.896   5.587  74.182  1.00 98.58           H  
ATOM   3550  N   LYS A 281      25.708   6.887  73.236  1.00 98.53           N  
ATOM   3551  CA  LYS A 281      25.197   7.182  71.897  1.00 98.53           C  
ATOM   3552  C   LYS A 281      23.893   7.995  71.871  1.00 98.53           C  
ATOM   3553  O   LYS A 281      23.793   8.903  71.046  1.00 98.53           O  
ATOM   3554  CB  LYS A 281      25.056   5.883  71.082  1.00 98.53           C  
ATOM   3555  CG  LYS A 281      26.393   5.168  70.799  1.00 98.53           C  
ATOM   3556  CD  LYS A 281      26.275   4.075  69.722  1.00 98.53           C  
ATOM   3557  CE  LYS A 281      26.306   4.641  68.288  1.00 98.53           C  
ATOM   3558  NZ  LYS A 281      25.911   3.639  67.283  1.00 98.53           N1+
ATOM   3559  H   LYS A 281      25.743   5.908  73.494  1.00 98.53           H  
ATOM   3560  HA  LYS A 281      25.952   7.794  71.398  1.00 98.53           H  
ATOM   3561  HB3 LYS A 281      24.595   6.138  70.130  1.00 98.53           H  
ATOM   3562  HB2 LYS A 281      24.364   5.198  71.574  1.00 98.53           H  
ATOM   3563  HG3 LYS A 281      26.762   4.716  71.719  1.00 98.53           H  
ATOM   3564  HG2 LYS A 281      27.152   5.892  70.500  1.00 98.53           H  
ATOM   3565  HD3 LYS A 281      25.352   3.519  69.893  1.00 98.53           H  
ATOM   3566  HD2 LYS A 281      27.083   3.353  69.849  1.00 98.53           H  
ATOM   3567  HE3 LYS A 281      27.306   5.003  68.051  1.00 98.53           H  
ATOM   3568  HE2 LYS A 281      25.638   5.494  68.194  1.00 98.53           H  
ATOM   3569  HZ1 LYS A 281      24.987   3.285  67.497  1.00 98.53           H  
ATOM   3570  HZ2 LYS A 281      25.914   4.047  66.358  1.00 98.53           H  
ATOM   3571  HZ3 LYS A 281      26.569   2.871  67.298  1.00 98.53           H  
ATOM   3572  N   LEU A 282      22.927   7.681  72.753  1.00 97.82           N  
ATOM   3573  CA  LEU A 282      21.654   8.407  72.830  1.00 97.82           C  
ATOM   3574  C   LEU A 282      21.813   9.864  73.325  1.00 97.82           C  
ATOM   3575  O   LEU A 282      21.373  10.745  72.590  1.00 97.82           O  
ATOM   3576  CB  LEU A 282      20.593   7.588  73.605  1.00 97.82           C  
ATOM   3577  CG  LEU A 282      19.892   6.521  72.741  1.00 97.82           C  
ATOM   3578  CD1 LEU A 282      19.180   5.482  73.622  1.00 97.82           C  
ATOM   3579  CD2 LEU A 282      18.928   7.153  71.714  1.00 97.82           C  
ATOM   3580  H   LEU A 282      23.052   6.907  73.392  1.00 97.82           H  
ATOM   3581  HA  LEU A 282      21.294   8.494  71.802  1.00 97.82           H  
ATOM   3582  HB3 LEU A 282      19.837   8.245  74.038  1.00 97.82           H  
ATOM   3583  HB2 LEU A 282      21.062   7.080  74.446  1.00 97.82           H  
ATOM   3584  HG  LEU A 282      20.657   5.982  72.181  1.00 97.82           H  
ATOM   3585 HD11 LEU A 282      18.333   5.030  73.107  1.00 97.82           H  
ATOM   3586 HD12 LEU A 282      19.853   4.668  73.883  1.00 97.82           H  
ATOM   3587 HD13 LEU A 282      18.821   5.918  74.555  1.00 97.82           H  
ATOM   3588 HD21 LEU A 282      17.900   6.814  71.836  1.00 97.82           H  
ATOM   3589 HD22 LEU A 282      18.908   8.241  71.783  1.00 97.82           H  
ATOM   3590 HD23 LEU A 282      19.233   6.903  70.700  1.00 97.82           H  
ATOM   3591  N   PRO A 283      22.506  10.129  74.462  1.00 96.29           N  
ATOM   3592  CA  PRO A 283      22.847  11.499  74.903  1.00 96.29           C  
ATOM   3593  C   PRO A 283      23.640  12.376  73.917  1.00 96.29           C  
ATOM   3594  O   PRO A 283      23.506  13.597  73.990  1.00 96.29           O  
ATOM   3595  CB  PRO A 283      23.624  11.290  76.212  1.00 96.29           C  
ATOM   3596  CG  PRO A 283      23.059   9.999  76.764  1.00 96.29           C  
ATOM   3597  CD  PRO A 283      22.844   9.167  75.508  1.00 96.29           C  
ATOM   3598  HA  PRO A 283      21.903  12.000  75.127  1.00 96.29           H  
ATOM   3599  HB3 PRO A 283      23.511  12.122  76.908  1.00 96.29           H  
ATOM   3600  HB2 PRO A 283      24.690  11.162  76.014  1.00 96.29           H  
ATOM   3601  HG3 PRO A 283      22.096  10.200  77.235  1.00 96.29           H  
ATOM   3602  HG2 PRO A 283      23.697   9.519  77.505  1.00 96.29           H  
ATOM   3603  HD2 PRO A 283      23.749   8.623  75.238  1.00 96.29           H  
ATOM   3604  HD3 PRO A 283      22.042   8.464  75.685  1.00 96.29           H  
ATOM   3605  N   ALA A 284      24.406  11.759  72.996  1.00 97.09           N  
ATOM   3606  CA  ALA A 284      25.131  12.449  71.923  1.00 97.09           C  
ATOM   3607  C   ALA A 284      24.224  13.093  70.852  1.00 97.09           C  
ATOM   3608  O   ALA A 284      24.701  13.972  70.135  1.00 97.09           O  
ATOM   3609  CB  ALA A 284      26.137  11.481  71.283  1.00 97.09           C  
ATOM   3610  H   ALA A 284      24.483  10.751  73.005  1.00 97.09           H  
ATOM   3611  HA  ALA A 284      25.702  13.257  72.385  1.00 97.09           H  
ATOM   3612  HB1 ALA A 284      26.759  11.991  70.547  1.00 97.09           H  
ATOM   3613  HB2 ALA A 284      26.805  11.056  72.032  1.00 97.09           H  
ATOM   3614  HB3 ALA A 284      25.639  10.657  70.774  1.00 97.09           H  
ATOM   3615  N   ILE A 285      22.946  12.677  70.781  1.00 95.88           N  
ATOM   3616  CA  ILE A 285      21.899  13.287  69.954  1.00 95.88           C  
ATOM   3617  C   ILE A 285      20.725  13.834  70.805  1.00 95.88           C  
ATOM   3618  O   ILE A 285      19.665  14.133  70.254  1.00 95.88           O  
ATOM   3619  CB  ILE A 285      21.375  12.306  68.860  1.00 95.88           C  
ATOM   3620  CG1 ILE A 285      20.733  11.010  69.413  1.00 95.88           C  
ATOM   3621  CG2 ILE A 285      22.479  12.000  67.832  1.00 95.88           C  
ATOM   3622  CD1 ILE A 285      19.909  10.235  68.377  1.00 95.88           C  
ATOM   3623  H   ILE A 285      22.639  11.933  71.394  1.00 95.88           H  
ATOM   3624  HA  ILE A 285      22.301  14.164  69.443  1.00 95.88           H  
ATOM   3625  HB  ILE A 285      20.597  12.829  68.301  1.00 95.88           H  
ATOM   3626 HG13 ILE A 285      20.072  11.239  70.248  1.00 95.88           H  
ATOM   3627 HG12 ILE A 285      21.507  10.357  69.818  1.00 95.88           H  
ATOM   3628 HG21 ILE A 285      22.082  11.477  66.964  1.00 95.88           H  
ATOM   3629 HG22 ILE A 285      22.941  12.917  67.464  1.00 95.88           H  
ATOM   3630 HG23 ILE A 285      23.268  11.382  68.262  1.00 95.88           H  
ATOM   3631 HD11 ILE A 285      19.503   9.329  68.824  1.00 95.88           H  
ATOM   3632 HD12 ILE A 285      19.071  10.830  68.012  1.00 95.88           H  
ATOM   3633 HD13 ILE A 285      20.505   9.931  67.518  1.00 95.88           H  
ATOM   3634  N   GLY A 286      20.941  13.998  72.124  1.00 94.31           N  
ATOM   3635  CA  GLY A 286      19.979  14.586  73.061  1.00 94.31           C  
ATOM   3636  C   GLY A 286      18.913  13.586  73.543  1.00 94.31           C  
ATOM   3637  O   GLY A 286      17.910  14.013  74.116  1.00 94.31           O  
ATOM   3638  H   GLY A 286      21.845  13.752  72.503  1.00 94.31           H  
ATOM   3639  HA3 GLY A 286      19.490  15.451  72.610  1.00 94.31           H  
ATOM   3640  HA2 GLY A 286      20.527  14.950  73.929  1.00 94.31           H  
ATOM   3641  N   GLY A 287      19.111  12.278  73.310  1.00 94.44           N  
ATOM   3642  CA  GLY A 287      18.190  11.211  73.681  1.00 94.44           C  
ATOM   3643  C   GLY A 287      18.276  10.918  75.179  1.00 94.44           C  
ATOM   3644  O   GLY A 287      19.362  10.687  75.712  1.00 94.44           O  
ATOM   3645  H   GLY A 287      19.966  11.989  72.851  1.00 94.44           H  
ATOM   3646  HA3 GLY A 287      18.447  10.309  73.125  1.00 94.44           H  
ATOM   3647  HA2 GLY A 287      17.175  11.483  73.407  1.00 94.44           H  
ATOM   3648  N   LYS A 288      17.111  10.804  75.824  1.00 94.63           N  
ATOM   3649  CA  LYS A 288      16.962  10.444  77.227  1.00 94.63           C  
ATOM   3650  C   LYS A 288      15.994   9.268  77.376  1.00 94.63           C  
ATOM   3651  O   LYS A 288      15.031   9.156  76.617  1.00 94.63           O  
ATOM   3652  CB  LYS A 288      16.573  11.672  78.079  1.00 94.63           C  
ATOM   3653  CG  LYS A 288      17.602  12.823  78.055  1.00 94.63           C  
ATOM   3654  CD  LYS A 288      18.964  12.457  78.674  1.00 94.63           C  
ATOM   3655  CE  LYS A 288      20.011  13.564  78.503  1.00 94.63           C  
ATOM   3656  NZ  LYS A 288      21.314  13.149  79.046  1.00 94.63           N1+
ATOM   3657  H   LYS A 288      16.251  10.892  75.284  1.00 94.63           H  
ATOM   3658  HA  LYS A 288      17.914  10.075  77.583  1.00 94.63           H  
ATOM   3659  HB3 LYS A 288      16.419  11.357  79.112  1.00 94.63           H  
ATOM   3660  HB2 LYS A 288      15.608  12.050  77.737  1.00 94.63           H  
ATOM   3661  HG3 LYS A 288      17.187  13.675  78.594  1.00 94.63           H  
ATOM   3662  HG2 LYS A 288      17.740  13.166  77.028  1.00 94.63           H  
ATOM   3663  HD3 LYS A 288      19.362  11.557  78.209  1.00 94.63           H  
ATOM   3664  HD2 LYS A 288      18.836  12.220  79.731  1.00 94.63           H  
ATOM   3665  HE3 LYS A 288      19.689  14.477  79.005  1.00 94.63           H  
ATOM   3666  HE2 LYS A 288      20.137  13.802  77.446  1.00 94.63           H  
ATOM   3667  HZ1 LYS A 288      21.986  13.890  78.917  1.00 94.63           H  
ATOM   3668  HZ2 LYS A 288      21.220  12.948  80.031  1.00 94.63           H  
ATOM   3669  HZ3 LYS A 288      21.630  12.321  78.564  1.00 94.63           H  
ATOM   3670  N   GLY A 289      16.253   8.392  78.349  1.00 96.26           N  
ATOM   3671  CA  GLY A 289      15.475   7.193  78.623  1.00 96.26           C  
ATOM   3672  C   GLY A 289      16.364   6.033  79.056  1.00 96.26           C  
ATOM   3673  O   GLY A 289      17.430   6.236  79.643  1.00 96.26           O  
ATOM   3674  H   GLY A 289      17.084   8.529  78.923  1.00 96.26           H  
ATOM   3675  HA3 GLY A 289      14.933   6.883  77.736  1.00 96.26           H  
ATOM   3676  HA2 GLY A 289      14.739   7.403  79.398  1.00 96.26           H  
ATOM   3677  N   GLY A 290      15.909   4.814  78.776  1.00 98.00           N  
ATOM   3678  CA  GLY A 290      16.592   3.572  79.078  1.00 98.00           C  
ATOM   3679  C   GLY A 290      16.040   2.422  78.245  1.00 98.00           C  
ATOM   3680  O   GLY A 290      15.234   2.609  77.328  1.00 98.00           O  
ATOM   3681  H   GLY A 290      15.015   4.711  78.291  1.00 98.00           H  
ATOM   3682  HA3 GLY A 290      16.452   3.339  80.132  1.00 98.00           H  
ATOM   3683  HA2 GLY A 290      17.661   3.661  78.883  1.00 98.00           H  
ATOM   3684  N   LEU A 291      16.500   1.219  78.568  1.00 98.85           N  
ATOM   3685  CA  LEU A 291      16.070  -0.045  77.979  1.00 98.85           C  
ATOM   3686  C   LEU A 291      16.326  -1.196  78.956  1.00 98.85           C  
ATOM   3687  O   LEU A 291      17.168  -1.084  79.846  1.00 98.85           O  
ATOM   3688  CB  LEU A 291      16.723  -0.257  76.582  1.00 98.85           C  
ATOM   3689  CG  LEU A 291      18.256  -0.492  76.538  1.00 98.85           C  
ATOM   3690  CD1 LEU A 291      18.668  -1.948  76.829  1.00 98.85           C  
ATOM   3691  CD2 LEU A 291      18.838  -0.041  75.186  1.00 98.85           C  
ATOM   3692  H   LEU A 291      17.148   1.140  79.343  1.00 98.85           H  
ATOM   3693  HA  LEU A 291      14.988   0.011  77.854  1.00 98.85           H  
ATOM   3694  HB3 LEU A 291      16.483   0.616  75.976  1.00 98.85           H  
ATOM   3695  HB2 LEU A 291      16.228  -1.084  76.074  1.00 98.85           H  
ATOM   3696  HG  LEU A 291      18.713   0.141  77.297  1.00 98.85           H  
ATOM   3697 HD11 LEU A 291      19.400  -2.322  76.113  1.00 98.85           H  
ATOM   3698 HD12 LEU A 291      19.109  -2.039  77.822  1.00 98.85           H  
ATOM   3699 HD13 LEU A 291      17.818  -2.624  76.788  1.00 98.85           H  
ATOM   3700 HD21 LEU A 291      19.928  -0.022  75.217  1.00 98.85           H  
ATOM   3701 HD22 LEU A 291      18.541  -0.714  74.381  1.00 98.85           H  
ATOM   3702 HD23 LEU A 291      18.504   0.962  74.919  1.00 98.85           H  
ATOM   3703  N   ILE A 292      15.609  -2.300  78.722  1.00 98.97           N  
ATOM   3704  CA  ILE A 292      15.858  -3.608  79.320  1.00 98.97           C  
ATOM   3705  C   ILE A 292      16.295  -4.566  78.204  1.00 98.97           C  
ATOM   3706  O   ILE A 292      15.835  -4.429  77.068  1.00 98.97           O  
ATOM   3707  CB  ILE A 292      14.581  -4.184  79.993  1.00 98.97           C  
ATOM   3708  CG1 ILE A 292      13.388  -4.359  79.016  1.00 98.97           C  
ATOM   3709  CG2 ILE A 292      14.234  -3.351  81.243  1.00 98.97           C  
ATOM   3710  CD1 ILE A 292      12.087  -4.831  79.656  1.00 98.97           C  
ATOM   3711  H   ILE A 292      14.943  -2.297  77.960  1.00 98.97           H  
ATOM   3712  HA  ILE A 292      16.659  -3.550  80.057  1.00 98.97           H  
ATOM   3713  HB  ILE A 292      14.830  -5.181  80.362  1.00 98.97           H  
ATOM   3714 HG13 ILE A 292      13.640  -5.076  78.238  1.00 98.97           H  
ATOM   3715 HG12 ILE A 292      13.188  -3.429  78.494  1.00 98.97           H  
ATOM   3716 HG21 ILE A 292      13.416  -3.792  81.809  1.00 98.97           H  
ATOM   3717 HG22 ILE A 292      15.089  -3.295  81.915  1.00 98.97           H  
ATOM   3718 HG23 ILE A 292      13.959  -2.329  80.994  1.00 98.97           H  
ATOM   3719 HD11 ILE A 292      11.489  -5.389  78.939  1.00 98.97           H  
ATOM   3720 HD12 ILE A 292      12.287  -5.481  80.504  1.00 98.97           H  
ATOM   3721 HD13 ILE A 292      11.489  -3.987  79.996  1.00 98.97           H  
ATOM   3722  N   ALA A 293      17.172  -5.517  78.547  1.00 98.98           N  
ATOM   3723  CA  ALA A 293      17.661  -6.517  77.608  1.00 98.98           C  
ATOM   3724  C   ALA A 293      18.076  -7.803  78.328  1.00 98.98           C  
ATOM   3725  O   ALA A 293      18.510  -7.755  79.479  1.00 98.98           O  
ATOM   3726  CB  ALA A 293      18.804  -5.932  76.761  1.00 98.98           C  
ATOM   3727  H   ALA A 293      17.536  -5.569  79.490  1.00 98.98           H  
ATOM   3728  HA  ALA A 293      16.831  -6.775  76.953  1.00 98.98           H  
ATOM   3729  HB1 ALA A 293      19.141  -6.650  76.014  1.00 98.98           H  
ATOM   3730  HB2 ALA A 293      18.483  -5.041  76.222  1.00 98.98           H  
ATOM   3731  HB3 ALA A 293      19.661  -5.655  77.375  1.00 98.98           H  
ATOM   3732  N   VAL A 294      17.940  -8.923  77.604  1.00 98.96           N  
ATOM   3733  CA  VAL A 294      18.316 -10.269  78.028  1.00 98.96           C  
ATOM   3734  C   VAL A 294      18.846 -11.041  76.808  1.00 98.96           C  
ATOM   3735  O   VAL A 294      18.282 -10.906  75.723  1.00 98.96           O  
ATOM   3736  CB  VAL A 294      17.123 -11.031  78.681  1.00 98.96           C  
ATOM   3737  CG1 VAL A 294      15.921 -11.231  77.745  1.00 98.96           C  
ATOM   3738  CG2 VAL A 294      17.514 -12.399  79.271  1.00 98.96           C  
ATOM   3739  H   VAL A 294      17.582  -8.854  76.659  1.00 98.96           H  
ATOM   3740  HA  VAL A 294      19.114 -10.179  78.758  1.00 98.96           H  
ATOM   3741  HB  VAL A 294      16.780 -10.411  79.510  1.00 98.96           H  
ATOM   3742 HG11 VAL A 294      15.051 -11.550  78.314  1.00 98.96           H  
ATOM   3743 HG12 VAL A 294      15.664 -10.306  77.237  1.00 98.96           H  
ATOM   3744 HG13 VAL A 294      16.110 -11.987  76.984  1.00 98.96           H  
ATOM   3745 HG21 VAL A 294      16.674 -12.833  79.812  1.00 98.96           H  
ATOM   3746 HG22 VAL A 294      17.791 -13.113  78.496  1.00 98.96           H  
ATOM   3747 HG23 VAL A 294      18.349 -12.321  79.965  1.00 98.96           H  
ATOM   3748  N   ASP A 295      19.922 -11.821  77.006  1.00 98.59           N  
ATOM   3749  CA  ASP A 295      20.548 -12.641  75.964  1.00 98.59           C  
ATOM   3750  C   ASP A 295      20.171 -14.124  76.148  1.00 98.59           C  
ATOM   3751  O   ASP A 295      19.530 -14.486  77.137  1.00 98.59           O  
ATOM   3752  CB  ASP A 295      22.080 -12.393  75.839  1.00 98.59           C  
ATOM   3753  CG  ASP A 295      23.006 -12.729  77.022  1.00 98.59           C  
ATOM   3754  OD1 ASP A 295      22.559 -13.388  77.983  1.00 98.59           O1-
ATOM   3755  OD2 ASP A 295      24.201 -12.373  76.917  1.00 98.59           O  
ATOM   3756  H   ASP A 295      20.331 -11.893  77.929  1.00 98.59           H  
ATOM   3757  HA  ASP A 295      20.139 -12.357  74.998  1.00 98.59           H  
ATOM   3758  HB3 ASP A 295      22.209 -11.325  75.655  1.00 98.59           H  
ATOM   3759  HB2 ASP A 295      22.461 -12.889  74.946  1.00 98.59           H  
ATOM   3760  N   ALA A 296      20.585 -14.962  75.183  1.00 94.83           N  
ATOM   3761  CA  ALA A 296      20.345 -16.409  75.180  1.00 94.83           C  
ATOM   3762  C   ALA A 296      21.018 -17.177  76.337  1.00 94.83           C  
ATOM   3763  O   ALA A 296      20.577 -18.281  76.645  1.00 94.83           O  
ATOM   3764  CB  ALA A 296      20.779 -16.976  73.821  1.00 94.83           C  
ATOM   3765  H   ALA A 296      21.100 -14.597  74.395  1.00 94.83           H  
ATOM   3766  HA  ALA A 296      19.268 -16.562  75.275  1.00 94.83           H  
ATOM   3767  HB1 ALA A 296      20.592 -18.049  73.761  1.00 94.83           H  
ATOM   3768  HB2 ALA A 296      20.225 -16.506  73.009  1.00 94.83           H  
ATOM   3769  HB3 ALA A 296      21.842 -16.811  73.639  1.00 94.83           H  
ATOM   3770  N   GLN A 297      22.045 -16.581  76.967  1.00 95.27           N  
ATOM   3771  CA  GLN A 297      22.766 -17.129  78.120  1.00 95.27           C  
ATOM   3772  C   GLN A 297      22.054 -16.853  79.461  1.00 95.27           C  
ATOM   3773  O   GLN A 297      22.394 -17.494  80.455  1.00 95.27           O  
ATOM   3774  CB  GLN A 297      24.218 -16.589  78.149  1.00 95.27           C  
ATOM   3775  CG  GLN A 297      25.158 -17.115  77.040  1.00 95.27           C  
ATOM   3776  CD  GLN A 297      24.827 -16.627  75.626  1.00 95.27           C  
ATOM   3777  NE2 GLN A 297      24.851 -15.311  75.405  1.00 95.27           N  
ATOM   3778  OE1 GLN A 297      24.541 -17.431  74.742  1.00 95.27           O  
ATOM   3779  H   GLN A 297      22.337 -15.661  76.667  1.00 95.27           H  
ATOM   3780  HA  GLN A 297      22.818 -18.215  78.012  1.00 95.27           H  
ATOM   3781  HB3 GLN A 297      24.674 -16.860  79.103  1.00 95.27           H  
ATOM   3782  HB2 GLN A 297      24.214 -15.500  78.141  1.00 95.27           H  
ATOM   3783  HG3 GLN A 297      25.162 -18.206  77.050  1.00 95.27           H  
ATOM   3784  HG2 GLN A 297      26.180 -16.809  77.263  1.00 95.27           H  
ATOM   3785 HE22 GLN A 297      24.642 -14.951  74.486  1.00 95.27           H  
ATOM   3786 HE21 GLN A 297      25.063 -14.662  76.151  1.00 95.27           H  
ATOM   3787  N   GLY A 298      21.081 -15.925  79.468  1.00 97.42           N  
ATOM   3788  CA  GLY A 298      20.283 -15.575  80.639  1.00 97.42           C  
ATOM   3789  C   GLY A 298      20.868 -14.398  81.432  1.00 97.42           C  
ATOM   3790  O   GLY A 298      20.348 -14.113  82.508  1.00 97.42           O  
ATOM   3791  H   GLY A 298      20.865 -15.435  78.610  1.00 97.42           H  
ATOM   3792  HA3 GLY A 298      20.140 -16.435  81.296  1.00 97.42           H  
ATOM   3793  HA2 GLY A 298      19.295 -15.275  80.295  1.00 97.42           H  
ATOM   3794  N   ASN A 299      21.900 -13.695  80.928  1.00 98.42           N  
ATOM   3795  CA  ASN A 299      22.374 -12.416  81.481  1.00 98.42           C  
ATOM   3796  C   ASN A 299      21.324 -11.327  81.217  1.00 98.42           C  
ATOM   3797  O   ASN A 299      20.770 -11.297  80.121  1.00 98.42           O  
ATOM   3798  CB  ASN A 299      23.719 -11.978  80.851  1.00 98.42           C  
ATOM   3799  CG  ASN A 299      24.828 -13.027  80.950  1.00 98.42           C  
ATOM   3800  ND2 ASN A 299      25.400 -13.418  79.808  1.00 98.42           N  
ATOM   3801  OD1 ASN A 299      25.175 -13.468  82.043  1.00 98.42           O  
ATOM   3802  H   ASN A 299      22.273 -13.945  80.020  1.00 98.42           H  
ATOM   3803  HA  ASN A 299      22.505 -12.508  82.561  1.00 98.42           H  
ATOM   3804  HB3 ASN A 299      24.075 -11.075  81.348  1.00 98.42           H  
ATOM   3805  HB2 ASN A 299      23.581 -11.698  79.807  1.00 98.42           H  
ATOM   3806 HD22 ASN A 299      26.143 -14.100  79.820  1.00 98.42           H  
ATOM   3807 HD21 ASN A 299      25.071 -13.051  78.922  1.00 98.42           H  
ATOM   3808  N   VAL A 300      21.071 -10.469  82.217  1.00 98.81           N  
ATOM   3809  CA  VAL A 300      20.052  -9.417  82.162  1.00 98.81           C  
ATOM   3810  C   VAL A 300      20.693  -8.071  82.546  1.00 98.81           C  
ATOM   3811  O   VAL A 300      21.542  -8.032  83.439  1.00 98.81           O  
ATOM   3812  CB  VAL A 300      18.875  -9.731  83.137  1.00 98.81           C  
ATOM   3813  CG1 VAL A 300      17.826  -8.610  83.270  1.00 98.81           C  
ATOM   3814  CG2 VAL A 300      18.144 -11.024  82.744  1.00 98.81           C  
ATOM   3815  H   VAL A 300      21.594 -10.528  83.078  1.00 98.81           H  
ATOM   3816  HA  VAL A 300      19.654  -9.328  81.151  1.00 98.81           H  
ATOM   3817  HB  VAL A 300      19.294  -9.894  84.132  1.00 98.81           H  
ATOM   3818 HG11 VAL A 300      16.991  -8.928  83.893  1.00 98.81           H  
ATOM   3819 HG12 VAL A 300      18.238  -7.725  83.744  1.00 98.81           H  
ATOM   3820 HG13 VAL A 300      17.425  -8.319  82.298  1.00 98.81           H  
ATOM   3821 HG21 VAL A 300      17.336 -11.237  83.440  1.00 98.81           H  
ATOM   3822 HG22 VAL A 300      17.705 -10.937  81.752  1.00 98.81           H  
ATOM   3823 HG23 VAL A 300      18.807 -11.888  82.748  1.00 98.81           H  
ATOM   3824  N   THR A 301      20.260  -6.996  81.870  1.00 98.90           N  
ATOM   3825  CA  THR A 301      20.740  -5.631  82.083  1.00 98.90           C  
ATOM   3826  C   THR A 301      19.573  -4.641  81.886  1.00 98.90           C  
ATOM   3827  O   THR A 301      18.731  -4.875  81.017  1.00 98.90           O  
ATOM   3828  CB  THR A 301      21.917  -5.312  81.117  1.00 98.90           C  
ATOM   3829  CG2 THR A 301      21.548  -5.240  79.623  1.00 98.90           C  
ATOM   3830  OG1 THR A 301      22.539  -4.092  81.464  1.00 98.90           O  
ATOM   3831  H   THR A 301      19.556  -7.106  81.151  1.00 98.90           H  
ATOM   3832  HA  THR A 301      21.088  -5.527  83.113  1.00 98.90           H  
ATOM   3833  HB  THR A 301      22.668  -6.093  81.235  1.00 98.90           H  
ATOM   3834 HG21 THR A 301      22.439  -5.136  79.006  1.00 98.90           H  
ATOM   3835 HG22 THR A 301      21.038  -6.149  79.304  1.00 98.90           H  
ATOM   3836 HG23 THR A 301      20.898  -4.395  79.396  1.00 98.90           H  
ATOM   3837  HG1 THR A 301      23.172  -3.862  80.779  1.00 98.90           H  
ATOM   3838  N   LEU A 302      19.517  -3.583  82.718  1.00 98.77           N  
ATOM   3839  CA  LEU A 302      18.404  -2.622  82.754  1.00 98.77           C  
ATOM   3840  C   LEU A 302      18.882  -1.145  82.815  1.00 98.77           C  
ATOM   3841  O   LEU A 302      18.452  -0.430  83.722  1.00 98.77           O  
ATOM   3842  CB  LEU A 302      17.403  -2.954  83.904  1.00 98.77           C  
ATOM   3843  CG  LEU A 302      17.004  -4.437  84.116  1.00 98.77           C  
ATOM   3844  CD1 LEU A 302      18.037  -5.173  85.004  1.00 98.77           C  
ATOM   3845  CD2 LEU A 302      15.588  -4.547  84.720  1.00 98.77           C  
ATOM   3846  H   LEU A 302      20.250  -3.444  83.399  1.00 98.77           H  
ATOM   3847  HA  LEU A 302      17.842  -2.696  81.825  1.00 98.77           H  
ATOM   3848  HB3 LEU A 302      16.497  -2.395  83.667  1.00 98.77           H  
ATOM   3849  HB2 LEU A 302      17.750  -2.553  84.857  1.00 98.77           H  
ATOM   3850  HG  LEU A 302      16.961  -4.937  83.148  1.00 98.77           H  
ATOM   3851 HD11 LEU A 302      17.584  -5.892  85.686  1.00 98.77           H  
ATOM   3852 HD12 LEU A 302      18.752  -5.725  84.399  1.00 98.77           H  
ATOM   3853 HD13 LEU A 302      18.620  -4.483  85.613  1.00 98.77           H  
ATOM   3854 HD21 LEU A 302      15.501  -5.350  85.452  1.00 98.77           H  
ATOM   3855 HD22 LEU A 302      15.291  -3.630  85.227  1.00 98.77           H  
ATOM   3856 HD23 LEU A 302      14.848  -4.748  83.945  1.00 98.77           H  
ATOM   3857  N   PRO A 303      19.776  -0.693  81.898  1.00 98.70           N  
ATOM   3858  CA  PRO A 303      20.330   0.677  81.938  1.00 98.70           C  
ATOM   3859  C   PRO A 303      19.306   1.781  81.615  1.00 98.70           C  
ATOM   3860  O   PRO A 303      18.410   1.575  80.798  1.00 98.70           O  
ATOM   3861  CB  PRO A 303      21.452   0.643  80.888  1.00 98.70           C  
ATOM   3862  CG  PRO A 303      20.993  -0.392  79.878  1.00 98.70           C  
ATOM   3863  CD  PRO A 303      20.316  -1.433  80.757  1.00 98.70           C  
ATOM   3864  HA  PRO A 303      20.760   0.873  82.923  1.00 98.70           H  
ATOM   3865  HB3 PRO A 303      22.377   0.307  81.359  1.00 98.70           H  
ATOM   3866  HB2 PRO A 303      21.660   1.609  80.426  1.00 98.70           H  
ATOM   3867  HG3 PRO A 303      21.814  -0.794  79.288  1.00 98.70           H  
ATOM   3868  HG2 PRO A 303      20.262   0.043  79.198  1.00 98.70           H  
ATOM   3869  HD2 PRO A 303      19.571  -2.009  80.209  1.00 98.70           H  
ATOM   3870  HD3 PRO A 303      21.073  -2.116  81.129  1.00 98.70           H  
ATOM   3871  N   PHE A 304      19.497   2.946  82.249  1.00 97.08           N  
ATOM   3872  CA  PHE A 304      18.737   4.173  82.015  1.00 97.08           C  
ATOM   3873  C   PHE A 304      19.626   5.374  82.367  1.00 97.08           C  
ATOM   3874  O   PHE A 304      20.341   5.324  83.369  1.00 97.08           O  
ATOM   3875  CB  PHE A 304      17.395   4.141  82.783  1.00 97.08           C  
ATOM   3876  CG  PHE A 304      17.496   4.078  84.296  1.00 97.08           C  
ATOM   3877  CD1 PHE A 304      17.784   2.854  84.932  1.00 97.08           C  
ATOM   3878  CD2 PHE A 304      17.479   5.258  85.064  1.00 97.08           C  
ATOM   3879  CE1 PHE A 304      18.003   2.815  86.299  1.00 97.08           C  
ATOM   3880  CE2 PHE A 304      17.687   5.198  86.434  1.00 97.08           C  
ATOM   3881  CZ  PHE A 304      17.934   3.979  87.050  1.00 97.08           C  
ATOM   3882  H   PHE A 304      20.257   3.035  82.909  1.00 97.08           H  
ATOM   3883  HA  PHE A 304      18.509   4.239  80.953  1.00 97.08           H  
ATOM   3884  HB3 PHE A 304      16.813   3.282  82.450  1.00 97.08           H  
ATOM   3885  HB2 PHE A 304      16.801   5.016  82.511  1.00 97.08           H  
ATOM   3886  HD1 PHE A 304      17.853   1.946  84.354  1.00 97.08           H  
ATOM   3887  HD2 PHE A 304      17.315   6.209  84.585  1.00 97.08           H  
ATOM   3888  HE1 PHE A 304      18.237   1.877  86.776  1.00 97.08           H  
ATOM   3889  HE2 PHE A 304      17.673   6.103  87.020  1.00 97.08           H  
ATOM   3890  HZ  PHE A 304      18.099   3.938  88.113  1.00 97.08           H  
ATOM   3891  N   ASN A 305      19.568   6.424  81.531  1.00 95.73           N  
ATOM   3892  CA  ASN A 305      20.329   7.669  81.701  1.00 95.73           C  
ATOM   3893  C   ASN A 305      19.582   8.722  82.551  1.00 95.73           C  
ATOM   3894  O   ASN A 305      20.208   9.688  82.986  1.00 95.73           O  
ATOM   3895  CB  ASN A 305      20.800   8.203  80.322  1.00 95.73           C  
ATOM   3896  CG  ASN A 305      19.700   8.617  79.334  1.00 95.73           C  
ATOM   3897  ND2 ASN A 305      19.905   8.352  78.043  1.00 95.73           N  
ATOM   3898  OD1 ASN A 305      18.685   9.191  79.720  1.00 95.73           O  
ATOM   3899  H   ASN A 305      18.945   6.390  80.733  1.00 95.73           H  
ATOM   3900  HA  ASN A 305      21.244   7.432  82.243  1.00 95.73           H  
ATOM   3901  HB3 ASN A 305      21.427   7.444  79.851  1.00 95.73           H  
ATOM   3902  HB2 ASN A 305      21.448   9.068  80.469  1.00 95.73           H  
ATOM   3903 HD22 ASN A 305      19.235   8.642  77.347  1.00 95.73           H  
ATOM   3904 HD21 ASN A 305      20.745   7.866  77.749  1.00 95.73           H  
ATOM   3905  N   THR A 306      18.283   8.500  82.789  1.00 92.37           N  
ATOM   3906  CA  THR A 306      17.344   9.317  83.556  1.00 92.37           C  
ATOM   3907  C   THR A 306      17.551   9.172  85.081  1.00 92.37           C  
ATOM   3908  O   THR A 306      18.379   8.382  85.538  1.00 92.37           O  
ATOM   3909  CB  THR A 306      15.897   8.904  83.122  1.00 92.37           C  
ATOM   3910  CG2 THR A 306      15.618   9.247  81.656  1.00 92.37           C  
ATOM   3911  OG1 THR A 306      15.571   7.526  83.274  1.00 92.37           O  
ATOM   3912  H   THR A 306      17.890   7.654  82.406  1.00 92.37           H  
ATOM   3913  HA  THR A 306      17.515  10.365  83.302  1.00 92.37           H  
ATOM   3914  HB  THR A 306      15.179   9.467  83.721  1.00 92.37           H  
ATOM   3915 HG21 THR A 306      14.587   9.022  81.383  1.00 92.37           H  
ATOM   3916 HG22 THR A 306      15.791  10.304  81.456  1.00 92.37           H  
ATOM   3917 HG23 THR A 306      16.270   8.678  80.996  1.00 92.37           H  
ATOM   3918  HG1 THR A 306      15.423   7.317  84.190  1.00 92.37           H  
ATOM   3919  N   GLU A 307      16.796   9.945  85.882  1.00 87.83           N  
ATOM   3920  CA  GLU A 307      16.793   9.853  87.349  1.00 87.83           C  
ATOM   3921  C   GLU A 307      16.275   8.501  87.876  1.00 87.83           C  
ATOM   3922  O   GLU A 307      16.868   7.951  88.806  1.00 87.83           O  
ATOM   3923  CB  GLU A 307      16.029  11.057  87.951  1.00 87.83           C  
ATOM   3924  CG  GLU A 307      15.876  11.023  89.495  1.00 87.83           C  
ATOM   3925  CD  GLU A 307      15.232  12.261  90.139  1.00 87.83           C  
ATOM   3926  OE1 GLU A 307      15.135  12.243  91.387  1.00 87.83           O1-
ATOM   3927  OE2 GLU A 307      14.828  13.192  89.407  1.00 87.83           O  
ATOM   3928  H   GLU A 307      16.160  10.618  85.481  1.00 87.83           H  
ATOM   3929  HA  GLU A 307      17.831   9.938  87.676  1.00 87.83           H  
ATOM   3930  HB3 GLU A 307      15.043  11.128  87.489  1.00 87.83           H  
ATOM   3931  HB2 GLU A 307      16.560  11.968  87.669  1.00 87.83           H  
ATOM   3932  HG3 GLU A 307      16.859  10.879  89.947  1.00 87.83           H  
ATOM   3933  HG2 GLU A 307      15.271  10.165  89.792  1.00 87.83           H  
ATOM   3934  N   GLY A 308      15.224   7.949  87.265  1.00 91.27           N  
ATOM   3935  CA  GLY A 308      14.694   6.631  87.582  1.00 91.27           C  
ATOM   3936  C   GLY A 308      14.049   6.000  86.349  1.00 91.27           C  
ATOM   3937  O   GLY A 308      13.747   6.697  85.373  1.00 91.27           O  
ATOM   3938  H   GLY A 308      14.792   8.435  86.495  1.00 91.27           H  
ATOM   3939  HA3 GLY A 308      13.958   6.719  88.382  1.00 91.27           H  
ATOM   3940  HA2 GLY A 308      15.479   5.969  87.949  1.00 91.27           H  
ATOM   3941  N   MET A 309      13.812   4.691  86.422  1.00 95.29           N  
ATOM   3942  CA  MET A 309      13.081   3.858  85.479  1.00 95.29           C  
ATOM   3943  C   MET A 309      12.360   2.799  86.305  1.00 95.29           C  
ATOM   3944  O   MET A 309      13.022   2.050  87.028  1.00 95.29           O  
ATOM   3945  CB  MET A 309      14.023   3.268  84.395  1.00 95.29           C  
ATOM   3946  CG  MET A 309      13.333   2.300  83.407  1.00 95.29           C  
ATOM   3947  SD  MET A 309      14.297   1.814  81.946  1.00 95.29           S  
ATOM   3948  CE  MET A 309      15.402   0.551  82.625  1.00 95.29           C  
ATOM   3949  H   MET A 309      14.024   4.237  87.312  1.00 95.29           H  
ATOM   3950  HA  MET A 309      12.319   4.478  85.011  1.00 95.29           H  
ATOM   3951  HB3 MET A 309      14.855   2.754  84.875  1.00 95.29           H  
ATOM   3952  HB2 MET A 309      14.466   4.090  83.832  1.00 95.29           H  
ATOM   3953  HG3 MET A 309      12.430   2.763  83.024  1.00 95.29           H  
ATOM   3954  HG2 MET A 309      12.997   1.398  83.914  1.00 95.29           H  
ATOM   3955  HE1 MET A 309      16.109   0.226  81.862  1.00 95.29           H  
ATOM   3956  HE2 MET A 309      15.971   0.949  83.462  1.00 95.29           H  
ATOM   3957  HE3 MET A 309      14.834  -0.317  82.958  1.00 95.29           H  
ATOM   3958  N   TYR A 310      11.031   2.710  86.165  1.00 96.26           N  
ATOM   3959  CA  TYR A 310      10.201   1.673  86.778  1.00 96.26           C  
ATOM   3960  C   TYR A 310      10.542   0.372  86.047  1.00 96.26           C  
ATOM   3961  O   TYR A 310      10.349   0.293  84.833  1.00 96.26           O  
ATOM   3962  CB  TYR A 310       8.702   1.987  86.555  1.00 96.26           C  
ATOM   3963  CG  TYR A 310       8.217   3.336  87.057  1.00 96.26           C  
ATOM   3964  CD1 TYR A 310       8.337   3.680  88.418  1.00 96.26           C  
ATOM   3965  CD2 TYR A 310       7.638   4.257  86.158  1.00 96.26           C  
ATOM   3966  CE1 TYR A 310       7.923   4.947  88.870  1.00 96.26           C  
ATOM   3967  CE2 TYR A 310       7.204   5.516  86.615  1.00 96.26           C  
ATOM   3968  CZ  TYR A 310       7.357   5.868  87.970  1.00 96.26           C  
ATOM   3969  OH  TYR A 310       6.950   7.095  88.407  1.00 96.26           O  
ATOM   3970  H   TYR A 310      10.585   3.295  85.463  1.00 96.26           H  
ATOM   3971  HA  TYR A 310      10.425   1.594  87.844  1.00 96.26           H  
ATOM   3972  HB3 TYR A 310       8.102   1.218  87.043  1.00 96.26           H  
ATOM   3973  HB2 TYR A 310       8.459   1.918  85.494  1.00 96.26           H  
ATOM   3974  HD1 TYR A 310       8.759   2.980  89.120  1.00 96.26           H  
ATOM   3975  HD2 TYR A 310       7.526   4.009  85.112  1.00 96.26           H  
ATOM   3976  HE1 TYR A 310       8.035   5.204  89.911  1.00 96.26           H  
ATOM   3977  HE2 TYR A 310       6.764   6.211  85.915  1.00 96.26           H  
ATOM   3978  HH  TYR A 310       6.053   7.253  88.132  1.00 96.26           H  
ATOM   3979  N   ARG A 311      11.122  -0.599  86.752  1.00 98.45           N  
ATOM   3980  CA  ARG A 311      11.751  -1.786  86.175  1.00 98.45           C  
ATOM   3981  C   ARG A 311      11.803  -2.952  87.168  1.00 98.45           C  
ATOM   3982  O   ARG A 311      11.398  -2.813  88.323  1.00 98.45           O  
ATOM   3983  CB  ARG A 311      13.149  -1.412  85.612  1.00 98.45           C  
ATOM   3984  CG  ARG A 311      14.229  -1.176  86.685  1.00 98.45           C  
ATOM   3985  CD  ARG A 311      15.490  -0.497  86.133  1.00 98.45           C  
ATOM   3986  NE  ARG A 311      16.584  -0.496  87.120  1.00 98.45           N  
ATOM   3987  CZ  ARG A 311      16.722   0.305  88.195  1.00 98.45           C  
ATOM   3988  NH1 ARG A 311      15.841   1.273  88.489  1.00 98.45           N  
ATOM   3989  NH2 ARG A 311      17.772   0.130  89.007  1.00 98.45           N1+
ATOM   3990  H   ARG A 311      11.182  -0.511  87.759  1.00 98.45           H  
ATOM   3991  HA  ARG A 311      11.116  -2.129  85.366  1.00 98.45           H  
ATOM   3992  HB3 ARG A 311      13.074  -0.536  84.970  1.00 98.45           H  
ATOM   3993  HB2 ARG A 311      13.487  -2.208  84.948  1.00 98.45           H  
ATOM   3994  HG3 ARG A 311      14.476  -2.084  87.238  1.00 98.45           H  
ATOM   3995  HG2 ARG A 311      13.787  -0.498  87.416  1.00 98.45           H  
ATOM   3996  HD3 ARG A 311      15.265   0.550  85.928  1.00 98.45           H  
ATOM   3997  HD2 ARG A 311      15.796  -0.918  85.179  1.00 98.45           H  
ATOM   3998  HE  ARG A 311      17.281  -1.212  86.979  1.00 98.45           H  
ATOM   3999 HH12 ARG A 311      15.977   1.855  89.303  1.00 98.45           H  
ATOM   4000 HH11 ARG A 311      15.035   1.427  87.897  1.00 98.45           H  
ATOM   4001 HH22 ARG A 311      17.882   0.713  89.826  1.00 98.45           H  
ATOM   4002 HH21 ARG A 311      18.453  -0.592  88.822  1.00 98.45           H  
ATOM   4003  N   GLY A 312      12.345  -4.077  86.684  1.00 98.81           N  
ATOM   4004  CA  GLY A 312      12.654  -5.225  87.516  1.00 98.81           C  
ATOM   4005  C   GLY A 312      12.963  -6.442  86.643  1.00 98.81           C  
ATOM   4006  O   GLY A 312      12.883  -6.387  85.416  1.00 98.81           O  
ATOM   4007  H   GLY A 312      12.610  -4.134  85.710  1.00 98.81           H  
ATOM   4008  HA3 GLY A 312      11.812  -5.458  88.166  1.00 98.81           H  
ATOM   4009  HA2 GLY A 312      13.518  -4.989  88.138  1.00 98.81           H  
ATOM   4010  N   TYR A 313      13.298  -7.553  87.315  1.00 98.93           N  
ATOM   4011  CA  TYR A 313      13.517  -8.871  86.722  1.00 98.93           C  
ATOM   4012  C   TYR A 313      13.134  -9.976  87.720  1.00 98.93           C  
ATOM   4013  O   TYR A 313      13.088  -9.727  88.924  1.00 98.93           O  
ATOM   4014  CB  TYR A 313      14.968  -8.992  86.198  1.00 98.93           C  
ATOM   4015  CG  TYR A 313      16.036  -9.099  87.273  1.00 98.93           C  
ATOM   4016  CD1 TYR A 313      16.536  -7.934  87.890  1.00 98.93           C  
ATOM   4017  CD2 TYR A 313      16.502 -10.366  87.686  1.00 98.93           C  
ATOM   4018  CE1 TYR A 313      17.482  -8.034  88.927  1.00 98.93           C  
ATOM   4019  CE2 TYR A 313      17.443 -10.466  88.728  1.00 98.93           C  
ATOM   4020  CZ  TYR A 313      17.931  -9.301  89.351  1.00 98.93           C  
ATOM   4021  OH  TYR A 313      18.836  -9.401  90.366  1.00 98.93           O  
ATOM   4022  H   TYR A 313      13.342  -7.523  88.326  1.00 98.93           H  
ATOM   4023  HA  TYR A 313      12.829  -8.981  85.892  1.00 98.93           H  
ATOM   4024  HB3 TYR A 313      15.203  -8.154  85.541  1.00 98.93           H  
ATOM   4025  HB2 TYR A 313      15.042  -9.879  85.567  1.00 98.93           H  
ATOM   4026  HD1 TYR A 313      16.181  -6.961  87.581  1.00 98.93           H  
ATOM   4027  HD2 TYR A 313      16.119 -11.262  87.221  1.00 98.93           H  
ATOM   4028  HE1 TYR A 313      17.851  -7.137  89.403  1.00 98.93           H  
ATOM   4029  HE2 TYR A 313      17.784 -11.438  89.054  1.00 98.93           H  
ATOM   4030  HH  TYR A 313      19.095  -8.552  90.730  1.00 98.93           H  
ATOM   4031  N   ALA A 314      12.866 -11.179  87.190  1.00 98.93           N  
ATOM   4032  CA  ALA A 314      12.433 -12.340  87.958  1.00 98.93           C  
ATOM   4033  C   ALA A 314      12.921 -13.627  87.290  1.00 98.93           C  
ATOM   4034  O   ALA A 314      12.341 -14.066  86.296  1.00 98.93           O  
ATOM   4035  CB  ALA A 314      10.907 -12.311  88.113  1.00 98.93           C  
ATOM   4036  H   ALA A 314      12.913 -11.302  86.186  1.00 98.93           H  
ATOM   4037  HA  ALA A 314      12.872 -12.301  88.957  1.00 98.93           H  
ATOM   4038  HB1 ALA A 314      10.539 -13.204  88.613  1.00 98.93           H  
ATOM   4039  HB2 ALA A 314      10.615 -11.462  88.724  1.00 98.93           H  
ATOM   4040  HB3 ALA A 314      10.397 -12.228  87.152  1.00 98.93           H  
ATOM   4041  N   ARG A 315      13.986 -14.201  87.869  1.00 98.68           N  
ATOM   4042  CA  ARG A 315      14.547 -15.501  87.506  1.00 98.68           C  
ATOM   4043  C   ARG A 315      13.708 -16.616  88.138  1.00 98.68           C  
ATOM   4044  O   ARG A 315      13.416 -16.533  89.329  1.00 98.68           O  
ATOM   4045  CB  ARG A 315      15.999 -15.590  88.019  1.00 98.68           C  
ATOM   4046  CG  ARG A 315      16.936 -14.526  87.436  1.00 98.68           C  
ATOM   4047  CD  ARG A 315      18.374 -14.616  87.966  1.00 98.68           C  
ATOM   4048  NE  ARG A 315      19.276 -13.738  87.205  1.00 98.68           N  
ATOM   4049  CZ  ARG A 315      19.797 -13.982  85.989  1.00 98.68           C  
ATOM   4050  NH1 ARG A 315      19.603 -15.145  85.347  1.00 98.68           N  
ATOM   4051  NH2 ARG A 315      20.527 -13.028  85.398  1.00 98.68           N1+
ATOM   4052  H   ARG A 315      14.396 -13.765  88.683  1.00 98.68           H  
ATOM   4053  HA  ARG A 315      14.542 -15.611  86.421  1.00 98.68           H  
ATOM   4054  HB3 ARG A 315      16.398 -16.573  87.777  1.00 98.68           H  
ATOM   4055  HB2 ARG A 315      16.016 -15.514  89.106  1.00 98.68           H  
ATOM   4056  HG3 ARG A 315      16.540 -13.561  87.751  1.00 98.68           H  
ATOM   4057  HG2 ARG A 315      16.916 -14.525  86.350  1.00 98.68           H  
ATOM   4058  HD3 ARG A 315      18.734 -15.639  88.081  1.00 98.68           H  
ATOM   4059  HD2 ARG A 315      18.389 -14.174  88.960  1.00 98.68           H  
ATOM   4060  HE  ARG A 315      19.461 -12.841  87.632  1.00 98.68           H  
ATOM   4061 HH12 ARG A 315      19.972 -15.282  84.416  1.00 98.68           H  
ATOM   4062 HH11 ARG A 315      19.094 -15.893  85.799  1.00 98.68           H  
ATOM   4063 HH22 ARG A 315      20.889 -13.184  84.466  1.00 98.68           H  
ATOM   4064 HH21 ARG A 315      20.700 -12.148  85.861  1.00 98.68           H  
ATOM   4065  N   VAL A 316      13.352 -17.643  87.351  1.00 98.43           N  
ATOM   4066  CA  VAL A 316      12.596 -18.809  87.816  1.00 98.43           C  
ATOM   4067  C   VAL A 316      13.378 -19.597  88.890  1.00 98.43           C  
ATOM   4068  O   VAL A 316      14.529 -19.971  88.658  1.00 98.43           O  
ATOM   4069  CB  VAL A 316      12.200 -19.732  86.625  1.00 98.43           C  
ATOM   4070  CG1 VAL A 316      11.731 -21.154  87.001  1.00 98.43           C  
ATOM   4071  CG2 VAL A 316      11.117 -19.053  85.766  1.00 98.43           C  
ATOM   4072  H   VAL A 316      13.633 -17.653  86.377  1.00 98.43           H  
ATOM   4073  HA  VAL A 316      11.677 -18.433  88.271  1.00 98.43           H  
ATOM   4074  HB  VAL A 316      13.078 -19.854  85.990  1.00 98.43           H  
ATOM   4075 HG11 VAL A 316      11.404 -21.701  86.117  1.00 98.43           H  
ATOM   4076 HG12 VAL A 316      12.529 -21.747  87.450  1.00 98.43           H  
ATOM   4077 HG13 VAL A 316      10.896 -21.125  87.701  1.00 98.43           H  
ATOM   4078 HG21 VAL A 316      10.807 -19.692  84.941  1.00 98.43           H  
ATOM   4079 HG22 VAL A 316      10.228 -18.832  86.356  1.00 98.43           H  
ATOM   4080 HG23 VAL A 316      11.470 -18.113  85.340  1.00 98.43           H  
ATOM   4081  N   GLY A 317      12.727 -19.791  90.049  1.00 97.40           N  
ATOM   4082  CA  GLY A 317      13.308 -20.413  91.239  1.00 97.40           C  
ATOM   4083  C   GLY A 317      13.830 -19.375  92.251  1.00 97.40           C  
ATOM   4084  O   GLY A 317      14.317 -19.780  93.306  1.00 97.40           O  
ATOM   4085  H   GLY A 317      11.782 -19.448  90.140  1.00 97.40           H  
ATOM   4086  HA3 GLY A 317      14.115 -21.098  90.976  1.00 97.40           H  
ATOM   4087  HA2 GLY A 317      12.537 -21.013  91.724  1.00 97.40           H  
ATOM   4088  N   GLU A 318      13.734 -18.066  91.954  1.00 98.20           N  
ATOM   4089  CA  GLU A 318      14.169 -16.952  92.808  1.00 98.20           C  
ATOM   4090  C   GLU A 318      13.005 -15.954  92.996  1.00 98.20           C  
ATOM   4091  O   GLU A 318      12.084 -15.953  92.181  1.00 98.20           O  
ATOM   4092  CB  GLU A 318      15.374 -16.241  92.145  1.00 98.20           C  
ATOM   4093  CG  GLU A 318      16.555 -17.177  91.793  1.00 98.20           C  
ATOM   4094  CD  GLU A 318      17.821 -16.477  91.270  1.00 98.20           C  
ATOM   4095  OE1 GLU A 318      18.692 -17.216  90.762  1.00 98.20           O1-
ATOM   4096  OE2 GLU A 318      17.918 -15.233  91.369  1.00 98.20           O  
ATOM   4097  H   GLU A 318      13.331 -17.791  91.068  1.00 98.20           H  
ATOM   4098  HA  GLU A 318      14.469 -17.333  93.784  1.00 98.20           H  
ATOM   4099  HB3 GLU A 318      15.728 -15.454  92.808  1.00 98.20           H  
ATOM   4100  HB2 GLU A 318      15.043 -15.725  91.243  1.00 98.20           H  
ATOM   4101  HG3 GLU A 318      16.236 -17.898  91.039  1.00 98.20           H  
ATOM   4102  HG2 GLU A 318      16.832 -17.754  92.676  1.00 98.20           H  
ATOM   4103  N   PRO A 319      13.058 -15.084  94.033  1.00 97.94           N  
ATOM   4104  CA  PRO A 319      12.073 -13.991  94.170  1.00 97.94           C  
ATOM   4105  C   PRO A 319      12.267 -12.882  93.101  1.00 97.94           C  
ATOM   4106  O   PRO A 319      13.415 -12.541  92.810  1.00 97.94           O  
ATOM   4107  CB  PRO A 319      12.350 -13.453  95.586  1.00 97.94           C  
ATOM   4108  CG  PRO A 319      13.811 -13.774  95.857  1.00 97.94           C  
ATOM   4109  CD  PRO A 319      14.000 -15.112  95.155  1.00 97.94           C  
ATOM   4110  HA  PRO A 319      11.071 -14.415  94.153  1.00 97.94           H  
ATOM   4111  HB3 PRO A 319      11.722 -13.988  96.300  1.00 97.94           H  
ATOM   4112  HB2 PRO A 319      12.131 -12.390  95.701  1.00 97.94           H  
ATOM   4113  HG3 PRO A 319      14.061 -13.801  96.917  1.00 97.94           H  
ATOM   4114  HG2 PRO A 319      14.442 -13.021  95.382  1.00 97.94           H  
ATOM   4115  HD2 PRO A 319      15.040 -15.254  94.870  1.00 97.94           H  
ATOM   4116  HD3 PRO A 319      13.718 -15.931  95.819  1.00 97.94           H  
ATOM   4117  N   PRO A 320      11.160 -12.302  92.572  1.00 98.55           N  
ATOM   4118  CA  PRO A 320      11.198 -11.054  91.778  1.00 98.55           C  
ATOM   4119  C   PRO A 320      11.877  -9.861  92.477  1.00 98.55           C  
ATOM   4120  O   PRO A 320      11.677  -9.655  93.675  1.00 98.55           O  
ATOM   4121  CB  PRO A 320       9.716 -10.754  91.504  1.00 98.55           C  
ATOM   4122  CG  PRO A 320       9.028 -12.103  91.553  1.00 98.55           C  
ATOM   4123  CD  PRO A 320       9.793 -12.823  92.656  1.00 98.55           C  
ATOM   4124  HA  PRO A 320      11.709 -11.283  90.843  1.00 98.55           H  
ATOM   4125  HB3 PRO A 320       9.561 -10.235  90.561  1.00 98.55           H  
ATOM   4126  HB2 PRO A 320       9.298 -10.124  92.286  1.00 98.55           H  
ATOM   4127  HG3 PRO A 320       9.171 -12.622  90.605  1.00 98.55           H  
ATOM   4128  HG2 PRO A 320       7.956 -12.035  91.741  1.00 98.55           H  
ATOM   4129  HD2 PRO A 320       9.381 -12.580  93.636  1.00 98.55           H  
ATOM   4130  HD3 PRO A 320       9.733 -13.902  92.505  1.00 98.55           H  
ATOM   4131  N   VAL A 321      12.669  -9.111  91.699  1.00 98.45           N  
ATOM   4132  CA  VAL A 321      13.407  -7.928  92.132  1.00 98.45           C  
ATOM   4133  C   VAL A 321      12.885  -6.724  91.329  1.00 98.45           C  
ATOM   4134  O   VAL A 321      13.239  -6.582  90.160  1.00 98.45           O  
ATOM   4135  CB  VAL A 321      14.936  -8.102  91.868  1.00 98.45           C  
ATOM   4136  CG1 VAL A 321      15.777  -6.837  92.153  1.00 98.45           C  
ATOM   4137  CG2 VAL A 321      15.512  -9.287  92.666  1.00 98.45           C  
ATOM   4138  H   VAL A 321      12.777  -9.356  90.722  1.00 98.45           H  
ATOM   4139  HA  VAL A 321      13.255  -7.736  93.196  1.00 98.45           H  
ATOM   4140  HB  VAL A 321      15.080  -8.349  90.814  1.00 98.45           H  
ATOM   4141 HG11 VAL A 321      16.841  -7.042  92.038  1.00 98.45           H  
ATOM   4142 HG12 VAL A 321      15.543  -6.019  91.472  1.00 98.45           H  
ATOM   4143 HG13 VAL A 321      15.617  -6.481  93.171  1.00 98.45           H  
ATOM   4144 HG21 VAL A 321      16.582  -9.402  92.487  1.00 98.45           H  
ATOM   4145 HG22 VAL A 321      15.365  -9.151  93.737  1.00 98.45           H  
ATOM   4146 HG23 VAL A 321      15.041 -10.228  92.383  1.00 98.45           H  
ATOM   4147  N   ALA A 322      12.051  -5.889  91.971  1.00 98.26           N  
ATOM   4148  CA  ALA A 322      11.537  -4.632  91.418  1.00 98.26           C  
ATOM   4149  C   ALA A 322      12.384  -3.440  91.905  1.00 98.26           C  
ATOM   4150  O   ALA A 322      12.941  -3.496  93.003  1.00 98.26           O  
ATOM   4151  CB  ALA A 322      10.064  -4.481  91.829  1.00 98.26           C  
ATOM   4152  H   ALA A 322      11.796  -6.084  92.928  1.00 98.26           H  
ATOM   4153  HA  ALA A 322      11.578  -4.658  90.329  1.00 98.26           H  
ATOM   4154  HB1 ALA A 322       9.648  -3.538  91.472  1.00 98.26           H  
ATOM   4155  HB2 ALA A 322       9.457  -5.282  91.406  1.00 98.26           H  
ATOM   4156  HB3 ALA A 322       9.940  -4.512  92.912  1.00 98.26           H  
ATOM   4157  N   SER A 323      12.467  -2.382  91.080  1.00 97.22           N  
ATOM   4158  CA  SER A 323      13.290  -1.193  91.329  1.00 97.22           C  
ATOM   4159  C   SER A 323      12.758   0.029  90.560  1.00 97.22           C  
ATOM   4160  O   SER A 323      12.060  -0.139  89.560  1.00 97.22           O  
ATOM   4161  CB  SER A 323      14.760  -1.493  90.956  1.00 97.22           C  
ATOM   4162  OG  SER A 323      15.459  -2.019  92.065  1.00 97.22           O  
ATOM   4163  H   SER A 323      11.973  -2.397  90.196  1.00 97.22           H  
ATOM   4164  HA  SER A 323      13.225  -0.931  92.387  1.00 97.22           H  
ATOM   4165  HB3 SER A 323      15.285  -0.581  90.671  1.00 97.22           H  
ATOM   4166  HB2 SER A 323      14.833  -2.173  90.106  1.00 97.22           H  
ATOM   4167  HG  SER A 323      15.009  -2.818  92.356  1.00 97.22           H  
ATOM   4168  N   ILE A 324      13.095   1.243  91.023  1.00 95.15           N  
ATOM   4169  CA  ILE A 324      12.675   2.524  90.443  1.00 95.15           C  
ATOM   4170  C   ILE A 324      13.892   3.443  90.218  1.00 95.15           C  
ATOM   4171  O   ILE A 324      14.034   4.008  89.135  1.00 95.15           O  
ATOM   4172  CB  ILE A 324      11.520   3.182  91.265  1.00 95.15           C  
ATOM   4173  CG1 ILE A 324      10.324   2.213  91.454  1.00 95.15           C  
ATOM   4174  CG2 ILE A 324      11.075   4.531  90.653  1.00 95.15           C  
ATOM   4175  CD1 ILE A 324       9.109   2.794  92.188  1.00 95.15           C  
ATOM   4176  H   ILE A 324      13.688   1.283  91.836  1.00 95.15           H  
ATOM   4177  HA  ILE A 324      12.272   2.337  89.448  1.00 95.15           H  
ATOM   4178  HB  ILE A 324      11.907   3.409  92.260  1.00 95.15           H  
ATOM   4179 HG13 ILE A 324      10.663   1.360  92.040  1.00 95.15           H  
ATOM   4180 HG12 ILE A 324      10.015   1.802  90.493  1.00 95.15           H  
ATOM   4181 HG21 ILE A 324      10.285   5.008  91.231  1.00 95.15           H  
ATOM   4182 HG22 ILE A 324      11.890   5.254  90.628  1.00 95.15           H  
ATOM   4183 HG23 ILE A 324      10.725   4.406  89.630  1.00 95.15           H  
ATOM   4184 HD11 ILE A 324       8.392   2.008  92.419  1.00 95.15           H  
ATOM   4185 HD12 ILE A 324       9.406   3.245  93.132  1.00 95.15           H  
ATOM   4186 HD13 ILE A 324       8.587   3.546  91.599  1.00 95.15           H  
ATOM   4187  N   TYR A 325      14.784   3.588  91.206  1.00 92.07           N  
ATOM   4188  CA  TYR A 325      15.925   4.517  91.153  1.00 92.07           C  
ATOM   4189  C   TYR A 325      17.257   3.762  91.012  1.00 92.07           C  
ATOM   4190  O   TYR A 325      17.284   2.537  91.146  1.00 92.07           O  
ATOM   4191  CB  TYR A 325      15.905   5.400  92.420  1.00 92.07           C  
ATOM   4192  CG  TYR A 325      14.614   6.183  92.588  1.00 92.07           C  
ATOM   4193  CD1 TYR A 325      14.314   7.242  91.705  1.00 92.07           C  
ATOM   4194  CD2 TYR A 325      13.686   5.819  93.587  1.00 92.07           C  
ATOM   4195  CE1 TYR A 325      13.081   7.914  91.802  1.00 92.07           C  
ATOM   4196  CE2 TYR A 325      12.454   6.494  93.684  1.00 92.07           C  
ATOM   4197  CZ  TYR A 325      12.148   7.532  92.785  1.00 92.07           C  
ATOM   4198  OH  TYR A 325      10.941   8.156  92.864  1.00 92.07           O  
ATOM   4199  H   TYR A 325      14.689   3.053  92.057  1.00 92.07           H  
ATOM   4200  HA  TYR A 325      15.847   5.175  90.285  1.00 92.07           H  
ATOM   4201  HB3 TYR A 325      16.726   6.118  92.395  1.00 92.07           H  
ATOM   4202  HB2 TYR A 325      16.068   4.786  93.307  1.00 92.07           H  
ATOM   4203  HD1 TYR A 325      15.017   7.527  90.936  1.00 92.07           H  
ATOM   4204  HD2 TYR A 325      13.900   5.008  94.268  1.00 92.07           H  
ATOM   4205  HE1 TYR A 325      12.854   8.715  91.113  1.00 92.07           H  
ATOM   4206  HE2 TYR A 325      11.738   6.205  94.439  1.00 92.07           H  
ATOM   4207  HH  TYR A 325      10.803   8.800  92.160  1.00 92.07           H  
ATOM   4208  N   ARG A 326      18.340   4.512  90.731  1.00 86.17           N  
ATOM   4209  CA  ARG A 326      19.717   4.003  90.625  1.00 86.17           C  
ATOM   4210  C   ARG A 326      20.217   3.314  91.915  1.00 86.17           C  
ATOM   4211  O   ARG A 326      20.027   4.121  93.003  1.00 86.17           O1-
ATOM   4212  CB  ARG A 326      20.687   5.134  90.209  1.00 86.17           C  
ATOM   4213  CG  ARG A 326      20.462   5.712  88.800  1.00 86.17           C  
ATOM   4214  CD  ARG A 326      21.471   6.830  88.481  1.00 86.17           C  
ATOM   4215  NE  ARG A 326      21.452   7.255  87.070  1.00 86.17           N  
ATOM   4216  CZ  ARG A 326      22.263   6.836  86.078  1.00 86.17           C  
ATOM   4217  NH1 ARG A 326      23.167   5.857  86.241  1.00 86.17           N  
ATOM   4218  NH2 ARG A 326      22.172   7.424  84.881  1.00 86.17           N1+
ATOM   4219  OXT ARG A 326      20.715   2.208  91.923  1.00 86.17           O  
ATOM   4220  H   ARG A 326      18.228   5.508  90.601  1.00 86.17           H  
ATOM   4221  HA  ARG A 326      19.728   3.249  89.835  1.00 86.17           H  
ATOM   4222  HB3 ARG A 326      21.707   4.745  90.242  1.00 86.17           H  
ATOM   4223  HB2 ARG A 326      20.653   5.940  90.943  1.00 86.17           H  
ATOM   4224  HG3 ARG A 326      19.465   6.153  88.804  1.00 86.17           H  
ATOM   4225  HG2 ARG A 326      20.457   4.942  88.026  1.00 86.17           H  
ATOM   4226  HD3 ARG A 326      22.471   6.624  88.863  1.00 86.17           H  
ATOM   4227  HD2 ARG A 326      21.138   7.723  89.010  1.00 86.17           H  
ATOM   4228  HE  ARG A 326      20.739   7.933  86.835  1.00 86.17           H  
ATOM   4229 HH12 ARG A 326      23.740   5.556  85.462  1.00 86.17           H  
ATOM   4230 HH11 ARG A 326      23.260   5.396  87.133  1.00 86.17           H  
ATOM   4231 HH22 ARG A 326      22.753   7.107  84.118  1.00 86.17           H  
ATOM   4232 HH21 ARG A 326      21.501   8.162  84.719  1.00 86.17           H  
TER    4233      ARG A 326
ATOM   4234  N   MET B   1      39.460  16.056  48.069  1.00 72.34           N1+
ATOM   4235  CA  MET B   1      37.973  16.314  48.072  1.00 72.34           C  
ATOM   4236  C   MET B   1      37.248  15.019  47.606  1.00 72.34           C  
ATOM   4237  O   MET B   1      37.819  14.129  46.965  1.00 72.34           O  
ATOM   4238  CB  MET B   1      37.596  17.536  47.191  1.00 72.34           C  
ATOM   4239  CG  MET B   1      38.096  18.893  47.723  1.00 72.34           C  
ATOM   4240  SD  MET B   1      37.803  20.295  46.610  1.00 72.34           S  
ATOM   4241  CE  MET B   1      39.128  20.032  45.400  1.00 72.34           C  
ATOM   4242  H1  MET B   1      39.940  16.882  48.396  1.00 72.34           H  
ATOM   4243  H2  MET B   1      39.661  15.278  48.682  1.00 72.34           H  
ATOM   4244  H3  MET B   1      39.752  15.839  47.126  1.00 72.34           H  
ATOM   4245  HA  MET B   1      37.736  16.505  49.120  1.00 72.34           H  
ATOM   4246  HB3 MET B   1      36.509  17.605  47.116  1.00 72.34           H  
ATOM   4247  HB2 MET B   1      37.944  17.388  46.167  1.00 72.34           H  
ATOM   4248  HG3 MET B   1      39.163  18.861  47.942  1.00 72.34           H  
ATOM   4249  HG2 MET B   1      37.597  19.112  48.668  1.00 72.34           H  
ATOM   4250  HE1 MET B   1      39.119  20.830  44.658  1.00 72.34           H  
ATOM   4251  HE2 MET B   1      40.100  20.033  45.893  1.00 72.34           H  
ATOM   4252  HE3 MET B   1      38.999  19.082  44.883  1.00 72.34           H  
ATOM   4253  N   ILE B   2      35.953  14.954  47.953  1.00 87.93           N  
ATOM   4254  CA  ILE B   2      35.041  13.867  47.597  1.00 87.93           C  
ATOM   4255  C   ILE B   2      34.256  14.277  46.343  1.00 87.93           C  
ATOM   4256  O   ILE B   2      33.684  15.368  46.324  1.00 87.93           O  
ATOM   4257  CB  ILE B   2      34.047  13.585  48.765  1.00 87.93           C  
ATOM   4258  CG1 ILE B   2      34.802  13.009  49.987  1.00 87.93           C  
ATOM   4259  CG2 ILE B   2      32.844  12.675  48.413  1.00 87.93           C  
ATOM   4260  CD1 ILE B   2      34.167  13.382  51.330  1.00 87.93           C  
ATOM   4261  H   ILE B   2      35.534  15.718  48.464  1.00 87.93           H  
ATOM   4262  HA  ILE B   2      35.600  12.952  47.390  1.00 87.93           H  
ATOM   4263  HB  ILE B   2      33.626  14.547  49.067  1.00 87.93           H  
ATOM   4264 HG13 ILE B   2      35.831  13.366  50.011  1.00 87.93           H  
ATOM   4265 HG12 ILE B   2      34.879  11.923  49.902  1.00 87.93           H  
ATOM   4266 HG21 ILE B   2      32.237  12.467  49.293  1.00 87.93           H  
ATOM   4267 HG22 ILE B   2      32.176  13.134  47.684  1.00 87.93           H  
ATOM   4268 HG23 ILE B   2      33.175  11.717  48.011  1.00 87.93           H  
ATOM   4269 HD11 ILE B   2      34.756  12.992  52.160  1.00 87.93           H  
ATOM   4270 HD12 ILE B   2      34.097  14.464  51.450  1.00 87.93           H  
ATOM   4271 HD13 ILE B   2      33.166  12.969  51.418  1.00 87.93           H  
ATOM   4272  N   GLN B   3      34.230  13.386  45.336  1.00 96.81           N  
ATOM   4273  CA  GLN B   3      33.405  13.526  44.136  1.00 96.81           C  
ATOM   4274  C   GLN B   3      31.929  13.281  44.519  1.00 96.81           C  
ATOM   4275  O   GLN B   3      31.623  12.164  44.945  1.00 96.81           O  
ATOM   4276  CB  GLN B   3      33.880  12.503  43.080  1.00 96.81           C  
ATOM   4277  CG  GLN B   3      33.118  12.617  41.738  1.00 96.81           C  
ATOM   4278  CD  GLN B   3      33.595  11.614  40.687  1.00 96.81           C  
ATOM   4279  NE2 GLN B   3      33.495  11.984  39.410  1.00 96.81           N  
ATOM   4280  OE1 GLN B   3      34.004  10.502  41.016  1.00 96.81           O  
ATOM   4281  H   GLN B   3      34.730  12.514  45.430  1.00 96.81           H  
ATOM   4282  HA  GLN B   3      33.580  14.514  43.715  1.00 96.81           H  
ATOM   4283  HB3 GLN B   3      33.784  11.491  43.478  1.00 96.81           H  
ATOM   4284  HB2 GLN B   3      34.944  12.653  42.895  1.00 96.81           H  
ATOM   4285  HG3 GLN B   3      33.221  13.629  41.344  1.00 96.81           H  
ATOM   4286  HG2 GLN B   3      32.050  12.447  41.881  1.00 96.81           H  
ATOM   4287 HE22 GLN B   3      33.767  11.337  38.678  1.00 96.81           H  
ATOM   4288 HE21 GLN B   3      33.122  12.890  39.158  1.00 96.81           H  
ATOM   4289  N   PRO B   4      31.045  14.299  44.379  1.00 98.66           N  
ATOM   4290  CA  PRO B   4      29.602  14.116  44.619  1.00 98.66           C  
ATOM   4291  C   PRO B   4      28.978  13.073  43.677  1.00 98.66           C  
ATOM   4292  O   PRO B   4      29.247  13.103  42.475  1.00 98.66           O  
ATOM   4293  CB  PRO B   4      29.000  15.510  44.378  1.00 98.66           C  
ATOM   4294  CG  PRO B   4      30.159  16.482  44.449  1.00 98.66           C  
ATOM   4295  CD  PRO B   4      31.332  15.666  43.940  1.00 98.66           C  
ATOM   4296  HA  PRO B   4      29.473  13.831  45.664  1.00 98.66           H  
ATOM   4297  HB3 PRO B   4      28.220  15.752  45.099  1.00 98.66           H  
ATOM   4298  HB2 PRO B   4      28.560  15.570  43.385  1.00 98.66           H  
ATOM   4299  HG3 PRO B   4      30.340  16.745  45.487  1.00 98.66           H  
ATOM   4300  HG2 PRO B   4      29.989  17.404  43.891  1.00 98.66           H  
ATOM   4301  HD2 PRO B   4      31.379  15.683  42.851  1.00 98.66           H  
ATOM   4302  HD3 PRO B   4      32.259  16.083  44.330  1.00 98.66           H  
ATOM   4303  N   VAL B   5      28.174  12.167  44.246  1.00 98.94           N  
ATOM   4304  CA  VAL B   5      27.495  11.113  43.502  1.00 98.94           C  
ATOM   4305  C   VAL B   5      26.152  10.782  44.161  1.00 98.94           C  
ATOM   4306  O   VAL B   5      26.085  10.642  45.382  1.00 98.94           O  
ATOM   4307  CB  VAL B   5      28.372   9.830  43.344  1.00 98.94           C  
ATOM   4308  CG1 VAL B   5      28.942   9.270  44.660  1.00 98.94           C  
ATOM   4309  CG2 VAL B   5      27.664   8.694  42.577  1.00 98.94           C  
ATOM   4310  H   VAL B   5      27.984  12.209  45.238  1.00 98.94           H  
ATOM   4311  HA  VAL B   5      27.273  11.493  42.503  1.00 98.94           H  
ATOM   4312  HB  VAL B   5      29.232  10.128  42.745  1.00 98.94           H  
ATOM   4313 HG11 VAL B   5      29.565   8.395  44.472  1.00 98.94           H  
ATOM   4314 HG12 VAL B   5      29.572  10.002  45.165  1.00 98.94           H  
ATOM   4315 HG13 VAL B   5      28.153   8.964  45.343  1.00 98.94           H  
ATOM   4316 HG21 VAL B   5      28.349   7.872  42.370  1.00 98.94           H  
ATOM   4317 HG22 VAL B   5      26.829   8.276  43.140  1.00 98.94           H  
ATOM   4318 HG23 VAL B   5      27.277   9.040  41.622  1.00 98.94           H  
ATOM   4319  N   ILE B   6      25.125  10.644  43.310  1.00 98.96           N  
ATOM   4320  CA  ILE B   6      23.810  10.119  43.655  1.00 98.96           C  
ATOM   4321  C   ILE B   6      23.643   8.727  43.018  1.00 98.96           C  
ATOM   4322  O   ILE B   6      24.164   8.484  41.931  1.00 98.96           O  
ATOM   4323  CB  ILE B   6      22.669  11.056  43.146  1.00 98.96           C  
ATOM   4324  CG1 ILE B   6      21.271  10.609  43.638  1.00 98.96           C  
ATOM   4325  CG2 ILE B   6      22.658  11.293  41.618  1.00 98.96           C  
ATOM   4326  CD1 ILE B   6      20.193  11.689  43.523  1.00 98.96           C  
ATOM   4327  H   ILE B   6      25.285  10.787  42.322  1.00 98.96           H  
ATOM   4328  HA  ILE B   6      23.724  10.023  44.736  1.00 98.96           H  
ATOM   4329  HB  ILE B   6      22.857  12.025  43.604  1.00 98.96           H  
ATOM   4330 HG13 ILE B   6      21.324  10.297  44.680  1.00 98.96           H  
ATOM   4331 HG12 ILE B   6      20.940   9.734  43.078  1.00 98.96           H  
ATOM   4332 HG21 ILE B   6      21.921  12.045  41.340  1.00 98.96           H  
ATOM   4333 HG22 ILE B   6      23.623  11.653  41.260  1.00 98.96           H  
ATOM   4334 HG23 ILE B   6      22.413  10.388  41.062  1.00 98.96           H  
ATOM   4335 HD11 ILE B   6      19.429  11.554  44.289  1.00 98.96           H  
ATOM   4336 HD12 ILE B   6      20.604  12.691  43.640  1.00 98.96           H  
ATOM   4337 HD13 ILE B   6      19.706  11.635  42.550  1.00 98.96           H  
ATOM   4338  N   ALA B   7      22.880   7.865  43.701  1.00 98.98           N  
ATOM   4339  CA  ALA B   7      22.317   6.629  43.173  1.00 98.98           C  
ATOM   4340  C   ALA B   7      20.816   6.606  43.474  1.00 98.98           C  
ATOM   4341  O   ALA B   7      20.390   7.201  44.463  1.00 98.98           O  
ATOM   4342  CB  ALA B   7      23.045   5.422  43.784  1.00 98.98           C  
ATOM   4343  H   ALA B   7      22.520   8.144  44.607  1.00 98.98           H  
ATOM   4344  HA  ALA B   7      22.423   6.607  42.095  1.00 98.98           H  
ATOM   4345  HB1 ALA B   7      22.643   4.482  43.403  1.00 98.98           H  
ATOM   4346  HB2 ALA B   7      24.105   5.448  43.536  1.00 98.98           H  
ATOM   4347  HB3 ALA B   7      22.960   5.405  44.869  1.00 98.98           H  
ATOM   4348  N   ILE B   8      20.043   5.925  42.614  1.00 98.97           N  
ATOM   4349  CA  ILE B   8      18.589   5.791  42.740  1.00 98.97           C  
ATOM   4350  C   ILE B   8      18.142   4.348  42.465  1.00 98.97           C  
ATOM   4351  O   ILE B   8      18.888   3.578  41.858  1.00 98.97           O  
ATOM   4352  CB  ILE B   8      17.816   6.747  41.776  1.00 98.97           C  
ATOM   4353  CG1 ILE B   8      17.972   6.428  40.266  1.00 98.97           C  
ATOM   4354  CG2 ILE B   8      18.127   8.221  42.092  1.00 98.97           C  
ATOM   4355  CD1 ILE B   8      17.073   7.280  39.360  1.00 98.97           C  
ATOM   4356  H   ILE B   8      20.467   5.441  41.832  1.00 98.97           H  
ATOM   4357  HA  ILE B   8      18.289   6.009  43.762  1.00 98.97           H  
ATOM   4358  HB  ILE B   8      16.755   6.625  42.004  1.00 98.97           H  
ATOM   4359 HG13 ILE B   8      17.740   5.385  40.055  1.00 98.97           H  
ATOM   4360 HG12 ILE B   8      19.011   6.558  39.971  1.00 98.97           H  
ATOM   4361 HG21 ILE B   8      17.464   8.894  41.551  1.00 98.97           H  
ATOM   4362 HG22 ILE B   8      17.999   8.428  43.153  1.00 98.97           H  
ATOM   4363 HG23 ILE B   8      19.150   8.485  41.829  1.00 98.97           H  
ATOM   4364 HD11 ILE B   8      17.051   6.878  38.349  1.00 98.97           H  
ATOM   4365 HD12 ILE B   8      16.047   7.311  39.728  1.00 98.97           H  
ATOM   4366 HD13 ILE B   8      17.439   8.303  39.287  1.00 98.97           H  
ATOM   4367  N   HIS B   9      16.901   4.042  42.878  1.00 98.73           N  
ATOM   4368  CA  HIS B   9      16.156   2.879  42.414  1.00 98.73           C  
ATOM   4369  C   HIS B   9      14.691   3.244  42.142  1.00 98.73           C  
ATOM   4370  O   HIS B   9      14.139   4.136  42.784  1.00 98.73           O  
ATOM   4371  CB  HIS B   9      16.349   1.639  43.328  1.00 98.73           C  
ATOM   4372  CG  HIS B   9      15.878   1.714  44.764  1.00 98.73           C  
ATOM   4373  CD2 HIS B   9      16.588   1.442  45.916  1.00 98.73           C  
ATOM   4374  ND1 HIS B   9      14.563   2.020  45.124  1.00 98.73           N  
ATOM   4375  CE1 HIS B   9      14.542   1.966  46.448  1.00 98.73           C  
ATOM   4376  NE2 HIS B   9      15.719   1.637  46.972  1.00 98.73           N  
ATOM   4377  H   HIS B   9      16.361   4.729  43.390  1.00 98.73           H  
ATOM   4378  HA  HIS B   9      16.558   2.622  41.440  1.00 98.73           H  
ATOM   4379  HB3 HIS B   9      17.405   1.369  43.335  1.00 98.73           H  
ATOM   4380  HB2 HIS B   9      15.841   0.784  42.882  1.00 98.73           H  
ATOM   4381  HD2 HIS B   9      17.605   1.125  46.070  1.00 98.73           H  
ATOM   4382  HE1 HIS B   9      13.662   2.161  47.042  1.00 98.73           H  
ATOM   4383  HE2 HIS B   9      15.929   1.538  47.956  1.00 98.73           H  
ATOM   4384  N   GLY B  10      14.105   2.520  41.179  1.00 96.84           N  
ATOM   4385  CA  GLY B  10      12.686   2.543  40.840  1.00 96.84           C  
ATOM   4386  C   GLY B  10      11.963   1.316  41.426  1.00 96.84           C  
ATOM   4387  O   GLY B  10      10.743   1.222  41.289  1.00 96.84           O  
ATOM   4388  H   GLY B  10      14.666   1.825  40.701  1.00 96.84           H  
ATOM   4389  HA3 GLY B  10      12.604   2.516  39.756  1.00 96.84           H  
ATOM   4390  HA2 GLY B  10      12.201   3.460  41.177  1.00 96.84           H  
ATOM   4391  N   GLY B  11      12.703   0.397  42.072  1.00 94.35           N  
ATOM   4392  CA  GLY B  11      12.183  -0.757  42.795  1.00 94.35           C  
ATOM   4393  C   GLY B  11      12.772  -2.058  42.245  1.00 94.35           C  
ATOM   4394  O   GLY B  11      13.003  -2.200  41.043  1.00 94.35           O  
ATOM   4395  H   GLY B  11      13.699   0.545  42.135  1.00 94.35           H  
ATOM   4396  HA3 GLY B  11      11.094  -0.812  42.782  1.00 94.35           H  
ATOM   4397  HA2 GLY B  11      12.491  -0.642  43.830  1.00 94.35           H  
ATOM   4398  N   ALA B  12      12.980  -3.017  43.163  1.00 90.93           N  
ATOM   4399  CA  ALA B  12      13.394  -4.393  42.888  1.00 90.93           C  
ATOM   4400  C   ALA B  12      12.188  -5.275  42.545  1.00 90.93           C  
ATOM   4401  O   ALA B  12      11.057  -4.945  42.906  1.00 90.93           O  
ATOM   4402  CB  ALA B  12      14.142  -4.949  44.108  1.00 90.93           C  
ATOM   4403  H   ALA B  12      12.755  -2.818  44.130  1.00 90.93           H  
ATOM   4404  HA  ALA B  12      14.073  -4.405  42.038  1.00 90.93           H  
ATOM   4405  HB1 ALA B  12      14.433  -5.989  43.955  1.00 90.93           H  
ATOM   4406  HB2 ALA B  12      15.058  -4.389  44.292  1.00 90.93           H  
ATOM   4407  HB3 ALA B  12      13.532  -4.898  45.011  1.00 90.93           H  
ATOM   4408  N   GLY B  13      12.460  -6.390  41.850  1.00 79.58           N  
ATOM   4409  CA  GLY B  13      11.421  -7.268  41.318  1.00 79.58           C  
ATOM   4410  C   GLY B  13      10.841  -6.680  40.023  1.00 79.58           C  
ATOM   4411  O   GLY B  13       9.634  -6.777  39.803  1.00 79.58           O  
ATOM   4412  H   GLY B  13      13.417  -6.606  41.605  1.00 79.58           H  
ATOM   4413  HA3 GLY B  13      10.630  -7.432  42.052  1.00 79.58           H  
ATOM   4414  HA2 GLY B  13      11.860  -8.241  41.098  1.00 79.58           H  
ATOM   4415  N   ALA B  14      11.698  -6.066  39.185  1.00 70.48           N  
ATOM   4416  CA  ALA B  14      11.379  -5.540  37.854  1.00 70.48           C  
ATOM   4417  C   ALA B  14      10.821  -6.617  36.907  1.00 70.48           C  
ATOM   4418  O   ALA B  14      11.092  -7.802  37.113  1.00 70.48           O  
ATOM   4419  CB  ALA B  14      12.662  -4.935  37.259  1.00 70.48           C  
ATOM   4420  H   ALA B  14      12.674  -6.018  39.445  1.00 70.48           H  
ATOM   4421  HA  ALA B  14      10.629  -4.756  37.973  1.00 70.48           H  
ATOM   4422  HB1 ALA B  14      12.481  -4.502  36.276  1.00 70.48           H  
ATOM   4423  HB2 ALA B  14      13.061  -4.145  37.897  1.00 70.48           H  
ATOM   4424  HB3 ALA B  14      13.438  -5.690  37.137  1.00 70.48           H  
ATOM   4425  N   MET B  15      10.079  -6.176  35.873  1.00 71.50           N  
ATOM   4426  CA  MET B  15       9.533  -7.029  34.808  1.00 71.50           C  
ATOM   4427  C   MET B  15      10.615  -7.911  34.168  1.00 71.50           C  
ATOM   4428  O   MET B  15      11.702  -7.407  33.882  1.00 71.50           O  
ATOM   4429  CB  MET B  15       8.877  -6.161  33.715  1.00 71.50           C  
ATOM   4430  CG  MET B  15       7.573  -5.478  34.152  1.00 71.50           C  
ATOM   4431  SD  MET B  15       6.770  -4.475  32.867  1.00 71.50           S  
ATOM   4432  CE  MET B  15       6.316  -5.751  31.657  1.00 71.50           C  
ATOM   4433  H   MET B  15       9.917  -5.184  35.771  1.00 71.50           H  
ATOM   4434  HA  MET B  15       8.776  -7.678  35.252  1.00 71.50           H  
ATOM   4435  HB3 MET B  15       8.668  -6.785  32.845  1.00 71.50           H  
ATOM   4436  HB2 MET B  15       9.586  -5.405  33.374  1.00 71.50           H  
ATOM   4437  HG3 MET B  15       7.765  -4.827  35.004  1.00 71.50           H  
ATOM   4438  HG2 MET B  15       6.858  -6.228  34.492  1.00 71.50           H  
ATOM   4439  HE1 MET B  15       5.708  -5.312  30.866  1.00 71.50           H  
ATOM   4440  HE2 MET B  15       7.201  -6.190  31.196  1.00 71.50           H  
ATOM   4441  HE3 MET B  15       5.740  -6.544  32.134  1.00 71.50           H  
ATOM   4442  N   SER B  16      10.296  -9.202  33.968  1.00 77.05           N  
ATOM   4443  CA  SER B  16      11.202 -10.198  33.393  1.00 77.05           C  
ATOM   4444  C   SER B  16      11.687  -9.805  31.989  1.00 77.05           C  
ATOM   4445  O   SER B  16      10.944  -9.159  31.250  1.00 77.05           O  
ATOM   4446  CB  SER B  16      10.528 -11.587  33.428  1.00 77.05           C  
ATOM   4447  OG  SER B  16       9.489 -11.724  32.476  1.00 77.05           O  
ATOM   4448  H   SER B  16       9.378  -9.538  34.221  1.00 77.05           H  
ATOM   4449  HA  SER B  16      12.070 -10.225  34.052  1.00 77.05           H  
ATOM   4450  HB3 SER B  16      10.137 -11.800  34.423  1.00 77.05           H  
ATOM   4451  HB2 SER B  16      11.268 -12.360  33.217  1.00 77.05           H  
ATOM   4452  HG  SER B  16       9.106 -12.600  32.569  1.00 77.05           H  
ATOM   4453  N   ARG B  17      12.932 -10.181  31.657  1.00 81.51           N  
ATOM   4454  CA  ARG B  17      13.587  -9.786  30.407  1.00 81.51           C  
ATOM   4455  C   ARG B  17      12.926 -10.369  29.139  1.00 81.51           C  
ATOM   4456  O   ARG B  17      13.032  -9.757  28.077  1.00 81.51           O  
ATOM   4457  CB  ARG B  17      15.096 -10.083  30.514  1.00 81.51           C  
ATOM   4458  CG  ARG B  17      15.941  -9.355  29.456  1.00 81.51           C  
ATOM   4459  CD  ARG B  17      17.450  -9.526  29.680  1.00 81.51           C  
ATOM   4460  NE  ARG B  17      18.229  -8.626  28.812  1.00 81.51           N  
ATOM   4461  CZ  ARG B  17      19.563  -8.614  28.633  1.00 81.51           C  
ATOM   4462  NH1 ARG B  17      20.375  -9.489  29.248  1.00 81.51           N  
ATOM   4463  NH2 ARG B  17      20.095  -7.696  27.816  1.00 81.51           N1+
ATOM   4464  H   ARG B  17      13.484 -10.724  32.310  1.00 81.51           H  
ATOM   4465  HA  ARG B  17      13.479  -8.703  30.339  1.00 81.51           H  
ATOM   4466  HB3 ARG B  17      15.275 -11.159  30.469  1.00 81.51           H  
ATOM   4467  HB2 ARG B  17      15.444  -9.763  31.497  1.00 81.51           H  
ATOM   4468  HG3 ARG B  17      15.665  -8.303  29.365  1.00 81.51           H  
ATOM   4469  HG2 ARG B  17      15.698  -9.814  28.497  1.00 81.51           H  
ATOM   4470  HD3 ARG B  17      17.719 -10.532  29.357  1.00 81.51           H  
ATOM   4471  HD2 ARG B  17      17.728  -9.445  30.731  1.00 81.51           H  
ATOM   4472  HE  ARG B  17      17.684  -7.928  28.324  1.00 81.51           H  
ATOM   4473 HH12 ARG B  17      21.373  -9.462  29.098  1.00 81.51           H  
ATOM   4474 HH11 ARG B  17      19.984 -10.188  29.862  1.00 81.51           H  
ATOM   4475 HH22 ARG B  17      21.091  -7.661  27.660  1.00 81.51           H  
ATOM   4476 HH21 ARG B  17      19.501  -7.019  27.358  1.00 81.51           H  
ATOM   4477  N   ALA B  18      12.212 -11.498  29.289  1.00 76.98           N  
ATOM   4478  CA  ALA B  18      11.368 -12.103  28.258  1.00 76.98           C  
ATOM   4479  C   ALA B  18      10.053 -11.336  28.009  1.00 76.98           C  
ATOM   4480  O   ALA B  18       9.576 -11.340  26.875  1.00 76.98           O  
ATOM   4481  CB  ALA B  18      11.075 -13.557  28.656  1.00 76.98           C  
ATOM   4482  H   ALA B  18      12.177 -11.934  30.200  1.00 76.98           H  
ATOM   4483  HA  ALA B  18      11.929 -12.115  27.322  1.00 76.98           H  
ATOM   4484  HB1 ALA B  18      10.463 -14.058  27.904  1.00 76.98           H  
ATOM   4485  HB2 ALA B  18      11.998 -14.129  28.758  1.00 76.98           H  
ATOM   4486  HB3 ALA B  18      10.543 -13.613  29.607  1.00 76.98           H  
ATOM   4487  N   ALA B  19       9.498 -10.696  29.055  1.00 78.66           N  
ATOM   4488  CA  ALA B  19       8.275  -9.889  28.989  1.00 78.66           C  
ATOM   4489  C   ALA B  19       8.533  -8.416  28.620  1.00 78.66           C  
ATOM   4490  O   ALA B  19       7.601  -7.739  28.187  1.00 78.66           O  
ATOM   4491  CB  ALA B  19       7.557  -9.969  30.345  1.00 78.66           C  
ATOM   4492  H   ALA B  19       9.955 -10.728  29.956  1.00 78.66           H  
ATOM   4493  HA  ALA B  19       7.609 -10.307  28.232  1.00 78.66           H  
ATOM   4494  HB1 ALA B  19       6.617  -9.417  30.330  1.00 78.66           H  
ATOM   4495  HB2 ALA B  19       7.322 -11.002  30.603  1.00 78.66           H  
ATOM   4496  HB3 ALA B  19       8.168  -9.556  31.149  1.00 78.66           H  
ATOM   4497  N   MET B  20       9.775  -7.944  28.814  1.00 83.22           N  
ATOM   4498  CA  MET B  20      10.204  -6.573  28.568  1.00 83.22           C  
ATOM   4499  C   MET B  20      10.556  -6.384  27.084  1.00 83.22           C  
ATOM   4500  O   MET B  20      11.520  -6.985  26.609  1.00 83.22           O  
ATOM   4501  CB  MET B  20      11.399  -6.273  29.500  1.00 83.22           C  
ATOM   4502  CG  MET B  20      11.910  -4.819  29.478  1.00 83.22           C  
ATOM   4503  SD  MET B  20      11.511  -3.818  30.939  1.00 83.22           S  
ATOM   4504  CE  MET B  20       9.707  -3.817  30.822  1.00 83.22           C  
ATOM   4505  H   MET B  20      10.480  -8.565  29.188  1.00 83.22           H  
ATOM   4506  HA  MET B  20       9.388  -5.898  28.830  1.00 83.22           H  
ATOM   4507  HB3 MET B  20      12.227  -6.941  29.260  1.00 83.22           H  
ATOM   4508  HB2 MET B  20      11.114  -6.526  30.522  1.00 83.22           H  
ATOM   4509  HG3 MET B  20      11.543  -4.286  28.602  1.00 83.22           H  
ATOM   4510  HG2 MET B  20      12.997  -4.834  29.393  1.00 83.22           H  
ATOM   4511  HE1 MET B  20       9.282  -3.148  31.568  1.00 83.22           H  
ATOM   4512  HE2 MET B  20       9.398  -3.486  29.833  1.00 83.22           H  
ATOM   4513  HE3 MET B  20       9.312  -4.817  30.992  1.00 83.22           H  
ATOM   4514  N   THR B  21       9.782  -5.531  26.393  1.00 89.57           N  
ATOM   4515  CA  THR B  21      10.050  -5.111  25.014  1.00 89.57           C  
ATOM   4516  C   THR B  21      11.170  -4.037  24.990  1.00 89.57           C  
ATOM   4517  O   THR B  21      11.296  -3.314  25.980  1.00 89.57           O  
ATOM   4518  CB  THR B  21       8.763  -4.559  24.325  1.00 89.57           C  
ATOM   4519  CG2 THR B  21       7.487  -5.362  24.623  1.00 89.57           C  
ATOM   4520  OG1 THR B  21       8.514  -3.175  24.508  1.00 89.57           O  
ATOM   4521  H   THR B  21       9.001  -5.080  26.847  1.00 89.57           H  
ATOM   4522  HA  THR B  21      10.360  -6.005  24.475  1.00 89.57           H  
ATOM   4523  HB  THR B  21       8.930  -4.664  23.252  1.00 89.57           H  
ATOM   4524 HG21 THR B  21       6.654  -5.014  24.011  1.00 89.57           H  
ATOM   4525 HG22 THR B  21       7.633  -6.421  24.408  1.00 89.57           H  
ATOM   4526 HG23 THR B  21       7.186  -5.270  25.667  1.00 89.57           H  
ATOM   4527  HG1 THR B  21       8.870  -2.709  23.744  1.00 89.57           H  
ATOM   4528  N   PRO B  22      11.948  -3.921  23.885  1.00 92.96           N  
ATOM   4529  CA  PRO B  22      13.013  -2.899  23.753  1.00 92.96           C  
ATOM   4530  C   PRO B  22      12.585  -1.438  23.990  1.00 92.96           C  
ATOM   4531  O   PRO B  22      13.342  -0.685  24.599  1.00 92.96           O  
ATOM   4532  CB  PRO B  22      13.542  -3.094  22.322  1.00 92.96           C  
ATOM   4533  CG  PRO B  22      13.247  -4.547  22.004  1.00 92.96           C  
ATOM   4534  CD  PRO B  22      11.919  -4.794  22.708  1.00 92.96           C  
ATOM   4535  HA  PRO B  22      13.797  -3.161  24.467  1.00 92.96           H  
ATOM   4536  HB3 PRO B  22      14.602  -2.857  22.230  1.00 92.96           H  
ATOM   4537  HB2 PRO B  22      13.000  -2.460  21.617  1.00 92.96           H  
ATOM   4538  HG3 PRO B  22      14.017  -5.176  22.453  1.00 92.96           H  
ATOM   4539  HG2 PRO B  22      13.217  -4.761  20.936  1.00 92.96           H  
ATOM   4540  HD2 PRO B  22      11.086  -4.502  22.068  1.00 92.96           H  
ATOM   4541  HD3 PRO B  22      11.823  -5.854  22.942  1.00 92.96           H  
ATOM   4542  N   GLU B  23      11.375  -1.083  23.529  1.00 93.80           N  
ATOM   4543  CA  GLU B  23      10.758   0.234  23.677  1.00 93.80           C  
ATOM   4544  C   GLU B  23      10.372   0.540  25.132  1.00 93.80           C  
ATOM   4545  O   GLU B  23      10.580   1.669  25.575  1.00 93.80           O  
ATOM   4546  CB  GLU B  23       9.520   0.363  22.757  1.00 93.80           C  
ATOM   4547  CG  GLU B  23       9.770   0.057  21.257  1.00 93.80           C  
ATOM   4548  CD  GLU B  23       9.745  -1.423  20.827  1.00 93.80           C  
ATOM   4549  OE1 GLU B  23      10.164  -1.673  19.676  1.00 93.80           O  
ATOM   4550  OE2 GLU B  23       9.326  -2.287  21.631  1.00 93.80           O1-
ATOM   4551  H   GLU B  23      10.828  -1.758  23.009  1.00 93.80           H  
ATOM   4552  HA  GLU B  23      11.492   0.978  23.362  1.00 93.80           H  
ATOM   4553  HB3 GLU B  23       9.161   1.392  22.823  1.00 93.80           H  
ATOM   4554  HB2 GLU B  23       8.693  -0.237  23.141  1.00 93.80           H  
ATOM   4555  HG3 GLU B  23      10.718   0.504  20.951  1.00 93.80           H  
ATOM   4556  HG2 GLU B  23       9.002   0.564  20.672  1.00 93.80           H  
ATOM   4557  N   LYS B  24       9.840  -0.468  25.849  1.00 90.46           N  
ATOM   4558  CA  LYS B  24       9.462  -0.359  27.258  1.00 90.46           C  
ATOM   4559  C   LYS B  24      10.695  -0.328  28.179  1.00 90.46           C  
ATOM   4560  O   LYS B  24      10.692   0.431  29.147  1.00 90.46           O  
ATOM   4561  CB  LYS B  24       8.489  -1.504  27.627  1.00 90.46           C  
ATOM   4562  CG  LYS B  24       7.789  -1.340  28.993  1.00 90.46           C  
ATOM   4563  CD  LYS B  24       6.710  -0.244  28.988  1.00 90.46           C  
ATOM   4564  CE  LYS B  24       6.321   0.238  30.394  1.00 90.46           C  
ATOM   4565  NZ  LYS B  24       5.314   1.311  30.331  1.00 90.46           N1+
ATOM   4566  H   LYS B  24       9.705  -1.373  25.419  1.00 90.46           H  
ATOM   4567  HA  LYS B  24       8.950   0.596  27.376  1.00 90.46           H  
ATOM   4568  HB3 LYS B  24       9.025  -2.454  27.601  1.00 90.46           H  
ATOM   4569  HB2 LYS B  24       7.716  -1.585  26.861  1.00 90.46           H  
ATOM   4570  HG3 LYS B  24       8.526  -1.133  29.770  1.00 90.46           H  
ATOM   4571  HG2 LYS B  24       7.326  -2.286  29.275  1.00 90.46           H  
ATOM   4572  HD3 LYS B  24       5.826  -0.637  28.485  1.00 90.46           H  
ATOM   4573  HD2 LYS B  24       7.035   0.603  28.388  1.00 90.46           H  
ATOM   4574  HE3 LYS B  24       7.199   0.628  30.910  1.00 90.46           H  
ATOM   4575  HE2 LYS B  24       5.932  -0.589  30.990  1.00 90.46           H  
ATOM   4576  HZ1 LYS B  24       5.688   2.082  29.790  1.00 90.46           H  
ATOM   4577  HZ2 LYS B  24       4.476   0.969  29.884  1.00 90.46           H  
ATOM   4578  HZ3 LYS B  24       5.096   1.632  31.263  1.00 90.46           H  
ATOM   4579  N   GLU B  25      11.736  -1.107  27.834  1.00 92.87           N  
ATOM   4580  CA  GLU B  25      13.038  -1.122  28.504  1.00 92.87           C  
ATOM   4581  C   GLU B  25      13.735   0.246  28.400  1.00 92.87           C  
ATOM   4582  O   GLU B  25      14.246   0.737  29.404  1.00 92.87           O  
ATOM   4583  CB  GLU B  25      13.913  -2.245  27.903  1.00 92.87           C  
ATOM   4584  CG  GLU B  25      15.132  -2.608  28.782  1.00 92.87           C  
ATOM   4585  CD  GLU B  25      16.077  -3.686  28.225  1.00 92.87           C  
ATOM   4586  OE1 GLU B  25      17.123  -3.896  28.879  1.00 92.87           O  
ATOM   4587  OE2 GLU B  25      15.759  -4.298  27.180  1.00 92.87           O1-
ATOM   4588  H   GLU B  25      11.650  -1.716  27.029  1.00 92.87           H  
ATOM   4589  HA  GLU B  25      12.858  -1.340  29.559  1.00 92.87           H  
ATOM   4590  HB3 GLU B  25      14.262  -1.944  26.914  1.00 92.87           H  
ATOM   4591  HB2 GLU B  25      13.311  -3.135  27.733  1.00 92.87           H  
ATOM   4592  HG3 GLU B  25      14.761  -2.977  29.737  1.00 92.87           H  
ATOM   4593  HG2 GLU B  25      15.717  -1.715  28.998  1.00 92.87           H  
ATOM   4594  N   GLN B  26      13.689   0.850  27.198  1.00 95.65           N  
ATOM   4595  CA  GLN B  26      14.221   2.178  26.906  1.00 95.65           C  
ATOM   4596  C   GLN B  26      13.437   3.313  27.594  1.00 95.65           C  
ATOM   4597  O   GLN B  26      14.055   4.313  27.951  1.00 95.65           O  
ATOM   4598  CB  GLN B  26      14.309   2.364  25.372  1.00 95.65           C  
ATOM   4599  CG  GLN B  26      14.937   3.689  24.879  1.00 95.65           C  
ATOM   4600  CD  GLN B  26      16.356   3.931  25.410  1.00 95.65           C  
ATOM   4601  NE2 GLN B  26      16.659   5.172  25.794  1.00 95.65           N  
ATOM   4602  OE1 GLN B  26      17.174   3.016  25.456  1.00 95.65           O  
ATOM   4603  H   GLN B  26      13.261   0.366  26.420  1.00 95.65           H  
ATOM   4604  HA  GLN B  26      15.235   2.194  27.307  1.00 95.65           H  
ATOM   4605  HB3 GLN B  26      13.314   2.264  24.937  1.00 95.65           H  
ATOM   4606  HB2 GLN B  26      14.891   1.540  24.957  1.00 95.65           H  
ATOM   4607  HG3 GLN B  26      14.295   4.529  25.145  1.00 95.65           H  
ATOM   4608  HG2 GLN B  26      14.984   3.680  23.790  1.00 95.65           H  
ATOM   4609 HE22 GLN B  26      17.583   5.380  26.144  1.00 95.65           H  
ATOM   4610 HE21 GLN B  26      15.970   5.908  25.745  1.00 95.65           H  
ATOM   4611  N   GLU B  27      12.118   3.137  27.801  1.00 95.46           N  
ATOM   4612  CA  GLU B  27      11.267   4.073  28.544  1.00 95.46           C  
ATOM   4613  C   GLU B  27      11.643   4.128  30.039  1.00 95.46           C  
ATOM   4614  O   GLU B  27      11.737   5.225  30.590  1.00 95.46           O  
ATOM   4615  CB  GLU B  27       9.779   3.721  28.315  1.00 95.46           C  
ATOM   4616  CG  GLU B  27       8.773   4.711  28.954  1.00 95.46           C  
ATOM   4617  CD  GLU B  27       7.287   4.329  28.832  1.00 95.46           C  
ATOM   4618  OE1 GLU B  27       6.468   5.098  29.381  1.00 95.46           O  
ATOM   4619  OE2 GLU B  27       6.969   3.281  28.227  1.00 95.46           O1-
ATOM   4620  H   GLU B  27      11.667   2.300  27.459  1.00 95.46           H  
ATOM   4621  HA  GLU B  27      11.436   5.068  28.127  1.00 95.46           H  
ATOM   4622  HB3 GLU B  27       9.588   2.719  28.698  1.00 95.46           H  
ATOM   4623  HB2 GLU B  27       9.590   3.671  27.242  1.00 95.46           H  
ATOM   4624  HG3 GLU B  27       8.911   5.696  28.507  1.00 95.46           H  
ATOM   4625  HG2 GLU B  27       8.986   4.829  30.015  1.00 95.46           H  
ATOM   4626  N   TYR B  28      11.900   2.952  30.643  1.00 94.86           N  
ATOM   4627  CA  TYR B  28      12.428   2.810  32.002  1.00 94.86           C  
ATOM   4628  C   TYR B  28      13.846   3.388  32.159  1.00 94.86           C  
ATOM   4629  O   TYR B  28      14.075   4.112  33.125  1.00 94.86           O  
ATOM   4630  CB  TYR B  28      12.374   1.330  32.447  1.00 94.86           C  
ATOM   4631  CG  TYR B  28      11.044   0.887  33.029  1.00 94.86           C  
ATOM   4632  CD1 TYR B  28      10.635   1.401  34.276  1.00 94.86           C  
ATOM   4633  CD2 TYR B  28      10.230  -0.056  32.368  1.00 94.86           C  
ATOM   4634  CE1 TYR B  28       9.423   0.984  34.856  1.00 94.86           C  
ATOM   4635  CE2 TYR B  28       8.999  -0.447  32.931  1.00 94.86           C  
ATOM   4636  CZ  TYR B  28       8.590   0.080  34.171  1.00 94.86           C  
ATOM   4637  OH  TYR B  28       7.391  -0.283  34.711  1.00 94.86           O  
ATOM   4638  H   TYR B  28      11.783   2.095  30.119  1.00 94.86           H  
ATOM   4639  HA  TYR B  28      11.776   3.392  32.657  1.00 94.86           H  
ATOM   4640  HB3 TYR B  28      13.103   1.159  33.241  1.00 94.86           H  
ATOM   4641  HB2 TYR B  28      12.673   0.668  31.633  1.00 94.86           H  
ATOM   4642  HD1 TYR B  28      11.262   2.110  34.793  1.00 94.86           H  
ATOM   4643  HD2 TYR B  28      10.546  -0.489  31.432  1.00 94.86           H  
ATOM   4644  HE1 TYR B  28       9.131   1.374  35.819  1.00 94.86           H  
ATOM   4645  HE2 TYR B  28       8.369  -1.155  32.413  1.00 94.86           H  
ATOM   4646  HH  TYR B  28       7.201   0.172  35.536  1.00 94.86           H  
ATOM   4647  N   LEU B  29      14.751   3.094  31.208  1.00 97.41           N  
ATOM   4648  CA  LEU B  29      16.126   3.607  31.189  1.00 97.41           C  
ATOM   4649  C   LEU B  29      16.200   5.134  31.025  1.00 97.41           C  
ATOM   4650  O   LEU B  29      16.995   5.754  31.723  1.00 97.41           O  
ATOM   4651  CB  LEU B  29      16.945   2.909  30.081  1.00 97.41           C  
ATOM   4652  CG  LEU B  29      17.361   1.459  30.410  1.00 97.41           C  
ATOM   4653  CD1 LEU B  29      17.934   0.754  29.163  1.00 97.41           C  
ATOM   4654  CD2 LEU B  29      18.334   1.390  31.603  1.00 97.41           C  
ATOM   4655  H   LEU B  29      14.495   2.478  30.447  1.00 97.41           H  
ATOM   4656  HA  LEU B  29      16.574   3.377  32.157  1.00 97.41           H  
ATOM   4657  HB3 LEU B  29      17.852   3.479  29.869  1.00 97.41           H  
ATOM   4658  HB2 LEU B  29      16.367   2.933  29.157  1.00 97.41           H  
ATOM   4659  HG  LEU B  29      16.466   0.910  30.693  1.00 97.41           H  
ATOM   4660 HD11 LEU B  29      17.446  -0.207  29.003  1.00 97.41           H  
ATOM   4661 HD12 LEU B  29      17.790   1.340  28.255  1.00 97.41           H  
ATOM   4662 HD13 LEU B  29      19.004   0.563  29.249  1.00 97.41           H  
ATOM   4663 HD21 LEU B  29      19.047   0.570  31.513  1.00 97.41           H  
ATOM   4664 HD22 LEU B  29      18.910   2.309  31.700  1.00 97.41           H  
ATOM   4665 HD23 LEU B  29      17.796   1.245  32.539  1.00 97.41           H  
ATOM   4666  N   SER B  30      15.361   5.709  30.145  1.00 98.26           N  
ATOM   4667  CA  SER B  30      15.264   7.152  29.905  1.00 98.26           C  
ATOM   4668  C   SER B  30      14.703   7.922  31.116  1.00 98.26           C  
ATOM   4669  O   SER B  30      15.164   9.033  31.380  1.00 98.26           O  
ATOM   4670  CB  SER B  30      14.433   7.396  28.627  1.00 98.26           C  
ATOM   4671  OG  SER B  30      14.370   8.766  28.280  1.00 98.26           O  
ATOM   4672  H   SER B  30      14.746   5.126  29.592  1.00 98.26           H  
ATOM   4673  HA  SER B  30      16.275   7.520  29.722  1.00 98.26           H  
ATOM   4674  HB3 SER B  30      13.418   7.015  28.746  1.00 98.26           H  
ATOM   4675  HB2 SER B  30      14.876   6.863  27.785  1.00 98.26           H  
ATOM   4676  HG  SER B  30      13.882   9.235  28.962  1.00 98.26           H  
ATOM   4677  N   ALA B  31      13.751   7.308  31.843  1.00 98.16           N  
ATOM   4678  CA  ALA B  31      13.198   7.837  33.090  1.00 98.16           C  
ATOM   4679  C   ALA B  31      14.236   7.858  34.223  1.00 98.16           C  
ATOM   4680  O   ALA B  31      14.383   8.894  34.866  1.00 98.16           O  
ATOM   4681  CB  ALA B  31      11.951   7.035  33.487  1.00 98.16           C  
ATOM   4682  H   ALA B  31      13.409   6.401  31.555  1.00 98.16           H  
ATOM   4683  HA  ALA B  31      12.885   8.866  32.905  1.00 98.16           H  
ATOM   4684  HB1 ALA B  31      11.504   7.432  34.398  1.00 98.16           H  
ATOM   4685  HB2 ALA B  31      11.192   7.087  32.705  1.00 98.16           H  
ATOM   4686  HB3 ALA B  31      12.179   5.983  33.658  1.00 98.16           H  
ATOM   4687  N   LEU B  32      14.972   6.745  34.402  1.00 98.68           N  
ATOM   4688  CA  LEU B  32      16.087   6.614  35.348  1.00 98.68           C  
ATOM   4689  C   LEU B  32      17.219   7.619  35.066  1.00 98.68           C  
ATOM   4690  O   LEU B  32      17.683   8.264  36.002  1.00 98.68           O  
ATOM   4691  CB  LEU B  32      16.630   5.164  35.316  1.00 98.68           C  
ATOM   4692  CG  LEU B  32      15.697   4.106  35.950  1.00 98.68           C  
ATOM   4693  CD1 LEU B  32      16.048   2.683  35.462  1.00 98.68           C  
ATOM   4694  CD2 LEU B  32      15.659   4.202  37.489  1.00 98.68           C  
ATOM   4695  H   LEU B  32      14.785   5.934  33.827  1.00 98.68           H  
ATOM   4696  HA  LEU B  32      15.700   6.825  36.346  1.00 98.68           H  
ATOM   4697  HB3 LEU B  32      17.604   5.109  35.806  1.00 98.68           H  
ATOM   4698  HB2 LEU B  32      16.817   4.904  34.274  1.00 98.68           H  
ATOM   4699  HG  LEU B  32      14.685   4.303  35.601  1.00 98.68           H  
ATOM   4700 HD11 LEU B  32      15.182   2.204  35.004  1.00 98.68           H  
ATOM   4701 HD12 LEU B  32      16.844   2.682  34.716  1.00 98.68           H  
ATOM   4702 HD13 LEU B  32      16.384   2.034  36.267  1.00 98.68           H  
ATOM   4703 HD21 LEU B  32      15.562   3.227  37.967  1.00 98.68           H  
ATOM   4704 HD22 LEU B  32      16.562   4.663  37.887  1.00 98.68           H  
ATOM   4705 HD23 LEU B  32      14.809   4.800  37.820  1.00 98.68           H  
ATOM   4706  N   ASP B  33      17.610   7.756  33.786  1.00 98.69           N  
ATOM   4707  CA  ASP B  33      18.681   8.630  33.296  1.00 98.69           C  
ATOM   4708  C   ASP B  33      18.390  10.128  33.536  1.00 98.69           C  
ATOM   4709  O   ASP B  33      19.294  10.853  33.952  1.00 98.69           O  
ATOM   4710  CB  ASP B  33      18.976   8.326  31.805  1.00 98.69           C  
ATOM   4711  CG  ASP B  33      20.276   8.922  31.246  1.00 98.69           C  
ATOM   4712  OD1 ASP B  33      21.308   8.227  31.369  1.00 98.69           O  
ATOM   4713  OD2 ASP B  33      20.247  10.096  30.817  1.00 98.69           O1-
ATOM   4714  H   ASP B  33      17.170   7.180  33.080  1.00 98.69           H  
ATOM   4715  HA  ASP B  33      19.575   8.378  33.870  1.00 98.69           H  
ATOM   4716  HB3 ASP B  33      18.133   8.642  31.187  1.00 98.69           H  
ATOM   4717  HB2 ASP B  33      19.026   7.246  31.667  1.00 98.69           H  
ATOM   4718  N   GLY B  34      17.135  10.554  33.302  1.00 98.87           N  
ATOM   4719  CA  GLY B  34      16.696  11.941  33.472  1.00 98.87           C  
ATOM   4720  C   GLY B  34      16.560  12.329  34.953  1.00 98.87           C  
ATOM   4721  O   GLY B  34      16.840  13.474  35.306  1.00 98.87           O  
ATOM   4722  H   GLY B  34      16.450   9.897  32.953  1.00 98.87           H  
ATOM   4723  HA3 GLY B  34      15.727  12.062  32.987  1.00 98.87           H  
ATOM   4724  HA2 GLY B  34      17.390  12.617  32.970  1.00 98.87           H  
ATOM   4725  N   ILE B  35      16.168  11.376  35.818  1.00 98.93           N  
ATOM   4726  CA  ILE B  35      16.074  11.552  37.271  1.00 98.93           C  
ATOM   4727  C   ILE B  35      17.466  11.606  37.934  1.00 98.93           C  
ATOM   4728  O   ILE B  35      17.671  12.412  38.842  1.00 98.93           O  
ATOM   4729  CB  ILE B  35      15.218  10.423  37.919  1.00 98.93           C  
ATOM   4730  CG1 ILE B  35      13.745  10.543  37.460  1.00 98.93           C  
ATOM   4731  CG2 ILE B  35      15.266  10.373  39.462  1.00 98.93           C  
ATOM   4732  CD1 ILE B  35      12.898   9.281  37.676  1.00 98.93           C  
ATOM   4733  H   ILE B  35      15.939  10.456  35.468  1.00 98.93           H  
ATOM   4734  HA  ILE B  35      15.582  12.507  37.466  1.00 98.93           H  
ATOM   4735  HB  ILE B  35      15.604   9.471  37.551  1.00 98.93           H  
ATOM   4736 HG13 ILE B  35      13.683  10.818  36.408  1.00 98.93           H  
ATOM   4737 HG12 ILE B  35      13.287  11.369  37.991  1.00 98.93           H  
ATOM   4738 HG21 ILE B  35      14.674   9.544  39.839  1.00 98.93           H  
ATOM   4739 HG22 ILE B  35      16.269  10.226  39.860  1.00 98.93           H  
ATOM   4740 HG23 ILE B  35      14.872  11.293  39.891  1.00 98.93           H  
ATOM   4741 HD11 ILE B  35      12.085   9.231  36.950  1.00 98.93           H  
ATOM   4742 HD12 ILE B  35      13.490   8.373  37.565  1.00 98.93           H  
ATOM   4743 HD13 ILE B  35      12.449   9.280  38.667  1.00 98.93           H  
ATOM   4744  N   LEU B  36      18.400  10.778  37.432  1.00 98.94           N  
ATOM   4745  CA  LEU B  36      19.816  10.781  37.797  1.00 98.94           C  
ATOM   4746  C   LEU B  36      20.509  12.103  37.448  1.00 98.94           C  
ATOM   4747  O   LEU B  36      21.243  12.616  38.287  1.00 98.94           O  
ATOM   4748  CB  LEU B  36      20.533   9.620  37.085  1.00 98.94           C  
ATOM   4749  CG  LEU B  36      20.371   8.254  37.766  1.00 98.94           C  
ATOM   4750  CD1 LEU B  36      20.841   7.117  36.837  1.00 98.94           C  
ATOM   4751  CD2 LEU B  36      21.066   8.222  39.138  1.00 98.94           C  
ATOM   4752  H   LEU B  36      18.138  10.128  36.703  1.00 98.94           H  
ATOM   4753  HA  LEU B  36      19.886  10.657  38.879  1.00 98.94           H  
ATOM   4754  HB3 LEU B  36      21.596   9.831  37.020  1.00 98.94           H  
ATOM   4755  HB2 LEU B  36      20.186   9.568  36.053  1.00 98.94           H  
ATOM   4756  HG  LEU B  36      19.310   8.093  37.940  1.00 98.94           H  
ATOM   4757 HD11 LEU B  36      20.088   6.331  36.777  1.00 98.94           H  
ATOM   4758 HD12 LEU B  36      21.023   7.459  35.818  1.00 98.94           H  
ATOM   4759 HD13 LEU B  36      21.770   6.667  37.180  1.00 98.94           H  
ATOM   4760 HD21 LEU B  36      21.311   7.208  39.438  1.00 98.94           H  
ATOM   4761 HD22 LEU B  36      21.985   8.807  39.145  1.00 98.94           H  
ATOM   4762 HD23 LEU B  36      20.417   8.626  39.913  1.00 98.94           H  
ATOM   4763  N   ALA B  37      20.239  12.631  36.241  1.00 98.87           N  
ATOM   4764  CA  ALA B  37      20.747  13.914  35.757  1.00 98.87           C  
ATOM   4765  C   ALA B  37      20.244  15.121  36.570  1.00 98.87           C  
ATOM   4766  O   ALA B  37      21.000  16.076  36.730  1.00 98.87           O  
ATOM   4767  CB  ALA B  37      20.387  14.070  34.272  1.00 98.87           C  
ATOM   4768  H   ALA B  37      19.639  12.125  35.603  1.00 98.87           H  
ATOM   4769  HA  ALA B  37      21.836  13.887  35.835  1.00 98.87           H  
ATOM   4770  HB1 ALA B  37      20.777  15.004  33.867  1.00 98.87           H  
ATOM   4771  HB2 ALA B  37      20.806  13.258  33.678  1.00 98.87           H  
ATOM   4772  HB3 ALA B  37      19.307  14.066  34.119  1.00 98.87           H  
ATOM   4773  N   ALA B  38      19.006  15.044  37.089  1.00 98.93           N  
ATOM   4774  CA  ALA B  38      18.395  16.067  37.939  1.00 98.93           C  
ATOM   4775  C   ALA B  38      19.002  16.120  39.352  1.00 98.93           C  
ATOM   4776  O   ALA B  38      19.286  17.216  39.833  1.00 98.93           O  
ATOM   4777  CB  ALA B  38      16.878  15.841  38.002  1.00 98.93           C  
ATOM   4778  H   ALA B  38      18.440  14.228  36.899  1.00 98.93           H  
ATOM   4779  HA  ALA B  38      18.565  17.038  37.468  1.00 98.93           H  
ATOM   4780  HB1 ALA B  38      16.390  16.606  38.608  1.00 98.93           H  
ATOM   4781  HB2 ALA B  38      16.433  15.880  37.008  1.00 98.93           H  
ATOM   4782  HB3 ALA B  38      16.634  14.871  38.435  1.00 98.93           H  
ATOM   4783  N   GLY B  39      19.220  14.949  39.976  1.00 98.92           N  
ATOM   4784  CA  GLY B  39      19.828  14.837  41.306  1.00 98.92           C  
ATOM   4785  C   GLY B  39      21.344  15.100  41.263  1.00 98.92           C  
ATOM   4786  O   GLY B  39      21.900  15.610  42.234  1.00 98.92           O  
ATOM   4787  H   GLY B  39      18.950  14.088  39.519  1.00 98.92           H  
ATOM   4788  HA3 GLY B  39      19.652  13.831  41.681  1.00 98.92           H  
ATOM   4789  HA2 GLY B  39      19.348  15.525  42.004  1.00 98.92           H  
ATOM   4790  N   GLN B  40      21.997  14.794  40.129  1.00 98.88           N  
ATOM   4791  CA  GLN B  40      23.390  15.119  39.826  1.00 98.88           C  
ATOM   4792  C   GLN B  40      23.605  16.629  39.629  1.00 98.88           C  
ATOM   4793  O   GLN B  40      24.624  17.141  40.084  1.00 98.88           O  
ATOM   4794  CB  GLN B  40      23.815  14.321  38.578  1.00 98.88           C  
ATOM   4795  CG  GLN B  40      25.243  14.577  38.056  1.00 98.88           C  
ATOM   4796  CD  GLN B  40      25.443  13.972  36.669  1.00 98.88           C  
ATOM   4797  NE2 GLN B  40      26.494  13.176  36.508  1.00 98.88           N  
ATOM   4798  OE1 GLN B  40      24.678  14.237  35.744  1.00 98.88           O  
ATOM   4799  H   GLN B  40      21.486  14.343  39.381  1.00 98.88           H  
ATOM   4800  HA  GLN B  40      24.007  14.795  40.667  1.00 98.88           H  
ATOM   4801  HB3 GLN B  40      23.098  14.535  37.785  1.00 98.88           H  
ATOM   4802  HB2 GLN B  40      23.721  13.256  38.792  1.00 98.88           H  
ATOM   4803  HG3 GLN B  40      25.975  14.181  38.762  1.00 98.88           H  
ATOM   4804  HG2 GLN B  40      25.453  15.641  37.952  1.00 98.88           H  
ATOM   4805 HE22 GLN B  40      26.707  12.788  35.597  1.00 98.88           H  
ATOM   4806 HE21 GLN B  40      27.124  12.980  37.272  1.00 98.88           H  
ATOM   4807  N   ALA B  41      22.650  17.309  38.968  1.00 98.89           N  
ATOM   4808  CA  ALA B  41      22.673  18.753  38.725  1.00 98.89           C  
ATOM   4809  C   ALA B  41      22.573  19.590  40.010  1.00 98.89           C  
ATOM   4810  O   ALA B  41      23.185  20.656  40.069  1.00 98.89           O  
ATOM   4811  CB  ALA B  41      21.560  19.133  37.737  1.00 98.89           C  
ATOM   4812  H   ALA B  41      21.852  16.811  38.596  1.00 98.89           H  
ATOM   4813  HA  ALA B  41      23.628  18.991  38.253  1.00 98.89           H  
ATOM   4814  HB1 ALA B  41      21.537  20.209  37.561  1.00 98.89           H  
ATOM   4815  HB2 ALA B  41      21.715  18.653  36.771  1.00 98.89           H  
ATOM   4816  HB3 ALA B  41      20.577  18.837  38.103  1.00 98.89           H  
ATOM   4817  N   VAL B  42      21.857  19.070  41.024  1.00 98.92           N  
ATOM   4818  CA  VAL B  42      21.801  19.632  42.374  1.00 98.92           C  
ATOM   4819  C   VAL B  42      23.169  19.552  43.083  1.00 98.92           C  
ATOM   4820  O   VAL B  42      23.611  20.561  43.629  1.00 98.92           O  
ATOM   4821  CB  VAL B  42      20.713  18.929  43.237  1.00 98.92           C  
ATOM   4822  CG1 VAL B  42      20.780  19.228  44.747  1.00 98.92           C  
ATOM   4823  CG2 VAL B  42      19.299  19.259  42.724  1.00 98.92           C  
ATOM   4824  H   VAL B  42      21.369  18.196  40.886  1.00 98.92           H  
ATOM   4825  HA  VAL B  42      21.537  20.688  42.283  1.00 98.92           H  
ATOM   4826  HB  VAL B  42      20.838  17.852  43.127  1.00 98.92           H  
ATOM   4827 HG11 VAL B  42      19.903  18.822  45.244  1.00 98.92           H  
ATOM   4828 HG12 VAL B  42      21.650  18.778  45.226  1.00 98.92           H  
ATOM   4829 HG13 VAL B  42      20.798  20.301  44.943  1.00 98.92           H  
ATOM   4830 HG21 VAL B  42      18.540  18.694  43.266  1.00 98.92           H  
ATOM   4831 HG22 VAL B  42      19.074  20.318  42.846  1.00 98.92           H  
ATOM   4832 HG23 VAL B  42      19.185  19.021  41.669  1.00 98.92           H  
ATOM   4833  N   LEU B  43      23.827  18.381  43.018  1.00 98.84           N  
ATOM   4834  CA  LEU B  43      25.160  18.144  43.580  1.00 98.84           C  
ATOM   4835  C   LEU B  43      26.273  18.945  42.878  1.00 98.84           C  
ATOM   4836  O   LEU B  43      27.182  19.422  43.557  1.00 98.84           O  
ATOM   4837  CB  LEU B  43      25.482  16.635  43.527  1.00 98.84           C  
ATOM   4838  CG  LEU B  43      24.666  15.761  44.499  1.00 98.84           C  
ATOM   4839  CD1 LEU B  43      24.928  14.266  44.248  1.00 98.84           C  
ATOM   4840  CD2 LEU B  43      24.890  16.134  45.979  1.00 98.84           C  
ATOM   4841  H   LEU B  43      23.398  17.598  42.544  1.00 98.84           H  
ATOM   4842  HA  LEU B  43      25.145  18.474  44.618  1.00 98.84           H  
ATOM   4843  HB3 LEU B  43      26.535  16.489  43.750  1.00 98.84           H  
ATOM   4844  HB2 LEU B  43      25.345  16.276  42.507  1.00 98.84           H  
ATOM   4845  HG  LEU B  43      23.617  15.932  44.267  1.00 98.84           H  
ATOM   4846 HD11 LEU B  43      24.032  13.688  44.460  1.00 98.84           H  
ATOM   4847 HD12 LEU B  43      25.215  14.063  43.215  1.00 98.84           H  
ATOM   4848 HD13 LEU B  43      25.725  13.880  44.883  1.00 98.84           H  
ATOM   4849 HD21 LEU B  43      25.047  15.259  46.610  1.00 98.84           H  
ATOM   4850 HD22 LEU B  43      25.755  16.785  46.109  1.00 98.84           H  
ATOM   4851 HD23 LEU B  43      24.027  16.666  46.378  1.00 98.84           H  
ATOM   4852  N   ALA B  44      26.170  19.091  41.545  1.00 98.65           N  
ATOM   4853  CA  ALA B  44      27.089  19.859  40.704  1.00 98.65           C  
ATOM   4854  C   ALA B  44      26.994  21.379  40.923  1.00 98.65           C  
ATOM   4855  O   ALA B  44      27.998  22.068  40.748  1.00 98.65           O  
ATOM   4856  CB  ALA B  44      26.830  19.511  39.231  1.00 98.65           C  
ATOM   4857  H   ALA B  44      25.406  18.637  41.061  1.00 98.65           H  
ATOM   4858  HA  ALA B  44      28.106  19.553  40.953  1.00 98.65           H  
ATOM   4859  HB1 ALA B  44      27.528  20.030  38.573  1.00 98.65           H  
ATOM   4860  HB2 ALA B  44      26.947  18.443  39.051  1.00 98.65           H  
ATOM   4861  HB3 ALA B  44      25.819  19.789  38.928  1.00 98.65           H  
ATOM   4862  N   ALA B  45      25.810  21.862  41.337  1.00 98.64           N  
ATOM   4863  CA  ALA B  45      25.553  23.250  41.728  1.00 98.64           C  
ATOM   4864  C   ALA B  45      26.037  23.596  43.152  1.00 98.64           C  
ATOM   4865  O   ALA B  45      25.918  24.755  43.548  1.00 98.64           O  
ATOM   4866  CB  ALA B  45      24.048  23.527  41.579  1.00 98.64           C  
ATOM   4867  H   ALA B  45      25.029  21.228  41.437  1.00 98.64           H  
ATOM   4868  HA  ALA B  45      26.085  23.908  41.038  1.00 98.64           H  
ATOM   4869  HB1 ALA B  45      23.806  24.562  41.823  1.00 98.64           H  
ATOM   4870  HB2 ALA B  45      23.718  23.352  40.555  1.00 98.64           H  
ATOM   4871  HB3 ALA B  45      23.455  22.886  42.232  1.00 98.64           H  
ATOM   4872  N   GLY B  46      26.565  22.607  43.896  1.00 98.07           N  
ATOM   4873  CA  GLY B  46      27.035  22.768  45.273  1.00 98.07           C  
ATOM   4874  C   GLY B  46      25.907  22.565  46.299  1.00 98.07           C  
ATOM   4875  O   GLY B  46      26.140  22.786  47.487  1.00 98.07           O  
ATOM   4876  H   GLY B  46      26.639  21.681  43.498  1.00 98.07           H  
ATOM   4877  HA3 GLY B  46      27.494  23.747  45.418  1.00 98.07           H  
ATOM   4878  HA2 GLY B  46      27.811  22.024  45.458  1.00 98.07           H  
ATOM   4879  N   GLY B  47      24.708  22.139  45.859  1.00 98.72           N  
ATOM   4880  CA  GLY B  47      23.570  21.782  46.705  1.00 98.72           C  
ATOM   4881  C   GLY B  47      23.857  20.474  47.453  1.00 98.72           C  
ATOM   4882  O   GLY B  47      24.648  19.642  47.000  1.00 98.72           O  
ATOM   4883  H   GLY B  47      24.594  21.959  44.870  1.00 98.72           H  
ATOM   4884  HA3 GLY B  47      22.686  21.652  46.081  1.00 98.72           H  
ATOM   4885  HA2 GLY B  47      23.357  22.589  47.408  1.00 98.72           H  
ATOM   4886  N   SER B  48      23.206  20.310  48.614  1.00 98.88           N  
ATOM   4887  CA  SER B  48      23.459  19.208  49.540  1.00 98.88           C  
ATOM   4888  C   SER B  48      22.961  17.844  49.031  1.00 98.88           C  
ATOM   4889  O   SER B  48      22.126  17.777  48.126  1.00 98.88           O  
ATOM   4890  CB  SER B  48      22.902  19.569  50.936  1.00 98.88           C  
ATOM   4891  OG  SER B  48      21.500  19.410  51.037  1.00 98.88           O  
ATOM   4892  H   SER B  48      22.524  20.997  48.907  1.00 98.88           H  
ATOM   4893  HA  SER B  48      24.543  19.152  49.625  1.00 98.88           H  
ATOM   4894  HB3 SER B  48      23.168  20.591  51.208  1.00 98.88           H  
ATOM   4895  HB2 SER B  48      23.358  18.925  51.689  1.00 98.88           H  
ATOM   4896  HG  SER B  48      21.074  20.144  50.582  1.00 98.88           H  
ATOM   4897  N   ALA B  49      23.465  16.777  49.672  1.00 98.95           N  
ATOM   4898  CA  ALA B  49      23.020  15.397  49.481  1.00 98.95           C  
ATOM   4899  C   ALA B  49      21.540  15.199  49.838  1.00 98.95           C  
ATOM   4900  O   ALA B  49      20.871  14.411  49.174  1.00 98.95           O  
ATOM   4901  CB  ALA B  49      23.903  14.463  50.319  1.00 98.95           C  
ATOM   4902  H   ALA B  49      24.177  16.922  50.377  1.00 98.95           H  
ATOM   4903  HA  ALA B  49      23.151  15.142  48.428  1.00 98.95           H  
ATOM   4904  HB1 ALA B  49      23.575  13.428  50.234  1.00 98.95           H  
ATOM   4905  HB2 ALA B  49      24.938  14.507  49.985  1.00 98.95           H  
ATOM   4906  HB3 ALA B  49      23.884  14.729  51.377  1.00 98.95           H  
ATOM   4907  N   LEU B  50      21.057  15.947  50.849  1.00 98.96           N  
ATOM   4908  CA  LEU B  50      19.662  15.986  51.280  1.00 98.96           C  
ATOM   4909  C   LEU B  50      18.733  16.548  50.186  1.00 98.96           C  
ATOM   4910  O   LEU B  50      17.671  15.974  49.955  1.00 98.96           O  
ATOM   4911  CB  LEU B  50      19.559  16.791  52.595  1.00 98.96           C  
ATOM   4912  CG  LEU B  50      18.280  16.511  53.415  1.00 98.96           C  
ATOM   4913  CD1 LEU B  50      18.271  15.064  53.956  1.00 98.96           C  
ATOM   4914  CD2 LEU B  50      18.101  17.557  54.536  1.00 98.96           C  
ATOM   4915  H   LEU B  50      21.682  16.580  51.328  1.00 98.96           H  
ATOM   4916  HA  LEU B  50      19.368  14.955  51.477  1.00 98.96           H  
ATOM   4917  HB3 LEU B  50      19.622  17.856  52.363  1.00 98.96           H  
ATOM   4918  HB2 LEU B  50      20.423  16.580  53.227  1.00 98.96           H  
ATOM   4919  HG  LEU B  50      17.419  16.621  52.754  1.00 98.96           H  
ATOM   4920 HD11 LEU B  50      17.856  14.983  54.959  1.00 98.96           H  
ATOM   4921 HD12 LEU B  50      17.680  14.414  53.312  1.00 98.96           H  
ATOM   4922 HD13 LEU B  50      19.275  14.644  54.001  1.00 98.96           H  
ATOM   4923 HD21 LEU B  50      17.135  18.056  54.449  1.00 98.96           H  
ATOM   4924 HD22 LEU B  50      18.149  17.119  55.533  1.00 98.96           H  
ATOM   4925 HD23 LEU B  50      18.865  18.334  54.500  1.00 98.96           H  
ATOM   4926  N   ASP B  51      19.179  17.618  49.503  1.00 98.95           N  
ATOM   4927  CA  ASP B  51      18.524  18.227  48.336  1.00 98.95           C  
ATOM   4928  C   ASP B  51      18.453  17.273  47.134  1.00 98.95           C  
ATOM   4929  O   ASP B  51      17.416  17.218  46.473  1.00 98.95           O  
ATOM   4930  CB  ASP B  51      19.175  19.567  47.897  1.00 98.95           C  
ATOM   4931  CG  ASP B  51      19.342  20.650  48.976  1.00 98.95           C  
ATOM   4932  OD1 ASP B  51      18.534  20.676  49.929  1.00 98.95           O  
ATOM   4933  OD2 ASP B  51      20.213  21.523  48.766  1.00 98.95           O1-
ATOM   4934  H   ASP B  51      20.067  18.026  49.766  1.00 98.95           H  
ATOM   4935  HA  ASP B  51      17.492  18.436  48.609  1.00 98.95           H  
ATOM   4936  HB3 ASP B  51      18.593  20.009  47.087  1.00 98.95           H  
ATOM   4937  HB2 ASP B  51      20.170  19.364  47.500  1.00 98.95           H
[truncated: 287,714 more chars]
