# Supplementary material for: The effects of nature‐inspired amino acid substitutions on structural and biochemical properties of the E. coli L‐asparaginase EcAIII
Source: Protein Sci. 2023 Jun 1;32(6):e4647. doi: 10.1002/pro.4647 (PMC10204187; doi:10.1002/pro.4647)
Supplement: Supplementary file 5 — DATA S2. Supporting Information. [file PRO-32-e4647-s005.zip › docking_results_orthologs_EcAIII_PDB_files/orthologs_I/InducedFit_NZ_FOVC01000001_1_155_post_ref.pdb]

TITLE     InducedFit_NZ_FOVC01000001.1_155_post_ref
REMARK   4      COMPLIES WITH FORMAT V. 3.0, 1-DEC-2006
REMARK 888
REMARK 888 WRITTEN BY MAESTRO (A PRODUCT OF SCHRODINGER, LLC)
ATOM      1  N   MET A   1      19.817 -27.190  81.197  1.00 48.37           N1+
ATOM      2  CA  MET A   1      18.758 -26.139  80.974  1.00 48.37           C  
ATOM      3  C   MET A   1      19.445 -24.750  81.078  1.00 48.37           C  
ATOM      4  O   MET A   1      20.435 -24.562  81.796  1.00 48.37           O  
ATOM      5  CB  MET A   1      17.592 -26.261  81.993  1.00 48.37           C  
ATOM      6  CG  MET A   1      16.803 -27.582  81.940  1.00 48.37           C  
ATOM      7  SD  MET A   1      15.542 -27.727  83.232  1.00 48.37           S  
ATOM      8  CE  MET A   1      14.983 -29.422  82.922  1.00 48.37           C  
ATOM      9  H1  MET A   1      19.396 -28.105  81.124  1.00 48.37           H  
ATOM     10  H2  MET A   1      20.539 -27.089  80.498  1.00 48.37           H  
ATOM     11  H3  MET A   1      20.207 -27.065  82.121  1.00 48.37           H  
ATOM     12  HA  MET A   1      18.406 -26.314  79.955  1.00 48.37           H  
ATOM     13  HB3 MET A   1      16.884 -25.447  81.824  1.00 48.37           H  
ATOM     14  HB2 MET A   1      17.963 -26.114  83.010  1.00 48.37           H  
ATOM     15  HG3 MET A   1      17.474 -28.434  82.047  1.00 48.37           H  
ATOM     16  HG2 MET A   1      16.317 -27.684  80.969  1.00 48.37           H  
ATOM     17  HE1 MET A   1      14.194 -29.691  83.625  1.00 48.37           H  
ATOM     18  HE2 MET A   1      14.591 -29.516  81.909  1.00 48.37           H  
ATOM     19  HE3 MET A   1      15.808 -30.125  83.043  1.00 48.37           H  
ATOM     20  N   CYS A   2      18.865 -23.773  80.360  1.00 63.70           N  
ATOM     21  CA  CYS A   2      19.252 -22.363  80.432  1.00 63.70           C  
ATOM     22  C   CYS A   2      18.414 -21.685  81.530  1.00 63.70           C  
ATOM     23  O   CYS A   2      17.234 -22.014  81.671  1.00 63.70           O  
ATOM     24  CB  CYS A   2      19.087 -21.672  79.063  1.00 63.70           C  
ATOM     25  SG  CYS A   2      20.033 -20.123  79.002  1.00 63.70           S  
ATOM     26  H   CYS A   2      18.046 -23.974  79.804  1.00 63.70           H  
ATOM     27  HA  CYS A   2      20.307 -22.298  80.709  1.00 63.70           H  
ATOM     28  HB3 CYS A   2      18.038 -21.477  78.837  1.00 63.70           H  
ATOM     29  HB2 CYS A   2      19.468 -22.315  78.267  1.00 63.70           H  
ATOM     30  HG  CYS A   2      19.719 -19.805  77.743  1.00 63.70           H  
ATOM     31  N   ASN A   3      19.040 -20.776  82.298  1.00 86.82           N  
ATOM     32  CA  ASN A   3      18.421 -20.097  83.439  1.00 86.82           C  
ATOM     33  C   ASN A   3      17.390 -19.056  82.957  1.00 86.82           C  
ATOM     34  O   ASN A   3      17.756 -17.921  82.646  1.00 86.82           O  
ATOM     35  CB  ASN A   3      19.521 -19.477  84.348  1.00 86.82           C  
ATOM     36  CG  ASN A   3      19.188 -19.478  85.848  1.00 86.82           C  
ATOM     37  ND2 ASN A   3      19.741 -18.517  86.591  1.00 86.82           N  
ATOM     38  OD1 ASN A   3      18.473 -20.344  86.345  1.00 86.82           O  
ATOM     39  H   ASN A   3      20.004 -20.542  82.110  1.00 86.82           H  
ATOM     40  HA  ASN A   3      17.841 -20.821  84.015  1.00 86.82           H  
ATOM     41  HB3 ASN A   3      19.834 -18.489  84.006  1.00 86.82           H  
ATOM     42  HB2 ASN A   3      20.414 -20.099  84.280  1.00 86.82           H  
ATOM     43 HD22 ASN A   3      19.555 -18.479  87.583  1.00 86.82           H  
ATOM     44 HD21 ASN A   3      20.329 -17.813  86.170  1.00 86.82           H  
ATOM     45  N   ALA A   4      16.123 -19.499  82.869  1.00 98.34           N  
ATOM     46  CA  ALA A   4      14.981 -18.723  82.390  1.00 98.34           C  
ATOM     47  C   ALA A   4      14.677 -17.532  83.306  1.00 98.34           C  
ATOM     48  O   ALA A   4      14.829 -17.640  84.524  1.00 98.34           O  
ATOM     49  CB  ALA A   4      13.763 -19.648  82.271  1.00 98.34           C  
ATOM     50  H   ALA A   4      15.925 -20.458  83.119  1.00 98.34           H  
ATOM     51  HA  ALA A   4      15.239 -18.355  81.395  1.00 98.34           H  
ATOM     52  HB1 ALA A   4      12.929 -19.139  81.789  1.00 98.34           H  
ATOM     53  HB2 ALA A   4      13.999 -20.530  81.678  1.00 98.34           H  
ATOM     54  HB3 ALA A   4      13.422 -19.990  83.246  1.00 98.34           H  
ATOM     55  N   VAL A   5      14.276 -16.415  82.690  1.00 98.90           N  
ATOM     56  CA  VAL A   5      14.192 -15.112  83.337  1.00 98.90           C  
ATOM     57  C   VAL A   5      13.326 -14.158  82.509  1.00 98.90           C  
ATOM     58  O   VAL A   5      13.328 -14.241  81.282  1.00 98.90           O  
ATOM     59  CB  VAL A   5      15.616 -14.502  83.536  1.00 98.90           C  
ATOM     60  CG1 VAL A   5      16.454 -14.409  82.247  1.00 98.90           C  
ATOM     61  CG2 VAL A   5      15.640 -13.142  84.253  1.00 98.90           C  
ATOM     62  H   VAL A   5      14.128 -16.420  81.688  1.00 98.90           H  
ATOM     63  HA  VAL A   5      13.706 -15.240  84.305  1.00 98.90           H  
ATOM     64  HB  VAL A   5      16.134 -15.191  84.194  1.00 98.90           H  
ATOM     65 HG11 VAL A   5      17.429 -13.960  82.441  1.00 98.90           H  
ATOM     66 HG12 VAL A   5      16.638 -15.394  81.820  1.00 98.90           H  
ATOM     67 HG13 VAL A   5      15.955 -13.803  81.493  1.00 98.90           H  
ATOM     68 HG21 VAL A   5      16.645 -12.921  84.612  1.00 98.90           H  
ATOM     69 HG22 VAL A   5      15.329 -12.327  83.599  1.00 98.90           H  
ATOM     70 HG23 VAL A   5      14.989 -13.137  85.120  1.00 98.90           H  
ATOM     71  N   ILE A   6      12.626 -13.260  83.213  1.00 98.94           N  
ATOM     72  CA  ILE A   6      11.930 -12.117  82.634  1.00 98.94           C  
ATOM     73  C   ILE A   6      12.475 -10.833  83.283  1.00 98.94           C  
ATOM     74  O   ILE A   6      12.825 -10.848  84.463  1.00 98.94           O  
ATOM     75  CB  ILE A   6      10.389 -12.207  82.858  1.00 98.94           C  
ATOM     76  CG1 ILE A   6       9.624 -11.140  82.039  1.00 98.94           C  
ATOM     77  CG2 ILE A   6       9.949 -12.190  84.341  1.00 98.94           C  
ATOM     78  CD1 ILE A   6       8.135 -11.437  81.848  1.00 98.94           C  
ATOM     79  H   ILE A   6      12.682 -13.267  84.222  1.00 98.94           H  
ATOM     80  HA  ILE A   6      12.128 -12.066  81.564  1.00 98.94           H  
ATOM     81  HB  ILE A   6      10.090 -13.178  82.463  1.00 98.94           H  
ATOM     82 HG13 ILE A   6      10.066 -11.051  81.048  1.00 98.94           H  
ATOM     83 HG12 ILE A   6       9.733 -10.161  82.503  1.00 98.94           H  
ATOM     84 HG21 ILE A   6       8.887 -12.412  84.440  1.00 98.94           H  
ATOM     85 HG22 ILE A   6      10.485 -12.938  84.925  1.00 98.94           H  
ATOM     86 HG23 ILE A   6      10.116 -11.220  84.810  1.00 98.94           H  
ATOM     87 HD11 ILE A   6       7.751 -10.911  80.974  1.00 98.94           H  
ATOM     88 HD12 ILE A   6       7.952 -12.499  81.693  1.00 98.94           H  
ATOM     89 HD13 ILE A   6       7.559 -11.111  82.714  1.00 98.94           H  
ATOM     90  N   ALA A   7      12.511  -9.752  82.493  1.00 98.97           N  
ATOM     91  CA  ALA A   7      12.781  -8.389  82.937  1.00 98.97           C  
ATOM     92  C   ALA A   7      11.763  -7.460  82.272  1.00 98.97           C  
ATOM     93  O   ALA A   7      11.468  -7.638  81.093  1.00 98.97           O  
ATOM     94  CB  ALA A   7      14.225  -8.002  82.587  1.00 98.97           C  
ATOM     95  H   ALA A   7      12.233  -9.841  81.523  1.00 98.97           H  
ATOM     96  HA  ALA A   7      12.647  -8.325  84.014  1.00 98.97           H  
ATOM     97  HB1 ALA A   7      14.467  -7.004  82.953  1.00 98.97           H  
ATOM     98  HB2 ALA A   7      14.927  -8.700  83.040  1.00 98.97           H  
ATOM     99  HB3 ALA A   7      14.402  -8.015  81.513  1.00 98.97           H  
ATOM    100  N   ILE A   8      11.230  -6.505  83.046  1.00 98.98           N  
ATOM    101  CA  ILE A   8      10.149  -5.608  82.637  1.00 98.98           C  
ATOM    102  C   ILE A   8      10.486  -4.148  82.969  1.00 98.98           C  
ATOM    103  O   ILE A   8      11.369  -3.887  83.788  1.00 98.98           O  
ATOM    104  CB  ILE A   8       8.801  -5.972  83.338  1.00 98.98           C  
ATOM    105  CG1 ILE A   8       8.746  -5.687  84.864  1.00 98.98           C  
ATOM    106  CG2 ILE A   8       8.387  -7.422  83.024  1.00 98.98           C  
ATOM    107  CD1 ILE A   8       7.346  -5.848  85.467  1.00 98.98           C  
ATOM    108  H   ILE A   8      11.553  -6.398  84.001  1.00 98.98           H  
ATOM    109  HA  ILE A   8      10.016  -5.651  81.558  1.00 98.98           H  
ATOM    110  HB  ILE A   8       8.036  -5.345  82.877  1.00 98.98           H  
ATOM    111 HG13 ILE A   8       9.071  -4.674  85.102  1.00 98.98           H  
ATOM    112 HG12 ILE A   8       9.445  -6.345  85.379  1.00 98.98           H  
ATOM    113 HG21 ILE A   8       7.354  -7.614  83.307  1.00 98.98           H  
ATOM    114 HG22 ILE A   8       8.474  -7.635  81.959  1.00 98.98           H  
ATOM    115 HG23 ILE A   8       9.011  -8.138  83.558  1.00 98.98           H  
ATOM    116 HD11 ILE A   8       7.297  -5.400  86.459  1.00 98.98           H  
ATOM    117 HD12 ILE A   8       6.587  -5.369  84.849  1.00 98.98           H  
ATOM    118 HD13 ILE A   8       7.086  -6.899  85.577  1.00 98.98           H  
ATOM    119  N   HIS A   9       9.744  -3.224  82.352  1.00 98.84           N  
ATOM    120  CA  HIS A   9       9.751  -1.799  82.639  1.00 98.84           C  
ATOM    121  C   HIS A   9       8.332  -1.237  82.569  1.00 98.84           C  
ATOM    122  O   HIS A   9       7.490  -1.726  81.814  1.00 98.84           O  
ATOM    123  CB  HIS A   9      10.774  -1.024  81.789  1.00 98.84           C  
ATOM    124  CG  HIS A   9      10.512  -1.030  80.303  1.00 98.84           C  
ATOM    125  CD2 HIS A   9      10.692  -2.062  79.410  1.00 98.84           C  
ATOM    126  ND1 HIS A   9       9.981   0.066  79.616  1.00 98.84           N  
ATOM    127  CE1 HIS A   9       9.921  -0.324  78.346  1.00 98.84           C  
ATOM    128  NE2 HIS A   9      10.365  -1.564  78.166  1.00 98.84           N  
ATOM    129  H   HIS A   9       9.031  -3.530  81.694  1.00 98.84           H  
ATOM    130  HA  HIS A   9      10.058  -1.697  83.675  1.00 98.84           H  
ATOM    131  HB3 HIS A   9      11.767  -1.432  81.965  1.00 98.84           H  
ATOM    132  HB2 HIS A   9      10.827   0.014  82.122  1.00 98.84           H  
ATOM    133  HD2 HIS A   9      11.011  -3.077  79.563  1.00 98.84           H  
ATOM    134  HE1 HIS A   9       9.542   0.289  77.543  1.00 98.84           H  
ATOM    135  HE2 HIS A   9      10.385  -2.077  77.277  1.00 98.84           H  
ATOM    136  N   GLY A  10       8.090  -0.202  83.375  1.00 97.49           N  
ATOM    137  CA  GLY A  10       6.869   0.596  83.415  1.00 97.49           C  
ATOM    138  C   GLY A  10       7.123   2.040  82.965  1.00 97.49           C  
ATOM    139  O   GLY A  10       6.305   2.917  83.239  1.00 97.49           O  
ATOM    140  H   GLY A  10       8.866   0.120  83.948  1.00 97.49           H  
ATOM    141  HA3 GLY A  10       6.498   0.601  84.438  1.00 97.49           H  
ATOM    142  HA2 GLY A  10       6.080   0.168  82.796  1.00 97.49           H  
ATOM    143  N   GLY A  11       8.266   2.289  82.315  1.00 96.04           N  
ATOM    144  CA  GLY A  11       8.662   3.572  81.751  1.00 96.04           C  
ATOM    145  C   GLY A  11       9.833   4.222  82.499  1.00 96.04           C  
ATOM    146  O   GLY A  11       9.943   4.107  83.724  1.00 96.04           O  
ATOM    147  H   GLY A  11       8.852   1.500  82.091  1.00 96.04           H  
ATOM    148  HA3 GLY A  11       7.829   4.274  81.723  1.00 96.04           H  
ATOM    149  HA2 GLY A  11       8.932   3.375  80.717  1.00 96.04           H  
ATOM    150  N   ALA A  12      10.713   4.899  81.749  1.00 93.94           N  
ATOM    151  CA  ALA A  12      11.836   5.702  82.238  1.00 93.94           C  
ATOM    152  C   ALA A  12      11.471   7.191  82.204  1.00 93.94           C  
ATOM    153  O   ALA A  12      10.716   7.622  81.332  1.00 93.94           O  
ATOM    154  CB  ALA A  12      13.042   5.493  81.312  1.00 93.94           C  
ATOM    155  H   ALA A  12      10.534   4.939  80.748  1.00 93.94           H  
ATOM    156  HA  ALA A  12      12.112   5.434  83.247  1.00 93.94           H  
ATOM    157  HB1 ALA A  12      13.890   6.098  81.632  1.00 93.94           H  
ATOM    158  HB2 ALA A  12      13.374   4.457  81.331  1.00 93.94           H  
ATOM    159  HB3 ALA A  12      12.808   5.753  80.278  1.00 93.94           H  
ATOM    160  N   GLY A  13      12.031   7.991  83.119  1.00 89.54           N  
ATOM    161  CA  GLY A  13      11.813   9.430  83.130  1.00 89.54           C  
ATOM    162  C   GLY A  13      12.420  10.137  84.342  1.00 89.54           C  
ATOM    163  O   GLY A  13      13.276   9.602  85.053  1.00 89.54           O  
ATOM    164  H   GLY A  13      12.654   7.598  83.822  1.00 89.54           H  
ATOM    165  HA3 GLY A  13      10.740   9.630  83.105  1.00 89.54           H  
ATOM    166  HA2 GLY A  13      12.242   9.862  82.225  1.00 89.54           H  
ATOM    167  N   ALA A  14      11.968  11.374  84.572  1.00 75.17           N  
ATOM    168  CA  ALA A  14      12.355  12.251  85.674  1.00 75.17           C  
ATOM    169  C   ALA A  14      11.519  11.923  86.928  1.00 75.17           C  
ATOM    170  O   ALA A  14      10.820  12.775  87.478  1.00 75.17           O  
ATOM    171  CB  ALA A  14      12.106  13.705  85.236  1.00 75.17           C  
ATOM    172  H   ALA A  14      11.246  11.723  83.960  1.00 75.17           H  
ATOM    173  HA  ALA A  14      13.413  12.135  85.894  1.00 75.17           H  
ATOM    174  HB1 ALA A  14      12.406  14.403  86.019  1.00 75.17           H  
ATOM    175  HB2 ALA A  14      12.687  13.952  84.347  1.00 75.17           H  
ATOM    176  HB3 ALA A  14      11.055  13.891  85.012  1.00 75.17           H  
ATOM    177  N   ILE A  15      11.557  10.656  87.355  1.00 78.29           N  
ATOM    178  CA  ILE A  15      10.826  10.132  88.503  1.00 78.29           C  
ATOM    179  C   ILE A  15      11.641  10.516  89.758  1.00 78.29           C  
ATOM    180  O   ILE A  15      12.508   9.763  90.203  1.00 78.29           O  
ATOM    181  CB  ILE A  15      10.668   8.583  88.348  1.00 78.29           C  
ATOM    182  CG1 ILE A  15       9.992   8.179  87.010  1.00 78.29           C  
ATOM    183  CG2 ILE A  15       9.873   7.979  89.524  1.00 78.29           C  
ATOM    184  CD1 ILE A  15      10.184   6.702  86.630  1.00 78.29           C  
ATOM    185  H   ILE A  15      12.162  10.018  86.857  1.00 78.29           H  
ATOM    186  HA  ILE A  15       9.836  10.589  88.558  1.00 78.29           H  
ATOM    187  HB  ILE A  15      11.664   8.140  88.356  1.00 78.29           H  
ATOM    188 HG13 ILE A  15      10.382   8.764  86.179  1.00 78.29           H  
ATOM    189 HG12 ILE A  15       8.926   8.409  87.054  1.00 78.29           H  
ATOM    190 HG21 ILE A  15       9.698   6.914  89.397  1.00 78.29           H  
ATOM    191 HG22 ILE A  15      10.399   8.096  90.469  1.00 78.29           H  
ATOM    192 HG23 ILE A  15       8.895   8.450  89.628  1.00 78.29           H  
ATOM    193 HD11 ILE A  15       9.699   6.477  85.680  1.00 78.29           H  
ATOM    194 HD12 ILE A  15      11.235   6.462  86.520  1.00 78.29           H  
ATOM    195 HD13 ILE A  15       9.773   6.022  87.375  1.00 78.29           H  
ATOM    196  N   ALA A  16      11.399  11.720  90.297  1.00 74.27           N  
ATOM    197  CA  ALA A  16      12.033  12.214  91.517  1.00 74.27           C  
ATOM    198  C   ALA A  16      11.463  11.509  92.756  1.00 74.27           C  
ATOM    199  O   ALA A  16      10.243  11.396  92.883  1.00 74.27           O  
ATOM    200  CB  ALA A  16      11.823  13.734  91.608  1.00 74.27           C  
ATOM    201  H   ALA A  16      10.739  12.344  89.854  1.00 74.27           H  
ATOM    202  HA  ALA A  16      13.106  12.021  91.452  1.00 74.27           H  
ATOM    203  HB1 ALA A  16      12.266  14.142  92.517  1.00 74.27           H  
ATOM    204  HB2 ALA A  16      12.288  14.243  90.763  1.00 74.27           H  
ATOM    205  HB3 ALA A  16      10.765  13.995  91.605  1.00 74.27           H  
ATOM    206  N   GLN A  17      12.359  11.068  93.654  1.00 77.93           N  
ATOM    207  CA  GLN A  17      12.009  10.346  94.881  1.00 77.93           C  
ATOM    208  C   GLN A  17      11.230  11.193  95.904  1.00 77.93           C  
ATOM    209  O   GLN A  17      10.378  10.648  96.605  1.00 77.93           O  
ATOM    210  CB  GLN A  17      13.286   9.707  95.467  1.00 77.93           C  
ATOM    211  CG  GLN A  17      13.052   8.847  96.727  1.00 77.93           C  
ATOM    212  CD  GLN A  17      14.250   7.961  97.078  1.00 77.93           C  
ATOM    213  NE2 GLN A  17      13.989   6.838  97.751  1.00 77.93           N  
ATOM    214  OE1 GLN A  17      15.395   8.284  96.768  1.00 77.93           O  
ATOM    215  H   GLN A  17      13.345  11.193  93.477  1.00 77.93           H  
ATOM    216  HA  GLN A  17      11.336   9.540  94.590  1.00 77.93           H  
ATOM    217  HB3 GLN A  17      14.022  10.483  95.687  1.00 77.93           H  
ATOM    218  HB2 GLN A  17      13.735   9.082  94.695  1.00 77.93           H  
ATOM    219  HG3 GLN A  17      12.182   8.207  96.574  1.00 77.93           H  
ATOM    220  HG2 GLN A  17      12.827   9.479  97.586  1.00 77.93           H  
ATOM    221 HE22 GLN A  17      14.741   6.221  98.017  1.00 77.93           H  
ATOM    222 HE21 GLN A  17      13.038   6.593  97.990  1.00 77.93           H  
ATOM    223  N   ALA A  18      11.503  12.508  95.936  1.00 71.41           N  
ATOM    224  CA  ALA A  18      10.798  13.482  96.768  1.00 71.41           C  
ATOM    225  C   ALA A  18       9.367  13.797  96.288  1.00 71.41           C  
ATOM    226  O   ALA A  18       8.562  14.240  97.107  1.00 71.41           O  
ATOM    227  CB  ALA A  18      11.637  14.767  96.836  1.00 71.41           C  
ATOM    228  H   ALA A  18      12.217  12.877  95.326  1.00 71.41           H  
ATOM    229  HA  ALA A  18      10.722  13.074  97.778  1.00 71.41           H  
ATOM    230  HB1 ALA A  18      11.163  15.518  97.468  1.00 71.41           H  
ATOM    231  HB2 ALA A  18      12.624  14.567  97.255  1.00 71.41           H  
ATOM    232  HB3 ALA A  18      11.779  15.205  95.847  1.00 71.41           H  
ATOM    233  N   SER A  19       9.073  13.571  94.993  1.00 73.21           N  
ATOM    234  CA  SER A  19       7.760  13.830  94.391  1.00 73.21           C  
ATOM    235  C   SER A  19       6.747  12.692  94.626  1.00 73.21           C  
ATOM    236  O   SER A  19       5.552  12.978  94.699  1.00 73.21           O  
ATOM    237  CB  SER A  19       7.932  14.189  92.897  1.00 73.21           C  
ATOM    238  OG  SER A  19       8.077  13.065  92.049  1.00 73.21           O  
ATOM    239  H   SER A  19       9.779  13.185  94.383  1.00 73.21           H  
ATOM    240  HA  SER A  19       7.353  14.720  94.874  1.00 73.21           H  
ATOM    241  HB3 SER A  19       8.777  14.863  92.755  1.00 73.21           H  
ATOM    242  HB2 SER A  19       7.050  14.733  92.556  1.00 73.21           H  
ATOM    243  HG  SER A  19       8.873  12.582  92.297  1.00 73.21           H  
ATOM    244  N   LEU A  20       7.230  11.443  94.757  1.00 79.49           N  
ATOM    245  CA  LEU A  20       6.399  10.281  95.071  1.00 79.49           C  
ATOM    246  C   LEU A  20       6.212  10.166  96.588  1.00 79.49           C  
ATOM    247  O   LEU A  20       7.196  10.191  97.328  1.00 79.49           O  
ATOM    248  CB  LEU A  20       7.051   8.990  94.517  1.00 79.49           C  
ATOM    249  CG  LEU A  20       7.010   8.850  92.979  1.00 79.49           C  
ATOM    250  CD1 LEU A  20       7.852   7.642  92.519  1.00 79.49           C  
ATOM    251  CD2 LEU A  20       5.564   8.771  92.441  1.00 79.49           C  
ATOM    252  H   LEU A  20       8.225  11.279  94.702  1.00 79.49           H  
ATOM    253  HA  LEU A  20       5.417  10.406  94.613  1.00 79.49           H  
ATOM    254  HB3 LEU A  20       6.559   8.118  94.953  1.00 79.49           H  
ATOM    255  HB2 LEU A  20       8.088   8.942  94.857  1.00 79.49           H  
ATOM    256  HG  LEU A  20       7.471   9.738  92.544  1.00 79.49           H  
ATOM    257 HD11 LEU A  20       7.446   7.146  91.638  1.00 79.49           H  
ATOM    258 HD12 LEU A  20       8.863   7.960  92.264  1.00 79.49           H  
ATOM    259 HD13 LEU A  20       7.936   6.887  93.301  1.00 79.49           H  
ATOM    260 HD21 LEU A  20       5.421   7.959  91.729  1.00 79.49           H  
ATOM    261 HD22 LEU A  20       4.837   8.616  93.238  1.00 79.49           H  
ATOM    262 HD23 LEU A  20       5.294   9.695  91.928  1.00 79.49           H  
ATOM    263  N   SER A  21       4.951   9.971  97.009  1.00 86.01           N  
ATOM    264  CA  SER A  21       4.608   9.539  98.364  1.00 86.01           C  
ATOM    265  C   SER A  21       4.976   8.057  98.565  1.00 86.01           C  
ATOM    266  O   SER A  21       5.012   7.301  97.593  1.00 86.01           O  
ATOM    267  CB  SER A  21       3.112   9.821  98.633  1.00 86.01           C  
ATOM    268  OG  SER A  21       2.242   8.926  97.963  1.00 86.01           O  
ATOM    269  H   SER A  21       4.199   9.973  96.337  1.00 86.01           H  
ATOM    270  HA  SER A  21       5.191  10.139  99.065  1.00 86.01           H  
ATOM    271  HB3 SER A  21       2.858  10.844  98.355  1.00 86.01           H  
ATOM    272  HB2 SER A  21       2.911   9.735  99.702  1.00 86.01           H  
ATOM    273  HG  SER A  21       2.168   9.202  97.047  1.00 86.01           H  
ATOM    274  N   VAL A  22       5.218   7.670  99.828  1.00 90.10           N  
ATOM    275  CA  VAL A  22       5.566   6.301 100.226  1.00 90.10           C  
ATOM    276  C   VAL A  22       4.478   5.266  99.857  1.00 90.10           C  
ATOM    277  O   VAL A  22       4.826   4.152  99.474  1.00 90.10           O  
ATOM    278  CB  VAL A  22       5.871   6.225 101.753  1.00 90.10           C  
ATOM    279  CG1 VAL A  22       6.067   4.799 102.315  1.00 90.10           C  
ATOM    280  CG2 VAL A  22       7.102   7.080 102.108  1.00 90.10           C  
ATOM    281  H   VAL A  22       5.178   8.349 100.573  1.00 90.10           H  
ATOM    282  HA  VAL A  22       6.473   6.028  99.682  1.00 90.10           H  
ATOM    283  HB  VAL A  22       5.023   6.657 102.286  1.00 90.10           H  
ATOM    284 HG11 VAL A  22       6.385   4.828 103.357  1.00 90.10           H  
ATOM    285 HG12 VAL A  22       5.146   4.218 102.288  1.00 90.10           H  
ATOM    286 HG13 VAL A  22       6.827   4.256 101.753  1.00 90.10           H  
ATOM    287 HG21 VAL A  22       7.311   7.048 103.178  1.00 90.10           H  
ATOM    288 HG22 VAL A  22       7.992   6.727 101.587  1.00 90.10           H  
ATOM    289 HG23 VAL A  22       6.958   8.128 101.843  1.00 90.10           H  
ATOM    290  N   GLN A  23       3.196   5.670  99.925  1.00 92.53           N  
ATOM    291  CA  GLN A  23       2.046   4.869  99.501  1.00 92.53           C  
ATOM    292  C   GLN A  23       2.007   4.625  97.981  1.00 92.53           C  
ATOM    293  O   GLN A  23       1.767   3.491  97.571  1.00 92.53           O  
ATOM    294  CB  GLN A  23       0.751   5.522 100.030  1.00 92.53           C  
ATOM    295  CG  GLN A  23      -0.551   4.798  99.618  1.00 92.53           C  
ATOM    296  CD  GLN A  23      -1.810   5.376 100.267  1.00 92.53           C  
ATOM    297  NE2 GLN A  23      -2.956   4.745 100.005  1.00 92.53           N  
ATOM    298  OE1 GLN A  23      -1.764   6.373 100.986  1.00 92.53           O  
ATOM    299  H   GLN A  23       2.992   6.609 100.233  1.00 92.53           H  
ATOM    300  HA  GLN A  23       2.139   3.892  99.981  1.00 92.53           H  
ATOM    301  HB3 GLN A  23       0.705   6.561  99.699  1.00 92.53           H  
ATOM    302  HB2 GLN A  23       0.808   5.555 101.119  1.00 92.53           H  
ATOM    303  HG3 GLN A  23      -0.481   3.742  99.883  1.00 92.53           H  
ATOM    304  HG2 GLN A  23      -0.688   4.843  98.537  1.00 92.53           H  
ATOM    305 HE22 GLN A  23      -3.820   5.082 100.405  1.00 92.53           H  
ATOM    306 HE21 GLN A  23      -2.969   3.937  99.400  1.00 92.53           H  
ATOM    307  N   LYS A  24       2.256   5.676  97.180  1.00 90.20           N  
ATOM    308  CA  LYS A  24       2.274   5.607  95.715  1.00 90.20           C  
ATOM    309  C   LYS A  24       3.468   4.784  95.192  1.00 90.20           C  
ATOM    310  O   LYS A  24       3.295   4.004  94.258  1.00 90.20           O  
ATOM    311  CB  LYS A  24       2.260   7.042  95.141  1.00 90.20           C  
ATOM    312  CG  LYS A  24       2.005   7.152  93.624  1.00 90.20           C  
ATOM    313  CD  LYS A  24       0.553   6.836  93.218  1.00 90.20           C  
ATOM    314  CE  LYS A  24       0.297   7.060  91.718  1.00 90.20           C  
ATOM    315  NZ  LYS A  24      -1.126   6.890  91.369  1.00 90.20           N1+
ATOM    316  H   LYS A  24       2.456   6.579  97.589  1.00 90.20           H  
ATOM    317  HA  LYS A  24       1.359   5.098  95.406  1.00 90.20           H  
ATOM    318  HB3 LYS A  24       3.206   7.532  95.380  1.00 90.20           H  
ATOM    319  HB2 LYS A  24       1.490   7.624  95.648  1.00 90.20           H  
ATOM    320  HG3 LYS A  24       2.689   6.503  93.080  1.00 90.20           H  
ATOM    321  HG2 LYS A  24       2.246   8.168  93.308  1.00 90.20           H  
ATOM    322  HD3 LYS A  24      -0.125   7.455  93.810  1.00 90.20           H  
ATOM    323  HD2 LYS A  24       0.323   5.801  93.471  1.00 90.20           H  
ATOM    324  HE3 LYS A  24       0.894   6.366  91.126  1.00 90.20           H  
ATOM    325  HE2 LYS A  24       0.597   8.068  91.429  1.00 90.20           H  
ATOM    326  HZ1 LYS A  24      -1.686   7.573  91.863  1.00 90.20           H  
ATOM    327  HZ2 LYS A  24      -1.258   7.038  90.378  1.00 90.20           H  
ATOM    328  HZ3 LYS A  24      -1.436   5.961  91.612  1.00 90.20           H  
ATOM    329  N   GLU A  25       4.635   4.940  95.841  1.00 92.53           N  
ATOM    330  CA  GLU A  25       5.857   4.165  95.623  1.00 92.53           C  
ATOM    331  C   GLU A  25       5.694   2.660  95.921  1.00 92.53           C  
ATOM    332  O   GLU A  25       6.183   1.842  95.144  1.00 92.53           O  
ATOM    333  CB  GLU A  25       7.006   4.850  96.399  1.00 92.53           C  
ATOM    334  CG  GLU A  25       8.320   4.047  96.547  1.00 92.53           C  
ATOM    335  CD  GLU A  25       9.494   4.816  97.181  1.00 92.53           C  
ATOM    336  OE1 GLU A  25      10.510   4.144  97.464  1.00 92.53           O  
ATOM    337  OE2 GLU A  25       9.394   6.050  97.366  1.00 92.53           O1-
ATOM    338  H   GLU A  25       4.687   5.623  96.586  1.00 92.53           H  
ATOM    339  HA  GLU A  25       6.099   4.240  94.561  1.00 92.53           H  
ATOM    340  HB3 GLU A  25       6.656   5.130  97.394  1.00 92.53           H  
ATOM    341  HB2 GLU A  25       7.221   5.789  95.885  1.00 92.53           H  
ATOM    342  HG3 GLU A  25       8.638   3.688  95.570  1.00 92.53           H  
ATOM    343  HG2 GLU A  25       8.137   3.162  97.158  1.00 92.53           H  
ATOM    344  N   LYS A  26       4.960   2.329  97.000  1.00 95.47           N  
ATOM    345  CA  LYS A  26       4.560   0.963  97.349  1.00 95.47           C  
ATOM    346  C   LYS A  26       3.585   0.329  96.342  1.00 95.47           C  
ATOM    347  O   LYS A  26       3.692  -0.873  96.111  1.00 95.47           O  
ATOM    348  CB  LYS A  26       3.976   0.930  98.776  1.00 95.47           C  
ATOM    349  CG  LYS A  26       5.047   0.953  99.879  1.00 95.47           C  
ATOM    350  CD  LYS A  26       4.432   1.101 101.278  1.00 95.47           C  
ATOM    351  CE  LYS A  26       5.486   1.045 102.394  1.00 95.47           C  
ATOM    352  NZ  LYS A  26       4.880   1.220 103.727  1.00 95.47           N1+
ATOM    353  H   LYS A  26       4.610   3.061  97.603  1.00 95.47           H  
ATOM    354  HA  LYS A  26       5.465   0.352  97.342  1.00 95.47           H  
ATOM    355  HB3 LYS A  26       3.396   0.016  98.917  1.00 95.47           H  
ATOM    356  HB2 LYS A  26       3.271   1.751  98.909  1.00 95.47           H  
ATOM    357  HG3 LYS A  26       5.757   1.760  99.700  1.00 95.47           H  
ATOM    358  HG2 LYS A  26       5.626   0.029  99.832  1.00 95.47           H  
ATOM    359  HD3 LYS A  26       3.688   0.316 101.429  1.00 95.47           H  
ATOM    360  HD2 LYS A  26       3.891   2.048 101.326  1.00 95.47           H  
ATOM    361  HE3 LYS A  26       6.235   1.824 102.246  1.00 95.47           H  
ATOM    362  HE2 LYS A  26       6.009   0.089 102.371  1.00 95.47           H  
ATOM    363  HZ1 LYS A  26       4.206   0.485 103.892  1.00 95.47           H  
ATOM    364  HZ2 LYS A  26       5.601   1.177 104.433  1.00 95.47           H  
ATOM    365  HZ3 LYS A  26       4.418   2.116 103.775  1.00 95.47           H  
ATOM    366  N   GLN A  27       2.685   1.132  95.743  1.00 95.88           N  
ATOM    367  CA  GLN A  27       1.779   0.701  94.672  1.00 95.88           C  
ATOM    368  C   GLN A  27       2.513   0.373  93.360  1.00 95.88           C  
ATOM    369  O   GLN A  27       2.144  -0.603  92.706  1.00 95.88           O  
ATOM    370  CB  GLN A  27       0.668   1.748  94.446  1.00 95.88           C  
ATOM    371  CG  GLN A  27      -0.381   1.783  95.576  1.00 95.88           C  
ATOM    372  CD  GLN A  27      -1.347   2.974  95.513  1.00 95.88           C  
ATOM    373  NE2 GLN A  27      -1.491   3.621  94.353  1.00 95.88           N  
ATOM    374  OE1 GLN A  27      -1.976   3.305  96.515  1.00 95.88           O  
ATOM    375  H   GLN A  27       2.642   2.109  96.001  1.00 95.88           H  
ATOM    376  HA  GLN A  27       1.298  -0.223  95.002  1.00 95.88           H  
ATOM    377  HB3 GLN A  27       0.154   1.538  93.506  1.00 95.88           H  
ATOM    378  HB2 GLN A  27       1.118   2.732  94.329  1.00 95.88           H  
ATOM    379  HG3 GLN A  27       0.114   1.809  96.546  1.00 95.88           H  
ATOM    380  HG2 GLN A  27      -0.966   0.863  95.563  1.00 95.88           H  
ATOM    381 HE22 GLN A  27      -2.133   4.397  94.289  1.00 95.88           H  
ATOM    382 HE21 GLN A  27      -0.977   3.325  93.536  1.00 95.88           H  
ATOM    383  N   TYR A  28       3.554   1.159  93.025  1.00 95.65           N  
ATOM    384  CA  TYR A  28       4.461   0.894  91.905  1.00 95.65           C  
ATOM    385  C   TYR A  28       5.270  -0.396  92.100  1.00 95.65           C  
ATOM    386  O   TYR A  28       5.288  -1.217  91.186  1.00 95.65           O  
ATOM    387  CB  TYR A  28       5.383   2.107  91.645  1.00 95.65           C  
ATOM    388  CG  TYR A  28       4.750   3.208  90.815  1.00 95.65           C  
ATOM    389  CD1 TYR A  28       4.413   2.948  89.473  1.00 95.65           C  
ATOM    390  CD2 TYR A  28       4.517   4.492  91.352  1.00 95.65           C  
ATOM    391  CE1 TYR A  28       3.834   3.950  88.675  1.00 95.65           C  
ATOM    392  CE2 TYR A  28       3.906   5.487  90.563  1.00 95.65           C  
ATOM    393  CZ  TYR A  28       3.554   5.213  89.227  1.00 95.65           C  
ATOM    394  OH  TYR A  28       2.943   6.168  88.468  1.00 95.65           O  
ATOM    395  H   TYR A  28       3.780   1.957  93.603  1.00 95.65           H  
ATOM    396  HA  TYR A  28       3.834   0.741  91.024  1.00 95.65           H  
ATOM    397  HB3 TYR A  28       6.259   1.787  91.078  1.00 95.65           H  
ATOM    398  HB2 TYR A  28       5.775   2.509  92.580  1.00 95.65           H  
ATOM    399  HD1 TYR A  28       4.604   1.972  89.056  1.00 95.65           H  
ATOM    400  HD2 TYR A  28       4.805   4.720  92.367  1.00 95.65           H  
ATOM    401  HE1 TYR A  28       3.589   3.735  87.646  1.00 95.65           H  
ATOM    402  HE2 TYR A  28       3.713   6.464  90.980  1.00 95.65           H  
ATOM    403  HH  TYR A  28       2.693   5.846  87.597  1.00 95.65           H  
ATOM    404  N   PHE A  29       5.876  -0.578  93.286  1.00 97.31           N  
ATOM    405  CA  PHE A  29       6.612  -1.791  93.650  1.00 97.31           C  
ATOM    406  C   PHE A  29       5.751  -3.064  93.692  1.00 97.31           C  
ATOM    407  O   PHE A  29       6.210  -4.100  93.219  1.00 97.31           O  
ATOM    408  CB  PHE A  29       7.350  -1.594  94.989  1.00 97.31           C  
ATOM    409  CG  PHE A  29       8.593  -0.719  94.966  1.00 97.31           C  
ATOM    410  CD1 PHE A  29       9.600  -0.908  93.993  1.00 97.31           C  
ATOM    411  CD2 PHE A  29       8.845   0.163  96.039  1.00 97.31           C  
ATOM    412  CE1 PHE A  29      10.794  -0.208  94.080  1.00 97.31           C  
ATOM    413  CE2 PHE A  29      10.041   0.864  96.098  1.00 97.31           C  
ATOM    414  CZ  PHE A  29      11.010   0.684  95.121  1.00 97.31           C  
ATOM    415  H   PHE A  29       5.832   0.149  93.990  1.00 97.31           H  
ATOM    416  HA  PHE A  29       7.345  -1.966  92.862  1.00 97.31           H  
ATOM    417  HB3 PHE A  29       7.661  -2.557  95.393  1.00 97.31           H  
ATOM    418  HB2 PHE A  29       6.647  -1.180  95.713  1.00 97.31           H  
ATOM    419  HD1 PHE A  29       9.467  -1.609  93.185  1.00 97.31           H  
ATOM    420  HD2 PHE A  29       8.112   0.296  96.821  1.00 97.31           H  
ATOM    421  HE1 PHE A  29      11.560  -0.364  93.337  1.00 97.31           H  
ATOM    422  HE2 PHE A  29      10.225   1.539  96.919  1.00 97.31           H  
ATOM    423  HZ  PHE A  29      11.941   1.229  95.180  1.00 97.31           H  
ATOM    424  N   ALA A  30       4.519  -2.964  94.221  1.00 98.43           N  
ATOM    425  CA  ALA A  30       3.547  -4.059  94.272  1.00 98.43           C  
ATOM    426  C   ALA A  30       3.089  -4.523  92.880  1.00 98.43           C  
ATOM    427  O   ALA A  30       2.969  -5.728  92.666  1.00 98.43           O  
ATOM    428  CB  ALA A  30       2.342  -3.640  95.128  1.00 98.43           C  
ATOM    429  H   ALA A  30       4.213  -2.081  94.611  1.00 98.43           H  
ATOM    430  HA  ALA A  30       4.028  -4.907  94.762  1.00 98.43           H  
ATOM    431  HB1 ALA A  30       1.592  -4.430  95.171  1.00 98.43           H  
ATOM    432  HB2 ALA A  30       2.647  -3.426  96.153  1.00 98.43           H  
ATOM    433  HB3 ALA A  30       1.860  -2.745  94.731  1.00 98.43           H  
ATOM    434  N   ALA A  31       2.888  -3.564  91.957  1.00 98.59           N  
ATOM    435  CA  ALA A  31       2.568  -3.819  90.554  1.00 98.59           C  
ATOM    436  C   ALA A  31       3.734  -4.476  89.796  1.00 98.59           C  
ATOM    437  O   ALA A  31       3.503  -5.458  89.094  1.00 98.59           O  
ATOM    438  CB  ALA A  31       2.129  -2.511  89.879  1.00 98.59           C  
ATOM    439  H   ALA A  31       2.996  -2.593  92.218  1.00 98.59           H  
ATOM    440  HA  ALA A  31       1.722  -4.508  90.526  1.00 98.59           H  
ATOM    441  HB1 ALA A  31       1.838  -2.685  88.843  1.00 98.59           H  
ATOM    442  HB2 ALA A  31       1.269  -2.076  90.388  1.00 98.59           H  
ATOM    443  HB3 ALA A  31       2.925  -1.765  89.880  1.00 98.59           H  
ATOM    444  N   LEU A  32       4.961  -3.957  89.983  1.00 98.77           N  
ATOM    445  CA  LEU A  32       6.190  -4.475  89.373  1.00 98.77           C  
ATOM    446  C   LEU A  32       6.525  -5.912  89.819  1.00 98.77           C  
ATOM    447  O   LEU A  32       6.836  -6.730  88.956  1.00 98.77           O  
ATOM    448  CB  LEU A  32       7.365  -3.509  89.651  1.00 98.77           C  
ATOM    449  CG  LEU A  32       7.301  -2.179  88.863  1.00 98.77           C  
ATOM    450  CD1 LEU A  32       8.199  -1.099  89.510  1.00 98.77           C  
ATOM    451  CD2 LEU A  32       7.603  -2.372  87.361  1.00 98.77           C  
ATOM    452  H   LEU A  32       5.070  -3.143  90.574  1.00 98.77           H  
ATOM    453  HA  LEU A  32       6.023  -4.510  88.295  1.00 98.77           H  
ATOM    454  HB3 LEU A  32       8.316  -3.992  89.422  1.00 98.77           H  
ATOM    455  HB2 LEU A  32       7.389  -3.306  90.722  1.00 98.77           H  
ATOM    456  HG  LEU A  32       6.282  -1.802  88.925  1.00 98.77           H  
ATOM    457 HD11 LEU A  32       7.619  -0.209  89.756  1.00 98.77           H  
ATOM    458 HD12 LEU A  32       8.662  -1.444  90.435  1.00 98.77           H  
ATOM    459 HD13 LEU A  32       9.011  -0.781  88.860  1.00 98.77           H  
ATOM    460 HD21 LEU A  32       8.197  -1.560  86.943  1.00 98.77           H  
ATOM    461 HD22 LEU A  32       8.148  -3.297  87.172  1.00 98.77           H  
ATOM    462 HD23 LEU A  32       6.679  -2.413  86.784  1.00 98.77           H  
ATOM    463  N   ARG A  33       6.414  -6.213  91.129  1.00 98.78           N  
ATOM    464  CA  ARG A  33       6.627  -7.561  91.676  1.00 98.78           C  
ATOM    465  C   ARG A  33       5.575  -8.577  91.202  1.00 98.78           C  
ATOM    466  O   ARG A  33       5.952  -9.716  90.935  1.00 98.78           O  
ATOM    467  CB  ARG A  33       6.674  -7.553  93.220  1.00 98.78           C  
ATOM    468  CG  ARG A  33       7.912  -6.873  93.825  1.00 98.78           C  
ATOM    469  CD  ARG A  33       8.073  -7.178  95.323  1.00 98.78           C  
ATOM    470  NE  ARG A  33       9.169  -6.403  95.931  1.00 98.78           N  
ATOM    471  CZ  ARG A  33       9.076  -5.324  96.732  1.00 98.78           C  
ATOM    472  NH1 ARG A  33       7.895  -4.821  97.124  1.00 98.78           N  
ATOM    473  NH2 ARG A  33      10.202  -4.733  97.152  1.00 98.78           N1+
ATOM    474  H   ARG A  33       6.158  -5.492  91.791  1.00 98.78           H  
ATOM    475  HA  ARG A  33       7.594  -7.915  91.311  1.00 98.78           H  
ATOM    476  HB3 ARG A  33       6.669  -8.586  93.573  1.00 98.78           H  
ATOM    477  HB2 ARG A  33       5.766  -7.097  93.620  1.00 98.78           H  
ATOM    478  HG3 ARG A  33       7.964  -5.807  93.619  1.00 98.78           H  
ATOM    479  HG2 ARG A  33       8.769  -7.310  93.314  1.00 98.78           H  
ATOM    480  HD3 ARG A  33       8.421  -8.207  95.410  1.00 98.78           H  
ATOM    481  HD2 ARG A  33       7.129  -7.141  95.867  1.00 98.78           H  
ATOM    482  HE  ARG A  33      10.096  -6.720  95.679  1.00 98.78           H  
ATOM    483 HH12 ARG A  33       7.854  -4.015  97.731  1.00 98.78           H  
ATOM    484 HH11 ARG A  33       7.038  -5.254  96.813  1.00 98.78           H  
ATOM    485 HH22 ARG A  33      10.163  -3.919  97.749  1.00 98.78           H  
ATOM    486 HH21 ARG A  33      11.103  -5.091  96.871  1.00 98.78           H  
ATOM    487  N   LYS A  34       4.301  -8.157  91.093  1.00 98.85           N  
ATOM    488  CA  LYS A  34       3.187  -8.983  90.616  1.00 98.85           C  
ATOM    489  C   LYS A  34       3.340  -9.408  89.143  1.00 98.85           C  
ATOM    490  O   LYS A  34       3.027 -10.552  88.813  1.00 98.85           O  
ATOM    491  CB  LYS A  34       1.854  -8.240  90.872  1.00 98.85           C  
ATOM    492  CG  LYS A  34       0.588  -8.964  90.369  1.00 98.85           C  
ATOM    493  CD  LYS A  34      -0.703  -8.194  90.680  1.00 98.85           C  
ATOM    494  CE  LYS A  34      -1.949  -8.910  90.134  1.00 98.85           C  
ATOM    495  NZ  LYS A  34      -3.183  -8.151  90.405  1.00 98.85           N1+
ATOM    496  H   LYS A  34       4.071  -7.204  91.341  1.00 98.85           H  
ATOM    497  HA  LYS A  34       3.179  -9.893  91.220  1.00 98.85           H  
ATOM    498  HB3 LYS A  34       1.897  -7.254  90.408  1.00 98.85           H  
ATOM    499  HB2 LYS A  34       1.753  -8.063  91.944  1.00 98.85           H  
ATOM    500  HG3 LYS A  34       0.539  -9.959  90.815  1.00 98.85           H  
ATOM    501  HG2 LYS A  34       0.642  -9.112  89.290  1.00 98.85           H  
ATOM    502  HD3 LYS A  34      -0.632  -7.192  90.251  1.00 98.85           H  
ATOM    503  HD2 LYS A  34      -0.791  -8.061  91.759  1.00 98.85           H  
ATOM    504  HE3 LYS A  34      -2.042  -9.901  90.581  1.00 98.85           H  
ATOM    505  HE2 LYS A  34      -1.862  -9.052  89.056  1.00 98.85           H  
ATOM    506  HZ1 LYS A  34      -3.126  -7.243  89.966  1.00 98.85           H  
ATOM    507  HZ2 LYS A  34      -3.978  -8.653  90.034  1.00 98.85           H  
ATOM    508  HZ3 LYS A  34      -3.297  -8.035  91.402  1.00 98.85           H  
ATOM    509  N   ILE A  35       3.813  -8.480  88.298  1.00 98.93           N  
ATOM    510  CA  ILE A  35       3.980  -8.677  86.859  1.00 98.93           C  
ATOM    511  C   ILE A  35       5.241  -9.505  86.529  1.00 98.93           C  
ATOM    512  O   ILE A  35       5.179 -10.339  85.624  1.00 98.93           O  
ATOM    513  CB  ILE A  35       4.003  -7.311  86.115  1.00 98.93           C  
ATOM    514  CG1 ILE A  35       2.641  -6.591  86.272  1.00 98.93           C  
ATOM    515  CG2 ILE A  35       4.349  -7.403  84.614  1.00 98.93           C  
ATOM    516  CD1 ILE A  35       2.678  -5.079  86.009  1.00 98.93           C  
ATOM    517  H   ILE A  35       4.035  -7.557  88.648  1.00 98.93           H  
ATOM    518  HA  ILE A  35       3.119  -9.240  86.492  1.00 98.93           H  
ATOM    519  HB  ILE A  35       4.764  -6.695  86.597  1.00 98.93           H  
ATOM    520 HG13 ILE A  35       2.222  -6.747  87.265  1.00 98.93           H  
ATOM    521 HG12 ILE A  35       1.928  -7.054  85.597  1.00 98.93           H  
ATOM    522 HG21 ILE A  35       4.388  -6.416  84.162  1.00 98.93           H  
ATOM    523 HG22 ILE A  35       5.316  -7.863  84.421  1.00 98.93           H  
ATOM    524 HG23 ILE A  35       3.597  -7.984  84.084  1.00 98.93           H  
ATOM    525 HD11 ILE A  35       2.048  -4.545  86.720  1.00 98.93           H  
ATOM    526 HD12 ILE A  35       3.686  -4.674  86.101  1.00 98.93           H  
ATOM    527 HD13 ILE A  35       2.307  -4.850  85.011  1.00 98.93           H  
ATOM    528  N   VAL A  36       6.330  -9.316  87.300  1.00 98.91           N  
ATOM    529  CA  VAL A  36       7.522 -10.173  87.264  1.00 98.91           C  
ATOM    530  C   VAL A  36       7.202 -11.609  87.733  1.00 98.91           C  
ATOM    531  O   VAL A  36       7.639 -12.550  87.075  1.00 98.91           O  
ATOM    532  CB  VAL A  36       8.695  -9.587  88.111  1.00 98.91           C  
ATOM    533  CG1 VAL A  36       9.852 -10.561  88.419  1.00 98.91           C  
ATOM    534  CG2 VAL A  36       9.290  -8.337  87.446  1.00 98.91           C  
ATOM    535  H   VAL A  36       6.321  -8.597  88.011  1.00 98.91           H  
ATOM    536  HA  VAL A  36       7.852 -10.233  86.225  1.00 98.91           H  
ATOM    537  HB  VAL A  36       8.283  -9.269  89.070  1.00 98.91           H  
ATOM    538 HG11 VAL A  36      10.670 -10.044  88.920  1.00 98.91           H  
ATOM    539 HG12 VAL A  36       9.545 -11.359  89.090  1.00 98.91           H  
ATOM    540 HG13 VAL A  36      10.251 -11.013  87.511  1.00 98.91           H  
ATOM    541 HG21 VAL A  36      10.049  -7.880  88.080  1.00 98.91           H  
ATOM    542 HG22 VAL A  36       9.755  -8.579  86.490  1.00 98.91           H  
ATOM    543 HG23 VAL A  36       8.531  -7.583  87.265  1.00 98.91           H  
ATOM    544  N   SER A  37       6.398 -11.744  88.806  1.00 98.85           N  
ATOM    545  CA  SER A  37       5.896 -13.020  89.328  1.00 98.85           C  
ATOM    546  C   SER A  37       5.020 -13.792  88.329  1.00 98.85           C  
ATOM    547  O   SER A  37       5.142 -15.012  88.251  1.00 98.85           O  
ATOM    548  CB  SER A  37       5.122 -12.799  90.640  1.00 98.85           C  
ATOM    549  OG  SER A  37       6.004 -12.607  91.722  1.00 98.85           O  
ATOM    550  H   SER A  37       6.090 -10.916  89.298  1.00 98.85           H  
ATOM    551  HA  SER A  37       6.751 -13.659  89.544  1.00 98.85           H  
ATOM    552  HB3 SER A  37       4.522 -13.674  90.883  1.00 98.85           H  
ATOM    553  HB2 SER A  37       4.434 -11.958  90.569  1.00 98.85           H  
ATOM    554  HG  SER A  37       6.412 -11.742  91.625  1.00 98.85           H  
ATOM    555  N   ALA A  38       4.176 -13.071  87.569  1.00 98.87           N  
ATOM    556  CA  ALA A  38       3.325 -13.636  86.523  1.00 98.87           C  
ATOM    557  C   ALA A  38       4.124 -14.221  85.348  1.00 98.87           C  
ATOM    558  O   ALA A  38       3.745 -15.280  84.851  1.00 98.87           O  
ATOM    559  CB  ALA A  38       2.329 -12.571  86.039  1.00 98.87           C  
ATOM    560  H   ALA A  38       4.122 -12.070  87.698  1.00 98.87           H  
ATOM    561  HA  ALA A  38       2.752 -14.452  86.966  1.00 98.87           H  
ATOM    562  HB1 ALA A  38       1.662 -12.974  85.276  1.00 98.87           H  
ATOM    563  HB2 ALA A  38       1.708 -12.211  86.859  1.00 98.87           H  
ATOM    564  HB3 ALA A  38       2.839 -11.709  85.608  1.00 98.87           H  
ATOM    565  N   GLY A  39       5.224 -13.550  84.963  1.00 98.84           N  
ATOM    566  CA  GLY A  39       6.131 -13.998  83.908  1.00 98.84           C  
ATOM    567  C   GLY A  39       7.035 -15.145  84.384  1.00 98.84           C  
ATOM    568  O   GLY A  39       7.308 -16.051  83.600  1.00 98.84           O  
ATOM    569  H   GLY A  39       5.461 -12.685  85.430  1.00 98.84           H  
ATOM    570  HA3 GLY A  39       6.756 -13.158  83.618  1.00 98.84           H  
ATOM    571  HA2 GLY A  39       5.569 -14.300  83.022  1.00 98.84           H  
ATOM    572  N   GLN A  40       7.465 -15.131  85.662  1.00 98.53           N  
ATOM    573  CA  GLN A  40       8.236 -16.199  86.308  1.00 98.53           C  
ATOM    574  C   GLN A  40       7.490 -17.539  86.373  1.00 98.53           C  
ATOM    575  O   GLN A  40       8.087 -18.557  86.037  1.00 98.53           O  
ATOM    576  CB  GLN A  40       8.673 -15.775  87.723  1.00 98.53           C  
ATOM    577  CG  GLN A  40       9.908 -14.860  87.765  1.00 98.53           C  
ATOM    578  CD  GLN A  40      10.162 -14.356  89.188  1.00 98.53           C  
ATOM    579  NE2 GLN A  40      11.381 -14.515  89.693  1.00 98.53           N  
ATOM    580  OE1 GLN A  40       9.265 -13.827  89.835  1.00 98.53           O  
ATOM    581  H   GLN A  40       7.233 -14.341  86.249  1.00 98.53           H  
ATOM    582  HA  GLN A  40       9.134 -16.360  85.708  1.00 98.53           H  
ATOM    583  HB3 GLN A  40       8.903 -16.659  88.322  1.00 98.53           H  
ATOM    584  HB2 GLN A  40       7.828 -15.299  88.221  1.00 98.53           H  
ATOM    585  HG3 GLN A  40       9.778 -13.997  87.114  1.00 98.53           H  
ATOM    586  HG2 GLN A  40      10.781 -15.400  87.395  1.00 98.53           H  
ATOM    587 HE22 GLN A  40      11.570 -14.244  90.647  1.00 98.53           H  
ATOM    588 HE21 GLN A  40      12.101 -14.997  89.169  1.00 98.53           H  
ATOM    589  N   ARG A  41       6.204 -17.514  86.774  1.00 98.54           N  
ATOM    590  CA  ARG A  41       5.331 -18.694  86.797  1.00 98.54           C  
ATOM    591  C   ARG A  41       5.036 -19.250  85.394  1.00 98.54           C  
ATOM    592  O   ARG A  41       4.885 -20.465  85.267  1.00 98.54           O  
ATOM    593  CB  ARG A  41       4.003 -18.375  87.513  1.00 98.54           C  
ATOM    594  CG  ARG A  41       4.134 -18.166  89.034  1.00 98.54           C  
ATOM    595  CD  ARG A  41       2.781 -17.937  89.736  1.00 98.54           C  
ATOM    596  NE  ARG A  41       2.170 -16.633  89.404  1.00 98.54           N  
ATOM    597  CZ  ARG A  41       2.052 -15.548  90.193  1.00 98.54           C  
ATOM    598  NH1 ARG A  41       2.499 -15.530  91.458  1.00 98.54           N  
ATOM    599  NH2 ARG A  41       1.463 -14.451  89.700  1.00 98.54           N1+
ATOM    600  H   ARG A  41       5.786 -16.637  87.052  1.00 98.54           H  
ATOM    601  HA  ARG A  41       5.840 -19.483  87.353  1.00 98.54           H  
ATOM    602  HB3 ARG A  41       3.313 -19.207  87.360  1.00 98.54           H  
ATOM    603  HB2 ARG A  41       3.536 -17.507  87.044  1.00 98.54           H  
ATOM    604  HG3 ARG A  41       4.760 -17.290  89.190  1.00 98.54           H  
ATOM    605  HG2 ARG A  41       4.671 -18.985  89.514  1.00 98.54           H  
ATOM    606  HD3 ARG A  41       2.834 -18.155  90.803  1.00 98.54           H  
ATOM    607  HD2 ARG A  41       2.071 -18.662  89.336  1.00 98.54           H  
ATOM    608  HE  ARG A  41       1.824 -16.563  88.458  1.00 98.54           H  
ATOM    609 HH12 ARG A  41       2.394 -14.708  92.034  1.00 98.54           H  
ATOM    610 HH11 ARG A  41       2.950 -16.348  91.841  1.00 98.54           H  
ATOM    611 HH22 ARG A  41       1.363 -13.623  90.269  1.00 98.54           H  
ATOM    612 HH21 ARG A  41       1.113 -14.441  88.753  1.00 98.54           H  
ATOM    613  N   LEU A  42       4.975 -18.372  84.377  1.00 98.67           N  
ATOM    614  CA  LEU A  42       4.761 -18.751  82.979  1.00 98.67           C  
ATOM    615  C   LEU A  42       5.980 -19.498  82.408  1.00 98.67           C  
ATOM    616  O   LEU A  42       5.802 -20.556  81.807  1.00 98.67           O  
ATOM    617  CB  LEU A  42       4.390 -17.497  82.146  1.00 98.67           C  
ATOM    618  CG  LEU A  42       3.202 -17.714  81.185  1.00 98.67           C  
ATOM    619  CD1 LEU A  42       2.679 -16.377  80.624  1.00 98.67           C  
ATOM    620  CD2 LEU A  42       3.527 -18.719  80.066  1.00 98.67           C  
ATOM    621  H   LEU A  42       5.104 -17.387  84.559  1.00 98.67           H  
ATOM    622  HA  LEU A  42       3.914 -19.440  82.968  1.00 98.67           H  
ATOM    623  HB3 LEU A  42       5.254 -17.105  81.604  1.00 98.67           H  
ATOM    624  HB2 LEU A  42       4.105 -16.698  82.827  1.00 98.67           H  
ATOM    625  HG  LEU A  42       2.383 -18.135  81.770  1.00 98.67           H  
ATOM    626 HD11 LEU A  42       1.614 -16.264  80.825  1.00 98.67           H  
ATOM    627 HD12 LEU A  42       3.184 -15.518  81.067  1.00 98.67           H  
ATOM    628 HD13 LEU A  42       2.811 -16.301  79.546  1.00 98.67           H  
ATOM    629 HD21 LEU A  42       2.979 -18.511  79.149  1.00 98.67           H  
ATOM    630 HD22 LEU A  42       4.590 -18.719  79.820  1.00 98.67           H  
ATOM    631 HD23 LEU A  42       3.254 -19.730  80.371  1.00 98.67           H  
ATOM    632  N   LEU A  43       7.187 -18.959  82.655  1.00 98.59           N  
ATOM    633  CA  LEU A  43       8.469 -19.542  82.251  1.00 98.59           C  
ATOM    634  C   LEU A  43       8.809 -20.837  83.006  1.00 98.59           C  
ATOM    635  O   LEU A  43       9.298 -21.774  82.377  1.00 98.59           O  
ATOM    636  CB  LEU A  43       9.590 -18.496  82.437  1.00 98.59           C  
ATOM    637  CG  LEU A  43       9.529 -17.327  81.431  1.00 98.59           C  
ATOM    638  CD1 LEU A  43      10.477 -16.190  81.843  1.00 98.59           C  
ATOM    639  CD2 LEU A  43       9.769 -17.776  79.976  1.00 98.59           C  
ATOM    640  H   LEU A  43       7.240 -18.081  83.155  1.00 98.59           H  
ATOM    641  HA  LEU A  43       8.393 -19.804  81.196  1.00 98.59           H  
ATOM    642  HB3 LEU A  43      10.567 -18.974  82.349  1.00 98.59           H  
ATOM    643  HB2 LEU A  43       9.541 -18.111  83.457  1.00 98.59           H  
ATOM    644  HG  LEU A  43       8.524 -16.914  81.478  1.00 98.59           H  
ATOM    645 HD11 LEU A  43      10.077 -15.229  81.521  1.00 98.59           H  
ATOM    646 HD12 LEU A  43      10.619 -16.139  82.923  1.00 98.59           H  
ATOM    647 HD13 LEU A  43      11.461 -16.303  81.394  1.00 98.59           H  
ATOM    648 HD21 LEU A  43      10.545 -17.191  79.480  1.00 98.59           H  
ATOM    649 HD22 LEU A  43      10.064 -18.823  79.918  1.00 98.59           H  
ATOM    650 HD23 LEU A  43       8.862 -17.672  79.383  1.00 98.59           H  
ATOM    651  N   ALA A  44       8.527 -20.877  84.321  1.00 97.95           N  
ATOM    652  CA  ALA A  44       8.715 -22.047  85.186  1.00 97.95           C  
ATOM    653  C   ALA A  44       7.740 -23.196  84.878  1.00 97.95           C  
ATOM    654  O   ALA A  44       8.096 -24.353  85.100  1.00 97.95           O  
ATOM    655  CB  ALA A  44       8.589 -21.621  86.656  1.00 97.95           C  
ATOM    656  H   ALA A  44       8.148 -20.054  84.772  1.00 97.95           H  
ATOM    657  HA  ALA A  44       9.730 -22.418  85.032  1.00 97.95           H  
ATOM    658  HB1 ALA A  44       8.753 -22.464  87.328  1.00 97.95           H  
ATOM    659  HB2 ALA A  44       9.325 -20.858  86.910  1.00 97.95           H  
ATOM    660  HB3 ALA A  44       7.600 -21.214  86.870  1.00 97.95           H  
ATOM    661  N   GLY A  45       6.554 -22.860  84.340  1.00 97.91           N  
ATOM    662  CA  GLY A  45       5.534 -23.807  83.890  1.00 97.91           C  
ATOM    663  C   GLY A  45       5.849 -24.405  82.505  1.00 97.91           C  
ATOM    664  O   GLY A  45       5.066 -25.221  82.022  1.00 97.91           O  
ATOM    665  H   GLY A  45       6.340 -21.881  84.212  1.00 97.91           H  
ATOM    666  HA3 GLY A  45       4.579 -23.284  83.837  1.00 97.91           H  
ATOM    667  HA2 GLY A  45       5.416 -24.613  84.617  1.00 97.91           H  
ATOM    668  N   GLY A  46       6.968 -24.011  81.869  1.00 97.65           N  
ATOM    669  CA  GLY A  46       7.408 -24.513  80.567  1.00 97.65           C  
ATOM    670  C   GLY A  46       6.810 -23.715  79.397  1.00 97.65           C  
ATOM    671  O   GLY A  46       7.023 -24.102  78.248  1.00 97.65           O  
ATOM    672  H   GLY A  46       7.565 -23.329  82.315  1.00 97.65           H  
ATOM    673  HA3 GLY A  46       7.165 -25.570  80.453  1.00 97.65           H  
ATOM    674  HA2 GLY A  46       8.494 -24.432  80.521  1.00 97.65           H  
ATOM    675  N   GLY A  47       6.085 -22.614  79.667  1.00 98.55           N  
ATOM    676  CA  GLY A  47       5.550 -21.699  78.660  1.00 98.55           C  
ATOM    677  C   GLY A  47       6.684 -20.854  78.065  1.00 98.55           C  
ATOM    678  O   GLY A  47       7.701 -20.607  78.719  1.00 98.55           O  
ATOM    679  H   GLY A  47       5.960 -22.336  80.631  1.00 98.55           H  
ATOM    680  HA3 GLY A  47       4.818 -21.044  79.127  1.00 98.55           H  
ATOM    681  HA2 GLY A  47       5.033 -22.256  77.878  1.00 98.55           H  
ATOM    682  N   SER A  48       6.500 -20.425  76.806  1.00 98.83           N  
ATOM    683  CA  SER A  48       7.535 -19.760  76.016  1.00 98.83           C  
ATOM    684  C   SER A  48       7.848 -18.327  76.484  1.00 98.83           C  
ATOM    685  O   SER A  48       7.044 -17.705  77.180  1.00 98.83           O  
ATOM    686  CB  SER A  48       7.175 -19.835  74.514  1.00 98.83           C  
ATOM    687  OG  SER A  48       6.217 -18.874  74.117  1.00 98.83           O  
ATOM    688  H   SER A  48       5.624 -20.610  76.335  1.00 98.83           H  
ATOM    689  HA  SER A  48       8.434 -20.357  76.162  1.00 98.83           H  
ATOM    690  HB3 SER A  48       6.817 -20.831  74.251  1.00 98.83           H  
ATOM    691  HB2 SER A  48       8.072 -19.668  73.916  1.00 98.83           H  
ATOM    692  HG  SER A  48       5.349 -19.164  74.418  1.00 98.83           H  
ATOM    693  N   ALA A  49       9.012 -17.825  76.039  1.00 98.93           N  
ATOM    694  CA  ALA A  49       9.454 -16.443  76.222  1.00 98.93           C  
ATOM    695  C   ALA A  49       8.500 -15.431  75.571  1.00 98.93           C  
ATOM    696  O   ALA A  49       8.284 -14.369  76.150  1.00 98.93           O  
ATOM    697  CB  ALA A  49      10.876 -16.284  75.665  1.00 98.93           C  
ATOM    698  H   ALA A  49       9.629 -18.421  75.501  1.00 98.93           H  
ATOM    699  HA  ALA A  49       9.482 -16.239  77.294  1.00 98.93           H  
ATOM    700  HB1 ALA A  49      11.234 -15.260  75.776  1.00 98.93           H  
ATOM    701  HB2 ALA A  49      11.575 -16.930  76.195  1.00 98.93           H  
ATOM    702  HB3 ALA A  49      10.929 -16.539  74.606  1.00 98.93           H  
ATOM    703  N   LEU A  50       7.921 -15.800  74.412  1.00 98.95           N  
ATOM    704  CA  LEU A  50       6.926 -15.019  73.677  1.00 98.95           C  
ATOM    705  C   LEU A  50       5.617 -14.844  74.471  1.00 98.95           C  
ATOM    706  O   LEU A  50       5.079 -13.739  74.491  1.00 98.95           O  
ATOM    707  CB  LEU A  50       6.690 -15.665  72.292  1.00 98.95           C  
ATOM    708  CG  LEU A  50       6.033 -14.730  71.252  1.00 98.95           C  
ATOM    709  CD1 LEU A  50       6.950 -13.554  70.866  1.00 98.95           C  
ATOM    710  CD2 LEU A  50       5.603 -15.520  70.006  1.00 98.95           C  
ATOM    711  H   LEU A  50       8.146 -16.703  74.020  1.00 98.95           H  
ATOM    712  HA  LEU A  50       7.359 -14.032  73.523  1.00 98.95           H  
ATOM    713  HB3 LEU A  50       6.084 -16.563  72.419  1.00 98.95           H  
ATOM    714  HB2 LEU A  50       7.641 -16.012  71.883  1.00 98.95           H  
ATOM    715  HG  LEU A  50       5.122 -14.316  71.684  1.00 98.95           H  
ATOM    716 HD11 LEU A  50       6.860 -13.293  69.811  1.00 98.95           H  
ATOM    717 HD12 LEU A  50       6.705 -12.664  71.443  1.00 98.95           H  
ATOM    718 HD13 LEU A  50       7.998 -13.782  71.053  1.00 98.95           H  
ATOM    719 HD21 LEU A  50       4.945 -14.926  69.371  1.00 98.95           H  
ATOM    720 HD22 LEU A  50       6.464 -15.817  69.407  1.00 98.95           H  
ATOM    721 HD23 LEU A  50       5.066 -16.430  70.275  1.00 98.95           H  
ATOM    722  N   ASP A  51       5.164 -15.916  75.149  1.00 98.91           N  
ATOM    723  CA  ASP A  51       4.015 -15.919  76.066  1.00 98.91           C  
ATOM    724  C   ASP A  51       4.255 -15.053  77.311  1.00 98.91           C  
ATOM    725  O   ASP A  51       3.354 -14.313  77.704  1.00 98.91           O  
ATOM    726  CB  ASP A  51       3.589 -17.338  76.525  1.00 98.91           C  
ATOM    727  CG  ASP A  51       3.321 -18.367  75.415  1.00 98.91           C  
ATOM    728  OD1 ASP A  51       2.874 -17.961  74.320  1.00 98.91           O  
ATOM    729  OD2 ASP A  51       3.460 -19.571  75.721  1.00 98.91           O1-
ATOM    730  H   ASP A  51       5.667 -16.790  75.072  1.00 98.91           H  
ATOM    731  HA  ASP A  51       3.174 -15.473  75.533  1.00 98.91           H  
ATOM    732  HB3 ASP A  51       2.674 -17.267  77.114  1.00 98.91           H  
ATOM    733  HB2 ASP A  51       4.358 -17.751  77.181  1.00 98.91           H  
ATOM    734  N   ALA A  52       5.459 -15.164  77.899  1.00 98.96           N  
ATOM    735  CA  ALA A  52       5.866 -14.453  79.109  1.00 98.96           C  
ATOM    736  C   ALA A  52       5.916 -12.927  78.937  1.00 98.96           C  
ATOM    737  O   ALA A  52       5.440 -12.223  79.826  1.00 98.96           O  
ATOM    738  CB  ALA A  52       7.209 -15.009  79.597  1.00 98.96           C  
ATOM    739  H   ALA A  52       6.135 -15.812  77.516  1.00 98.96           H  
ATOM    740  HA  ALA A  52       5.122 -14.671  79.877  1.00 98.96           H  
ATOM    741  HB1 ALA A  52       7.508 -14.558  80.544  1.00 98.96           H  
ATOM    742  HB2 ALA A  52       7.135 -16.084  79.760  1.00 98.96           H  
ATOM    743  HB3 ALA A  52       8.009 -14.836  78.877  1.00 98.96           H  
ATOM    744  N   VAL A  53       6.436 -12.449  77.790  1.00 98.98           N  
ATOM    745  CA  VAL A  53       6.479 -11.022  77.457  1.00 98.98           C  
ATOM    746  C   VAL A  53       5.119 -10.462  76.994  1.00 98.98           C  
ATOM    747  O   VAL A  53       4.855  -9.290  77.263  1.00 98.98           O  
ATOM    748  CB  VAL A  53       7.554 -10.680  76.389  1.00 98.98           C  
ATOM    749  CG1 VAL A  53       8.961 -11.019  76.886  1.00 98.98           C  
ATOM    750  CG2 VAL A  53       7.311 -11.260  74.983  1.00 98.98           C  
ATOM    751  H   VAL A  53       6.823 -13.087  77.107  1.00 98.98           H  
ATOM    752  HA  VAL A  53       6.749 -10.484  78.367  1.00 98.98           H  
ATOM    753  HB  VAL A  53       7.561  -9.598  76.276  1.00 98.98           H  
ATOM    754 HG11 VAL A  53       9.712 -10.684  76.174  1.00 98.98           H  
ATOM    755 HG12 VAL A  53       9.168 -10.539  77.842  1.00 98.98           H  
ATOM    756 HG13 VAL A  53       9.089 -12.090  77.018  1.00 98.98           H  
ATOM    757 HG21 VAL A  53       8.106 -10.973  74.296  1.00 98.98           H  
ATOM    758 HG22 VAL A  53       7.286 -12.343  75.014  1.00 98.98           H  
ATOM    759 HG23 VAL A  53       6.373 -10.924  74.544  1.00 98.98           H  
ATOM    760  N   THR A  54       4.265 -11.293  76.362  1.00 98.97           N  
ATOM    761  CA  THR A  54       2.893 -10.921  75.990  1.00 98.97           C  
ATOM    762  C   THR A  54       2.023 -10.690  77.236  1.00 98.97           C  
ATOM    763  O   THR A  54       1.380  -9.648  77.322  1.00 98.97           O  
ATOM    764  CB  THR A  54       2.184 -11.996  75.117  1.00 98.97           C  
ATOM    765  CG2 THR A  54       0.713 -11.707  74.757  1.00 98.97           C  
ATOM    766  OG1 THR A  54       2.868 -12.126  73.894  1.00 98.97           O  
ATOM    767  H   THR A  54       4.542 -12.247  76.174  1.00 98.97           H  
ATOM    768  HA  THR A  54       2.937  -9.987  75.424  1.00 98.97           H  
ATOM    769  HB  THR A  54       2.237 -12.966  75.612  1.00 98.97           H  
ATOM    770 HG21 THR A  54       0.327 -12.452  74.061  1.00 98.97           H  
ATOM    771 HG22 THR A  54       0.063 -11.730  75.632  1.00 98.97           H  
ATOM    772 HG23 THR A  54       0.610 -10.729  74.285  1.00 98.97           H  
ATOM    773  HG1 THR A  54       3.754 -12.460  74.076  1.00 98.97           H  
ATOM    774  N   GLN A  55       2.054 -11.650  78.179  1.00 98.92           N  
ATOM    775  CA  GLN A  55       1.325 -11.609  79.446  1.00 98.92           C  
ATOM    776  C   GLN A  55       1.792 -10.475  80.371  1.00 98.92           C  
ATOM    777  O   GLN A  55       0.943  -9.822  80.974  1.00 98.92           O  
ATOM    778  CB  GLN A  55       1.408 -13.000  80.122  1.00 98.92           C  
ATOM    779  CG  GLN A  55       0.801 -13.144  81.541  1.00 98.92           C  
ATOM    780  CD  GLN A  55      -0.724 -13.001  81.629  1.00 98.92           C  
ATOM    781  NE2 GLN A  55      -1.286 -13.395  82.773  1.00 98.92           N  
ATOM    782  OE1 GLN A  55      -1.393 -12.545  80.705  1.00 98.92           O  
ATOM    783  H   GLN A  55       2.616 -12.477  78.024  1.00 98.92           H  
ATOM    784  HA  GLN A  55       0.284 -11.408  79.191  1.00 98.92           H  
ATOM    785  HB3 GLN A  55       2.459 -13.288  80.184  1.00 98.92           H  
ATOM    786  HB2 GLN A  55       0.945 -13.740  79.468  1.00 98.92           H  
ATOM    787  HG3 GLN A  55       1.262 -12.440  82.234  1.00 98.92           H  
ATOM    788  HG2 GLN A  55       1.059 -14.133  81.922  1.00 98.92           H  
ATOM    789 HE22 GLN A  55      -2.286 -13.354  82.896  1.00 98.92           H  
ATOM    790 HE21 GLN A  55      -0.714 -13.768  83.517  1.00 98.92           H  
ATOM    791  N   ALA A  56       3.115 -10.245  80.444  1.00 98.97           N  
ATOM    792  CA  ALA A  56       3.713  -9.179  81.245  1.00 98.97           C  
ATOM    793  C   ALA A  56       3.309  -7.775  80.775  1.00 98.97           C  
ATOM    794  O   ALA A  56       2.886  -6.974  81.605  1.00 98.97           O  
ATOM    795  CB  ALA A  56       5.237  -9.335  81.273  1.00 98.97           C  
ATOM    796  H   ALA A  56       3.757 -10.832  79.928  1.00 98.97           H  
ATOM    797  HA  ALA A  56       3.349  -9.306  82.265  1.00 98.97           H  
ATOM    798  HB1 ALA A  56       5.712  -8.516  81.814  1.00 98.97           H  
ATOM    799  HB2 ALA A  56       5.513 -10.261  81.776  1.00 98.97           H  
ATOM    800  HB3 ALA A  56       5.658  -9.358  80.267  1.00 98.97           H  
ATOM    801  N   VAL A  57       3.393  -7.522  79.457  1.00 98.98           N  
ATOM    802  CA  VAL A  57       2.971  -6.261  78.842  1.00 98.98           C  
ATOM    803  C   VAL A  57       1.444  -6.065  78.853  1.00 98.98           C  
ATOM    804  O   VAL A  57       1.004  -4.926  78.981  1.00 98.98           O  
ATOM    805  CB  VAL A  57       3.535  -6.102  77.403  1.00 98.98           C  
ATOM    806  CG1 VAL A  57       2.954  -4.939  76.570  1.00 98.98           C  
ATOM    807  CG2 VAL A  57       5.056  -5.929  77.484  1.00 98.98           C  
ATOM    808  H   VAL A  57       3.747  -8.231  78.828  1.00 98.98           H  
ATOM    809  HA  VAL A  57       3.388  -5.457  79.447  1.00 98.98           H  
ATOM    810  HB  VAL A  57       3.334  -7.022  76.853  1.00 98.98           H  
ATOM    811 HG11 VAL A  57       3.452  -4.858  75.603  1.00 98.98           H  
ATOM    812 HG12 VAL A  57       1.892  -5.062  76.366  1.00 98.98           H  
ATOM    813 HG13 VAL A  57       3.080  -3.988  77.082  1.00 98.98           H  
ATOM    814 HG21 VAL A  57       5.490  -5.714  76.510  1.00 98.98           H  
ATOM    815 HG22 VAL A  57       5.302  -5.102  78.148  1.00 98.98           H  
ATOM    816 HG23 VAL A  57       5.543  -6.818  77.877  1.00 98.98           H  
ATOM    817  N   ARG A  58       0.666  -7.158  78.783  1.00 98.97           N  
ATOM    818  CA  ARG A  58      -0.790  -7.125  78.927  1.00 98.97           C  
ATOM    819  C   ARG A  58      -1.229  -6.725  80.350  1.00 98.97           C  
ATOM    820  O   ARG A  58      -2.184  -5.965  80.479  1.00 98.97           O  
ATOM    821  CB  ARG A  58      -1.395  -8.469  78.479  1.00 98.97           C  
ATOM    822  CG  ARG A  58      -2.925  -8.443  78.287  1.00 98.97           C  
ATOM    823  CD  ARG A  58      -3.574  -9.836  78.224  1.00 98.97           C  
ATOM    824  NE  ARG A  58      -3.576 -10.509  79.535  1.00 98.97           N  
ATOM    825  CZ  ARG A  58      -4.426 -10.297  80.557  1.00 98.97           C  
ATOM    826  NH1 ARG A  58      -5.443  -9.423  80.482  1.00 98.97           N  
ATOM    827  NH2 ARG A  58      -4.240 -10.983  81.690  1.00 98.97           N1+
ATOM    828  H   ARG A  58       1.087  -8.070  78.660  1.00 98.97           H  
ATOM    829  HA  ARG A  58      -1.157  -6.362  78.243  1.00 98.97           H  
ATOM    830  HB3 ARG A  58      -1.104  -9.247  79.185  1.00 98.97           H  
ATOM    831  HB2 ARG A  58      -0.966  -8.755  77.519  1.00 98.97           H  
ATOM    832  HG3 ARG A  58      -3.206  -7.853  77.416  1.00 98.97           H  
ATOM    833  HG2 ARG A  58      -3.361  -7.919  79.136  1.00 98.97           H  
ATOM    834  HD3 ARG A  58      -2.952 -10.473  77.595  1.00 98.97           H  
ATOM    835  HD2 ARG A  58      -4.557  -9.816  77.755  1.00 98.97           H  
ATOM    836  HE  ARG A  58      -2.819 -11.164  79.685  1.00 98.97           H  
ATOM    837 HH12 ARG A  58      -6.065  -9.281  81.265  1.00 98.97           H  
ATOM    838 HH11 ARG A  58      -5.594  -8.896  79.634  1.00 98.97           H  
ATOM    839 HH22 ARG A  58      -4.859 -10.856  82.478  1.00 98.97           H  
ATOM    840 HH21 ARG A  58      -3.471 -11.634  81.760  1.00 98.97           H  
ATOM    841  N   LEU A  59      -0.505  -7.189  81.382  1.00 98.95           N  
ATOM    842  CA  LEU A  59      -0.728  -6.801  82.778  1.00 98.95           C  
ATOM    843  C   LEU A  59      -0.276  -5.358  83.081  1.00 98.95           C  
ATOM    844  O   LEU A  59      -0.903  -4.713  83.921  1.00 98.95           O  
ATOM    845  CB  LEU A  59      -0.028  -7.802  83.718  1.00 98.95           C  
ATOM    846  CG  LEU A  59      -0.676  -9.202  83.775  1.00 98.95           C  
ATOM    847  CD1 LEU A  59       0.286 -10.213  84.419  1.00 98.95           C  
ATOM    848  CD2 LEU A  59      -2.040  -9.189  84.493  1.00 98.95           C  
ATOM    849  H   LEU A  59       0.264  -7.824  81.209  1.00 98.95           H  
ATOM    850  HA  LEU A  59      -1.801  -6.843  82.971  1.00 98.95           H  
ATOM    851  HB3 LEU A  59      -0.027  -7.402  84.732  1.00 98.95           H  
ATOM    852  HB2 LEU A  59       1.019  -7.887  83.422  1.00 98.95           H  
ATOM    853  HG  LEU A  59      -0.852  -9.542  82.756  1.00 98.95           H  
ATOM    854 HD11 LEU A  59      -0.084 -11.232  84.304  1.00 98.95           H  
ATOM    855 HD12 LEU A  59       1.274 -10.174  83.957  1.00 98.95           H  
ATOM    856 HD13 LEU A  59       0.412 -10.022  85.485  1.00 98.95           H  
ATOM    857 HD21 LEU A  59      -2.086  -9.924  85.297  1.00 98.95           H  
ATOM    858 HD22 LEU A  59      -2.266  -8.217  84.933  1.00 98.95           H  
ATOM    859 HD23 LEU A  59      -2.845  -9.421  83.797  1.00 98.95           H  
ATOM    860  N   LEU A  60       0.759  -4.861  82.377  1.00 98.90           N  
ATOM    861  CA  LEU A  60       1.199  -3.461  82.421  1.00 98.90           C  
ATOM    862  C   LEU A  60       0.182  -2.510  81.754  1.00 98.90           C  
ATOM    863  O   LEU A  60       0.004  -1.398  82.248  1.00 98.90           O  
ATOM    864  CB  LEU A  60       2.581  -3.319  81.746  1.00 98.90           C  
ATOM    865  CG  LEU A  60       3.782  -3.914  82.513  1.00 98.90           C  
ATOM    866  CD1 LEU A  60       4.967  -4.270  81.591  1.00 98.90           C  
ATOM    867  CD2 LEU A  60       4.241  -2.992  83.655  1.00 98.90           C  
ATOM    868  H   LEU A  60       1.247  -5.461  81.725  1.00 98.90           H  
ATOM    869  HA  LEU A  60       1.283  -3.161  83.466  1.00 98.90           H  
ATOM    870  HB3 LEU A  60       2.785  -2.265  81.586  1.00 98.90           H  
ATOM    871  HB2 LEU A  60       2.523  -3.763  80.754  1.00 98.90           H  
ATOM    872  HG  LEU A  60       3.441  -4.843  82.962  1.00 98.90           H  
ATOM    873 HD11 LEU A  60       5.903  -3.834  81.939  1.00 98.90           H  
ATOM    874 HD12 LEU A  60       5.124  -5.348  81.554  1.00 98.90           H  
ATOM    875 HD13 LEU A  60       4.819  -3.930  80.566  1.00 98.90           H  
ATOM    876 HD21 LEU A  60       4.859  -3.534  84.371  1.00 98.90           H  
ATOM    877 HD22 LEU A  60       4.829  -2.153  83.281  1.00 98.90           H  
ATOM    878 HD23 LEU A  60       3.395  -2.580  84.201  1.00 98.90           H  
ATOM    879  N   GLU A  61      -0.482  -2.976  80.679  1.00 98.85           N  
ATOM    880  CA  GLU A  61      -1.587  -2.289  80.002  1.00 98.85           C  
ATOM    881  C   GLU A  61      -2.863  -2.201  80.856  1.00 98.85           C  
ATOM    882  O   GLU A  61      -3.570  -1.202  80.764  1.00 98.85           O  
ATOM    883  CB  GLU A  61      -1.910  -2.987  78.666  1.00 98.85           C  
ATOM    884  CG  GLU A  61      -0.893  -2.717  77.539  1.00 98.85           C  
ATOM    885  CD  GLU A  61      -1.059  -3.622  76.311  1.00 98.85           C  
ATOM    886  OE1 GLU A  61      -0.494  -3.418  75.242  1.00 98.85           O  
ATOM    887  OE2 GLU A  61      -1.895  -4.680  76.502  1.00 98.85           O  
ATOM    888  H   GLU A  61      -0.247  -3.890  80.317  1.00 98.85           H  
ATOM    889  HA  GLU A  61      -1.267  -1.271  79.790  1.00 98.85           H  
ATOM    890  HB3 GLU A  61      -2.896  -2.681  78.312  1.00 98.85           H  
ATOM    891  HB2 GLU A  61      -1.992  -4.055  78.858  1.00 98.85           H  
ATOM    892  HG3 GLU A  61       0.127  -2.826  77.903  1.00 98.85           H  
ATOM    893  HG2 GLU A  61      -0.983  -1.681  77.213  1.00 98.85           H  
ATOM    894  HE2 GLU A  61      -1.951  -5.242  75.727  1.00 98.85           H  
ATOM    895  N   GLU A  62      -3.140  -3.238  81.662  1.00 98.80           N  
ATOM    896  CA  GLU A  62      -4.283  -3.292  82.577  1.00 98.80           C  
ATOM    897  C   GLU A  62      -4.093  -2.462  83.858  1.00 98.80           C  
ATOM    898  O   GLU A  62      -5.090  -2.113  84.489  1.00 98.80           O  
ATOM    899  CB  GLU A  62      -4.593  -4.768  82.915  1.00 98.80           C  
ATOM    900  CG  GLU A  62      -5.217  -5.559  81.742  1.00 98.80           C  
ATOM    901  CD  GLU A  62      -6.633  -5.114  81.350  1.00 98.80           C  
ATOM    902  OE1 GLU A  62      -6.911  -5.122  80.132  1.00 98.80           O  
ATOM    903  OE2 GLU A  62      -7.427  -4.781  82.257  1.00 98.80           O1-
ATOM    904  H   GLU A  62      -2.529  -4.044  81.663  1.00 98.80           H  
ATOM    905  HA  GLU A  62      -5.148  -2.859  82.070  1.00 98.80           H  
ATOM    906  HB3 GLU A  62      -5.229  -4.840  83.798  1.00 98.80           H  
ATOM    907  HB2 GLU A  62      -3.665  -5.265  83.199  1.00 98.80           H  
ATOM    908  HG3 GLU A  62      -5.261  -6.615  82.007  1.00 98.80           H  
ATOM    909  HG2 GLU A  62      -4.574  -5.492  80.867  1.00 98.80           H  
ATOM    910  N   CYS A  63      -2.833  -2.165  84.218  1.00 98.40           N  
ATOM    911  CA  CYS A  63      -2.460  -1.413  85.410  1.00 98.40           C  
ATOM    912  C   CYS A  63      -2.476   0.103  85.087  1.00 98.40           C  
ATOM    913  O   CYS A  63      -1.662   0.531  84.267  1.00 98.40           O  
ATOM    914  CB  CYS A  63      -1.076  -1.889  85.895  1.00 98.40           C  
ATOM    915  SG  CYS A  63      -0.566  -1.043  87.420  1.00 98.40           S  
ATOM    916  H   CYS A  63      -2.070  -2.474  83.632  1.00 98.40           H  
ATOM    917  HA  CYS A  63      -3.165  -1.674  86.197  1.00 98.40           H  
ATOM    918  HB3 CYS A  63      -0.323  -1.737  85.123  1.00 98.40           H  
ATOM    919  HB2 CYS A  63      -1.098  -2.960  86.097  1.00 98.40           H  
ATOM    920  HG  CYS A  63      -1.462  -1.633  88.216  1.00 98.40           H  
ATOM    921  N   PRO A  64      -3.385   0.892  85.717  1.00 97.38           N  
ATOM    922  CA  PRO A  64      -3.547   2.330  85.412  1.00 97.38           C  
ATOM    923  C   PRO A  64      -2.391   3.252  85.860  1.00 97.38           C  
ATOM    924  O   PRO A  64      -2.411   4.433  85.515  1.00 97.38           O  
ATOM    925  CB  PRO A  64      -4.874   2.697  86.094  1.00 97.38           C  
ATOM    926  CG  PRO A  64      -4.946   1.763  87.289  1.00 97.38           C  
ATOM    927  CD  PRO A  64      -4.333   0.474  86.754  1.00 97.38           C  
ATOM    928  HA  PRO A  64      -3.664   2.458  84.340  1.00 97.38           H  
ATOM    929  HB3 PRO A  64      -5.701   2.487  85.415  1.00 97.38           H  
ATOM    930  HB2 PRO A  64      -4.951   3.746  86.383  1.00 97.38           H  
ATOM    931  HG3 PRO A  64      -5.955   1.633  87.679  1.00 97.38           H  
ATOM    932  HG2 PRO A  64      -4.322   2.158  88.092  1.00 97.38           H  
ATOM    933  HD2 PRO A  64      -3.860  -0.085  87.562  1.00 97.38           H  
ATOM    934  HD3 PRO A  64      -5.103  -0.150  86.300  1.00 97.38           H  
ATOM    935  N   LEU A  65      -1.410   2.705  86.597  1.00 94.95           N  
ATOM    936  CA  LEU A  65      -0.206   3.399  87.055  1.00 94.95           C  
ATOM    937  C   LEU A  65       0.791   3.724  85.925  1.00 94.95           C  
ATOM    938  O   LEU A  65       1.596   4.640  86.104  1.00 94.95           O  
ATOM    939  CB  LEU A  65       0.503   2.525  88.114  1.00 94.95           C  
ATOM    940  CG  LEU A  65      -0.288   2.249  89.411  1.00 94.95           C  
ATOM    941  CD1 LEU A  65       0.489   1.269  90.316  1.00 94.95           C  
ATOM    942  CD2 LEU A  65      -0.663   3.545  90.159  1.00 94.95           C  
ATOM    943  H   LEU A  65      -1.466   1.726  86.837  1.00 94.95           H  
ATOM    944  HA  LEU A  65      -0.508   4.347  87.503  1.00 94.95           H  
ATOM    945  HB3 LEU A  65       1.436   3.002  88.402  1.00 94.95           H  
ATOM    946  HB2 LEU A  65       0.790   1.579  87.652  1.00 94.95           H  
ATOM    947  HG  LEU A  65      -1.217   1.747  89.133  1.00 94.95           H  
ATOM    948 HD11 LEU A  65      -0.164   0.479  90.688  1.00 94.95           H  
ATOM    949 HD12 LEU A  65       1.309   0.781  89.787  1.00 94.95           H  
ATOM    950 HD13 LEU A  65       0.931   1.766  91.179  1.00 94.95           H  
ATOM    951 HD21 LEU A  65      -0.506   3.468  91.235  1.00 94.95           H  
ATOM    952 HD22 LEU A  65      -0.078   4.396  89.810  1.00 94.95           H  
ATOM    953 HD23 LEU A  65      -1.715   3.785  90.005  1.00 94.95           H  
ATOM    954  N   PHE A  66       0.744   2.966  84.815  1.00 96.78           N  
ATOM    955  CA  PHE A  66       1.737   3.016  83.741  1.00 96.78           C  
ATOM    956  C   PHE A  66       1.117   3.502  82.422  1.00 96.78           C  
ATOM    957  O   PHE A  66      -0.082   3.335  82.202  1.00 96.78           O  
ATOM    958  CB  PHE A  66       2.330   1.611  83.545  1.00 96.78           C  
ATOM    959  CG  PHE A  66       2.962   0.980  84.773  1.00 96.78           C  
ATOM    960  CD1 PHE A  66       4.072   1.582  85.400  1.00 96.78           C  
ATOM    961  CD2 PHE A  66       2.425  -0.204  85.315  1.00 96.78           C  
ATOM    962  CE1 PHE A  66       4.639   0.989  86.519  1.00 96.78           C  
ATOM    963  CE2 PHE A  66       3.001  -0.777  86.440  1.00 96.78           C  
ATOM    964  CZ  PHE A  66       4.104  -0.184  87.040  1.00 96.78           C  
ATOM    965  H   PHE A  66       0.030   2.257  84.722  1.00 96.78           H  
ATOM    966  HA  PHE A  66       2.549   3.697  84.001  1.00 96.78           H  
ATOM    967  HB3 PHE A  66       3.118   1.690  82.803  1.00 96.78           H  
ATOM    968  HB2 PHE A  66       1.580   0.933  83.135  1.00 96.78           H  
ATOM    969  HD1 PHE A  66       4.491   2.497  85.008  1.00 96.78           H  
ATOM    970  HD2 PHE A  66       1.575  -0.673  84.847  1.00 96.78           H  
ATOM    971  HE1 PHE A  66       5.498   1.445  86.988  1.00 96.78           H  
ATOM    972  HE2 PHE A  66       2.593  -1.691  86.845  1.00 96.78           H  
ATOM    973  HZ  PHE A  66       4.546  -0.634  87.916  1.00 96.78           H  
ATOM    974  N   ASN A  67       1.939   4.104  81.552  1.00 96.45           N  
ATOM    975  CA  ASN A  67       1.529   4.658  80.261  1.00 96.45           C  
ATOM    976  C   ASN A  67       1.560   3.550  79.194  1.00 96.45           C  
ATOM    977  O   ASN A  67       2.526   3.426  78.438  1.00 96.45           O  
ATOM    978  CB  ASN A  67       2.512   5.796  79.884  1.00 96.45           C  
ATOM    979  CG  ASN A  67       2.237   6.424  78.511  1.00 96.45           C  
ATOM    980  ND2 ASN A  67       3.240   6.481  77.640  1.00 96.45           N  
ATOM    981  OD1 ASN A  67       1.109   6.795  78.210  1.00 96.45           O  
ATOM    982  H   ASN A  67       2.922   4.135  81.777  1.00 96.45           H  
ATOM    983  HA  ASN A  67       0.520   5.068  80.328  1.00 96.45           H  
ATOM    984  HB3 ASN A  67       3.542   5.445  79.936  1.00 96.45           H  
ATOM    985  HB2 ASN A  67       2.430   6.594  80.621  1.00 96.45           H  
ATOM    986 HD22 ASN A  67       3.138   6.984  76.765  1.00 96.45           H  
ATOM    987 HD21 ASN A  67       4.115   5.999  77.821  1.00 96.45           H  
ATOM    988  N   ALA A  68       0.475   2.781  79.121  1.00 98.07           N  
ATOM    989  CA  ALA A  68       0.095   1.871  78.051  1.00 98.07           C  
ATOM    990  C   ALA A  68      -1.304   1.364  78.393  1.00 98.07           C  
ATOM    991  O   ALA A  68      -1.589   1.156  79.565  1.00 98.07           O  
ATOM    992  CB  ALA A  68       1.071   0.693  77.921  1.00 98.07           C  
ATOM    993  H   ALA A  68      -0.202   2.840  79.880  1.00 98.07           H  
ATOM    994  HA  ALA A  68       0.056   2.431  77.116  1.00 98.07           H  
ATOM    995  HB1 ALA A  68       0.774   0.020  77.118  1.00 98.07           H  
ATOM    996  HB2 ALA A  68       2.084   1.026  77.702  1.00 98.07           H  
ATOM    997  HB3 ALA A  68       1.098   0.116  78.846  1.00 98.07           H  
ATOM    998  N   GLY A  69      -2.158   1.129  77.391  1.00 98.37           N  
ATOM    999  CA  GLY A  69      -3.521   0.610  77.544  1.00 98.37           C  
ATOM   1000  C   GLY A  69      -4.356   1.544  78.429  1.00 98.37           C  
ATOM   1001  O   GLY A  69      -4.459   2.738  78.150  1.00 98.37           O  
ATOM   1002  H   GLY A  69      -1.849   1.313  76.447  1.00 98.37           H  
ATOM   1003  HA3 GLY A  69      -3.486  -0.395  77.964  1.00 98.37           H  
ATOM   1004  HA2 GLY A  69      -3.992   0.532  76.565  1.00 98.37           H  
ATOM   1005  N   LYS A  70      -4.936   0.990  79.505  1.00 98.28           N  
ATOM   1006  CA  LYS A  70      -5.531   1.751  80.599  1.00 98.28           C  
ATOM   1007  C   LYS A  70      -4.435   2.427  81.437  1.00 98.28           C  
ATOM   1008  O   LYS A  70      -3.516   1.748  81.891  1.00 98.28           O  
ATOM   1009  CB  LYS A  70      -6.444   0.830  81.430  1.00 98.28           C  
ATOM   1010  CG  LYS A  70      -7.238   1.577  82.514  1.00 98.28           C  
ATOM   1011  CD  LYS A  70      -8.279   0.687  83.202  1.00 98.28           C  
ATOM   1012  CE  LYS A  70      -9.105   1.466  84.236  1.00 98.28           C  
ATOM   1013  NZ  LYS A  70     -10.118   0.611  84.879  1.00 98.28           N1+
ATOM   1014  H   LYS A  70      -4.777   0.010  79.698  1.00 98.28           H  
ATOM   1015  HA  LYS A  70      -6.148   2.533  80.170  1.00 98.28           H  
ATOM   1016  HB3 LYS A  70      -5.863   0.025  81.883  1.00 98.28           H  
ATOM   1017  HB2 LYS A  70      -7.154   0.351  80.754  1.00 98.28           H  
ATOM   1018  HG3 LYS A  70      -7.737   2.438  82.066  1.00 98.28           H  
ATOM   1019  HG2 LYS A  70      -6.555   1.976  83.264  1.00 98.28           H  
ATOM   1020  HD3 LYS A  70      -7.770  -0.152  83.681  1.00 98.28           H  
ATOM   1021  HD2 LYS A  70      -8.938   0.259  82.446  1.00 98.28           H  
ATOM   1022  HE3 LYS A  70      -9.613   2.304  83.757  1.00 98.28           H  
ATOM   1023  HE2 LYS A  70      -8.454   1.881  85.006  1.00 98.28           H  
ATOM   1024  HZ1 LYS A  70      -9.661  -0.155  85.352  1.00 98.28           H  
ATOM   1025  HZ2 LYS A  70     -10.643   1.155  85.549  1.00 98.28           H  
ATOM   1026  HZ3 LYS A  70     -10.745   0.247  84.177  1.00 98.28           H  
ATOM   1027  N   GLY A  71      -4.557   3.753  81.604  1.00 97.02           N  
ATOM   1028  CA  GLY A  71      -3.526   4.586  82.221  1.00 97.02           C  
ATOM   1029  C   GLY A  71      -2.634   5.257  81.167  1.00 97.02           C  
ATOM   1030  O   GLY A  71      -1.649   5.884  81.550  1.00 97.02           O  
ATOM   1031  H   GLY A  71      -5.351   4.235  81.205  1.00 97.02           H  
ATOM   1032  HA3 GLY A  71      -2.887   4.014  82.892  1.00 97.02           H  
ATOM   1033  HA2 GLY A  71      -4.004   5.360  82.820  1.00 97.02           H  
ATOM   1034  N   ALA A  72      -2.958   5.146  79.865  1.00 97.29           N  
ATOM   1035  CA  ALA A  72      -2.287   5.853  78.772  1.00 97.29           C  
ATOM   1036  C   ALA A  72      -2.443   7.378  78.870  1.00 97.29           C  
ATOM   1037  O   ALA A  72      -3.480   7.861  79.327  1.00 97.29           O  
ATOM   1038  CB  ALA A  72      -2.861   5.358  77.437  1.00 97.29           C  
ATOM   1039  H   ALA A  72      -3.763   4.594  79.603  1.00 97.29           H  
ATOM   1040  HA  ALA A  72      -1.225   5.607  78.805  1.00 97.29           H  
ATOM   1041  HB1 ALA A  72      -2.533   5.973  76.599  1.00 97.29           H  
ATOM   1042  HB2 ALA A  72      -2.535   4.337  77.238  1.00 97.29           H  
ATOM   1043  HB3 ALA A  72      -3.951   5.374  77.438  1.00 97.29           H  
ATOM   1044  N   VAL A  73      -1.421   8.127  78.441  1.00 94.83           N  
ATOM   1045  CA  VAL A  73      -1.465   9.577  78.304  1.00 94.83           C  
ATOM   1046  C   VAL A  73      -2.375   9.985  77.131  1.00 94.83           C  
ATOM   1047  O   VAL A  73      -2.641   9.206  76.210  1.00 94.83           O  
ATOM   1048  CB  VAL A  73      -0.035  10.148  78.106  1.00 94.83           C  
ATOM   1049  CG1 VAL A  73       0.850   9.921  79.347  1.00 94.83           C  
ATOM   1050  CG2 VAL A  73       0.663   9.686  76.810  1.00 94.83           C  
ATOM   1051  H   VAL A  73      -0.570   7.656  78.144  1.00 94.83           H  
ATOM   1052  HA  VAL A  73      -1.886   9.990  79.222  1.00 94.83           H  
ATOM   1053  HB  VAL A  73      -0.135  11.229  78.009  1.00 94.83           H  
ATOM   1054 HG11 VAL A  73       1.888  10.197  79.159  1.00 94.83           H  
ATOM   1055 HG12 VAL A  73       0.507  10.525  80.185  1.00 94.83           H  
ATOM   1056 HG13 VAL A  73       0.849   8.883  79.675  1.00 94.83           H  
ATOM   1057 HG21 VAL A  73       1.721   9.940  76.813  1.00 94.83           H  
ATOM   1058 HG22 VAL A  73       0.590   8.613  76.656  1.00 94.83           H  
ATOM   1059 HG23 VAL A  73       0.221  10.154  75.929  1.00 94.83           H  
ATOM   1060  N   PHE A  74      -2.856  11.224  77.194  1.00 94.39           N  
ATOM   1061  CA  PHE A  74      -3.692  11.851  76.175  1.00 94.39           C  
ATOM   1062  C   PHE A  74      -2.858  12.516  75.070  1.00 94.39           C  
ATOM   1063  O   PHE A  74      -1.779  13.043  75.340  1.00 94.39           O  
ATOM   1064  CB  PHE A  74      -4.585  12.917  76.836  1.00 94.39           C  
ATOM   1065  CG  PHE A  74      -5.708  12.403  77.717  1.00 94.39           C  
ATOM   1066  CD1 PHE A  74      -7.000  12.232  77.182  1.00 94.39           C  
ATOM   1067  CD2 PHE A  74      -5.456  11.988  79.040  1.00 94.39           C  
ATOM   1068  CE1 PHE A  74      -8.031  11.765  77.985  1.00 94.39           C  
ATOM   1069  CE2 PHE A  74      -6.495  11.500  79.822  1.00 94.39           C  
ATOM   1070  CZ  PHE A  74      -7.780  11.414  79.305  1.00 94.39           C  
ATOM   1071  H   PHE A  74      -2.671  11.778  78.017  1.00 94.39           H  
ATOM   1072  HA  PHE A  74      -4.333  11.092  75.724  1.00 94.39           H  
ATOM   1073  HB3 PHE A  74      -5.039  13.540  76.064  1.00 94.39           H  
ATOM   1074  HB2 PHE A  74      -3.964  13.588  77.429  1.00 94.39           H  
ATOM   1075  HD1 PHE A  74      -7.191  12.485  76.152  1.00 94.39           H  
ATOM   1076  HD2 PHE A  74      -4.460  12.058  79.448  1.00 94.39           H  
ATOM   1077  HE1 PHE A  74      -9.026  11.665  77.577  1.00 94.39           H  
ATOM   1078  HE2 PHE A  74      -6.309  11.195  80.840  1.00 94.39           H  
ATOM   1079  HZ  PHE A  74      -8.584  11.056  79.928  1.00 94.39           H  
ATOM   1080  N   THR A  75      -3.438  12.553  73.862  1.00 93.37           N  
ATOM   1081  CA  THR A  75      -3.003  13.380  72.738  1.00 93.37           C  
ATOM   1082  C   THR A  75      -3.495  14.838  72.908  1.00 93.37           C  
ATOM   1083  O   THR A  75      -4.307  15.124  73.791  1.00 93.37           O  
ATOM   1084  CB  THR A  75      -3.582  12.819  71.405  1.00 93.37           C  
ATOM   1085  CG2 THR A  75      -3.359  11.314  71.194  1.00 93.37           C  
ATOM   1086  OG1 THR A  75      -4.952  13.130  71.231  1.00 93.37           O  
ATOM   1087  H   THR A  75      -4.330  12.091  73.732  1.00 93.37           H  
ATOM   1088  HA  THR A  75      -1.913  13.382  72.685  1.00 93.37           H  
ATOM   1089  HB  THR A  75      -3.061  13.319  70.587  1.00 93.37           H  
ATOM   1090 HG21 THR A  75      -3.661  11.013  70.191  1.00 93.37           H  
ATOM   1091 HG22 THR A  75      -2.308  11.059  71.314  1.00 93.37           H  
ATOM   1092 HG23 THR A  75      -3.929  10.712  71.900  1.00 93.37           H  
ATOM   1093  HG1 THR A  75      -5.372  12.432  70.712  1.00 93.37           H  
ATOM   1094  N   HIS A  76      -3.029  15.727  72.016  1.00 90.31           N  
ATOM   1095  CA  HIS A  76      -3.478  17.116  71.892  1.00 90.31           C  
ATOM   1096  C   HIS A  76      -4.961  17.268  71.489  1.00 90.31           C  
ATOM   1097  O   HIS A  76      -5.548  18.305  71.795  1.00 90.31           O  
ATOM   1098  CB  HIS A  76      -2.546  17.857  70.910  1.00 90.31           C  
ATOM   1099  CG  HIS A  76      -2.813  19.337  70.781  1.00 90.31           C  
ATOM   1100  CD2 HIS A  76      -3.234  20.105  69.717  1.00 90.31           C  
ATOM   1101  ND1 HIS A  76      -2.705  20.210  71.850  1.00 90.31           N  
ATOM   1102  CE1 HIS A  76      -3.056  21.420  71.409  1.00 90.31           C  
ATOM   1103  NE2 HIS A  76      -3.390  21.432  70.124  1.00 90.31           N  
ATOM   1104  H   HIS A  76      -2.352  15.425  71.324  1.00 90.31           H  
ATOM   1105  HA  HIS A  76      -3.369  17.571  72.877  1.00 90.31           H  
ATOM   1106  HB3 HIS A  76      -2.611  17.405  69.919  1.00 90.31           H  
ATOM   1107  HB2 HIS A  76      -1.510  17.739  71.226  1.00 90.31           H  
ATOM   1108  HD2 HIS A  76      -3.451  19.804  68.703  1.00 90.31           H  
ATOM   1109  HD1 HIS A  76      -2.427  19.969  72.792  1.00 90.31           H  
ATOM   1110  HE1 HIS A  76      -3.073  22.299  72.036  1.00 90.31           H  
ATOM   1111  N   ALA A  77      -5.551  16.243  70.849  1.00 91.58           N  
ATOM   1112  CA  ALA A  77      -6.975  16.188  70.512  1.00 91.58           C  
ATOM   1113  C   ALA A  77      -7.881  15.846  71.711  1.00 91.58           C  
ATOM   1114  O   ALA A  77      -9.085  16.088  71.627  1.00 91.58           O  
ATOM   1115  CB  ALA A  77      -7.181  15.172  69.378  1.00 91.58           C  
ATOM   1116  H   ALA A  77      -5.016  15.410  70.644  1.00 91.58           H  
ATOM   1117  HA  ALA A  77      -7.279  17.169  70.140  1.00 91.58           H  
ATOM   1118  HB1 ALA A  77      -8.219  15.156  69.044  1.00 91.58           H  
ATOM   1119  HB2 ALA A  77      -6.565  15.420  68.513  1.00 91.58           H  
ATOM   1120  HB3 ALA A  77      -6.923  14.161  69.690  1.00 91.58           H  
ATOM   1121  N   GLY A  78      -7.303  15.304  72.798  1.00 93.77           N  
ATOM   1122  CA  GLY A  78      -8.040  14.889  73.990  1.00 93.77           C  
ATOM   1123  C   GLY A  78      -8.505  13.427  73.906  1.00 93.77           C  
ATOM   1124  O   GLY A  78      -9.322  13.027  74.734  1.00 93.77           O  
ATOM   1125  H   GLY A  78      -6.305  15.142  72.796  1.00 93.77           H  
ATOM   1126  HA3 GLY A  78      -8.897  15.539  74.175  1.00 93.77           H  
ATOM   1127  HA2 GLY A  78      -7.380  14.986  74.851  1.00 93.77           H  
ATOM   1128  N   ASP A  79      -7.984  12.637  72.948  1.00 96.49           N  
ATOM   1129  CA  ASP A  79      -8.198  11.189  72.841  1.00 96.49           C  
ATOM   1130  C   ASP A  79      -6.892  10.442  73.192  1.00 96.49           C  
ATOM   1131  O   ASP A  79      -5.930  11.062  73.647  1.00 96.49           O  
ATOM   1132  CB  ASP A  79      -8.833  10.777  71.476  1.00 96.49           C  
ATOM   1133  CG  ASP A  79      -8.111  11.128  70.159  1.00 96.49           C  
ATOM   1134  OD1 ASP A  79      -6.865  11.235  70.141  1.00 96.49           O  
ATOM   1135  OD2 ASP A  79      -8.819  11.135  69.129  1.00 96.49           O1-
ATOM   1136  H   ASP A  79      -7.317  13.024  72.296  1.00 96.49           H  
ATOM   1137  HA  ASP A  79      -8.906  10.871  73.608  1.00 96.49           H  
ATOM   1138  HB3 ASP A  79      -9.817  11.248  71.434  1.00 96.49           H  
ATOM   1139  HB2 ASP A  79      -9.039   9.707  71.463  1.00 96.49           H  
ATOM   1140  N   HIS A  80      -6.894   9.118  72.989  1.00 97.92           N  
ATOM   1141  CA  HIS A  80      -5.750   8.230  73.186  1.00 97.92           C  
ATOM   1142  C   HIS A  80      -5.415   7.535  71.865  1.00 97.92           C  
ATOM   1143  O   HIS A  80      -6.317   7.021  71.204  1.00 97.92           O  
ATOM   1144  CB  HIS A  80      -6.087   7.182  74.264  1.00 97.92           C  
ATOM   1145  CG  HIS A  80      -6.371   7.782  75.613  1.00 97.92           C  
ATOM   1146  CD2 HIS A  80      -7.555   8.026  76.271  1.00 97.92           C  
ATOM   1147  ND1 HIS A  80      -5.371   8.235  76.454  1.00 97.92           N  
ATOM   1148  CE1 HIS A  80      -5.969   8.713  77.545  1.00 97.92           C  
ATOM   1149  NE2 HIS A  80      -7.290   8.614  77.505  1.00 97.92           N  
ATOM   1150  H   HIS A  80      -7.741   8.681  72.652  1.00 97.92           H  
ATOM   1151  HA  HIS A  80      -4.874   8.795  73.513  1.00 97.92           H  
ATOM   1152  HB3 HIS A  80      -5.260   6.479  74.376  1.00 97.92           H  
ATOM   1153  HB2 HIS A  80      -6.953   6.588  73.968  1.00 97.92           H  
ATOM   1154  HD2 HIS A  80      -8.568   7.833  75.954  1.00 97.92           H  
ATOM   1155  HD1 HIS A  80      -4.376   8.232  76.270  1.00 97.92           H  
ATOM   1156  HE1 HIS A  80      -5.437   9.155  78.373  1.00 97.92           H  
ATOM   1157  N   GLU A  81      -4.138   7.517  71.480  1.00 97.93           N  
ATOM   1158  CA  GLU A  81      -3.603   6.784  70.338  1.00 97.93           C  
ATOM   1159  C   GLU A  81      -2.531   5.867  70.925  1.00 97.93           C  
ATOM   1160  O   GLU A  81      -1.503   6.362  71.389  1.00 97.93           O  
ATOM   1161  CB  GLU A  81      -2.971   7.787  69.353  1.00 97.93           C  
ATOM   1162  CG  GLU A  81      -4.003   8.502  68.465  1.00 97.93           C  
ATOM   1163  CD  GLU A  81      -3.398   9.505  67.479  1.00 97.93           C  
ATOM   1164  OE1 GLU A  81      -2.209   9.859  67.642  1.00 97.93           O  
ATOM   1165  OE2 GLU A  81      -4.142   9.916  66.561  1.00 97.93           O1-
ATOM   1166  H   GLU A  81      -3.441   7.903  72.102  1.00 97.93           H  
ATOM   1167  HA  GLU A  81      -4.361   6.179  69.833  1.00 97.93           H  
ATOM   1168  HB3 GLU A  81      -2.258   7.268  68.710  1.00 97.93           H  
ATOM   1169  HB2 GLU A  81      -2.393   8.519  69.912  1.00 97.93           H  
ATOM   1170  HG3 GLU A  81      -4.724   9.030  69.091  1.00 97.93           H  
ATOM   1171  HG2 GLU A  81      -4.554   7.752  67.896  1.00 97.93           H  
ATOM   1172  N   LEU A  82      -2.798   4.561  70.957  1.00 98.71           N  
ATOM   1173  CA  LEU A  82      -1.923   3.556  71.544  1.00 98.71           C  
ATOM   1174  C   LEU A  82      -1.058   2.936  70.435  1.00 98.71           C  
ATOM   1175  O   LEU A  82      -1.494   2.820  69.284  1.00 98.71           O  
ATOM   1176  CB  LEU A  82      -2.790   2.439  72.168  1.00 98.71           C  
ATOM   1177  CG  LEU A  82      -3.883   2.909  73.160  1.00 98.71           C  
ATOM   1178  CD1 LEU A  82      -4.773   1.739  73.596  1.00 98.71           C  
ATOM   1179  CD2 LEU A  82      -3.303   3.624  74.390  1.00 98.71           C  
ATOM   1180  H   LEU A  82      -3.644   4.213  70.510  1.00 98.71           H  
ATOM   1181  HA  LEU A  82      -1.282   4.002  72.306  1.00 98.71           H  
ATOM   1182  HB3 LEU A  82      -2.122   1.744  72.674  1.00 98.71           H  
ATOM   1183  HB2 LEU A  82      -3.269   1.871  71.371  1.00 98.71           H  
ATOM   1184  HG  LEU A  82      -4.541   3.613  72.647  1.00 98.71           H  
ATOM   1185 HD11 LEU A  82      -5.576   2.094  74.240  1.00 98.71           H  
ATOM   1186 HD12 LEU A  82      -5.241   1.247  72.742  1.00 98.71           H  
ATOM   1187 HD13 LEU A  82      -4.218   0.990  74.156  1.00 98.71           H  
ATOM   1188 HD21 LEU A  82      -4.089   3.877  75.103  1.00 98.71           H  
ATOM   1189 HD22 LEU A  82      -2.573   3.002  74.909  1.00 98.71           H  
ATOM   1190 HD23 LEU A  82      -2.812   4.555  74.110  1.00 98.71           H  
ATOM   1191  N   ASP A  83       0.166   2.530  70.787  1.00 98.86           N  
ATOM   1192  CA  ASP A  83       1.173   1.962  69.887  1.00 98.86           C  
ATOM   1193  C   ASP A  83       1.841   0.768  70.578  1.00 98.86           C  
ATOM   1194  O   ASP A  83       2.088   0.835  71.784  1.00 98.86           O  
ATOM   1195  CB  ASP A  83       2.201   3.020  69.393  1.00 98.86           C  
ATOM   1196  CG  ASP A  83       1.661   4.418  69.067  1.00 98.86           C  
ATOM   1197  OD1 ASP A  83       1.024   4.547  68.001  1.00 98.86           O  
ATOM   1198  OD2 ASP A  83       1.893   5.341  69.881  1.00 98.86           O1-
ATOM   1199  H   ASP A  83       0.437   2.620  71.762  1.00 98.86           H  
ATOM   1200  HA  ASP A  83       0.654   1.560  69.018  1.00 98.86           H  
ATOM   1201  HB3 ASP A  83       2.686   2.632  68.500  1.00 98.86           H  
ATOM   1202  HB2 ASP A  83       2.991   3.142  70.131  1.00 98.86           H  
ATOM   1203  N   ALA A  84       2.133  -0.323  69.854  1.00 98.97           N  
ATOM   1204  CA  ALA A  84       2.675  -1.561  70.416  1.00 98.97           C  
ATOM   1205  C   ALA A  84       3.362  -2.441  69.375  1.00 98.97           C  
ATOM   1206  O   ALA A  84       2.947  -2.450  68.217  1.00 98.97           O  
ATOM   1207  CB  ALA A  84       1.565  -2.343  71.129  1.00 98.97           C  
ATOM   1208  H   ALA A  84       1.930  -0.330  68.853  1.00 98.97           H  
ATOM   1209  HA  ALA A  84       3.447  -1.289  71.135  1.00 98.97           H  
ATOM   1210  HB1 ALA A  84       1.924  -3.306  71.493  1.00 98.97           H  
ATOM   1211  HB2 ALA A  84       1.189  -1.784  71.983  1.00 98.97           H  
ATOM   1212  HB3 ALA A  84       0.727  -2.542  70.464  1.00 98.97           H  
ATOM   1213  N   SER A  85       4.352  -3.236  69.798  1.00 98.98           N  
ATOM   1214  CA  SER A  85       4.984  -4.267  68.978  1.00 98.98           C  
ATOM   1215  C   SER A  85       5.534  -5.408  69.834  1.00 98.98           C  
ATOM   1216  O   SER A  85       5.744  -5.250  71.036  1.00 98.98           O  
ATOM   1217  CB  SER A  85       6.052  -3.675  68.039  1.00 98.98           C  
ATOM   1218  OG  SER A  85       7.174  -3.175  68.737  1.00 98.98           O  
ATOM   1219  H   SER A  85       4.611  -3.240  70.777  1.00 98.98           H  
ATOM   1220  HA  SER A  85       4.201  -4.702  68.361  1.00 98.98           H  
ATOM   1221  HB3 SER A  85       5.623  -2.905  67.410  1.00 98.98           H  
ATOM   1222  HB2 SER A  85       6.407  -4.445  67.354  1.00 98.98           H  
ATOM   1223  HG  SER A  85       6.927  -2.349  69.167  1.00 98.98           H  
ATOM   1224  N   ILE A  86       5.764  -6.539  69.163  1.00 98.98           N  
ATOM   1225  CA  ILE A  86       6.290  -7.768  69.735  1.00 98.98           C  
ATOM   1226  C   ILE A  86       7.112  -8.498  68.665  1.00 98.98           C  
ATOM   1227  O   ILE A  86       6.809  -8.383  67.476  1.00 98.98           O  
ATOM   1228  CB  ILE A  86       5.138  -8.673  70.259  1.00 98.98           C  
ATOM   1229  CG1 ILE A  86       5.631  -9.926  71.011  1.00 98.98           C  
ATOM   1230  CG2 ILE A  86       4.116  -9.069  69.177  1.00 98.98           C  
ATOM   1231  CD1 ILE A  86       4.593 -10.510  71.969  1.00 98.98           C  
ATOM   1232  H   ILE A  86       5.567  -6.577  68.171  1.00 98.98           H  
ATOM   1233  HA  ILE A  86       6.958  -7.511  70.555  1.00 98.98           H  
ATOM   1234  HB  ILE A  86       4.598  -8.069  70.986  1.00 98.98           H  
ATOM   1235 HG13 ILE A  86       6.503  -9.678  71.609  1.00 98.98           H  
ATOM   1236 HG12 ILE A  86       5.953 -10.691  70.304  1.00 98.98           H  
ATOM   1237 HG21 ILE A  86       3.236  -9.511  69.636  1.00 98.98           H  
ATOM   1238 HG22 ILE A  86       3.778  -8.207  68.606  1.00 98.98           H  
ATOM   1239 HG23 ILE A  86       4.520  -9.791  68.469  1.00 98.98           H  
ATOM   1240 HD11 ILE A  86       5.009 -11.365  72.501  1.00 98.98           H  
ATOM   1241 HD12 ILE A  86       4.282  -9.776  72.714  1.00 98.98           H  
ATOM   1242 HD13 ILE A  86       3.704 -10.847  71.441  1.00 98.98           H  
ATOM   1243  N   MET A  87       8.144  -9.224  69.114  1.00 98.98           N  
ATOM   1244  CA  MET A  87       9.037  -9.984  68.252  1.00 98.98           C  
ATOM   1245  C   MET A  87       9.471 -11.272  68.959  1.00 98.98           C  
ATOM   1246  O   MET A  87       9.879 -11.228  70.121  1.00 98.98           O  
ATOM   1247  CB  MET A  87      10.226  -9.094  67.825  1.00 98.98           C  
ATOM   1248  CG  MET A  87      11.127  -9.724  66.752  1.00 98.98           C  
ATOM   1249  SD  MET A  87      12.387  -8.598  66.105  1.00 98.98           S  
ATOM   1250  CE  MET A  87      12.918  -9.534  64.652  1.00 98.98           C  
ATOM   1251  H   MET A  87       8.344  -9.260  70.107  1.00 98.98           H  
ATOM   1252  HA  MET A  87       8.486 -10.273  67.357  1.00 98.98           H  
ATOM   1253  HB3 MET A  87      10.829  -8.837  68.698  1.00 98.98           H  
ATOM   1254  HB2 MET A  87       9.846  -8.148  67.439  1.00 98.98           H  
ATOM   1255  HG3 MET A  87      10.517 -10.056  65.913  1.00 98.98           H  
ATOM   1256  HG2 MET A  87      11.632 -10.608  67.138  1.00 98.98           H  
ATOM   1257  HE1 MET A  87      13.775  -9.055  64.182  1.00 98.98           H  
ATOM   1258  HE2 MET A  87      13.196 -10.552  64.927  1.00 98.98           H  
ATOM   1259  HE3 MET A  87      12.110  -9.570  63.923  1.00 98.98           H  
ATOM   1260  N   ASP A  88       9.403 -12.382  68.210  1.00 98.93           N  
ATOM   1261  CA  ASP A  88       9.972 -13.678  68.567  1.00 98.93           C  
ATOM   1262  C   ASP A  88      11.422 -13.701  68.061  1.00 98.93           C  
ATOM   1263  O   ASP A  88      11.657 -13.349  66.907  1.00 98.93           O  
ATOM   1264  CB  ASP A  88       9.153 -14.826  67.923  1.00 98.93           C  
ATOM   1265  CG  ASP A  88       9.586 -16.263  68.274  1.00 98.93           C  
ATOM   1266  OD1 ASP A  88      10.153 -16.476  69.369  1.00 98.93           O  
ATOM   1267  OD2 ASP A  88       9.242 -17.159  67.473  1.00 98.93           O1-
ATOM   1268  H   ASP A  88       9.062 -12.309  67.260  1.00 98.93           H  
ATOM   1269  HA  ASP A  88       9.963 -13.787  69.653  1.00 98.93           H  
ATOM   1270  HB3 ASP A  88       9.150 -14.701  66.838  1.00 98.93           H  
ATOM   1271  HB2 ASP A  88       8.108 -14.713  68.210  1.00 98.93           H  
ATOM   1272  N   GLY A  89      12.358 -14.136  68.915  1.00 98.83           N  
ATOM   1273  CA  GLY A  89      13.771 -14.243  68.565  1.00 98.83           C  
ATOM   1274  C   GLY A  89      14.103 -15.563  67.858  1.00 98.83           C  
ATOM   1275  O   GLY A  89      15.151 -15.640  67.216  1.00 98.83           O  
ATOM   1276  H   GLY A  89      12.094 -14.433  69.846  1.00 98.83           H  
ATOM   1277  HA3 GLY A  89      14.371 -14.165  69.472  1.00 98.83           H  
ATOM   1278  HA2 GLY A  89      14.059 -13.420  67.915  1.00 98.83           H  
ATOM   1279  N   PHE A  90      13.246 -16.593  67.974  1.00 98.30           N  
ATOM   1280  CA  PHE A  90      13.446 -17.901  67.352  1.00 98.30           C  
ATOM   1281  C   PHE A  90      13.229 -17.870  65.832  1.00 98.30           C  
ATOM   1282  O   PHE A  90      14.166 -18.139  65.081  1.00 98.30           O  
ATOM   1283  CB  PHE A  90      12.614 -18.972  68.093  1.00 98.30           C  
ATOM   1284  CG  PHE A  90      12.593 -20.352  67.457  1.00 98.30           C  
ATOM   1285  CD1 PHE A  90      11.519 -20.738  66.626  1.00 98.30           C  
ATOM   1286  CD2 PHE A  90      13.718 -21.197  67.562  1.00 98.30           C  
ATOM   1287  CE1 PHE A  90      11.558 -21.960  65.966  1.00 98.30           C  
ATOM   1288  CE2 PHE A  90      13.736 -22.414  66.894  1.00 98.30           C  
ATOM   1289  CZ  PHE A  90      12.659 -22.795  66.103  1.00 98.30           C  
ATOM   1290  H   PHE A  90      12.402 -16.480  68.522  1.00 98.30           H  
ATOM   1291  HA  PHE A  90      14.491 -18.177  67.492  1.00 98.30           H  
ATOM   1292  HB3 PHE A  90      11.586 -18.634  68.220  1.00 98.30           H  
ATOM   1293  HB2 PHE A  90      13.012 -19.080  69.102  1.00 98.30           H  
ATOM   1294  HD1 PHE A  90      10.667 -20.086  66.499  1.00 98.30           H  
ATOM   1295  HD2 PHE A  90      14.567 -20.901  68.159  1.00 98.30           H  
ATOM   1296  HE1 PHE A  90      10.731 -22.258  65.339  1.00 98.30           H  
ATOM   1297  HE2 PHE A  90      14.595 -23.063  66.985  1.00 98.30           H  
ATOM   1298  HZ  PHE A  90      12.683 -23.742  65.585  1.00 98.30           H  
ATOM   1299  N   SER A  91      12.002 -17.519  65.419  1.00 98.12           N  
ATOM   1300  CA  SER A  91      11.601 -17.416  64.015  1.00 98.12           C  
ATOM   1301  C   SER A  91      11.950 -16.060  63.367  1.00 98.12           C  
ATOM   1302  O   SER A  91      11.873 -15.956  62.142  1.00 98.12           O  
ATOM   1303  CB  SER A  91      10.095 -17.733  63.917  1.00 98.12           C  
ATOM   1304  OG  SER A  91       9.297 -16.729  64.515  1.00 98.12           O  
ATOM   1305  H   SER A  91      11.285 -17.318  66.103  1.00 98.12           H  
ATOM   1306  HA  SER A  91      12.130 -18.185  63.448  1.00 98.12           H  
ATOM   1307  HB3 SER A  91       9.873 -18.691  64.389  1.00 98.12           H  
ATOM   1308  HB2 SER A  91       9.797 -17.826  62.872  1.00 98.12           H  
ATOM   1309  HG  SER A  91       9.255 -16.892  65.465  1.00 98.12           H  
ATOM   1310  N   LEU A  92      12.284 -15.047  64.189  1.00 98.69           N  
ATOM   1311  CA  LEU A  92      12.495 -13.639  63.817  1.00 98.69           C  
ATOM   1312  C   LEU A  92      11.217 -12.923  63.333  1.00 98.69           C  
ATOM   1313  O   LEU A  92      11.319 -11.786  62.878  1.00 98.69           O  
ATOM   1314  CB  LEU A  92      13.698 -13.454  62.853  1.00 98.69           C  
ATOM   1315  CG  LEU A  92      15.042 -14.018  63.371  1.00 98.69           C  
ATOM   1316  CD1 LEU A  92      16.165 -13.850  62.329  1.00 98.69           C  
ATOM   1317  CD2 LEU A  92      15.463 -13.410  64.719  1.00 98.69           C  
ATOM   1318  H   LEU A  92      12.328 -15.233  65.181  1.00 98.69           H  
ATOM   1319  HA  LEU A  92      12.747 -13.113  64.733  1.00 98.69           H  
ATOM   1320  HB3 LEU A  92      13.835 -12.391  62.651  1.00 98.69           H  
ATOM   1321  HB2 LEU A  92      13.468 -13.906  61.888  1.00 98.69           H  
ATOM   1322  HG  LEU A  92      14.917 -15.090  63.532  1.00 98.69           H  
ATOM   1323 HD11 LEU A  92      16.503 -14.821  61.964  1.00 98.69           H  
ATOM   1324 HD12 LEU A  92      15.839 -13.272  61.464  1.00 98.69           H  
ATOM   1325 HD13 LEU A  92      17.036 -13.339  62.741  1.00 98.69           H  
ATOM   1326 HD21 LEU A  92      16.400 -13.852  65.054  1.00 98.69           H  
ATOM   1327 HD22 LEU A  92      15.603 -12.330  64.650  1.00 98.69           H  
ATOM   1328 HD23 LEU A  92      14.736 -13.603  65.505  1.00 98.69           H  
ATOM   1329  N   GLN A  93      10.040 -13.568  63.462  1.00 98.80           N  
ATOM   1330  CA  GLN A  93       8.723 -12.991  63.186  1.00 98.80           C  
ATOM   1331  C   GLN A  93       8.403 -11.828  64.133  1.00 98.80           C  
ATOM   1332  O   GLN A  93       8.747 -11.890  65.313  1.00 98.80           O  
ATOM   1333  CB  GLN A  93       7.634 -14.078  63.314  1.00 98.80           C  
ATOM   1334  CG  GLN A  93       7.612 -15.121  62.180  1.00 98.80           C  
ATOM   1335  CD  GLN A  93       7.127 -14.546  60.849  1.00 98.80           C  
ATOM   1336  NE2 GLN A  93       5.846 -14.179  60.769  1.00 98.80           N  
ATOM   1337  OE1 GLN A  93       7.900 -14.433  59.901  1.00 98.80           O  
ATOM   1338  H   GLN A  93      10.034 -14.502  63.847  1.00 98.80           H  
ATOM   1339  HA  GLN A  93       8.733 -12.606  62.165  1.00 98.80           H  
ATOM   1340  HB3 GLN A  93       6.650 -13.609  63.359  1.00 98.80           H  
ATOM   1341  HB2 GLN A  93       7.746 -14.586  64.272  1.00 98.80           H  
ATOM   1342  HG3 GLN A  93       6.949 -15.943  62.456  1.00 98.80           H  
ATOM   1343  HG2 GLN A  93       8.602 -15.560  62.048  1.00 98.80           H  
ATOM   1344 HE22 GLN A  93       5.481 -13.795  59.910  1.00 98.80           H  
ATOM   1345 HE21 GLN A  93       5.227 -14.282  61.563  1.00 98.80           H  
ATOM   1346  N   ALA A  94       7.722 -10.815  63.585  1.00 98.94           N  
ATOM   1347  CA  ALA A  94       7.317  -9.613  64.299  1.00 98.94           C  
ATOM   1348  C   ALA A  94       5.888  -9.218  63.914  1.00 98.94           C  
ATOM   1349  O   ALA A  94       5.404  -9.605  62.850  1.00 98.94           O  
ATOM   1350  CB  ALA A  94       8.315  -8.492  63.975  1.00 98.94           C  
ATOM   1351  H   ALA A  94       7.437 -10.864  62.618  1.00 98.94           H  
ATOM   1352  HA  ALA A  94       7.329  -9.795  65.372  1.00 98.94           H  
ATOM   1353  HB1 ALA A  94       8.012  -7.562  64.450  1.00 98.94           H  
ATOM   1354  HB2 ALA A  94       9.314  -8.733  64.337  1.00 98.94           H  
ATOM   1355  HB3 ALA A  94       8.386  -8.315  62.902  1.00 98.94           H  
ATOM   1356  N   GLY A  95       5.248  -8.438  64.794  1.00 98.94           N  
ATOM   1357  CA  GLY A  95       3.940  -7.845  64.550  1.00 98.94           C  
ATOM   1358  C   GLY A  95       3.839  -6.552  65.364  1.00 98.94           C  
ATOM   1359  O   GLY A  95       4.529  -6.394  66.373  1.00 98.94           O  
ATOM   1360  H   GLY A  95       5.709  -8.173  65.656  1.00 98.94           H  
ATOM   1361  HA3 GLY A  95       3.156  -8.544  64.826  1.00 98.94           H  
ATOM   1362  HA2 GLY A  95       3.816  -7.619  63.493  1.00 98.94           H  
ATOM   1363  N   ALA A  96       2.975  -5.623  64.918  1.00 98.97           N  
ATOM   1364  CA  ALA A  96       2.867  -4.278  65.482  1.00 98.97           C  
ATOM   1365  C   ALA A  96       1.562  -3.576  65.089  1.00 98.97           C  
ATOM   1366  O   ALA A  96       1.064  -3.775  63.982  1.00 98.97           O  
ATOM   1367  CB  ALA A  96       4.066  -3.425  65.027  1.00 98.97           C  
ATOM   1368  H   ALA A  96       2.424  -5.798  64.090  1.00 98.97           H  
ATOM   1369  HA  ALA A  96       2.876  -4.367  66.567  1.00 98.97           H  
ATOM   1370  HB1 ALA A  96       4.022  -2.427  65.464  1.00 98.97           H  
ATOM   1371  HB2 ALA A  96       5.017  -3.869  65.320  1.00 98.97           H  
ATOM   1372  HB3 ALA A  96       4.086  -3.308  63.944  1.00 98.97           H  
ATOM   1373  N   VAL A  97       1.082  -2.717  66.000  1.00 98.91           N  
ATOM   1374  CA  VAL A  97      -0.029  -1.786  65.803  1.00 98.91           C  
ATOM   1375  C   VAL A  97       0.415  -0.369  66.212  1.00 98.91           C  
ATOM   1376  O   VAL A  97       1.245  -0.231  67.109  1.00 98.91           O  
ATOM   1377  CB  VAL A  97      -1.277  -2.174  66.646  1.00 98.91           C  
ATOM   1378  CG1 VAL A  97      -1.886  -3.497  66.162  1.00 98.91           C  
ATOM   1379  CG2 VAL A  97      -1.066  -2.197  68.174  1.00 98.91           C  
ATOM   1380  H   VAL A  97       1.588  -2.597  66.869  1.00 98.91           H  
ATOM   1381  HA  VAL A  97      -0.317  -1.764  64.755  1.00 98.91           H  
ATOM   1382  HB  VAL A  97      -2.036  -1.416  66.452  1.00 98.91           H  
ATOM   1383 HG11 VAL A  97      -2.859  -3.665  66.623  1.00 98.91           H  
ATOM   1384 HG12 VAL A  97      -2.034  -3.490  65.082  1.00 98.91           H  
ATOM   1385 HG13 VAL A  97      -1.247  -4.346  66.407  1.00 98.91           H  
ATOM   1386 HG21 VAL A  97      -1.975  -2.517  68.684  1.00 98.91           H  
ATOM   1387 HG22 VAL A  97      -0.273  -2.890  68.453  1.00 98.91           H  
ATOM   1388 HG23 VAL A  97      -0.811  -1.215  68.574  1.00 98.91           H  
ATOM   1389  N   ALA A  98      -0.110   0.666  65.552  1.00 98.78           N  
ATOM   1390  CA  ALA A  98       0.160   2.064  65.859  1.00 98.78           C  
ATOM   1391  C   ALA A  98      -1.071   2.916  65.560  1.00 98.78           C  
ATOM   1392  O   ALA A  98      -1.788   2.664  64.587  1.00 98.78           O  
ATOM   1393  CB  ALA A  98       1.436   2.557  65.160  1.00 98.78           C  
ATOM   1394  H   ALA A  98      -0.758   0.490  64.798  1.00 98.78           H  
ATOM   1395  HA  ALA A  98       0.331   2.144  66.932  1.00 98.78           H  
ATOM   1396  HB1 ALA A  98       1.673   3.574  65.469  1.00 98.78           H  
ATOM   1397  HB2 ALA A  98       2.290   1.932  65.416  1.00 98.78           H  
ATOM   1398  HB3 ALA A  98       1.327   2.560  64.078  1.00 98.78           H  
ATOM   1399  N   GLY A  99      -1.313   3.921  66.404  1.00 98.05           N  
ATOM   1400  CA  GLY A  99      -2.398   4.888  66.290  1.00 98.05           C  
ATOM   1401  C   GLY A  99      -3.787   4.335  66.627  1.00 98.05           C  
ATOM   1402  O   GLY A  99      -4.779   5.004  66.341  1.00 98.05           O  
ATOM   1403  H   GLY A  99      -0.673   4.042  67.186  1.00 98.05           H  
ATOM   1404  HA3 GLY A  99      -2.417   5.299  65.279  1.00 98.05           H  
ATOM   1405  HA2 GLY A  99      -2.188   5.720  66.960  1.00 98.05           H  
ATOM   1406  N   VAL A 100      -3.880   3.121  67.187  1.00 98.60           N  
ATOM   1407  CA  VAL A 100      -5.144   2.451  67.507  1.00 98.60           C  
ATOM   1408  C   VAL A 100      -5.797   3.063  68.762  1.00 98.60           C  
ATOM   1409  O   VAL A 100      -5.107   3.377  69.732  1.00 98.60           O  
ATOM   1410  CB  VAL A 100      -4.978   0.914  67.686  1.00 98.60           C  
ATOM   1411  CG1 VAL A 100      -4.487   0.271  66.380  1.00 98.60           C  
ATOM   1412  CG2 VAL A 100      -4.119   0.460  68.883  1.00 98.60           C  
ATOM   1413  H   VAL A 100      -3.036   2.638  67.460  1.00 98.60           H  
ATOM   1414  HA  VAL A 100      -5.823   2.606  66.665  1.00 98.60           H  
ATOM   1415  HB  VAL A 100      -5.975   0.504  67.859  1.00 98.60           H  
ATOM   1416 HG11 VAL A 100      -4.417  -0.812  66.467  1.00 98.60           H  
ATOM   1417 HG12 VAL A 100      -5.177   0.490  65.566  1.00 98.60           H  
ATOM   1418 HG13 VAL A 100      -3.503   0.640  66.090  1.00 98.60           H  
ATOM   1419 HG21 VAL A 100      -4.012  -0.624  68.909  1.00 98.60           H  
ATOM   1420 HG22 VAL A 100      -3.114   0.870  68.829  1.00 98.60           H  
ATOM   1421 HG23 VAL A 100      -4.563   0.749  69.835  1.00 98.60           H  
ATOM   1422  N   LYS A 101      -7.118   3.263  68.678  1.00 98.47           N  
ATOM   1423  CA  LYS A 101      -7.912   4.070  69.602  1.00 98.47           C  
ATOM   1424  C   LYS A 101      -8.982   3.256  70.348  1.00 98.47           C  
ATOM   1425  O   LYS A 101      -9.644   3.838  71.207  1.00 98.47           O  
ATOM   1426  CB  LYS A 101      -8.595   5.202  68.798  1.00 98.47           C  
ATOM   1427  CG  LYS A 101      -7.611   6.163  68.111  1.00 98.47           C  
ATOM   1428  CD  LYS A 101      -8.292   7.420  67.551  1.00 98.47           C  
ATOM   1429  CE  LYS A 101      -7.265   8.430  67.021  1.00 98.47           C  
ATOM   1430  NZ  LYS A 101      -7.895   9.621  66.430  1.00 98.47           N1+
ATOM   1431  H   LYS A 101      -7.610   2.960  67.843  1.00 98.47           H  
ATOM   1432  HA  LYS A 101      -7.273   4.522  70.362  1.00 98.47           H  
ATOM   1433  HB3 LYS A 101      -9.228   5.786  69.465  1.00 98.47           H  
ATOM   1434  HB2 LYS A 101      -9.266   4.781  68.048  1.00 98.47           H  
ATOM   1435  HG3 LYS A 101      -7.113   5.642  67.294  1.00 98.47           H  
ATOM   1436  HG2 LYS A 101      -6.824   6.450  68.806  1.00 98.47           H  
ATOM   1437  HD3 LYS A 101      -8.898   7.886  68.331  1.00 98.47           H  
ATOM   1438  HD2 LYS A 101      -8.979   7.129  66.755  1.00 98.47           H  
ATOM   1439  HE3 LYS A 101      -6.619   7.965  66.275  1.00 98.47           H  
ATOM   1440  HE2 LYS A 101      -6.634   8.769  67.840  1.00 98.47           H  
ATOM   1441  HZ1 LYS A 101      -8.429  10.101  67.145  1.00 98.47           H  
ATOM   1442  HZ2 LYS A 101      -7.172  10.240  66.090  1.00 98.47           H  
ATOM   1443  HZ3 LYS A 101      -8.501   9.352  65.669  1.00 98.47           H  
ATOM   1444  N   HIS A 102      -9.176   1.969  70.002  1.00 98.79           N  
ATOM   1445  CA  HIS A 102     -10.295   1.159  70.502  1.00 98.79           C  
ATOM   1446  C   HIS A 102      -9.917  -0.280  70.892  1.00 98.79           C  
ATOM   1447  O   HIS A 102     -10.768  -0.966  71.451  1.00 98.79           O  
ATOM   1448  CB  HIS A 102     -11.453   1.180  69.479  1.00 98.79           C  
ATOM   1449  CG  HIS A 102     -11.990   2.557  69.173  1.00 98.79           C  
ATOM   1450  CD2 HIS A 102     -12.683   3.463  69.947  1.00 98.79           C  
ATOM   1451  ND1 HIS A 102     -11.811   3.176  67.949  1.00 98.79           N  
ATOM   1452  CE1 HIS A 102     -12.362   4.388  68.034  1.00 98.79           C  
ATOM   1453  NE2 HIS A 102     -12.911   4.633  69.218  1.00 98.79           N  
ATOM   1454  H   HIS A 102      -8.622   1.569  69.259  1.00 98.79           H  
ATOM   1455  HA  HIS A 102     -10.664   1.598  71.430  1.00 98.79           H  
ATOM   1456  HB3 HIS A 102     -12.290   0.586  69.844  1.00 98.79           H  
ATOM   1457  HB2 HIS A 102     -11.135   0.711  68.546  1.00 98.79           H  
ATOM   1458  HD2 HIS A 102     -13.009   3.374  70.971  1.00 98.79           H  
ATOM   1459  HD1 HIS A 102     -11.328   2.786  67.146  1.00 98.79           H  
ATOM   1460  HE1 HIS A 102     -12.359   5.099  67.221  1.00 98.79           H  
ATOM   1461  N   ILE A 103      -8.676  -0.725  70.632  1.00 98.86           N  
ATOM   1462  CA  ILE A 103      -8.198  -2.057  71.024  1.00 98.86           C  
ATOM   1463  C   ILE A 103      -7.758  -2.018  72.502  1.00 98.86           C  
ATOM   1464  O   ILE A 103      -6.835  -1.268  72.821  1.00 98.86           O  
ATOM   1465  CB  ILE A 103      -6.994  -2.515  70.145  1.00 98.86           C  
ATOM   1466  CG1 ILE A 103      -7.378  -2.573  68.648  1.00 98.86           C  
ATOM   1467  CG2 ILE A 103      -6.395  -3.872  70.581  1.00 98.86           C  
ATOM   1468  CD1 ILE A 103      -6.180  -2.757  67.706  1.00 98.86           C  
ATOM   1469  H   ILE A 103      -8.001  -0.116  70.194  1.00 98.86           H  
ATOM   1470  HA  ILE A 103      -9.004  -2.785  70.906  1.00 98.86           H  
ATOM   1471  HB  ILE A 103      -6.206  -1.766  70.248  1.00 98.86           H  
ATOM   1472 HG13 ILE A 103      -7.894  -1.661  68.354  1.00 98.86           H  
ATOM   1473 HG12 ILE A 103      -8.094  -3.380  68.486  1.00 98.86           H  
ATOM   1474 HG21 ILE A 103      -5.517  -4.122  69.990  1.00 98.86           H  
ATOM   1475 HG22 ILE A 103      -6.065  -3.868  71.617  1.00 98.86           H  
ATOM   1476 HG23 ILE A 103      -7.118  -4.680  70.467  1.00 98.86           H  
ATOM   1477 HD11 ILE A 103      -6.378  -2.314  66.730  1.00 98.86           H  
ATOM   1478 HD12 ILE A 103      -5.280  -2.296  68.105  1.00 98.86           H  
ATOM   1479 HD13 ILE A 103      -5.955  -3.809  67.553  1.00 98.86           H  
ATOM   1480  N   ARG A 104      -8.428  -2.810  73.364  1.00 98.85           N  
ATOM   1481  CA  ARG A 104      -8.209  -2.849  74.819  1.00 98.85           C  
ATOM   1482  C   ARG A 104      -6.760  -3.163  75.236  1.00 98.85           C  
ATOM   1483  O   ARG A 104      -6.244  -2.515  76.147  1.00 98.85           O  
ATOM   1484  CB  ARG A 104      -9.221  -3.811  75.488  1.00 98.85           C  
ATOM   1485  CG  ARG A 104      -9.048  -3.955  77.016  1.00 98.85           C  
ATOM   1486  CD  ARG A 104     -10.158  -4.771  77.692  1.00 98.85           C  
ATOM   1487  NE  ARG A 104      -9.957  -4.838  79.152  1.00 98.85           N  
ATOM   1488  CZ  ARG A 104     -10.883  -4.931  80.127  1.00 98.85           C  
ATOM   1489  NH1 ARG A 104     -12.198  -4.978  79.877  1.00 98.85           N  
ATOM   1490  NH2 ARG A 104     -10.476  -4.983  81.400  1.00 98.85           N1+
ATOM   1491  H   ARG A 104      -9.177  -3.395  73.018  1.00 98.85           H  
ATOM   1492  HA  ARG A 104      -8.437  -1.850  75.189  1.00 98.85           H  
ATOM   1493  HB3 ARG A 104      -9.136  -4.801  75.038  1.00 98.85           H  
ATOM   1494  HB2 ARG A 104     -10.231  -3.468  75.266  1.00 98.85           H  
ATOM   1495  HG3 ARG A 104      -8.944  -2.980  77.491  1.00 98.85           H  
ATOM   1496  HG2 ARG A 104      -8.108  -4.478  77.197  1.00 98.85           H  
ATOM   1497  HD3 ARG A 104     -10.100  -5.798  77.334  1.00 98.85           H  
ATOM   1498  HD2 ARG A 104     -11.139  -4.388  77.415  1.00 98.85           H  
ATOM   1499  HE  ARG A 104      -8.984  -4.852  79.441  1.00 98.85           H  
ATOM   1500 HH12 ARG A 104     -12.867  -5.048  80.628  1.00 98.85           H  
ATOM   1501 HH11 ARG A 104     -12.531  -5.037  78.921  1.00 98.85           H  
ATOM   1502 HH22 ARG A 104     -11.144  -5.069  82.152  1.00 98.85           H  
ATOM   1503 HH21 ARG A 104      -9.485  -4.948  81.621  1.00 98.85           H  
ATOM   1504  N   ASN A 105      -6.144  -4.141  74.556  1.00 98.93           N  
ATOM   1505  CA  ASN A 105      -4.773  -4.586  74.793  1.00 98.93           C  
ATOM   1506  C   ASN A 105      -4.030  -4.589  73.445  1.00 98.93           C  
ATOM   1507  O   ASN A 105      -4.069  -5.607  72.752  1.00 98.93           O  
ATOM   1508  CB  ASN A 105      -4.783  -5.990  75.445  1.00 98.93           C  
ATOM   1509  CG  ASN A 105      -5.403  -6.029  76.846  1.00 98.93           C  
ATOM   1510  ND2 ASN A 105      -4.801  -5.329  77.810  1.00 98.93           N  
ATOM   1511  OD1 ASN A 105      -6.413  -6.695  77.056  1.00 98.93           O  
ATOM   1512  H   ASN A 105      -6.643  -4.616  73.817  1.00 98.93           H  
ATOM   1513  HA  ASN A 105      -4.272  -3.911  75.487  1.00 98.93           H  
ATOM   1514  HB3 ASN A 105      -3.765  -6.370  75.526  1.00 98.93           H  
ATOM   1515  HB2 ASN A 105      -5.324  -6.690  74.808  1.00 98.93           H  
ATOM   1516 HD22 ASN A 105      -5.218  -5.299  78.733  1.00 98.93           H  
ATOM   1517 HD21 ASN A 105      -3.965  -4.793  77.624  1.00 98.93           H  
ATOM   1518  N   PRO A 106      -3.376  -3.457  73.083  1.00 98.92           N  
ATOM   1519  CA  PRO A 106      -2.565  -3.324  71.853  1.00 98.92           C  
ATOM   1520  C   PRO A 106      -1.523  -4.423  71.571  1.00 98.92           C  
ATOM   1521  O   PRO A 106      -1.304  -4.734  70.401  1.00 98.92           O  
ATOM   1522  CB  PRO A 106      -1.887  -1.956  72.014  1.00 98.92           C  
ATOM   1523  CG  PRO A 106      -2.866  -1.149  72.840  1.00 98.92           C  
ATOM   1524  CD  PRO A 106      -3.462  -2.174  73.787  1.00 98.92           C  
ATOM   1525  HA  PRO A 106      -3.264  -3.280  71.016  1.00 98.92           H  
ATOM   1526  HB3 PRO A 106      -1.655  -1.476  71.063  1.00 98.92           H  
ATOM   1527  HB2 PRO A 106      -0.957  -2.053  72.575  1.00 98.92           H  
ATOM   1528  HG3 PRO A 106      -3.645  -0.744  72.193  1.00 98.92           H  
ATOM   1529  HG2 PRO A 106      -2.394  -0.331  73.379  1.00 98.92           H  
ATOM   1530  HD2 PRO A 106      -2.878  -2.217  74.704  1.00 98.92           H  
ATOM   1531  HD3 PRO A 106      -4.481  -1.893  74.050  1.00 98.92           H  
ATOM   1532  N   ILE A 107      -0.918  -5.003  72.625  1.00 98.97           N  
ATOM   1533  CA  ILE A 107       0.071  -6.077  72.504  1.00 98.97           C  
ATOM   1534  C   ILE A 107      -0.525  -7.420  72.031  1.00 98.97           C  
ATOM   1535  O   ILE A 107       0.198  -8.189  71.401  1.00 98.97           O  
ATOM   1536  CB  ILE A 107       0.854  -6.307  73.834  1.00 98.97           C  
ATOM   1537  CG1 ILE A 107       2.212  -7.018  73.624  1.00 98.97           C  
ATOM   1538  CG2 ILE A 107       0.050  -7.045  74.929  1.00 98.97           C  
ATOM   1539  CD1 ILE A 107       3.149  -6.276  72.662  1.00 98.97           C  
ATOM   1540  H   ILE A 107      -1.106  -4.666  73.558  1.00 98.97           H  
ATOM   1541  HA  ILE A 107       0.767  -5.748  71.733  1.00 98.97           H  
ATOM   1542  HB  ILE A 107       1.083  -5.316  74.224  1.00 98.97           H  
ATOM   1543 HG13 ILE A 107       2.060  -8.038  73.268  1.00 98.97           H  
ATOM   1544 HG12 ILE A 107       2.717  -7.124  74.583  1.00 98.97           H  
ATOM   1545 HG21 ILE A 107       0.555  -6.984  75.893  1.00 98.97           H  
ATOM   1546 HG22 ILE A 107      -0.945  -6.620  75.051  1.00 98.97           H  
ATOM   1547 HG23 ILE A 107      -0.072  -8.105  74.704  1.00 98.97           H  
ATOM   1548 HD11 ILE A 107       4.184  -6.574  72.805  1.00 98.97           H  
ATOM   1549 HD12 ILE A 107       2.903  -6.488  71.623  1.00 98.97           H  
ATOM   1550 HD13 ILE A 107       3.097  -5.197  72.808  1.00 98.97           H  
ATOM   1551  N   LEU A 108      -1.821  -7.666  72.300  1.00 98.95           N  
ATOM   1552  CA  LEU A 108      -2.544  -8.837  71.797  1.00 98.95           C  
ATOM   1553  C   LEU A 108      -2.853  -8.721  70.296  1.00 98.95           C  
ATOM   1554  O   LEU A 108      -2.881  -9.748  69.622  1.00 98.95           O  
ATOM   1555  CB  LEU A 108      -3.846  -9.072  72.596  1.00 98.95           C  
ATOM   1556  CG  LEU A 108      -3.670  -9.336  74.109  1.00 98.95           C  
ATOM   1557  CD1 LEU A 108      -5.044  -9.533  74.784  1.00 98.95           C  
ATOM   1558  CD2 LEU A 108      -2.708 -10.502  74.419  1.00 98.95           C  
ATOM   1559  H   LEU A 108      -2.371  -6.981  72.798  1.00 98.95           H  
ATOM   1560  HA  LEU A 108      -1.899  -9.708  71.920  1.00 98.95           H  
ATOM   1561  HB3 LEU A 108      -4.369  -9.927  72.164  1.00 98.95           H  
ATOM   1562  HB2 LEU A 108      -4.512  -8.219  72.455  1.00 98.95           H  
ATOM   1563  HG  LEU A 108      -3.231  -8.439  74.544  1.00 98.95           H  
ATOM   1564 HD11 LEU A 108      -5.132  -8.913  75.675  1.00 98.95           H  
ATOM   1565 HD12 LEU A 108      -5.868  -9.260  74.124  1.00 98.95           H  
ATOM   1566 HD13 LEU A 108      -5.217 -10.565  75.090  1.00 98.95           H  
ATOM   1567 HD21 LEU A 108      -3.076 -11.150  75.214  1.00 98.95           H  
ATOM   1568 HD22 LEU A 108      -2.533 -11.138  73.551  1.00 98.95           H  
ATOM   1569 HD23 LEU A 108      -1.743 -10.116  74.747  1.00 98.95           H  
ATOM   1570  N   ALA A 109      -3.050  -7.487  69.794  1.00 98.94           N  
ATOM   1571  CA  ALA A 109      -3.223  -7.202  68.369  1.00 98.94           C  
ATOM   1572  C   ALA A 109      -1.899  -7.250  67.596  1.00 98.94           C  
ATOM   1573  O   ALA A 109      -1.901  -7.707  66.456  1.00 98.94           O  
ATOM   1574  CB  ALA A 109      -3.938  -5.859  68.190  1.00 98.94           C  
ATOM   1575  H   ALA A 109      -3.013  -6.687  70.410  1.00 98.94           H  
ATOM   1576  HA  ALA A 109      -3.862  -7.970  67.935  1.00 98.94           H  
ATOM   1577  HB1 ALA A 109      -4.082  -5.629  67.133  1.00 98.94           H  
ATOM   1578  HB2 ALA A 109      -4.927  -5.891  68.646  1.00 98.94           H  
ATOM   1579  HB3 ALA A 109      -3.385  -5.036  68.644  1.00 98.94           H  
ATOM   1580  N   ALA A 110      -0.792  -6.844  68.242  1.00 98.96           N  
ATOM   1581  CA  ALA A 110       0.567  -7.021  67.734  1.00 98.96           C  
ATOM   1582  C   ALA A 110       0.982  -8.505  67.681  1.00 98.96           C  
ATOM   1583  O   ALA A 110       1.603  -8.915  66.704  1.00 98.96           O  
ATOM   1584  CB  ALA A 110       1.534  -6.200  68.596  1.00 98.96           C  
ATOM   1585  H   ALA A 110      -0.876  -6.449  69.169  1.00 98.96           H  
ATOM   1586  HA  ALA A 110       0.603  -6.624  66.718  1.00 98.96           H  
ATOM   1587  HB1 ALA A 110       2.550  -6.270  68.214  1.00 98.96           H  
ATOM   1588  HB2 ALA A 110       1.261  -5.143  68.602  1.00 98.96           H  
ATOM   1589  HB3 ALA A 110       1.548  -6.547  69.628  1.00 98.96           H  
ATOM   1590  N   ARG A 111       0.593  -9.293  68.700  1.00 98.95           N  
ATOM   1591  CA  ARG A 111       0.802 -10.743  68.773  1.00 98.95           C  
ATOM   1592  C   ARG A 111      -0.036 -11.515  67.738  1.00 98.95           C  
ATOM   1593  O   ARG A 111       0.454 -12.501  67.191  1.00 98.95           O  
ATOM   1594  CB  ARG A 111       0.542 -11.211  70.225  1.00 98.95           C  
ATOM   1595  CG  ARG A 111       0.679 -12.722  70.500  1.00 98.95           C  
ATOM   1596  CD  ARG A 111       2.100 -13.281  70.303  1.00 98.95           C  
ATOM   1597  NE  ARG A 111       2.123 -14.749  70.410  1.00 98.95           N  
ATOM   1598  CZ  ARG A 111       2.242 -15.523  71.505  1.00 98.95           C  
ATOM   1599  NH1 ARG A 111       2.374 -15.025  72.741  1.00 98.95           N  
ATOM   1600  NH2 ARG A 111       2.220 -16.852  71.358  1.00 98.95           N1+
ATOM   1601  H   ARG A 111       0.108  -8.878  69.485  1.00 98.95           H  
ATOM   1602  HA  ARG A 111       1.847 -10.935  68.531  1.00 98.95           H  
ATOM   1603  HB3 ARG A 111      -0.467 -10.917  70.510  1.00 98.95           H  
ATOM   1604  HB2 ARG A 111       1.209 -10.672  70.900  1.00 98.95           H  
ATOM   1605  HG3 ARG A 111      -0.064 -13.309  69.956  1.00 98.95           H  
ATOM   1606  HG2 ARG A 111       0.422 -12.848  71.553  1.00 98.95           H  
ATOM   1607  HD3 ARG A 111       2.742 -12.907  71.098  1.00 98.95           H  
ATOM   1608  HD2 ARG A 111       2.555 -12.946  69.372  1.00 98.95           H  
ATOM   1609  HE  ARG A 111       1.944 -15.233  69.540  1.00 98.95           H  
ATOM   1610 HH12 ARG A 111       2.470 -15.657  73.525  1.00 98.95           H  
ATOM   1611 HH11 ARG A 111       2.396 -14.025  72.894  1.00 98.95           H  
ATOM   1612 HH22 ARG A 111       2.330 -17.456  72.165  1.00 98.95           H  
ATOM   1613 HH21 ARG A 111       2.055 -17.261  70.445  1.00 98.95           H  
ATOM   1614  N   ALA A 112      -1.258 -11.033  67.457  1.00 98.87           N  
ATOM   1615  CA  ALA A 112      -2.136 -11.581  66.426  1.00 98.87           C  
ATOM   1616  C   ALA A 112      -1.652 -11.275  64.997  1.00 98.87           C  
ATOM   1617  O   ALA A 112      -1.881 -12.100  64.119  1.00 98.87           O  
ATOM   1618  CB  ALA A 112      -3.566 -11.075  66.649  1.00 98.87           C  
ATOM   1619  H   ALA A 112      -1.611 -10.234  67.966  1.00 98.87           H  
ATOM   1620  HA  ALA A 112      -2.148 -12.666  66.543  1.00 98.87           H  
ATOM   1621  HB1 ALA A 112      -4.251 -11.535  65.939  1.00 98.87           H  
ATOM   1622  HB2 ALA A 112      -3.924 -11.331  67.647  1.00 98.87           H  
ATOM   1623  HB3 ALA A 112      -3.637  -9.993  66.537  1.00 98.87           H  
ATOM   1624  N   ILE A 113      -0.971 -10.134  64.784  1.00 98.58           N  
ATOM   1625  CA  ILE A 113      -0.326  -9.785  63.511  1.00 98.58           C  
ATOM   1626  C   ILE A 113       0.922 -10.651  63.236  1.00 98.58           C  
ATOM   1627  O   ILE A 113       1.143 -11.022  62.083  1.00 98.58           O  
ATOM   1628  CB  ILE A 113       0.018  -8.261  63.440  1.00 98.58           C  
ATOM   1629  CG1 ILE A 113      -1.286  -7.452  63.271  1.00 98.58           C  
ATOM   1630  CG2 ILE A 113       1.026  -7.832  62.347  1.00 98.58           C  
ATOM   1631  CD1 ILE A 113      -1.154  -5.960  63.580  1.00 98.58           C  
ATOM   1632  H   ILE A 113      -0.841  -9.482  65.545  1.00 98.58           H  
ATOM   1633  HA  ILE A 113      -1.039 -10.001  62.713  1.00 98.58           H  
ATOM   1634  HB  ILE A 113       0.456  -7.985  64.399  1.00 98.58           H  
ATOM   1635 HG13 ILE A 113      -2.057  -7.848  63.925  1.00 98.58           H  
ATOM   1636 HG12 ILE A 113      -1.668  -7.582  62.258  1.00 98.58           H  
ATOM   1637 HG21 ILE A 113       1.249  -6.767  62.406  1.00 98.58           H  
ATOM   1638 HG22 ILE A 113       1.982  -8.345  62.430  1.00 98.58           H  
ATOM   1639 HG23 ILE A 113       0.635  -8.025  61.348  1.00 98.58           H  
ATOM   1640 HD11 ILE A 113      -2.138  -5.504  63.692  1.00 98.58           H  
ATOM   1641 HD12 ILE A 113      -0.607  -5.800  64.508  1.00 98.58           H  
ATOM   1642 HD13 ILE A 113      -0.637  -5.434  62.778  1.00 98.58           H  
ATOM   1643  N   LEU A 114       1.674 -10.995  64.298  1.00 98.44           N  
ATOM   1644  CA  LEU A 114       2.838 -11.886  64.265  1.00 98.44           C  
ATOM   1645  C   LEU A 114       2.477 -13.321  63.824  1.00 98.44           C  
ATOM   1646  O   LEU A 114       3.235 -13.915  63.056  1.00 98.44           O  
ATOM   1647  CB  LEU A 114       3.538 -11.828  65.651  1.00 98.44           C  
ATOM   1648  CG  LEU A 114       4.907 -12.541  65.784  1.00 98.44           C  
ATOM   1649  CD1 LEU A 114       5.707 -11.962  66.963  1.00 98.44           C  
ATOM   1650  CD2 LEU A 114       4.808 -14.074  65.934  1.00 98.44           C  
ATOM   1651  H   LEU A 114       1.420 -10.641  65.210  1.00 98.44           H  
ATOM   1652  HA  LEU A 114       3.527 -11.482  63.523  1.00 98.44           H  
ATOM   1653  HB3 LEU A 114       2.872 -12.187  66.434  1.00 98.44           H  
ATOM   1654  HB2 LEU A 114       3.695 -10.772  65.877  1.00 98.44           H  
ATOM   1655  HG  LEU A 114       5.478 -12.321  64.883  1.00 98.44           H  
ATOM   1656 HD11 LEU A 114       6.689 -12.429  67.043  1.00 98.44           H  
ATOM   1657 HD12 LEU A 114       5.868 -10.892  66.844  1.00 98.44           H  
ATOM   1658 HD13 LEU A 114       5.189 -12.120  67.909  1.00 98.44           H  
ATOM   1659 HD21 LEU A 114       5.403 -14.447  66.768  1.00 98.44           H  
ATOM   1660 HD22 LEU A 114       3.785 -14.402  66.109  1.00 98.44           H  
ATOM   1661 HD23 LEU A 114       5.165 -14.580  65.037  1.00 98.44           H  
ATOM   1662  N   GLU A 115       1.338 -13.839  64.319  1.00 98.17           N  
ATOM   1663  CA  GLU A 115       0.904 -15.225  64.129  1.00 98.17           C  
ATOM   1664  C   GLU A 115      -0.084 -15.429  62.970  1.00 98.17           C  
ATOM   1665  O   GLU A 115       0.018 -16.447  62.285  1.00 98.17           O  
ATOM   1666  CB  GLU A 115       0.258 -15.739  65.430  1.00 98.17           C  
ATOM   1667  CG  GLU A 115       1.239 -15.839  66.611  1.00 98.17           C  
ATOM   1668  CD  GLU A 115       0.598 -16.462  67.855  1.00 98.17           C  
ATOM   1669  OE1 GLU A 115       1.186 -17.439  68.368  1.00 98.17           O  
ATOM   1670  OE2 GLU A 115      -0.440 -15.931  68.309  1.00 98.17           O1-
ATOM   1671  H   GLU A 115       0.776 -13.282  64.948  1.00 98.17           H  
ATOM   1672  HA  GLU A 115       1.775 -15.851  63.922  1.00 98.17           H  
ATOM   1673  HB3 GLU A 115      -0.187 -16.721  65.257  1.00 98.17           H  
ATOM   1674  HB2 GLU A 115      -0.569 -15.079  65.702  1.00 98.17           H  
ATOM   1675  HG3 GLU A 115       1.610 -14.851  66.882  1.00 98.17           H  
ATOM   1676  HG2 GLU A 115       2.113 -16.420  66.310  1.00 98.17           H  
ATOM   1677  N   HIS A 116      -1.052 -14.511  62.812  1.00 97.22           N  
ATOM   1678  CA  HIS A 116      -2.251 -14.703  61.984  1.00 97.22           C  
ATOM   1679  C   HIS A 116      -2.340 -13.704  60.817  1.00 97.22           C  
ATOM   1680  O   HIS A 116      -3.439 -13.475  60.311  1.00 97.22           O  
ATOM   1681  CB  HIS A 116      -3.519 -14.648  62.872  1.00 97.22           C  
ATOM   1682  CG  HIS A 116      -3.476 -15.451  64.150  1.00 97.22           C  
ATOM   1683  CD2 HIS A 116      -3.739 -15.097  65.455  1.00 97.22           C  
ATOM   1684  ND1 HIS A 116      -3.116 -16.788  64.193  1.00 97.22           N  
ATOM   1685  CE1 HIS A 116      -3.172 -17.169  65.472  1.00 97.22           C  
ATOM   1686  NE2 HIS A 116      -3.547 -16.196  66.293  1.00 97.22           N  
ATOM   1687  H   HIS A 116      -1.066 -13.692  63.406  1.00 97.22           H  
ATOM   1688  HA  HIS A 116      -2.226 -15.693  61.526  1.00 97.22           H  
ATOM   1689  HB3 HIS A 116      -4.380 -14.999  62.303  1.00 97.22           H  
ATOM   1690  HB2 HIS A 116      -3.744 -13.616  63.143  1.00 97.22           H  
ATOM   1691  HD2 HIS A 116      -4.051 -14.142  65.852  1.00 97.22           H  
ATOM   1692  HD1 HIS A 116      -2.847 -17.363  63.408  1.00 97.22           H  
ATOM   1693  HE1 HIS A 116      -2.932 -18.168  65.807  1.00 97.22           H  
ATOM   1694  N   SER A 117      -1.196 -13.149  60.385  1.00 93.54           N  
ATOM   1695  CA  SER A 117      -1.104 -12.294  59.201  1.00 93.54           C  
ATOM   1696  C   SER A 117       0.286 -12.449  58.550  1.00 93.54           C  
ATOM   1697  O   SER A 117       1.247 -12.765  59.254  1.00 93.54           O  
ATOM   1698  CB  SER A 117      -1.479 -10.831  59.572  1.00 93.54           C  
ATOM   1699  OG  SER A 117      -0.371  -9.986  59.814  1.00 93.54           O  
ATOM   1700  H   SER A 117      -0.321 -13.371  60.840  1.00 93.54           H  
ATOM   1701  HA  SER A 117      -1.849 -12.667  58.498  1.00 93.54           H  
ATOM   1702  HB3 SER A 117      -2.126 -10.800  60.447  1.00 93.54           H  
ATOM   1703  HB2 SER A 117      -2.053 -10.382  58.762  1.00 93.54           H  
ATOM   1704  HG  SER A 117       0.127 -10.334  60.563  1.00 93.54           H  
ATOM   1705  N   PRO A 118       0.385 -12.168  57.229  1.00 93.15           N  
ATOM   1706  CA  PRO A 118       1.685 -12.083  56.542  1.00 93.15           C  
ATOM   1707  C   PRO A 118       2.460 -10.777  56.819  1.00 93.15           C  
ATOM   1708  O   PRO A 118       3.596 -10.670  56.362  1.00 93.15           O  
ATOM   1709  CB  PRO A 118       1.292 -12.201  55.061  1.00 93.15           C  
ATOM   1710  CG  PRO A 118      -0.064 -11.519  54.982  1.00 93.15           C  
ATOM   1711  CD  PRO A 118      -0.723 -11.904  56.304  1.00 93.15           C  
ATOM   1712  HA  PRO A 118       2.329 -12.921  56.817  1.00 93.15           H  
ATOM   1713  HB3 PRO A 118       1.190 -13.255  54.797  1.00 93.15           H  
ATOM   1714  HB2 PRO A 118       2.018 -11.764  54.373  1.00 93.15           H  
ATOM   1715  HG3 PRO A 118      -0.648 -11.806  54.107  1.00 93.15           H  
ATOM   1716  HG2 PRO A 118       0.077 -10.438  54.948  1.00 93.15           H  
ATOM   1717  HD2 PRO A 118      -1.391 -11.115  56.648  1.00 93.15           H  
ATOM   1718  HD3 PRO A 118      -1.302 -12.820  56.181  1.00 93.15           H  
ATOM   1719  N   HIS A 119       1.834  -9.818  57.526  1.00 96.19           N  
ATOM   1720  CA  HIS A 119       2.350  -8.478  57.793  1.00 96.19           C  
ATOM   1721  C   HIS A 119       3.099  -8.393  59.131  1.00 96.19           C  
ATOM   1722  O   HIS A 119       2.901  -9.230  60.011  1.00 96.19           O  
ATOM   1723  CB  HIS A 119       1.180  -7.471  57.742  1.00 96.19           C  
ATOM   1724  CG  HIS A 119       0.414  -7.473  56.439  1.00 96.19           C  
ATOM   1725  CD2 HIS A 119      -0.937  -7.493  56.169  1.00 96.19           C  
ATOM   1726  ND1 HIS A 119       1.039  -7.499  55.203  1.00 96.19           N  
ATOM   1727  CE1 HIS A 119       0.082  -7.530  54.274  1.00 96.19           C  
ATOM   1728  NE2 HIS A 119      -1.143  -7.522  54.787  1.00 96.19           N  
ATOM   1729  H   HIS A 119       0.914 -10.005  57.901  1.00 96.19           H  
ATOM   1730  HA  HIS A 119       3.047  -8.209  57.005  1.00 96.19           H  
ATOM   1731  HB3 HIS A 119       1.550  -6.457  57.903  1.00 96.19           H  
ATOM   1732  HB2 HIS A 119       0.477  -7.668  58.553  1.00 96.19           H  
ATOM   1733  HD2 HIS A 119      -1.770  -7.491  56.856  1.00 96.19           H  
ATOM   1734  HD1 HIS A 119       2.039  -7.495  55.037  1.00 96.19           H  
ATOM   1735  HE1 HIS A 119       0.284  -7.553  53.213  1.00 96.19           H  
ATOM   1736  N   VAL A 120       3.939  -7.352  59.239  1.00 98.53           N  
ATOM   1737  CA  VAL A 120       4.732  -7.013  60.423  1.00 98.53           C  
ATOM   1738  C   VAL A 120       4.241  -5.708  61.087  1.00 98.53           C  
ATOM   1739  O   VAL A 120       4.547  -5.498  62.260  1.00 98.53           O  
ATOM   1740  CB  VAL A 120       6.244  -6.910  60.044  1.00 98.53           C  
ATOM   1741  CG1 VAL A 120       7.168  -6.121  61.000  1.00 98.53           C  
ATOM   1742  CG2 VAL A 120       6.837  -8.311  59.820  1.00 98.53           C  
ATOM   1743  H   VAL A 120       4.046  -6.732  58.450  1.00 98.53           H  
ATOM   1744  HA  VAL A 120       4.620  -7.795  61.173  1.00 98.53           H  
ATOM   1745  HB  VAL A 120       6.292  -6.407  59.081  1.00 98.53           H  
ATOM   1746 HG11 VAL A 120       8.212  -6.207  60.697  1.00 98.53           H  
ATOM   1747 HG12 VAL A 120       6.936  -5.055  61.006  1.00 98.53           H  
ATOM   1748 HG13 VAL A 120       7.092  -6.490  62.023  1.00 98.53           H  
ATOM   1749 HG21 VAL A 120       7.845  -8.249  59.413  1.00 98.53           H  
ATOM   1750 HG22 VAL A 120       6.892  -8.873  60.751  1.00 98.53           H  
ATOM   1751 HG23 VAL A 120       6.237  -8.893  59.120  1.00 98.53           H  
ATOM   1752  N   MET A 121       3.466  -4.873  60.371  1.00 98.77           N  
ATOM   1753  CA  MET A 121       2.899  -3.644  60.922  1.00 98.77           C  
ATOM   1754  C   MET A 121       1.611  -3.252  60.186  1.00 98.77           C  
ATOM   1755  O   MET A 121       1.625  -3.105  58.963  1.00 98.77           O  
ATOM   1756  CB  MET A 121       3.962  -2.520  60.934  1.00 98.77           C  
ATOM   1757  CG  MET A 121       3.508  -1.218  61.618  1.00 98.77           C  
ATOM   1758  SD  MET A 121       4.854  -0.025  61.851  1.00 98.77           S  
ATOM   1759  CE  MET A 121       3.925   1.354  62.564  1.00 98.77           C  
ATOM   1760  H   MET A 121       3.225  -5.087  59.414  1.00 98.77           H  
ATOM   1761  HA  MET A 121       2.627  -3.846  61.959  1.00 98.77           H  
ATOM   1762  HB3 MET A 121       4.271  -2.298  59.911  1.00 98.77           H  
ATOM   1763  HB2 MET A 121       4.862  -2.873  61.440  1.00 98.77           H  
ATOM   1764  HG3 MET A 121       3.085  -1.443  62.598  1.00 98.77           H  
ATOM   1765  HG2 MET A 121       2.716  -0.738  61.043  1.00 98.77           H  
ATOM   1766  HE1 MET A 121       4.598   2.163  62.847  1.00 98.77           H  
ATOM   1767  HE2 MET A 121       3.212   1.742  61.839  1.00 98.77           H  
ATOM   1768  HE3 MET A 121       3.383   1.026  63.450  1.00 98.77           H  
ATOM   1769  N   LEU A 122       0.543  -3.047  60.973  1.00 98.44           N  
ATOM   1770  CA  LEU A 122      -0.705  -2.390  60.580  1.00 98.44           C  
ATOM   1771  C   LEU A 122      -0.861  -1.117  61.433  1.00 98.44           C  
ATOM   1772  O   LEU A 122      -0.179  -0.975  62.449  1.00 98.44           O  
ATOM   1773  CB  LEU A 122      -1.900  -3.347  60.804  1.00 98.44           C  
ATOM   1774  CG  LEU A 122      -1.894  -4.628  59.936  1.00 98.44           C  
ATOM   1775  CD1 LEU A 122      -3.051  -5.567  60.334  1.00 98.44           C  
ATOM   1776  CD2 LEU A 122      -1.903  -4.329  58.423  1.00 98.44           C  
ATOM   1777  H   LEU A 122       0.642  -3.199  61.968  1.00 98.44           H  
ATOM   1778  HA  LEU A 122      -0.663  -2.084  59.534  1.00 98.44           H  
ATOM   1779  HB3 LEU A 122      -2.832  -2.813  60.609  1.00 98.44           H  
ATOM   1780  HB2 LEU A 122      -1.935  -3.623  61.859  1.00 98.44           H  
ATOM   1781  HG  LEU A 122      -0.973  -5.169  60.157  1.00 98.44           H  
ATOM   1782 HD11 LEU A 122      -2.717  -6.604  60.371  1.00 98.44           H  
ATOM   1783 HD12 LEU A 122      -3.456  -5.324  61.317  1.00 98.44           H  
ATOM   1784 HD13 LEU A 122      -3.883  -5.519  59.631  1.00 98.44           H  
ATOM   1785 HD21 LEU A 122      -2.583  -4.977  57.871  1.00 98.44           H  
ATOM   1786 HD22 LEU A 122      -2.203  -3.302  58.212  1.00 98.44           H  
ATOM   1787 HD23 LEU A 122      -0.910  -4.478  57.997  1.00 98.44           H  
ATOM   1788  N   THR A 123      -1.741  -0.198  61.006  1.00 98.30           N  
ATOM   1789  CA  THR A 123      -1.963   1.085  61.679  1.00 98.30           C  
ATOM   1790  C   THR A 123      -3.430   1.539  61.556  1.00 98.30           C  
ATOM   1791  O   THR A 123      -4.127   1.136  60.623  1.00 98.30           O  
ATOM   1792  CB  THR A 123      -1.055   2.219  61.107  1.00 98.30           C  
ATOM   1793  CG2 THR A 123       0.448   1.911  61.137  1.00 98.30           C  
ATOM   1794  OG1 THR A 123      -1.408   2.599  59.788  1.00 98.30           O  
ATOM   1795  H   THR A 123      -2.276  -0.354  60.163  1.00 98.30           H  
ATOM   1796  HA  THR A 123      -1.758   0.962  62.742  1.00 98.30           H  
ATOM   1797  HB  THR A 123      -1.202   3.106  61.725  1.00 98.30           H  
ATOM   1798 HG21 THR A 123       1.032   2.788  60.858  1.00 98.30           H  
ATOM   1799 HG22 THR A 123       0.762   1.608  62.134  1.00 98.30           H  
ATOM   1800 HG23 THR A 123       0.711   1.106  60.451  1.00 98.30           H  
ATOM   1801  HG1 THR A 123      -1.193   1.871  59.197  1.00 98.30           H  
ATOM   1802  N   GLY A 124      -3.842   2.400  62.505  1.00 96.02           N  
ATOM   1803  CA  GLY A 124      -5.128   3.101  62.552  1.00 96.02           C  
ATOM   1804  C   GLY A 124      -6.323   2.141  62.507  1.00 96.02           C  
ATOM   1805  O   GLY A 124      -6.311   1.096  63.158  1.00 96.02           O  
ATOM   1806  H   GLY A 124      -3.188   2.643  63.239  1.00 96.02           H  
ATOM   1807  HA3 GLY A 124      -5.175   3.813  61.726  1.00 96.02           H  
ATOM   1808  HA2 GLY A 124      -5.177   3.678  63.476  1.00 96.02           H  
ATOM   1809  N   ASP A 125      -7.349   2.521  61.728  1.00 95.06           N  
ATOM   1810  CA  ASP A 125      -8.586   1.762  61.493  1.00 95.06           C  
ATOM   1811  C   ASP A 125      -8.349   0.357  60.910  1.00 95.06           C  
ATOM   1812  O   ASP A 125      -9.107  -0.550  61.238  1.00 95.06           O  
ATOM   1813  CB  ASP A 125      -9.599   2.508  60.582  1.00 95.06           C  
ATOM   1814  CG  ASP A 125      -9.937   3.967  60.943  1.00 95.06           C  
ATOM   1815  OD1 ASP A 125      -9.760   4.361  62.118  1.00 95.06           O  
ATOM   1816  OD2 ASP A 125     -10.483   4.647  60.047  1.00 95.06           O1-
ATOM   1817  H   ASP A 125      -7.301   3.414  61.259  1.00 95.06           H  
ATOM   1818  HA  ASP A 125      -9.054   1.624  62.470  1.00 95.06           H  
ATOM   1819  HB3 ASP A 125     -10.543   1.960  60.576  1.00 95.06           H  
ATOM   1820  HB2 ASP A 125      -9.226   2.503  59.555  1.00 95.06           H  
ATOM   1821  N   GLY A 126      -7.298   0.190  60.089  1.00 95.14           N  
ATOM   1822  CA  GLY A 126      -6.941  -1.080  59.459  1.00 95.14           C  
ATOM   1823  C   GLY A 126      -6.390  -2.106  60.463  1.00 95.14           C  
ATOM   1824  O   GLY A 126      -6.598  -3.306  60.277  1.00 95.14           O  
ATOM   1825  H   GLY A 126      -6.706   0.983  59.887  1.00 95.14           H  
ATOM   1826  HA3 GLY A 126      -6.174  -0.863  58.724  1.00 95.14           H  
ATOM   1827  HA2 GLY A 126      -7.798  -1.494  58.925  1.00 95.14           H  
ATOM   1828  N   ALA A 127      -5.735  -1.640  61.542  1.00 97.81           N  
ATOM   1829  CA  ALA A 127      -5.323  -2.465  62.678  1.00 97.81           C  
ATOM   1830  C   ALA A 127      -6.498  -2.843  63.599  1.00 97.81           C  
ATOM   1831  O   ALA A 127      -6.462  -3.930  64.175  1.00 97.81           O  
ATOM   1832  CB  ALA A 127      -4.217  -1.745  63.463  1.00 97.81           C  
ATOM   1833  H   ALA A 127      -5.598  -0.643  61.642  1.00 97.81           H  
ATOM   1834  HA  ALA A 127      -4.899  -3.396  62.296  1.00 97.81           H  
ATOM   1835  HB1 ALA A 127      -3.991  -2.258  64.398  1.00 97.81           H  
ATOM   1836  HB2 ALA A 127      -3.295  -1.701  62.888  1.00 97.81           H  
ATOM   1837  HB3 ALA A 127      -4.498  -0.722  63.703  1.00 97.81           H  
ATOM   1838  N   GLU A 128      -7.519  -1.970  63.703  1.00 98.13           N  
ATOM   1839  CA  GLU A 128      -8.755  -2.226  64.451  1.00 98.13           C  
ATOM   1840  C   GLU A 128      -9.680  -3.231  63.749  1.00 98.13           C  
ATOM   1841  O   GLU A 128     -10.243  -4.086  64.431  1.00 98.13           O  
ATOM   1842  CB  GLU A 128      -9.521  -0.922  64.726  1.00 98.13           C  
ATOM   1843  CG  GLU A 128      -8.745   0.090  65.593  1.00 98.13           C  
ATOM   1844  CD  GLU A 128      -9.517   1.374  65.931  1.00 98.13           C  
ATOM   1845  OE1 GLU A 128      -8.876   2.253  66.543  1.00 98.13           O  
ATOM   1846  OE2 GLU A 128     -10.722   1.477  65.611  1.00 98.13           O1-
ATOM   1847  H   GLU A 128      -7.475  -1.090  63.207  1.00 98.13           H  
ATOM   1848  HA  GLU A 128      -8.480  -2.655  65.416  1.00 98.13           H  
ATOM   1849  HB3 GLU A 128     -10.463  -1.169  65.219  1.00 98.13           H  
ATOM   1850  HB2 GLU A 128      -9.793  -0.450  63.781  1.00 98.13           H  
ATOM   1851  HG3 GLU A 128      -7.815   0.368  65.100  1.00 98.13           H  
ATOM   1852  HG2 GLU A 128      -8.461  -0.386  66.530  1.00 98.13           H  
ATOM   1853  N   ASP A 129      -9.799  -3.130  62.412  1.00 97.24           N  
ATOM   1854  CA  ASP A 129     -10.530  -4.075  61.558  1.00 97.24           C  
ATOM   1855  C   ASP A 129      -9.933  -5.486  61.635  1.00 97.24           C  
ATOM   1856  O   ASP A 129     -10.693  -6.443  61.778  1.00 97.24           O  
ATOM   1857  CB  ASP A 129     -10.628  -3.633  60.074  1.00 97.24           C  
ATOM   1858  CG  ASP A 129     -11.336  -2.296  59.789  1.00 97.24           C  
ATOM   1859  OD1 ASP A 129     -12.132  -1.835  60.639  1.00 97.24           O  
ATOM   1860  OD2 ASP A 129     -11.158  -1.810  58.650  1.00 97.24           O1-
ATOM   1861  H   ASP A 129      -9.353  -2.357  61.933  1.00 97.24           H  
ATOM   1862  HA  ASP A 129     -11.544  -4.143  61.958  1.00 97.24           H  
ATOM   1863  HB3 ASP A 129     -11.146  -4.402  59.497  1.00 97.24           H  
ATOM   1864  HB2 ASP A 129      -9.619  -3.559  59.662  1.00 97.24           H  
ATOM   1865  N   PHE A 130      -8.591  -5.581  61.605  1.00 97.39           N  
ATOM   1866  CA  PHE A 130      -7.856  -6.827  61.815  1.00 97.39           C  
ATOM   1867  C   PHE A 130      -8.064  -7.417  63.223  1.00 97.39           C  
ATOM   1868  O   PHE A 130      -8.307  -8.615  63.333  1.00 97.39           O  
ATOM   1869  CB  PHE A 130      -6.365  -6.638  61.460  1.00 97.39           C  
ATOM   1870  CG  PHE A 130      -5.501  -7.870  61.682  1.00 97.39           C  
ATOM   1871  CD1 PHE A 130      -4.864  -8.085  62.923  1.00 97.39           C  
ATOM   1872  CD2 PHE A 130      -5.507  -8.910  60.728  1.00 97.39           C  
ATOM   1873  CE1 PHE A 130      -4.225  -9.290  63.174  1.00 97.39           C  
ATOM   1874  CE2 PHE A 130      -4.850 -10.104  60.995  1.00 97.39           C  
ATOM   1875  CZ  PHE A 130      -4.211 -10.291  62.213  1.00 97.39           C  
ATOM   1876  H   PHE A 130      -8.036  -4.746  61.479  1.00 97.39           H  
ATOM   1877  HA  PHE A 130      -8.262  -7.554  61.108  1.00 97.39           H  
ATOM   1878  HB3 PHE A 130      -5.945  -5.802  62.022  1.00 97.39           H  
ATOM   1879  HB2 PHE A 130      -6.284  -6.361  60.408  1.00 97.39           H  
ATOM   1880  HD1 PHE A 130      -4.893  -7.324  63.689  1.00 97.39           H  
ATOM   1881  HD2 PHE A 130      -6.034  -8.787  59.792  1.00 97.39           H  
ATOM   1882  HE1 PHE A 130      -3.748  -9.453  64.127  1.00 97.39           H  
ATOM   1883  HE2 PHE A 130      -4.849 -10.896  60.260  1.00 97.39           H  
ATOM   1884  HZ  PHE A 130      -3.714 -11.228  62.417  1.00 97.39           H  
ATOM   1885  N   ALA A 131      -7.993  -6.572  64.266  1.00 98.41           N  
ATOM   1886  CA  ALA A 131      -8.195  -6.969  65.661  1.00 98.41           C  
ATOM   1887  C   ALA A 131      -9.611  -7.488  65.961  1.00 98.41           C  
ATOM   1888  O   ALA A 131      -9.742  -8.448  66.719  1.00 98.41           O  
ATOM   1889  CB  ALA A 131      -7.832  -5.793  66.574  1.00 98.41           C  
ATOM   1890  H   ALA A 131      -7.784  -5.596  64.106  1.00 98.41           H  
ATOM   1891  HA  ALA A 131      -7.499  -7.782  65.875  1.00 98.41           H  
ATOM   1892  HB1 ALA A 131      -8.028  -6.014  67.623  1.00 98.41           H  
ATOM   1893  HB2 ALA A 131      -6.772  -5.566  66.478  1.00 98.41           H  
ATOM   1894  HB3 ALA A 131      -8.394  -4.895  66.318  1.00 98.41           H  
ATOM   1895  N   GLU A 132     -10.630  -6.881  65.330  1.00 98.03           N  
ATOM   1896  CA  GLU A 132     -12.031  -7.296  65.409  1.00 98.03           C  
ATOM   1897  C   GLU A 132     -12.312  -8.631  64.688  1.00 98.03           C  
ATOM   1898  O   GLU A 132     -13.102  -9.424  65.200  1.00 98.03           O  
ATOM   1899  CB  GLU A 132     -12.924  -6.124  64.947  1.00 98.03           C  
ATOM   1900  CG  GLU A 132     -14.442  -6.428  64.905  1.00 98.03           C  
ATOM   1901  CD  GLU A 132     -15.360  -5.214  64.678  1.00 98.03           C  
ATOM   1902  OE1 GLU A 132     -16.579  -5.461  64.543  1.00 98.03           O  
ATOM   1903  OE2 GLU A 132     -14.866  -4.064  64.655  1.00 98.03           O1-
ATOM   1904  H   GLU A 132     -10.440  -6.080  64.742  1.00 98.03           H  
ATOM   1905  HA  GLU A 132     -12.255  -7.465  66.465  1.00 98.03           H  
ATOM   1906  HB3 GLU A 132     -12.597  -5.780  63.964  1.00 98.03           H  
ATOM   1907  HB2 GLU A 132     -12.743  -5.292  65.630  1.00 98.03           H  
ATOM   1908  HG3 GLU A 132     -14.738  -6.896  65.845  1.00 98.03           H  
ATOM   1909  HG2 GLU A 132     -14.648  -7.156  64.120  1.00 98.03           H  
ATOM   1910  N   GLN A 133     -11.615  -8.887  63.564  1.00 96.98           N  
ATOM   1911  CA  GLN A 133     -11.604 -10.179  62.863  1.00 96.98           C  
ATOM   1912  C   GLN A 133     -10.960 -11.309  63.691  1.00 96.98           C  
ATOM   1913  O   GLN A 133     -11.435 -12.443  63.631  1.00 96.98           O  
ATOM   1914  CB  GLN A 133     -10.897 -10.037  61.499  1.00 96.98           C  
ATOM   1915  CG  GLN A 133     -11.708  -9.249  60.453  1.00 96.98           C  
ATOM   1916  CD  GLN A 133     -10.851  -8.810  59.260  1.00 96.98           C  
ATOM   1917  NE2 GLN A 133     -11.177  -7.658  58.672  1.00 96.98           N  
ATOM   1918  OE1 GLN A 133      -9.918  -9.504  58.859  1.00 96.98           O  
ATOM   1919  H   GLN A 133     -10.995  -8.178  63.196  1.00 96.98           H  
ATOM   1920  HA  GLN A 133     -12.641 -10.466  62.681  1.00 96.98           H  
ATOM   1921  HB3 GLN A 133     -10.677 -11.025  61.088  1.00 96.98           H  
ATOM   1922  HB2 GLN A 133      -9.929  -9.560  61.646  1.00 96.98           H  
ATOM   1923  HG3 GLN A 133     -12.155  -8.366  60.909  1.00 96.98           H  
ATOM   1924  HG2 GLN A 133     -12.537  -9.856  60.089  1.00 96.98           H  
ATOM   1925 HE22 GLN A 133     -10.647  -7.327  57.878  1.00 96.98           H  
ATOM   1926 HE21 GLN A 133     -11.942  -7.102  59.025  1.00 96.98           H  
ATOM   1927  N   GLN A 134      -9.922 -10.965  64.474  1.00 97.90           N  
ATOM   1928  CA  GLN A 134      -9.246 -11.846  65.431  1.00 97.90           C  
ATOM   1929  C   GLN A 134      -9.981 -11.971  66.785  1.00 97.90           C  
ATOM   1930  O   GLN A 134      -9.497 -12.692  67.656  1.00 97.90           O  
ATOM   1931  CB  GLN A 134      -7.787 -11.363  65.613  1.00 97.90           C  
ATOM   1932  CG  GLN A 134      -6.911 -11.457  64.343  1.00 97.90           C  
ATOM   1933  CD  GLN A 134      -6.730 -12.872  63.790  1.00 97.90           C  
ATOM   1934  NE2 GLN A 134      -6.634 -12.991  62.465  1.00 97.90           N  
ATOM   1935  OE1 GLN A 134      -6.652 -13.841  64.541  1.00 97.90           O  
ATOM   1936  H   GLN A 134      -9.584 -10.013  64.442  1.00 97.90           H  
ATOM   1937  HA  GLN A 134      -9.230 -12.855  65.018  1.00 97.90           H  
ATOM   1938  HB3 GLN A 134      -7.300 -11.926  66.411  1.00 97.90           H  
ATOM   1939  HB2 GLN A 134      -7.791 -10.326  65.953  1.00 97.90           H  
ATOM   1940  HG3 GLN A 134      -5.927 -11.046  64.554  1.00 97.90           H  
ATOM   1941  HG2 GLN A 134      -7.327 -10.839  63.551  1.00 97.90           H  
ATOM   1942 HE22 GLN A 134      -6.498 -13.900  62.047  1.00 97.90           H  
ATOM   1943 HE21 GLN A 134      -6.686 -12.175  61.872  1.00 97.90           H  
ATOM   1944  N   ARG A 135     -11.138 -11.296  66.930  1.00 98.14           N  
ATOM   1945  CA  ARG A 135     -12.058 -11.337  68.075  1.00 98.14           C  
ATOM   1946  C   ARG A 135     -11.482 -10.749  69.379  1.00 98.14           C  
ATOM   1947  O   ARG A 135     -11.933 -11.118  70.464  1.00 98.14           O  
ATOM   1948  CB  ARG A 135     -12.653 -12.753  68.278  1.00 98.14           C  
ATOM   1949  CG  ARG A 135     -13.259 -13.377  67.010  1.00 98.14           C  
ATOM   1950  CD  ARG A 135     -13.893 -14.746  67.297  1.00 98.14           C  
ATOM   1951  NE  ARG A 135     -14.295 -15.437  66.061  1.00 98.14           N  
ATOM   1952  CZ  ARG A 135     -14.750 -16.700  65.950  1.00 98.14           C  
ATOM   1953  NH1 ARG A 135     -14.897 -17.504  67.016  1.00 98.14           N  
ATOM   1954  NH2 ARG A 135     -15.067 -17.169  64.737  1.00 98.14           N1+
ATOM   1955  H   ARG A 135     -11.451 -10.721  66.159  1.00 98.14           H  
ATOM   1956  HA  ARG A 135     -12.881 -10.677  67.800  1.00 98.14           H  
ATOM   1957  HB3 ARG A 135     -13.429 -12.712  69.043  1.00 98.14           H  
ATOM   1958  HB2 ARG A 135     -11.884 -13.421  68.669  1.00 98.14           H  
ATOM   1959  HG3 ARG A 135     -12.552 -13.435  66.181  1.00 98.14           H  
ATOM   1960  HG2 ARG A 135     -14.048 -12.695  66.688  1.00 98.14           H  
ATOM   1961  HD3 ARG A 135     -14.830 -14.577  67.829  1.00 98.14           H  
ATOM   1962  HD2 ARG A 135     -13.268 -15.356  67.949  1.00 98.14           H  
ATOM   1963  HE  ARG A 135     -14.209 -14.889  65.217  1.00 98.14           H  
ATOM   1964 HH12 ARG A 135     -15.238 -18.448  66.909  1.00 98.14           H  
ATOM   1965 HH11 ARG A 135     -14.661 -17.163  67.937  1.00 98.14           H  
ATOM   1966 HH22 ARG A 135     -15.409 -18.113  64.625  1.00 98.14           H  
ATOM   1967 HH21 ARG A 135     -14.963 -16.585  63.920  1.00 98.14           H  
ATOM   1968  N   LEU A 136     -10.515  -9.826  69.253  1.00 98.73           N  
ATOM   1969  CA  LEU A 136      -9.929  -9.079  70.364  1.00 98.73           C  
ATOM   1970  C   LEU A 136     -10.917  -8.012  70.854  1.00 98.73           C  
ATOM   1971  O   LEU A 136     -11.602  -7.399  70.032  1.00 98.73           O  
ATOM   1972  CB  LEU A 136      -8.607  -8.432  69.903  1.00 98.73           C  
ATOM   1973  CG  LEU A 136      -7.549  -9.444  69.410  1.00 98.73           C  
ATOM   1974  CD1 LEU A 136      -6.349  -8.715  68.797  1.00 98.73           C  
ATOM   1975  CD2 LEU A 136      -7.105 -10.433  70.505  1.00 98.73           C  
ATOM   1976  H   LEU A 136     -10.208  -9.555  68.327  1.00 98.73           H  
ATOM   1977  HA  LEU A 136      -9.725  -9.771  71.183  1.00 98.73           H  
ATOM   1978  HB3 LEU A 136      -8.183  -7.845  70.719  1.00 98.73           H  
ATOM   1979  HB2 LEU A 136      -8.825  -7.717  69.110  1.00 98.73           H  
ATOM   1980  HG  LEU A 136      -7.988 -10.025  68.598  1.00 98.73           H  
ATOM   1981 HD11 LEU A 136      -5.883  -9.318  68.017  1.00 98.73           H  
ATOM   1982 HD12 LEU A 136      -6.627  -7.762  68.351  1.00 98.73           H  
ATOM   1983 HD13 LEU A 136      -5.601  -8.504  69.557  1.00 98.73           H  
ATOM   1984 HD21 LEU A 136      -6.026 -10.591  70.501  1.00 98.73           H  
ATOM   1985 HD22 LEU A 136      -7.377 -10.090  71.504  1.00 98.73           H  
ATOM   1986 HD23 LEU A 136      -7.570 -11.407  70.353  1.00 98.73           H  
ATOM   1987  N   GLU A 137     -10.980  -7.831  72.184  1.00 98.65           N  
ATOM   1988  CA  GLU A 137     -11.955  -6.968  72.848  1.00 98.65           C  
ATOM   1989  C   GLU A 137     -11.825  -5.490  72.444  1.00 98.65           C  
ATOM   1990  O   GLU A 137     -10.806  -4.861  72.736  1.00 98.65           O  
ATOM   1991  CB  GLU A 137     -11.900  -7.182  74.376  1.00 98.65           C  
ATOM   1992  CG  GLU A 137     -12.895  -6.291  75.160  1.00 98.65           C  
ATOM   1993  CD  GLU A 137     -13.032  -6.589  76.660  1.00 98.65           C  
ATOM   1994  OE1 GLU A 137     -13.838  -5.869  77.287  1.00 98.65           O  
ATOM   1995  OE2 GLU A 137     -12.335  -7.492  77.176  1.00 98.65           O1-
ATOM   1996  H   GLU A 137     -10.376  -8.366  72.791  1.00 98.65           H  
ATOM   1997  HA  GLU A 137     -12.938  -7.316  72.524  1.00 98.65           H  
ATOM   1998  HB3 GLU A 137     -10.885  -7.008  74.738  1.00 98.65           H  
ATOM   1999  HB2 GLU A 137     -12.120  -8.232  74.579  1.00 98.65           H  
ATOM   2000  HG3 GLU A 137     -13.885  -6.380  74.711  1.00 98.65           H  
ATOM   2001  HG2 GLU A 137     -12.607  -5.244  75.064  1.00 98.65           H  
ATOM   2002  N   ARG A 138     -12.884  -4.982  71.795  1.00 98.57           N  
ATOM   2003  CA  ARG A 138     -13.026  -3.580  71.436  1.00 98.57           C  
ATOM   2004  C   ARG A 138     -13.735  -2.830  72.574  1.00 98.57           C  
ATOM   2005  O   ARG A 138     -14.752  -3.302  73.083  1.00 98.57           O  
ATOM   2006  CB  ARG A 138     -13.767  -3.465  70.087  1.00 98.57           C  
ATOM   2007  CG  ARG A 138     -13.804  -2.030  69.533  1.00 98.57           C  
ATOM   2008  CD  ARG A 138     -14.361  -1.938  68.104  1.00 98.57           C  
ATOM   2009  NE  ARG A 138     -14.502  -0.535  67.677  1.00 98.57           N  
ATOM   2010  CZ  ARG A 138     -14.735  -0.073  66.434  1.00 98.57           C  
ATOM   2011  NH1 ARG A 138     -14.902  -0.887  65.379  1.00 98.57           N  
ATOM   2012  NH2 ARG A 138     -14.798   1.251  66.243  1.00 98.57           N1+
ATOM   2013  H   ARG A 138     -13.677  -5.574  71.593  1.00 98.57           H  
ATOM   2014  HA  ARG A 138     -12.029  -3.162  71.294  1.00 98.57           H  
ATOM   2015  HB3 ARG A 138     -14.784  -3.848  70.184  1.00 98.57           H  
ATOM   2016  HB2 ARG A 138     -13.271  -4.105  69.356  1.00 98.57           H  
ATOM   2017  HG3 ARG A 138     -12.762  -1.710  69.493  1.00 98.57           H  
ATOM   2018  HG2 ARG A 138     -14.306  -1.331  70.205  1.00 98.57           H  
ATOM   2019  HD3 ARG A 138     -15.273  -2.522  67.970  1.00 98.57           H  
ATOM   2020  HD2 ARG A 138     -13.615  -2.364  67.431  1.00 98.57           H  
ATOM   2021  HE  ARG A 138     -14.399   0.147  68.415  1.00 98.57           H  
ATOM   2022 HH12 ARG A 138     -15.055  -0.511  64.455  1.00 98.57           H  
ATOM   2023 HH11 ARG A 138     -14.853  -1.894  65.489  1.00 98.57           H  
ATOM   2024 HH22 ARG A 138     -14.951   1.626  65.318  1.00 98.57           H  
ATOM   2025 HH21 ARG A 138     -14.666   1.886  67.016  1.00 98.57           H  
ATOM   2026  N   VAL A 139     -13.172  -1.671  72.931  1.00 98.76           N  
ATOM   2027  CA  VAL A 139     -13.667  -0.753  73.953  1.00 98.76           C  
ATOM   2028  C   VAL A 139     -13.719   0.671  73.377  1.00 98.76           C  
ATOM   2029  O   VAL A 139     -13.049   0.964  72.386  1.00 98.76           O  
ATOM   2030  CB  VAL A 139     -12.726  -0.742  75.198  1.00 98.76           C  
ATOM   2031  CG1 VAL A 139     -12.807  -2.060  75.984  1.00 98.76           C  
ATOM   2032  CG2 VAL A 139     -11.258  -0.375  74.893  1.00 98.76           C  
ATOM   2033  H   VAL A 139     -12.341  -1.358  72.444  1.00 98.76           H  
ATOM   2034  HA  VAL A 139     -14.678  -1.029  74.260  1.00 98.76           H  
ATOM   2035  HB  VAL A 139     -13.093   0.025  75.882  1.00 98.76           H  
ATOM   2036 HG11 VAL A 139     -12.184  -2.027  76.879  1.00 98.76           H  
ATOM   2037 HG12 VAL A 139     -13.829  -2.265  76.303  1.00 98.76           H  
ATOM   2038 HG13 VAL A 139     -12.477  -2.904  75.380  1.00 98.76           H  
ATOM   2039 HG21 VAL A 139     -10.654  -0.398  75.800  1.00 98.76           H  
ATOM   2040 HG22 VAL A 139     -10.806  -1.077  74.192  1.00 98.76           H  
ATOM   2041 HG23 VAL A 139     -11.161   0.626  74.473  1.00 98.76           H  
ATOM   2042  N   GLU A 140     -14.491   1.548  74.038  1.00 98.53           N  
ATOM   2043  CA  GLU A 140     -14.480   2.991  73.787  1.00 98.53           C  
ATOM   2044  C   GLU A 140     -13.156   3.616  74.256  1.00 98.53           C  
ATOM   2045  O   GLU A 140     -12.503   3.069  75.145  1.00 98.53           O  
ATOM   2046  CB  GLU A 140     -15.686   3.648  74.495  1.00 98.53           C  
ATOM   2047  CG  GLU A 140     -17.067   3.072  74.095  1.00 98.53           C  
ATOM   2048  CD  GLU A 140     -17.413   3.156  72.597  1.00 98.53           C  
ATOM   2049  OE1 GLU A 140     -18.082   2.212  72.120  1.00 98.53           O  
ATOM   2050  OE2 GLU A 140     -17.019   4.151  71.947  1.00 98.53           O1-
ATOM   2051  H   GLU A 140     -15.030   1.242  74.834  1.00 98.53           H  
ATOM   2052  HA  GLU A 140     -14.561   3.152  72.711  1.00 98.53           H  
ATOM   2053  HB3 GLU A 140     -15.679   4.723  74.308  1.00 98.53           H  
ATOM   2054  HB2 GLU A 140     -15.570   3.547  75.575  1.00 98.53           H  
ATOM   2055  HG3 GLU A 140     -17.844   3.610  74.640  1.00 98.53           H  
ATOM   2056  HG2 GLU A 140     -17.139   2.036  74.429  1.00 98.53           H  
ATOM   2057  N   ASN A 141     -12.786   4.757  73.654  1.00 98.36           N  
ATOM   2058  CA  ASN A 141     -11.541   5.478  73.943  1.00 98.36           C  
ATOM   2059  C   ASN A 141     -11.417   5.939  75.414  1.00 98.36           C  
ATOM   2060  O   ASN A 141     -10.314   5.929  75.959  1.00 98.36           O  
ATOM   2061  CB  ASN A 141     -11.416   6.661  72.960  1.00 98.36           C  
ATOM   2062  CG  ASN A 141      -9.996   7.220  72.883  1.00 98.36           C  
ATOM   2063  ND2 ASN A 141      -9.137   6.590  72.081  1.00 98.36           N  
ATOM   2064  OD1 ASN A 141      -9.681   8.205  73.543  1.00 98.36           O  
ATOM   2065  H   ASN A 141     -13.383   5.164  72.947  1.00 98.36           H  
ATOM   2066  HA  ASN A 141     -10.705   4.794  73.778  1.00 98.36           H  
ATOM   2067  HB3 ASN A 141     -12.119   7.456  73.215  1.00 98.36           H  
ATOM   2068  HB2 ASN A 141     -11.684   6.331  71.955  1.00 98.36           H  
ATOM   2069 HD22 ASN A 141      -8.184   6.911  71.972  1.00 98.36           H  
ATOM   2070 HD21 ASN A 141      -9.431   5.758  71.585  1.00 98.36           H  
ATOM   2071  N   GLU A 142     -12.559   6.269  76.037  1.00 98.29           N  
ATOM   2072  CA  GLU A 142     -12.701   6.674  77.434  1.00 98.29           C  
ATOM   2073  C   GLU A 142     -12.413   5.564  78.468  1.00 98.29           C  
ATOM   2074  O   GLU A 142     -12.270   5.891  79.646  1.00 98.29           O  
ATOM   2075  CB  GLU A 142     -14.094   7.310  77.658  1.00 98.29           C  
ATOM   2076  CG  GLU A 142     -14.311   8.669  76.942  1.00 98.29           C  
ATOM   2077  CD  GLU A 142     -14.664   8.648  75.442  1.00 98.29           C  
ATOM   2078  OE1 GLU A 142     -14.571   9.739  74.839  1.00 98.29           O  
ATOM   2079  OE2 GLU A 142     -15.028   7.573  74.911  1.00 98.29           O1-
ATOM   2080  H   GLU A 142     -13.418   6.281  75.501  1.00 98.29           H  
ATOM   2081  HA  GLU A 142     -11.955   7.448  77.616  1.00 98.29           H  
ATOM   2082  HB3 GLU A 142     -14.244   7.475  78.726  1.00 98.29           H  
ATOM   2083  HB2 GLU A 142     -14.875   6.601  77.377  1.00 98.29           H  
ATOM   2084  HG3 GLU A 142     -13.431   9.297  77.092  1.00 98.29           H  
ATOM   2085  HG2 GLU A 142     -15.129   9.189  77.443  1.00 98.29           H  
ATOM   2086  N   PHE A 143     -12.280   4.294  78.036  1.00 98.54           N  
ATOM   2087  CA  PHE A 143     -11.765   3.195  78.864  1.00 98.54           C  
ATOM   2088  C   PHE A 143     -10.298   3.409  79.292  1.00 98.54           C  
ATOM   2089  O   PHE A 143      -9.924   3.009  80.395  1.00 98.54           O  
ATOM   2090  CB  PHE A 143     -11.969   1.844  78.134  1.00 98.54           C  
ATOM   2091  CG  PHE A 143     -11.378   0.617  78.813  1.00 98.54           C  
ATOM   2092  CD1 PHE A 143     -10.058   0.214  78.521  1.00 98.54           C  
ATOM   2093  CD2 PHE A 143     -12.066  -0.017  79.869  1.00 98.54           C  
ATOM   2094  CE1 PHE A 143      -9.464  -0.814  79.237  1.00 98.54           C  
ATOM   2095  CE2 PHE A 143     -11.458  -1.052  80.570  1.00 98.54           C  
ATOM   2096  CZ  PHE A 143     -10.163  -1.445  80.257  1.00 98.54           C  
ATOM   2097  H   PHE A 143     -12.420   4.087  77.056  1.00 98.54           H  
ATOM   2098  HA  PHE A 143     -12.359   3.166  79.780  1.00 98.54           H  
ATOM   2099  HB3 PHE A 143     -11.537   1.899  77.135  1.00 98.54           H  
ATOM   2100  HB2 PHE A 143     -13.036   1.671  77.995  1.00 98.54           H  
ATOM   2101  HD1 PHE A 143      -9.503   0.721  77.750  1.00 98.54           H  
ATOM   2102  HD2 PHE A 143     -13.060   0.306  80.140  1.00 98.54           H  
ATOM   2103  HE1 PHE A 143      -8.451  -1.115  79.010  1.00 98.54           H  
ATOM   2104  HE2 PHE A 143     -11.990  -1.542  81.372  1.00 98.54           H  
ATOM   2105  HZ  PHE A 143      -9.690  -2.238  80.816  1.00 98.54           H  
ATOM   2106  N   PHE A 144      -9.506   4.040  78.407  1.00 98.64           N  
ATOM   2107  CA  PHE A 144      -8.079   4.292  78.599  1.00 98.64           C  
ATOM   2108  C   PHE A 144      -7.787   5.508  79.496  1.00 98.64           C  
ATOM   2109  O   PHE A 144      -6.675   5.609  80.017  1.00 98.64           O  
ATOM   2110  CB  PHE A 144      -7.400   4.445  77.224  1.00 98.64           C  
ATOM   2111  CG  PHE A 144      -7.657   3.288  76.273  1.00 98.64           C  
ATOM   2112  CD1 PHE A 144      -7.356   1.966  76.660  1.00 98.64           C  
ATOM   2113  CD2 PHE A 144      -8.217   3.520  75.000  1.00 98.64           C  
ATOM   2114  CE1 PHE A 144      -7.635   0.910  75.807  1.00 98.64           C  
ATOM   2115  CE2 PHE A 144      -8.511   2.447  74.173  1.00 98.64           C  
ATOM   2116  CZ  PHE A 144      -8.228   1.150  74.576  1.00 98.64           C  
ATOM   2117  H   PHE A 144      -9.894   4.354  77.527  1.00 98.64           H  
ATOM   2118  HA  PHE A 144      -7.667   3.417  79.089  1.00 98.64           H  
ATOM   2119  HB3 PHE A 144      -6.322   4.558  77.346  1.00 98.64           H  
ATOM   2120  HB2 PHE A 144      -7.745   5.362  76.749  1.00 98.64           H  
ATOM   2121  HD1 PHE A 144      -6.945   1.762  77.634  1.00 98.64           H  
ATOM   2122  HD2 PHE A 144      -8.444   4.525  74.674  1.00 98.64           H  
ATOM   2123  HE1 PHE A 144      -7.412  -0.097  76.121  1.00 98.64           H  
ATOM   2124  HE2 PHE A 144      -8.972   2.612  73.215  1.00 98.64           H  
ATOM   2125  HZ  PHE A 144      -8.481   0.330  73.925  1.00 98.64           H  
ATOM   2126  N   SER A 145      -8.785   6.394  79.655  1.00 98.07           N  
ATOM   2127  CA  SER A 145      -8.714   7.632  80.425  1.00 98.07           C  
ATOM   2128  C   SER A 145      -8.610   7.382  81.936  1.00 98.07           C  
ATOM   2129  O   SER A 145      -9.250   6.468  82.457  1.00 98.07           O  
ATOM   2130  CB  SER A 145      -9.972   8.476  80.136  1.00 98.07           C  
ATOM   2131  OG  SER A 145     -10.032   8.857  78.778  1.00 98.07           O  
ATOM   2132  H   SER A 145      -9.667   6.223  79.193  1.00 98.07           H  
ATOM   2133  HA  SER A 145      -7.828   8.186  80.109  1.00 98.07           H  
ATOM   2134  HB3 SER A 145      -9.976   9.382  80.742  1.00 98.07           H  
ATOM   2135  HB2 SER A 145     -10.879   7.931  80.393  1.00 98.07           H  
ATOM   2136  HG  SER A 145      -9.187   9.238  78.521  1.00 98.07           H  
ATOM   2137  N   THR A 146      -7.851   8.260  82.605  1.00 96.64           N  
ATOM   2138  CA  THR A 146      -7.811   8.403  84.060  1.00 96.64           C  
ATOM   2139  C   THR A 146      -7.709   9.917  84.382  1.00 96.64           C  
ATOM   2140  O   THR A 146      -7.142  10.656  83.570  1.00 96.64           O  
ATOM   2141  CB  THR A 146      -6.597   7.663  84.698  1.00 96.64           C  
ATOM   2142  CG2 THR A 146      -6.516   6.165  84.358  1.00 96.64           C  
ATOM   2143  OG1 THR A 146      -5.359   8.269  84.387  1.00 96.64           O  
ATOM   2144  H   THR A 146      -7.362   8.982  82.095  1.00 96.64           H  
ATOM   2145  HA  THR A 146      -8.733   7.985  84.459  1.00 96.64           H  
ATOM   2146  HB  THR A 146      -6.698   7.734  85.782  1.00 96.64           H  
ATOM   2147 HG21 THR A 146      -5.690   5.688  84.885  1.00 96.64           H  
ATOM   2148 HG22 THR A 146      -7.432   5.649  84.646  1.00 96.64           H  
ATOM   2149 HG23 THR A 146      -6.363   5.998  83.291  1.00 96.64           H  
ATOM   2150  HG1 THR A 146      -5.151   8.069  83.471  1.00 96.64           H  
ATOM   2151  N   PRO A 147      -8.232  10.365  85.553  1.00 95.24           N  
ATOM   2152  CA  PRO A 147      -8.122  11.776  85.989  1.00 95.24           C  
ATOM   2153  C   PRO A 147      -6.691  12.333  86.107  1.00 95.24           C  
ATOM   2154  O   PRO A 147      -6.492  13.519  85.850  1.00 95.24           O  
ATOM   2155  CB  PRO A 147      -8.830  11.807  87.356  1.00 95.24           C  
ATOM   2156  CG  PRO A 147      -9.774  10.620  87.330  1.00 95.24           C  
ATOM   2157  CD  PRO A 147      -9.005   9.584  86.522  1.00 95.24           C  
ATOM   2158  HA  PRO A 147      -8.685  12.381  85.277  1.00 95.24           H  
ATOM   2159  HB3 PRO A 147      -9.353  12.746  87.535  1.00 95.24           H  
ATOM   2160  HB2 PRO A 147      -8.114  11.672  88.169  1.00 95.24           H  
ATOM   2161  HG3 PRO A 147     -10.683  10.897  86.794  1.00 95.24           H  
ATOM   2162  HG2 PRO A 147     -10.061  10.272  88.323  1.00 95.24           H  
ATOM   2163  HD2 PRO A 147      -8.316   9.029  87.160  1.00 95.24           H  
ATOM   2164  HD3 PRO A 147      -9.712   8.883  86.081  1.00 95.24           H  
ATOM   2165  N   GLU A 148      -5.734  11.467  86.481  1.00 91.07           N  
ATOM   2166  CA  GLU A 148      -4.321  11.795  86.666  1.00 91.07           C  
ATOM   2167  C   GLU A 148      -3.605  12.146  85.351  1.00 91.07           C  
ATOM   2168  O   GLU A 148      -2.859  13.123  85.326  1.00 91.07           O  
ATOM   2169  CB  GLU A 148      -3.620  10.637  87.404  1.00 91.07           C  
ATOM   2170  CG  GLU A 148      -4.192  10.393  88.821  1.00 91.07           C  
ATOM   2171  CD  GLU A 148      -3.519   9.238  89.575  1.00 91.07           C  
ATOM   2172  OE1 GLU A 148      -3.135   9.462  90.745  1.00 91.07           O  
ATOM   2173  OE2 GLU A 148      -3.406   8.137  88.990  1.00 91.07           O1-
ATOM   2174  H   GLU A 148      -5.986  10.508  86.676  1.00 91.07           H  
ATOM   2175  HA  GLU A 148      -4.269  12.680  87.305  1.00 91.07           H  
ATOM   2176  HB3 GLU A 148      -2.551  10.841  87.478  1.00 91.07           H  
ATOM   2177  HB2 GLU A 148      -3.713   9.729  86.806  1.00 91.07           H  
ATOM   2178  HG3 GLU A 148      -5.258  10.165  88.764  1.00 91.07           H  
ATOM   2179  HG2 GLU A 148      -4.112  11.313  89.403  1.00 91.07           H  
ATOM   2180  N   ARG A 149      -3.876  11.383  84.278  1.00 92.68           N  
ATOM   2181  CA  ARG A 149      -3.365  11.654  82.930  1.00 92.68           C  
ATOM   2182  C   ARG A 149      -4.058  12.850  82.254  1.00 92.68           C  
ATOM   2183  O   ARG A 149      -3.429  13.502  81.421  1.00 92.68           O  
ATOM   2184  CB  ARG A 149      -3.488  10.388  82.055  1.00 92.68           C  
ATOM   2185  CG  ARG A 149      -2.670   9.176  82.538  1.00 92.68           C  
ATOM   2186  CD  ARG A 149      -1.179   9.468  82.760  1.00 92.68           C  
ATOM   2187  NE  ARG A 149      -0.424   8.236  83.030  1.00 92.68           N  
ATOM   2188  CZ  ARG A 149       0.877   8.119  83.349  1.00 92.68           C  
ATOM   2189  NH1 ARG A 149       1.700   9.175  83.414  1.00 92.68           N  
ATOM   2190  NH2 ARG A 149       1.362   6.901  83.612  1.00 92.68           N1+
ATOM   2191  H   ARG A 149      -4.505  10.597  84.371  1.00 92.68           H  
ATOM   2192  HA  ARG A 149      -2.311  11.921  83.009  1.00 92.68           H  
ATOM   2193  HB3 ARG A 149      -3.168  10.622  81.039  1.00 92.68           H  
ATOM   2194  HB2 ARG A 149      -4.536  10.097  81.975  1.00 92.68           H  
ATOM   2195  HG3 ARG A 149      -2.829   8.304  81.904  1.00 92.68           H  
ATOM   2196  HG2 ARG A 149      -3.075   8.904  83.510  1.00 92.68           H  
ATOM   2197  HD3 ARG A 149      -1.086  10.036  83.685  1.00 92.68           H  
ATOM   2198  HD2 ARG A 149      -0.753  10.080  81.968  1.00 92.68           H  
ATOM   2199  HE  ARG A 149      -0.954   7.381  82.920  1.00 92.68           H  
ATOM   2200 HH12 ARG A 149       2.674   9.058  83.650  1.00 92.68           H  
ATOM   2201 HH11 ARG A 149       1.351  10.102  83.203  1.00 92.68           H  
ATOM   2202 HH22 ARG A 149       2.329   6.777  83.874  1.00 92.68           H  
ATOM   2203 HH21 ARG A 149       0.754   6.095  83.580  1.00 92.68           H  
ATOM   2204  N   PHE A 150      -5.319  13.132  82.624  1.00 93.94           N  
ATOM   2205  CA  PHE A 150      -6.083  14.268  82.107  1.00 93.94           C  
ATOM   2206  C   PHE A 150      -5.654  15.602  82.753  1.00 93.94           C  
ATOM   2207  O   PHE A 150      -5.707  16.636  82.087  1.00 93.94           O  
ATOM   2208  CB  PHE A 150      -7.588  13.982  82.280  1.00 93.94           C  
ATOM   2209  CG  PHE A 150      -8.517  14.961  81.583  1.00 93.94           C  
ATOM   2210  CD1 PHE A 150      -9.450  15.718  82.321  1.00 93.94           C  
ATOM   2211  CD2 PHE A 150      -8.456  15.120  80.181  1.00 93.94           C  
ATOM   2212  CE1 PHE A 150     -10.303  16.595  81.664  1.00 93.94           C  
ATOM   2213  CE2 PHE A 150      -9.305  16.015  79.546  1.00 93.94           C  
ATOM   2214  CZ  PHE A 150     -10.226  16.748  80.284  1.00 93.94           C  
ATOM   2215  H   PHE A 150      -5.784  12.548  83.306  1.00 93.94           H  
ATOM   2216  HA  PHE A 150      -5.877  14.344  81.038  1.00 93.94           H  
ATOM   2217  HB3 PHE A 150      -7.836  13.931  83.341  1.00 93.94           H  
ATOM   2218  HB2 PHE A 150      -7.818  12.994  81.880  1.00 93.94           H  
ATOM   2219  HD1 PHE A 150      -9.515  15.610  83.394  1.00 93.94           H  
ATOM   2220  HD2 PHE A 150      -7.752  14.546  79.596  1.00 93.94           H  
ATOM   2221  HE1 PHE A 150     -11.027  17.164  82.227  1.00 93.94           H  
ATOM   2222  HE2 PHE A 150      -9.254  16.134  78.473  1.00 93.94           H  
ATOM   2223  HZ  PHE A 150     -10.889  17.436  79.782  1.00 93.94           H  
ATOM   2224  N   ALA A 151      -5.183  15.547  84.012  1.00 91.56           N  
ATOM   2225  CA  ALA A 151      -4.549  16.661  84.716  1.00 91.56           C  
ATOM   2226  C   ALA A 151      -3.151  16.993  84.162  1.00 91.56           C  
ATOM   2227  O   ALA A 151      -2.792  18.169  84.122  1.00 91.56           O  
ATOM   2228  CB  ALA A 151      -4.481  16.335  86.215  1.00 91.56           C  
ATOM   2229  H   ALA A 151      -5.203  14.666  84.508  1.00 91.56           H  
ATOM   2230  HA  ALA A 151      -5.178  17.545  84.591  1.00 91.56           H  
ATOM   2231  HB1 ALA A 151      -4.030  17.153  86.778  1.00 91.56           H  
ATOM   2232  HB2 ALA A 151      -5.478  16.169  86.625  1.00 91.56           H  
ATOM   2233  HB3 ALA A 151      -3.893  15.436  86.406  1.00 91.56           H  
ATOM   2234  N   GLN A 152      -2.412  15.964  83.708  1.00 87.54           N  
ATOM   2235  CA  GLN A 152      -1.127  16.098  83.013  1.00 87.54           C  
ATOM   2236  C   GLN A 152      -1.258  16.748  81.625  1.00 87.54           C  
ATOM   2237  O   GLN A 152      -0.374  17.515  81.247  1.00 87.54           O  
ATOM   2238  CB  GLN A 152      -0.437  14.724  82.914  1.00 87.54           C  
ATOM   2239  CG  GLN A 152       0.111  14.219  84.262  1.00 87.54           C  
ATOM   2240  CD  GLN A 152       0.461  12.729  84.243  1.00 87.54           C  
ATOM   2241  NE2 GLN A 152       0.437  12.092  85.415  1.00 87.54           N  
ATOM   2242  OE1 GLN A 152       0.763  12.157  83.196  1.00 87.54           O  
ATOM   2243  H   GLN A 152      -2.770  15.023  83.798  1.00 87.54           H  
ATOM   2244  HA  GLN A 152      -0.492  16.753  83.614  1.00 87.54           H  
ATOM   2245  HB3 GLN A 152       0.388  14.768  82.200  1.00 87.54           H  
ATOM   2246  HB2 GLN A 152      -1.142  14.002  82.504  1.00 87.54           H  
ATOM   2247  HG3 GLN A 152      -0.620  14.392  85.051  1.00 87.54           H  
ATOM   2248  HG2 GLN A 152       0.999  14.789  84.538  1.00 87.54           H  
ATOM   2249 HE22 GLN A 152       0.666  11.111  85.472  1.00 87.54           H  
ATOM   2250 HE21 GLN A 152       0.180  12.588  86.257  1.00 87.54           H  
ATOM   2251  N   LEU A 153      -2.366  16.463  80.915  1.00 91.24           N  
ATOM   2252  CA  LEU A 153      -2.720  17.085  79.637  1.00 91.24           C  
ATOM   2253  C   LEU A 153      -3.002  18.590  79.784  1.00 91.24           C  
ATOM   2254  O   LEU A 153      -2.482  19.372  78.990  1.00 91.24           O  
ATOM   2255  CB  LEU A 153      -3.912  16.328  79.008  1.00 91.24           C  
ATOM   2256  CG  LEU A 153      -4.420  16.890  77.659  1.00 91.24           C  
ATOM   2257  CD1 LEU A 153      -3.326  16.847  76.576  1.00 91.24           C  
ATOM   2258  CD2 LEU A 153      -5.712  16.183  77.210  1.00 91.24           C  
ATOM   2259  H   LEU A 153      -3.034  15.803  81.288  1.00 91.24           H  
ATOM   2260  HA  LEU A 153      -1.860  16.974  78.976  1.00 91.24           H  
ATOM   2261  HB3 LEU A 153      -4.743  16.334  79.713  1.00 91.24           H  
ATOM   2262  HB2 LEU A 153      -3.639  15.280  78.890  1.00 91.24           H  
ATOM   2263  HG  LEU A 153      -4.695  17.936  77.793  1.00 91.24           H  
ATOM   2264 HD11 LEU A 153      -3.742  16.925  75.573  1.00 91.24           H  
ATOM   2265 HD12 LEU A 153      -2.637  17.683  76.695  1.00 91.24           H  
ATOM   2266 HD13 LEU A 153      -2.740  15.928  76.627  1.00 91.24           H  
ATOM   2267 HD21 LEU A 153      -5.630  15.780  76.202  1.00 91.24           H  
ATOM   2268 HD22 LEU A 153      -5.979  15.357  77.870  1.00 91.24           H  
ATOM   2269 HD23 LEU A 153      -6.554  16.875  77.213  1.00 91.24           H  
ATOM   2270  N   LYS A 154      -3.789  18.964  80.809  1.00 90.69           N  
ATOM   2271  CA  LYS A 154      -4.086  20.355  81.163  1.00 90.69           C  
ATOM   2272  C   LYS A 154      -2.832  21.161  81.534  1.00 90.69           C  
ATOM   2273  O   LYS A 154      -2.692  22.289  81.067  1.00 90.69           O  
ATOM   2274  CB  LYS A 154      -5.119  20.395  82.304  1.00 90.69           C  
ATOM   2275  CG  LYS A 154      -6.545  20.056  81.848  1.00 90.69           C  
ATOM   2276  CD  LYS A 154      -7.536  20.038  83.020  1.00 90.69           C  
ATOM   2277  CE  LYS A 154      -8.993  19.931  82.548  1.00 90.69           C  
ATOM   2278  NZ  LYS A 154      -9.930  19.853  83.683  1.00 90.69           N1+
ATOM   2279  H   LYS A 154      -4.187  18.257  81.412  1.00 90.69           H  
ATOM   2280  HA  LYS A 154      -4.526  20.826  80.281  1.00 90.69           H  
ATOM   2281  HB3 LYS A 154      -5.146  21.399  82.732  1.00 90.69           H  
ATOM   2282  HB2 LYS A 154      -4.811  19.732  83.114  1.00 90.69           H  
ATOM   2283  HG3 LYS A 154      -6.560  19.090  81.342  1.00 90.69           H  
ATOM   2284  HG2 LYS A 154      -6.866  20.791  81.109  1.00 90.69           H  
ATOM   2285  HD3 LYS A 154      -7.404  20.938  83.622  1.00 90.69           H  
ATOM   2286  HD2 LYS A 154      -7.293  19.194  83.669  1.00 90.69           H  
ATOM   2287  HE3 LYS A 154      -9.118  19.050  81.922  1.00 90.69           H  
ATOM   2288  HE2 LYS A 154      -9.255  20.796  81.938  1.00 90.69           H  
ATOM   2289  HZ1 LYS A 154      -9.837  20.680  84.255  1.00 90.69           H  
ATOM   2290  HZ2 LYS A 154     -10.877  19.790  83.337  1.00 90.69           H  
ATOM   2291  HZ3 LYS A 154      -9.720  19.036  84.239  1.00 90.69           H  
ATOM   2292  N   LEU A 155      -1.933  20.552  82.324  1.00 86.68           N  
ATOM   2293  CA  LEU A 155      -0.651  21.127  82.728  1.00 86.68           C  
ATOM   2294  C   LEU A 155       0.315  21.335  81.543  1.00 86.68           C  
ATOM   2295  O   LEU A 155       0.988  22.364  81.502  1.00 86.68           O  
ATOM   2296  CB  LEU A 155      -0.050  20.242  83.844  1.00 86.68           C  
ATOM   2297  CG  LEU A 155       1.271  20.742  84.472  1.00 86.68           C  
ATOM   2298  CD1 LEU A 155       1.127  22.149  85.093  1.00 86.68           C  
ATOM   2299  CD2 LEU A 155       1.818  19.709  85.480  1.00 86.68           C  
ATOM   2300  H   LEU A 155      -2.131  19.623  82.673  1.00 86.68           H  
ATOM   2301  HA  LEU A 155      -0.868  22.111  83.147  1.00 86.68           H  
ATOM   2302  HB3 LEU A 155       0.109  19.239  83.444  1.00 86.68           H  
ATOM   2303  HB2 LEU A 155      -0.789  20.129  84.639  1.00 86.68           H  
ATOM   2304  HG  LEU A 155       2.018  20.812  83.680  1.00 86.68           H  
ATOM   2305 HD11 LEU A 155       1.667  22.251  86.035  1.00 86.68           H  
ATOM   2306 HD12 LEU A 155       1.522  22.908  84.417  1.00 86.68           H  
ATOM   2307 HD13 LEU A 155       0.086  22.403  85.292  1.00 86.68           H  
ATOM   2308 HD21 LEU A 155       1.887  20.102  86.494  1.00 86.68           H  
ATOM   2309 HD22 LEU A 155       1.192  18.817  85.532  1.00 86.68           H  
ATOM   2310 HD23 LEU A 155       2.816  19.378  85.191  1.00 86.68           H  
ATOM   2311  N   ALA A 156       0.337  20.384  80.592  1.00 85.08           N  
ATOM   2312  CA  ALA A 156       1.134  20.447  79.365  1.00 85.08           C  
ATOM   2313  C   ALA A 156       0.686  21.559  78.400  1.00 85.08           C  
ATOM   2314  O   ALA A 156       1.546  22.236  77.837  1.00 85.08           O  
ATOM   2315  CB  ALA A 156       1.113  19.076  78.669  1.00 85.08           C  
ATOM   2316  H   ALA A 156      -0.236  19.558  80.705  1.00 85.08           H  
ATOM   2317  HA  ALA A 156       2.166  20.657  79.653  1.00 85.08           H  
ATOM   2318  HB1 ALA A 156       1.695  19.089  77.747  1.00 85.08           H  
ATOM   2319  HB2 ALA A 156       1.539  18.305  79.311  1.00 85.08           H  
ATOM   2320  HB3 ALA A 156       0.098  18.771  78.415  1.00 85.08           H  
ATOM   2321  N   ARG A 157      -0.639  21.755  78.263  1.00 85.71           N  
ATOM   2322  CA  ARG A 157      -1.242  22.848  77.494  1.00 85.71           C  
ATOM   2323  C   ARG A 157      -0.964  24.225  78.121  1.00 85.71           C  
ATOM   2324  O   ARG A 157      -0.575  25.131  77.390  1.00 85.71           O  
ATOM   2325  CB  ARG A 157      -2.760  22.627  77.349  1.00 85.71           C  
ATOM   2326  CG  ARG A 157      -3.150  21.448  76.442  1.00 85.71           C  
ATOM   2327  CD  ARG A 157      -4.676  21.277  76.384  1.00 85.71           C  
ATOM   2328  NE  ARG A 157      -5.093  20.089  75.618  1.00 85.71           N  
ATOM   2329  CZ  ARG A 157      -6.359  19.657  75.449  1.00 85.71           C  
ATOM   2330  NH1 ARG A 157      -7.410  20.284  76.000  1.00 85.71           N  
ATOM   2331  NH2 ARG A 157      -6.585  18.570  74.703  1.00 85.71           N1+
ATOM   2332  H   ARG A 157      -1.282  21.146  78.751  1.00 85.71           H  
ATOM   2333  HA  ARG A 157      -0.799  22.848  76.496  1.00 85.71           H  
ATOM   2334  HB3 ARG A 157      -3.217  23.529  76.936  1.00 85.71           H  
ATOM   2335  HB2 ARG A 157      -3.205  22.495  78.337  1.00 85.71           H  
ATOM   2336  HG3 ARG A 157      -2.647  20.518  76.706  1.00 85.71           H  
ATOM   2337  HG2 ARG A 157      -2.796  21.703  75.442  1.00 85.71           H  
ATOM   2338  HD3 ARG A 157      -5.085  22.121  75.829  1.00 85.71           H  
ATOM   2339  HD2 ARG A 157      -5.122  21.311  77.379  1.00 85.71           H  
ATOM   2340  HE  ARG A 157      -4.345  19.568  75.181  1.00 85.71           H  
ATOM   2341 HH12 ARG A 157      -8.350  19.948  75.847  1.00 85.71           H  
ATOM   2342 HH11 ARG A 157      -7.265  21.114  76.556  1.00 85.71           H  
ATOM   2343 HH22 ARG A 157      -7.526  18.238  74.550  1.00 85.71           H  
ATOM   2344 HH21 ARG A 157      -5.822  18.109  74.226  1.00 85.71           H  
ATOM   2345  N   GLN A 158      -1.133  24.346  79.450  1.00 83.68           N  
ATOM   2346  CA  GLN A 158      -0.891  25.571  80.222  1.00 83.68           C  
ATOM   2347  C   GLN A 158       0.558  26.085  80.159  1.00 83.68           C  
ATOM   2348  O   GLN A 158       0.754  27.295  80.074  1.00 83.68           O  
ATOM   2349  CB  GLN A 158      -1.337  25.362  81.683  1.00 83.68           C  
ATOM   2350  CG  GLN A 158      -2.869  25.421  81.864  1.00 83.68           C  
ATOM   2351  CD  GLN A 158      -3.375  24.982  83.245  1.00 83.68           C  
ATOM   2352  NE2 GLN A 158      -2.485  24.759  84.217  1.00 83.68           N  
ATOM   2353  OE1 GLN A 158      -4.580  24.843  83.437  1.00 83.68           O  
ATOM   2354  H   GLN A 158      -1.469  23.552  79.979  1.00 83.68           H  
ATOM   2355  HA  GLN A 158      -1.517  26.352  79.784  1.00 83.68           H  
ATOM   2356  HB3 GLN A 158      -0.887  26.124  82.323  1.00 83.68           H  
ATOM   2357  HB2 GLN A 158      -0.948  24.404  82.032  1.00 83.68           H  
ATOM   2358  HG3 GLN A 158      -3.359  24.795  81.118  1.00 83.68           H  
ATOM   2359  HG2 GLN A 158      -3.219  26.437  81.677  1.00 83.68           H  
ATOM   2360 HE22 GLN A 158      -2.800  24.472  85.132  1.00 83.68           H  
ATOM   2361 HE21 GLN A 158      -1.499  24.885  84.046  1.00 83.68           H  
ATOM   2362  N   ARG A 159       1.535  25.162  80.168  1.00 77.98           N  
ATOM   2363  CA  ARG A 159       2.957  25.466  79.986  1.00 77.98           C  
ATOM   2364  C   ARG A 159       3.291  25.890  78.546  1.00 77.98           C  
ATOM   2365  O   ARG A 159       4.139  26.764  78.380  1.00 77.98           O  
ATOM   2366  CB  ARG A 159       3.807  24.251  80.406  1.00 77.98           C  
ATOM   2367  CG  ARG A 159       3.820  24.016  81.926  1.00 77.98           C  
ATOM   2368  CD  ARG A 159       4.566  22.729  82.306  1.00 77.98           C  
ATOM   2369  NE  ARG A 159       4.585  22.518  83.764  1.00 77.98           N  
ATOM   2370  CZ  ARG A 159       5.094  21.462  84.426  1.00 77.98           C  
ATOM   2371  NH1 ARG A 159       5.649  20.419  83.789  1.00 77.98           N  
ATOM   2372  NH2 ARG A 159       5.047  21.453  85.764  1.00 77.98           N1+
ATOM   2373  H   ARG A 159       1.292  24.184  80.255  1.00 77.98           H  
ATOM   2374  HA  ARG A 159       3.217  26.305  80.635  1.00 77.98           H  
ATOM   2375  HB3 ARG A 159       4.839  24.400  80.085  1.00 77.98           H  
ATOM   2376  HB2 ARG A 159       3.455  23.358  79.887  1.00 77.98           H  
ATOM   2377  HG3 ARG A 159       2.807  23.996  82.327  1.00 77.98           H  
ATOM   2378  HG2 ARG A 159       4.307  24.871  82.398  1.00 77.98           H  
ATOM   2379  HD3 ARG A 159       5.600  22.790  81.963  1.00 77.98           H  
ATOM   2380  HD2 ARG A 159       4.113  21.870  81.808  1.00 77.98           H  
ATOM   2381  HE  ARG A 159       4.176  23.264  84.308  1.00 77.98           H  
ATOM   2382 HH12 ARG A 159       6.030  19.640  84.306  1.00 77.98           H  
ATOM   2383 HH11 ARG A 159       5.695  20.413  82.780  1.00 77.98           H  
ATOM   2384 HH22 ARG A 159       5.426  20.676  86.285  1.00 77.98           H  
ATOM   2385 HH21 ARG A 159       4.636  22.227  86.266  1.00 77.98           H  
ATOM   2386  N   GLY A 160       2.610  25.306  77.543  1.00 70.53           N  
ATOM   2387  CA  GLY A 160       2.781  25.649  76.130  1.00 70.53           C  
ATOM   2388  C   GLY A 160       2.247  27.060  75.832  1.00 70.53           C  
ATOM   2389  O   GLY A 160       2.911  27.823  75.134  1.00 70.53           O  
ATOM   2390  H   GLY A 160       1.922  24.598  77.760  1.00 70.53           H  
ATOM   2391  HA3 GLY A 160       2.237  24.927  75.521  1.00 70.53           H  
ATOM   2392  HA2 GLY A 160       3.834  25.579  75.851  1.00 70.53           H  
ATOM   2393  N   GLU A 161       1.084  27.413  76.405  1.00 63.91           N  
ATOM   2394  CA  GLU A 161       0.465  28.740  76.344  1.00 63.91           C  
ATOM   2395  C   GLU A 161       1.307  29.827  77.037  1.00 63.91           C  
ATOM   2396  O   GLU A 161       1.443  30.917  76.486  1.00 63.91           O  
ATOM   2397  CB  GLU A 161      -0.947  28.666  76.960  1.00 63.91           C  
ATOM   2398  CG  GLU A 161      -1.949  27.846  76.112  1.00 63.91           C  
ATOM   2399  CD  GLU A 161      -3.271  27.473  76.808  1.00 63.91           C  
ATOM   2400  OE1 GLU A 161      -4.067  26.774  76.141  1.00 63.91           O  
ATOM   2401  OE2 GLU A 161      -3.482  27.862  77.979  1.00 63.91           O1-
ATOM   2402  H   GLU A 161       0.581  26.725  76.951  1.00 63.91           H  
ATOM   2403  HA  GLU A 161       0.371  29.021  75.293  1.00 63.91           H  
ATOM   2404  HB3 GLU A 161      -1.344  29.672  77.110  1.00 63.91           H  
ATOM   2405  HB2 GLU A 161      -0.862  28.227  77.956  1.00 63.91           H  
ATOM   2406  HG3 GLU A 161      -1.484  26.922  75.769  1.00 63.91           H  
ATOM   2407  HG2 GLU A 161      -2.186  28.409  75.208  1.00 63.91           H  
ATOM   2408  N   MET A 162       1.883  29.496  78.206  1.00 55.68           N  
ATOM   2409  CA  MET A 162       2.742  30.379  78.998  1.00 55.68           C  
ATOM   2410  C   MET A 162       4.062  30.741  78.289  1.00 55.68           C  
ATOM   2411  O   MET A 162       4.487  31.892  78.378  1.00 55.68           O  
ATOM   2412  CB  MET A 162       2.965  29.735  80.382  1.00 55.68           C  
ATOM   2413  CG  MET A 162       3.785  30.577  81.374  1.00 55.68           C  
ATOM   2414  SD  MET A 162       4.028  29.812  83.001  1.00 55.68           S  
ATOM   2415  CE  MET A 162       2.335  29.840  83.650  1.00 55.68           C  
ATOM   2416  H   MET A 162       1.709  28.581  78.599  1.00 55.68           H  
ATOM   2417  HA  MET A 162       2.192  31.311  79.149  1.00 55.68           H  
ATOM   2418  HB3 MET A 162       3.447  28.764  80.260  1.00 55.68           H  
ATOM   2419  HB2 MET A 162       1.990  29.532  80.822  1.00 55.68           H  
ATOM   2420  HG3 MET A 162       3.307  31.547  81.516  1.00 55.68           H  
ATOM   2421  HG2 MET A 162       4.777  30.776  80.971  1.00 55.68           H  
ATOM   2422  HE1 MET A 162       2.329  29.508  84.688  1.00 55.68           H  
ATOM   2423  HE2 MET A 162       1.926  30.850  83.608  1.00 55.68           H  
ATOM   2424  HE3 MET A 162       1.688  29.176  83.077  1.00 55.68           H  
ATOM   2425  N   LEU A 163       4.660  29.770  77.576  1.00 52.38           N  
ATOM   2426  CA  LEU A 163       5.859  29.951  76.751  1.00 52.38           C  
ATOM   2427  C   LEU A 163       5.619  30.862  75.532  1.00 52.38           C  
ATOM   2428  O   LEU A 163       6.522  31.616  75.173  1.00 52.38           O  
ATOM   2429  CB  LEU A 163       6.382  28.568  76.298  1.00 52.38           C  
ATOM   2430  CG  LEU A 163       7.111  27.771  77.404  1.00 52.38           C  
ATOM   2431  CD1 LEU A 163       7.231  26.275  77.034  1.00 52.38           C  
ATOM   2432  CD2 LEU A 163       8.470  28.404  77.774  1.00 52.38           C  
ATOM   2433  H   LEU A 163       4.249  28.846  77.562  1.00 52.38           H  
ATOM   2434  HA  LEU A 163       6.618  30.438  77.366  1.00 52.38           H  
ATOM   2435  HB3 LEU A 163       7.061  28.675  75.451  1.00 52.38           H  
ATOM   2436  HB2 LEU A 163       5.536  27.991  75.920  1.00 52.38           H  
ATOM   2437  HG  LEU A 163       6.492  27.816  78.300  1.00 52.38           H  
ATOM   2438 HD11 LEU A 163       6.769  25.652  77.800  1.00 52.38           H  
ATOM   2439 HD12 LEU A 163       6.731  26.043  76.093  1.00 52.38           H  
ATOM   2440 HD13 LEU A 163       8.263  25.943  76.929  1.00 52.38           H  
ATOM   2441 HD21 LEU A 163       9.299  27.698  77.719  1.00 52.38           H  
ATOM   2442 HD22 LEU A 163       8.725  29.239  77.121  1.00 52.38           H  
ATOM   2443 HD23 LEU A 163       8.448  28.789  78.794  1.00 52.38           H  
ATOM   2444  N   LEU A 164       4.413  30.791  74.940  1.00 52.92           N  
ATOM   2445  CA  LEU A 164       3.996  31.614  73.801  1.00 52.92           C  
ATOM   2446  C   LEU A 164       3.716  33.075  74.196  1.00 52.92           C  
ATOM   2447  O   LEU A 164       4.106  33.972  73.449  1.00 52.92           O  
ATOM   2448  CB  LEU A 164       2.760  30.976  73.128  1.00 52.92           C  
ATOM   2449  CG  LEU A 164       3.062  29.681  72.340  1.00 52.92           C  
ATOM   2450  CD1 LEU A 164       1.764  28.908  72.017  1.00 52.92           C  
ATOM   2451  CD2 LEU A 164       3.921  29.947  71.085  1.00 52.92           C  
ATOM   2452  H   LEU A 164       3.723  30.145  75.297  1.00 52.92           H  
ATOM   2453  HA  LEU A 164       4.817  31.633  73.081  1.00 52.92           H  
ATOM   2454  HB3 LEU A 164       2.287  31.690  72.451  1.00 52.92           H  
ATOM   2455  HB2 LEU A 164       2.016  30.771  73.899  1.00 52.92           H  
ATOM   2456  HG  LEU A 164       3.652  29.032  72.987  1.00 52.92           H  
ATOM   2457 HD11 LEU A 164       1.802  27.900  72.432  1.00 52.92           H  
ATOM   2458 HD12 LEU A 164       0.882  29.391  72.440  1.00 52.92           H  
ATOM   2459 HD13 LEU A 164       1.581  28.808  70.947  1.00 52.92           H  
ATOM   2460 HD21 LEU A 164       3.510  29.496  70.182  1.00 52.92           H  
ATOM   2461 HD22 LEU A 164       4.032  31.013  70.884  1.00 52.92           H  
ATOM   2462 HD23 LEU A 164       4.924  29.539  71.214  1.00 52.92           H  
ATOM   2463  N   ASP A 165       3.075  33.289  75.360  1.00 51.75           N  
ATOM   2464  CA  ASP A 165       2.755  34.615  75.906  1.00 51.75           C  
ATOM   2465  C   ASP A 165       3.991  35.378  76.417  1.00 51.75           C  
ATOM   2466  O   ASP A 165       4.013  36.604  76.313  1.00 51.75           O  
ATOM   2467  CB  ASP A 165       1.677  34.570  77.021  1.00 51.75           C  
ATOM   2468  CG  ASP A 165       0.298  34.006  76.629  1.00 51.75           C  
ATOM   2469  OD1 ASP A 165      -0.019  33.954  75.419  1.00 51.75           O  
ATOM   2470  OD2 ASP A 165      -0.476  33.735  77.573  1.00 51.75           O1-
ATOM   2471  H   ASP A 165       2.754  32.497  75.901  1.00 51.75           H  
ATOM   2472  HA  ASP A 165       2.355  35.213  75.083  1.00 51.75           H  
ATOM   2473  HB3 ASP A 165       1.517  35.573  77.419  1.00 51.75           H  
ATOM   2474  HB2 ASP A 165       2.054  33.962  77.846  1.00 51.75           H  
ATOM   2475  N   HIS A 166       4.993  34.652  76.948  1.00 46.48           N  
ATOM   2476  CA  HIS A 166       6.241  35.206  77.491  1.00 46.48           C  
ATOM   2477  C   HIS A 166       7.270  35.105  76.384  1.00 46.48           C  
ATOM   2478  O   HIS A 166       8.403  35.573  76.500  1.00 46.48           O  
ATOM   2479  CB  HIS A 166       6.675  34.411  78.746  1.00 46.48           C  
ATOM   2480  CG  HIS A 166       5.753  34.538  79.939  1.00 46.48           C  
ATOM   2481  CD2 HIS A 166       4.777  35.458  80.261  1.00 46.48           C  
ATOM   2482  ND1 HIS A 166       5.769  33.635  80.988  1.00 46.48           N  
ATOM   2483  CE1 HIS A 166       4.843  34.032  81.865  1.00 46.48           C  
ATOM   2484  NE2 HIS A 166       4.203  35.133  81.492  1.00 46.48           N  
ATOM   2485  H   HIS A 166       4.884  33.650  77.023  1.00 46.48           H  
ATOM   2486  HA  HIS A 166       6.123  36.257  77.764  1.00 46.48           H  
ATOM   2487  HXT HIS A 166       6.961  34.589  75.474  1.00 46.48           H  
ATOM   2488  HB3 HIS A 166       7.658  34.749  79.079  1.00 46.48           H  
ATOM   2489  HB2 HIS A 166       6.786  33.351  78.508  1.00 46.48           H  
ATOM   2490  HD2 HIS A 166       4.446  36.324  79.706  1.00 46.48           H  
ATOM   2491  HD1 HIS A 166       6.365  32.825  81.073  1.00 46.48           H  
ATOM   2492  HE1 HIS A 166       4.634  33.507  82.786  1.00 46.48           H  
ATOM   2493  N   THR A 185       5.378   4.372  78.262  1.00 94.68           N  
ATOM   2494  CA  THR A 185       5.703   3.078  77.628  1.00 94.68           C  
ATOM   2495  C   THR A 185       5.806   2.055  78.753  1.00 94.68           C  
ATOM   2496  O   THR A 185       6.188   2.421  79.863  1.00 94.68           O  
ATOM   2497  CB  THR A 185       7.008   3.114  76.796  1.00 94.68           C  
ATOM   2498  CG2 THR A 185       7.342   1.835  76.015  1.00 94.68           C  
ATOM   2499  OG1 THR A 185       6.871   4.120  75.826  1.00 94.68           O  
ATOM   2500  H2  THR A 185       4.416   4.171  78.536  1.00 94.68           H  
ATOM   2501  HA  THR A 185       4.866   2.814  76.988  1.00 94.68           H  
ATOM   2502  HB  THR A 185       7.852   3.366  77.440  1.00 94.68           H  
ATOM   2503 HG21 THR A 185       8.233   1.976  75.404  1.00 94.68           H  
ATOM   2504 HG22 THR A 185       7.544   0.996  76.678  1.00 94.68           H  
ATOM   2505 HG23 THR A 185       6.533   1.542  75.349  1.00 94.68           H  
ATOM   2506  HG1 THR A 185       7.031   4.939  76.288  1.00 94.68           H  
ATOM   2507  H   THR A 185       5.907   4.261  79.127  1.00  0.00           H  
ATOM   2508  N   VAL A 186       5.467   0.810  78.447  1.00 98.77           N  
ATOM   2509  CA  VAL A 186       5.691  -0.374  79.249  1.00 98.77           C  
ATOM   2510  C   VAL A 186       6.346  -1.406  78.327  1.00 98.77           C  
ATOM   2511  O   VAL A 186       6.199  -1.333  77.099  1.00 98.77           O  
ATOM   2512  CB  VAL A 186       4.360  -0.854  79.878  1.00 98.77           C  
ATOM   2513  CG1 VAL A 186       3.621   0.284  80.597  1.00 98.77           C  
ATOM   2514  CG2 VAL A 186       3.419  -1.580  78.894  1.00 98.77           C  
ATOM   2515  H   VAL A 186       5.141   0.627  77.499  1.00 98.77           H  
ATOM   2516  HA  VAL A 186       6.403  -0.138  80.043  1.00 98.77           H  
ATOM   2517  HB  VAL A 186       4.650  -1.570  80.645  1.00 98.77           H  
ATOM   2518 HG11 VAL A 186       2.780  -0.079  81.185  1.00 98.77           H  
ATOM   2519 HG12 VAL A 186       4.312   0.800  81.262  1.00 98.77           H  
ATOM   2520 HG13 VAL A 186       3.229   1.023  79.899  1.00 98.77           H  
ATOM   2521 HG21 VAL A 186       2.434  -1.760  79.325  1.00 98.77           H  
ATOM   2522 HG22 VAL A 186       3.281  -1.004  77.981  1.00 98.77           H  
ATOM   2523 HG23 VAL A 186       3.825  -2.550  78.615  1.00 98.77           H  
ATOM   2524  N   GLY A 187       7.023  -2.400  78.894  1.00 98.94           N  
ATOM   2525  CA  GLY A 187       7.618  -3.434  78.064  1.00 98.94           C  
ATOM   2526  C   GLY A 187       8.112  -4.602  78.908  1.00 98.94           C  
ATOM   2527  O   GLY A 187       8.073  -4.576  80.139  1.00 98.94           O  
ATOM   2528  H   GLY A 187       7.131  -2.467  79.898  1.00 98.94           H  
ATOM   2529  HA3 GLY A 187       8.449  -3.007  77.516  1.00 98.94           H  
ATOM   2530  HA2 GLY A 187       6.904  -3.792  77.324  1.00 98.94           H  
ATOM   2531  N   ALA A 188       8.583  -5.633  78.196  1.00 98.98           N  
ATOM   2532  CA  ALA A 188       9.127  -6.862  78.750  1.00 98.98           C  
ATOM   2533  C   ALA A 188      10.079  -7.520  77.749  1.00 98.98           C  
ATOM   2534  O   ALA A 188       9.881  -7.412  76.540  1.00 98.98           O  
ATOM   2535  CB  ALA A 188       7.986  -7.818  79.135  1.00 98.98           C  
ATOM   2536  H   ALA A 188       8.583  -5.576  77.184  1.00 98.98           H  
ATOM   2537  HA  ALA A 188       9.698  -6.608  79.638  1.00 98.98           H  
ATOM   2538  HB1 ALA A 188       8.371  -8.719  79.615  1.00 98.98           H  
ATOM   2539  HB2 ALA A 188       7.290  -7.350  79.832  1.00 98.98           H  
ATOM   2540  HB3 ALA A 188       7.418  -8.129  78.259  1.00 98.98           H  
ATOM   2541  N   VAL A 189      11.077  -8.224  78.292  1.00 98.99           N  
ATOM   2542  CA  VAL A 189      11.987  -9.116  77.579  1.00 98.99           C  
ATOM   2543  C   VAL A 189      12.128 -10.398  78.410  1.00 98.99           C  
ATOM   2544  O   VAL A 189      12.079 -10.324  79.638  1.00 98.99           O  
ATOM   2545  CB  VAL A 189      13.396  -8.495  77.389  1.00 98.99           C  
ATOM   2546  CG1 VAL A 189      13.351  -7.251  76.497  1.00 98.99           C  
ATOM   2547  CG2 VAL A 189      14.172  -8.206  78.690  1.00 98.99           C  
ATOM   2548  H   VAL A 189      11.176  -8.235  79.300  1.00 98.99           H  
ATOM   2549  HA  VAL A 189      11.572  -9.374  76.607  1.00 98.99           H  
ATOM   2550  HB  VAL A 189      13.987  -9.219  76.829  1.00 98.99           H  
ATOM   2551 HG11 VAL A 189      14.356  -6.871  76.332  1.00 98.99           H  
ATOM   2552 HG12 VAL A 189      12.914  -7.475  75.525  1.00 98.99           H  
ATOM   2553 HG13 VAL A 189      12.769  -6.451  76.950  1.00 98.99           H  
ATOM   2554 HG21 VAL A 189      15.090  -7.662  78.487  1.00 98.99           H  
ATOM   2555 HG22 VAL A 189      13.580  -7.602  79.375  1.00 98.99           H  
ATOM   2556 HG23 VAL A 189      14.457  -9.117  79.216  1.00 98.99           H  
ATOM   2557  N   ALA A 190      12.297 -11.547  77.740  1.00 98.97           N  
ATOM   2558  CA  ALA A 190      12.412 -12.830  78.425  1.00 98.97           C  
ATOM   2559  C   ALA A 190      13.277 -13.830  77.661  1.00 98.97           C  
ATOM   2560  O   ALA A 190      13.422 -13.740  76.443  1.00 98.97           O  
ATOM   2561  CB  ALA A 190      11.014 -13.418  78.701  1.00 98.97           C  
ATOM   2562  H   ALA A 190      12.333 -11.562  76.728  1.00 98.97           H  
ATOM   2563  HA  ALA A 190      12.914 -12.657  79.377  1.00 98.97           H  
ATOM   2564  HB1 ALA A 190      11.078 -14.316  79.317  1.00 98.97           H  
ATOM   2565  HB2 ALA A 190      10.376 -12.711  79.231  1.00 98.97           H  
ATOM   2566  HB3 ALA A 190      10.511 -13.697  77.775  1.00 98.97           H  
ATOM   2567  N   LEU A 191      13.790 -14.786  78.444  1.00 98.90           N  
ATOM   2568  CA  LEU A 191      14.463 -16.007  78.036  1.00 98.90           C  
ATOM   2569  C   LEU A 191      13.691 -17.165  78.689  1.00 98.90           C  
ATOM   2570  O   LEU A 191      13.436 -17.096  79.891  1.00 98.90           O  
ATOM   2571  CB  LEU A 191      15.920 -15.945  78.546  1.00 98.90           C  
ATOM   2572  CG  LEU A 191      16.766 -17.219  78.319  1.00 98.90           C  
ATOM   2573  CD1 LEU A 191      16.984 -17.526  76.826  1.00 98.90           C  
ATOM   2574  CD2 LEU A 191      18.081 -17.147  79.108  1.00 98.90           C  
ATOM   2575  H   LEU A 191      13.598 -14.733  79.438  1.00 98.90           H  
ATOM   2576  HA  LEU A 191      14.449 -16.104  76.953  1.00 98.90           H  
ATOM   2577  HB3 LEU A 191      15.886 -15.742  79.617  1.00 98.90           H  
ATOM   2578  HB2 LEU A 191      16.431 -15.087  78.107  1.00 98.90           H  
ATOM   2579  HG  LEU A 191      16.231 -18.065  78.748  1.00 98.90           H  
ATOM   2580 HD11 LEU A 191      17.991 -17.886  76.614  1.00 98.90           H  
ATOM   2581 HD12 LEU A 191      16.286 -18.298  76.505  1.00 98.90           H  
ATOM   2582 HD13 LEU A 191      16.810 -16.659  76.194  1.00 98.90           H  
ATOM   2583 HD21 LEU A 191      18.217 -18.047  79.707  1.00 98.90           H  
ATOM   2584 HD22 LEU A 191      18.956 -17.029  78.469  1.00 98.90           H  
ATOM   2585 HD23 LEU A 191      18.071 -16.319  79.811  1.00 98.90           H  
ATOM   2586  N   ASP A 192      13.365 -18.213  77.915  1.00 98.76           N  
ATOM   2587  CA  ASP A 192      12.713 -19.426  78.428  1.00 98.76           C  
ATOM   2588  C   ASP A 192      13.751 -20.530  78.724  1.00 98.76           C  
ATOM   2589  O   ASP A 192      14.950 -20.339  78.506  1.00 98.76           O  
ATOM   2590  CB  ASP A 192      11.535 -19.902  77.525  1.00 98.76           C  
ATOM   2591  CG  ASP A 192      11.827 -20.228  76.049  1.00 98.76           C  
ATOM   2592  OD1 ASP A 192      12.985 -20.555  75.727  1.00 98.76           O1-
ATOM   2593  OD2 ASP A 192      10.852 -20.287  75.270  1.00 98.76           O  
ATOM   2594  H   ASP A 192      13.615 -18.218  76.935  1.00 98.76           H  
ATOM   2595  HA  ASP A 192      12.268 -19.206  79.397  1.00 98.76           H  
ATOM   2596  HB3 ASP A 192      10.790 -19.109  77.535  1.00 98.76           H  
ATOM   2597  HB2 ASP A 192      11.033 -20.758  77.977  1.00 98.76           H  
ATOM   2598  N   GLN A 193      13.258 -21.681  79.210  1.00 97.83           N  
ATOM   2599  CA  GLN A 193      14.060 -22.872  79.511  1.00 97.83           C  
ATOM   2600  C   GLN A 193      14.685 -23.542  78.267  1.00 97.83           C  
ATOM   2601  O   GLN A 193      15.690 -24.239  78.415  1.00 97.83           O  
ATOM   2602  CB  GLN A 193      13.199 -23.884  80.294  1.00 97.83           C  
ATOM   2603  CG  GLN A 193      12.713 -23.362  81.662  1.00 97.83           C  
ATOM   2604  CD  GLN A 193      12.022 -24.453  82.485  1.00 97.83           C  
ATOM   2605  NE2 GLN A 193      10.799 -24.195  82.949  1.00 97.83           N  
ATOM   2606  OE1 GLN A 193      12.596 -25.514  82.722  1.00 97.83           O  
ATOM   2607  H   GLN A 193      12.264 -21.768  79.361  1.00 97.83           H  
ATOM   2608  HA  GLN A 193      14.887 -22.559  80.152  1.00 97.83           H  
ATOM   2609  HB3 GLN A 193      13.783 -24.795  80.446  1.00 97.83           H  
ATOM   2610  HB2 GLN A 193      12.336 -24.177  79.693  1.00 97.83           H  
ATOM   2611  HG3 GLN A 193      12.040 -22.513  81.531  1.00 97.83           H  
ATOM   2612  HG2 GLN A 193      13.563 -23.000  82.241  1.00 97.83           H  
ATOM   2613 HE22 GLN A 193      10.313 -24.881  83.508  1.00 97.83           H  
ATOM   2614 HE21 GLN A 193      10.344 -23.314  82.739  1.00 97.83           H  
ATOM   2615  N   LEU A 194      14.093 -23.311  77.081  1.00 97.79           N  
ATOM   2616  CA  LEU A 194      14.534 -23.845  75.788  1.00 97.79           C  
ATOM   2617  C   LEU A 194      15.637 -22.996  75.118  1.00 97.79           C  
ATOM   2618  O   LEU A 194      16.213 -23.461  74.134  1.00 97.79           O  
ATOM   2619  CB  LEU A 194      13.313 -23.983  74.845  1.00 97.79           C  
ATOM   2620  CG  LEU A 194      12.170 -24.883  75.370  1.00 97.79           C  
ATOM   2621  CD1 LEU A 194      10.940 -24.811  74.439  1.00 97.79           C  
ATOM   2622  CD2 LEU A 194      12.630 -26.334  75.623  1.00 97.79           C  
ATOM   2623  H   LEU A 194      13.290 -22.699  77.044  1.00 97.79           H  
ATOM   2624  HA  LEU A 194      14.963 -24.835  75.950  1.00 97.79           H  
ATOM   2625  HB3 LEU A 194      13.640 -24.367  73.878  1.00 97.79           H  
ATOM   2626  HB2 LEU A 194      12.911 -22.991  74.644  1.00 97.79           H  
ATOM   2627  HG  LEU A 194      11.841 -24.478  76.328  1.00 97.79           H  
ATOM   2628 HD11 LEU A 194      10.045 -24.541  75.001  1.00 97.79           H  
ATOM   2629 HD12 LEU A 194      11.062 -24.061  73.657  1.00 97.79           H  
ATOM   2630 HD13 LEU A 194      10.735 -25.756  73.936  1.00 97.79           H  
ATOM   2631 HD21 LEU A 194      11.909 -27.073  75.274  1.00 97.79           H  
ATOM   2632 HD22 LEU A 194      13.576 -26.555  75.129  1.00 97.79           H  
ATOM   2633 HD23 LEU A 194      12.772 -26.510  76.690  1.00 97.79           H  
ATOM   2634  N   GLY A 195      15.928 -21.795  75.650  1.00 98.10           N  
ATOM   2635  CA  GLY A 195      16.979 -20.906  75.152  1.00 98.10           C  
ATOM   2636  C   GLY A 195      16.470 -19.884  74.119  1.00 98.10           C  
ATOM   2637  O   GLY A 195      17.295 -19.193  73.521  1.00 98.10           O  
ATOM   2638  H   GLY A 195      15.394 -21.470  76.445  1.00 98.10           H  
ATOM   2639  HA3 GLY A 195      17.803 -21.476  74.720  1.00 98.10           H  
ATOM   2640  HA2 GLY A 195      17.396 -20.367  76.003  1.00 98.10           H  
ATOM   2641  N   ASN A 196      15.146 -19.765  73.912  1.00 98.83           N  
ATOM   2642  CA  ASN A 196      14.529 -18.780  73.019  1.00 98.83           C  
ATOM   2643  C   ASN A 196      14.383 -17.421  73.714  1.00 98.83           C  
ATOM   2644  O   ASN A 196      13.989 -17.370  74.878  1.00 98.83           O  
ATOM   2645  CB  ASN A 196      13.136 -19.230  72.519  1.00 98.83           C  
ATOM   2646  CG  ASN A 196      13.112 -20.619  71.879  1.00 98.83           C  
ATOM   2647  ND2 ASN A 196      12.213 -21.485  72.350  1.00 98.83           N  
ATOM   2648  OD1 ASN A 196      13.880 -20.899  70.962  1.00 98.83           O  
ATOM   2649  H   ASN A 196      14.502 -20.322  74.463  1.00 98.83           H  
ATOM   2650  HA  ASN A 196      15.172 -18.640  72.155  1.00 98.83           H  
ATOM   2651  HB3 ASN A 196      12.771 -18.521  71.775  1.00 98.83           H  
ATOM   2652  HB2 ASN A 196      12.414 -19.196  73.333  1.00 98.83           H  
ATOM   2653 HD22 ASN A 196      12.143 -22.411  71.956  1.00 98.83           H  
ATOM   2654 HD21 ASN A 196      11.614 -21.223  73.124  1.00 98.83           H  
ATOM   2655  N   LEU A 197      14.651 -16.356  72.949  1.00 98.93           N  
ATOM   2656  CA  LEU A 197      14.474 -14.961  73.337  1.00 98.93           C  
ATOM   2657  C   LEU A 197      13.192 -14.389  72.715  1.00 98.93           C  
ATOM   2658  O   LEU A 197      12.725 -14.887  71.691  1.00 98.93           O  
ATOM   2659  CB  LEU A 197      15.718 -14.168  72.872  1.00 98.93           C  
ATOM   2660  CG  LEU A 197      16.946 -14.370  73.787  1.00 98.93           C  
ATOM   2661  CD1 LEU A 197      18.212 -13.770  73.152  1.00 98.93           C  
ATOM   2662  CD2 LEU A 197      16.696 -13.784  75.189  1.00 98.93           C  
ATOM   2663  H   LEU A 197      14.949 -16.504  71.992  1.00 98.93           H  
ATOM   2664  HA  LEU A 197      14.374 -14.890  74.418  1.00 98.93           H  
ATOM   2665  HB3 LEU A 197      15.497 -13.102  72.821  1.00 98.93           H  
ATOM   2666  HB2 LEU A 197      15.966 -14.457  71.849  1.00 98.93           H  
ATOM   2667  HG  LEU A 197      17.126 -15.440  73.902  1.00 98.93           H  
ATOM   2668 HD11 LEU A 197      18.818 -13.208  73.861  1.00 98.93           H  
ATOM   2669 HD12 LEU A 197      18.847 -14.547  72.728  1.00 98.93           H  
ATOM   2670 HD13 LEU A 197      17.957 -13.078  72.353  1.00 98.93           H  
ATOM   2671 HD21 LEU A 197      17.607 -13.435  75.673  1.00 98.93           H  
ATOM   2672 HD22 LEU A 197      16.003 -12.944  75.150  1.00 98.93           H  
ATOM   2673 HD23 LEU A 197      16.253 -14.526  75.849  1.00 98.93           H  
ATOM   2674  N   ALA A 198      12.661 -13.333  73.348  1.00 98.98           N  
ATOM   2675  CA  ALA A 198      11.494 -12.580  72.891  1.00 98.98           C  
ATOM   2676  C   ALA A 198      11.434 -11.226  73.607  1.00 98.98           C  
ATOM   2677  O   ALA A 198      11.932 -11.109  74.728  1.00 98.98           O  
ATOM   2678  CB  ALA A 198      10.208 -13.374  73.156  1.00 98.98           C  
ATOM   2679  H   ALA A 198      13.088 -12.997  74.201  1.00 98.98           H  
ATOM   2680  HA  ALA A 198      11.589 -12.404  71.820  1.00 98.98           H  
ATOM   2681  HB1 ALA A 198       9.331 -12.819  72.823  1.00 98.98           H  
ATOM   2682  HB2 ALA A 198      10.203 -14.332  72.635  1.00 98.98           H  
ATOM   2683  HB3 ALA A 198      10.091 -13.567  74.221  1.00 98.98           H  
ATOM   2684  N   ALA A 199      10.792 -10.246  72.955  1.00 98.99           N  
ATOM   2685  CA  ALA A 199      10.570  -8.901  73.483  1.00 98.99           C  
ATOM   2686  C   ALA A 199       9.178  -8.398  73.094  1.00 98.99           C  
ATOM   2687  O   ALA A 199       8.703  -8.722  72.009  1.00 98.99           O  
ATOM   2688  CB  ALA A 199      11.646  -7.953  72.937  1.00 98.99           C  
ATOM   2689  H   ALA A 199      10.393 -10.430  72.043  1.00 98.99           H  
ATOM   2690  HA  ALA A 199      10.631  -8.920  74.570  1.00 98.99           H  
ATOM   2691  HB1 ALA A 199      11.517  -6.947  73.336  1.00 98.99           H  
ATOM   2692  HB2 ALA A 199      12.646  -8.288  73.210  1.00 98.99           H  
ATOM   2693  HB3 ALA A 199      11.602  -7.887  71.849  1.00 98.99           H  
ATOM   2694  N   ALA A 200       8.582  -7.585  73.979  1.00 98.98           N  
ATOM   2695  CA  ALA A 200       7.291  -6.922  73.813  1.00 98.98           C  
ATOM   2696  C   ALA A 200       7.378  -5.488  74.344  1.00 98.98           C  
ATOM   2697  O   ALA A 200       8.086  -5.246  75.320  1.00 98.98           O  
ATOM   2698  CB  ALA A 200       6.222  -7.707  74.584  1.00 98.98           C  
ATOM   2699  H   ALA A 200       9.064  -7.368  74.844  1.00 98.98           H  
ATOM   2700  HA  ALA A 200       7.020  -6.885  72.758  1.00 98.98           H  
ATOM   2701  HB1 ALA A 200       5.258  -7.204  74.574  1.00 98.98           H  
ATOM   2702  HB2 ALA A 200       6.079  -8.698  74.159  1.00 98.98           H  
ATOM   2703  HB3 ALA A 200       6.499  -7.814  75.631  1.00 98.98           H  
ATOM   2704  N   THR A 201       6.694  -4.542  73.693  1.00 98.96           N  
ATOM   2705  CA  THR A 201       6.724  -3.112  74.014  1.00 98.96           C  
ATOM   2706  C   THR A 201       5.328  -2.536  73.715  1.00 98.96           C  
ATOM   2707  O   THR A 201       4.693  -2.948  72.741  1.00 98.96           O  
ATOM   2708  CB  THR A 201       7.876  -2.397  73.244  1.00 98.96           C  
ATOM   2709  CG2 THR A 201       8.128  -0.959  73.725  1.00 98.96           C  
ATOM   2710  OG1 THR A 201       9.114  -3.078  73.394  1.00 98.96           O  
ATOM   2711  H   THR A 201       6.166  -4.795  72.859  1.00 98.96           H  
ATOM   2712  HA  THR A 201       6.901  -2.997  75.085  1.00 98.96           H  
ATOM   2713  HB  THR A 201       7.636  -2.374  72.178  1.00 98.96           H  
ATOM   2714 HG21 THR A 201       8.958  -0.504  73.182  1.00 98.96           H  
ATOM   2715 HG22 THR A 201       7.255  -0.324  73.577  1.00 98.96           H  
ATOM   2716 HG23 THR A 201       8.384  -0.934  74.786  1.00 98.96           H  
ATOM   2717  HG1 THR A 201       9.030  -3.919  72.963  1.00 98.96           H  
ATOM   2718  N   SER A 202       4.817  -1.611  74.535  1.00 98.92           N  
ATOM   2719  CA  SER A 202       3.512  -0.963  74.354  1.00 98.92           C  
ATOM   2720  C   SER A 202       3.525   0.430  74.985  1.00 98.92           C  
ATOM   2721  O   SER A 202       4.194   0.615  75.996  1.00 98.92           O  
ATOM   2722  CB  SER A 202       2.375  -1.851  74.898  1.00 98.92           C  
ATOM   2723  OG  SER A 202       2.185  -2.986  74.074  1.00 98.92           O  
ATOM   2724  H   SER A 202       5.342  -1.327  75.364  1.00 98.92           H  
ATOM   2725  HA  SER A 202       3.349  -0.802  73.290  1.00 98.92           H  
ATOM   2726  HB3 SER A 202       1.435  -1.298  74.925  1.00 98.92           H  
ATOM   2727  HB2 SER A 202       2.585  -2.152  75.923  1.00 98.92           H  
ATOM   2728  HG  SER A 202       3.036  -3.215  73.710  1.00 98.92           H  
ATOM   2729  N   THR A 203       2.804   1.404  74.420  1.00 98.55           N  
ATOM   2730  CA  THR A 203       2.765   2.773  74.892  1.00 98.55           C  
ATOM   2731  C   THR A 203       1.403   3.438  74.646  1.00 98.55           C  
ATOM   2732  O   THR A 203       0.627   3.003  73.791  1.00 98.55           O  
ATOM   2733  CB  THR A 203       3.974   3.536  74.303  1.00 98.55           C  
ATOM   2734  CG2 THR A 203       3.838   3.899  72.818  1.00 98.55           C  
ATOM   2735  OG1 THR A 203       4.202   4.717  75.029  1.00 98.55           O  
ATOM   2736  H   THR A 203       2.308   1.221  73.547  1.00 98.55           H  
ATOM   2737  HA  THR A 203       2.870   2.742  75.977  1.00 98.55           H  
ATOM   2738  HB  THR A 203       4.874   2.932  74.419  1.00 98.55           H  
ATOM   2739 HG21 THR A 203       4.722   4.429  72.463  1.00 98.55           H  
ATOM   2740 HG22 THR A 203       3.724   2.994  72.227  1.00 98.55           H  
ATOM   2741 HG23 THR A 203       2.977   4.533  72.609  1.00 98.55           H  
ATOM   2742  HG1 THR A 203       5.078   4.603  75.411  1.00 98.55           H  
ATOM   2743  N   GLY A 204       1.169   4.542  75.364  1.00 97.20           N  
ATOM   2744  CA  GLY A 204       0.232   5.604  75.007  1.00 97.20           C  
ATOM   2745  C   GLY A 204       0.940   6.783  74.314  1.00 97.20           C  
ATOM   2746  O   GLY A 204       0.294   7.763  73.948  1.00 97.20           O  
ATOM   2747  H   GLY A 204       1.873   4.781  76.053  1.00 97.20           H  
ATOM   2748  HA3 GLY A 204      -0.244   5.974  75.914  1.00 97.20           H  
ATOM   2749  HA2 GLY A 204      -0.561   5.239  74.354  1.00 97.20           H  
ATOM   2750  N   GLY A 205       2.269   6.718  74.142  1.00 95.05           N  
ATOM   2751  CA  GLY A 205       3.077   7.751  73.513  1.00 95.05           C  
ATOM   2752  C   GLY A 205       3.561   8.773  74.542  1.00 95.05           C  
ATOM   2753  O   GLY A 205       4.073   8.395  75.600  1.00 95.05           O  
ATOM   2754  H   GLY A 205       2.776   5.898  74.469  1.00 95.05           H  
ATOM   2755  HA3 GLY A 205       2.530   8.232  72.701  1.00 95.05           H  
ATOM   2756  HA2 GLY A 205       3.949   7.274  73.067  1.00 95.05           H  
ATOM   2757  N   ILE A 206       3.421  10.062  74.219  1.00 91.79           N  
ATOM   2758  CA  ILE A 206       3.858  11.214  75.001  1.00 91.79           C  
ATOM   2759  C   ILE A 206       2.658  12.164  75.153  1.00 91.79           C  
ATOM   2760  O   ILE A 206       1.822  12.255  74.250  1.00 91.79           O  
ATOM   2761  CB  ILE A 206       5.125  11.858  74.358  1.00 91.79           C  
ATOM   2762  CG1 ILE A 206       4.878  12.436  72.941  1.00 91.79           C  
ATOM   2763  CG2 ILE A 206       6.319  10.886  74.371  1.00 91.79           C  
ATOM   2764  CD1 ILE A 206       6.124  12.977  72.223  1.00 91.79           C  
ATOM   2765  H   ILE A 206       2.851  10.295  73.421  1.00 91.79           H  
ATOM   2766  HA  ILE A 206       4.121  10.883  76.008  1.00 91.79           H  
ATOM   2767  HB  ILE A 206       5.406  12.697  74.998  1.00 91.79           H  
ATOM   2768 HG13 ILE A 206       4.174  13.262  73.031  1.00 91.79           H  
ATOM   2769 HG12 ILE A 206       4.411  11.686  72.303  1.00 91.79           H  
ATOM   2770 HG21 ILE A 206       7.259  11.400  74.172  1.00 91.79           H  
ATOM   2771 HG22 ILE A 206       6.424  10.405  75.344  1.00 91.79           H  
ATOM   2772 HG23 ILE A 206       6.204  10.110  73.615  1.00 91.79           H  
ATOM   2773 HD11 ILE A 206       5.848  13.458  71.284  1.00 91.79           H  
ATOM   2774 HD12 ILE A 206       6.643  13.717  72.834  1.00 91.79           H  
ATOM   2775 HD13 ILE A 206       6.830  12.183  71.981  1.00 91.79           H  
ATOM   2776  N   THR A 207       2.548  12.839  76.304  1.00 90.65           N  
ATOM   2777  CA  THR A 207       1.400  13.664  76.683  1.00 90.65           C  
ATOM   2778  C   THR A 207       1.373  14.937  75.813  1.00 90.65           C  
ATOM   2779  O   THR A 207       2.397  15.594  75.627  1.00 90.65           O  
ATOM   2780  CB  THR A 207       1.509  14.065  78.184  1.00 90.65           C  
ATOM   2781  CG2 THR A 207       0.191  14.623  78.749  1.00 90.65           C  
ATOM   2782  OG1 THR A 207       1.881  12.972  79.014  1.00 90.65           O  
ATOM   2783  H   THR A 207       3.255  12.729  77.015  1.00 90.65           H  
ATOM   2784  HA  THR A 207       0.497  13.074  76.520  1.00 90.65           H  
ATOM   2785  HB  THR A 207       2.286  14.823  78.301  1.00 90.65           H  
ATOM   2786 HG21 THR A 207       0.303  14.892  79.799  1.00 90.65           H  
ATOM   2787 HG22 THR A 207      -0.115  15.527  78.222  1.00 90.65           H  
ATOM   2788 HG23 THR A 207      -0.624  13.903  78.673  1.00 90.65           H  
ATOM   2789  HG1 THR A 207       1.251  12.272  78.922  1.00 90.65           H  
ATOM   2790  N   ASN A 208       0.191  15.267  75.283  1.00 88.15           N  
ATOM   2791  CA  ASN A 208      -0.113  16.385  74.381  1.00 88.15           C  
ATOM   2792  C   ASN A 208       0.544  16.224  72.987  1.00 88.15           C  
ATOM   2793  O   ASN A 208       0.885  17.229  72.363  1.00 88.15           O  
ATOM   2794  CB  ASN A 208       0.225  17.744  75.065  1.00 88.15           C  
ATOM   2795  CG  ASN A 208      -0.565  18.953  74.545  1.00 88.15           C  
ATOM   2796  ND2 ASN A 208       0.141  20.039  74.222  1.00 88.15           N  
ATOM   2797  OD1 ASN A 208      -1.790  18.924  74.457  1.00 88.15           O  
ATOM   2798  H   ASN A 208      -0.593  14.667  75.507  1.00 88.15           H  
ATOM   2799  HA  ASN A 208      -1.180  16.360  74.160  1.00 88.15           H  
ATOM   2800  HB3 ASN A 208       1.298  17.943  75.039  1.00 88.15           H  
ATOM   2801  HB2 ASN A 208      -0.037  17.677  76.122  1.00 88.15           H  
ATOM   2802 HD22 ASN A 208      -0.322  20.869  73.883  1.00 88.15           H  
ATOM   2803 HD21 ASN A 208       1.147  20.036  74.305  1.00 88.15           H  
ATOM   2804  N   LYS A 209       0.741  14.978  72.511  1.00 85.53           N  
ATOM   2805  CA  LYS A 209       1.286  14.697  71.179  1.00 85.53           C  
ATOM   2806  C   LYS A 209       0.303  15.084  70.061  1.00 85.53           C  
ATOM   2807  O   LYS A 209      -0.917  15.050  70.260  1.00 85.53           O  
ATOM   2808  CB  LYS A 209       1.699  13.206  71.021  1.00 85.53           C  
ATOM   2809  CG  LYS A 209       0.615  12.099  71.036  1.00 85.53           C  
ATOM   2810  CD  LYS A 209       1.202  10.719  70.640  1.00 85.53           C  
ATOM   2811  CE  LYS A 209       0.163   9.582  70.554  1.00 85.53           C  
ATOM   2812  NZ  LYS A 209       0.727   8.336  69.992  1.00 85.53           N1+
ATOM   2813  H   LYS A 209       0.540  14.195  73.117  1.00 85.53           H  
ATOM   2814  HA  LYS A 209       2.184  15.308  71.063  1.00 85.53           H  
ATOM   2815  HB3 LYS A 209       2.435  12.970  71.781  1.00 85.53           H  
ATOM   2816  HB2 LYS A 209       2.230  13.132  70.072  1.00 85.53           H  
ATOM   2817  HG3 LYS A 209      -0.184  12.348  70.336  1.00 85.53           H  
ATOM   2818  HG2 LYS A 209       0.157  12.041  72.024  1.00 85.53           H  
ATOM   2819  HD3 LYS A 209       1.989  10.440  71.341  1.00 85.53           H  
ATOM   2820  HD2 LYS A 209       1.677  10.812  69.663  1.00 85.53           H  
ATOM   2821  HE3 LYS A 209      -0.653   9.897  69.906  1.00 85.53           H  
ATOM   2822  HE2 LYS A 209      -0.260   9.367  71.536  1.00 85.53           H  
ATOM   2823  HZ1 LYS A 209       1.062   8.497  69.051  1.00 85.53           H  
ATOM   2824  HZ2 LYS A 209       1.483   7.977  70.556  1.00 85.53           H  
ATOM   2825  HZ3 LYS A 209       0.013   7.619  69.962  1.00 85.53           H  
ATOM   2826  N   HIS A 210       0.846  15.388  68.874  1.00 86.99           N  
ATOM   2827  CA  HIS A 210       0.087  15.524  67.630  1.00 86.99           C  
ATOM   2828  C   HIS A 210      -0.590  14.204  67.226  1.00 86.99           C  
ATOM   2829  O   HIS A 210      -0.074  13.128  67.536  1.00 86.99           O  
ATOM   2830  CB  HIS A 210       1.014  16.015  66.501  1.00 86.99           C  
ATOM   2831  CG  HIS A 210       1.415  17.463  66.627  1.00 86.99           C  
ATOM   2832  CD2 HIS A 210       0.753  18.622  66.287  1.00 86.99           C  
ATOM   2833  ND1 HIS A 210       2.639  17.868  67.129  1.00 86.99           N  
ATOM   2834  CE1 HIS A 210       2.662  19.202  67.083  1.00 86.99           C  
ATOM   2835  NE2 HIS A 210       1.550  19.729  66.586  1.00 86.99           N  
ATOM   2836  H   HIS A 210       1.851  15.417  68.787  1.00 86.99           H  
ATOM   2837  HA  HIS A 210      -0.700  16.265  67.787  1.00 86.99           H  
ATOM   2838  HB3 HIS A 210       0.522  15.905  65.533  1.00 86.99           H  
ATOM   2839  HB2 HIS A 210       1.912  15.397  66.450  1.00 86.99           H  
ATOM   2840  HD2 HIS A 210      -0.229  18.744  65.855  1.00 86.99           H  
ATOM   2841  HD1 HIS A 210       3.387  17.266  67.449  1.00 86.99           H  
ATOM   2842  HE1 HIS A 210       3.505  19.793  67.412  1.00 86.99           H  
ATOM   2843  N   ALA A 211      -1.724  14.321  66.518  1.00 89.28           N  
ATOM   2844  CA  ALA A 211      -2.439  13.191  65.930  1.00 89.28           C  
ATOM   2845  C   ALA A 211      -1.571  12.449  64.900  1.00 89.28           C  
ATOM   2846  O   ALA A 211      -0.799  13.081  64.176  1.00 89.28           O  
ATOM   2847  CB  ALA A 211      -3.737  13.698  65.287  1.00 89.28           C  
ATOM   2848  H   ALA A 211      -2.087  15.237  66.301  1.00 89.28           H  
ATOM   2849  HA  ALA A 211      -2.698  12.505  66.739  1.00 89.28           H  
ATOM   2850  HB1 ALA A 211      -4.314  12.874  64.865  1.00 89.28           H  
ATOM   2851  HB2 ALA A 211      -4.371  14.196  66.021  1.00 89.28           H  
ATOM   2852  HB3 ALA A 211      -3.537  14.408  64.482  1.00 89.28           H  
ATOM   2853  N   GLY A 212      -1.702  11.116  64.883  1.00 93.66           N  
ATOM   2854  CA  GLY A 212      -0.980  10.207  63.998  1.00 93.66           C  
ATOM   2855  C   GLY A 212       0.511  10.033  64.342  1.00 93.66           C  
ATOM   2856  O   GLY A 212       1.176   9.258  63.658  1.00 93.66           O  
ATOM   2857  H   GLY A 212      -2.332  10.684  65.550  1.00 93.66           H  
ATOM   2858  HA3 GLY A 212      -1.063  10.569  62.976  1.00 93.66           H  
ATOM   2859  HA2 GLY A 212      -1.465   9.231  64.032  1.00 93.66           H  
ATOM   2860  N   ARG A 213       1.065  10.733  65.346  1.00 96.39           N  
ATOM   2861  CA  ARG A 213       2.492  10.705  65.678  1.00 96.39           C  
ATOM   2862  C   ARG A 213       2.906   9.353  66.281  1.00 96.39           C  
ATOM   2863  O   ARG A 213       2.309   8.894  67.258  1.00 96.39           O  
ATOM   2864  CB  ARG A 213       2.818  11.861  66.652  1.00 96.39           C  
ATOM   2865  CG  ARG A 213       4.287  11.924  67.133  1.00 96.39           C  
ATOM   2866  CD  ARG A 213       4.468  11.365  68.554  1.00 96.39           C  
ATOM   2867  NE  ARG A 213       5.869  11.099  68.910  1.00 96.39           N  
ATOM   2868  CZ  ARG A 213       6.293  10.112  69.718  1.00 96.39           C  
ATOM   2869  NH1 ARG A 213       5.456   9.188  70.205  1.00 96.39           N  
ATOM   2870  NH2 ARG A 213       7.579  10.049  70.058  1.00 96.39           N1+
ATOM   2871  H   ARG A 213       0.463  11.336  65.891  1.00 96.39           H  
ATOM   2872  HA  ARG A 213       3.058  10.862  64.762  1.00 96.39           H  
ATOM   2873  HB3 ARG A 213       2.153  11.818  67.514  1.00 96.39           H  
ATOM   2874  HB2 ARG A 213       2.577  12.801  66.155  1.00 96.39           H  
ATOM   2875  HG3 ARG A 213       4.583  12.969  67.145  1.00 96.39           H  
ATOM   2876  HG2 ARG A 213       4.960  11.438  66.424  1.00 96.39           H  
ATOM   2877  HD3 ARG A 213       3.905  10.440  68.648  1.00 96.39           H  
ATOM   2878  HD2 ARG A 213       4.054  12.053  69.290  1.00 96.39           H  
ATOM   2879  HE  ARG A 213       6.570  11.737  68.548  1.00 96.39           H  
ATOM   2880 HH12 ARG A 213       5.816   8.416  70.766  1.00 96.39           H  
ATOM   2881 HH11 ARG A 213       4.494   9.160  69.910  1.00 96.39           H  
ATOM   2882 HH22 ARG A 213       7.903   9.329  70.700  1.00 96.39           H  
ATOM   2883 HH21 ARG A 213       8.252  10.737  69.724  1.00 96.39           H  
ATOM   2884  N   VAL A 214       3.976   8.781  65.726  1.00 98.12           N  
ATOM   2885  CA  VAL A 214       4.605   7.526  66.114  1.00 98.12           C  
ATOM   2886  C   VAL A 214       5.961   7.851  66.774  1.00 98.12           C  
ATOM   2887  O   VAL A 214       6.569   8.890  66.505  1.00 98.12           O  
ATOM   2888  CB  VAL A 214       4.730   6.654  64.829  1.00 98.12           C  
ATOM   2889  CG1 VAL A 214       5.648   5.426  64.951  1.00 98.12           C  
ATOM   2890  CG2 VAL A 214       3.343   6.199  64.339  1.00 98.12           C  
ATOM   2891  H   VAL A 214       4.470   9.298  65.003  1.00 98.12           H  
ATOM   2892  HA  VAL A 214       3.987   7.002  66.846  1.00 98.12           H  
ATOM   2893  HB  VAL A 214       5.160   7.276  64.045  1.00 98.12           H  
ATOM   2894 HG11 VAL A 214       5.559   4.776  64.081  1.00 98.12           H  
ATOM   2895 HG12 VAL A 214       6.698   5.718  65.008  1.00 98.12           H  
ATOM   2896 HG13 VAL A 214       5.413   4.835  65.834  1.00 98.12           H  
ATOM   2897 HG21 VAL A 214       3.417   5.613  63.423  1.00 98.12           H  
ATOM   2898 HG22 VAL A 214       2.845   5.586  65.089  1.00 98.12           H  
ATOM   2899 HG23 VAL A 214       2.691   7.047  64.129  1.00 98.12           H  
ATOM   2900  N   GLY A 215       6.408   6.959  67.663  1.00 97.35           N  
ATOM   2901  CA  GLY A 215       7.738   6.921  68.257  1.00 97.35           C  
ATOM   2902  C   GLY A 215       8.337   5.531  68.033  1.00 97.35           C  
ATOM   2903  O   GLY A 215       7.956   4.848  67.090  1.00 97.35           O  
ATOM   2904  H   GLY A 215       5.886   6.100  67.739  1.00 97.35           H  
ATOM   2905  HA3 GLY A 215       7.672   7.141  69.319  1.00 97.35           H  
ATOM   2906  HA2 GLY A 215       8.403   7.661  67.808  1.00 97.35           H  
ATOM   2907  N   ASP A 216       9.259   5.088  68.893  1.00 98.47           N  
ATOM   2908  CA  ASP A 216      10.015   3.843  68.716  1.00 98.47           C  
ATOM   2909  C   ASP A 216       9.195   2.588  69.081  1.00 98.47           C  
ATOM   2910  O   ASP A 216       9.435   1.528  68.514  1.00 98.47           O  
ATOM   2911  CB  ASP A 216      11.286   3.889  69.606  1.00 98.47           C  
ATOM   2912  CG  ASP A 216      11.090   3.949  71.130  1.00 98.47           C  
ATOM   2913  OD1 ASP A 216      10.125   4.610  71.570  1.00 98.47           O1-
ATOM   2914  OD2 ASP A 216      11.927   3.354  71.838  1.00 98.47           O  
ATOM   2915  H   ASP A 216       9.469   5.626  69.720  1.00 98.47           H  
ATOM   2916  HA  ASP A 216      10.317   3.753  67.671  1.00 98.47           H  
ATOM   2917  HB3 ASP A 216      11.901   4.732  69.305  1.00 98.47           H  
ATOM   2918  HB2 ASP A 216      11.892   3.012  69.393  1.00 98.47           H  
ATOM   2919  N   SER A 217       8.250   2.687  70.022  1.00 98.76           N  
ATOM   2920  CA  SER A 217       7.469   1.587  70.605  1.00 98.76           C  
ATOM   2921  C   SER A 217       6.813   0.578  69.622  1.00 98.76           C  
ATOM   2922  O   SER A 217       6.905  -0.625  69.887  1.00 98.76           O  
ATOM   2923  CB  SER A 217       6.446   2.157  71.606  1.00 98.76           C  
ATOM   2924  OG  SER A 217       7.059   2.912  72.645  1.00 98.76           O  
ATOM   2925  H   SER A 217       8.193   3.570  70.512  1.00 98.76           H  
ATOM   2926  HA  SER A 217       8.189   0.998  71.177  1.00 98.76           H  
ATOM   2927  HB3 SER A 217       5.859   1.353  72.055  1.00 98.76           H  
ATOM   2928  HB2 SER A 217       5.745   2.806  71.085  1.00 98.76           H  
ATOM   2929  HG  SER A 217       7.617   2.356  73.173  1.00 98.76           H  
ATOM   2930  N   PRO A 218       6.157   0.995  68.510  1.00 98.93           N  
ATOM   2931  CA  PRO A 218       5.657   0.057  67.495  1.00 98.93           C  
ATOM   2932  C   PRO A 218       6.715  -0.349  66.444  1.00 98.93           C  
ATOM   2933  O   PRO A 218       6.414  -1.182  65.592  1.00 98.93           O  
ATOM   2934  CB  PRO A 218       4.524   0.824  66.804  1.00 98.93           C  
ATOM   2935  CG  PRO A 218       4.977   2.271  66.856  1.00 98.93           C  
ATOM   2936  CD  PRO A 218       5.729   2.362  68.186  1.00 98.93           C  
ATOM   2937  HA  PRO A 218       5.251  -0.839  67.955  1.00 98.93           H  
ATOM   2938  HB3 PRO A 218       3.609   0.703  67.382  1.00 98.93           H  
ATOM   2939  HB2 PRO A 218       4.312   0.479  65.790  1.00 98.93           H  
ATOM   2940  HG3 PRO A 218       4.157   2.984  66.776  1.00 98.93           H  
ATOM   2941  HG2 PRO A 218       5.656   2.465  66.027  1.00 98.93           H  
ATOM   2942  HD2 PRO A 218       6.562   3.050  68.094  1.00 98.93           H  
ATOM   2943  HD3 PRO A 218       5.066   2.737  68.964  1.00 98.93           H  
ATOM   2944  N   ILE A 219       7.910   0.255  66.448  1.00 98.94           N  
ATOM   2945  CA  ILE A 219       8.886   0.146  65.374  1.00 98.94           C  
ATOM   2946  C   ILE A 219       9.942  -0.892  65.777  1.00 98.94           C  
ATOM   2947  O   ILE A 219      10.674  -0.731  66.764  1.00 98.94           O  
ATOM   2948  CB  ILE A 219       9.520   1.545  65.125  1.00 98.94           C  
ATOM   2949  CG1 ILE A 219       8.461   2.624  64.797  1.00 98.94           C  
ATOM   2950  CG2 ILE A 219      10.614   1.515  64.042  1.00 98.94           C  
ATOM   2951  CD1 ILE A 219       7.499   2.254  63.660  1.00 98.94           C  
ATOM   2952  H   ILE A 219       8.197   0.821  67.238  1.00 98.94           H  
ATOM   2953  HA  ILE A 219       8.402  -0.184  64.452  1.00 98.94           H  
ATOM   2954  HB  ILE A 219      10.007   1.871  66.041  1.00 98.94           H  
ATOM   2955 HG13 ILE A 219       8.954   3.568  64.567  1.00 98.94           H  
ATOM   2956 HG12 ILE A 219       7.871   2.826  65.687  1.00 98.94           H  
ATOM   2957 HG21 ILE A 219      10.961   2.515  63.784  1.00 98.94           H  
ATOM   2958 HG22 ILE A 219      11.489   0.948  64.359  1.00 98.94           H  
ATOM   2959 HG23 ILE A 219      10.236   1.039  63.139  1.00 98.94           H  
ATOM   2960 HD11 ILE A 219       6.998   3.135  63.261  1.00 98.94           H  
ATOM   2961 HD12 ILE A 219       8.021   1.764  62.845  1.00 98.94           H  
ATOM   2962 HD13 ILE A 219       6.731   1.561  64.002  1.00 98.94           H  
ATOM   2963  N   ILE A 220      10.027  -1.954  64.971  1.00 98.94           N  
ATOM   2964  CA  ILE A 220      10.965  -3.057  65.143  1.00 98.94           C  
ATOM   2965  C   ILE A 220      12.404  -2.583  64.875  1.00 98.94           C  
ATOM   2966  O   ILE A 220      12.658  -1.930  63.864  1.00 98.94           O  
ATOM   2967  CB  ILE A 220      10.618  -4.251  64.204  1.00 98.94           C  
ATOM   2968  CG1 ILE A 220       9.179  -4.773  64.444  1.00 98.94           C  
ATOM   2969  CG2 ILE A 220      11.631  -5.417  64.264  1.00 98.94           C  
ATOM   2970  CD1 ILE A 220       8.888  -5.264  65.873  1.00 98.94           C  
ATOM   2971  H   ILE A 220       9.442  -1.999  64.150  1.00 98.94           H  
ATOM   2972  HA  ILE A 220      10.893  -3.392  66.178  1.00 98.94           H  
ATOM   2973  HB  ILE A 220      10.638  -3.881  63.177  1.00 98.94           H  
ATOM   2974 HG13 ILE A 220       8.966  -5.571  63.733  1.00 98.94           H  
ATOM   2975 HG12 ILE A 220       8.462  -3.988  64.201  1.00 98.94           H  
ATOM   2976 HG21 ILE A 220      11.294  -6.265  63.667  1.00 98.94           H  
ATOM   2977 HG22 ILE A 220      12.608  -5.133  63.875  1.00 98.94           H  
ATOM   2978 HG23 ILE A 220      11.774  -5.765  65.287  1.00 98.94           H  
ATOM   2979 HD11 ILE A 220       7.916  -5.756  65.922  1.00 98.94           H  
ATOM   2980 HD12 ILE A 220       9.633  -5.978  66.220  1.00 98.94           H  
ATOM   2981 HD13 ILE A 220       8.860  -4.436  66.582  1.00 98.94           H  
ATOM   2982  N   GLY A 221      13.297  -2.910  65.818  1.00 98.91           N  
ATOM   2983  CA  GLY A 221      14.702  -2.525  65.821  1.00 98.91           C  
ATOM   2984  C   GLY A 221      14.951  -1.168  66.495  1.00 98.91           C  
ATOM   2985  O   GLY A 221      16.114  -0.833  66.702  1.00 98.91           O  
ATOM   2986  H   GLY A 221      12.978  -3.441  66.619  1.00 98.91           H  
ATOM   2987  HA3 GLY A 221      15.103  -2.501  64.810  1.00 98.91           H  
ATOM   2988  HA2 GLY A 221      15.250  -3.292  66.365  1.00 98.91           H  
ATOM   2989  N   ALA A 222      13.904  -0.407  66.858  1.00 98.89           N  
ATOM   2990  CA  ALA A 222      14.012   0.872  67.561  1.00 98.89           C  
ATOM   2991  C   ALA A 222      13.574   0.720  69.020  1.00 98.89           C  
ATOM   2992  O   ALA A 222      14.390   0.954  69.912  1.00 98.89           O  
ATOM   2993  CB  ALA A 222      13.167   1.930  66.839  1.00 98.89           C  
ATOM   2994  H   ALA A 222      12.967  -0.728  66.661  1.00 98.89           H  
ATOM   2995  HA  ALA A 222      15.043   1.230  67.563  1.00 98.89           H  
ATOM   2996  HB1 ALA A 222      13.186   2.879  67.374  1.00 98.89           H  
ATOM   2997  HB2 ALA A 222      13.539   2.106  65.829  1.00 98.89           H  
ATOM   2998  HB3 ALA A 222      12.127   1.622  66.762  1.00 98.89           H  
ATOM   2999  N   GLY A 223      12.315   0.330  69.238  1.00 98.80           N  
ATOM   3000  CA  GLY A 223      11.746   0.186  70.570  1.00 98.80           C  
ATOM   3001  C   GLY A 223      11.630  -1.265  71.016  1.00 98.80           C  
ATOM   3002  O   GLY A 223      11.451  -1.506  72.207  1.00 98.80           O  
ATOM   3003  H   GLY A 223      11.688   0.192  68.450  1.00 98.80           H  
ATOM   3004  HA3 GLY A 223      10.749   0.621  70.586  1.00 98.80           H  
ATOM   3005  HA2 GLY A 223      12.325   0.738  71.306  1.00 98.80           H  
ATOM   3006  N   CYS A 224      11.730  -2.220  70.083  1.00 98.96           N  
ATOM   3007  CA  CYS A 224      11.484  -3.642  70.312  1.00 98.96           C  
ATOM   3008  C   CYS A 224      12.355  -4.450  69.344  1.00 98.96           C  
ATOM   3009  O   CYS A 224      12.316  -4.181  68.146  1.00 98.96           O  
ATOM   3010  CB  CYS A 224       9.989  -3.982  70.120  1.00 98.96           C  
ATOM   3011  SG  CYS A 224       9.603  -5.714  70.506  1.00 98.96           S  
ATOM   3012  H   CYS A 224      12.018  -1.971  69.148  1.00 98.96           H  
ATOM   3013  HA  CYS A 224      11.774  -3.890  71.334  1.00 98.96           H  
ATOM   3014  HB3 CYS A 224       9.697  -3.791  69.087  1.00 98.96           H  
ATOM   3015  HB2 CYS A 224       9.361  -3.345  70.738  1.00 98.96           H  
ATOM   3016  HG  CYS A 224       8.291  -5.615  70.272  1.00 98.96           H  
ATOM   3017  N   TYR A 225      13.087  -5.448  69.857  1.00 98.97           N  
ATOM   3018  CA  TYR A 225      13.843  -6.390  69.033  1.00 98.97           C  
ATOM   3019  C   TYR A 225      14.067  -7.701  69.796  1.00 98.97           C  
ATOM   3020  O   TYR A 225      14.172  -7.675  71.020  1.00 98.97           O  
ATOM   3021  CB  TYR A 225      15.178  -5.758  68.567  1.00 98.97           C  
ATOM   3022  CG  TYR A 225      15.927  -6.601  67.552  1.00 98.97           C  
ATOM   3023  CD1 TYR A 225      17.080  -7.323  67.927  1.00 98.97           C  
ATOM   3024  CD2 TYR A 225      15.425  -6.716  66.239  1.00 98.97           C  
ATOM   3025  CE1 TYR A 225      17.710  -8.175  66.999  1.00 98.97           C  
ATOM   3026  CE2 TYR A 225      16.050  -7.575  65.316  1.00 98.97           C  
ATOM   3027  CZ  TYR A 225      17.189  -8.309  65.697  1.00 98.97           C  
ATOM   3028  OH  TYR A 225      17.791  -9.143  64.800  1.00 98.97           O  
ATOM   3029  H   TYR A 225      13.087  -5.624  70.854  1.00 98.97           H  
ATOM   3030  HA  TYR A 225      13.237  -6.629  68.157  1.00 98.97           H  
ATOM   3031  HB3 TYR A 225      15.821  -5.562  69.427  1.00 98.97           H  
ATOM   3032  HB2 TYR A 225      14.994  -4.787  68.108  1.00 98.97           H  
ATOM   3033  HD1 TYR A 225      17.467  -7.248  68.933  1.00 98.97           H  
ATOM   3034  HD2 TYR A 225      14.543  -6.165  65.944  1.00 98.97           H  
ATOM   3035  HE1 TYR A 225      18.584  -8.737  67.295  1.00 98.97           H  
ATOM   3036  HE2 TYR A 225      15.655  -7.661  64.315  1.00 98.97           H  
ATOM   3037  HH  TYR A 225      17.349  -9.150  63.947  1.00 98.97           H  
ATOM   3038  N   ALA A 226      14.175  -8.813  69.052  1.00 98.97           N  
ATOM   3039  CA  ALA A 226      14.518 -10.131  69.579  1.00 98.97           C  
ATOM   3040  C   ALA A 226      15.237 -10.968  68.516  1.00 98.97           C  
ATOM   3041  O   ALA A 226      14.868 -10.916  67.342  1.00 98.97           O  
ATOM   3042  CB  ALA A 226      13.261 -10.839  70.100  1.00 98.97           C  
ATOM   3043  H   ALA A 226      14.085  -8.757  68.047  1.00 98.97           H  
ATOM   3044  HA  ALA A 226      15.208 -10.005  70.408  1.00 98.97           H  
ATOM   3045  HB1 ALA A 226      13.512 -11.807  70.535  1.00 98.97           H  
ATOM   3046  HB2 ALA A 226      12.768 -10.250  70.874  1.00 98.97           H  
ATOM   3047  HB3 ALA A 226      12.540 -11.010  69.302  1.00 98.97           H  
ATOM   3048  N   ASN A 227      16.232 -11.748  68.970  1.00 98.91           N  
ATOM   3049  CA  ASN A 227      17.047 -12.650  68.158  1.00 98.91           C  
ATOM   3050  C   ASN A 227      17.785 -13.607  69.108  1.00 98.91           C  
ATOM   3051  O   ASN A 227      18.548 -13.135  69.948  1.00 98.91           O  
ATOM   3052  CB  ASN A 227      18.034 -11.833  67.282  1.00 98.91           C  
ATOM   3053  CG  ASN A 227      18.739 -12.618  66.168  1.00 98.91           C  
ATOM   3054  ND2 ASN A 227      19.232 -11.903  65.156  1.00 98.91           N  
ATOM   3055  OD1 ASN A 227      18.848 -13.842  66.207  1.00 98.91           O  
ATOM   3056  H   ASN A 227      16.484 -11.703  69.948  1.00 98.91           H  
ATOM   3057  HA  ASN A 227      16.408 -13.254  67.514  1.00 98.91           H  
ATOM   3058  HB3 ASN A 227      18.779 -11.332  67.900  1.00 98.91           H  
ATOM   3059  HB2 ASN A 227      17.480 -11.041  66.780  1.00 98.91           H  
ATOM   3060 HD22 ASN A 227      19.712 -12.363  64.396  1.00 98.91           H  
ATOM   3061 HD21 ASN A 227      19.110 -10.899  65.132  1.00 98.91           H  
ATOM   3062  N   ASN A 228      17.589 -14.927  68.925  1.00 98.56           N  
ATOM   3063  CA  ASN A 228      18.267 -16.004  69.670  1.00 98.56           C  
ATOM   3064  C   ASN A 228      19.799 -16.010  69.517  1.00 98.56           C  
ATOM   3065  O   ASN A 228      20.474 -16.515  70.413  1.00 98.56           O  
ATOM   3066  CB  ASN A 228      17.720 -17.379  69.213  1.00 98.56           C  
ATOM   3067  CG  ASN A 228      16.342 -17.746  69.761  1.00 98.56           C  
ATOM   3068  ND2 ASN A 228      15.987 -19.028  69.654  1.00 98.56           N  
ATOM   3069  OD1 ASN A 228      15.608 -16.904  70.273  1.00 98.56           O  
ATOM   3070  H   ASN A 228      16.940 -15.230  68.211  1.00 98.56           H  
ATOM   3071  HA  ASN A 228      18.006 -15.837  70.717  1.00 98.56           H  
ATOM   3072  HB3 ASN A 228      18.391 -18.167  69.560  1.00 98.56           H  
ATOM   3073  HB2 ASN A 228      17.710 -17.446  68.124  1.00 98.56           H  
ATOM   3074 HD22 ASN A 228      15.100 -19.349  70.019  1.00 98.56           H  
ATOM   3075 HD21 ASN A 228      16.614 -19.698  69.234  1.00 98.56           H  
ATOM   3076  N   ALA A 229      20.320 -15.459  68.407  1.00 97.73           N  
ATOM   3077  CA  ALA A 229      21.753 -15.323  68.144  1.00 97.73           C  
ATOM   3078  C   ALA A 229      22.447 -14.247  69.002  1.00 97.73           C  
ATOM   3079  O   ALA A 229      23.676 -14.257  69.067  1.00 97.73           O  
ATOM   3080  CB  ALA A 229      21.957 -15.028  66.650  1.00 97.73           C  
ATOM   3081  H   ALA A 229      19.701 -15.065  67.710  1.00 97.73           H  
ATOM   3082  HA  ALA A 229      22.227 -16.281  68.366  1.00 97.73           H  
ATOM   3083  HB1 ALA A 229      23.016 -15.027  66.389  1.00 97.73           H  
ATOM   3084  HB2 ALA A 229      21.471 -15.781  66.029  1.00 97.73           H  
ATOM   3085  HB3 ALA A 229      21.551 -14.055  66.374  1.00 97.73           H  
ATOM   3086  N   SER A 230      21.666 -13.356  69.638  1.00 97.74           N  
ATOM   3087  CA  SER A 230      22.157 -12.212  70.397  1.00 97.74           C  
ATOM   3088  C   SER A 230      21.246 -11.920  71.601  1.00 97.74           C  
ATOM   3089  O   SER A 230      21.462 -12.522  72.653  1.00 97.74           O  
ATOM   3090  CB  SER A 230      22.437 -11.029  69.437  1.00 97.74           C  
ATOM   3091  OG  SER A 230      21.281 -10.553  68.771  1.00 97.74           O  
ATOM   3092  H   SER A 230      20.660 -13.426  69.555  1.00 97.74           H  
ATOM   3093  HA  SER A 230      23.119 -12.485  70.837  1.00 97.74           H  
ATOM   3094  HB3 SER A 230      23.168 -11.328  68.689  1.00 97.74           H  
ATOM   3095  HB2 SER A 230      22.879 -10.197  69.987  1.00 97.74           H  
ATOM   3096  HG  SER A 230      21.558  -9.927  68.097  1.00 97.74           H  
ATOM   3097  N   VAL A 231      20.304 -10.974  71.454  1.00 98.89           N  
ATOM   3098  CA  VAL A 231      19.568 -10.346  72.553  1.00 98.89           C  
ATOM   3099  C   VAL A 231      18.077 -10.142  72.240  1.00 98.89           C  
ATOM   3100  O   VAL A 231      17.694 -10.016  71.077  1.00 98.89           O  
ATOM   3101  CB  VAL A 231      20.157  -8.936  72.869  1.00 98.89           C  
ATOM   3102  CG1 VAL A 231      21.603  -9.011  73.382  1.00 98.89           C  
ATOM   3103  CG2 VAL A 231      20.063  -7.943  71.693  1.00 98.89           C  
ATOM   3104  H   VAL A 231      20.173 -10.557  70.542  1.00 98.89           H  
ATOM   3105  HA  VAL A 231      19.620 -10.972  73.439  1.00 98.89           H  
ATOM   3106  HB  VAL A 231      19.580  -8.507  73.691  1.00 98.89           H  
ATOM   3107 HG11 VAL A 231      21.964  -8.027  73.674  1.00 98.89           H  
ATOM   3108 HG12 VAL A 231      21.673  -9.657  74.254  1.00 98.89           H  
ATOM   3109 HG13 VAL A 231      22.286  -9.391  72.623  1.00 98.89           H  
ATOM   3110 HG21 VAL A 231      20.525  -6.989  71.936  1.00 98.89           H  
ATOM   3111 HG22 VAL A 231      20.570  -8.347  70.820  1.00 98.89           H  
ATOM   3112 HG23 VAL A 231      19.036  -7.728  71.401  1.00 98.89           H  
ATOM   3113  N   ALA A 232      17.295 -10.031  73.325  1.00 98.97           N  
ATOM   3114  CA  ALA A 232      15.995  -9.370  73.372  1.00 98.97           C  
ATOM   3115  C   ALA A 232      16.164  -8.005  74.053  1.00 98.97           C  
ATOM   3116  O   ALA A 232      16.906  -7.921  75.030  1.00 98.97           O  
ATOM   3117  CB  ALA A 232      15.011 -10.239  74.163  1.00 98.97           C  
ATOM   3118  H   ALA A 232      17.712 -10.194  74.234  1.00 98.97           H  
ATOM   3119  HA  ALA A 232      15.606  -9.216  72.371  1.00 98.97           H  
ATOM   3120  HB1 ALA A 232      14.095  -9.691  74.381  1.00 98.97           H  
ATOM   3121  HB2 ALA A 232      14.730 -11.126  73.599  1.00 98.97           H  
ATOM   3122  HB3 ALA A 232      15.432 -10.563  75.115  1.00 98.97           H  
ATOM   3123  N   VAL A 233      15.480  -6.971  73.532  1.00 98.99           N  
ATOM   3124  CA  VAL A 233      15.514  -5.601  74.056  1.00 98.99           C  
ATOM   3125  C   VAL A 233      14.123  -4.948  73.919  1.00 98.99           C  
ATOM   3126  O   VAL A 233      13.467  -5.126  72.893  1.00 98.99           O  
ATOM   3127  CB  VAL A 233      16.541  -4.693  73.315  1.00 98.99           C  
ATOM   3128  CG1 VAL A 233      16.609  -3.261  73.891  1.00 98.99           C  
ATOM   3129  CG2 VAL A 233      17.956  -5.287  73.301  1.00 98.99           C  
ATOM   3130  H   VAL A 233      14.890  -7.118  72.722  1.00 98.99           H  
ATOM   3131  HA  VAL A 233      15.782  -5.626  75.111  1.00 98.99           H  
ATOM   3132  HB  VAL A 233      16.239  -4.608  72.270  1.00 98.99           H  
ATOM   3133 HG11 VAL A 233      17.471  -2.712  73.513  1.00 98.99           H  
ATOM   3134 HG12 VAL A 233      15.725  -2.678  73.636  1.00 98.99           H  
ATOM   3135 HG13 VAL A 233      16.694  -3.281  74.977  1.00 98.99           H  
ATOM   3136 HG21 VAL A 233      18.644  -4.612  72.802  1.00 98.99           H  
ATOM   3137 HG22 VAL A 233      18.331  -5.465  74.307  1.00 98.99           H  
ATOM   3138 HG23 VAL A 233      17.987  -6.227  72.756  1.00 98.99           H  
ATOM   3139  N   SER A 234      13.731  -4.172  74.944  1.00 98.98           N  
ATOM   3140  CA  SER A 234      12.523  -3.349  74.977  1.00 98.98           C  
ATOM   3141  C   SER A 234      12.866  -1.994  75.617  1.00 98.98           C  
ATOM   3142  O   SER A 234      13.439  -1.978  76.706  1.00 98.98           O  
ATOM   3143  CB  SER A 234      11.419  -4.094  75.751  1.00 98.98           C  
ATOM   3144  OG  SER A 234      10.257  -3.302  75.851  1.00 98.98           O  
ATOM   3145  H   SER A 234      14.332  -4.087  75.754  1.00 98.98           H  
ATOM   3146  HA  SER A 234      12.175  -3.170  73.958  1.00 98.98           H  
ATOM   3147  HB3 SER A 234      11.749  -4.345  76.759  1.00 98.98           H  
ATOM   3148  HB2 SER A 234      11.163  -5.031  75.253  1.00 98.98           H  
ATOM   3149  HG  SER A 234       9.784  -3.340  75.011  1.00 98.98           H  
ATOM   3150  N   CYS A 235      12.569  -0.878  74.936  1.00 98.88           N  
ATOM   3151  CA  CYS A 235      13.018   0.475  75.289  1.00 98.88           C  
ATOM   3152  C   CYS A 235      11.873   1.392  75.759  1.00 98.88           C  
ATOM   3153  O   CYS A 235      10.701   1.144  75.476  1.00 98.88           O  
ATOM   3154  CB  CYS A 235      13.657   1.136  74.052  1.00 98.88           C  
ATOM   3155  SG  CYS A 235      15.014   0.151  73.344  1.00 98.88           S  
ATOM   3156  H   CYS A 235      12.052  -0.980  74.066  1.00 98.88           H  
ATOM   3157  HA  CYS A 235      13.752   0.434  76.089  1.00 98.88           H  
ATOM   3158  HB3 CYS A 235      14.053   2.111  74.329  1.00 98.88           H  
ATOM   3159  HB2 CYS A 235      12.907   1.318  73.287  1.00 98.88           H  
ATOM   3160  HG  CYS A 235      15.750   0.097  74.458  1.00 98.88           H  
ATOM   3161  N   THR A 236      12.233   2.490  76.436  1.00 98.22           N  
ATOM   3162  CA  THR A 236      11.383   3.582  76.873  1.00 98.22           C  
ATOM   3163  C   THR A 236      12.193   4.888  76.802  1.00 98.22           C  
ATOM   3164  O   THR A 236      13.373   4.900  77.153  1.00 98.22           O  
ATOM   3165  CB  THR A 236      10.771   3.245  78.255  1.00 98.22           C  
ATOM   3166  CG2 THR A 236      11.800   2.754  79.291  1.00 98.22           C  
ATOM   3167  OG1 THR A 236      10.129   4.383  78.800  1.00 98.22           O  
ATOM   3168  H   THR A 236      13.217   2.626  76.667  1.00 98.22           H  
ATOM   3169  HA  THR A 236      10.566   3.682  76.154  1.00 98.22           H  
ATOM   3170  HB  THR A 236      10.011   2.476  78.125  1.00 98.22           H  
ATOM   3171 HG21 THR A 236      11.343   2.588  80.266  1.00 98.22           H  
ATOM   3172 HG22 THR A 236      12.239   1.800  78.995  1.00 98.22           H  
ATOM   3173 HG23 THR A 236      12.620   3.458  79.410  1.00 98.22           H  
ATOM   3174  HG1 THR A 236       9.521   4.740  78.161  1.00 98.22           H  
ATOM   3175  N   GLY A 237      11.570   6.000  76.397  1.00 95.58           N  
ATOM   3176  CA  GLY A 237      12.234   7.290  76.318  1.00 95.58           C  
ATOM   3177  C   GLY A 237      11.739   8.117  75.141  1.00 95.58           C  
ATOM   3178  O   GLY A 237      10.679   7.860  74.571  1.00 95.58           O  
ATOM   3179  H   GLY A 237      10.592   5.986  76.134  1.00 95.58           H  
ATOM   3180  HA3 GLY A 237      13.308   7.160  76.183  1.00 95.58           H  
ATOM   3181  HA2 GLY A 237      12.079   7.840  77.247  1.00 95.58           H  
ATOM   3182  N   SER A 238      12.527   9.130  74.785  1.00 94.73           N  
ATOM   3183  CA  SER A 238      12.354  10.059  73.671  1.00 94.73           C  
ATOM   3184  C   SER A 238      12.471   9.341  72.307  1.00 94.73           C  
ATOM   3185  O   SER A 238      13.511   9.417  71.645  1.00 94.73           O  
ATOM   3186  CB  SER A 238      13.425  11.166  73.847  1.00 94.73           C  
ATOM   3187  OG  SER A 238      14.745  10.639  73.838  1.00 94.73           O  
ATOM   3188  H   SER A 238      13.386   9.245  75.317  1.00 94.73           H  
ATOM   3189  HA  SER A 238      11.363  10.512  73.738  1.00 94.73           H  
ATOM   3190  HB3 SER A 238      13.262  11.708  74.779  1.00 94.73           H  
ATOM   3191  HB2 SER A 238      13.334  11.899  73.043  1.00 94.73           H  
ATOM   3192  HG  SER A 238      14.814  10.136  73.031  1.00 94.73           H  
ATOM   3193  N   GLY A 239      11.413   8.618  71.917  1.00 96.40           N  
ATOM   3194  CA  GLY A 239      11.370   7.609  70.859  1.00 96.40           C  
ATOM   3195  C   GLY A 239      11.936   8.005  69.494  1.00 96.40           C  
ATOM   3196  O   GLY A 239      12.483   7.153  68.803  1.00 96.40           O  
ATOM   3197  H   GLY A 239      10.668   8.549  72.604  1.00 96.40           H  
ATOM   3198  HA3 GLY A 239      10.341   7.288  70.713  1.00 96.40           H  
ATOM   3199  HA2 GLY A 239      11.908   6.737  71.227  1.00 96.40           H  
ATOM   3200  N   GLU A 240      11.905   9.293  69.137  1.00 97.06           N  
ATOM   3201  CA  GLU A 240      12.532   9.856  67.944  1.00 97.06           C  
ATOM   3202  C   GLU A 240      14.047   9.565  67.889  1.00 97.06           C  
ATOM   3203  O   GLU A 240      14.571   9.217  66.835  1.00 97.06           O  
ATOM   3204  CB  GLU A 240      12.296  11.382  67.915  1.00 97.06           C  
ATOM   3205  CG  GLU A 240      10.863  11.836  67.550  1.00 97.06           C  
ATOM   3206  CD  GLU A 240       9.841  11.903  68.687  1.00 97.06           C  
ATOM   3207  OE1 GLU A 240      10.181  11.519  69.827  1.00 97.06           O1-
ATOM   3208  OE2 GLU A 240       8.695  12.315  68.397  1.00 97.06           O  
ATOM   3209  H   GLU A 240      11.425   9.943  69.747  1.00 97.06           H  
ATOM   3210  HA  GLU A 240      12.077   9.398  67.063  1.00 97.06           H  
ATOM   3211  HB3 GLU A 240      12.964  11.820  67.172  1.00 97.06           H  
ATOM   3212  HB2 GLU A 240      12.610  11.834  68.858  1.00 97.06           H  
ATOM   3213  HG3 GLU A 240      10.455  11.210  66.759  1.00 97.06           H  
ATOM   3214  HG2 GLU A 240      10.940  12.842  67.141  1.00 97.06           H  
ATOM   3215  N   VAL A 241      14.756   9.658  69.022  1.00 97.75           N  
ATOM   3216  CA  VAL A 241      16.192   9.378  69.106  1.00 97.75           C  
ATOM   3217  C   VAL A 241      16.437   7.859  69.090  1.00 97.75           C  
ATOM   3218  O   VAL A 241      17.425   7.398  68.522  1.00 97.75           O  
ATOM   3219  CB  VAL A 241      16.771  10.019  70.397  1.00 97.75           C  
ATOM   3220  CG1 VAL A 241      18.280   9.755  70.568  1.00 97.75           C  
ATOM   3221  CG2 VAL A 241      16.516  11.539  70.413  1.00 97.75           C  
ATOM   3222  H   VAL A 241      14.252   9.845  69.884  1.00 97.75           H  
ATOM   3223  HA  VAL A 241      16.695   9.814  68.241  1.00 97.75           H  
ATOM   3224  HB  VAL A 241      16.268   9.588  71.264  1.00 97.75           H  
ATOM   3225 HG11 VAL A 241      18.700  10.327  71.394  1.00 97.75           H  
ATOM   3226 HG12 VAL A 241      18.492   8.705  70.771  1.00 97.75           H  
ATOM   3227 HG13 VAL A 241      18.823  10.029  69.664  1.00 97.75           H  
ATOM   3228 HG21 VAL A 241      16.961  12.015  71.285  1.00 97.75           H  
ATOM   3229 HG22 VAL A 241      16.949  12.020  69.536  1.00 97.75           H  
ATOM   3230 HG23 VAL A 241      15.452  11.777  70.434  1.00 97.75           H  
ATOM   3231  N   PHE A 242      15.520   7.070  69.658  1.00 98.37           N  
ATOM   3232  CA  PHE A 242      15.599   5.611  69.684  1.00 98.37           C  
ATOM   3233  C   PHE A 242      15.286   5.029  68.287  1.00 98.37           C  
ATOM   3234  O   PHE A 242      15.818   3.979  67.941  1.00 98.37           O  
ATOM   3235  CB  PHE A 242      14.636   5.058  70.754  1.00 98.37           C  
ATOM   3236  CG  PHE A 242      15.043   5.311  72.208  1.00 98.37           C  
ATOM   3237  CD1 PHE A 242      15.111   6.619  72.738  1.00 98.37           C  
ATOM   3238  CD2 PHE A 242      15.329   4.221  73.058  1.00 98.37           C  
ATOM   3239  CE1 PHE A 242      15.461   6.837  74.084  1.00 98.37           C  
ATOM   3240  CE2 PHE A 242      15.678   4.433  74.407  1.00 98.37           C  
ATOM   3241  CZ  PHE A 242      15.743   5.741  74.921  1.00 98.37           C  
ATOM   3242  H   PHE A 242      14.693   7.502  70.042  1.00 98.37           H  
ATOM   3243  HA  PHE A 242      16.611   5.307  69.951  1.00 98.37           H  
ATOM   3244  HB3 PHE A 242      14.527   3.980  70.615  1.00 98.37           H  
ATOM   3245  HB2 PHE A 242      13.640   5.463  70.605  1.00 98.37           H  
ATOM   3246  HD1 PHE A 242      14.890   7.469  72.119  1.00 98.37           H  
ATOM   3247  HD2 PHE A 242      15.267   3.211  72.680  1.00 98.37           H  
ATOM   3248  HE1 PHE A 242      15.502   7.841  74.481  1.00 98.37           H  
ATOM   3249  HE2 PHE A 242      15.883   3.592  75.055  1.00 98.37           H  
ATOM   3250  HZ  PHE A 242      15.994   5.898  75.960  1.00 98.37           H  
ATOM   3251  N   MET A 243      14.518   5.749  67.450  1.00 98.73           N  
ATOM   3252  CA  MET A 243      14.338   5.475  66.022  1.00 98.73           C  
ATOM   3253  C   MET A 243      15.580   5.881  65.212  1.00 98.73           C  
ATOM   3254  O   MET A 243      15.975   5.134  64.328  1.00 98.73           O  
ATOM   3255  CB  MET A 243      13.132   6.265  65.461  1.00 98.73           C  
ATOM   3256  CG  MET A 243      11.767   5.641  65.783  1.00 98.73           C  
ATOM   3257  SD  MET A 243      10.361   6.513  65.033  1.00 98.73           S  
ATOM   3258  CE  MET A 243      10.456   5.904  63.324  1.00 98.73           C  
ATOM   3259  H   MET A 243      14.012   6.536  67.842  1.00 98.73           H  
ATOM   3260  HA  MET A 243      14.182   4.408  65.863  1.00 98.73           H  
ATOM   3261  HB3 MET A 243      13.214   6.316  64.374  1.00 98.73           H  
ATOM   3262  HB2 MET A 243      13.152   7.299  65.804  1.00 98.73           H  
ATOM   3263  HG3 MET A 243      11.618   5.642  66.862  1.00 98.73           H  
ATOM   3264  HG2 MET A 243      11.736   4.596  65.472  1.00 98.73           H  
ATOM   3265  HE1 MET A 243       9.611   6.275  62.745  1.00 98.73           H  
ATOM   3266  HE2 MET A 243      11.374   6.237  62.840  1.00 98.73           H  
ATOM   3267  HE3 MET A 243      10.429   4.816  63.295  1.00 98.73           H  
ATOM   3268  N   ARG A 244      16.203   7.038  65.488  1.00 98.54           N  
ATOM   3269  CA  ARG A 244      17.375   7.527  64.748  1.00 98.54           C  
ATOM   3270  C   ARG A 244      18.653   6.716  65.037  1.00 98.54           C  
ATOM   3271  O   ARG A 244      19.436   6.498  64.113  1.00 98.54           O  
ATOM   3272  CB  ARG A 244      17.593   9.022  65.060  1.00 98.54           C  
ATOM   3273  CG  ARG A 244      16.524   9.962  64.454  1.00 98.54           C  
ATOM   3274  CD  ARG A 244      16.419  11.338  65.142  1.00 98.54           C  
ATOM   3275  NE  ARG A 244      17.706  12.053  65.179  1.00 98.54           N  
ATOM   3276  CZ  ARG A 244      18.127  12.981  66.058  1.00 98.54           C  
ATOM   3277  NH1 ARG A 244      17.366  13.395  67.081  1.00 98.54           N  
ATOM   3278  NH2 ARG A 244      19.348  13.509  65.902  1.00 98.54           N1+
ATOM   3279  H   ARG A 244      15.832   7.658  66.196  1.00 98.54           H  
ATOM   3280  HA  ARG A 244      17.171   7.429  63.679  1.00 98.54           H  
ATOM   3281  HB3 ARG A 244      18.564   9.334  64.669  1.00 98.54           H  
ATOM   3282  HB2 ARG A 244      17.648   9.161  66.140  1.00 98.54           H  
ATOM   3283  HG3 ARG A 244      15.560   9.475  64.590  1.00 98.54           H  
ATOM   3284  HG2 ARG A 244      16.627  10.063  63.372  1.00 98.54           H  
ATOM   3285  HD3 ARG A 244      15.927  11.269  66.111  1.00 98.54           H  
ATOM   3286  HD2 ARG A 244      15.783  11.971  64.523  1.00 98.54           H  
ATOM   3287  HE  ARG A 244      18.326  11.824  64.411  1.00 98.54           H  
ATOM   3288 HH12 ARG A 244      17.702  14.103  67.719  1.00 98.54           H  
ATOM   3289 HH11 ARG A 244      16.436  13.023  67.200  1.00 98.54           H  
ATOM   3290 HH22 ARG A 244      19.678  14.221  66.536  1.00 98.54           H  
ATOM   3291 HH21 ARG A 244      19.931  13.244  65.121  1.00 98.54           H  
ATOM   3292  N   THR A 245      18.831   6.266  66.291  1.00 98.51           N  
ATOM   3293  CA  THR A 245      19.936   5.398  66.715  1.00 98.51           C  
ATOM   3294  C   THR A 245      19.660   3.900  66.455  1.00 98.51           C  
ATOM   3295  O   THR A 245      20.618   3.128  66.468  1.00 98.51           O  
ATOM   3296  CB  THR A 245      20.230   5.545  68.238  1.00 98.51           C  
ATOM   3297  CG2 THR A 245      20.696   6.952  68.638  1.00 98.51           C  
ATOM   3298  OG1 THR A 245      19.113   5.195  69.037  1.00 98.51           O  
ATOM   3299  H   THR A 245      18.155   6.506  67.004  1.00 98.51           H  
ATOM   3300  HA  THR A 245      20.838   5.671  66.163  1.00 98.51           H  
ATOM   3301  HB  THR A 245      21.031   4.856  68.513  1.00 98.51           H  
ATOM   3302 HG21 THR A 245      20.886   7.017  69.710  1.00 98.51           H  
ATOM   3303 HG22 THR A 245      21.625   7.205  68.127  1.00 98.51           H  
ATOM   3304 HG23 THR A 245      19.960   7.713  68.385  1.00 98.51           H  
ATOM   3305  HG1 THR A 245      18.479   5.918  69.002  1.00 98.51           H  
ATOM   3306  N   LEU A 246      18.383   3.515  66.249  1.00 98.83           N  
ATOM   3307  CA  LEU A 246      17.885   2.131  66.203  1.00 98.83           C  
ATOM   3308  C   LEU A 246      18.235   1.389  67.510  1.00 98.83           C  
ATOM   3309  O   LEU A 246      18.899   0.358  67.461  1.00 98.83           O  
ATOM   3310  CB  LEU A 246      18.386   1.361  64.939  1.00 98.83           C  
ATOM   3311  CG  LEU A 246      17.713   1.700  63.592  1.00 98.83           C  
ATOM   3312  CD1 LEU A 246      16.182   1.512  63.638  1.00 98.83           C  
ATOM   3313  CD2 LEU A 246      18.159   3.046  62.985  1.00 98.83           C  
ATOM   3314  H   LEU A 246      17.666   4.226  66.222  1.00 98.83           H  
ATOM   3315  HA  LEU A 246      16.799   2.197  66.180  1.00 98.83           H  
ATOM   3316  HB3 LEU A 246      18.193   0.297  65.084  1.00 98.83           H  
ATOM   3317  HB2 LEU A 246      19.469   1.435  64.840  1.00 98.83           H  
ATOM   3318  HG  LEU A 246      18.080   0.937  62.904  1.00 98.83           H  
ATOM   3319 HD11 LEU A 246      15.836   0.940  62.778  1.00 98.83           H  
ATOM   3320 HD12 LEU A 246      15.860   0.960  64.520  1.00 98.83           H  
ATOM   3321 HD13 LEU A 246      15.647   2.461  63.642  1.00 98.83           H  
ATOM   3322 HD21 LEU A 246      18.629   2.892  62.014  1.00 98.83           H  
ATOM   3323 HD22 LEU A 246      17.325   3.720  62.810  1.00 98.83           H  
ATOM   3324 HD23 LEU A 246      18.886   3.568  63.605  1.00 98.83           H  
ATOM   3325  N   ALA A 247      17.828   1.965  68.655  1.00 98.87           N  
ATOM   3326  CA  ALA A 247      18.280   1.609  70.004  1.00 98.87           C  
ATOM   3327  C   ALA A 247      18.207   0.118  70.381  1.00 98.87           C  
ATOM   3328  O   ALA A 247      19.169  -0.381  70.961  1.00 98.87           O  
ATOM   3329  CB  ALA A 247      17.526   2.466  71.028  1.00 98.87           C  
ATOM   3330  H   ALA A 247      17.263   2.802  68.596  1.00 98.87           H  
ATOM   3331  HA  ALA A 247      19.333   1.894  70.055  1.00 98.87           H  
ATOM   3332  HB1 ALA A 247      17.808   2.214  72.052  1.00 98.87           H  
ATOM   3333  HB2 ALA A 247      17.737   3.526  70.886  1.00 98.87           H  
ATOM   3334  HB3 ALA A 247      16.449   2.330  70.935  1.00 98.87           H  
ATOM   3335  N   ALA A 248      17.106  -0.569  70.027  1.00 98.96           N  
ATOM   3336  CA  ALA A 248      16.906  -1.992  70.319  1.00 98.96           C  
ATOM   3337  C   ALA A 248      17.790  -2.934  69.479  1.00 98.96           C  
ATOM   3338  O   ALA A 248      18.285  -3.923  70.020  1.00 98.96           O  
ATOM   3339  CB  ALA A 248      15.418  -2.349  70.185  1.00 98.96           C  
ATOM   3340  H   ALA A 248      16.350  -0.093  69.554  1.00 98.96           H  
ATOM   3341  HA  ALA A 248      17.181  -2.146  71.361  1.00 98.96           H  
ATOM   3342  HB1 ALA A 248      15.232  -3.386  70.465  1.00 98.96           H  
ATOM   3343  HB2 ALA A 248      14.805  -1.729  70.840  1.00 98.96           H  
ATOM   3344  HB3 ALA A 248      15.056  -2.213  69.167  1.00 98.96           H  
ATOM   3345  N   TYR A 249      17.995  -2.603  68.191  1.00 98.95           N  
ATOM   3346  CA  TYR A 249      18.868  -3.347  67.279  1.00 98.95           C  
ATOM   3347  C   TYR A 249      20.355  -3.011  67.471  1.00 98.95           C  
ATOM   3348  O   TYR A 249      21.192  -3.854  67.161  1.00 98.95           O  
ATOM   3349  CB  TYR A 249      18.445  -3.090  65.817  1.00 98.95           C  
ATOM   3350  CG  TYR A 249      19.132  -3.975  64.789  1.00 98.95           C  
ATOM   3351  CD1 TYR A 249      20.289  -3.540  64.114  1.00 98.95           C  
ATOM   3352  CD2 TYR A 249      18.620  -5.258  64.526  1.00 98.95           C  
ATOM   3353  CE1 TYR A 249      20.922  -4.377  63.172  1.00 98.95           C  
ATOM   3354  CE2 TYR A 249      19.247  -6.098  63.588  1.00 98.95           C  
ATOM   3355  CZ  TYR A 249      20.400  -5.660  62.913  1.00 98.95           C  
ATOM   3356  OH  TYR A 249      21.007  -6.490  62.020  1.00 98.95           O  
ATOM   3357  H   TYR A 249      17.558  -1.771  67.813  1.00 98.95           H  
ATOM   3358  HA  TYR A 249      18.742  -4.413  67.479  1.00 98.95           H  
ATOM   3359  HB3 TYR A 249      18.600  -2.042  65.554  1.00 98.95           H  
ATOM   3360  HB2 TYR A 249      17.378  -3.266  65.715  1.00 98.95           H  
ATOM   3361  HD1 TYR A 249      20.700  -2.571  64.346  1.00 98.95           H  
ATOM   3362  HD2 TYR A 249      17.744  -5.595  65.053  1.00 98.95           H  
ATOM   3363  HE1 TYR A 249      21.813  -4.037  62.663  1.00 98.95           H  
ATOM   3364  HE2 TYR A 249      18.844  -7.079  63.387  1.00 98.95           H  
ATOM   3365  HH  TYR A 249      21.687  -6.065  61.488  1.00 98.95           H  
ATOM   3366  N   ASP A 250      20.671  -1.800  67.961  1.00 98.91           N  
ATOM   3367  CA  ASP A 250      22.039  -1.321  68.158  1.00 98.91           C  
ATOM   3368  C   ASP A 250      22.759  -2.099  69.279  1.00 98.91           C  
ATOM   3369  O   ASP A 250      23.949  -2.370  69.137  1.00 98.91           O  
ATOM   3370  CB  ASP A 250      22.074   0.214  68.376  1.00 98.91           C  
ATOM   3371  CG  ASP A 250      23.443   0.909  68.259  1.00 98.91           C  
ATOM   3372  OD1 ASP A 250      24.373   0.335  67.650  1.00 98.91           O1-
ATOM   3373  OD2 ASP A 250      23.503   2.091  68.662  1.00 98.91           O  
ATOM   3374  H   ASP A 250      19.934  -1.135  68.157  1.00 98.91           H  
ATOM   3375  HA  ASP A 250      22.562  -1.538  67.225  1.00 98.91           H  
ATOM   3376  HB3 ASP A 250      21.617   0.459  69.337  1.00 98.91           H  
ATOM   3377  HB2 ASP A 250      21.433   0.683  67.630  1.00 98.91           H  
ATOM   3378  N   ILE A 251      22.015  -2.535  70.313  1.00 98.93           N  
ATOM   3379  CA  ILE A 251      22.493  -3.478  71.331  1.00 98.93           C  
ATOM   3380  C   ILE A 251      22.869  -4.839  70.705  1.00 98.93           C  
ATOM   3381  O   ILE A 251      23.949  -5.349  70.997  1.00 98.93           O  
ATOM   3382  CB  ILE A 251      21.429  -3.749  72.438  1.00 98.93           C  
ATOM   3383  CG1 ILE A 251      20.927  -2.466  73.136  1.00 98.93           C  
ATOM   3384  CG2 ILE A 251      21.850  -4.794  73.502  1.00 98.93           C  
ATOM   3385  CD1 ILE A 251      21.922  -1.842  74.115  1.00 98.93           C  
ATOM   3386  H   ILE A 251      21.039  -2.276  70.365  1.00 98.93           H  
ATOM   3387  HA  ILE A 251      23.386  -3.049  71.786  1.00 98.93           H  
ATOM   3388  HB  ILE A 251      20.564  -4.162  71.922  1.00 98.93           H  
ATOM   3389 HG13 ILE A 251      20.008  -2.692  73.678  1.00 98.93           H  
ATOM   3390 HG12 ILE A 251      20.650  -1.718  72.401  1.00 98.93           H  
ATOM   3391 HG21 ILE A 251      21.069  -4.922  74.251  1.00 98.93           H  
ATOM   3392 HG22 ILE A 251      22.041  -5.777  73.078  1.00 98.93           H  
ATOM   3393 HG23 ILE A 251      22.761  -4.492  74.021  1.00 98.93           H  
ATOM   3394 HD11 ILE A 251      21.573  -0.866  74.449  1.00 98.93           H  
ATOM   3395 HD12 ILE A 251      22.041  -2.464  74.999  1.00 98.93           H  
ATOM   3396 HD13 ILE A 251      22.900  -1.712  73.658  1.00 98.93           H  
ATOM   3397  N   ALA A 252      21.989  -5.371  69.835  1.00 98.89           N  
ATOM   3398  CA  ALA A 252      22.177  -6.629  69.109  1.00 98.89           C  
ATOM   3399  C   ALA A 252      23.369  -6.599  68.142  1.00 98.89           C  
ATOM   3400  O   ALA A 252      24.120  -7.570  68.094  1.00 98.89           O  
ATOM   3401  CB  ALA A 252      20.881  -6.986  68.360  1.00 98.89           C  
ATOM   3402  H   ALA A 252      21.134  -4.871  69.636  1.00 98.89           H  
ATOM   3403  HA  ALA A 252      22.378  -7.404  69.849  1.00 98.89           H  
ATOM   3404  HB1 ALA A 252      20.927  -7.997  67.957  1.00 98.89           H  
ATOM   3405  HB2 ALA A 252      20.012  -6.933  69.015  1.00 98.89           H  
ATOM   3406  HB3 ALA A 252      20.690  -6.319  67.521  1.00 98.89           H  
ATOM   3407  N   ALA A 253      23.531  -5.476  67.424  1.00 98.78           N  
ATOM   3408  CA  ALA A 253      24.621  -5.210  66.490  1.00 98.78           C  
ATOM   3409  C   ALA A 253      25.990  -5.092  67.178  1.00 98.78           C  
ATOM   3410  O   ALA A 253      26.964  -5.624  66.651  1.00 98.78           O  
ATOM   3411  CB  ALA A 253      24.295  -3.935  65.701  1.00 98.78           C  
ATOM   3412  H   ALA A 253      22.842  -4.739  67.514  1.00 98.78           H  
ATOM   3413  HA  ALA A 253      24.669  -6.044  65.788  1.00 98.78           H  
ATOM   3414  HB1 ALA A 253      25.087  -3.702  64.993  1.00 98.78           H  
ATOM   3415  HB2 ALA A 253      23.370  -4.045  65.134  1.00 98.78           H  
ATOM   3416  HB3 ALA A 253      24.182  -3.073  66.359  1.00 98.78           H  
ATOM   3417  N   LEU A 254      26.039  -4.439  68.351  1.00 98.75           N  
ATOM   3418  CA  LEU A 254      27.242  -4.316  69.177  1.00 98.75           C  
ATOM   3419  C   LEU A 254      27.660  -5.649  69.825  1.00 98.75           C  
ATOM   3420  O   LEU A 254      28.858  -5.913  69.919  1.00 98.75           O  
ATOM   3421  CB  LEU A 254      27.022  -3.229  70.250  1.00 98.75           C  
ATOM   3422  CG  LEU A 254      27.052  -1.785  69.701  1.00 98.75           C  
ATOM   3423  CD1 LEU A 254      26.512  -0.786  70.748  1.00 98.75           C  
ATOM   3424  CD2 LEU A 254      28.443  -1.391  69.161  1.00 98.75           C  
ATOM   3425  H   LEU A 254      25.200  -4.005  68.716  1.00 98.75           H  
ATOM   3426  HA  LEU A 254      28.060  -4.010  68.524  1.00 98.75           H  
ATOM   3427  HB3 LEU A 254      27.775  -3.316  71.034  1.00 98.75           H  
ATOM   3428  HB2 LEU A 254      26.067  -3.419  70.743  1.00 98.75           H  
ATOM   3429  HG  LEU A 254      26.373  -1.736  68.851  1.00 98.75           H  
ATOM   3430 HD11 LEU A 254      27.257  -0.060  71.068  1.00 98.75           H  
ATOM   3431 HD12 LEU A 254      25.668  -0.229  70.342  1.00 98.75           H  
ATOM   3432 HD13 LEU A 254      26.156  -1.287  71.648  1.00 98.75           H  
ATOM   3433 HD21 LEU A 254      28.760  -0.403  69.489  1.00 98.75           H  
ATOM   3434 HD22 LEU A 254      29.216  -2.098  69.460  1.00 98.75           H  
ATOM   3435 HD23 LEU A 254      28.432  -1.376  68.073  1.00 98.75           H  
ATOM   3436  N   VAL A 255      26.676  -6.472  70.226  1.00 98.63           N  
ATOM   3437  CA  VAL A 255      26.891  -7.808  70.786  1.00 98.63           C  
ATOM   3438  C   VAL A 255      27.363  -8.837  69.734  1.00 98.63           C  
ATOM   3439  O   VAL A 255      28.159  -9.708  70.081  1.00 98.63           O  
ATOM   3440  CB  VAL A 255      25.615  -8.317  71.532  1.00 98.63           C  
ATOM   3441  CG1 VAL A 255      25.524  -9.838  71.786  1.00 98.63           C  
ATOM   3442  CG2 VAL A 255      25.447  -7.580  72.875  1.00 98.63           C  
ATOM   3443  H   VAL A 255      25.713  -6.175  70.141  1.00 98.63           H  
ATOM   3444  HA  VAL A 255      27.695  -7.718  71.515  1.00 98.63           H  
ATOM   3445  HB  VAL A 255      24.750  -8.055  70.920  1.00 98.63           H  
ATOM   3446 HG11 VAL A 255      24.652 -10.083  72.393  1.00 98.63           H  
ATOM   3447 HG12 VAL A 255      25.424 -10.405  70.859  1.00 98.63           H  
ATOM   3448 HG13 VAL A 255      26.403 -10.204  72.317  1.00 98.63           H  
ATOM   3449 HG21 VAL A 255      24.504  -7.839  73.356  1.00 98.63           H  
ATOM   3450 HG22 VAL A 255      26.249  -7.833  73.568  1.00 98.63           H  
ATOM   3451 HG23 VAL A 255      25.460  -6.500  72.748  1.00 98.63           H  
ATOM   3452  N   THR A 256      26.890  -8.716  68.480  1.00 98.05           N  
ATOM   3453  CA  THR A 256      27.198  -9.666  67.407  1.00 98.05           C  
ATOM   3454  C   THR A 256      28.471  -9.292  66.621  1.00 98.05           C  
ATOM   3455  O   THR A 256      29.311 -10.166  66.407  1.00 98.05           O  
ATOM   3456  CB  THR A 256      26.030  -9.803  66.389  1.00 98.05           C  
ATOM   3457  CG2 THR A 256      26.222 -10.901  65.326  1.00 98.05           C  
ATOM   3458  OG1 THR A 256      24.837 -10.116  67.076  1.00 98.05           O  
ATOM   3459  H   THR A 256      26.237  -7.977  68.260  1.00 98.05           H  
ATOM   3460  HA  THR A 256      27.360 -10.653  67.846  1.00 98.05           H  
ATOM   3461  HB  THR A 256      25.865  -8.848  65.886  1.00 98.05           H  
ATOM   3462 HG21 THR A 256      25.350 -10.967  64.674  1.00 98.05           H  
ATOM   3463 HG22 THR A 256      27.084 -10.714  64.689  1.00 98.05           H  
ATOM   3464 HG23 THR A 256      26.362 -11.878  65.791  1.00 98.05           H  
ATOM   3465  HG1 THR A 256      24.582  -9.348  67.599  1.00 98.05           H  
ATOM   3466  N   TYR A 257      28.579  -8.024  66.186  1.00 98.03           N  
ATOM   3467  CA  TYR A 257      29.582  -7.573  65.213  1.00 98.03           C  
ATOM   3468  C   TYR A 257      30.835  -6.981  65.874  1.00 98.03           C  
ATOM   3469  O   TYR A 257      31.932  -7.244  65.382  1.00 98.03           O  
ATOM   3470  CB  TYR A 257      28.944  -6.558  64.237  1.00 98.03           C  
ATOM   3471  CG  TYR A 257      27.657  -7.003  63.553  1.00 98.03           C  
ATOM   3472  CD1 TYR A 257      27.489  -8.334  63.112  1.00 98.03           C  
ATOM   3473  CD2 TYR A 257      26.605  -6.079  63.378  1.00 98.03           C  
ATOM   3474  CE1 TYR A 257      26.258  -8.752  62.573  1.00 98.03           C  
ATOM   3475  CE2 TYR A 257      25.377  -6.493  62.825  1.00 98.03           C  
ATOM   3476  CZ  TYR A 257      25.197  -7.838  62.448  1.00 98.03           C  
ATOM   3477  OH  TYR A 257      23.995  -8.262  61.965  1.00 98.03           O  
ATOM   3478  H   TYR A 257      27.863  -7.348  66.423  1.00 98.03           H  
ATOM   3479  HA  TYR A 257      29.922  -8.427  64.624  1.00 98.03           H  
ATOM   3480  HB3 TYR A 257      29.657  -6.266  63.468  1.00 98.03           H  
ATOM   3481  HB2 TYR A 257      28.720  -5.648  64.790  1.00 98.03           H  
ATOM   3482  HD1 TYR A 257      28.287  -9.053  63.216  1.00 98.03           H  
ATOM   3483  HD2 TYR A 257      26.728  -5.055  63.693  1.00 98.03           H  
ATOM   3484  HE1 TYR A 257      26.126  -9.781  62.273  1.00 98.03           H  
ATOM   3485  HE2 TYR A 257      24.571  -5.782  62.715  1.00 98.03           H  
ATOM   3486  HH  TYR A 257      23.375  -7.543  61.812  1.00 98.03           H  
ATOM   3487  N   SER A 258      30.664  -6.231  66.978  1.00 97.02           N  
ATOM   3488  CA  SER A 258      31.773  -5.740  67.807  1.00 97.02           C  
ATOM   3489  C   SER A 258      32.183  -6.739  68.910  1.00 97.02           C  
ATOM   3490  O   SER A 258      33.233  -6.543  69.521  1.00 97.02           O  
ATOM   3491  CB  SER A 258      31.424  -4.354  68.398  1.00 97.02           C  
ATOM   3492  OG  SER A 258      31.850  -3.317  67.538  1.00 97.02           O  
ATOM   3493  H   SER A 258      29.732  -6.046  67.320  1.00 97.02           H  
ATOM   3494  HA  SER A 258      32.664  -5.622  67.187  1.00 97.02           H  
ATOM   3495  HB3 SER A 258      31.930  -4.189  69.349  1.00 97.02           H  
ATOM   3496  HB2 SER A 258      30.359  -4.249  68.589  1.00 97.02           H  
ATOM   3497  HG  SER A 258      32.809  -3.345  67.478  1.00 97.02           H  
ATOM   3498  N   ASN A 259      31.366  -7.787  69.131  1.00 96.46           N  
ATOM   3499  CA  ASN A 259      31.582  -8.887  70.079  1.00 96.46           C  
ATOM   3500  C   ASN A 259      31.612  -8.443  71.560  1.00 96.46           C  
ATOM   3501  O   ASN A 259      32.278  -9.080  72.375  1.00 96.46           O  
ATOM   3502  CB  ASN A 259      32.817  -9.737  69.668  1.00 96.46           C  
ATOM   3503  CG  ASN A 259      32.671 -11.232  69.974  1.00 96.46           C  
ATOM   3504  ND2 ASN A 259      31.702 -11.900  69.342  1.00 96.46           N  
ATOM   3505  OD1 ASN A 259      33.435 -11.783  70.762  1.00 96.46           O  
ATOM   3506  H   ASN A 259      30.523  -7.857  68.580  1.00 96.46           H  
ATOM   3507  HA  ASN A 259      30.697  -9.520  70.056  1.00 96.46           H  
ATOM   3508  HB3 ASN A 259      33.740  -9.339  70.093  1.00 96.46           H  
ATOM   3509  HB2 ASN A 259      32.947  -9.681  68.586  1.00 96.46           H  
ATOM   3510 HD22 ASN A 259      31.575 -12.886  69.518  1.00 96.46           H  
ATOM   3511 HD21 ASN A 259      31.088 -11.427  68.694  1.00 96.46           H  
ATOM   3512  N   LEU A 260      30.870  -7.369  71.885  1.00 98.38           N  
ATOM   3513  CA  LEU A 260      30.712  -6.855  73.245  1.00 98.38           C  
ATOM   3514  C   LEU A 260      29.815  -7.768  74.097  1.00 98.38           C  
ATOM   3515  O   LEU A 260      28.961  -8.476  73.562  1.00 98.38           O  
ATOM   3516  CB  LEU A 260      30.091  -5.437  73.193  1.00 98.38           C  
ATOM   3517  CG  LEU A 260      30.936  -4.356  72.485  1.00 98.38           C  
ATOM   3518  CD1 LEU A 260      30.221  -2.989  72.532  1.00 98.38           C  
ATOM   3519  CD2 LEU A 260      32.374  -4.262  73.034  1.00 98.38           C  
ATOM   3520  H   LEU A 260      30.336  -6.899  71.167  1.00 98.38           H  
ATOM   3521  HA  LEU A 260      31.694  -6.814  73.720  1.00 98.38           H  
ATOM   3522  HB3 LEU A 260      29.902  -5.096  74.210  1.00 98.38           H  
ATOM   3523  HB2 LEU A 260      29.108  -5.492  72.719  1.00 98.38           H  
ATOM   3524  HG  LEU A 260      31.006  -4.641  71.435  1.00 98.38           H  
ATOM   3525 HD11 LEU A 260      30.157  -2.551  71.538  1.00 98.38           H  
ATOM   3526 HD12 LEU A 260      29.205  -3.073  72.918  1.00 98.38           H  
ATOM   3527 HD13 LEU A 260      30.735  -2.271  73.171  1.00 98.38           H  
ATOM   3528 HD21 LEU A 260      32.750  -3.239  73.044  1.00 98.38           H  
ATOM   3529 HD22 LEU A 260      32.446  -4.639  74.054  1.00 98.38           H  
ATOM   3530 HD23 LEU A 260      33.059  -4.846  72.418  1.00 98.38           H  
ATOM   3531  N   SER A 261      29.973  -7.661  75.426  1.00 98.69           N  
ATOM   3532  CA  SER A 261      28.982  -8.134  76.394  1.00 98.69           C  
ATOM   3533  C   SER A 261      27.714  -7.257  76.349  1.00 98.69           C  
ATOM   3534  O   SER A 261      27.757  -6.134  75.838  1.00 98.69           O  
ATOM   3535  CB  SER A 261      29.624  -8.179  77.798  1.00 98.69           C  
ATOM   3536  OG  SER A 261      29.783  -6.898  78.376  1.00 98.69           O  
ATOM   3537  H   SER A 261      30.712  -7.074  75.794  1.00 98.69           H  
ATOM   3538  HA  SER A 261      28.704  -9.153  76.119  1.00 98.69           H  
ATOM   3539  HB3 SER A 261      30.594  -8.676  77.762  1.00 98.69           H  
ATOM   3540  HB2 SER A 261      29.000  -8.769  78.470  1.00 98.69           H  
ATOM   3541  HG  SER A 261      30.541  -6.475  77.959  1.00 98.69           H  
ATOM   3542  N   LEU A 262      26.608  -7.775  76.907  1.00 98.82           N  
ATOM   3543  CA  LEU A 262      25.338  -7.052  77.007  1.00 98.82           C  
ATOM   3544  C   LEU A 262      25.446  -5.742  77.812  1.00 98.82           C  
ATOM   3545  O   LEU A 262      24.811  -4.765  77.425  1.00 98.82           O  
ATOM   3546  CB  LEU A 262      24.256  -8.002  77.567  1.00 98.82           C  
ATOM   3547  CG  LEU A 262      22.839  -7.404  77.749  1.00 98.82           C  
ATOM   3548  CD1 LEU A 262      22.213  -6.947  76.414  1.00 98.82           C  
ATOM   3549  CD2 LEU A 262      21.933  -8.386  78.507  1.00 98.82           C  
ATOM   3550  H   LEU A 262      26.626  -8.707  77.296  1.00 98.82           H  
ATOM   3551  HA  LEU A 262      25.064  -6.777  75.988  1.00 98.82           H  
ATOM   3552  HB3 LEU A 262      24.597  -8.379  78.533  1.00 98.82           H  
ATOM   3553  HB2 LEU A 262      24.186  -8.876  76.918  1.00 98.82           H  
ATOM   3554  HG  LEU A 262      22.912  -6.521  78.384  1.00 98.82           H  
ATOM   3555 HD11 LEU A 262      21.931  -5.895  76.460  1.00 98.82           H  
ATOM   3556 HD12 LEU A 262      22.899  -7.056  75.576  1.00 98.82           H  
ATOM   3557 HD13 LEU A 262      21.319  -7.511  76.150  1.00 98.82           H  
ATOM   3558 HD21 LEU A 262      20.935  -8.447  78.080  1.00 98.82           H  
ATOM   3559 HD22 LEU A 262      22.349  -9.394  78.503  1.00 98.82           H  
ATOM   3560 HD23 LEU A 262      21.816  -8.085  79.548  1.00 98.82           H  
ATOM   3561  N   GLN A 263      26.274  -5.734  78.872  1.00 98.78           N  
ATOM   3562  CA  GLN A 263      26.512  -4.573  79.732  1.00 98.78           C  
ATOM   3563  C   GLN A 263      27.327  -3.469  79.031  1.00 98.78           C  
ATOM   3564  O   GLN A 263      27.013  -2.295  79.218  1.00 98.78           O  
ATOM   3565  CB  GLN A 263      27.217  -5.019  81.034  1.00 98.78           C  
ATOM   3566  CG  GLN A 263      26.533  -6.158  81.826  1.00 98.78           C  
ATOM   3567  CD  GLN A 263      25.070  -5.913  82.216  1.00 98.78           C  
ATOM   3568  NE2 GLN A 263      24.335  -6.998  82.466  1.00 98.78           N  
ATOM   3569  OE1 GLN A 263      24.614  -4.776  82.321  1.00 98.78           O  
ATOM   3570  H   GLN A 263      26.787  -6.572  79.104  1.00 98.78           H  
ATOM   3571  HA  GLN A 263      25.543  -4.142  79.984  1.00 98.78           H  
ATOM   3572  HB3 GLN A 263      27.328  -4.154  81.690  1.00 98.78           H  
ATOM   3573  HB2 GLN A 263      28.233  -5.340  80.801  1.00 98.78           H  
ATOM   3574  HG3 GLN A 263      27.096  -6.343  82.742  1.00 98.78           H  
ATOM   3575  HG2 GLN A 263      26.589  -7.081  81.249  1.00 98.78           H  
ATOM   3576 HE22 GLN A 263      23.371  -6.908  82.760  1.00 98.78           H  
ATOM   3577 HE21 GLN A 263      24.739  -7.919  82.386  1.00 98.78           H  
ATOM   3578  N   GLU A 264      28.326  -3.863  78.221  1.00 98.86           N  
ATOM   3579  CA  GLU A 264      29.138  -2.969  77.387  1.00 98.86           C  
ATOM   3580  C   GLU A 264      28.340  -2.327  76.241  1.00 98.86           C  
ATOM   3581  O   GLU A 264      28.536  -1.144  75.965  1.00 98.86           O  
ATOM   3582  CB  GLU A 264      30.347  -3.744  76.834  1.00 98.86           C  
ATOM   3583  CG  GLU A 264      31.434  -4.021  77.894  1.00 98.86           C  
ATOM   3584  CD  GLU A 264      32.562  -4.951  77.416  1.00 98.86           C  
ATOM   3585  OE1 GLU A 264      33.711  -4.715  77.848  1.00 98.86           O1-
ATOM   3586  OE2 GLU A 264      32.266  -5.900  76.654  1.00 98.86           O  
ATOM   3587  H   GLU A 264      28.523  -4.850  78.127  1.00 98.86           H  
ATOM   3588  HA  GLU A 264      29.506  -2.156  78.017  1.00 98.86           H  
ATOM   3589  HB3 GLU A 264      30.795  -3.212  75.992  1.00 98.86           H  
ATOM   3590  HB2 GLU A 264      29.979  -4.687  76.430  1.00 98.86           H  
ATOM   3591  HG3 GLU A 264      30.988  -4.469  78.782  1.00 98.86           H  
ATOM   3592  HG2 GLU A 264      31.858  -3.070  78.222  1.00 98.86           H  
ATOM   3593  N   ALA A 265      27.439  -3.107  75.620  1.00 98.91           N  
ATOM   3594  CA  ALA A 265      26.506  -2.637  74.598  1.00 98.91           C  
ATOM   3595  C   ALA A 265      25.443  -1.683  75.172  1.00 98.91           C  
ATOM   3596  O   ALA A 265      25.182  -0.651  74.559  1.00 98.91           O  
ATOM   3597  CB  ALA A 265      25.866  -3.848  73.906  1.00 98.91           C  
ATOM   3598  H   ALA A 265      27.357  -4.079  75.887  1.00 98.91           H  
ATOM   3599  HA  ALA A 265      27.077  -2.087  73.848  1.00 98.91           H  
ATOM   3600  HB1 ALA A 265      25.175  -3.536  73.125  1.00 98.91           H  
ATOM   3601  HB2 ALA A 265      26.627  -4.472  73.436  1.00 98.91           H  
ATOM   3602  HB3 ALA A 265      25.315  -4.473  74.610  1.00 98.91           H  
ATOM   3603  N   CYS A 266      24.894  -2.019  76.354  1.00 98.87           N  
ATOM   3604  CA  CYS A 266      23.940  -1.212  77.125  1.00 98.87           C  
ATOM   3605  C   CYS A 266      24.510   0.148  77.556  1.00 98.87           C  
ATOM   3606  O   CYS A 266      23.806   1.150  77.439  1.00 98.87           O  
ATOM   3607  CB  CYS A 266      23.418  -1.978  78.356  1.00 98.87           C  
ATOM   3608  SG  CYS A 266      22.113  -3.137  77.853  1.00 98.87           S  
ATOM   3609  H   CYS A 266      25.158  -2.899  76.779  1.00 98.87           H  
ATOM   3610  HA  CYS A 266      23.095  -0.984  76.476  1.00 98.87           H  
ATOM   3611  HB3 CYS A 266      23.013  -1.304  79.108  1.00 98.87           H  
ATOM   3612  HB2 CYS A 266      24.221  -2.524  78.849  1.00 98.87           H  
ATOM   3613  HG  CYS A 266      22.935  -4.008  77.258  1.00 98.87           H  
ATOM   3614  N   GLN A 267      25.778   0.161  78.001  1.00 98.80           N  
ATOM   3615  CA  GLN A 267      26.544   1.361  78.337  1.00 98.80           C  
ATOM   3616  C   GLN A 267      26.743   2.284  77.120  1.00 98.80           C  
ATOM   3617  O   GLN A 267      26.492   3.483  77.220  1.00 98.80           O  
ATOM   3618  CB  GLN A 267      27.885   0.917  78.974  1.00 98.80           C  
ATOM   3619  CG  GLN A 267      28.892   2.032  79.333  1.00 98.80           C  
ATOM   3620  CD  GLN A 267      28.381   3.017  80.386  1.00 98.80           C  
ATOM   3621  NE2 GLN A 267      28.809   4.277  80.288  1.00 98.80           N  
ATOM   3622  OE1 GLN A 267      27.640   2.646  81.294  1.00 98.80           O  
ATOM   3623  H   GLN A 267      26.277  -0.715  78.089  1.00 98.80           H  
ATOM   3624  HA  GLN A 267      25.972   1.913  79.085  1.00 98.80           H  
ATOM   3625  HB3 GLN A 267      28.385   0.222  78.300  1.00 98.80           H  
ATOM   3626  HB2 GLN A 267      27.671   0.337  79.873  1.00 98.80           H  
ATOM   3627  HG3 GLN A 267      29.194   2.573  78.436  1.00 98.80           H  
ATOM   3628  HG2 GLN A 267      29.802   1.575  79.725  1.00 98.80           H  
ATOM   3629 HE22 GLN A 267      28.521   4.966  80.967  1.00 98.80           H  
ATOM   3630 HE21 GLN A 267      29.420   4.551  79.529  1.00 98.80           H  
ATOM   3631  N   LYS A 268      27.163   1.690  75.991  1.00 98.85           N  
ATOM   3632  CA  LYS A 268      27.484   2.387  74.748  1.00 98.85           C  
ATOM   3633  C   LYS A 268      26.261   2.971  74.012  1.00 98.85           C  
ATOM   3634  O   LYS A 268      26.411   3.977  73.323  1.00 98.85           O  
ATOM   3635  CB  LYS A 268      28.327   1.434  73.877  1.00 98.85           C  
ATOM   3636  CG  LYS A 268      28.880   2.047  72.580  1.00 98.85           C  
ATOM   3637  CD  LYS A 268      29.974   1.171  71.953  1.00 98.85           C  
ATOM   3638  CE  LYS A 268      30.552   1.777  70.664  1.00 98.85           C  
ATOM   3639  NZ  LYS A 268      31.627   0.938  70.105  1.00 98.85           N1+
ATOM   3640  H   LYS A 268      27.339   0.695  75.996  1.00 98.85           H  
ATOM   3641  HA  LYS A 268      28.118   3.232  75.015  1.00 98.85           H  
ATOM   3642  HB3 LYS A 268      27.758   0.532  73.643  1.00 98.85           H  
ATOM   3643  HB2 LYS A 268      29.176   1.105  74.478  1.00 98.85           H  
ATOM   3644  HG3 LYS A 268      29.282   3.040  72.788  1.00 98.85           H  
ATOM   3645  HG2 LYS A 268      28.068   2.184  71.867  1.00 98.85           H  
ATOM   3646  HD3 LYS A 268      29.571   0.177  71.754  1.00 98.85           H  
ATOM   3647  HD2 LYS A 268      30.775   1.032  72.681  1.00 98.85           H  
ATOM   3648  HE3 LYS A 268      30.953   2.772  70.862  1.00 98.85           H  
ATOM   3649  HE2 LYS A 268      29.769   1.888  69.913  1.00 98.85           H  
ATOM   3650  HZ1 LYS A 268      31.267   0.020  69.889  1.00 98.85           H  
ATOM   3651  HZ2 LYS A 268      31.988   1.365  69.263  1.00 98.85           H  
ATOM   3652  HZ3 LYS A 268      32.372   0.854  70.782  1.00 98.85           H  
ATOM   3653  N   VAL A 269      25.078   2.359  74.176  1.00 98.86           N  
ATOM   3654  CA  VAL A 269      23.826   2.836  73.587  1.00 98.86           C  
ATOM   3655  C   VAL A 269      23.143   3.886  74.485  1.00 98.86           C  
ATOM   3656  O   VAL A 269      22.871   4.989  74.010  1.00 98.86           O  
ATOM   3657  CB  VAL A 269      22.852   1.657  73.291  1.00 98.86           C  
ATOM   3658  CG1 VAL A 269      21.394   2.052  72.969  1.00 98.86           C  
ATOM   3659  CG2 VAL A 269      23.394   0.796  72.138  1.00 98.86           C  
ATOM   3660  H   VAL A 269      25.024   1.517  74.733  1.00 98.86           H  
ATOM   3661  HA  VAL A 269      24.044   3.319  72.634  1.00 98.86           H  
ATOM   3662  HB  VAL A 269      22.822   1.025  74.179  1.00 98.86           H  
ATOM   3663 HG11 VAL A 269      20.807   1.179  72.682  1.00 98.86           H  
ATOM   3664 HG12 VAL A 269      20.886   2.495  73.825  1.00 98.86           H  
ATOM   3665 HG13 VAL A 269      21.352   2.761  72.141  1.00 98.86           H  
ATOM   3666 HG21 VAL A 269      22.734  -0.041  71.910  1.00 98.86           H  
ATOM   3667 HG22 VAL A 269      23.495   1.389  71.232  1.00 98.86           H  
ATOM   3668 HG23 VAL A 269      24.376   0.385  72.365  1.00 98.86           H  
ATOM   3669  N   VAL A 270      22.863   3.521  75.747  1.00 98.79           N  
ATOM   3670  CA  VAL A 270      21.997   4.299  76.635  1.00 98.79           C  
ATOM   3671  C   VAL A 270      22.719   5.460  77.339  1.00 98.79           C  
ATOM   3672  O   VAL A 270      22.081   6.486  77.548  1.00 98.79           O  
ATOM   3673  CB  VAL A 270      21.317   3.403  77.710  1.00 98.79           C  
ATOM   3674  CG1 VAL A 270      20.431   4.158  78.727  1.00 98.79           C  
ATOM   3675  CG2 VAL A 270      20.480   2.301  77.043  1.00 98.79           C  
ATOM   3676  H   VAL A 270      23.149   2.612  76.087  1.00 98.79           H  
ATOM   3677  HA  VAL A 270      21.201   4.739  76.030  1.00 98.79           H  
ATOM   3678  HB  VAL A 270      22.098   2.911  78.290  1.00 98.79           H  
ATOM   3679 HG11 VAL A 270      19.885   3.460  79.359  1.00 98.79           H  
ATOM   3680 HG12 VAL A 270      21.012   4.790  79.398  1.00 98.79           H  
ATOM   3681 HG13 VAL A 270      19.696   4.787  78.224  1.00 98.79           H  
ATOM   3682 HG21 VAL A 270      19.981   1.695  77.794  1.00 98.79           H  
ATOM   3683 HG22 VAL A 270      19.711   2.724  76.396  1.00 98.79           H  
ATOM   3684 HG23 VAL A 270      21.092   1.627  76.443  1.00 98.79           H  
ATOM   3685  N   MET A 271      24.003   5.303  77.696  1.00 98.61           N  
ATOM   3686  CA  MET A 271      24.742   6.316  78.460  1.00 98.61           C  
ATOM   3687  C   MET A 271      25.618   7.226  77.581  1.00 98.61           C  
ATOM   3688  O   MET A 271      26.080   8.246  78.092  1.00 98.61           O  
ATOM   3689  CB  MET A 271      25.590   5.646  79.563  1.00 98.61           C  
ATOM   3690  CG  MET A 271      24.854   4.604  80.423  1.00 98.61           C  
ATOM   3691  SD  MET A 271      23.403   5.201  81.332  1.00 98.61           S  
ATOM   3692  CE  MET A 271      23.036   3.693  82.267  1.00 98.61           C  
ATOM   3693  H   MET A 271      24.493   4.443  77.489  1.00 98.61           H  
ATOM   3694  HA  MET A 271      24.037   6.975  78.972  1.00 98.61           H  
ATOM   3695  HB3 MET A 271      25.996   6.415  80.221  1.00 98.61           H  
ATOM   3696  HB2 MET A 271      26.459   5.169  79.112  1.00 98.61           H  
ATOM   3697  HG3 MET A 271      25.553   4.211  81.160  1.00 98.61           H  
ATOM   3698  HG2 MET A 271      24.552   3.753  79.812  1.00 98.61           H  
ATOM   3699  HE1 MET A 271      22.189   3.849  82.931  1.00 98.61           H  
ATOM   3700  HE2 MET A 271      22.799   2.876  81.587  1.00 98.61           H  
ATOM   3701  HE3 MET A 271      23.895   3.403  82.873  1.00 98.61           H  
ATOM   3702  N   GLU A 272      25.838   6.858  76.305  1.00 98.68           N  
ATOM   3703  CA  GLU A 272      26.734   7.571  75.391  1.00 98.68           C  
ATOM   3704  C   GLU A 272      25.963   8.091  74.168  1.00 98.68           C  
ATOM   3705  O   GLU A 272      25.749   9.299  74.086  1.00 98.68           O  
ATOM   3706  CB  GLU A 272      27.939   6.682  75.009  1.00 98.68           C  
ATOM   3707  CG  GLU A 272      28.766   6.189  76.222  1.00 98.68           C  
ATOM   3708  CD  GLU A 272      29.945   5.257  75.891  1.00 98.68           C  
ATOM   3709  OE1 GLU A 272      30.497   4.703  76.867  1.00 98.68           O1-
ATOM   3710  OE2 GLU A 272      30.279   5.092  74.695  1.00 98.68           O  
ATOM   3711  H   GLU A 272      25.420   6.009  75.954  1.00 98.68           H  
ATOM   3712  HA  GLU A 272      27.147   8.454  75.883  1.00 98.68           H  
ATOM   3713  HB3 GLU A 272      28.587   7.241  74.332  1.00 98.68           H  
ATOM   3714  HB2 GLU A 272      27.596   5.818  74.448  1.00 98.68           H  
ATOM   3715  HG3 GLU A 272      28.118   5.658  76.920  1.00 98.68           H  
ATOM   3716  HG2 GLU A 272      29.156   7.051  76.765  1.00 98.68           H  
ATOM   3717  N   LYS A 273      25.566   7.194  73.246  1.00 98.54           N  
ATOM   3718  CA  LYS A 273      24.950   7.527  71.953  1.00 98.54           C  
ATOM   3719  C   LYS A 273      23.622   8.301  72.030  1.00 98.54           C  
ATOM   3720  O   LYS A 273      23.457   9.272  71.291  1.00 98.54           O  
ATOM   3721  CB  LYS A 273      24.758   6.244  71.122  1.00 98.54           C  
ATOM   3722  CG  LYS A 273      26.062   5.667  70.554  1.00 98.54           C  
ATOM   3723  CD  LYS A 273      25.834   4.280  69.940  1.00 98.54           C  
ATOM   3724  CE  LYS A 273      27.098   3.682  69.312  1.00 98.54           C  
ATOM   3725  NZ  LYS A 273      26.871   2.292  68.885  1.00 98.54           N1+
ATOM   3726  H   LYS A 273      25.771   6.215  73.392  1.00 98.54           H  
ATOM   3727  HA  LYS A 273      25.660   8.167  71.425  1.00 98.54           H  
ATOM   3728  HB3 LYS A 273      24.097   6.443  70.276  1.00 98.54           H  
ATOM   3729  HB2 LYS A 273      24.245   5.497  71.727  1.00 98.54           H  
ATOM   3730  HG3 LYS A 273      26.823   5.605  71.332  1.00 98.54           H  
ATOM   3731  HG2 LYS A 273      26.458   6.344  69.797  1.00 98.54           H  
ATOM   3732  HD3 LYS A 273      25.053   4.357  69.180  1.00 98.54           H  
ATOM   3733  HD2 LYS A 273      25.446   3.608  70.707  1.00 98.54           H  
ATOM   3734  HE3 LYS A 273      27.922   3.698  70.026  1.00 98.54           H  
ATOM   3735  HE2 LYS A 273      27.407   4.273  68.450  1.00 98.54           H  
ATOM   3736  HZ1 LYS A 273      26.088   2.258  68.244  1.00 98.54           H  
ATOM   3737  HZ2 LYS A 273      27.690   1.927  68.419  1.00 98.54           H  
ATOM   3738  HZ3 LYS A 273      26.649   1.719  69.685  1.00 98.54           H  
ATOM   3739  N   ILE A 274      22.701   7.855  72.900  1.00 98.11           N  
ATOM   3740  CA  ILE A 274      21.371   8.448  73.048  1.00 98.11           C  
ATOM   3741  C   ILE A 274      21.379   9.861  73.697  1.00 98.11           C  
ATOM   3742  O   ILE A 274      20.803  10.762  73.088  1.00 98.11           O  
ATOM   3743  CB  ILE A 274      20.369   7.446  73.709  1.00 98.11           C  
ATOM   3744  CG1 ILE A 274      19.976   6.357  72.681  1.00 98.11           C  
ATOM   3745  CG2 ILE A 274      19.113   8.074  74.351  1.00 98.11           C  
ATOM   3746  CD1 ILE A 274      19.239   5.149  73.274  1.00 98.11           C  
ATOM   3747  H   ILE A 274      22.896   7.036  73.462  1.00 98.11           H  
ATOM   3748  HA  ILE A 274      21.002   8.608  72.032  1.00 98.11           H  
ATOM   3749  HB  ILE A 274      20.899   6.919  74.502  1.00 98.11           H  
ATOM   3750 HG13 ILE A 274      20.867   5.988  72.171  1.00 98.11           H  
ATOM   3751 HG12 ILE A 274      19.356   6.796  71.900  1.00 98.11           H  
ATOM   3752 HG21 ILE A 274      18.476   7.310  74.794  1.00 98.11           H  
ATOM   3753 HG22 ILE A 274      19.365   8.758  75.161  1.00 98.11           H  
ATOM   3754 HG23 ILE A 274      18.517   8.619  73.619  1.00 98.11           H  
ATOM   3755 HD11 ILE A 274      19.493   4.238  72.735  1.00 98.11           H  
ATOM   3756 HD12 ILE A 274      19.478   4.992  74.326  1.00 98.11           H  
ATOM   3757 HD13 ILE A 274      18.163   5.280  73.187  1.00 98.11           H  
ATOM   3758  N   PRO A 275      22.117  10.079  74.816  1.00 97.05           N  
ATOM   3759  CA  PRO A 275      22.417  11.426  75.348  1.00 97.05           C  
ATOM   3760  C   PRO A 275      23.164  12.383  74.402  1.00 97.05           C  
ATOM   3761  O   PRO A 275      22.928  13.587  74.477  1.00 97.05           O  
ATOM   3762  CB  PRO A 275      23.236  11.153  76.619  1.00 97.05           C  
ATOM   3763  CG  PRO A 275      22.757   9.793  77.079  1.00 97.05           C  
ATOM   3764  CD  PRO A 275      22.539   9.054  75.767  1.00 97.05           C  
ATOM   3765  HA  PRO A 275      21.467  11.884  75.627  1.00 97.05           H  
ATOM   3766  HB3 PRO A 275      23.099  11.920  77.382  1.00 97.05           H  
ATOM   3767  HB2 PRO A 275      24.303  11.098  76.391  1.00 97.05           H  
ATOM   3768  HG3 PRO A 275      21.803   9.908  77.596  1.00 97.05           H  
ATOM   3769  HG2 PRO A 275      23.446   9.289  77.756  1.00 97.05           H  
ATOM   3770  HD2 PRO A 275      23.461   8.586  75.429  1.00 97.05           H  
ATOM   3771  HD3 PRO A 275      21.783   8.288  75.898  1.00 97.05           H  
ATOM   3772  N   GLN A 276      24.027  11.839  73.525  1.00 97.64           N  
ATOM   3773  CA  GLN A 276      24.781  12.588  72.515  1.00 97.64           C  
ATOM   3774  C   GLN A 276      23.905  13.153  71.373  1.00 97.64           C  
ATOM   3775  O   GLN A 276      24.310  14.135  70.751  1.00 97.64           O  
ATOM   3776  CB  GLN A 276      25.961  11.712  72.041  1.00 97.64           C  
ATOM   3777  CG  GLN A 276      26.856  12.303  70.935  1.00 97.64           C  
ATOM   3778  CD  GLN A 276      28.136  11.486  70.749  1.00 97.64           C  
ATOM   3779  NE2 GLN A 276      28.001  10.222  70.341  1.00 97.64           N  
ATOM   3780  OE1 GLN A 276      29.235  11.986  70.976  1.00 97.64           O  
ATOM   3781  H   GLN A 276      24.192  10.841  73.546  1.00 97.64           H  
ATOM   3782  HA  GLN A 276      25.213  13.455  73.018  1.00 97.64           H  
ATOM   3783  HB3 GLN A 276      25.586  10.743  71.714  1.00 97.64           H  
ATOM   3784  HB2 GLN A 276      26.588  11.512  72.912  1.00 97.64           H  
ATOM   3785  HG3 GLN A 276      27.130  13.327  71.189  1.00 97.64           H  
ATOM   3786  HG2 GLN A 276      26.322  12.345  69.985  1.00 97.64           H  
ATOM   3787 HE22 GLN A 276      28.819   9.645  70.211  1.00 97.64           H  
ATOM   3788 HE21 GLN A 276      27.084   9.837  70.166  1.00 97.64           H  
ATOM   3789  N   LEU A 277      22.710  12.572  71.160  1.00 96.58           N  
ATOM   3790  CA  LEU A 277      21.662  13.099  70.277  1.00 96.58           C  
ATOM   3791  C   LEU A 277      20.530  13.802  71.058  1.00 96.58           C  
ATOM   3792  O   LEU A 277      19.511  14.139  70.453  1.00 96.58           O  
ATOM   3793  CB  LEU A 277      21.118  11.961  69.380  1.00 96.58           C  
ATOM   3794  CG  LEU A 277      22.122  11.405  68.345  1.00 96.58           C  
ATOM   3795  CD1 LEU A 277      21.471  10.284  67.512  1.00 96.58           C  
ATOM   3796  CD2 LEU A 277      22.731  12.498  67.441  1.00 96.58           C  
ATOM   3797  H   LEU A 277      22.455  11.762  71.708  1.00 96.58           H  
ATOM   3798  HA  LEU A 277      22.077  13.879  69.639  1.00 96.58           H  
ATOM   3799  HB3 LEU A 277      20.242  12.311  68.831  1.00 96.58           H  
ATOM   3800  HB2 LEU A 277      20.768  11.149  70.018  1.00 96.58           H  
ATOM   3801  HG  LEU A 277      22.943  10.949  68.901  1.00 96.58           H  
ATOM   3802 HD11 LEU A 277      22.134   9.422  67.438  1.00 96.58           H  
ATOM   3803 HD12 LEU A 277      20.535   9.942  67.953  1.00 96.58           H  
ATOM   3804 HD13 LEU A 277      21.233  10.604  66.497  1.00 96.58           H  
ATOM   3805 HD21 LEU A 277      22.849  12.170  66.409  1.00 96.58           H  
ATOM   3806 HD22 LEU A 277      22.118  13.399  67.416  1.00 96.58           H  
ATOM   3807 HD23 LEU A 277      23.721  12.784  67.797  1.00 96.58           H  
ATOM   3808  N   GLY A 278      20.729  14.048  72.366  1.00 94.49           N  
ATOM   3809  CA  GLY A 278      19.825  14.822  73.219  1.00 94.49           C  
ATOM   3810  C   GLY A 278      18.623  14.017  73.739  1.00 94.49           C  
ATOM   3811  O   GLY A 278      17.722  14.615  74.326  1.00 94.49           O  
ATOM   3812  H   GLY A 278      21.593  13.744  72.793  1.00 94.49           H  
ATOM   3813  HA3 GLY A 278      19.467  15.705  72.687  1.00 94.49           H  
ATOM   3814  HA2 GLY A 278      20.393  15.183  74.077  1.00 94.49           H  
ATOM   3815  N   GLY A 279      18.592  12.689  73.534  1.00 95.04           N  
ATOM   3816  CA  GLY A 279      17.518  11.813  73.995  1.00 95.04           C  
ATOM   3817  C   GLY A 279      17.760  11.386  75.446  1.00 95.04           C  
ATOM   3818  O   GLY A 279      18.891  11.404  75.934  1.00 95.04           O  
ATOM   3819  H   GLY A 279      19.376  12.245  73.074  1.00 95.04           H  
ATOM   3820  HA3 GLY A 279      17.490  10.918  73.376  1.00 95.04           H  
ATOM   3821  HA2 GLY A 279      16.548  12.302  73.895  1.00 95.04           H  
ATOM   3822  N   SER A 280      16.699  10.931  76.110  1.00 95.18           N  
ATOM   3823  CA  SER A 280      16.737  10.411  77.457  1.00 95.18           C  
ATOM   3824  C   SER A 280      15.713   9.282  77.616  1.00 95.18           C  
ATOM   3825  O   SER A 280      14.736   9.210  76.864  1.00 95.18           O  
ATOM   3826  CB  SER A 280      16.652  11.578  78.461  1.00 95.18           C  
ATOM   3827  OG  SER A 280      16.788  11.145  79.795  1.00 95.18           O  
ATOM   3828  H   SER A 280      15.819  10.831  75.607  1.00 95.18           H  
ATOM   3829  HA  SER A 280      17.709   9.937  77.567  1.00 95.18           H  
ATOM   3830  HB3 SER A 280      15.700  12.102  78.354  1.00 95.18           H  
ATOM   3831  HB2 SER A 280      17.440  12.306  78.261  1.00 95.18           H  
ATOM   3832  HG  SER A 280      17.598  10.636  79.860  1.00 95.18           H  
ATOM   3833  N   GLY A 281      15.963   8.397  78.585  1.00 96.64           N  
ATOM   3834  CA  GLY A 281      15.162   7.229  78.901  1.00 96.64           C  
ATOM   3835  C   GLY A 281      16.070   6.056  79.263  1.00 96.64           C  
ATOM   3836  O   GLY A 281      17.117   6.244  79.893  1.00 96.64           O  
ATOM   3837  H   GLY A 281      16.800   8.521  79.147  1.00 96.64           H  
ATOM   3838  HA3 GLY A 281      14.518   6.957  78.069  1.00 96.64           H  
ATOM   3839  HA2 GLY A 281      14.519   7.464  79.748  1.00 96.64           H  
ATOM   3840  N   GLY A 282      15.664   4.846  78.881  1.00 98.32           N  
ATOM   3841  CA  GLY A 282      16.352   3.610  79.201  1.00 98.32           C  
ATOM   3842  C   GLY A 282      15.784   2.440  78.411  1.00 98.32           C  
ATOM   3843  O   GLY A 282      14.974   2.606  77.496  1.00 98.32           O  
ATOM   3844  H   GLY A 282      14.831   4.747  78.296  1.00 98.32           H  
ATOM   3845  HA3 GLY A 282      16.237   3.404  80.265  1.00 98.32           H  
ATOM   3846  HA2 GLY A 282      17.417   3.695  78.983  1.00 98.32           H  
ATOM   3847  N   LEU A 283      16.228   1.239  78.759  1.00 98.88           N  
ATOM   3848  CA  LEU A 283      15.753  -0.023  78.191  1.00 98.88           C  
ATOM   3849  C   LEU A 283      16.033  -1.165  79.172  1.00 98.88           C  
ATOM   3850  O   LEU A 283      16.866  -1.022  80.065  1.00 98.88           O  
ATOM   3851  CB  LEU A 283      16.346  -0.258  76.768  1.00 98.88           C  
ATOM   3852  CG  LEU A 283      17.879  -0.424  76.648  1.00 98.88           C  
ATOM   3853  CD1 LEU A 283      18.371  -1.856  76.945  1.00 98.88           C  
ATOM   3854  CD2 LEU A 283      18.362   0.036  75.261  1.00 98.88           C  
ATOM   3855  H   LEU A 283      16.857   1.148  79.547  1.00 98.88           H  
ATOM   3856  HA  LEU A 283      14.667   0.050  78.109  1.00 98.88           H  
ATOM   3857  HB3 LEU A 283      16.053   0.590  76.150  1.00 98.88           H  
ATOM   3858  HB2 LEU A 283      15.861  -1.113  76.296  1.00 98.88           H  
ATOM   3859  HG  LEU A 283      18.342   0.243  77.370  1.00 98.88           H  
ATOM   3860 HD11 LEU A 283      18.971  -1.888  77.853  1.00 98.88           H  
ATOM   3861 HD12 LEU A 283      17.545  -2.550  77.082  1.00 98.88           H  
ATOM   3862 HD13 LEU A 283      18.987  -2.259  76.139  1.00 98.88           H  
ATOM   3863 HD21 LEU A 283      19.418  -0.188  75.109  1.00 98.88           H  
ATOM   3864 HD22 LEU A 283      17.802  -0.449  74.461  1.00 98.88           H  
ATOM   3865 HD23 LEU A 283      18.242   1.113  75.141  1.00 98.88           H  
ATOM   3866  N   VAL A 284      15.346  -2.294  78.958  1.00 98.97           N  
ATOM   3867  CA  VAL A 284      15.657  -3.575  79.587  1.00 98.97           C  
ATOM   3868  C   VAL A 284      16.035  -4.567  78.482  1.00 98.97           C  
ATOM   3869  O   VAL A 284      15.466  -4.518  77.390  1.00 98.97           O  
ATOM   3870  CB  VAL A 284      14.468  -4.144  80.406  1.00 98.97           C  
ATOM   3871  CG1 VAL A 284      14.108  -3.199  81.560  1.00 98.97           C  
ATOM   3872  CG2 VAL A 284      13.223  -4.525  79.581  1.00 98.97           C  
ATOM   3873  H   VAL A 284      14.670  -2.329  78.205  1.00 98.97           H  
ATOM   3874  HA  VAL A 284      16.514  -3.474  80.252  1.00 98.97           H  
ATOM   3875  HB  VAL A 284      14.814  -5.065  80.880  1.00 98.97           H  
ATOM   3876 HG11 VAL A 284      13.355  -3.642  82.206  1.00 98.97           H  
ATOM   3877 HG12 VAL A 284      14.980  -2.980  82.177  1.00 98.97           H  
ATOM   3878 HG13 VAL A 284      13.721  -2.250  81.191  1.00 98.97           H  
ATOM   3879 HG21 VAL A 284      12.380  -4.779  80.225  1.00 98.97           H  
ATOM   3880 HG22 VAL A 284      12.925  -3.707  78.928  1.00 98.97           H  
ATOM   3881 HG23 VAL A 284      13.406  -5.388  78.946  1.00 98.97           H  
ATOM   3882  N   ALA A 285      17.014  -5.426  78.788  1.00 98.97           N  
ATOM   3883  CA  ALA A 285      17.584  -6.377  77.847  1.00 98.97           C  
ATOM   3884  C   ALA A 285      18.000  -7.665  78.558  1.00 98.97           C  
ATOM   3885  O   ALA A 285      18.310  -7.645  79.749  1.00 98.97           O  
ATOM   3886  CB  ALA A 285      18.779  -5.727  77.129  1.00 98.97           C  
ATOM   3887  H   ALA A 285      17.443  -5.402  79.706  1.00 98.97           H  
ATOM   3888  HA  ALA A 285      16.821  -6.637  77.116  1.00 98.97           H  
ATOM   3889  HB1 ALA A 285      19.203  -6.402  76.386  1.00 98.97           H  
ATOM   3890  HB2 ALA A 285      18.477  -4.820  76.607  1.00 98.97           H  
ATOM   3891  HB3 ALA A 285      19.571  -5.459  77.829  1.00 98.97           H  
ATOM   3892  N   VAL A 286      18.023  -8.756  77.783  1.00 98.93           N  
ATOM   3893  CA  VAL A 286      18.513 -10.063  78.202  1.00 98.93           C  
ATOM   3894  C   VAL A 286      19.115 -10.777  76.981  1.00 98.93           C  
ATOM   3895  O   VAL A 286      18.484 -10.799  75.923  1.00 98.93           O  
ATOM   3896  CB  VAL A 286      17.411 -10.925  78.888  1.00 98.93           C  
ATOM   3897  CG1 VAL A 286      16.188 -11.223  78.004  1.00 98.93           C  
ATOM   3898  CG2 VAL A 286      17.958 -12.246  79.456  1.00 98.93           C  
ATOM   3899  H   VAL A 286      17.746  -8.684  76.813  1.00 98.93           H  
ATOM   3900  HA  VAL A 286      19.311  -9.900  78.923  1.00 98.93           H  
ATOM   3901  HB  VAL A 286      17.049 -10.344  79.737  1.00 98.93           H  
ATOM   3902 HG11 VAL A 286      15.375 -11.648  78.593  1.00 98.93           H  
ATOM   3903 HG12 VAL A 286      15.813 -10.319  77.529  1.00 98.93           H  
ATOM   3904 HG13 VAL A 286      16.422 -11.936  77.217  1.00 98.93           H  
ATOM   3905 HG21 VAL A 286      17.179 -12.783  79.989  1.00 98.93           H  
ATOM   3906 HG22 VAL A 286      18.318 -12.911  78.673  1.00 98.93           H  
ATOM   3907 HG23 VAL A 286      18.776 -12.076  80.155  1.00 98.93           H  
ATOM   3908  N   ASP A 287      20.332 -11.324  77.147  1.00 98.58           N  
ATOM   3909  CA  ASP A 287      21.043 -12.061  76.099  1.00 98.58           C  
ATOM   3910  C   ASP A 287      20.688 -13.562  76.137  1.00 98.58           C  
ATOM   3911  O   ASP A 287      19.988 -14.022  77.041  1.00 98.58           O  
ATOM   3912  CB  ASP A 287      22.574 -11.771  76.076  1.00 98.58           C  
ATOM   3913  CG  ASP A 287      23.443 -12.168  77.283  1.00 98.58           C  
ATOM   3914  OD1 ASP A 287      22.976 -12.942  78.142  1.00 98.58           O1-
ATOM   3915  OD2 ASP A 287      24.620 -11.744  77.292  1.00 98.58           O  
ATOM   3916  H   ASP A 287      20.787 -11.281  78.050  1.00 98.58           H  
ATOM   3917  HA  ASP A 287      20.679 -11.713  75.137  1.00 98.58           H  
ATOM   3918  HB3 ASP A 287      22.694 -10.691  75.977  1.00 98.58           H  
ATOM   3919  HB2 ASP A 287      23.017 -12.188  75.170  1.00 98.58           H  
ATOM   3920  N   ARG A 288      21.201 -14.300  75.144  1.00 96.22           N  
ATOM   3921  CA  ARG A 288      21.039 -15.746  74.983  1.00 96.22           C  
ATOM   3922  C   ARG A 288      21.644 -16.602  76.121  1.00 96.22           C  
ATOM   3923  O   ARG A 288      21.251 -17.761  76.254  1.00 96.22           O  
ATOM   3924  CB  ARG A 288      21.608 -16.141  73.605  1.00 96.22           C  
ATOM   3925  CG  ARG A 288      23.123 -15.886  73.423  1.00 96.22           C  
ATOM   3926  CD  ARG A 288      23.661 -16.318  72.049  1.00 96.22           C  
ATOM   3927  NE  ARG A 288      23.692 -17.784  71.894  1.00 96.22           N  
ATOM   3928  CZ  ARG A 288      24.023 -18.480  70.791  1.00 96.22           C  
ATOM   3929  NH1 ARG A 288      24.393 -17.878  69.650  1.00 96.22           N  
ATOM   3930  NH2 ARG A 288      23.980 -19.818  70.836  1.00 96.22           N1+
ATOM   3931  H   ARG A 288      21.734 -13.836  74.421  1.00 96.22           H  
ATOM   3932  HA  ARG A 288      19.966 -15.949  74.972  1.00 96.22           H  
ATOM   3933  HB3 ARG A 288      21.071 -15.580  72.839  1.00 96.22           H  
ATOM   3934  HB2 ARG A 288      21.377 -17.190  73.414  1.00 96.22           H  
ATOM   3935  HG3 ARG A 288      23.641 -16.472  74.182  1.00 96.22           H  
ATOM   3936  HG2 ARG A 288      23.399 -14.850  73.621  1.00 96.22           H  
ATOM   3937  HD3 ARG A 288      24.616 -15.844  71.819  1.00 96.22           H  
ATOM   3938  HD2 ARG A 288      22.958 -15.972  71.293  1.00 96.22           H  
ATOM   3939  HE  ARG A 288      23.415 -18.304  72.714  1.00 96.22           H  
ATOM   3940 HH12 ARG A 288      24.639 -18.419  68.834  1.00 96.22           H  
ATOM   3941 HH11 ARG A 288      24.428 -16.869  69.605  1.00 96.22           H  
ATOM   3942 HH22 ARG A 288      24.220 -20.367  70.023  1.00 96.22           H  
ATOM   3943 HH21 ARG A 288      23.700 -20.291  71.683  1.00 96.22           H  
ATOM   3944  N   LEU A 289      22.568 -16.028  76.912  1.00 96.25           N  
ATOM   3945  CA  LEU A 289      23.201 -16.666  78.071  1.00 96.25           C  
ATOM   3946  C   LEU A 289      22.412 -16.441  79.378  1.00 96.25           C  
ATOM   3947  O   LEU A 289      22.678 -17.140  80.356  1.00 96.25           O  
ATOM   3948  CB  LEU A 289      24.649 -16.140  78.220  1.00 96.25           C  
ATOM   3949  CG  LEU A 289      25.552 -16.325  76.978  1.00 96.25           C  
ATOM   3950  CD1 LEU A 289      26.923 -15.650  77.191  1.00 96.25           C  
ATOM   3951  CD2 LEU A 289      25.686 -17.803  76.553  1.00 96.25           C  
ATOM   3952  H   LEU A 289      22.822 -15.063  76.754  1.00 96.25           H  
ATOM   3953  HA  LEU A 289      23.237 -17.744  77.909  1.00 96.25           H  
ATOM   3954  HB3 LEU A 289      25.123 -16.629  79.073  1.00 96.25           H  
ATOM   3955  HB2 LEU A 289      24.614 -15.081  78.472  1.00 96.25           H  
ATOM   3956  HG  LEU A 289      25.086 -15.792  76.148  1.00 96.25           H  
ATOM   3957 HD11 LEU A 289      27.140 -14.952  76.382  1.00 96.25           H  
ATOM   3958 HD12 LEU A 289      26.958 -15.079  78.120  1.00 96.25           H  
ATOM   3959 HD13 LEU A 289      27.744 -16.366  77.232  1.00 96.25           H  
ATOM   3960 HD21 LEU A 289      26.701 -18.063  76.254  1.00 96.25           H  
ATOM   3961 HD22 LEU A 289      25.404 -18.486  77.355  1.00 96.25           H  
ATOM   3962 HD23 LEU A 289      25.040 -18.017  75.701  1.00 96.25           H  
ATOM   3963  N   GLY A 290      21.458 -15.495  79.374  1.00 97.86           N  
ATOM   3964  CA  GLY A 290      20.574 -15.200  80.498  1.00 97.86           C  
ATOM   3965  C   GLY A 290      21.095 -14.084  81.410  1.00 97.86           C  
ATOM   3966  O   GLY A 290      20.488 -13.857  82.454  1.00 97.86           O  
ATOM   3967  H   GLY A 290      21.309 -14.954  78.531  1.00 97.86           H  
ATOM   3968  HA3 GLY A 290      20.350 -16.094  81.081  1.00 97.86           H  
ATOM   3969  HA2 GLY A 290      19.634 -14.839  80.083  1.00 97.86           H  
ATOM   3970  N   ASN A 291      22.160 -13.358  81.027  1.00 98.43           N  
ATOM   3971  CA  ASN A 291      22.578 -12.108  81.679  1.00 98.43           C  
ATOM   3972  C   ASN A 291      21.536 -11.018  81.389  1.00 98.43           C  
ATOM   3973  O   ASN A 291      21.144 -10.876  80.232  1.00 98.43           O  
ATOM   3974  CB  ASN A 291      23.957 -11.627  81.163  1.00 98.43           C  
ATOM   3975  CG  ASN A 291      25.066 -12.677  81.265  1.00 98.43           C  
ATOM   3976  ND2 ASN A 291      25.694 -13.010  80.136  1.00 98.43           N  
ATOM   3977  OD1 ASN A 291      25.361 -13.170  82.351  1.00 98.43           O  
ATOM   3978  H   ASN A 291      22.604 -13.559  80.139  1.00 98.43           H  
ATOM   3979  HA  ASN A 291      22.632 -12.251  82.760  1.00 98.43           H  
ATOM   3980  HB3 ASN A 291      24.274 -10.753  81.734  1.00 98.43           H  
ATOM   3981  HB2 ASN A 291      23.882 -11.288  80.129  1.00 98.43           H  
ATOM   3982 HD22 ASN A 291      26.438 -13.691  80.151  1.00 98.43           H  
ATOM   3983 HD21 ASN A 291      25.406 -12.603  79.253  1.00 98.43           H  
ATOM   3984  N   VAL A 292      21.108 -10.284  82.427  1.00 98.74           N  
ATOM   3985  CA  VAL A 292      20.091  -9.237  82.318  1.00 98.74           C  
ATOM   3986  C   VAL A 292      20.735  -7.867  82.597  1.00 98.74           C  
ATOM   3987  O   VAL A 292      21.563  -7.749  83.501  1.00 98.74           O  
ATOM   3988  CB  VAL A 292      18.936  -9.459  83.339  1.00 98.74           C  
ATOM   3989  CG1 VAL A 292      17.839  -8.376  83.296  1.00 98.74           C  
ATOM   3990  CG2 VAL A 292      18.263 -10.828  83.146  1.00 98.74           C  
ATOM   3991  H   VAL A 292      21.481 -10.448  83.351  1.00 98.74           H  
ATOM   3992  HA  VAL A 292      19.660  -9.224  81.316  1.00 98.74           H  
ATOM   3993  HB  VAL A 292      19.361  -9.450  84.345  1.00 98.74           H  
ATOM   3994 HG11 VAL A 292      17.067  -8.575  84.039  1.00 98.74           H  
ATOM   3995 HG12 VAL A 292      18.225  -7.383  83.508  1.00 98.74           H  
ATOM   3996 HG13 VAL A 292      17.360  -8.338  82.318  1.00 98.74           H  
ATOM   3997 HG21 VAL A 292      17.451 -10.951  83.860  1.00 98.74           H  
ATOM   3998 HG22 VAL A 292      17.842 -10.927  82.146  1.00 98.74           H  
ATOM   3999 HG23 VAL A 292      18.957 -11.653  83.301  1.00 98.74           H  
ATOM   4000  N   ALA A 293      20.312  -6.857  81.823  1.00 98.88           N  
ATOM   4001  CA  ALA A 293      20.702  -5.458  81.967  1.00 98.88           C  
ATOM   4002  C   ALA A 293      19.436  -4.592  81.991  1.00 98.88           C  
ATOM   4003  O   ALA A 293      18.505  -4.869  81.235  1.00 98.88           O  
ATOM   4004  CB  ALA A 293      21.594  -5.083  80.775  1.00 98.88           C  
ATOM   4005  H   ALA A 293      19.614  -7.041  81.111  1.00 98.88           H  
ATOM   4006  HA  ALA A 293      21.257  -5.302  82.894  1.00 98.88           H  
ATOM   4007  HB1 ALA A 293      21.994  -4.074  80.879  1.00 98.88           H  
ATOM   4008  HB2 ALA A 293      22.445  -5.758  80.692  1.00 98.88           H  
ATOM   4009  HB3 ALA A 293      21.046  -5.136  79.834  1.00 98.88           H  
ATOM   4010  N   LEU A 294      19.426  -3.551  82.844  1.00 98.82           N  
ATOM   4011  CA  LEU A 294      18.315  -2.598  82.967  1.00 98.82           C  
ATOM   4012  C   LEU A 294      18.824  -1.131  82.996  1.00 98.82           C  
ATOM   4013  O   LEU A 294      18.528  -0.424  83.963  1.00 98.82           O  
ATOM   4014  CB  LEU A 294      17.402  -2.930  84.183  1.00 98.82           C  
ATOM   4015  CG  LEU A 294      16.876  -4.384  84.316  1.00 98.82           C  
ATOM   4016  CD1 LEU A 294      17.824  -5.245  85.174  1.00 98.82           C  
ATOM   4017  CD2 LEU A 294      15.454  -4.432  84.914  1.00 98.82           C  
ATOM   4018  H   LEU A 294      20.226  -3.380  83.435  1.00 98.82           H  
ATOM   4019  HA  LEU A 294      17.682  -2.661  82.082  1.00 98.82           H  
ATOM   4020  HB3 LEU A 294      16.538  -2.277  84.065  1.00 98.82           H  
ATOM   4021  HB2 LEU A 294      17.872  -2.633  85.121  1.00 98.82           H  
ATOM   4022  HG  LEU A 294      16.808  -4.830  83.324  1.00 98.82           H  
ATOM   4023 HD11 LEU A 294      17.394  -6.225  85.378  1.00 98.82           H  
ATOM   4024 HD12 LEU A 294      18.783  -5.414  84.688  1.00 98.82           H  
ATOM   4025 HD13 LEU A 294      18.025  -4.775  86.137  1.00 98.82           H  
ATOM   4026 HD21 LEU A 294      15.352  -5.192  85.688  1.00 98.82           H  
ATOM   4027 HD22 LEU A 294      15.173  -3.487  85.374  1.00 98.82           H  
ATOM   4028 HD23 LEU A 294      14.712  -4.661  84.148  1.00 98.82           H  
ATOM   4029  N   PRO A 295      19.603  -0.686  81.977  1.00 98.77           N  
ATOM   4030  CA  PRO A 295      20.165   0.685  81.925  1.00 98.77           C  
ATOM   4031  C   PRO A 295      19.110   1.800  81.776  1.00 98.77           C  
ATOM   4032  O   PRO A 295      18.089   1.592  81.123  1.00 98.77           O  
ATOM   4033  CB  PRO A 295      21.055   0.649  80.670  1.00 98.77           C  
ATOM   4034  CG  PRO A 295      20.348  -0.344  79.768  1.00 98.77           C  
ATOM   4035  CD  PRO A 295      19.957  -1.424  80.759  1.00 98.77           C  
ATOM   4036  HA  PRO A 295      20.772   0.879  82.811  1.00 98.77           H  
ATOM   4037  HB3 PRO A 295      22.048   0.277  80.930  1.00 98.77           H  
ATOM   4038  HB2 PRO A 295      21.190   1.619  80.193  1.00 98.77           H  
ATOM   4039  HG3 PRO A 295      20.940  -0.691  78.926  1.00 98.77           H  
ATOM   4040  HG2 PRO A 295      19.445   0.106  79.360  1.00 98.77           H  
ATOM   4041  HD2 PRO A 295      19.161  -2.055  80.367  1.00 98.77           H  
ATOM   4042  HD3 PRO A 295      20.818  -2.057  80.971  1.00 98.77           H  
ATOM   4043  N   PHE A 296      19.416   2.980  82.338  1.00 97.95           N  
ATOM   4044  CA  PHE A 296      18.658   4.215  82.131  1.00 97.95           C  
ATOM   4045  C   PHE A 296      19.533   5.424  82.494  1.00 97.95           C  
ATOM   4046  O   PHE A 296      20.173   5.429  83.546  1.00 97.95           O  
ATOM   4047  CB  PHE A 296      17.298   4.188  82.874  1.00 97.95           C  
ATOM   4048  CG  PHE A 296      17.362   4.140  84.389  1.00 97.95           C  
ATOM   4049  CD1 PHE A 296      17.637   2.923  85.045  1.00 97.95           C  
ATOM   4050  CD2 PHE A 296      17.311   5.330  85.142  1.00 97.95           C  
ATOM   4051  CE1 PHE A 296      17.802   2.900  86.420  1.00 97.95           C  
ATOM   4052  CE2 PHE A 296      17.477   5.285  86.518  1.00 97.95           C  
ATOM   4053  CZ  PHE A 296      17.706   4.073  87.155  1.00 97.95           C  
ATOM   4054  H   PHE A 296      20.264   3.077  82.878  1.00 97.95           H  
ATOM   4055  HA  PHE A 296      18.451   4.280  81.064  1.00 97.95           H  
ATOM   4056  HB3 PHE A 296      16.707   3.337  82.540  1.00 97.95           H  
ATOM   4057  HB2 PHE A 296      16.719   5.067  82.587  1.00 97.95           H  
ATOM   4058  HD1 PHE A 296      17.727   2.009  84.480  1.00 97.95           H  
ATOM   4059  HD2 PHE A 296      17.145   6.275  84.649  1.00 97.95           H  
ATOM   4060  HE1 PHE A 296      18.013   1.966  86.918  1.00 97.95           H  
ATOM   4061  HE2 PHE A 296      17.434   6.197  87.094  1.00 97.95           H  
ATOM   4062  HZ  PHE A 296      17.822   4.043  88.224  1.00 97.95           H  
ATOM   4063  N   ASN A 297      19.529   6.430  81.606  1.00 96.58           N  
ATOM   4064  CA  ASN A 297      20.266   7.692  81.745  1.00 96.58           C  
ATOM   4065  C   ASN A 297      19.459   8.787  82.479  1.00 96.58           C  
ATOM   4066  O   ASN A 297      20.022   9.840  82.775  1.00 96.58           O  
ATOM   4067  CB  ASN A 297      20.756   8.150  80.344  1.00 96.58           C  
ATOM   4068  CG  ASN A 297      19.642   8.475  79.336  1.00 96.58           C  
ATOM   4069  ND2 ASN A 297      19.740   7.961  78.110  1.00 96.58           N  
ATOM   4070  OD1 ASN A 297      18.703   9.196  79.655  1.00 96.58           O  
ATOM   4071  H   ASN A 297      18.950   6.350  80.780  1.00 96.58           H  
ATOM   4072  HA  ASN A 297      21.157   7.509  82.349  1.00 96.58           H  
ATOM   4073  HB3 ASN A 297      21.404   7.377  79.930  1.00 96.58           H  
ATOM   4074  HB2 ASN A 297      21.381   9.037  80.444  1.00 96.58           H  
ATOM   4075 HD22 ASN A 297      19.035   8.157  77.415  1.00 96.58           H  
ATOM   4076 HD21 ASN A 297      20.537   7.383  77.863  1.00 96.58           H  
ATOM   4077  N   SER A 298      18.162   8.541  82.723  1.00 92.93           N  
ATOM   4078  CA  SER A 298      17.227   9.435  83.407  1.00 92.93           C  
ATOM   4079  C   SER A 298      17.330   9.314  84.944  1.00 92.93           C  
ATOM   4080  O   SER A 298      18.158   8.547  85.442  1.00 92.93           O  
ATOM   4081  CB  SER A 298      15.824   9.135  82.838  1.00 92.93           C  
ATOM   4082  OG  SER A 298      15.386   7.828  83.154  1.00 92.93           O  
ATOM   4083  H   SER A 298      17.771   7.657  82.429  1.00 92.93           H  
ATOM   4084  HA  SER A 298      17.477  10.465  83.145  1.00 92.93           H  
ATOM   4085  HB3 SER A 298      15.822   9.244  81.752  1.00 92.93           H  
ATOM   4086  HB2 SER A 298      15.099   9.854  83.216  1.00 92.93           H  
ATOM   4087  HG  SER A 298      15.034   7.817  84.049  1.00 92.93           H  
ATOM   4088  N   GLU A 299      16.509  10.089  85.680  1.00 90.70           N  
ATOM   4089  CA  GLU A 299      16.462  10.064  87.151  1.00 90.70           C  
ATOM   4090  C   GLU A 299      15.994   8.716  87.722  1.00 90.70           C  
ATOM   4091  O   GLU A 299      16.550   8.258  88.722  1.00 90.70           O  
ATOM   4092  CB  GLU A 299      15.547  11.175  87.701  1.00 90.70           C  
ATOM   4093  CG  GLU A 299      15.982  12.608  87.329  1.00 90.70           C  
ATOM   4094  CD  GLU A 299      15.166  13.727  88.002  1.00 90.70           C  
ATOM   4095  OE1 GLU A 299      15.613  14.888  87.875  1.00 90.70           O1-
ATOM   4096  OE2 GLU A 299      14.119  13.434  88.623  1.00 90.70           O  
ATOM   4097  H   GLU A 299      15.863  10.717  85.225  1.00 90.70           H  
ATOM   4098  HA  GLU A 299      17.474  10.244  87.518  1.00 90.70           H  
ATOM   4099  HB3 GLU A 299      15.509  11.088  88.789  1.00 90.70           H  
ATOM   4100  HB2 GLU A 299      14.527  11.000  87.358  1.00 90.70           H  
ATOM   4101  HG3 GLU A 299      15.913  12.745  86.249  1.00 90.70           H  
ATOM   4102  HG2 GLU A 299      17.032  12.742  87.592  1.00 90.70           H  
ATOM   4103  N   GLY A 300      14.990   8.114  87.069  1.00 92.80           N  
ATOM   4104  CA  GLY A 300      14.439   6.832  87.466  1.00 92.80           C  
ATOM   4105  C   GLY A 300      13.889   6.103  86.240  1.00 92.80           C  
ATOM   4106  O   GLY A 300      13.659   6.690  85.182  1.00 92.80           O  
ATOM   4107  H   GLY A 300      14.577   8.559  86.260  1.00 92.80           H  
ATOM   4108  HA3 GLY A 300      13.636   6.996  88.184  1.00 92.80           H  
ATOM   4109  HA2 GLY A 300      15.191   6.207  87.951  1.00 92.80           H  
ATOM   4110  N   MET A 301      13.629   4.808  86.440  1.00 96.77           N  
ATOM   4111  CA  MET A 301      12.881   3.936  85.550  1.00 96.77           C  
ATOM   4112  C   MET A 301      12.190   2.888  86.422  1.00 96.77           C  
ATOM   4113  O   MET A 301      12.883   2.146  87.122  1.00 96.77           O  
ATOM   4114  CB  MET A 301      13.805   3.325  84.467  1.00 96.77           C  
ATOM   4115  CG  MET A 301      13.111   2.326  83.518  1.00 96.77           C  
ATOM   4116  SD  MET A 301      14.127   1.732  82.134  1.00 96.77           S  
ATOM   4117  CE  MET A 301      15.167   0.514  82.978  1.00 96.77           C  
ATOM   4118  H   MET A 301      13.829   4.414  87.351  1.00 96.77           H  
ATOM   4119  HA  MET A 301      12.102   4.523  85.069  1.00 96.77           H  
ATOM   4120  HB3 MET A 301      14.643   2.825  84.953  1.00 96.77           H  
ATOM   4121  HB2 MET A 301      14.244   4.128  83.874  1.00 96.77           H  
ATOM   4122  HG3 MET A 301      12.226   2.793  83.090  1.00 96.77           H  
ATOM   4123  HG2 MET A 301      12.756   1.455  84.066  1.00 96.77           H  
ATOM   4124  HE1 MET A 301      15.889   0.089  82.282  1.00 96.77           H  
ATOM   4125  HE2 MET A 301      15.716   0.977  83.796  1.00 96.77           H  
ATOM   4126  HE3 MET A 301      14.557  -0.296  83.377  1.00 96.77           H  
ATOM   4127  N   TYR A 302      10.848   2.824  86.335  1.00 96.87           N  
ATOM   4128  CA  TYR A 302      10.033   1.739  86.888  1.00 96.87           C  
ATOM   4129  C   TYR A 302      10.443   0.430  86.207  1.00 96.87           C  
ATOM   4130  O   TYR A 302      10.384   0.369  84.980  1.00 96.87           O  
ATOM   4131  CB  TYR A 302       8.533   2.009  86.630  1.00 96.87           C  
ATOM   4132  CG  TYR A 302       7.986   3.296  87.216  1.00 96.87           C  
ATOM   4133  CD1 TYR A 302       7.932   3.469  88.613  1.00 96.87           C  
ATOM   4134  CD2 TYR A 302       7.520   4.324  86.369  1.00 96.87           C  
ATOM   4135  CE1 TYR A 302       7.459   4.676  89.162  1.00 96.87           C  
ATOM   4136  CE2 TYR A 302       7.026   5.523  86.917  1.00 96.87           C  
ATOM   4137  CZ  TYR A 302       7.008   5.705  88.314  1.00 96.87           C  
ATOM   4138  OH  TYR A 302       6.551   6.873  88.849  1.00 96.87           O  
ATOM   4139  H   TYR A 302      10.362   3.470  85.727  1.00 96.87           H  
ATOM   4140  HA  TYR A 302      10.213   1.670  87.963  1.00 96.87           H  
ATOM   4141  HB3 TYR A 302       7.941   1.185  87.032  1.00 96.87           H  
ATOM   4142  HB2 TYR A 302       8.341   2.017  85.557  1.00 96.87           H  
ATOM   4143  HD1 TYR A 302       8.256   2.674  89.265  1.00 96.87           H  
ATOM   4144  HD2 TYR A 302       7.544   4.200  85.296  1.00 96.87           H  
ATOM   4145  HE1 TYR A 302       7.433   4.808  90.234  1.00 96.87           H  
ATOM   4146  HE2 TYR A 302       6.678   6.307  86.261  1.00 96.87           H  
ATOM   4147  HH  TYR A 302       6.250   7.500  88.187  1.00 96.87           H  
ATOM   4148  N   ARG A 303      10.915  -0.550  86.989  1.00 98.64           N  
ATOM   4149  CA  ARG A 303      11.535  -1.757  86.453  1.00 98.64           C  
ATOM   4150  C   ARG A 303      11.536  -2.899  87.470  1.00 98.64           C  
ATOM   4151  O   ARG A 303      11.319  -2.683  88.663  1.00 98.64           O  
ATOM   4152  CB  ARG A 303      12.956  -1.419  85.931  1.00 98.64           C  
ATOM   4153  CG  ARG A 303      14.000  -1.149  87.033  1.00 98.64           C  
ATOM   4154  CD  ARG A 303      15.283  -0.501  86.495  1.00 98.64           C  
ATOM   4155  NE  ARG A 303      16.335  -0.427  87.525  1.00 98.64           N  
ATOM   4156  CZ  ARG A 303      16.463   0.484  88.509  1.00 98.64           C  
ATOM   4157  NH1 ARG A 303      15.600   1.497  88.672  1.00 98.64           N  
ATOM   4158  NH2 ARG A 303      17.489   0.377  89.363  1.00 98.64           N1+
ATOM   4159  H   ARG A 303      10.961  -0.432  87.993  1.00 98.64           H  
ATOM   4160  HA  ARG A 303      10.922  -2.101  85.625  1.00 98.64           H  
ATOM   4161  HB3 ARG A 303      12.911  -0.566  85.254  1.00 98.64           H  
ATOM   4162  HB2 ARG A 303      13.304  -2.244  85.311  1.00 98.64           H  
ATOM   4163  HG3 ARG A 303      14.222  -2.041  87.621  1.00 98.64           H  
ATOM   4164  HG2 ARG A 303      13.545  -0.443  87.726  1.00 98.64           H  
ATOM   4165  HD3 ARG A 303      15.063   0.525  86.200  1.00 98.64           H  
ATOM   4166  HD2 ARG A 303      15.634  -0.991  85.591  1.00 98.64           H  
ATOM   4167  HE  ARG A 303      17.011  -1.177  87.492  1.00 98.64           H  
ATOM   4168 HH12 ARG A 303      15.741   2.170  89.413  1.00 98.64           H  
ATOM   4169 HH11 ARG A 303      14.805   1.598  88.052  1.00 98.64           H  
ATOM   4170 HH22 ARG A 303      17.605   1.057  90.103  1.00 98.64           H  
ATOM   4171 HH21 ARG A 303      18.157  -0.374  89.275  1.00 98.64           H  
ATOM   4172  N   GLY A 304      11.834  -4.095  86.954  1.00 98.81           N  
ATOM   4173  CA  GLY A 304      12.073  -5.273  87.766  1.00 98.81           C  
ATOM   4174  C   GLY A 304      12.494  -6.432  86.868  1.00 98.81           C  
ATOM   4175  O   GLY A 304      12.416  -6.352  85.643  1.00 98.81           O  
ATOM   4176  H   GLY A 304      11.977  -4.195  85.957  1.00 98.81           H  
ATOM   4177  HA3 GLY A 304      11.177  -5.544  88.323  1.00 98.81           H  
ATOM   4178  HA2 GLY A 304      12.881  -5.063  88.466  1.00 98.81           H  
ATOM   4179  N   TYR A 305      12.935  -7.521  87.509  1.00 98.90           N  
ATOM   4180  CA  TYR A 305      13.346  -8.771  86.879  1.00 98.90           C  
ATOM   4181  C   TYR A 305      13.414  -9.880  87.941  1.00 98.90           C  
ATOM   4182  O   TYR A 305      13.470  -9.591  89.138  1.00 98.90           O  
ATOM   4183  CB  TYR A 305      14.702  -8.596  86.136  1.00 98.90           C  
ATOM   4184  CG  TYR A 305      15.936  -8.555  87.022  1.00 98.90           C  
ATOM   4185  CD1 TYR A 305      16.233  -7.390  87.757  1.00 98.90           C  
ATOM   4186  CD2 TYR A 305      16.760  -9.695  87.152  1.00 98.90           C  
ATOM   4187  CE1 TYR A 305      17.325  -7.373  88.642  1.00 98.90           C  
ATOM   4188  CE2 TYR A 305      17.847  -9.679  88.046  1.00 98.90           C  
ATOM   4189  CZ  TYR A 305      18.120  -8.524  88.804  1.00 98.90           C  
ATOM   4190  OH  TYR A 305      19.141  -8.525  89.708  1.00 98.90           O  
ATOM   4191  H   TYR A 305      12.975  -7.516  88.522  1.00 98.90           H  
ATOM   4192  HA  TYR A 305      12.561  -9.045  86.177  1.00 98.90           H  
ATOM   4193  HB3 TYR A 305      14.694  -7.713  85.498  1.00 98.90           H  
ATOM   4194  HB2 TYR A 305      14.830  -9.434  85.450  1.00 98.90           H  
ATOM   4195  HD1 TYR A 305      15.609  -6.513  87.666  1.00 98.90           H  
ATOM   4196  HD2 TYR A 305      16.542 -10.594  86.594  1.00 98.90           H  
ATOM   4197  HE1 TYR A 305      17.534  -6.480  89.212  1.00 98.90           H  
ATOM   4198  HE2 TYR A 305      18.458 -10.561  88.168  1.00 98.90           H  
ATOM   4199  HH  TYR A 305      19.100  -7.774  90.307  1.00 98.90           H  
ATOM   4200  N   GLY A 306      13.453 -11.135  87.479  1.00 98.63           N  
ATOM   4201  CA  GLY A 306      13.695 -12.265  88.363  1.00 98.63           C  
ATOM   4202  C   GLY A 306      13.775 -13.539  87.525  1.00 98.63           C  
ATOM   4203  O   GLY A 306      12.957 -13.756  86.628  1.00 98.63           O  
ATOM   4204  H   GLY A 306      13.379 -11.320  86.487  1.00 98.63           H  
ATOM   4205  HA3 GLY A 306      12.884 -12.349  89.088  1.00 98.63           H  
ATOM   4206  HA2 GLY A 306      14.623 -12.113  88.919  1.00 98.63           H  
ATOM   4207  N   TYR A 307      14.746 -14.400  87.871  1.00 98.51           N  
ATOM   4208  CA  TYR A 307      14.917 -15.750  87.327  1.00 98.51           C  
ATOM   4209  C   TYR A 307      13.895 -16.712  87.949  1.00 98.51           C  
ATOM   4210  O   TYR A 307      13.402 -16.444  89.046  1.00 98.51           O  
ATOM   4211  CB  TYR A 307      16.346 -16.253  87.620  1.00 98.51           C  
ATOM   4212  CG  TYR A 307      17.464 -15.437  86.996  1.00 98.51           C  
ATOM   4213  CD1 TYR A 307      18.031 -15.845  85.772  1.00 98.51           C  
ATOM   4214  CD2 TYR A 307      17.945 -14.274  87.633  1.00 98.51           C  
ATOM   4215  CE1 TYR A 307      19.042 -15.077  85.167  1.00 98.51           C  
ATOM   4216  CE2 TYR A 307      18.961 -13.506  87.030  1.00 98.51           C  
ATOM   4217  CZ  TYR A 307      19.501 -13.901  85.791  1.00 98.51           C  
ATOM   4218  OH  TYR A 307      20.468 -13.141  85.199  1.00 98.51           O  
ATOM   4219  H   TYR A 307      15.374 -14.156  88.622  1.00 98.51           H  
ATOM   4220  HA  TYR A 307      14.766 -15.715  86.251  1.00 98.51           H  
ATOM   4221  HB3 TYR A 307      16.450 -17.282  87.270  1.00 98.51           H  
ATOM   4222  HB2 TYR A 307      16.509 -16.296  88.695  1.00 98.51           H  
ATOM   4223  HD1 TYR A 307      17.675 -16.739  85.279  1.00 98.51           H  
ATOM   4224  HD2 TYR A 307      17.533 -13.962  88.581  1.00 98.51           H  
ATOM   4225  HE1 TYR A 307      19.451 -15.397  84.221  1.00 98.51           H  
ATOM   4226  HE2 TYR A 307      19.322 -12.613  87.517  1.00 98.51           H  
ATOM   4227  HH  TYR A 307      20.674 -13.443  84.308  1.00 98.51           H  
ATOM   4228  N   ILE A 308      13.611 -17.828  87.260  1.00 97.05           N  
ATOM   4229  CA  ILE A 308      12.712 -18.873  87.756  1.00 97.05           C  
ATOM   4230  C   ILE A 308      13.210 -19.501  89.080  1.00 97.05           C  
ATOM   4231  O   ILE A 308      14.374 -19.885  89.186  1.00 97.05           O  
ATOM   4232  CB  ILE A 308      12.439 -19.978  86.693  1.00 97.05           C  
ATOM   4233  CG1 ILE A 308      13.691 -20.732  86.171  1.00 97.05           C  
ATOM   4234  CG2 ILE A 308      11.612 -19.400  85.528  1.00 97.05           C  
ATOM   4235  CD1 ILE A 308      13.362 -22.034  85.424  1.00 97.05           C  
ATOM   4236  H   ILE A 308      14.051 -17.995  86.364  1.00 97.05           H  
ATOM   4237  HA  ILE A 308      11.759 -18.380  87.965  1.00 97.05           H  
ATOM   4238  HB  ILE A 308      11.807 -20.725  87.176  1.00 97.05           H  
ATOM   4239 HG13 ILE A 308      14.358 -21.000  86.987  1.00 97.05           H  
ATOM   4240 HG12 ILE A 308      14.277 -20.079  85.525  1.00 97.05           H  
ATOM   4241 HG21 ILE A 308      11.289 -20.176  84.836  1.00 97.05           H  
ATOM   4242 HG22 ILE A 308      10.713 -18.903  85.892  1.00 97.05           H  
ATOM   4243 HG23 ILE A 308      12.180 -18.665  84.958  1.00 97.05           H  
ATOM   4244 HD11 ILE A 308      14.276 -22.566  85.158  1.00 97.05           H  
ATOM   4245 HD12 ILE A 308      12.761 -22.702  86.041  1.00 97.05           H  
ATOM   4246 HD13 ILE A 308      12.813 -21.852  84.501  1.00 97.05           H  
ATOM   4247  N   GLY A 309      12.319 -19.518  90.085  1.00 93.84           N  
ATOM   4248  CA  GLY A 309      12.598 -19.993  91.441  1.00 93.84           C  
ATOM   4249  C   GLY A 309      13.122 -18.890  92.382  1.00 93.84           C  
ATOM   4250  O   GLY A 309      13.086 -19.098  93.595  1.00 93.84           O  
ATOM   4251  H   GLY A 309      11.392 -19.153  89.921  1.00 93.84           H  
ATOM   4252  HA3 GLY A 309      13.315 -20.816  91.424  1.00 93.84           H  
ATOM   4253  HA2 GLY A 309      11.673 -20.395  91.856  1.00 93.84           H  
ATOM   4254  N   ASP A 310      13.577 -17.734  91.863  1.00 96.15           N  
ATOM   4255  CA  ASP A 310      14.049 -16.585  92.653  1.00 96.15           C  
ATOM   4256  C   ASP A 310      12.904 -15.601  92.957  1.00 96.15           C  
ATOM   4257  O   ASP A 310      11.837 -15.671  92.347  1.00 96.15           O  
ATOM   4258  CB  ASP A 310      15.234 -15.827  91.988  1.00 96.15           C  
ATOM   4259  CG  ASP A 310      16.536 -16.618  91.752  1.00 96.15           C  
ATOM   4260  OD1 ASP A 310      16.661 -17.762  92.242  1.00 96.15           O1-
ATOM   4261  OD2 ASP A 310      17.439 -16.014  91.132  1.00 96.15           O  
ATOM   4262  H   ASP A 310      13.580 -17.607  90.860  1.00 96.15           H  
ATOM   4263  HA  ASP A 310      14.403 -16.947  93.621  1.00 96.15           H  
ATOM   4264  HB3 ASP A 310      15.504 -14.956  92.589  1.00 96.15           H  
ATOM   4265  HB2 ASP A 310      14.912 -15.442  91.020  1.00 96.15           H  
ATOM   4266  N   ALA A 311      13.167 -14.682  93.900  1.00 97.32           N  
ATOM   4267  CA  ALA A 311      12.282 -13.576  94.266  1.00 97.32           C  
ATOM   4268  C   ALA A 311      12.383 -12.422  93.239  1.00 97.32           C  
ATOM   4269  O   ALA A 311      13.499 -12.127  92.804  1.00 97.32           O  
ATOM   4270  CB  ALA A 311      12.722 -13.072  95.650  1.00 97.32           C  
ATOM   4271  H   ALA A 311      14.070 -14.690  94.352  1.00 97.32           H  
ATOM   4272  HA  ALA A 311      11.274 -13.976  94.357  1.00 97.32           H  
ATOM   4273  HB1 ALA A 311      12.077 -12.263  95.994  1.00 97.32           H  
ATOM   4274  HB2 ALA A 311      12.669 -13.869  96.393  1.00 97.32           H  
ATOM   4275  HB3 ALA A 311      13.746 -12.697  95.638  1.00 97.32           H  
ATOM   4276  N   PRO A 312      11.248 -11.764  92.893  1.00 98.40           N  
ATOM   4277  CA  PRO A 312      11.245 -10.495  92.133  1.00 98.40           C  
ATOM   4278  C   PRO A 312      12.096  -9.371  92.761  1.00 98.40           C  
ATOM   4279  O   PRO A 312      11.760  -8.886  93.844  1.00 98.40           O  
ATOM   4280  CB  PRO A 312       9.760 -10.084  92.091  1.00 98.40           C  
ATOM   4281  CG  PRO A 312       8.980 -11.359  92.310  1.00 98.40           C  
ATOM   4282  CD  PRO A 312       9.882 -12.180  93.219  1.00 98.40           C  
ATOM   4283  HA  PRO A 312      11.591 -10.718  91.122  1.00 98.40           H  
ATOM   4284  HB3 PRO A 312       9.487  -9.584  91.162  1.00 98.40           H  
ATOM   4285  HB2 PRO A 312       9.507  -9.403  92.903  1.00 98.40           H  
ATOM   4286  HG3 PRO A 312       8.850 -11.865  91.356  1.00 98.40           H  
ATOM   4287  HG2 PRO A 312       7.993 -11.180  92.735  1.00 98.40           H  
ATOM   4288  HD2 PRO A 312       9.685 -11.953  94.268  1.00 98.40           H  
ATOM   4289  HD3 PRO A 312       9.705 -13.243  93.049  1.00 98.40           H  
ATOM   4290  N   ASP A 313      13.157  -8.963  92.048  1.00 98.48           N  
ATOM   4291  CA  ASP A 313      13.900  -7.731  92.317  1.00 98.48           C  
ATOM   4292  C   ASP A 313      13.206  -6.605  91.528  1.00 98.48           C  
ATOM   4293  O   ASP A 313      12.848  -6.816  90.370  1.00 98.48           O  
ATOM   4294  CB  ASP A 313      15.396  -7.885  91.932  1.00 98.48           C  
ATOM   4295  CG  ASP A 313      16.362  -6.761  92.367  1.00 98.48           C  
ATOM   4296  OD1 ASP A 313      15.971  -5.895  93.182  1.00 98.48           O1-
ATOM   4297  OD2 ASP A 313      17.531  -6.832  91.929  1.00 98.48           O  
ATOM   4298  H   ASP A 313      13.368  -9.414  91.167  1.00 98.48           H  
ATOM   4299  HA  ASP A 313      13.838  -7.508  93.384  1.00 98.48           H  
ATOM   4300  HB3 ASP A 313      15.479  -8.033  90.854  1.00 98.48           H  
ATOM   4301  HB2 ASP A 313      15.766  -8.816  92.364  1.00 98.48           H  
ATOM   4302  N   VAL A 314      13.010  -5.446  92.172  1.00 98.54           N  
ATOM   4303  CA  VAL A 314      12.335  -4.280  91.601  1.00 98.54           C  
ATOM   4304  C   VAL A 314      13.047  -2.985  92.023  1.00 98.54           C  
ATOM   4305  O   VAL A 314      13.603  -2.915  93.120  1.00 98.54           O  
ATOM   4306  CB  VAL A 314      10.841  -4.196  92.027  1.00 98.54           C  
ATOM   4307  CG1 VAL A 314       9.999  -5.306  91.379  1.00 98.54           C  
ATOM   4308  CG2 VAL A 314      10.615  -4.169  93.551  1.00 98.54           C  
ATOM   4309  H   VAL A 314      13.381  -5.327  93.104  1.00 98.54           H  
ATOM   4310  HA  VAL A 314      12.387  -4.328  90.515  1.00 98.54           H  
ATOM   4311  HB  VAL A 314      10.443  -3.259  91.633  1.00 98.54           H  
ATOM   4312 HG11 VAL A 314       8.943  -5.164  91.601  1.00 98.54           H  
ATOM   4313 HG12 VAL A 314      10.105  -5.302  90.296  1.00 98.54           H  
ATOM   4314 HG13 VAL A 314      10.284  -6.295  91.737  1.00 98.54           H  
ATOM   4315 HG21 VAL A 314       9.556  -4.070  93.787  1.00 98.54           H  
ATOM   4316 HG22 VAL A 314      10.974  -5.087  94.015  1.00 98.54           H  
ATOM   4317 HG23 VAL A 314      11.125  -3.337  94.033  1.00 98.54           H  
ATOM   4318  N   GLY A 315      13.006  -1.986  91.130  1.00 96.80           N  
ATOM   4319  CA  GLY A 315      13.638  -0.688  91.334  1.00 96.80           C  
ATOM   4320  C   GLY A 315      12.773   0.406  90.703  1.00 96.80           C  
ATOM   4321  O   GLY A 315      11.950   0.146  89.822  1.00 96.80           O  
ATOM   4322  H   GLY A 315      12.500  -2.113  90.262  1.00 96.80           H  
ATOM   4323  HA3 GLY A 315      14.619  -0.689  90.858  1.00 96.80           H  
ATOM   4324  HA2 GLY A 315      13.787  -0.469  92.394  1.00 96.80           H  
ATOM   4325  N   ILE A 316      13.009   1.649  91.150  1.00 95.32           N  
ATOM   4326  CA  ILE A 316      12.438   2.867  90.574  1.00 95.32           C  
ATOM   4327  C   ILE A 316      13.556   3.898  90.336  1.00 95.32           C  
ATOM   4328  O   ILE A 316      13.552   4.533  89.287  1.00 95.32           O  
ATOM   4329  CB  ILE A 316      11.329   3.514  91.464  1.00 95.32           C  
ATOM   4330  CG1 ILE A 316      10.173   2.521  91.727  1.00 95.32           C  
ATOM   4331  CG2 ILE A 316      10.767   4.826  90.864  1.00 95.32           C  
ATOM   4332  CD1 ILE A 316       9.087   3.035  92.686  1.00 95.32           C  
ATOM   4333  H   ILE A 316      13.683   1.783  91.888  1.00 95.32           H  
ATOM   4334  HA  ILE A 316      11.999   2.647  89.599  1.00 95.32           H  
ATOM   4335  HB  ILE A 316      11.771   3.758  92.432  1.00 95.32           H  
ATOM   4336 HG13 ILE A 316      10.566   1.597  92.141  1.00 95.32           H  
ATOM   4337 HG12 ILE A 316       9.720   2.235  90.781  1.00 95.32           H  
ATOM   4338 HG21 ILE A 316       9.977   5.253  91.481  1.00 95.32           H  
ATOM   4339 HG22 ILE A 316      11.524   5.604  90.772  1.00 95.32           H  
ATOM   4340 HG23 ILE A 316      10.354   4.653  89.871  1.00 95.32           H  
ATOM   4341 HD11 ILE A 316       8.655   2.216  93.263  1.00 95.32           H  
ATOM   4342 HD12 ILE A 316       9.490   3.760  93.393  1.00 95.32           H  
ATOM   4343 HD13 ILE A 316       8.275   3.515  92.141  1.00 95.32           H  
ATOM   4344  N   TYR A 317      14.499   4.031  91.283  1.00 92.55           N  
ATOM   4345  CA  TYR A 317      15.580   5.025  91.258  1.00 92.55           C  
ATOM   4346  C   TYR A 317      16.937   4.346  91.003  1.00 92.55           C  
ATOM   4347  O   TYR A 317      17.018   3.116  91.010  1.00 92.55           O  
ATOM   4348  CB  TYR A 317      15.595   5.777  92.610  1.00 92.55           C  
ATOM   4349  CG  TYR A 317      14.221   6.162  93.134  1.00 92.55           C  
ATOM   4350  CD1 TYR A 317      13.444   7.133  92.468  1.00 92.55           C  
ATOM   4351  CD2 TYR A 317      13.694   5.499  94.262  1.00 92.55           C  
ATOM   4352  CE1 TYR A 317      12.144   7.428  92.924  1.00 92.55           C  
ATOM   4353  CE2 TYR A 317      12.397   5.798  94.716  1.00 92.55           C  
ATOM   4354  CZ  TYR A 317      11.620   6.760  94.048  1.00 92.55           C  
ATOM   4355  OH  TYR A 317      10.369   7.059  94.504  1.00 92.55           O  
ATOM   4356  H   TYR A 317      14.442   3.476  92.124  1.00 92.55           H  
ATOM   4357  HA  TYR A 317      15.417   5.753  90.460  1.00 92.55           H  
ATOM   4358  HB3 TYR A 317      16.208   6.676  92.535  1.00 92.55           H  
ATOM   4359  HB2 TYR A 317      16.074   5.155  93.368  1.00 92.55           H  
ATOM   4360  HD1 TYR A 317      13.835   7.642  91.599  1.00 92.55           H  
ATOM   4361  HD2 TYR A 317      14.275   4.751  94.780  1.00 92.55           H  
ATOM   4362  HE1 TYR A 317      11.553   8.176  92.416  1.00 92.55           H  
ATOM   4363  HE2 TYR A 317      12.007   5.286  95.581  1.00 92.55           H  
ATOM   4364  HH  TYR A 317      10.145   6.627  95.335  1.00 92.55           H  
ATOM   4365  N   ARG A 318      17.986   5.162  90.795  1.00 88.37           N  
ATOM   4366  CA  ARG A 318      19.380   4.717  90.636  1.00 88.37           C  
ATOM   4367  C   ARG A 318      19.927   3.927  91.845  1.00 88.37           C  
ATOM   4368  O   ARG A 318      19.708   4.606  93.011  1.00 88.37           O1-
ATOM   4369  CB  ARG A 318      20.296   5.915  90.311  1.00 88.37           C  
ATOM   4370  CG  ARG A 318      19.945   6.660  89.011  1.00 88.37           C  
ATOM   4371  CD  ARG A 318      20.945   7.791  88.727  1.00 88.37           C  
ATOM   4372  NE  ARG A 318      20.747   8.401  87.401  1.00 88.37           N  
ATOM   4373  CZ  ARG A 318      21.600   9.224  86.761  1.00 88.37           C  
ATOM   4374  NH1 ARG A 318      22.788   9.578  87.276  1.00 88.37           N  
ATOM   4375  NH2 ARG A 318      21.250   9.710  85.568  1.00 88.37           N1+
ATOM   4376  OXT ARG A 318      20.480   2.853  91.736  1.00 88.37           O  
ATOM   4377  H   ARG A 318      17.835   6.161  90.773  1.00 88.37           H  
ATOM   4378  HA  ARG A 318      19.415   4.040  89.781  1.00 88.37           H  
ATOM   4379  HB3 ARG A 318      21.322   5.553  90.225  1.00 88.37           H  
ATOM   4380  HB2 ARG A 318      20.296   6.622  91.142  1.00 88.37           H  
ATOM   4381  HG3 ARG A 318      18.962   7.108  89.160  1.00 88.37           H  
ATOM   4382  HG2 ARG A 318      19.849   5.986  88.159  1.00 88.37           H  
ATOM   4383  HD3 ARG A 318      21.972   7.473  88.905  1.00 88.37           H  
ATOM   4384  HD2 ARG A 318      20.745   8.602  89.428  1.00 88.37           H  
ATOM   4385  HE  ARG A 318      19.868   8.190  86.946  1.00 88.37           H  
ATOM   4386 HH12 ARG A 318      23.404  10.198  86.771  1.00 88.37           H  
ATOM   4387 HH11 ARG A 318      23.071   9.224  88.177  1.00 88.37           H  
ATOM   4388 HH22 ARG A 318      21.865  10.328  85.058  1.00 88.37           H  
ATOM   4389 HH21 ARG A 318      20.363   9.457  85.152  1.00 88.37           H  
TER    4390      ARG A 318
ATOM   4391  N   MET B   1      38.461  17.837  47.615  1.00 48.32           N1+
ATOM   4392  CA  MET B   1      36.975  17.603  47.506  1.00 48.32           C  
ATOM   4393  C   MET B   1      36.745  16.068  47.448  1.00 48.32           C  
ATOM   4394  O   MET B   1      37.578  15.301  46.952  1.00 48.32           O  
ATOM   4395  CB  MET B   1      36.364  18.303  46.262  1.00 48.32           C  
ATOM   4396  CG  MET B   1      36.491  19.838  46.238  1.00 48.32           C  
ATOM   4397  SD  MET B   1      35.882  20.592  44.707  1.00 48.32           S  
ATOM   4398  CE  MET B   1      36.350  22.315  45.011  1.00 48.32           C  
ATOM   4399  H1  MET B   1      38.636  18.830  47.664  1.00 48.32           H  
ATOM   4400  H2  MET B   1      38.808  17.387  48.450  1.00 48.32           H  
ATOM   4401  H3  MET B   1      38.910  17.448  46.797  1.00 48.32           H  
ATOM   4402  HA  MET B   1      36.562  18.015  48.430  1.00 48.32           H  
ATOM   4403  HB3 MET B   1      35.302  18.060  46.200  1.00 48.32           H  
ATOM   4404  HB2 MET B   1      36.805  17.901  45.347  1.00 48.32           H  
ATOM   4405  HG3 MET B   1      37.532  20.139  46.354  1.00 48.32           H  
ATOM   4406  HG2 MET B   1      35.944  20.268  47.077  1.00 48.32           H  
ATOM   4407  HE1 MET B   1      36.047  22.939  44.171  1.00 48.32           H  
ATOM   4408  HE2 MET B   1      35.865  22.689  45.913  1.00 48.32           H  
ATOM   4409  HE3 MET B   1      37.430  22.401  45.135  1.00 48.32           H  
ATOM   4410  N   CYS B   2      35.566  15.650  47.942  1.00 63.58           N  
ATOM   4411  CA  CYS B   2      35.081  14.272  47.845  1.00 63.58           C  
ATOM   4412  C   CYS B   2      34.252  14.141  46.555  1.00 63.58           C  
ATOM   4413  O   CYS B   2      33.530  15.078  46.208  1.00 63.58           O  
ATOM   4414  CB  CYS B   2      34.276  13.878  49.100  1.00 63.58           C  
ATOM   4415  SG  CYS B   2      34.093  12.074  49.211  1.00 63.58           S  
ATOM   4416  H   CYS B   2      34.911  16.320  48.318  1.00 63.58           H  
ATOM   4417  HA  CYS B   2      35.936  13.596  47.778  1.00 63.58           H  
ATOM   4418  HB3 CYS B   2      33.293  14.352  49.109  1.00 63.58           H  
ATOM   4419  HB2 CYS B   2      34.795  14.208  50.000  1.00 63.58           H  
ATOM   4420  HG  CYS B   2      33.443  12.062  50.379  1.00 63.58           H  
ATOM   4421  N   ASN B   3      34.388  12.997  45.861  1.00 86.77           N  
ATOM   4422  CA  ASN B   3      33.740  12.732  44.574  1.00 86.77           C  
ATOM   4423  C   ASN B   3      32.227  12.506  44.764  1.00 86.77           C  
ATOM   4424  O   ASN B   3      31.803  11.391  45.076  1.00 86.77           O  
ATOM   4425  CB  ASN B   3      34.442  11.537  43.871  1.00 86.77           C  
ATOM   4426  CG  ASN B   3      34.361  11.553  42.337  1.00 86.77           C  
ATOM   4427  ND2 ASN B   3      34.565  10.393  41.711  1.00 86.77           N  
ATOM   4428  OD1 ASN B   3      34.143  12.591  41.716  1.00 86.77           O  
ATOM   4429  H   ASN B   3      34.984  12.264  46.219  1.00 86.77           H  
ATOM   4430  HA  ASN B   3      33.826  13.619  43.944  1.00 86.77           H  
ATOM   4431  HB3 ASN B   3      34.114  10.577  44.274  1.00 86.77           H  
ATOM   4432  HB2 ASN B   3      35.510  11.592  44.084  1.00 86.77           H  
ATOM   4433 HD22 ASN B   3      34.521  10.351  40.703  1.00 86.77           H  
ATOM   4434 HD21 ASN B   3      34.744   9.549  42.235  1.00 86.77           H  
ATOM   4435  N   ALA B   4      31.457  13.598  44.607  1.00 98.35           N  
ATOM   4436  CA  ALA B   4      30.008  13.649  44.790  1.00 98.35           C  
ATOM   4437  C   ALA B   4      29.270  12.792  43.754  1.00 98.35           C  
ATOM   4438  O   ALA B   4      29.712  12.697  42.609  1.00 98.35           O  
ATOM   4439  CB  ALA B   4      29.547  15.111  44.718  1.00 98.35           C  
ATOM   4440  H   ALA B   4      31.900  14.476  44.376  1.00 98.35           H  
ATOM   4441  HA  ALA B   4      29.798  13.265  45.790  1.00 98.35           H  
ATOM   4442  HB1 ALA B   4      28.494  15.205  44.982  1.00 98.35           H  
ATOM   4443  HB2 ALA B   4      30.116  15.732  45.407  1.00 98.35           H  
ATOM   4444  HB3 ALA B   4      29.676  15.524  43.720  1.00 98.35           H  
ATOM   4445  N   VAL B   5      28.171  12.168  44.195  1.00 98.90           N  
ATOM   4446  CA  VAL B   5      27.485  11.110  43.461  1.00 98.90           C  
ATOM   4447  C   VAL B   5      26.070  10.902  44.010  1.00 98.90           C  
ATOM   4448  O   VAL B   5      25.850  11.064  45.209  1.00 98.90           O  
ATOM   4449  CB  VAL B   5      28.290   9.774  43.544  1.00 98.90           C  
ATOM   4450  CG1 VAL B   5      28.589   9.299  44.979  1.00 98.90           C  
ATOM   4451  CG2 VAL B   5      27.686   8.609  42.741  1.00 98.90           C  
ATOM   4452  H   VAL B   5      27.844  12.332  45.138  1.00 98.90           H  
ATOM   4453  HA  VAL B   5      27.390  11.421  42.420  1.00 98.90           H  
ATOM   4454  HB  VAL B   5      29.248   9.985  43.081  1.00 98.90           H  
ATOM   4455 HG11 VAL B   5      29.153   8.366  44.975  1.00 98.90           H  
ATOM   4456 HG12 VAL B   5      29.186  10.029  45.526  1.00 98.90           H  
ATOM   4457 HG13 VAL B   5      27.671   9.129  45.537  1.00 98.90           H  
ATOM   4458 HG21 VAL B   5      28.424   7.819  42.608  1.00 98.90           H  
ATOM   4459 HG22 VAL B   5      26.815   8.178  43.235  1.00 98.90           H  
ATOM   4460 HG23 VAL B   5      27.381   8.925  41.750  1.00 98.90           H  
ATOM   4461  N   ILE B   6      25.153  10.521  43.111  1.00 98.94           N  
ATOM   4462  CA  ILE B   6      23.816  10.042  43.442  1.00 98.94           C  
ATOM   4463  C   ILE B   6      23.633   8.640  42.837  1.00 98.94           C  
ATOM   4464  O   ILE B   6      24.174   8.363  41.767  1.00 98.94           O  
ATOM   4465  CB  ILE B   6      22.710  10.999  42.898  1.00 98.94           C  
ATOM   4466  CG1 ILE B   6      21.309  10.631  43.442  1.00 98.94           C  
ATOM   4467  CG2 ILE B   6      22.684  11.146  41.358  1.00 98.94           C  
ATOM   4468  CD1 ILE B   6      20.273  11.752  43.335  1.00 98.94           C  
ATOM   4469  H   ILE B   6      25.424  10.414  42.143  1.00 98.94           H  
ATOM   4470  HA  ILE B   6      23.710   9.961  44.523  1.00 98.94           H  
ATOM   4471  HB  ILE B   6      22.951  11.984  43.294  1.00 98.94           H  
ATOM   4472 HG13 ILE B   6      21.383  10.362  44.494  1.00 98.94           H  
ATOM   4473 HG12 ILE B   6      20.928   9.747  42.933  1.00 98.94           H  
ATOM   4474 HG21 ILE B   6      22.000  11.936  41.050  1.00 98.94           H  
ATOM   4475 HG22 ILE B   6      23.667  11.407  40.965  1.00 98.94           H  
ATOM   4476 HG23 ILE B   6      22.359  10.231  40.862  1.00 98.94           H  
ATOM   4477 HD11 ILE B   6      19.480  11.606  44.069  1.00 98.94           H  
ATOM   4478 HD12 ILE B   6      20.715  12.729  43.525  1.00 98.94           H  
ATOM   4479 HD13 ILE B   6      19.816  11.766  42.346  1.00 98.94           H  
ATOM   4480  N   ALA B   7      22.852   7.802  43.533  1.00 98.97           N  
ATOM   4481  CA  ALA B   7      22.360   6.513  43.060  1.00 98.97           C  
ATOM   4482  C   ALA B   7      20.878   6.396  43.429  1.00 98.97           C  
ATOM   4483  O   ALA B   7      20.493   6.826  44.514  1.00 98.97           O  
ATOM   4484  CB  ALA B   7      23.196   5.378  43.669  1.00 98.97           C  
ATOM   4485  H   ALA B   7      22.469   8.108  44.420  1.00 98.97           H  
ATOM   4486  HA  ALA B   7      22.441   6.473  41.976  1.00 98.97           H  
ATOM   4487  HB1 ALA B   7      22.876   4.406  43.293  1.00 98.97           H  
ATOM   4488  HB2 ALA B   7      24.248   5.500  43.415  1.00 98.97           H  
ATOM   4489  HB3 ALA B   7      23.126   5.355  44.754  1.00 98.97           H  
ATOM   4490  N   ILE B   8      20.073   5.840  42.512  1.00 98.98           N  
ATOM   4491  CA  ILE B   8      18.615   5.771  42.617  1.00 98.98           C  
ATOM   4492  C   ILE B   8      18.097   4.370  42.262  1.00 98.98           C  
ATOM   4493  O   ILE B   8      18.811   3.589  41.630  1.00 98.98           O  
ATOM   4494  CB  ILE B   8      17.921   6.804  41.672  1.00 98.98           C  
ATOM   4495  CG1 ILE B   8      18.055   6.508  40.153  1.00 98.98           C  
ATOM   4496  CG2 ILE B   8      18.363   8.242  42.002  1.00 98.98           C  
ATOM   4497  CD1 ILE B   8      17.190   7.418  39.274  1.00 98.98           C  
ATOM   4498  H   ILE B   8      20.471   5.479  41.654  1.00 98.98           H  
ATOM   4499  HA  ILE B   8      18.305   5.958  43.642  1.00 98.98           H  
ATOM   4500  HB  ILE B   8      16.855   6.767  41.905  1.00 98.98           H  
ATOM   4501 HG13 ILE B   8      17.774   5.483  39.912  1.00 98.98           H  
ATOM   4502 HG12 ILE B   8      19.100   6.601  39.858  1.00 98.98           H  
ATOM   4503 HG21 ILE B   8      17.721   8.978  41.522  1.00 98.98           H  
ATOM   4504 HG22 ILE B   8      18.323   8.431  43.073  1.00 98.98           H  
ATOM   4505 HG23 ILE B   8      19.384   8.431  41.668  1.00 98.98           H  
ATOM   4506 HD11 ILE B   8      17.120   7.026  38.260  1.00 98.98           H  
ATOM   4507 HD12 ILE B   8      16.177   7.508  39.665  1.00 98.98           H  
ATOM   4508 HD13 ILE B   8      17.620   8.416  39.202  1.00 98.98           H  
ATOM   4509  N   HIS B   9      16.830   4.118  42.626  1.00 98.84           N  
ATOM   4510  CA  HIS B   9      16.068   2.959  42.176  1.00 98.84           C  
ATOM   4511  C   HIS B   9      14.592   3.313  41.961  1.00 98.84           C  
ATOM   4512  O   HIS B   9      14.068   4.222  42.604  1.00 98.84           O  
ATOM   4513  CB  HIS B   9      16.261   1.758  43.126  1.00 98.84           C  
ATOM   4514  CG  HIS B   9      15.746   1.960  44.527  1.00 98.84           C  
ATOM   4515  CD2 HIS B   9      16.352   2.610  45.578  1.00 98.84           C  
ATOM   4516  ND1 HIS B   9      14.492   1.505  44.942  1.00 98.84           N  
ATOM   4517  CE1 HIS B   9      14.400   1.885  46.209  1.00 98.84           C  
ATOM   4518  NE2 HIS B   9      15.480   2.528  46.645  1.00 98.84           N  
ATOM   4519  H   HIS B   9      16.308   4.810  43.149  1.00 98.84           H  
ATOM   4520  HA  HIS B   9      16.453   2.688  41.199  1.00 98.84           H  
ATOM   4521  HB3 HIS B   9      17.316   1.493  43.176  1.00 98.84           H  
ATOM   4522  HB2 HIS B   9      15.763   0.879  42.712  1.00 98.84           H  
ATOM   4523  HD2 HIS B   9      17.290   3.130  45.635  1.00 98.84           H  
ATOM   4524  HE1 HIS B   9      13.528   1.716  46.818  1.00 98.84           H  
ATOM   4525  HE2 HIS B   9      15.614   2.925  47.567  1.00 98.84           H  
ATOM   4526  N   GLY B  10      13.966   2.556  41.050  1.00 97.48           N  
ATOM   4527  CA  GLY B  10      12.551   2.631  40.703  1.00 97.48           C  
ATOM   4528  C   GLY B  10      11.782   1.393  41.197  1.00 97.48           C  
ATOM   4529  O   GLY B  10      10.580   1.308  40.947  1.00 97.48           O  
ATOM   4530  H   GLY B  10      14.505   1.840  40.578  1.00 97.48           H  
ATOM   4531  HA3 GLY B  10      12.483   2.677  39.619  1.00 97.48           H  
ATOM   4532  HA2 GLY B  10      12.084   3.537  41.091  1.00 97.48           H  
ATOM   4533  N   GLY B  11      12.456   0.449  41.877  1.00 96.04           N  
ATOM   4534  CA  GLY B  11      11.861  -0.746  42.470  1.00 96.04           C  
ATOM   4535  C   GLY B  11      12.497  -2.018  41.903  1.00 96.04           C  
ATOM   4536  O   GLY B  11      12.938  -2.055  40.754  1.00 96.04           O  
ATOM   4537  H   GLY B  11      13.442   0.586  42.047  1.00 96.04           H  
ATOM   4538  HA3 GLY B  11      10.779  -0.792  42.338  1.00 96.04           H  
ATOM   4539  HA2 GLY B  11      12.053  -0.712  43.538  1.00 96.04           H  
ATOM   4540  N   ALA B  12      12.505  -3.066  42.743  1.00 93.95           N  
ATOM   4541  CA  ALA B  12      13.016  -4.406  42.460  1.00 93.95           C  
ATOM   4542  C   ALA B  12      11.876  -5.434  42.445  1.00 93.95           C  
ATOM   4543  O   ALA B  12      10.850  -5.225  43.095  1.00 93.95           O  
ATOM   4544  CB  ALA B  12      14.037  -4.774  43.548  1.00 93.95           C  
ATOM   4545  H   ALA B  12      12.114  -2.946  43.669  1.00 93.95           H  
ATOM   4546  HA  ALA B  12      13.505  -4.434  41.490  1.00 93.95           H  
ATOM   4547  HB1 ALA B  12      14.484  -5.749  43.361  1.00 93.95           H  
ATOM   4548  HB2 ALA B  12      14.851  -4.053  43.583  1.00 93.95           H  
ATOM   4549  HB3 ALA B  12      13.577  -4.800  44.537  1.00 93.95           H  
ATOM   4550  N   GLY B  13      12.098  -6.544  41.726  1.00 89.49           N  
ATOM   4551  CA  GLY B  13      11.135  -7.637  41.640  1.00 89.49           C  
ATOM   4552  C   GLY B  13      11.442  -8.511  40.420  1.00 89.49           C  
ATOM   4553  O   GLY B  13      12.549  -8.489  39.876  1.00 89.49           O  
ATOM   4554  H   GLY B  13      12.964  -6.652  41.214  1.00 89.49           H  
ATOM   4555  HA3 GLY B  13      10.118  -7.248  41.557  1.00 89.49           H  
ATOM   4556  HA2 GLY B  13      11.189  -8.243  42.544  1.00 89.49           H  
ATOM   4557  N   ALA B  14      10.438  -9.309  40.019  1.00 75.10           N  
ATOM   4558  CA  ALA B  14      10.469 -10.218  38.872  1.00 75.10           C  
ATOM   4559  C   ALA B  14      10.255  -9.464  37.545  1.00 75.10           C  
ATOM   4560  O   ALA B  14       9.227  -9.639  36.890  1.00 75.10           O  
ATOM   4561  CB  ALA B  14       9.430 -11.330  39.097  1.00 75.10           C  
ATOM   4562  H   ALA B  14       9.562  -9.280  40.520  1.00 75.10           H  
ATOM   4563  HA  ALA B  14      11.447 -10.695  38.831  1.00 75.10           H  
ATOM   4564  HB1 ALA B  14       9.433 -12.044  38.272  1.00 75.10           H  
ATOM   4565  HB2 ALA B  14       9.648 -11.889  40.007  1.00 75.10           H  
ATOM   4566  HB3 ALA B  14       8.419 -10.929  39.188  1.00 75.10           H  
ATOM   4567  N   ILE B  15      11.237  -8.620  37.188  1.00 78.16           N  
ATOM   4568  CA  ILE B  15      11.243  -7.807  35.976  1.00 78.16           C  
ATOM   4569  C   ILE B  15      11.975  -8.610  34.882  1.00 78.16           C  
ATOM   4570  O   ILE B  15      13.186  -8.468  34.702  1.00 78.16           O  
ATOM   4571  CB  ILE B  15      11.929  -6.423  36.214  1.00 78.16           C  
ATOM   4572  CG1 ILE B  15      11.247  -5.622  37.353  1.00 78.16           C  
ATOM   4573  CG2 ILE B  15      11.980  -5.551  34.939  1.00 78.16           C  
ATOM   4574  CD1 ILE B  15      12.160  -4.578  38.015  1.00 78.16           C  
ATOM   4575  H   ILE B  15      12.044  -8.526  37.789  1.00 78.16           H  
ATOM   4576  HA  ILE B  15      10.220  -7.620  35.643  1.00 78.16           H  
ATOM   4577  HB  ILE B  15      12.957  -6.607  36.529  1.00 78.16           H  
ATOM   4578 HG13 ILE B  15      10.914  -6.288  38.148  1.00 78.16           H  
ATOM   4579 HG12 ILE B  15      10.341  -5.142  36.982  1.00 78.16           H  
ATOM   4580 HG21 ILE B  15      12.400  -4.568  35.139  1.00 78.16           H  
ATOM   4581 HG22 ILE B  15      12.591  -5.993  34.156  1.00 78.16           H  
ATOM   4582 HG23 ILE B  15      10.981  -5.396  34.529  1.00 78.16           H  
ATOM   4583 HD11 ILE B  15      11.591  -3.944  38.696  1.00 78.16           H  
ATOM   4584 HD12 ILE B  15      12.936  -5.062  38.603  1.00 78.16           H  
ATOM   4585 HD13 ILE B  15      12.649  -3.929  37.289  1.00 78.16           H  
ATOM   4586  N   ALA B  16      11.213  -9.493  34.216  1.00 74.07           N  
ATOM   4587  CA  ALA B  16      11.688 -10.351  33.132  1.00 74.07           C  
ATOM   4588  C   ALA B  16      11.919  -9.538  31.850  1.00 74.07           C  
ATOM   4589  O   ALA B  16      11.057  -8.744  31.471  1.00 74.07           O  
ATOM   4590  CB  ALA B  16      10.661 -11.468  32.892  1.00 74.07           C  
ATOM   4591  H   ALA B  16      10.238  -9.588  34.462  1.00 74.07           H  
ATOM   4592  HA  ALA B  16      12.629 -10.812  33.442  1.00 74.07           H  
ATOM   4593  HB1 ALA B  16      10.970 -12.123  32.076  1.00 74.07           H  
ATOM   4594  HB2 ALA B  16      10.545 -12.089  33.781  1.00 74.07           H  
ATOM   4595  HB3 ALA B  16       9.679 -11.065  32.643  1.00 74.07           H  
ATOM   4596  N   GLN B  17      13.071  -9.768  31.199  1.00 77.55           N  
ATOM   4597  CA  GLN B  17      13.481  -9.068  29.978  1.00 77.55           C  
ATOM   4598  C   GLN B  17      12.599  -9.376  28.754  1.00 77.55           C  
ATOM   4599  O   GLN B  17      12.408  -8.494  27.919  1.00 77.55           O  
ATOM   4600  CB  GLN B  17      14.981  -9.334  29.730  1.00 77.55           C  
ATOM   4601  CG  GLN B  17      15.572  -8.587  28.516  1.00 77.55           C  
ATOM   4602  CD  GLN B  17      17.103  -8.589  28.498  1.00 77.55           C  
ATOM   4603  NE2 GLN B  17      17.696  -7.578  27.860  1.00 77.55           N  
ATOM   4604  OE1 GLN B  17      17.745  -9.492  29.031  1.00 77.55           O  
ATOM   4605  H   GLN B  17      13.732 -10.431  31.576  1.00 77.55           H  
ATOM   4606  HA  GLN B  17      13.358  -8.003  30.170  1.00 77.55           H  
ATOM   4607  HB3 GLN B  17      15.155 -10.405  29.619  1.00 77.55           H  
ATOM   4608  HB2 GLN B  17      15.529  -9.035  30.624  1.00 77.55           H  
ATOM   4609  HG3 GLN B  17      15.228  -7.551  28.523  1.00 77.55           H  
ATOM   4610  HG2 GLN B  17      15.215  -9.027  27.584  1.00 77.55           H  
ATOM   4611 HE22 GLN B  17      18.703  -7.533  27.809  1.00 77.55           H  
ATOM   4612 HE21 GLN B  17      17.144  -6.846  27.435  1.00 77.55           H  
ATOM   4613  N   ALA B  18      12.045 -10.599  28.698  1.00 71.16           N  
ATOM   4614  CA  ALA B  18      11.101 -11.036  27.671  1.00 71.16           C  
ATOM   4615  C   ALA B  18       9.695 -10.418  27.810  1.00 71.16           C  
ATOM   4616  O   ALA B  18       8.978 -10.371  26.811  1.00 71.16           O  
ATOM   4617  CB  ALA B  18      11.020 -12.570  27.701  1.00 71.16           C  
ATOM   4618  H   ALA B  18      12.252 -11.267  29.426  1.00 71.16           H  
ATOM   4619  HA  ALA B  18      11.495 -10.738  26.697  1.00 71.16           H  
ATOM   4620  HB1 ALA B  18      10.342 -12.947  26.934  1.00 71.16           H  
ATOM   4621  HB2 ALA B  18      11.998 -13.016  27.518  1.00 71.16           H  
ATOM   4622  HB3 ALA B  18      10.664 -12.932  28.667  1.00 71.16           H  
ATOM   4623  N   SER B  19       9.323  -9.964  29.023  1.00 72.99           N  
ATOM   4624  CA  SER B  19       8.014  -9.367  29.311  1.00 72.99           C  
ATOM   4625  C   SER B  19       7.929  -7.874  28.941  1.00 72.99           C  
ATOM   4626  O   SER B  19       6.842  -7.420  28.583  1.00 72.99           O  
ATOM   4627  CB  SER B  19       7.621  -9.652  30.778  1.00 72.99           C  
ATOM   4628  OG  SER B  19       8.209  -8.766  31.713  1.00 72.99           O  
ATOM   4629  H   SER B  19       9.973 -10.014  29.794  1.00 72.99           H  
ATOM   4630  HA  SER B  19       7.279  -9.887  28.693  1.00 72.99           H  
ATOM   4631  HB3 SER B  19       7.860 -10.680  31.052  1.00 72.99           H  
ATOM   4632  HB2 SER B  19       6.540  -9.555  30.885  1.00 72.99           H  
ATOM   4633  HG  SER B  19       9.167  -8.857  31.675  1.00 72.99           H  
ATOM   4634  N   LEU B  20       9.059  -7.146  29.011  1.00 79.19           N  
ATOM   4635  CA  LEU B  20       9.146  -5.744  28.603  1.00 79.19           C  
ATOM   4636  C   LEU B  20       9.387  -5.652  27.092  1.00 79.19           C  
ATOM   4637  O   LEU B  20      10.304  -6.295  26.579  1.00 79.19           O  
ATOM   4638  CB  LEU B  20      10.289  -5.031  29.367  1.00 79.19           C  
ATOM   4639  CG  LEU B  20      10.008  -4.771  30.864  1.00 79.19           C  
ATOM   4640  CD1 LEU B  20      11.270  -4.235  31.571  1.00 79.19           C  
ATOM   4641  CD2 LEU B  20       8.798  -3.833  31.075  1.00 79.19           C  
ATOM   4642  H   LEU B  20       9.923  -7.584  29.298  1.00 79.19           H  
ATOM   4643  HA  LEU B  20       8.203  -5.245  28.830  1.00 79.19           H  
ATOM   4644  HB3 LEU B  20      10.503  -4.072  28.890  1.00 79.19           H  
ATOM   4645  HB2 LEU B  20      11.204  -5.618  29.267  1.00 79.19           H  
ATOM   4646  HG  LEU B  20       9.766  -5.726  31.335  1.00 79.19           H  
ATOM   4647 HD11 LEU B  20      11.049  -3.515  32.358  1.00 79.19           H  
ATOM   4648 HD12 LEU B  20      11.821  -5.052  32.035  1.00 79.19           H  
ATOM   4649 HD13 LEU B  20      11.947  -3.744  30.871  1.00 79.19           H  
ATOM   4650 HD21 LEU B  20       9.001  -3.034  31.787  1.00 79.19           H  
ATOM   4651 HD22 LEU B  20       8.488  -3.350  30.148  1.00 79.19           H  
ATOM   4652 HD23 LEU B  20       7.942  -4.390  31.456  1.00 79.19           H  
ATOM   4653  N   SER B  21       8.598  -4.794  26.425  1.00 85.92           N  
ATOM   4654  CA  SER B  21       8.864  -4.342  25.059  1.00 85.92           C  
ATOM   4655  C   SER B  21      10.056  -3.367  25.037  1.00 85.92           C  
ATOM   4656  O   SER B  21      10.322  -2.708  26.044  1.00 85.92           O  
ATOM   4657  CB  SER B  21       7.580  -3.725  24.459  1.00 85.92           C  
ATOM   4658  OG  SER B  21       7.274  -2.445  24.982  1.00 85.92           O  
ATOM   4659  H   SER B  21       7.863  -4.311  26.919  1.00 85.92           H  
ATOM   4660  HA  SER B  21       9.123  -5.219  24.461  1.00 85.92           H  
ATOM   4661  HB3 SER B  21       6.728  -4.388  24.611  1.00 85.92           H  
ATOM   4662  HB2 SER B  21       7.696  -3.619  23.380  1.00 85.92           H  
ATOM   4663  HG  SER B  21       6.864  -2.558  25.843  1.00 85.92           H  
ATOM   4664  N   VAL B  22      10.732  -3.279  23.880  1.00 90.04           N  
ATOM   4665  CA  VAL B  22      11.883  -2.398  23.655  1.00 90.04           C  
ATOM   4666  C   VAL B  22      11.552  -0.901  23.858  1.00 90.04           C  
ATOM   4667  O   VAL B  22      12.390  -0.176  24.388  1.00 90.04           O  
ATOM   4668  CB  VAL B  22      12.484  -2.616  22.233  1.00 90.04           C  
ATOM   4669  CG1 VAL B  22      13.584  -1.613  21.822  1.00 90.04           C  
ATOM   4670  CG2 VAL B  22      13.027  -4.050  22.082  1.00 90.04           C  
ATOM   4671  H   VAL B  22      10.459  -3.857  23.099  1.00 90.04           H  
ATOM   4672  HA  VAL B  22      12.643  -2.666  24.392  1.00 90.04           H  
ATOM   4673  HB  VAL B  22      11.676  -2.509  21.508  1.00 90.04           H  
ATOM   4674 HG11 VAL B  22      14.034  -1.891  20.869  1.00 90.04           H  
ATOM   4675 HG12 VAL B  22      13.193  -0.603  21.697  1.00 90.04           H  
ATOM   4676 HG13 VAL B  22      14.382  -1.577  22.565  1.00 90.04           H  
ATOM   4677 HG21 VAL B  22      13.432  -4.217  21.084  1.00 90.04           H  
ATOM   4678 HG22 VAL B  22      13.825  -4.248  22.799  1.00 90.04           H  
ATOM   4679 HG23 VAL B  22      12.249  -4.797  22.240  1.00 90.04           H  
ATOM   4680  N   GLN B  23      10.324  -0.488  23.494  1.00 92.45           N  
ATOM   4681  CA  GLN B  23       9.797   0.859  23.721  1.00 92.45           C  
ATOM   4682  C   GLN B  23       9.585   1.181  25.212  1.00 92.45           C  
ATOM   4683  O   GLN B  23       9.967   2.269  25.640  1.00 92.45           O  
ATOM   4684  CB  GLN B  23       8.513   1.050  22.885  1.00 92.45           C  
ATOM   4685  CG  GLN B  23       7.825   2.422  23.067  1.00 92.45           C  
ATOM   4686  CD  GLN B  23       6.635   2.646  22.130  1.00 92.45           C  
ATOM   4687  NE2 GLN B  23       6.011   3.820  22.235  1.00 92.45           N  
ATOM   4688  OE1 GLN B  23       6.276   1.785  21.329  1.00 92.45           O  
ATOM   4689  H   GLN B  23       9.683  -1.151  23.082  1.00 92.45           H  
ATOM   4690  HA  GLN B  23      10.540   1.564  23.342  1.00 92.45           H  
ATOM   4691  HB3 GLN B  23       7.801   0.257  23.122  1.00 92.45           H  
ATOM   4692  HB2 GLN B  23       8.772   0.919  21.833  1.00 92.45           H  
ATOM   4693  HG3 GLN B  23       8.549   3.220  22.897  1.00 92.45           H  
ATOM   4694  HG2 GLN B  23       7.464   2.536  24.089  1.00 92.45           H  
ATOM   4695 HE22 GLN B  23       5.220   4.026  21.643  1.00 92.45           H  
ATOM   4696 HE21 GLN B  23       6.319   4.505  22.911  1.00 92.45           H  
ATOM   4697  N   LYS B  24       9.002   0.237  25.972  1.00 90.15           N  
ATOM   4698  CA  LYS B  24       8.746   0.382  27.408  1.00 90.15           C  
ATOM   4699  C   LYS B  24      10.051   0.399  28.229  1.00 90.15           C  
ATOM   4700  O   LYS B  24      10.167   1.199  29.154  1.00 90.15           O  
ATOM   4701  CB  LYS B  24       7.785  -0.738  27.868  1.00 90.15           C  
ATOM   4702  CG  LYS B  24       7.200  -0.578  29.286  1.00 90.15           C  
ATOM   4703  CD  LYS B  24       6.163   0.554  29.402  1.00 90.15           C  
ATOM   4704  CE  LYS B  24       5.494   0.604  30.787  1.00 90.15           C  
ATOM   4705  NZ  LYS B  24       4.405   1.598  30.839  1.00 90.15           N1+
ATOM   4706  H   LYS B  24       8.722  -0.639  25.552  1.00 90.15           H  
ATOM   4707  HA  LYS B  24       8.252   1.345  27.551  1.00 90.15           H  
ATOM   4708  HB3 LYS B  24       8.297  -1.699  27.799  1.00 90.15           H  
ATOM   4709  HB2 LYS B  24       6.948  -0.799  27.171  1.00 90.15           H  
ATOM   4710  HG3 LYS B  24       8.001  -0.422  30.007  1.00 90.15           H  
ATOM   4711  HG2 LYS B  24       6.728  -1.520  29.569  1.00 90.15           H  
ATOM   4712  HD3 LYS B  24       5.407   0.427  28.626  1.00 90.15           H  
ATOM   4713  HD2 LYS B  24       6.648   1.511  29.205  1.00 90.15           H  
ATOM   4714  HE3 LYS B  24       6.232   0.843  31.554  1.00 90.15           H  
ATOM   4715  HE2 LYS B  24       5.074  -0.370  31.039  1.00 90.15           H  
ATOM   4716  HZ1 LYS B  24       3.683   1.354  30.174  1.00 90.15           H  
ATOM   4717  HZ2 LYS B  24       3.989   1.605  31.761  1.00 90.15           H  
ATOM   4718  HZ3 LYS B  24       4.762   2.517  30.628  1.00 90.15           H  
ATOM   4719  N   GLU B  25      11.019  -0.446  27.835  1.00 92.53           N  
ATOM   4720  CA  GLU B  25      12.382  -0.505  28.366  1.00 92.53           C  
ATOM   4721  C   GLU B  25      13.192   0.786  28.132  1.00 92.53           C  
ATOM   4722  O   GLU B  25      13.896   1.221  29.043  1.00 92.53           O  
ATOM   4723  CB  GLU B  25      13.054  -1.793  27.834  1.00 92.53           C  
ATOM   4724  CG  GLU B  25      14.585  -1.906  28.029  1.00 92.53           C  
ATOM   4725  CD  GLU B  25      15.197  -3.270  27.661  1.00 92.53           C  
ATOM   4726  OE1 GLU B  25      16.441  -3.313  27.554  1.00 92.53           O  
ATOM   4727  OE2 GLU B  25      14.445  -4.260  27.510  1.00 92.53           O1-
ATOM   4728  H   GLU B  25      10.826  -1.084  27.073  1.00 92.53           H  
ATOM   4729  HA  GLU B  25      12.297  -0.617  29.449  1.00 92.53           H  
ATOM   4730  HB3 GLU B  25      12.829  -1.910  26.774  1.00 92.53           H  
ATOM   4731  HB2 GLU B  25      12.567  -2.631  28.335  1.00 92.53           H  
ATOM   4732  HG3 GLU B  25      14.836  -1.695  29.067  1.00 92.53           H  
ATOM   4733  HG2 GLU B  25      15.083  -1.142  27.429  1.00 92.53           H  
ATOM   4734  N   LYS B  26      13.031   1.403  26.946  1.00 95.49           N  
ATOM   4735  CA  LYS B  26      13.582   2.719  26.610  1.00 95.49           C  
ATOM   4736  C   LYS B  26      12.970   3.869  27.428  1.00 95.49           C  
ATOM   4737  O   LYS B  26      13.705   4.793  27.768  1.00 95.49           O  
ATOM   4738  CB  LYS B  26      13.440   2.984  25.097  1.00 95.49           C  
ATOM   4739  CG  LYS B  26      14.501   2.270  24.245  1.00 95.49           C  
ATOM   4740  CD  LYS B  26      14.222   2.411  22.741  1.00 95.49           C  
ATOM   4741  CE  LYS B  26      15.320   1.772  21.876  1.00 95.49           C  
ATOM   4742  NZ  LYS B  26      15.019   1.891  20.438  1.00 95.49           N1+
ATOM   4743  H   LYS B  26      12.455   0.969  26.238  1.00 95.49           H  
ATOM   4744  HA  LYS B  26      14.648   2.691  26.848  1.00 95.49           H  
ATOM   4745  HB3 LYS B  26      13.541   4.053  24.899  1.00 95.49           H  
ATOM   4746  HB2 LYS B  26      12.437   2.717  24.765  1.00 95.49           H  
ATOM   4747  HG3 LYS B  26      14.556   1.215  24.514  1.00 95.49           H  
ATOM   4748  HG2 LYS B  26      15.482   2.689  24.473  1.00 95.49           H  
ATOM   4749  HD3 LYS B  26      14.120   3.468  22.492  1.00 95.49           H  
ATOM   4750  HD2 LYS B  26      13.259   1.949  22.517  1.00 95.49           H  
ATOM   4751  HE3 LYS B  26      15.431   0.717  22.124  1.00 95.49           H  
ATOM   4752  HE2 LYS B  26      16.280   2.250  22.072  1.00 95.49           H  
ATOM   4753  HZ1 LYS B  26      14.945   2.867  20.186  1.00 95.49           H  
ATOM   4754  HZ2 LYS B  26      15.760   1.462  19.901  1.00 95.49           H  
ATOM   4755  HZ3 LYS B  26      14.147   1.425  20.234  1.00 95.49           H  
ATOM   4756  N   GLN B  27      11.668   3.783  27.759  1.00 95.87           N  
ATOM   4757  CA  GLN B  27      10.976   4.730  28.640  1.00 95.87           C  
ATOM   4758  C   GLN B  27      11.461   4.657  30.099  1.00 95.87           C  
ATOM   4759  O   GLN B  27      11.597   5.706  30.728  1.00 95.87           O  
ATOM   4760  CB  GLN B  27       9.447   4.539  28.549  1.00 95.87           C  
ATOM   4761  CG  GLN B  27       8.843   5.046  27.222  1.00 95.87           C  
ATOM   4762  CD  GLN B  27       7.379   4.647  26.994  1.00 95.87           C  
ATOM   4763  NE2 GLN B  27       6.647   4.266  28.044  1.00 95.87           N  
ATOM   4764  OE1 GLN B  27       6.903   4.692  25.862  1.00 95.87           O  
ATOM   4765  H   GLN B  27      11.121   3.002  27.423  1.00 95.87           H  
ATOM   4766  HA  GLN B  27      11.204   5.737  28.283  1.00 95.87           H  
ATOM   4767  HB3 GLN B  27       8.963   5.068  29.371  1.00 95.87           H  
ATOM   4768  HB2 GLN B  27       9.206   3.486  28.685  1.00 95.87           H  
ATOM   4769  HG3 GLN B  27       9.424   4.673  26.380  1.00 95.87           H  
ATOM   4770  HG2 GLN B  27       8.916   6.133  27.178  1.00 95.87           H  
ATOM   4771 HE22 GLN B  27       5.678   4.014  27.914  1.00 95.87           H  
ATOM   4772 HE21 GLN B  27       7.051   4.248  28.969  1.00 95.87           H  
ATOM   4773  N   TYR B  28      11.751   3.437  30.590  1.00 95.65           N  
ATOM   4774  CA  TYR B  28      12.376   3.199  31.893  1.00 95.65           C  
ATOM   4775  C   TYR B  28      13.802   3.763  31.971  1.00 95.65           C  
ATOM   4776  O   TYR B  28      14.093   4.482  32.923  1.00 95.65           O  
ATOM   4777  CB  TYR B  28      12.337   1.697  32.256  1.00 95.65           C  
ATOM   4778  CG  TYR B  28      11.029   1.240  32.875  1.00 95.65           C  
ATOM   4779  CD1 TYR B  28      10.657   1.741  34.138  1.00 95.65           C  
ATOM   4780  CD2 TYR B  28      10.193   0.308  32.225  1.00 95.65           C  
ATOM   4781  CE1 TYR B  28       9.454   1.333  34.741  1.00 95.65           C  
ATOM   4782  CE2 TYR B  28       8.971  -0.075  32.813  1.00 95.65           C  
ATOM   4783  CZ  TYR B  28       8.595   0.446  34.066  1.00 95.65           C  
ATOM   4784  OH  TYR B  28       7.402   0.094  34.626  1.00 95.65           O  
ATOM   4785  H   TYR B  28      11.588   2.620  30.017  1.00 95.65           H  
ATOM   4786  HA  TYR B  28      11.782   3.748  32.628  1.00 95.65           H  
ATOM   4787  HB3 TYR B  28      13.101   1.480  33.006  1.00 95.65           H  
ATOM   4788  HB2 TYR B  28      12.593   1.078  31.396  1.00 95.65           H  
ATOM   4789  HD1 TYR B  28      11.302   2.441  34.643  1.00 95.65           H  
ATOM   4790  HD2 TYR B  28      10.482  -0.116  31.276  1.00 95.65           H  
ATOM   4791  HE1 TYR B  28       9.186   1.724  35.711  1.00 95.65           H  
ATOM   4792  HE2 TYR B  28       8.324  -0.775  32.306  1.00 95.65           H  
ATOM   4793  HH  TYR B  28       7.219   0.572  35.441  1.00 95.65           H  
ATOM   4794  N   PHE B  29      14.642   3.475  30.961  1.00 97.31           N  
ATOM   4795  CA  PHE B  29      16.002   4.008  30.856  1.00 97.31           C  
ATOM   4796  C   PHE B  29      16.074   5.538  30.722  1.00 97.31           C  
ATOM   4797  O   PHE B  29      16.930   6.143  31.363  1.00 97.31           O  
ATOM   4798  CB  PHE B  29      16.761   3.327  29.700  1.00 97.31           C  
ATOM   4799  CG  PHE B  29      17.226   1.898  29.929  1.00 97.31           C  
ATOM   4800  CD1 PHE B  29      17.910   1.535  31.111  1.00 97.31           C  
ATOM   4801  CD2 PHE B  29      17.153   0.963  28.875  1.00 97.31           C  
ATOM   4802  CE1 PHE B  29      18.464   0.269  31.236  1.00 97.31           C  
ATOM   4803  CE2 PHE B  29      17.700  -0.303  29.027  1.00 97.31           C  
ATOM   4804  CZ  PHE B  29      18.348  -0.652  30.204  1.00 97.31           C  
ATOM   4805  H   PHE B  29      14.339   2.863  30.214  1.00 97.31           H  
ATOM   4806  HA  PHE B  29      16.505   3.778  31.795  1.00 97.31           H  
ATOM   4807  HB3 PHE B  29      17.651   3.901  29.443  1.00 97.31           H  
ATOM   4808  HB2 PHE B  29      16.128   3.348  28.811  1.00 97.31           H  
ATOM   4809  HD1 PHE B  29      18.031   2.237  31.921  1.00 97.31           H  
ATOM   4810  HD2 PHE B  29      16.674   1.226  27.943  1.00 97.31           H  
ATOM   4811  HE1 PHE B  29      18.990   0.003  32.139  1.00 97.31           H  
ATOM   4812  HE2 PHE B  29      17.636  -1.014  28.219  1.00 97.31           H  
ATOM   4813  HZ  PHE B  29      18.777  -1.638  30.310  1.00 97.31           H  
ATOM   4814  N   ALA B  30      15.165   6.137  29.934  1.00 98.44           N  
ATOM   4815  CA  ALA B  30      15.046   7.586  29.759  1.00 98.44           C  
ATOM   4816  C   ALA B  30      14.651   8.319  31.051  1.00 98.44           C  
ATOM   4817  O   ALA B  30      15.206   9.383  31.322  1.00 98.44           O  
ATOM   4818  CB  ALA B  30      14.043   7.889  28.635  1.00 98.44           C  
ATOM   4819  H   ALA B  30      14.499   5.572  29.422  1.00 98.44           H  
ATOM   4820  HA  ALA B  30      16.022   7.964  29.450  1.00 98.44           H  
ATOM   4821  HB1 ALA B  30      13.922   8.963  28.491  1.00 98.44           H  
ATOM   4822  HB2 ALA B  30      14.381   7.471  27.687  1.00 98.44           H  
ATOM   4823  HB3 ALA B  30      13.060   7.470  28.852  1.00 98.44           H  
ATOM   4824  N   ALA B  31      13.744   7.713  31.839  1.00 98.60           N  
ATOM   4825  CA  ALA B  31      13.337   8.198  33.157  1.00 98.60           C  
ATOM   4826  C   ALA B  31      14.470   8.106  34.193  1.00 98.60           C  
ATOM   4827  O   ALA B  31      14.704   9.085  34.897  1.00 98.60           O  
ATOM   4828  CB  ALA B  31      12.088   7.435  33.625  1.00 98.60           C  
ATOM   4829  H   ALA B  31      13.326   6.843  31.538  1.00 98.60           H  
ATOM   4830  HA  ALA B  31      13.064   9.250  33.054  1.00 98.60           H  
ATOM   4831  HB1 ALA B  31      11.736   7.815  34.584  1.00 98.60           H  
ATOM   4832  HB2 ALA B  31      11.270   7.547  32.913  1.00 98.60           H  
ATOM   4833  HB3 ALA B  31      12.281   6.368  33.740  1.00 98.60           H  
ATOM   4834  N   LEU B  32      15.178   6.962  34.236  1.00 98.78           N  
ATOM   4835  CA  LEU B  32      16.312   6.716  35.133  1.00 98.78           C  
ATOM   4836  C   LEU B  32      17.502   7.660  34.870  1.00 98.78           C  
ATOM   4837  O   LEU B  32      18.036   8.204  35.835  1.00 98.78           O  
ATOM   4838  CB  LEU B  32      16.741   5.233  35.052  1.00 98.78           C  
ATOM   4839  CG  LEU B  32      15.744   4.236  35.690  1.00 98.78           C  
ATOM   4840  CD1 LEU B  32      15.997   2.797  35.187  1.00 98.78           C  
ATOM   4841  CD2 LEU B  32      15.727   4.331  37.231  1.00 98.78           C  
ATOM   4842  H   LEU B  32      14.922   6.198  33.625  1.00 98.78           H  
ATOM   4843  HA  LEU B  32      15.966   6.918  36.149  1.00 98.78           H  
ATOM   4844  HB3 LEU B  32      17.711   5.094  35.531  1.00 98.78           H  
ATOM   4845  HB2 LEU B  32      16.892   4.981  34.001  1.00 98.78           H  
ATOM   4846  HG  LEU B  32      14.742   4.502  35.358  1.00 98.78           H  
ATOM   4847 HD11 LEU B  32      16.173   2.088  35.993  1.00 98.78           H  
ATOM   4848 HD12 LEU B  32      15.140   2.427  34.624  1.00 98.78           H  
ATOM   4849 HD13 LEU B  32      16.864   2.736  34.527  1.00 98.78           H  
ATOM   4850 HD21 LEU B  32      15.657   3.357  37.715  1.00 98.78           H  
ATOM   4851 HD22 LEU B  32      16.625   4.813  37.618  1.00 98.78           H  
ATOM   4852 HD23 LEU B  32      14.870   4.912  37.573  1.00 98.78           H  
ATOM   4853  N   ARG B  33      17.868   7.881  33.591  1.00 98.78           N  
ATOM   4854  CA  ARG B  33      18.933   8.814  33.197  1.00 98.78           C  
ATOM   4855  C   ARG B  33      18.596  10.281  33.509  1.00 98.78           C  
ATOM   4856  O   ARG B  33      19.496  11.004  33.932  1.00 98.78           O  
ATOM   4857  CB  ARG B  33      19.289   8.677  31.699  1.00 98.78           C  
ATOM   4858  CG  ARG B  33      19.996   7.366  31.322  1.00 98.78           C  
ATOM   4859  CD  ARG B  33      20.603   7.414  29.910  1.00 98.78           C  
ATOM   4860  NE  ARG B  33      21.146   6.108  29.497  1.00 98.78           N  
ATOM   4861  CZ  ARG B  33      20.626   5.236  28.611  1.00 98.78           C  
ATOM   4862  NH1 ARG B  33      19.498   5.491  27.929  1.00 98.78           N  
ATOM   4863  NH2 ARG B  33      21.257   4.073  28.404  1.00 98.78           N1+
ATOM   4864  H   ARG B  33      17.390   7.398  32.841  1.00 98.78           H  
ATOM   4865  HA  ARG B  33      19.822   8.564  33.779  1.00 98.78           H  
ATOM   4866  HB3 ARG B  33      19.958   9.495  31.424  1.00 98.78           H  
ATOM   4867  HB2 ARG B  33      18.394   8.805  31.089  1.00 98.78           H  
ATOM   4868  HG3 ARG B  33      19.380   6.484  31.468  1.00 98.78           H  
ATOM   4869  HG2 ARG B  33      20.822   7.263  32.024  1.00 98.78           H  
ATOM   4870  HD3 ARG B  33      21.491   8.046  29.958  1.00 98.78           H  
ATOM   4871  HD2 ARG B  33      19.945   7.889  29.182  1.00 98.78           H  
ATOM   4872  HE  ARG B  33      21.999   5.841  29.968  1.00 98.78           H  
ATOM   4873 HH12 ARG B  33      19.134   4.822  27.267  1.00 98.78           H  
ATOM   4874 HH11 ARG B  33      19.009   6.362  28.076  1.00 98.78           H  
ATOM   4875 HH22 ARG B  33      20.888   3.398  27.750  1.00 98.78           H  
ATOM   4876 HH21 ARG B  33      22.107   3.857  28.904  1.00 98.78           H  
ATOM   4877  N   LYS B  34      17.327  10.687  33.315  1.00 98.85           N  
ATOM   4878  CA  LYS B  34      16.828  12.036  33.605  1.00 98.85           C  
ATOM   4879  C   LYS B  34      16.879  12.386  35.104  1.00 98.85           C  
ATOM   4880  O   LYS B  34      17.231  13.515  35.444  1.00 98.85           O  
ATOM   4881  CB  LYS B  34      15.405  12.190  33.018  1.00 98.85           C  
ATOM   4882  CG  LYS B  34      14.724  13.548  33.292  1.00 98.85           C  
ATOM   4883  CD  LYS B  34      13.332  13.656  32.655  1.00 98.85           C  
ATOM   4884  CE  LYS B  34      12.652  14.998  32.973  1.00 98.85           C  
ATOM   4885  NZ  LYS B  34      11.303  15.085  32.386  1.00 98.85           N1+
ATOM   4886  H   LYS B  34      16.646  10.031  32.954  1.00 98.85           H  
ATOM   4887  HA  LYS B  34      17.479  12.739  33.083  1.00 98.85           H  
ATOM   4888  HB3 LYS B  34      14.766  11.397  33.408  1.00 98.85           H  
ATOM   4889  HB2 LYS B  34      15.453  12.035  31.940  1.00 98.85           H  
ATOM   4890  HG3 LYS B  34      15.361  14.353  32.923  1.00 98.85           H  
ATOM   4891  HG2 LYS B  34      14.618  13.706  34.366  1.00 98.85           H  
ATOM   4892  HD3 LYS B  34      12.712  12.831  33.011  1.00 98.85           H  
ATOM   4893  HD2 LYS B  34      13.420  13.529  31.575  1.00 98.85           H  
ATOM   4894  HE3 LYS B  34      13.253  15.825  32.594  1.00 98.85           H  
ATOM   4895  HE2 LYS B  34      12.567  15.132  34.053  1.00 98.85           H  
ATOM   4896  HZ1 LYS B  34      10.724  14.345  32.757  1.00 98.85           H  
ATOM   4897  HZ2 LYS B  34      10.891  15.978  32.615  1.00 98.85           H  
ATOM   4898  HZ3 LYS B  34      11.364  14.992  31.382  1.00 98.85           H  
ATOM   4899  N   ILE B  35      16.527  11.413  35.960  1.00 98.93           N  
ATOM   4900  CA  ILE B  35      16.467  11.568  37.413  1.00 98.93           C  
ATOM   4901  C   ILE B  35      17.868  11.536  38.061  1.00 98.93           C  
ATOM   4902  O   ILE B  35      18.106  12.310  38.989  1.00 98.93           O  
ATOM   4903  CB  ILE B  35      15.539  10.491  38.045  1.00 98.93           C  
ATOM   4904  CG1 ILE B  35      14.084  10.675  37.551  1.00 98.93           C  
ATOM   4905  CG2 ILE B  35      15.541  10.469  39.588  1.00 98.93           C  
ATOM   4906  CD1 ILE B  35      13.185   9.443  37.729  1.00 98.93           C  
ATOM   4907  H   ILE B  35      16.238  10.514  35.598  1.00 98.93           H  
ATOM   4908  HA  ILE B  35      16.033  12.547  37.630  1.00 98.93           H  
ATOM   4909  HB  ILE B  35      15.890   9.518  37.696  1.00 98.93           H  
ATOM   4910 HG13 ILE B  35      14.053  10.965  36.502  1.00 98.93           H  
ATOM   4911 HG12 ILE B  35      13.647  11.515  38.080  1.00 98.93           H  
ATOM   4912 HG21 ILE B  35      14.898   9.679  39.970  1.00 98.93           H  
ATOM   4913 HG22 ILE B  35      16.525  10.295  40.017  1.00 98.93           H  
ATOM   4914 HG23 ILE B  35      15.173  11.415  39.981  1.00 98.93           H  
ATOM   4915 HD11 ILE B  35      12.481   9.352  36.901  1.00 98.93           H  
ATOM   4916 HD12 ILE B  35      13.763   8.520  37.767  1.00 98.93           H  
ATOM   4917 HD13 ILE B  35      12.601   9.518  38.645  1.00 98.93           H  
ATOM   4918  N   VAL B  36      18.783  10.703  37.526  1.00 98.92           N  
ATOM   4919  CA  VAL B  36      20.209  10.714  37.877  1.00 98.92           C  
ATOM   4920  C   VAL B  36      20.886  12.035  37.455  1.00 98.92           C  
ATOM   4921  O   VAL B  36      21.633  12.592  38.256  1.00 98.92           O  
ATOM   4922  CB  VAL B  36      20.978   9.504  37.260  1.00 98.92           C  
ATOM   4923  CG1 VAL B  36      22.518   9.607  37.281  1.00 98.92           C  
ATOM   4924  CG2 VAL B  36      20.581   8.186  37.943  1.00 98.92           C  
ATOM   4925  H   VAL B  36      18.513  10.076  36.780  1.00 98.92           H  
ATOM   4926  HA  VAL B  36      20.280  10.641  38.964  1.00 98.92           H  
ATOM   4927  HB  VAL B  36      20.678   9.421  36.215  1.00 98.92           H  
ATOM   4928 HG11 VAL B  36      22.973   8.682  36.928  1.00 98.92           H  
ATOM   4929 HG12 VAL B  36      22.884  10.393  36.626  1.00 98.92           H  
ATOM   4930 HG13 VAL B  36      22.895   9.798  38.286  1.00 98.92           H  
ATOM   4931 HG21 VAL B  36      21.053   7.334  37.455  1.00 98.92           H  
ATOM   4932 HG22 VAL B  36      20.877   8.177  38.993  1.00 98.92           H  
ATOM   4933 HG23 VAL B  36      19.508   8.022  37.899  1.00 98.92           H  
ATOM   4934  N   SER B  37      20.566  12.537  36.247  1.00 98.85           N  
ATOM   4935  CA  SER B  37      21.026  13.828  35.722  1.00 98.85           C  
ATOM   4936  C   SER B  37      20.563  15.033  36.556  1.00 98.85           C
[truncated: 313,148 more chars]
