# Supplementary material for: The effects of nature‐inspired amino acid substitutions on structural and biochemical properties of the E. coli L‐asparaginase EcAIII
Source: Protein Sci. 2023 Jun 1;32(6):e4647. doi: 10.1002/pro.4647 (PMC10204187; doi:10.1002/pro.4647)
Supplement: Supplementary file 5 — DATA S2. Supporting Information. [file PRO-32-e4647-s005.zip › docking_results_orthologs_EcAIII_PDB_files/orthologs_I/InducedFit_NZ_QEWN01000113_1_34_post_ref.pdb]

TITLE     InducedFit_NZ_QEWN01000113.1_34_post_ref
REMARK   4      COMPLIES WITH FORMAT V. 3.0, 1-DEC-2006
REMARK 888
REMARK 888 WRITTEN BY MAESTRO (A PRODUCT OF SCHRODINGER, LLC)
ATOM      1  N   MET A   1      19.945 -31.262  81.386  1.00 42.97           N1+
ATOM      2  CA  MET A   1      19.761 -30.003  82.197  1.00 42.97           C  
ATOM      3  C   MET A   1      18.645 -29.160  81.520  1.00 42.97           C  
ATOM      4  O   MET A   1      18.406 -29.237  80.309  1.00 42.97           O  
ATOM      5  CB  MET A   1      21.077 -29.183  82.307  1.00 42.97           C  
ATOM      6  CG  MET A   1      22.261 -29.900  82.982  1.00 42.97           C  
ATOM      7  SD  MET A   1      23.782 -28.915  83.005  1.00 42.97           S  
ATOM      8  CE  MET A   1      24.931 -30.134  83.694  1.00 42.97           C  
ATOM      9  H1  MET A   1      20.664 -31.829  81.813  1.00 42.97           H  
ATOM     10  H2  MET A   1      19.074 -31.773  81.364  1.00 42.97           H  
ATOM     11  H3  MET A   1      20.221 -31.006  80.448  1.00 42.97           H  
ATOM     12  HA  MET A   1      19.433 -30.352  83.178  1.00 42.97           H  
ATOM     13  HB3 MET A   1      20.882 -28.269  82.871  1.00 42.97           H  
ATOM     14  HB2 MET A   1      21.394 -28.847  81.318  1.00 42.97           H  
ATOM     15  HG3 MET A   1      22.487 -30.834  82.467  1.00 42.97           H  
ATOM     16  HG2 MET A   1      22.002 -30.161  84.009  1.00 42.97           H  
ATOM     17  HE1 MET A   1      25.927 -29.702  83.785  1.00 42.97           H  
ATOM     18  HE2 MET A   1      24.601 -30.453  84.683  1.00 42.97           H  
ATOM     19  HE3 MET A   1      24.992 -31.009  83.047  1.00 42.97           H  
ATOM     20  N   THR A   2      17.995 -28.313  82.337  1.00 62.00           N  
ATOM     21  CA  THR A   2      17.099 -27.256  81.865  1.00 62.00           C  
ATOM     22  C   THR A   2      17.939 -26.025  81.474  1.00 62.00           C  
ATOM     23  O   THR A   2      18.906 -25.700  82.167  1.00 62.00           O  
ATOM     24  CB  THR A   2      16.090 -26.828  82.969  1.00 62.00           C  
ATOM     25  CG2 THR A   2      15.169 -27.972  83.420  1.00 62.00           C  
ATOM     26  OG1 THR A   2      16.722 -26.284  84.116  1.00 62.00           O  
ATOM     27  H   THR A   2      18.220 -28.280  83.321  1.00 62.00           H  
ATOM     28  HA  THR A   2      16.536 -27.603  80.996  1.00 62.00           H  
ATOM     29  HB  THR A   2      15.452 -26.040  82.563  1.00 62.00           H  
ATOM     30 HG21 THR A   2      14.438 -27.622  84.149  1.00 62.00           H  
ATOM     31 HG22 THR A   2      14.618 -28.384  82.574  1.00 62.00           H  
ATOM     32 HG23 THR A   2      15.732 -28.785  83.880  1.00 62.00           H  
ATOM     33  HG1 THR A   2      17.218 -25.504  83.851  1.00 62.00           H  
ATOM     34  N   GLN A   3      17.537 -25.352  80.383  1.00 84.50           N  
ATOM     35  CA  GLN A   3      18.117 -24.075  79.954  1.00 84.50           C  
ATOM     36  C   GLN A   3      17.828 -22.959  80.980  1.00 84.50           C  
ATOM     37  O   GLN A   3      16.768 -22.998  81.610  1.00 84.50           O  
ATOM     38  CB  GLN A   3      17.509 -23.668  78.594  1.00 84.50           C  
ATOM     39  CG  GLN A   3      17.930 -24.521  77.382  1.00 84.50           C  
ATOM     40  CD  GLN A   3      19.400 -24.340  77.000  1.00 84.50           C  
ATOM     41  NE2 GLN A   3      19.787 -23.123  76.612  1.00 84.50           N  
ATOM     42  OE1 GLN A   3      20.179 -25.289  77.053  1.00 84.50           O  
ATOM     43  H   GLN A   3      16.740 -25.677  79.855  1.00 84.50           H  
ATOM     44  HA  GLN A   3      19.190 -24.238  79.856  1.00 84.50           H  
ATOM     45  HB3 GLN A   3      17.731 -22.621  78.381  1.00 84.50           H  
ATOM     46  HB2 GLN A   3      16.430 -23.704  78.685  1.00 84.50           H  
ATOM     47  HG3 GLN A   3      17.321 -24.248  76.520  1.00 84.50           H  
ATOM     48  HG2 GLN A   3      17.730 -25.576  77.573  1.00 84.50           H  
ATOM     49 HE22 GLN A   3      20.748 -22.958  76.351  1.00 84.50           H  
ATOM     50 HE21 GLN A   3      19.125 -22.361  76.575  1.00 84.50           H  
ATOM     51  N   PRO A   4      18.737 -21.962  81.098  1.00 93.49           N  
ATOM     52  CA  PRO A   4      18.464 -20.746  81.882  1.00 93.49           C  
ATOM     53  C   PRO A   4      17.276 -19.961  81.301  1.00 93.49           C  
ATOM     54  O   PRO A   4      17.244 -19.725  80.095  1.00 93.49           O  
ATOM     55  CB  PRO A   4      19.780 -19.956  81.796  1.00 93.49           C  
ATOM     56  CG  PRO A   4      20.434 -20.409  80.502  1.00 93.49           C  
ATOM     57  CD  PRO A   4      20.026 -21.873  80.404  1.00 93.49           C  
ATOM     58  HA  PRO A   4      18.257 -21.005  82.922  1.00 93.49           H  
ATOM     59  HB3 PRO A   4      20.415 -20.217  82.643  1.00 93.49           H  
ATOM     60  HB2 PRO A   4      19.637 -18.876  81.812  1.00 93.49           H  
ATOM     61  HG3 PRO A   4      21.513 -20.256  80.484  1.00 93.49           H  
ATOM     62  HG2 PRO A   4      20.006 -19.853  79.667  1.00 93.49           H  
ATOM     63  HD2 PRO A   4      19.985 -22.180  79.359  1.00 93.49           H  
ATOM     64  HD3 PRO A   4      20.744 -22.509  80.922  1.00 93.49           H  
ATOM     65  N   PHE A   5      16.315 -19.615  82.168  1.00 98.31           N  
ATOM     66  CA  PHE A   5      15.125 -18.848  81.812  1.00 98.31           C  
ATOM     67  C   PHE A   5      14.974 -17.708  82.822  1.00 98.31           C  
ATOM     68  O   PHE A   5      15.229 -17.889  84.012  1.00 98.31           O  
ATOM     69  CB  PHE A   5      13.893 -19.782  81.738  1.00 98.31           C  
ATOM     70  CG  PHE A   5      13.382 -20.376  83.040  1.00 98.31           C  
ATOM     71  CD1 PHE A   5      13.994 -21.529  83.574  1.00 98.31           C  
ATOM     72  CD2 PHE A   5      12.389 -19.715  83.796  1.00 98.31           C  
ATOM     73  CE1 PHE A   5      13.569 -22.042  84.790  1.00 98.31           C  
ATOM     74  CE2 PHE A   5      11.970 -20.250  85.006  1.00 98.31           C  
ATOM     75  CZ  PHE A   5      12.557 -21.409  85.499  1.00 98.31           C  
ATOM     76  H   PHE A   5      16.405 -19.852  83.146  1.00 98.31           H  
ATOM     77  HA  PHE A   5      15.266 -18.401  80.826  1.00 98.31           H  
ATOM     78  HB3 PHE A   5      14.117 -20.606  81.059  1.00 98.31           H  
ATOM     79  HB2 PHE A   5      13.067 -19.243  81.275  1.00 98.31           H  
ATOM     80  HD1 PHE A   5      14.789 -22.021  83.035  1.00 98.31           H  
ATOM     81  HD2 PHE A   5      11.952 -18.796  83.439  1.00 98.31           H  
ATOM     82  HE1 PHE A   5      14.031 -22.933  85.189  1.00 98.31           H  
ATOM     83  HE2 PHE A   5      11.191 -19.760  85.570  1.00 98.31           H  
ATOM     84  HZ  PHE A   5      12.240 -21.816  86.447  1.00 98.31           H  
ATOM     85  N   SER A   6      14.574 -16.542  82.305  1.00 98.91           N  
ATOM     86  CA  SER A   6      14.515 -15.284  83.038  1.00 98.91           C  
ATOM     87  C   SER A   6      13.606 -14.296  82.302  1.00 98.91           C  
ATOM     88  O   SER A   6      13.326 -14.477  81.117  1.00 98.91           O  
ATOM     89  CB  SER A   6      15.947 -14.733  83.231  1.00 98.91           C  
ATOM     90  OG  SER A   6      16.555 -14.382  82.005  1.00 98.91           O  
ATOM     91  H   SER A   6      14.349 -16.480  81.320  1.00 98.91           H  
ATOM     92  HA  SER A   6      14.071 -15.477  84.016  1.00 98.91           H  
ATOM     93  HB3 SER A   6      16.583 -15.449  83.750  1.00 98.91           H  
ATOM     94  HB2 SER A   6      15.916 -13.836  83.847  1.00 98.91           H  
ATOM     95  HG  SER A   6      17.456 -14.093  82.187  1.00 98.91           H  
ATOM     96  N   ILE A   7      13.180 -13.252  83.024  1.00 98.97           N  
ATOM     97  CA  ILE A   7      12.375 -12.166  82.479  1.00 98.97           C  
ATOM     98  C   ILE A   7      12.649 -10.864  83.239  1.00 98.97           C  
ATOM     99  O   ILE A   7      12.655 -10.856  84.468  1.00 98.97           O  
ATOM    100  CB  ILE A   7      10.849 -12.484  82.454  1.00 98.97           C  
ATOM    101  CG1 ILE A   7       9.972 -11.306  81.957  1.00 98.97           C  
ATOM    102  CG2 ILE A   7      10.314 -13.034  83.792  1.00 98.97           C  
ATOM    103  CD1 ILE A   7       8.535 -11.697  81.590  1.00 98.97           C  
ATOM    104  H   ILE A   7      13.441 -13.169  83.998  1.00 98.97           H  
ATOM    105  HA  ILE A   7      12.700 -12.010  81.451  1.00 98.97           H  
ATOM    106  HB  ILE A   7      10.735 -13.274  81.715  1.00 98.97           H  
ATOM    107 HG13 ILE A   7      10.428 -10.847  81.082  1.00 98.97           H  
ATOM    108 HG12 ILE A   7       9.931 -10.525  82.717  1.00 98.97           H  
ATOM    109 HG21 ILE A   7       9.260 -13.294  83.713  1.00 98.97           H  
ATOM    110 HG22 ILE A   7      10.840 -13.939  84.095  1.00 98.97           H  
ATOM    111 HG23 ILE A   7      10.412 -12.310  84.598  1.00 98.97           H  
ATOM    112 HD11 ILE A   7       8.164 -11.092  80.762  1.00 98.97           H  
ATOM    113 HD12 ILE A   7       8.459 -12.743  81.292  1.00 98.97           H  
ATOM    114 HD13 ILE A   7       7.871 -11.536  82.439  1.00 98.97           H  
ATOM    115  N   ALA A   8      12.844  -9.794  82.459  1.00 98.98           N  
ATOM    116  CA  ALA A   8      12.905  -8.410  82.902  1.00 98.98           C  
ATOM    117  C   ALA A   8      11.700  -7.663  82.322  1.00 98.98           C  
ATOM    118  O   ALA A   8      11.254  -7.992  81.223  1.00 98.98           O  
ATOM    119  CB  ALA A   8      14.220  -7.788  82.407  1.00 98.98           C  
ATOM    120  H   ALA A   8      12.812  -9.918  81.454  1.00 98.98           H  
ATOM    121  HA  ALA A   8      12.868  -8.348  83.988  1.00 98.98           H  
ATOM    122  HB1 ALA A   8      14.249  -6.713  82.589  1.00 98.98           H  
ATOM    123  HB2 ALA A   8      15.075  -8.228  82.917  1.00 98.98           H  
ATOM    124  HB3 ALA A   8      14.366  -7.944  81.340  1.00 98.98           H  
ATOM    125  N   ILE A   9      11.211  -6.658  83.061  1.00 98.97           N  
ATOM    126  CA  ILE A   9      10.118  -5.775  82.648  1.00 98.97           C  
ATOM    127  C   ILE A   9      10.460  -4.318  83.003  1.00 98.97           C  
ATOM    128  O   ILE A   9      11.314  -4.079  83.861  1.00 98.97           O  
ATOM    129  CB  ILE A   9       8.748  -6.179  83.290  1.00 98.97           C  
ATOM    130  CG1 ILE A   9       8.621  -5.960  84.817  1.00 98.97           C  
ATOM    131  CG2 ILE A   9       8.393  -7.640  82.963  1.00 98.97           C  
ATOM    132  CD1 ILE A   9       8.161  -4.564  85.253  1.00 98.97           C  
ATOM    133  H   ILE A   9      11.621  -6.451  83.963  1.00 98.97           H  
ATOM    134  HA  ILE A   9      10.020  -5.802  81.567  1.00 98.97           H  
ATOM    135  HB  ILE A   9       7.975  -5.579  82.806  1.00 98.97           H  
ATOM    136 HG13 ILE A   9       9.559  -6.220  85.303  1.00 98.97           H  
ATOM    137 HG12 ILE A   9       7.883  -6.655  85.217  1.00 98.97           H  
ATOM    138 HG21 ILE A   9       7.389  -7.879  83.310  1.00 98.97           H  
ATOM    139 HG22 ILE A   9       8.431  -7.831  81.892  1.00 98.97           H  
ATOM    140 HG23 ILE A   9       9.069  -8.339  83.452  1.00 98.97           H  
ATOM    141 HD11 ILE A   9       7.587  -4.636  86.175  1.00 98.97           H  
ATOM    142 HD12 ILE A   9       9.005  -3.906  85.452  1.00 98.97           H  
ATOM    143 HD13 ILE A   9       7.528  -4.085  84.506  1.00 98.97           H  
ATOM    144  N   HIS A  10       9.782  -3.367  82.354  1.00 98.73           N  
ATOM    145  CA  HIS A  10       9.811  -1.948  82.680  1.00 98.73           C  
ATOM    146  C   HIS A  10       8.409  -1.349  82.560  1.00 98.73           C  
ATOM    147  O   HIS A  10       7.586  -1.818  81.772  1.00 98.73           O  
ATOM    148  CB  HIS A  10      10.918  -1.172  81.928  1.00 98.73           C  
ATOM    149  CG  HIS A  10      10.650  -0.877  80.470  1.00 98.73           C  
ATOM    150  CD2 HIS A  10      11.167  -1.488  79.347  1.00 98.73           C  
ATOM    151  ND1 HIS A  10       9.770   0.131  80.060  1.00 98.73           N  
ATOM    152  CE1 HIS A  10       9.748   0.050  78.735  1.00 98.73           C  
ATOM    153  NE2 HIS A  10      10.563  -0.888  78.262  1.00 98.73           N  
ATOM    154  H   HIS A  10       9.080  -3.646  81.670  1.00 98.73           H  
ATOM    155  HA  HIS A  10      10.055  -1.890  83.736  1.00 98.73           H  
ATOM    156  HB3 HIS A  10      11.860  -1.709  82.017  1.00 98.73           H  
ATOM    157  HB2 HIS A  10      11.086  -0.214  82.422  1.00 98.73           H  
ATOM    158  HD2 HIS A  10      11.877  -2.288  79.228  1.00 98.73           H  
ATOM    159  HE1 HIS A  10       9.137   0.680  78.108  1.00 98.73           H  
ATOM    160  HE2 HIS A  10      10.681  -1.139  77.282  1.00 98.73           H  
ATOM    161  N   GLY A  11       8.159  -0.300  83.344  1.00 97.10           N  
ATOM    162  CA  GLY A  11       6.972   0.547  83.293  1.00 97.10           C  
ATOM    163  C   GLY A  11       7.308   1.960  82.796  1.00 97.10           C  
ATOM    164  O   GLY A  11       6.515   2.876  83.009  1.00 97.10           O  
ATOM    165  H   GLY A  11       8.922   0.013  83.940  1.00 97.10           H  
ATOM    166  HA3 GLY A  11       6.547   0.612  84.293  1.00 97.10           H  
ATOM    167  HA2 GLY A  11       6.197   0.124  82.652  1.00 97.10           H  
ATOM    168  N   GLY A  12       8.485   2.141  82.182  1.00 94.65           N  
ATOM    169  CA  GLY A  12       8.983   3.398  81.634  1.00 94.65           C  
ATOM    170  C   GLY A  12      10.126   4.017  82.455  1.00 94.65           C  
ATOM    171  O   GLY A  12      10.275   3.732  83.648  1.00 94.65           O  
ATOM    172  H   GLY A  12       9.020   1.315  81.951  1.00 94.65           H  
ATOM    173  HA3 GLY A  12       8.182   4.131  81.531  1.00 94.65           H  
ATOM    174  HA2 GLY A  12       9.326   3.175  80.627  1.00 94.65           H  
ATOM    175  N   ALA A  13      10.938   4.865  81.804  1.00 93.22           N  
ATOM    176  CA  ALA A  13      12.062   5.622  82.368  1.00 93.22           C  
ATOM    177  C   ALA A  13      11.861   7.135  82.188  1.00 93.22           C  
ATOM    178  O   ALA A  13      11.117   7.564  81.306  1.00 93.22           O  
ATOM    179  CB  ALA A  13      13.370   5.179  81.691  1.00 93.22           C  
ATOM    180  H   ALA A  13      10.750   5.026  80.817  1.00 93.22           H  
ATOM    181  HA  ALA A  13      12.134   5.446  83.435  1.00 93.22           H  
ATOM    182  HB1 ALA A  13      14.235   5.651  82.157  1.00 93.22           H  
ATOM    183  HB2 ALA A  13      13.507   4.104  81.769  1.00 93.22           H  
ATOM    184  HB3 ALA A  13      13.381   5.444  80.633  1.00 93.22           H  
ATOM    185  N   GLY A  14      12.551   7.945  83.001  1.00 89.56           N  
ATOM    186  CA  GLY A  14      12.521   9.404  82.933  1.00 89.56           C  
ATOM    187  C   GLY A  14      12.949  10.042  84.258  1.00 89.56           C  
ATOM    188  O   GLY A  14      13.608   9.401  85.082  1.00 89.56           O  
ATOM    189  H   GLY A  14      13.142   7.534  83.718  1.00 89.56           H  
ATOM    190  HA3 GLY A  14      11.516   9.748  82.681  1.00 89.56           H  
ATOM    191  HA2 GLY A  14      13.189   9.738  82.139  1.00 89.56           H  
ATOM    192  N   THR A  15      12.614  11.324  84.459  1.00 81.74           N  
ATOM    193  CA  THR A  15      12.796  12.022  85.731  1.00 81.74           C  
ATOM    194  C   THR A  15      11.658  11.651  86.704  1.00 81.74           C  
ATOM    195  O   THR A  15      10.516  12.054  86.483  1.00 81.74           O  
ATOM    196  CB  THR A  15      12.842  13.561  85.536  1.00 81.74           C  
ATOM    197  CG2 THR A  15      12.904  14.390  86.835  1.00 81.74           C  
ATOM    198  OG1 THR A  15      13.997  13.880  84.781  1.00 81.74           O  
ATOM    199  H   THR A  15      12.174  11.853  83.720  1.00 81.74           H  
ATOM    200  HA  THR A  15      13.749  11.716  86.155  1.00 81.74           H  
ATOM    201  HB  THR A  15      11.977  13.885  84.955  1.00 81.74           H  
ATOM    202 HG21 THR A  15      13.050  15.448  86.616  1.00 81.74           H  
ATOM    203 HG22 THR A  15      11.984  14.313  87.416  1.00 81.74           H  
ATOM    204 HG23 THR A  15      13.729  14.067  87.471  1.00 81.74           H  
ATOM    205  HG1 THR A  15      13.951  13.439  83.928  1.00 81.74           H  
ATOM    206  N   ILE A  16      12.003  10.872  87.742  1.00 84.38           N  
ATOM    207  CA  ILE A  16      11.079  10.391  88.768  1.00 84.38           C  
ATOM    208  C   ILE A  16      11.564  10.966  90.110  1.00 84.38           C  
ATOM    209  O   ILE A  16      12.672  10.644  90.543  1.00 84.38           O  
ATOM    210  CB  ILE A  16      11.055   8.830  88.850  1.00 84.38           C  
ATOM    211  CG1 ILE A  16      10.691   8.190  87.486  1.00 84.38           C  
ATOM    212  CG2 ILE A  16      10.094   8.306  89.942  1.00 84.38           C  
ATOM    213  CD1 ILE A  16      10.868   6.664  87.431  1.00 84.38           C  
ATOM    214  H   ILE A  16      12.967  10.589  87.858  1.00 84.38           H  
ATOM    215  HA  ILE A  16      10.063  10.743  88.577  1.00 84.38           H  
ATOM    216  HB  ILE A  16      12.060   8.488  89.107  1.00 84.38           H  
ATOM    217 HG13 ILE A  16      11.301   8.614  86.689  1.00 84.38           H  
ATOM    218 HG12 ILE A  16       9.661   8.442  87.232  1.00 84.38           H  
ATOM    219 HG21 ILE A  16      10.114   7.219  90.003  1.00 84.38           H  
ATOM    220 HG22 ILE A  16      10.343   8.675  90.936  1.00 84.38           H  
ATOM    221 HG23 ILE A  16       9.065   8.602  89.733  1.00 84.38           H  
ATOM    222 HD11 ILE A  16      11.179   6.344  86.436  1.00 84.38           H  
ATOM    223 HD12 ILE A  16      11.619   6.315  88.139  1.00 84.38           H  
ATOM    224 HD13 ILE A  16       9.934   6.153  87.658  1.00 84.38           H  
ATOM    225  N   LEU A  17      10.740  11.834  90.719  1.00 85.75           N  
ATOM    226  CA  LEU A  17      11.075  12.562  91.943  1.00 85.75           C  
ATOM    227  C   LEU A  17      10.538  11.823  93.179  1.00 85.75           C  
ATOM    228  O   LEU A  17       9.350  11.498  93.227  1.00 85.75           O  
ATOM    229  CB  LEU A  17      10.493  13.994  91.866  1.00 85.75           C  
ATOM    230  CG  LEU A  17      11.050  14.870  90.718  1.00 85.75           C  
ATOM    231  CD1 LEU A  17      10.347  16.245  90.688  1.00 85.75           C  
ATOM    232  CD2 LEU A  17      12.587  15.010  90.774  1.00 85.75           C  
ATOM    233  H   LEU A  17       9.842  12.047  90.307  1.00 85.75           H  
ATOM    234  HA  LEU A  17      12.159  12.635  92.039  1.00 85.75           H  
ATOM    235  HB3 LEU A  17      10.680  14.504  92.810  1.00 85.75           H  
ATOM    236  HB2 LEU A  17       9.407  13.937  91.770  1.00 85.75           H  
ATOM    237  HG  LEU A  17      10.809  14.381  89.773  1.00 85.75           H  
ATOM    238 HD11 LEU A  17      11.044  17.082  90.648  1.00 85.75           H  
ATOM    239 HD12 LEU A  17       9.695  16.328  89.818  1.00 85.75           H  
ATOM    240 HD13 LEU A  17       9.730  16.402  91.572  1.00 85.75           H  
ATOM    241 HD21 LEU A  17      12.934  16.006  90.502  1.00 85.75           H  
ATOM    242 HD22 LEU A  17      12.978  14.800  91.770  1.00 85.75           H  
ATOM    243 HD23 LEU A  17      13.059  14.312  90.082  1.00 85.75           H  
ATOM    244  N   ARG A  18      11.425  11.618  94.170  1.00 88.67           N  
ATOM    245  CA  ARG A  18      11.113  11.032  95.481  1.00 88.67           C  
ATOM    246  C   ARG A  18      10.134  11.880  96.308  1.00 88.67           C  
ATOM    247  O   ARG A  18       9.259  11.311  96.958  1.00 88.67           O  
ATOM    248  CB  ARG A  18      12.412  10.831  96.290  1.00 88.67           C  
ATOM    249  CG  ARG A  18      13.267   9.643  95.828  1.00 88.67           C  
ATOM    250  CD  ARG A  18      14.541   9.485  96.675  1.00 88.67           C  
ATOM    251  NE  ARG A  18      15.135   8.143  96.535  1.00 88.67           N  
ATOM    252  CZ  ARG A  18      16.086   7.707  95.689  1.00 88.67           C  
ATOM    253  NH1 ARG A  18      16.665   8.494  94.769  1.00 88.67           N  
ATOM    254  NH2 ARG A  18      16.473   6.430  95.777  1.00 88.67           N1+
ATOM    255  H   ARG A  18      12.380  11.916  94.040  1.00 88.67           H  
ATOM    256  HA  ARG A  18      10.637  10.065  95.326  1.00 88.67           H  
ATOM    257  HB3 ARG A  18      12.153  10.641  97.333  1.00 88.67           H  
ATOM    258  HB2 ARG A  18      13.003  11.749  96.294  1.00 88.67           H  
ATOM    259  HG3 ARG A  18      13.564   9.844  94.798  1.00 88.67           H  
ATOM    260  HG2 ARG A  18      12.687   8.721  95.812  1.00 88.67           H  
ATOM    261  HD3 ARG A  18      14.372   9.742  97.721  1.00 88.67           H  
ATOM    262  HD2 ARG A  18      15.283  10.199  96.318  1.00 88.67           H  
ATOM    263  HE  ARG A  18      14.746   7.458  97.166  1.00 88.67           H  
ATOM    264 HH12 ARG A  18      17.408   8.123  94.190  1.00 88.67           H  
ATOM    265 HH11 ARG A  18      16.393   9.461  94.677  1.00 88.67           H  
ATOM    266 HH22 ARG A  18      17.211   6.092  95.168  1.00 88.67           H  
ATOM    267 HH21 ARG A  18      16.055   5.798  96.444  1.00 88.67           H  
ATOM    268  N   GLU A  19      10.305  13.212  96.268  1.00 87.21           N  
ATOM    269  CA  GLU A  19       9.514  14.188  97.020  1.00 87.21           C  
ATOM    270  C   GLU A  19       8.041  14.283  96.571  1.00 87.21           C  
ATOM    271  O   GLU A  19       7.205  14.683  97.379  1.00 87.21           O  
ATOM    272  CB  GLU A  19      10.235  15.553  96.957  1.00 87.21           C  
ATOM    273  CG  GLU A  19      10.338  16.167  95.537  1.00 87.21           C  
ATOM    274  CD  GLU A  19      11.169  17.453  95.414  1.00 87.21           C  
ATOM    275  OE1 GLU A  19      11.172  17.997  94.288  1.00 87.21           O  
ATOM    276  OE2 GLU A  19      11.793  17.878  96.413  1.00 87.21           O1-
ATOM    277  H   GLU A  19      11.048  13.596  95.703  1.00 87.21           H  
ATOM    278  HA  GLU A  19       9.507  13.866  98.063  1.00 87.21           H  
ATOM    279  HB3 GLU A  19      11.232  15.432  97.383  1.00 87.21           H  
ATOM    280  HB2 GLU A  19       9.720  16.258  97.613  1.00 87.21           H  
ATOM    281  HG3 GLU A  19       9.337  16.384  95.164  1.00 87.21           H  
ATOM    282  HG2 GLU A  19      10.774  15.438  94.857  1.00 87.21           H  
ATOM    283  N   GLN A  20       7.751  13.903  95.313  1.00 83.89           N  
ATOM    284  CA  GLN A  20       6.404  13.892  94.739  1.00 83.89           C  
ATOM    285  C   GLN A  20       5.697  12.533  94.880  1.00 83.89           C  
ATOM    286  O   GLN A  20       4.473  12.493  94.746  1.00 83.89           O  
ATOM    287  CB  GLN A  20       6.477  14.308  93.257  1.00 83.89           C  
ATOM    288  CG  GLN A  20       6.941  15.764  93.063  1.00 83.89           C  
ATOM    289  CD  GLN A  20       6.812  16.255  91.620  1.00 83.89           C  
ATOM    290  NE2 GLN A  20       6.785  17.576  91.438  1.00 83.89           N  
ATOM    291  OE1 GLN A  20       6.766  15.466  90.679  1.00 83.89           O  
ATOM    292  H   GLN A  20       8.494  13.579  94.711  1.00 83.89           H  
ATOM    293  HA  GLN A  20       5.781  14.623  95.259  1.00 83.89           H  
ATOM    294  HB3 GLN A  20       5.489  14.192  92.806  1.00 83.89           H  
ATOM    295  HB2 GLN A  20       7.139  13.631  92.714  1.00 83.89           H  
ATOM    296  HG3 GLN A  20       7.983  15.869  93.364  1.00 83.89           H  
ATOM    297  HG2 GLN A  20       6.358  16.423  93.708  1.00 83.89           H  
ATOM    298 HE22 GLN A  20       6.715  17.955  90.505  1.00 83.89           H  
ATOM    299 HE21 GLN A  20       6.844  18.204  92.226  1.00 83.89           H  
ATOM    300  N   MET A  21       6.455  11.453  95.135  1.00 89.61           N  
ATOM    301  CA  MET A  21       5.924  10.101  95.267  1.00 89.61           C  
ATOM    302  C   MET A  21       5.552   9.806  96.727  1.00 89.61           C  
ATOM    303  O   MET A  21       6.442   9.716  97.574  1.00 89.61           O  
ATOM    304  CB  MET A  21       6.951   9.098  94.705  1.00 89.61           C  
ATOM    305  CG  MET A  21       6.446   7.643  94.712  1.00 89.61           C  
ATOM    306  SD  MET A  21       7.558   6.417  93.976  1.00 89.61           S  
ATOM    307  CE  MET A  21       7.567   6.990  92.260  1.00 89.61           C  
ATOM    308  H   MET A  21       7.452  11.557  95.262  1.00 89.61           H  
ATOM    309  HA  MET A  21       5.025  10.008  94.653  1.00 89.61           H  
ATOM    310  HB3 MET A  21       7.885   9.161  95.267  1.00 89.61           H  
ATOM    311  HB2 MET A  21       7.197   9.398  93.688  1.00 89.61           H  
ATOM    312  HG3 MET A  21       5.485   7.577  94.202  1.00 89.61           H  
ATOM    313  HG2 MET A  21       6.269   7.331  95.739  1.00 89.61           H  
ATOM    314  HE1 MET A  21       8.186   6.329  91.665  1.00 89.61           H  
ATOM    315  HE2 MET A  21       6.558   6.993  91.847  1.00 89.61           H  
ATOM    316  HE3 MET A  21       7.990   7.990  92.178  1.00 89.61           H  
ATOM    317  N   SER A  22       4.246   9.611  96.974  1.00 90.98           N  
ATOM    318  CA  SER A  22       3.715   9.120  98.246  1.00 90.98           C  
ATOM    319  C   SER A  22       3.939   7.601  98.392  1.00 90.98           C  
ATOM    320  O   SER A  22       4.132   6.912  97.390  1.00 90.98           O  
ATOM    321  CB  SER A  22       2.227   9.519  98.353  1.00 90.98           C  
ATOM    322  OG  SER A  22       1.361   8.678  97.612  1.00 90.98           O  
ATOM    323  H   SER A  22       3.575   9.707  96.226  1.00 90.98           H  
ATOM    324  HA  SER A  22       4.253   9.624  99.051  1.00 90.98           H  
ATOM    325  HB3 SER A  22       2.081  10.552  98.032  1.00 90.98           H  
ATOM    326  HB2 SER A  22       1.919   9.484  99.397  1.00 90.98           H  
ATOM    327  HG  SER A  22       0.538   8.597  98.104  1.00 90.98           H  
ATOM    328  N   GLU A  23       3.887   7.103  99.638  1.00 94.38           N  
ATOM    329  CA  GLU A  23       4.064   5.681  99.954  1.00 94.38           C  
ATOM    330  C   GLU A  23       2.936   4.770  99.436  1.00 94.38           C  
ATOM    331  O   GLU A  23       3.210   3.607  99.143  1.00 94.38           O  
ATOM    332  CB  GLU A  23       4.291   5.503 101.471  1.00 94.38           C  
ATOM    333  CG  GLU A  23       5.618   6.114 101.986  1.00 94.38           C  
ATOM    334  CD  GLU A  23       6.907   5.453 101.458  1.00 94.38           C  
ATOM    335  OE1 GLU A  23       7.927   6.175 101.394  1.00 94.38           O  
ATOM    336  OE2 GLU A  23       6.877   4.244 101.133  1.00 94.38           O1-
ATOM    337  H   GLU A  23       3.716   7.716 100.421  1.00 94.38           H  
ATOM    338  HA  GLU A  23       4.965   5.355  99.436  1.00 94.38           H  
ATOM    339  HB3 GLU A  23       4.236   4.448 101.745  1.00 94.38           H  
ATOM    340  HB2 GLU A  23       3.468   5.977 102.008  1.00 94.38           H  
ATOM    341  HG3 GLU A  23       5.639   6.039 103.074  1.00 94.38           H  
ATOM    342  HG2 GLU A  23       5.639   7.182 101.763  1.00 94.38           H  
ATOM    343  N   GLU A  24       1.715   5.311  99.288  1.00 94.51           N  
ATOM    344  CA  GLU A  24       0.564   4.627  98.693  1.00 94.51           C  
ATOM    345  C   GLU A  24       0.725   4.454  97.172  1.00 94.51           C  
ATOM    346  O   GLU A  24       0.436   3.372  96.662  1.00 94.51           O  
ATOM    347  CB  GLU A  24      -0.753   5.373  99.014  1.00 94.51           C  
ATOM    348  CG  GLU A  24      -1.034   5.601 100.521  1.00 94.51           C  
ATOM    349  CD  GLU A  24      -0.393   6.840 101.177  1.00 94.51           C  
ATOM    350  OE1 GLU A  24      -0.458   6.903 102.424  1.00 94.51           O  
ATOM    351  OE2 GLU A  24       0.148   7.706 100.453  1.00 94.51           O1-
ATOM    352  H   GLU A  24       1.555   6.269  99.573  1.00 94.51           H  
ATOM    353  HA  GLU A  24       0.502   3.631  99.137  1.00 94.51           H  
ATOM    354  HB3 GLU A  24      -1.577   4.778  98.616  1.00 94.51           H  
ATOM    355  HB2 GLU A  24      -0.805   6.312  98.461  1.00 94.51           H  
ATOM    356  HG3 GLU A  24      -0.747   4.710 101.082  1.00 94.51           H  
ATOM    357  HG2 GLU A  24      -2.111   5.702 100.656  1.00 94.51           H  
ATOM    358  N   LEU A  25       1.219   5.506  96.492  1.00 92.37           N  
ATOM    359  CA  LEU A  25       1.548   5.498  95.065  1.00 92.37           C  
ATOM    360  C   LEU A  25       2.734   4.569  94.754  1.00 92.37           C  
ATOM    361  O   LEU A  25       2.672   3.832  93.772  1.00 92.37           O  
ATOM    362  CB  LEU A  25       1.800   6.952  94.595  1.00 92.37           C  
ATOM    363  CG  LEU A  25       2.181   7.130  93.105  1.00 92.37           C  
ATOM    364  CD1 LEU A  25       1.102   6.574  92.149  1.00 92.37           C  
ATOM    365  CD2 LEU A  25       2.534   8.602  92.800  1.00 92.37           C  
ATOM    366  H   LEU A  25       1.435   6.358  96.990  1.00 92.37           H  
ATOM    367  HA  LEU A  25       0.678   5.109  94.534  1.00 92.37           H  
ATOM    368  HB3 LEU A  25       2.595   7.381  95.207  1.00 92.37           H  
ATOM    369  HB2 LEU A  25       0.912   7.550  94.806  1.00 92.37           H  
ATOM    370  HG  LEU A  25       3.096   6.568  92.923  1.00 92.37           H  
ATOM    371 HD11 LEU A  25       0.942   7.210  91.279  1.00 92.37           H  
ATOM    372 HD12 LEU A  25       1.389   5.591  91.773  1.00 92.37           H  
ATOM    373 HD13 LEU A  25       0.137   6.460  92.645  1.00 92.37           H  
ATOM    374 HD21 LEU A  25       3.523   8.675  92.347  1.00 92.37           H  
ATOM    375 HD22 LEU A  25       1.827   9.071  92.116  1.00 92.37           H  
ATOM    376 HD23 LEU A  25       2.552   9.213  93.702  1.00 92.37           H  
ATOM    377  N   LYS A  26       3.767   4.603  95.615  1.00 94.55           N  
ATOM    378  CA  LYS A  26       4.953   3.753  95.546  1.00 94.55           C  
ATOM    379  C   LYS A  26       4.605   2.263  95.687  1.00 94.55           C  
ATOM    380  O   LYS A  26       5.030   1.477  94.846  1.00 94.55           O  
ATOM    381  CB  LYS A  26       5.965   4.202  96.620  1.00 94.55           C  
ATOM    382  CG  LYS A  26       7.335   3.514  96.527  1.00 94.55           C  
ATOM    383  CD  LYS A  26       8.332   4.062  97.554  1.00 94.55           C  
ATOM    384  CE  LYS A  26       9.703   3.374  97.469  1.00 94.55           C  
ATOM    385  NZ  LYS A  26      10.619   3.867  98.513  1.00 94.55           N1+
ATOM    386  H   LYS A  26       3.740   5.257  96.386  1.00 94.55           H  
ATOM    387  HA  LYS A  26       5.406   3.904  94.564  1.00 94.55           H  
ATOM    388  HB3 LYS A  26       5.546   4.043  97.614  1.00 94.55           H  
ATOM    389  HB2 LYS A  26       6.121   5.274  96.532  1.00 94.55           H  
ATOM    390  HG3 LYS A  26       7.737   3.641  95.522  1.00 94.55           H  
ATOM    391  HG2 LYS A  26       7.221   2.443  96.682  1.00 94.55           H  
ATOM    392  HD3 LYS A  26       7.914   3.933  98.553  1.00 94.55           H  
ATOM    393  HD2 LYS A  26       8.446   5.138  97.406  1.00 94.55           H  
ATOM    394  HE3 LYS A  26      10.154   3.544  96.490  1.00 94.55           H  
ATOM    395  HE2 LYS A  26       9.593   2.296  97.591  1.00 94.55           H  
ATOM    396  HZ1 LYS A  26      11.508   3.394  98.436  1.00 94.55           H  
ATOM    397  HZ2 LYS A  26      10.753   4.862  98.403  1.00 94.55           H  
ATOM    398  HZ3 LYS A  26      10.217   3.685  99.422  1.00 94.55           H  
ATOM    399  N   ALA A  27       3.807   1.917  96.712  1.00 97.03           N  
ATOM    400  CA  ALA A  27       3.327   0.559  96.977  1.00 97.03           C  
ATOM    401  C   ALA A  27       2.446  -0.015  95.855  1.00 97.03           C  
ATOM    402  O   ALA A  27       2.571  -1.201  95.557  1.00 97.03           O  
ATOM    403  CB  ALA A  27       2.579   0.536  98.317  1.00 97.03           C  
ATOM    404  H   ALA A  27       3.502   2.626  97.367  1.00 97.03           H  
ATOM    405  HA  ALA A  27       4.204  -0.085  97.068  1.00 97.03           H  
ATOM    406  HB1 ALA A  27       2.202  -0.462  98.544  1.00 97.03           H  
ATOM    407  HB2 ALA A  27       3.238   0.827  99.136  1.00 97.03           H  
ATOM    408  HB3 ALA A  27       1.730   1.220  98.314  1.00 97.03           H  
ATOM    409  N   SER A  28       1.610   0.837  95.235  1.00 96.45           N  
ATOM    410  CA  SER A  28       0.773   0.493  94.084  1.00 96.45           C  
ATOM    411  C   SER A  28       1.610   0.205  92.822  1.00 96.45           C  
ATOM    412  O   SER A  28       1.350  -0.791  92.150  1.00 96.45           O  
ATOM    413  CB  SER A  28      -0.272   1.608  93.869  1.00 96.45           C  
ATOM    414  OG  SER A  28      -1.172   1.303  92.822  1.00 96.45           O  
ATOM    415  H   SER A  28       1.558   1.797  95.551  1.00 96.45           H  
ATOM    416  HA  SER A  28       0.235  -0.423  94.336  1.00 96.45           H  
ATOM    417  HB3 SER A  28       0.214   2.558  93.643  1.00 96.45           H  
ATOM    418  HB2 SER A  28      -0.853   1.760  94.779  1.00 96.45           H  
ATOM    419  HG  SER A  28      -1.699   0.542  93.081  1.00 96.45           H  
ATOM    420  N   ILE A  29       2.626   1.047  92.559  1.00 96.08           N  
ATOM    421  CA  ILE A  29       3.598   0.883  91.476  1.00 96.08           C  
ATOM    422  C   ILE A  29       4.439  -0.402  91.622  1.00 96.08           C  
ATOM    423  O   ILE A  29       4.499  -1.174  90.669  1.00 96.08           O  
ATOM    424  CB  ILE A  29       4.513   2.143  91.342  1.00 96.08           C  
ATOM    425  CG1 ILE A  29       3.723   3.306  90.698  1.00 96.08           C  
ATOM    426  CG2 ILE A  29       5.851   1.939  90.594  1.00 96.08           C  
ATOM    427  CD1 ILE A  29       4.347   4.690  90.933  1.00 96.08           C  
ATOM    428  H   ILE A  29       2.768   1.850  93.158  1.00 96.08           H  
ATOM    429  HA  ILE A  29       3.027   0.784  90.550  1.00 96.08           H  
ATOM    430  HB  ILE A  29       4.774   2.456  92.354  1.00 96.08           H  
ATOM    431 HG13 ILE A  29       2.703   3.328  91.081  1.00 96.08           H  
ATOM    432 HG12 ILE A  29       3.628   3.131  89.626  1.00 96.08           H  
ATOM    433 HG21 ILE A  29       6.412   2.870  90.530  1.00 96.08           H  
ATOM    434 HG22 ILE A  29       6.509   1.235  91.103  1.00 96.08           H  
ATOM    435 HG23 ILE A  29       5.686   1.581  89.578  1.00 96.08           H  
ATOM    436 HD11 ILE A  29       3.626   5.479  90.722  1.00 96.08           H  
ATOM    437 HD12 ILE A  29       4.682   4.812  91.963  1.00 96.08           H  
ATOM    438 HD13 ILE A  29       5.203   4.853  90.281  1.00 96.08           H  
ATOM    439  N   LEU A  30       5.026  -0.628  92.813  1.00 97.98           N  
ATOM    440  CA  LEU A  30       5.829  -1.810  93.150  1.00 97.98           C  
ATOM    441  C   LEU A  30       5.042  -3.129  93.041  1.00 97.98           C  
ATOM    442  O   LEU A  30       5.604  -4.112  92.560  1.00 97.98           O  
ATOM    443  CB  LEU A  30       6.413  -1.666  94.574  1.00 97.98           C  
ATOM    444  CG  LEU A  30       7.508  -0.588  94.726  1.00 97.98           C  
ATOM    445  CD1 LEU A  30       7.778  -0.312  96.213  1.00 97.98           C  
ATOM    446  CD2 LEU A  30       8.813  -0.951  94.000  1.00 97.98           C  
ATOM    447  H   LEU A  30       4.921   0.059  93.550  1.00 97.98           H  
ATOM    448  HA  LEU A  30       6.650  -1.865  92.434  1.00 97.98           H  
ATOM    449  HB3 LEU A  30       6.824  -2.621  94.908  1.00 97.98           H  
ATOM    450  HB2 LEU A  30       5.593  -1.447  95.260  1.00 97.98           H  
ATOM    451  HG  LEU A  30       7.151   0.341  94.288  1.00 97.98           H  
ATOM    452 HD11 LEU A  30       8.565   0.431  96.342  1.00 97.98           H  
ATOM    453 HD12 LEU A  30       6.884   0.064  96.710  1.00 97.98           H  
ATOM    454 HD13 LEU A  30       8.089  -1.219  96.732  1.00 97.98           H  
ATOM    455 HD21 LEU A  30       9.681  -0.478  94.460  1.00 97.98           H  
ATOM    456 HD22 LEU A  30       8.985  -2.026  94.023  1.00 97.98           H  
ATOM    457 HD23 LEU A  30       8.784  -0.627  92.960  1.00 97.98           H  
ATOM    458  N   ALA A  31       3.763  -3.116  93.457  1.00 98.72           N  
ATOM    459  CA  ALA A  31       2.851  -4.258  93.375  1.00 98.72           C  
ATOM    460  C   ALA A  31       2.508  -4.660  91.932  1.00 98.72           C  
ATOM    461  O   ALA A  31       2.475  -5.855  91.646  1.00 98.72           O  
ATOM    462  CB  ALA A  31       1.573  -3.955  94.170  1.00 98.72           C  
ATOM    463  H   ALA A  31       3.377  -2.270  93.854  1.00 98.72           H  
ATOM    464  HA  ALA A  31       3.345  -5.109  93.847  1.00 98.72           H  
ATOM    465  HB1 ALA A  31       0.864  -4.782  94.110  1.00 98.72           H  
ATOM    466  HB2 ALA A  31       1.797  -3.799  95.225  1.00 98.72           H  
ATOM    467  HB3 ALA A  31       1.070  -3.061  93.799  1.00 98.72           H  
ATOM    468  N   ASP A  32       2.287  -3.669  91.051  1.00 98.56           N  
ATOM    469  CA  ASP A  32       1.971  -3.881  89.634  1.00 98.56           C  
ATOM    470  C   ASP A  32       3.197  -4.290  88.798  1.00 98.56           C  
ATOM    471  O   ASP A  32       3.031  -5.081  87.870  1.00 98.56           O  
ATOM    472  CB  ASP A  32       1.252  -2.674  88.986  1.00 98.56           C  
ATOM    473  CG  ASP A  32      -0.075  -2.236  89.632  1.00 98.56           C  
ATOM    474  OD1 ASP A  32      -0.712  -3.046  90.342  1.00 98.56           O  
ATOM    475  OD2 ASP A  32      -0.504  -1.111  89.295  1.00 98.56           O1-
ATOM    476  H   ASP A  32       2.308  -2.708  91.365  1.00 98.56           H  
ATOM    477  HA  ASP A  32       1.282  -4.726  89.580  1.00 98.56           H  
ATOM    478  HB3 ASP A  32       1.040  -2.898  87.939  1.00 98.56           H  
ATOM    479  HB2 ASP A  32       1.925  -1.816  89.011  1.00 98.56           H  
ATOM    480  N   LEU A  33       4.399  -3.798  89.155  1.00 98.84           N  
ATOM    481  CA  LEU A  33       5.676  -4.248  88.583  1.00 98.84           C  
ATOM    482  C   LEU A  33       6.006  -5.700  88.987  1.00 98.84           C  
ATOM    483  O   LEU A  33       6.530  -6.445  88.159  1.00 98.84           O  
ATOM    484  CB  LEU A  33       6.830  -3.318  89.024  1.00 98.84           C  
ATOM    485  CG  LEU A  33       6.832  -1.879  88.460  1.00 98.84           C  
ATOM    486  CD1 LEU A  33       7.818  -0.988  89.236  1.00 98.84           C  
ATOM    487  CD2 LEU A  33       7.079  -1.796  86.944  1.00 98.84           C  
ATOM    488  H   LEU A  33       4.457  -3.127  89.910  1.00 98.84           H  
ATOM    489  HA  LEU A  33       5.584  -4.228  87.497  1.00 98.84           H  
ATOM    490  HB3 LEU A  33       7.784  -3.770  88.756  1.00 98.84           H  
ATOM    491  HB2 LEU A  33       6.820  -3.274  90.114  1.00 98.84           H  
ATOM    492  HG  LEU A  33       5.840  -1.472  88.626  1.00 98.84           H  
ATOM    493 HD11 LEU A  33       7.524   0.059  89.179  1.00 98.84           H  
ATOM    494 HD12 LEU A  33       7.864  -1.251  90.293  1.00 98.84           H  
ATOM    495 HD13 LEU A  33       8.829  -1.067  88.843  1.00 98.84           H  
ATOM    496 HD21 LEU A  33       6.708  -0.854  86.543  1.00 98.84           H  
ATOM    497 HD22 LEU A  33       8.139  -1.863  86.701  1.00 98.84           H  
ATOM    498 HD23 LEU A  33       6.561  -2.581  86.399  1.00 98.84           H  
ATOM    499  N   GLU A  34       5.669  -6.076  90.235  1.00 98.92           N  
ATOM    500  CA  GLU A  34       5.809  -7.431  90.765  1.00 98.92           C  
ATOM    501  C   GLU A  34       4.832  -8.426  90.115  1.00 98.92           C  
ATOM    502  O   GLU A  34       5.252  -9.524  89.756  1.00 98.92           O  
ATOM    503  CB  GLU A  34       5.711  -7.404  92.305  1.00 98.92           C  
ATOM    504  CG  GLU A  34       5.800  -8.797  92.974  1.00 98.92           C  
ATOM    505  CD  GLU A  34       5.957  -8.799  94.504  1.00 98.92           C  
ATOM    506  OE1 GLU A  34       6.094  -9.923  95.038  1.00 98.92           O  
ATOM    507  OE2 GLU A  34       5.948  -7.713  95.125  1.00 98.92           O1-
ATOM    508  H   GLU A  34       5.268  -5.395  90.866  1.00 98.92           H  
ATOM    509  HA  GLU A  34       6.820  -7.765  90.526  1.00 98.92           H  
ATOM    510  HB3 GLU A  34       4.784  -6.916  92.608  1.00 98.92           H  
ATOM    511  HB2 GLU A  34       6.515  -6.772  92.680  1.00 98.92           H  
ATOM    512  HG3 GLU A  34       6.642  -9.339  92.543  1.00 98.92           H  
ATOM    513  HG2 GLU A  34       4.907  -9.376  92.736  1.00 98.92           H  
ATOM    514  N   THR A  35       3.563  -8.015  89.943  1.00 98.96           N  
ATOM    515  CA  THR A  35       2.521  -8.804  89.277  1.00 98.96           C  
ATOM    516  C   THR A  35       2.815  -9.018  87.777  1.00 98.96           C  
ATOM    517  O   THR A  35       2.522 -10.096  87.264  1.00 98.96           O  
ATOM    518  CB  THR A  35       1.120  -8.146  89.421  1.00 98.96           C  
ATOM    519  CG2 THR A  35      -0.048  -8.906  88.762  1.00 98.96           C  
ATOM    520  OG1 THR A  35       0.804  -8.028  90.794  1.00 98.96           O  
ATOM    521  H   THR A  35       3.288  -7.102  90.280  1.00 98.96           H  
ATOM    522  HA  THR A  35       2.493  -9.786  89.753  1.00 98.96           H  
ATOM    523  HB  THR A  35       1.152  -7.135  89.012  1.00 98.96           H  
ATOM    524 HG21 THR A  35      -1.000  -8.422  88.984  1.00 98.96           H  
ATOM    525 HG22 THR A  35       0.039  -8.944  87.676  1.00 98.96           H  
ATOM    526 HG23 THR A  35      -0.106  -9.932  89.125  1.00 98.96           H  
ATOM    527  HG1 THR A  35       1.389  -7.374  91.190  1.00 98.96           H  
ATOM    528  N   SER A  36       3.426  -8.012  87.124  1.00 98.95           N  
ATOM    529  CA  SER A  36       3.877  -8.047  85.733  1.00 98.95           C  
ATOM    530  C   SER A  36       4.965  -9.105  85.488  1.00 98.95           C  
ATOM    531  O   SER A  36       4.774  -9.969  84.632  1.00 98.95           O  
ATOM    532  CB  SER A  36       4.330  -6.631  85.318  1.00 98.95           C  
ATOM    533  OG  SER A  36       4.961  -6.615  84.056  1.00 98.95           O  
ATOM    534  H   SER A  36       3.619  -7.154  87.622  1.00 98.95           H  
ATOM    535  HA  SER A  36       3.022  -8.321  85.114  1.00 98.95           H  
ATOM    536  HB3 SER A  36       5.028  -6.215  86.041  1.00 98.95           H  
ATOM    537  HB2 SER A  36       3.472  -5.960  85.287  1.00 98.95           H  
ATOM    538  HG  SER A  36       4.289  -6.729  83.375  1.00 98.95           H  
ATOM    539  N   VAL A  37       6.074  -9.024  86.243  1.00 98.97           N  
ATOM    540  CA  VAL A  37       7.209  -9.933  86.083  1.00 98.97           C  
ATOM    541  C   VAL A  37       6.889 -11.385  86.505  1.00 98.97           C  
ATOM    542  O   VAL A  37       7.388 -12.301  85.856  1.00 98.97           O  
ATOM    543  CB  VAL A  37       8.481  -9.410  86.808  1.00 98.97           C  
ATOM    544  CG1 VAL A  37       8.430  -9.477  88.344  1.00 98.97           C  
ATOM    545  CG2 VAL A  37       9.763 -10.079  86.294  1.00 98.97           C  
ATOM    546  H   VAL A  37       6.171  -8.288  86.930  1.00 98.97           H  
ATOM    547  HA  VAL A  37       7.436  -9.959  85.014  1.00 98.97           H  
ATOM    548  HB  VAL A  37       8.576  -8.355  86.557  1.00 98.97           H  
ATOM    549 HG11 VAL A  37       9.334  -9.055  88.781  1.00 98.97           H  
ATOM    550 HG12 VAL A  37       7.588  -8.906  88.726  1.00 98.97           H  
ATOM    551 HG13 VAL A  37       8.343 -10.496  88.717  1.00 98.97           H  
ATOM    552 HG21 VAL A  37      10.637  -9.602  86.729  1.00 98.97           H  
ATOM    553 HG22 VAL A  37       9.805 -11.137  86.550  1.00 98.97           H  
ATOM    554 HG23 VAL A  37       9.854  -9.987  85.212  1.00 98.97           H  
ATOM    555  N   ARG A  38       6.015 -11.569  87.514  1.00 98.94           N  
ATOM    556  CA  ARG A  38       5.506 -12.879  87.933  1.00 98.94           C  
ATOM    557  C   ARG A  38       4.512 -13.500  86.935  1.00 98.94           C  
ATOM    558  O   ARG A  38       4.500 -14.725  86.828  1.00 98.94           O  
ATOM    559  CB  ARG A  38       4.857 -12.792  89.327  1.00 98.94           C  
ATOM    560  CG  ARG A  38       5.862 -12.608  90.477  1.00 98.94           C  
ATOM    561  CD  ARG A  38       5.158 -12.676  91.843  1.00 98.94           C  
ATOM    562  NE  ARG A  38       6.072 -12.461  92.978  1.00 98.94           N  
ATOM    563  CZ  ARG A  38       6.955 -13.325  93.516  1.00 98.94           C  
ATOM    564  NH1 ARG A  38       7.177 -14.547  93.009  1.00 98.94           N  
ATOM    565  NH2 ARG A  38       7.631 -12.947  94.607  1.00 98.94           N1+
ATOM    566  H   ARG A  38       5.643 -10.767  88.004  1.00 98.94           H  
ATOM    567  HA  ARG A  38       6.351 -13.565  88.002  1.00 98.94           H  
ATOM    568  HB3 ARG A  38       4.314 -13.718  89.523  1.00 98.94           H  
ATOM    569  HB2 ARG A  38       4.107 -12.000  89.343  1.00 98.94           H  
ATOM    570  HG3 ARG A  38       6.443 -11.691  90.375  1.00 98.94           H  
ATOM    571  HG2 ARG A  38       6.583 -13.422  90.410  1.00 98.94           H  
ATOM    572  HD3 ARG A  38       4.711 -13.662  91.973  1.00 98.94           H  
ATOM    573  HD2 ARG A  38       4.333 -11.965  91.887  1.00 98.94           H  
ATOM    574  HE  ARG A  38       5.995 -11.552  93.421  1.00 98.94           H  
ATOM    575 HH12 ARG A  38       7.847 -15.170  93.437  1.00 98.94           H  
ATOM    576 HH11 ARG A  38       6.671 -14.850  92.190  1.00 98.94           H  
ATOM    577 HH22 ARG A  38       8.303 -13.561  95.042  1.00 98.94           H  
ATOM    578 HH21 ARG A  38       7.456 -12.035  95.012  1.00 98.94           H  
ATOM    579  N   ALA A  39       3.714 -12.683  86.222  1.00 98.95           N  
ATOM    580  CA  ALA A  39       2.772 -13.150  85.196  1.00 98.95           C  
ATOM    581  C   ALA A  39       3.474 -13.767  83.976  1.00 98.95           C  
ATOM    582  O   ALA A  39       2.982 -14.761  83.441  1.00 98.95           O  
ATOM    583  CB  ALA A  39       1.843 -12.005  84.762  1.00 98.95           C  
ATOM    584  H   ALA A  39       3.753 -11.683  86.371  1.00 98.95           H  
ATOM    585  HA  ALA A  39       2.152 -13.929  85.644  1.00 98.95           H  
ATOM    586  HB1 ALA A  39       1.177 -12.316  83.956  1.00 98.95           H  
ATOM    587  HB2 ALA A  39       1.212 -11.678  85.588  1.00 98.95           H  
ATOM    588  HB3 ALA A  39       2.402 -11.139  84.406  1.00 98.95           H  
ATOM    589  N   GLY A  40       4.625 -13.190  83.592  1.00 98.97           N  
ATOM    590  CA  GLY A  40       5.455 -13.705  82.512  1.00 98.97           C  
ATOM    591  C   GLY A  40       6.365 -14.839  83.001  1.00 98.97           C  
ATOM    592  O   GLY A  40       6.551 -15.805  82.265  1.00 98.97           O  
ATOM    593  H   GLY A  40       4.954 -12.368  84.080  1.00 98.97           H  
ATOM    594  HA3 GLY A  40       6.065 -12.896  82.120  1.00 98.97           H  
ATOM    595  HA2 GLY A  40       4.830 -14.060  81.692  1.00 98.97           H  
ATOM    596  N   HIS A  41       6.904 -14.756  84.233  1.00 98.91           N  
ATOM    597  CA  HIS A  41       7.763 -15.794  84.815  1.00 98.91           C  
ATOM    598  C   HIS A  41       7.023 -17.112  85.100  1.00 98.91           C  
ATOM    599  O   HIS A  41       7.650 -18.161  84.984  1.00 98.91           O  
ATOM    600  CB  HIS A  41       8.481 -15.276  86.076  1.00 98.91           C  
ATOM    601  CG  HIS A  41       9.479 -16.249  86.659  1.00 98.91           C  
ATOM    602  CD2 HIS A  41      10.769 -16.565  86.290  1.00 98.91           C  
ATOM    603  ND1 HIS A  41       9.189 -17.063  87.741  1.00 98.91           N  
ATOM    604  CE1 HIS A  41      10.267 -17.820  87.964  1.00 98.91           C  
ATOM    605  NE2 HIS A  41      11.265 -17.569  87.125  1.00 98.91           N  
ATOM    606  H   HIS A  41       6.741 -13.937  84.804  1.00 98.91           H  
ATOM    607  HA  HIS A  41       8.535 -16.014  84.075  1.00 98.91           H  
ATOM    608  HB3 HIS A  41       7.751 -15.019  86.844  1.00 98.91           H  
ATOM    609  HB2 HIS A  41       9.024 -14.361  85.849  1.00 98.91           H  
ATOM    610  HD2 HIS A  41      11.369 -16.160  85.489  1.00 98.91           H  
ATOM    611  HD1 HIS A  41       8.319 -17.099  88.251  1.00 98.91           H  
ATOM    612  HE1 HIS A  41      10.322 -18.561  88.747  1.00 98.91           H  
ATOM    613  N   LYS A  42       5.719 -17.047  85.430  1.00 98.82           N  
ATOM    614  CA  LYS A  42       4.849 -18.215  85.596  1.00 98.82           C  
ATOM    615  C   LYS A  42       4.763 -19.062  84.315  1.00 98.82           C  
ATOM    616  O   LYS A  42       4.867 -20.283  84.404  1.00 98.82           O  
ATOM    617  CB  LYS A  42       3.454 -17.772  86.093  1.00 98.82           C  
ATOM    618  CG  LYS A  42       2.437 -18.923  86.230  1.00 98.82           C  
ATOM    619  CD  LYS A  42       1.068 -18.476  86.755  1.00 98.82           C  
ATOM    620  CE  LYS A  42       0.076 -19.650  86.798  1.00 98.82           C  
ATOM    621  NZ  LYS A  42      -1.261 -19.230  87.248  1.00 98.82           N1+
ATOM    622  H   LYS A  42       5.276 -16.144  85.535  1.00 98.82           H  
ATOM    623  HA  LYS A  42       5.296 -18.839  86.373  1.00 98.82           H  
ATOM    624  HB3 LYS A  42       3.048 -17.022  85.412  1.00 98.82           H  
ATOM    625  HB2 LYS A  42       3.562 -17.278  87.060  1.00 98.82           H  
ATOM    626  HG3 LYS A  42       2.846 -19.693  86.886  1.00 98.82           H  
ATOM    627  HG2 LYS A  42       2.278 -19.402  85.264  1.00 98.82           H  
ATOM    628  HD3 LYS A  42       0.681 -17.680  86.116  1.00 98.82           H  
ATOM    629  HD2 LYS A  42       1.185 -18.046  87.751  1.00 98.82           H  
ATOM    630  HE3 LYS A  42       0.442 -20.429  87.469  1.00 98.82           H  
ATOM    631  HE2 LYS A  42      -0.021 -20.099  85.809  1.00 98.82           H  
ATOM    632  HZ1 LYS A  42      -1.627 -18.535  86.613  1.00 98.82           H  
ATOM    633  HZ2 LYS A  42      -1.876 -20.032  87.258  1.00 98.82           H  
ATOM    634  HZ3 LYS A  42      -1.199 -18.841  88.177  1.00 98.82           H  
ATOM    635  N   ILE A  43       4.624 -18.393  83.158  1.00 98.84           N  
ATOM    636  CA  ILE A  43       4.619 -19.020  81.838  1.00 98.84           C  
ATOM    637  C   ILE A  43       5.959 -19.711  81.517  1.00 98.84           C  
ATOM    638  O   ILE A  43       5.934 -20.860  81.087  1.00 98.84           O  
ATOM    639  CB  ILE A  43       4.212 -18.003  80.726  1.00 98.84           C  
ATOM    640  CG1 ILE A  43       2.709 -17.661  80.872  1.00 98.84           C  
ATOM    641  CG2 ILE A  43       4.528 -18.432  79.274  1.00 98.84           C  
ATOM    642  CD1 ILE A  43       2.265 -16.407  80.111  1.00 98.84           C  
ATOM    643  H   ILE A  43       4.560 -17.385  83.172  1.00 98.84           H  
ATOM    644  HA  ILE A  43       3.860 -19.805  81.864  1.00 98.84           H  
ATOM    645  HB  ILE A  43       4.768 -17.083  80.905  1.00 98.84           H  
ATOM    646 HG13 ILE A  43       2.457 -17.511  81.922  1.00 98.84           H  
ATOM    647 HG12 ILE A  43       2.109 -18.511  80.545  1.00 98.84           H  
ATOM    648 HG21 ILE A  43       4.208 -17.675  78.559  1.00 98.84           H  
ATOM    649 HG22 ILE A  43       5.595 -18.572  79.101  1.00 98.84           H  
ATOM    650 HG23 ILE A  43       4.018 -19.360  79.017  1.00 98.84           H  
ATOM    651 HD11 ILE A  43       1.283 -16.079  80.452  1.00 98.84           H  
ATOM    652 HD12 ILE A  43       2.958 -15.584  80.275  1.00 98.84           H  
ATOM    653 HD13 ILE A  43       2.195 -16.590  79.039  1.00 98.84           H  
ATOM    654  N   LEU A  44       7.091 -19.041  81.799  1.00 98.67           N  
ATOM    655  CA  LEU A  44       8.443 -19.581  81.609  1.00 98.67           C  
ATOM    656  C   LEU A  44       8.769 -20.768  82.532  1.00 98.67           C  
ATOM    657  O   LEU A  44       9.431 -21.701  82.083  1.00 98.67           O  
ATOM    658  CB  LEU A  44       9.490 -18.469  81.821  1.00 98.67           C  
ATOM    659  CG  LEU A  44       9.382 -17.282  80.847  1.00 98.67           C  
ATOM    660  CD1 LEU A  44      10.272 -16.116  81.307  1.00 98.67           C  
ATOM    661  CD2 LEU A  44       9.638 -17.690  79.384  1.00 98.67           C  
ATOM    662  H   LEU A  44       7.032 -18.102  82.168  1.00 98.67           H  
ATOM    663  HA  LEU A  44       8.509 -19.946  80.583  1.00 98.67           H  
ATOM    664  HB3 LEU A  44      10.490 -18.892  81.725  1.00 98.67           H  
ATOM    665  HB2 LEU A  44       9.410 -18.107  82.847  1.00 98.67           H  
ATOM    666  HG  LEU A  44       8.361 -16.916  80.901  1.00 98.67           H  
ATOM    667 HD11 LEU A  44       9.722 -15.179  81.228  1.00 98.67           H  
ATOM    668 HD12 LEU A  44      10.592 -16.215  82.345  1.00 98.67           H  
ATOM    669 HD13 LEU A  44      11.176 -16.029  80.710  1.00 98.67           H  
ATOM    670 HD21 LEU A  44      10.390 -17.069  78.896  1.00 98.67           H  
ATOM    671 HD22 LEU A  44       9.972 -18.722  79.310  1.00 98.67           H  
ATOM    672 HD23 LEU A  44       8.726 -17.617  78.793  1.00 98.67           H  
ATOM    673  N   LEU A  45       8.287 -20.714  83.786  1.00 97.12           N  
ATOM    674  CA  LEU A  45       8.410 -21.757  84.809  1.00 97.12           C  
ATOM    675  C   LEU A  45       7.653 -23.045  84.429  1.00 97.12           C  
ATOM    676  O   LEU A  45       8.156 -24.137  84.689  1.00 97.12           O  
ATOM    677  CB  LEU A  45       7.926 -21.166  86.156  1.00 97.12           C  
ATOM    678  CG  LEU A  45       8.019 -22.090  87.392  1.00 97.12           C  
ATOM    679  CD1 LEU A  45       9.475 -22.486  87.703  1.00 97.12           C  
ATOM    680  CD2 LEU A  45       7.327 -21.443  88.611  1.00 97.12           C  
ATOM    681  H   LEU A  45       7.778 -19.887  84.072  1.00 97.12           H  
ATOM    682  HA  LEU A  45       9.468 -22.006  84.896  1.00 97.12           H  
ATOM    683  HB3 LEU A  45       6.889 -20.851  86.038  1.00 97.12           H  
ATOM    684  HB2 LEU A  45       8.489 -20.256  86.367  1.00 97.12           H  
ATOM    685  HG  LEU A  45       7.465 -23.006  87.185  1.00 97.12           H  
ATOM    686 HD11 LEU A  45       9.658 -22.600  88.771  1.00 97.12           H  
ATOM    687 HD12 LEU A  45       9.726 -23.436  87.232  1.00 97.12           H  
ATOM    688 HD13 LEU A  45      10.174 -21.737  87.333  1.00 97.12           H  
ATOM    689 HD21 LEU A  45       6.563 -22.106  89.019  1.00 97.12           H  
ATOM    690 HD22 LEU A  45       8.024 -21.215  89.417  1.00 97.12           H  
ATOM    691 HD23 LEU A  45       6.831 -20.506  88.352  1.00 97.12           H  
ATOM    692  N   GLU A  46       6.486 -22.881  83.783  1.00 97.39           N  
ATOM    693  CA  GLU A  46       5.635 -23.945  83.243  1.00 97.39           C  
ATOM    694  C   GLU A  46       6.090 -24.463  81.858  1.00 97.39           C  
ATOM    695  O   GLU A  46       5.333 -25.196  81.221  1.00 97.39           O  
ATOM    696  CB  GLU A  46       4.173 -23.439  83.233  1.00 97.39           C  
ATOM    697  CG  GLU A  46       3.588 -23.257  84.656  1.00 97.39           C  
ATOM    698  CD  GLU A  46       2.204 -22.587  84.738  1.00 97.39           C  
ATOM    699  OE1 GLU A  46       1.702 -22.499  85.881  1.00 97.39           O  
ATOM    700  OE2 GLU A  46       1.660 -22.162  83.694  1.00 97.39           O1-
ATOM    701  H   GLU A  46       6.147 -21.942  83.625  1.00 97.39           H  
ATOM    702  HA  GLU A  46       5.686 -24.805  83.914  1.00 97.39           H  
ATOM    703  HB3 GLU A  46       3.530 -24.123  82.677  1.00 97.39           H  
ATOM    704  HB2 GLU A  46       4.138 -22.490  82.695  1.00 97.39           H  
ATOM    705  HG3 GLU A  46       4.271 -22.674  85.273  1.00 97.39           H  
ATOM    706  HG2 GLU A  46       3.521 -24.236  85.134  1.00 97.39           H  
ATOM    707  N   SER A  47       7.309 -24.091  81.420  1.00 97.09           N  
ATOM    708  CA  SER A  47       7.953 -24.461  80.150  1.00 97.09           C  
ATOM    709  C   SER A  47       7.210 -23.906  78.914  1.00 97.09           C  
ATOM    710  O   SER A  47       7.184 -24.552  77.867  1.00 97.09           O  
ATOM    711  CB  SER A  47       8.199 -25.989  80.068  1.00 97.09           C  
ATOM    712  OG  SER A  47       9.071 -26.419  81.094  1.00 97.09           O  
ATOM    713  H   SER A  47       7.863 -23.493  82.016  1.00 97.09           H  
ATOM    714  HA  SER A  47       8.926 -23.966  80.150  1.00 97.09           H  
ATOM    715  HB3 SER A  47       8.673 -26.251  79.121  1.00 97.09           H  
ATOM    716  HB2 SER A  47       7.271 -26.557  80.120  1.00 97.09           H  
ATOM    717  HG  SER A  47       9.956 -26.091  80.913  1.00 97.09           H  
ATOM    718  N   GLY A  48       6.615 -22.713  79.068  1.00 98.42           N  
ATOM    719  CA  GLY A  48       5.890 -21.987  78.032  1.00 98.42           C  
ATOM    720  C   GLY A  48       6.839 -21.046  77.280  1.00 98.42           C  
ATOM    721  O   GLY A  48       7.968 -20.792  77.706  1.00 98.42           O  
ATOM    722  H   GLY A  48       6.669 -22.253  79.968  1.00 98.42           H  
ATOM    723  HA3 GLY A  48       5.100 -21.402  78.500  1.00 98.42           H  
ATOM    724  HA2 GLY A  48       5.409 -22.675  77.334  1.00 98.42           H  
ATOM    725  N   ASP A  49       6.346 -20.541  76.139  1.00 98.59           N  
ATOM    726  CA  ASP A  49       7.107 -19.761  75.166  1.00 98.59           C  
ATOM    727  C   ASP A  49       7.434 -18.338  75.673  1.00 98.59           C  
ATOM    728  O   ASP A  49       6.617 -17.729  76.367  1.00 98.59           O  
ATOM    729  CB  ASP A  49       6.375 -19.765  73.803  1.00 98.59           C  
ATOM    730  CG  ASP A  49       7.190 -19.207  72.631  1.00 98.59           C  
ATOM    731  OD1 ASP A  49       6.971 -18.024  72.298  1.00 98.59           O  
ATOM    732  OD2 ASP A  49       8.110 -19.918  72.167  1.00 98.59           O1-
ATOM    733  H   ASP A  49       5.399 -20.762  75.870  1.00 98.59           H  
ATOM    734  HA  ASP A  49       8.045 -20.296  75.028  1.00 98.59           H  
ATOM    735  HB3 ASP A  49       5.429 -19.227  73.891  1.00 98.59           H  
ATOM    736  HB2 ASP A  49       6.084 -20.788  73.556  1.00 98.59           H  
ATOM    737  N   ALA A  50       8.623 -17.841  75.289  1.00 98.93           N  
ATOM    738  CA  ALA A  50       9.156 -16.520  75.628  1.00 98.93           C  
ATOM    739  C   ALA A  50       8.299 -15.337  75.150  1.00 98.93           C  
ATOM    740  O   ALA A  50       8.246 -14.335  75.862  1.00 98.93           O  
ATOM    741  CB  ALA A  50      10.591 -16.394  75.088  1.00 98.93           C  
ATOM    742  H   ALA A  50       9.235 -18.431  74.739  1.00 98.93           H  
ATOM    743  HA  ALA A  50       9.205 -16.462  76.716  1.00 98.93           H  
ATOM    744  HB1 ALA A  50      11.025 -15.422  75.327  1.00 98.93           H  
ATOM    745  HB2 ALA A  50      11.243 -17.147  75.527  1.00 98.93           H  
ATOM    746  HB3 ALA A  50      10.626 -16.518  74.005  1.00 98.93           H  
ATOM    747  N   LEU A  51       7.640 -15.463  73.981  1.00 98.97           N  
ATOM    748  CA  LEU A  51       6.747 -14.438  73.428  1.00 98.97           C  
ATOM    749  C   LEU A  51       5.456 -14.285  74.246  1.00 98.97           C  
ATOM    750  O   LEU A  51       5.018 -13.159  74.475  1.00 98.97           O  
ATOM    751  CB  LEU A  51       6.445 -14.727  71.944  1.00 98.97           C  
ATOM    752  CG  LEU A  51       5.626 -13.641  71.208  1.00 98.97           C  
ATOM    753  CD1 LEU A  51       6.339 -12.275  71.183  1.00 98.97           C  
ATOM    754  CD2 LEU A  51       5.255 -14.106  69.793  1.00 98.97           C  
ATOM    755  H   LEU A  51       7.709 -16.325  73.454  1.00 98.97           H  
ATOM    756  HA  LEU A  51       7.292 -13.498  73.463  1.00 98.97           H  
ATOM    757  HB3 LEU A  51       5.902 -15.669  71.875  1.00 98.97           H  
ATOM    758  HB2 LEU A  51       7.388 -14.873  71.417  1.00 98.97           H  
ATOM    759  HG  LEU A  51       4.679 -13.511  71.732  1.00 98.97           H  
ATOM    760 HD11 LEU A  51       6.315 -11.820  70.193  1.00 98.97           H  
ATOM    761 HD12 LEU A  51       5.862 -11.581  71.875  1.00 98.97           H  
ATOM    762 HD13 LEU A  51       7.388 -12.349  71.465  1.00 98.97           H  
ATOM    763 HD21 LEU A  51       4.266 -13.748  69.509  1.00 98.97           H  
ATOM    764 HD22 LEU A  51       5.964 -13.726  69.061  1.00 98.97           H  
ATOM    765 HD23 LEU A  51       5.250 -15.193  69.701  1.00 98.97           H  
ATOM    766  N   ASP A  52       4.889 -15.418  74.689  1.00 98.96           N  
ATOM    767  CA  ASP A  52       3.694 -15.474  75.537  1.00 98.96           C  
ATOM    768  C   ASP A  52       3.952 -14.916  76.948  1.00 98.96           C  
ATOM    769  O   ASP A  52       3.045 -14.315  77.522  1.00 98.96           O  
ATOM    770  CB  ASP A  52       3.079 -16.895  75.607  1.00 98.96           C  
ATOM    771  CG  ASP A  52       2.726 -17.546  74.254  1.00 98.96           C  
ATOM    772  OD1 ASP A  52       2.506 -16.813  73.262  1.00 98.96           O  
ATOM    773  OD2 ASP A  52       2.548 -18.784  74.263  1.00 98.96           O1-
ATOM    774  H   ASP A  52       5.310 -16.306  74.455  1.00 98.96           H  
ATOM    775  HA  ASP A  52       2.950 -14.816  75.084  1.00 98.96           H  
ATOM    776  HB3 ASP A  52       2.166 -16.869  76.205  1.00 98.96           H  
ATOM    777  HB2 ASP A  52       3.776 -17.560  76.121  1.00 98.96           H  
ATOM    778  N   ALA A  53       5.189 -15.077  77.452  1.00 98.98           N  
ATOM    779  CA  ALA A  53       5.656 -14.520  78.719  1.00 98.98           C  
ATOM    780  C   ALA A  53       5.735 -12.984  78.719  1.00 98.98           C  
ATOM    781  O   ALA A  53       5.208 -12.363  79.640  1.00 98.98           O  
ATOM    782  CB  ALA A  53       7.005 -15.148  79.084  1.00 98.98           C  
ATOM    783  H   ALA A  53       5.871 -15.597  76.918  1.00 98.98           H  
ATOM    784  HA  ALA A  53       4.942 -14.813  79.488  1.00 98.98           H  
ATOM    785  HB1 ALA A  53       7.411 -14.718  79.999  1.00 98.98           H  
ATOM    786  HB2 ALA A  53       6.887 -16.220  79.244  1.00 98.98           H  
ATOM    787  HB3 ALA A  53       7.750 -15.009  78.303  1.00 98.98           H  
ATOM    788  N   VAL A  54       6.361 -12.397  77.685  1.00 98.98           N  
ATOM    789  CA  VAL A  54       6.509 -10.943  77.551  1.00 98.98           C  
ATOM    790  C   VAL A  54       5.198 -10.216  77.184  1.00 98.98           C  
ATOM    791  O   VAL A  54       5.022  -9.074  77.606  1.00 98.98           O  
ATOM    792  CB  VAL A  54       7.612 -10.552  76.531  1.00 98.98           C  
ATOM    793  CG1 VAL A  54       8.990 -11.021  77.003  1.00 98.98           C  
ATOM    794  CG2 VAL A  54       7.361 -11.022  75.091  1.00 98.98           C  
ATOM    795  H   VAL A  54       6.776 -12.964  76.957  1.00 98.98           H  
ATOM    796  HA  VAL A  54       6.819 -10.560  78.525  1.00 98.98           H  
ATOM    797  HB  VAL A  54       7.670  -9.466  76.499  1.00 98.98           H  
ATOM    798 HG11 VAL A  54       9.763 -10.709  76.304  1.00 98.98           H  
ATOM    799 HG12 VAL A  54       9.235 -10.615  77.984  1.00 98.98           H  
ATOM    800 HG13 VAL A  54       9.030 -12.105  77.070  1.00 98.98           H  
ATOM    801 HG21 VAL A  54       8.150 -10.687  74.420  1.00 98.98           H  
ATOM    802 HG22 VAL A  54       7.354 -12.103  75.064  1.00 98.98           H  
ATOM    803 HG23 VAL A  54       6.412 -10.677  74.685  1.00 98.98           H  
ATOM    804  N   VAL A  55       4.283 -10.893  76.466  1.00 98.98           N  
ATOM    805  CA  VAL A  55       2.932 -10.405  76.178  1.00 98.98           C  
ATOM    806  C   VAL A  55       2.045 -10.368  77.438  1.00 98.98           C  
ATOM    807  O   VAL A  55       1.355  -9.371  77.645  1.00 98.98           O  
ATOM    808  CB  VAL A  55       2.250 -11.251  75.061  1.00 98.98           C  
ATOM    809  CG1 VAL A  55       0.707 -11.188  75.013  1.00 98.98           C  
ATOM    810  CG2 VAL A  55       2.822 -10.878  73.682  1.00 98.98           C  
ATOM    811  H   VAL A  55       4.503 -11.822  76.132  1.00 98.98           H  
ATOM    812  HA  VAL A  55       3.022  -9.377  75.816  1.00 98.98           H  
ATOM    813  HB  VAL A  55       2.511 -12.297  75.233  1.00 98.98           H  
ATOM    814 HG11 VAL A  55       0.322 -11.645  74.108  1.00 98.98           H  
ATOM    815 HG12 VAL A  55       0.249 -11.713  75.851  1.00 98.98           H  
ATOM    816 HG13 VAL A  55       0.345 -10.163  75.022  1.00 98.98           H  
ATOM    817 HG21 VAL A  55       2.507 -11.588  72.918  1.00 98.98           H  
ATOM    818 HG22 VAL A  55       2.487  -9.887  73.375  1.00 98.98           H  
ATOM    819 HG23 VAL A  55       3.913 -10.870  73.683  1.00 98.98           H  
ATOM    820  N   ALA A  56       2.105 -11.430  78.264  1.00 98.98           N  
ATOM    821  CA  ALA A  56       1.393 -11.529  79.542  1.00 98.98           C  
ATOM    822  C   ALA A  56       1.886 -10.517  80.589  1.00 98.98           C  
ATOM    823  O   ALA A  56       1.073 -10.010  81.359  1.00 98.98           O  
ATOM    824  CB  ALA A  56       1.519 -12.958  80.085  1.00 98.98           C  
ATOM    825  H   ALA A  56       2.686 -12.220  78.019  1.00 98.98           H  
ATOM    826  HA  ALA A  56       0.337 -11.328  79.353  1.00 98.98           H  
ATOM    827  HB1 ALA A  56       0.997 -13.071  81.037  1.00 98.98           H  
ATOM    828  HB2 ALA A  56       1.089 -13.679  79.390  1.00 98.98           H  
ATOM    829  HB3 ALA A  56       2.563 -13.231  80.248  1.00 98.98           H  
ATOM    830  N   ALA A  57       3.197 -10.224  80.570  1.00 98.98           N  
ATOM    831  CA  ALA A  57       3.836  -9.223  81.416  1.00 98.98           C  
ATOM    832  C   ALA A  57       3.421  -7.787  81.058  1.00 98.98           C  
ATOM    833  O   ALA A  57       3.035  -7.043  81.959  1.00 98.98           O  
ATOM    834  CB  ALA A  57       5.357  -9.400  81.346  1.00 98.98           C  
ATOM    835  H   ALA A  57       3.801 -10.706  79.918  1.00 98.98           H  
ATOM    836  HA  ALA A  57       3.519  -9.407  82.443  1.00 98.98           H  
ATOM    837  HB1 ALA A  57       5.862  -8.624  81.915  1.00 98.98           H  
ATOM    838  HB2 ALA A  57       5.659 -10.362  81.760  1.00 98.98           H  
ATOM    839  HB3 ALA A  57       5.723  -9.349  80.321  1.00 98.98           H  
ATOM    840  N   VAL A  58       3.464  -7.437  79.759  1.00 98.97           N  
ATOM    841  CA  VAL A  58       3.030  -6.134  79.243  1.00 98.97           C  
ATOM    842  C   VAL A  58       1.509  -5.902  79.376  1.00 98.97           C  
ATOM    843  O   VAL A  58       1.112  -4.755  79.561  1.00 98.97           O  
ATOM    844  CB  VAL A  58       3.497  -5.911  77.771  1.00 98.97           C  
ATOM    845  CG1 VAL A  58       2.819  -4.752  77.006  1.00 98.97           C  
ATOM    846  CG2 VAL A  58       5.018  -5.695  77.726  1.00 98.97           C  
ATOM    847  H   VAL A  58       3.798  -8.100  79.072  1.00 98.97           H  
ATOM    848  HA  VAL A  58       3.511  -5.372  79.859  1.00 98.97           H  
ATOM    849  HB  VAL A  58       3.286  -6.825  77.214  1.00 98.97           H  
ATOM    850 HG11 VAL A  58       3.282  -4.591  76.033  1.00 98.97           H  
ATOM    851 HG12 VAL A  58       1.762  -4.935  76.827  1.00 98.97           H  
ATOM    852 HG13 VAL A  58       2.883  -3.817  77.553  1.00 98.97           H  
ATOM    853 HG21 VAL A  58       5.381  -5.593  76.704  1.00 98.97           H  
ATOM    854 HG22 VAL A  58       5.295  -4.791  78.268  1.00 98.97           H  
ATOM    855 HG23 VAL A  58       5.553  -6.525  78.182  1.00 98.97           H  
ATOM    856  N   LYS A  59       0.695  -6.974  79.345  1.00 98.93           N  
ATOM    857  CA  LYS A  59      -0.753  -6.922  79.571  1.00 98.93           C  
ATOM    858  C   LYS A  59      -1.155  -6.431  80.978  1.00 98.93           C  
ATOM    859  O   LYS A  59      -2.131  -5.688  81.083  1.00 98.93           O  
ATOM    860  CB  LYS A  59      -1.396  -8.270  79.179  1.00 98.93           C  
ATOM    861  CG  LYS A  59      -2.884  -8.403  79.558  1.00 98.93           C  
ATOM    862  CD  LYS A  59      -3.624  -9.475  78.757  1.00 98.93           C  
ATOM    863  CE  LYS A  59      -5.105  -9.564  79.157  1.00 98.93           C  
ATOM    864  NZ  LYS A  59      -5.844 -10.514  78.309  1.00 98.93           N1+
ATOM    865  H   LYS A  59       1.086  -7.890  79.167  1.00 98.93           H  
ATOM    866  HA  LYS A  59      -1.141  -6.185  78.869  1.00 98.93           H  
ATOM    867  HB3 LYS A  59      -0.851  -9.096  79.637  1.00 98.93           H  
ATOM    868  HB2 LYS A  59      -1.282  -8.395  78.101  1.00 98.93           H  
ATOM    869  HG3 LYS A  59      -3.389  -7.450  79.409  1.00 98.93           H  
ATOM    870  HG2 LYS A  59      -2.971  -8.626  80.622  1.00 98.93           H  
ATOM    871  HD3 LYS A  59      -3.133 -10.440  78.893  1.00 98.93           H  
ATOM    872  HD2 LYS A  59      -3.539  -9.228  77.699  1.00 98.93           H  
ATOM    873  HE3 LYS A  59      -5.578  -8.586  79.070  1.00 98.93           H  
ATOM    874  HE2 LYS A  59      -5.198  -9.870  80.199  1.00 98.93           H  
ATOM    875  HZ1 LYS A  59      -5.444 -11.436  78.401  1.00 98.93           H  
ATOM    876  HZ2 LYS A  59      -6.816 -10.532  78.579  1.00 98.93           H  
ATOM    877  HZ3 LYS A  59      -5.767 -10.222  77.341  1.00 98.93           H  
ATOM    878  N   VAL A  60      -0.384  -6.802  82.016  1.00 98.91           N  
ATOM    879  CA  VAL A  60      -0.563  -6.300  83.385  1.00 98.91           C  
ATOM    880  C   VAL A  60      -0.254  -4.791  83.491  1.00 98.91           C  
ATOM    881  O   VAL A  60      -0.990  -4.072  84.166  1.00 98.91           O  
ATOM    882  CB  VAL A  60       0.333  -7.068  84.403  1.00 98.91           C  
ATOM    883  CG1 VAL A  60       0.380  -6.456  85.821  1.00 98.91           C  
ATOM    884  CG2 VAL A  60      -0.079  -8.548  84.503  1.00 98.91           C  
ATOM    885  H   VAL A  60       0.403  -7.416  81.860  1.00 98.91           H  
ATOM    886  HA  VAL A  60      -1.609  -6.448  83.663  1.00 98.91           H  
ATOM    887  HB  VAL A  60       1.354  -7.052  84.022  1.00 98.91           H  
ATOM    888 HG11 VAL A  60       0.928  -7.097  86.506  1.00 98.91           H  
ATOM    889 HG12 VAL A  60       0.884  -5.490  85.844  1.00 98.91           H  
ATOM    890 HG13 VAL A  60      -0.623  -6.324  86.230  1.00 98.91           H  
ATOM    891 HG21 VAL A  60       0.585  -9.099  85.169  1.00 98.91           H  
ATOM    892 HG22 VAL A  60      -1.094  -8.650  84.887  1.00 98.91           H  
ATOM    893 HG23 VAL A  60      -0.042  -9.043  83.534  1.00 98.91           H  
ATOM    894  N   LEU A  61       0.807  -4.349  82.796  1.00 98.68           N  
ATOM    895  CA  LEU A  61       1.262  -2.958  82.730  1.00 98.68           C  
ATOM    896  C   LEU A  61       0.309  -2.060  81.912  1.00 98.68           C  
ATOM    897  O   LEU A  61       0.213  -0.869  82.206  1.00 98.68           O  
ATOM    898  CB  LEU A  61       2.688  -2.929  82.140  1.00 98.68           C  
ATOM    899  CG  LEU A  61       3.741  -3.736  82.933  1.00 98.68           C  
ATOM    900  CD1 LEU A  61       5.010  -3.999  82.091  1.00 98.68           C  
ATOM    901  CD2 LEU A  61       4.066  -3.087  84.292  1.00 98.68           C  
ATOM    902  H   LEU A  61       1.344  -5.011  82.254  1.00 98.68           H  
ATOM    903  HA  LEU A  61       1.295  -2.564  83.747  1.00 98.68           H  
ATOM    904  HB3 LEU A  61       3.026  -1.898  82.059  1.00 98.68           H  
ATOM    905  HB2 LEU A  61       2.645  -3.314  81.121  1.00 98.68           H  
ATOM    906  HG  LEU A  61       3.322  -4.717  83.145  1.00 98.68           H  
ATOM    907 HD11 LEU A  61       5.161  -5.066  81.930  1.00 98.68           H  
ATOM    908 HD12 LEU A  61       4.956  -3.553  81.100  1.00 98.68           H  
ATOM    909 HD13 LEU A  61       5.912  -3.621  82.568  1.00 98.68           H  
ATOM    910 HD21 LEU A  61       5.086  -3.294  84.614  1.00 98.68           H  
ATOM    911 HD22 LEU A  61       3.949  -2.005  84.259  1.00 98.68           H  
ATOM    912 HD23 LEU A  61       3.405  -3.467  85.073  1.00 98.68           H  
ATOM    913  N   GLU A  62      -0.394  -2.655  80.931  1.00 98.57           N  
ATOM    914  CA  GLU A  62      -1.459  -2.035  80.145  1.00 98.57           C  
ATOM    915  C   GLU A  62      -2.740  -1.823  80.962  1.00 98.57           C  
ATOM    916  O   GLU A  62      -3.224  -0.697  81.020  1.00 98.57           O  
ATOM    917  CB  GLU A  62      -1.741  -2.870  78.882  1.00 98.57           C  
ATOM    918  CG  GLU A  62      -0.718  -2.629  77.752  1.00 98.57           C  
ATOM    919  CD  GLU A  62      -0.864  -3.555  76.536  1.00 98.57           C  
ATOM    920  OE1 GLU A  62      -0.315  -3.180  75.480  1.00 98.57           O  
ATOM    921  OE2 GLU A  62      -1.511  -4.618  76.649  1.00 98.57           O1-
ATOM    922  H   GLU A  62      -0.215  -3.629  80.728  1.00 98.57           H  
ATOM    923  HA  GLU A  62      -1.108  -1.053  79.830  1.00 98.57           H  
ATOM    924  HB3 GLU A  62      -2.746  -2.675  78.503  1.00 98.57           H  
ATOM    925  HB2 GLU A  62      -1.735  -3.922  79.163  1.00 98.57           H  
ATOM    926  HG3 GLU A  62       0.299  -2.727  78.132  1.00 98.57           H  
ATOM    927  HG2 GLU A  62      -0.816  -1.598  77.412  1.00 98.57           H  
ATOM    928  N   ASP A  63      -3.257  -2.891  81.595  1.00 98.50           N  
ATOM    929  CA  ASP A  63      -4.463  -2.850  82.438  1.00 98.50           C  
ATOM    930  C   ASP A  63      -4.299  -2.018  83.728  1.00 98.50           C  
ATOM    931  O   ASP A  63      -5.309  -1.584  84.284  1.00 98.50           O  
ATOM    932  CB  ASP A  63      -5.019  -4.262  82.755  1.00 98.50           C  
ATOM    933  CG  ASP A  63      -5.446  -5.111  81.541  1.00 98.50           C  
ATOM    934  OD1 ASP A  63      -5.776  -4.534  80.480  1.00 98.50           O  
ATOM    935  OD2 ASP A  63      -5.597  -6.336  81.739  1.00 98.50           O1-
ATOM    936  H   ASP A  63      -2.812  -3.794  81.497  1.00 98.50           H  
ATOM    937  HA  ASP A  63      -5.225  -2.319  81.863  1.00 98.50           H  
ATOM    938  HB3 ASP A  63      -5.887  -4.178  83.412  1.00 98.50           H  
ATOM    939  HB2 ASP A  63      -4.261  -4.824  83.305  1.00 98.50           H  
ATOM    940  N   SER A  64      -3.047  -1.765  84.146  1.00 97.19           N  
ATOM    941  CA  SER A  64      -2.684  -0.812  85.191  1.00 97.19           C  
ATOM    942  C   SER A  64      -2.842   0.641  84.703  1.00 97.19           C  
ATOM    943  O   SER A  64      -2.436   0.969  83.588  1.00 97.19           O  
ATOM    944  CB  SER A  64      -1.236  -1.105  85.632  1.00 97.19           C  
ATOM    945  OG  SER A  64      -0.753  -0.149  86.555  1.00 97.19           O  
ATOM    946  H   SER A  64      -2.274  -2.174  83.641  1.00 97.19           H  
ATOM    947  HA  SER A  64      -3.342  -0.971  86.048  1.00 97.19           H  
ATOM    948  HB3 SER A  64      -0.573  -1.118  84.769  1.00 97.19           H  
ATOM    949  HB2 SER A  64      -1.173  -2.091  86.093  1.00 97.19           H  
ATOM    950  HG  SER A  64      -0.819  -0.518  87.445  1.00 97.19           H  
ATOM    951  N   VAL A  65      -3.383   1.490  85.590  1.00 95.64           N  
ATOM    952  CA  VAL A  65      -3.512   2.934  85.389  1.00 95.64           C  
ATOM    953  C   VAL A  65      -2.213   3.720  85.691  1.00 95.64           C  
ATOM    954  O   VAL A  65      -2.131   4.885  85.300  1.00 95.64           O  
ATOM    955  CB  VAL A  65      -4.653   3.516  86.272  1.00 95.64           C  
ATOM    956  CG1 VAL A  65      -6.027   2.966  85.845  1.00 95.64           C  
ATOM    957  CG2 VAL A  65      -4.435   3.351  87.791  1.00 95.64           C  
ATOM    958  H   VAL A  65      -3.685   1.141  86.488  1.00 95.64           H  
ATOM    959  HA  VAL A  65      -3.773   3.113  84.346  1.00 95.64           H  
ATOM    960  HB  VAL A  65      -4.697   4.590  86.086  1.00 95.64           H  
ATOM    961 HG11 VAL A  65      -6.833   3.447  86.399  1.00 95.64           H  
ATOM    962 HG12 VAL A  65      -6.209   3.143  84.785  1.00 95.64           H  
ATOM    963 HG13 VAL A  65      -6.102   1.893  86.019  1.00 95.64           H  
ATOM    964 HG21 VAL A  65      -5.275   3.763  88.351  1.00 95.64           H  
ATOM    965 HG22 VAL A  65      -4.339   2.302  88.072  1.00 95.64           H  
ATOM    966 HG23 VAL A  65      -3.540   3.870  88.136  1.00 95.64           H  
ATOM    967  N   ASN A  66      -1.237   3.088  86.373  1.00 94.51           N  
ATOM    968  CA  ASN A  66       0.013   3.710  86.832  1.00 94.51           C  
ATOM    969  C   ASN A  66       1.056   3.940  85.723  1.00 94.51           C  
ATOM    970  O   ASN A  66       1.929   4.782  85.934  1.00 94.51           O  
ATOM    971  CB  ASN A  66       0.632   2.858  87.968  1.00 94.51           C  
ATOM    972  CG  ASN A  66      -0.106   2.974  89.306  1.00 94.51           C  
ATOM    973  ND2 ASN A  66      -0.323   1.849  89.985  1.00 94.51           N  
ATOM    974  OD1 ASN A  66      -0.445   4.073  89.743  1.00 94.51           O  
ATOM    975  H   ASN A  66      -1.364   2.117  86.627  1.00 94.51           H  
ATOM    976  HA  ASN A  66      -0.278   4.678  87.242  1.00 94.51           H  
ATOM    977  HB3 ASN A  66       1.647   3.202  88.173  1.00 94.51           H  
ATOM    978  HB2 ASN A  66       0.730   1.815  87.664  1.00 94.51           H  
ATOM    979 HD22 ASN A  66      -0.771   1.878  90.893  1.00 94.51           H  
ATOM    980 HD21 ASN A  66      -0.061   0.945  89.609  1.00 94.51           H  
ATOM    981  N   PHE A  67       0.970   3.223  84.589  1.00 95.55           N  
ATOM    982  CA  PHE A  67       1.994   3.268  83.539  1.00 95.55           C  
ATOM    983  C   PHE A  67       1.387   3.721  82.205  1.00 95.55           C  
ATOM    984  O   PHE A  67       0.197   3.519  81.971  1.00 95.55           O  
ATOM    985  CB  PHE A  67       2.628   1.878  83.378  1.00 95.55           C  
ATOM    986  CG  PHE A  67       3.085   1.216  84.662  1.00 95.55           C  
ATOM    987  CD1 PHE A  67       4.170   1.737  85.397  1.00 95.55           C  
ATOM    988  CD2 PHE A  67       2.334   0.154  85.201  1.00 95.55           C  
ATOM    989  CE1 PHE A  67       4.503   1.180  86.625  1.00 95.55           C  
ATOM    990  CE2 PHE A  67       2.687  -0.392  86.424  1.00 95.55           C  
ATOM    991  CZ  PHE A  67       3.762   0.122  87.137  1.00 95.55           C  
ATOM    992  H   PHE A  67       0.216   2.564  84.457  1.00 95.55           H  
ATOM    993  HA  PHE A  67       2.788   3.970  83.798  1.00 95.55           H  
ATOM    994  HB3 PHE A  67       3.513   1.999  82.759  1.00 95.55           H  
ATOM    995  HB2 PHE A  67       1.955   1.203  82.849  1.00 95.55           H  
ATOM    996  HD1 PHE A  67       4.733   2.575  85.013  1.00 95.55           H  
ATOM    997  HD2 PHE A  67       1.484  -0.235  84.664  1.00 95.55           H  
ATOM    998  HE1 PHE A  67       5.333   1.579  87.188  1.00 95.55           H  
ATOM    999  HE2 PHE A  67       2.111  -1.210  86.821  1.00 95.55           H  
ATOM   1000  HZ  PHE A  67       4.012  -0.297  88.100  1.00 95.55           H  
ATOM   1001  N   ASN A  68       2.206   4.323  81.333  1.00 95.33           N  
ATOM   1002  CA  ASN A  68       1.803   4.862  80.032  1.00 95.33           C  
ATOM   1003  C   ASN A  68       1.753   3.734  78.986  1.00 95.33           C  
ATOM   1004  O   ASN A  68       2.623   3.638  78.119  1.00 95.33           O  
ATOM   1005  CB  ASN A  68       2.833   5.945  79.618  1.00 95.33           C  
ATOM   1006  CG  ASN A  68       2.500   6.630  78.288  1.00 95.33           C  
ATOM   1007  ND2 ASN A  68       3.484   6.775  77.405  1.00 95.33           N  
ATOM   1008  OD1 ASN A  68       1.348   6.970  78.041  1.00 95.33           O  
ATOM   1009  H   ASN A  68       3.188   4.363  81.564  1.00 95.33           H  
ATOM   1010  HA  ASN A  68       0.813   5.316  80.108  1.00 95.33           H  
ATOM   1011  HB3 ASN A  68       3.837   5.523  79.583  1.00 95.33           H  
ATOM   1012  HB2 ASN A  68       2.864   6.729  80.375  1.00 95.33           H  
ATOM   1013 HD22 ASN A  68       3.343   7.317  76.551  1.00 95.33           H  
ATOM   1014 HD21 ASN A  68       4.399   6.378  77.579  1.00 95.33           H  
ATOM   1015  N   ALA A  69       0.714   2.905  79.070  1.00 96.89           N  
ATOM   1016  CA  ALA A  69       0.250   1.955  78.070  1.00 96.89           C  
ATOM   1017  C   ALA A  69      -1.169   1.536  78.465  1.00 96.89           C  
ATOM   1018  O   ALA A  69      -1.531   1.632  79.637  1.00 96.89           O  
ATOM   1019  CB  ALA A  69       1.196   0.751  77.947  1.00 96.89           C  
ATOM   1020  H   ALA A  69       0.105   2.982  79.883  1.00 96.89           H  
ATOM   1021  HA  ALA A  69       0.200   2.472  77.110  1.00 96.89           H  
ATOM   1022  HB1 ALA A  69       0.867   0.069  77.164  1.00 96.89           H  
ATOM   1023  HB2 ALA A  69       2.209   1.060  77.691  1.00 96.89           H  
ATOM   1024  HB3 ALA A  69       1.236   0.193  78.883  1.00 96.89           H  
ATOM   1025  N   GLY A  70      -1.974   1.075  77.498  1.00 97.31           N  
ATOM   1026  CA  GLY A  70      -3.323   0.535  77.689  1.00 97.31           C  
ATOM   1027  C   GLY A  70      -4.230   1.537  78.416  1.00 97.31           C  
ATOM   1028  O   GLY A  70      -4.375   2.678  77.978  1.00 97.31           O  
ATOM   1029  H   GLY A  70      -1.632   1.097  76.548  1.00 97.31           H  
ATOM   1030  HA3 GLY A  70      -3.266  -0.404  78.238  1.00 97.31           H  
ATOM   1031  HA2 GLY A  70      -3.756   0.304  76.716  1.00 97.31           H  
ATOM   1032  N   ARG A  71      -4.829   1.087  79.530  1.00 95.79           N  
ATOM   1033  CA  ARG A  71      -5.719   1.834  80.418  1.00 95.79           C  
ATOM   1034  C   ARG A  71      -5.109   3.117  81.025  1.00 95.79           C  
ATOM   1035  O   ARG A  71      -5.847   4.070  81.264  1.00 95.79           O  
ATOM   1036  CB  ARG A  71      -6.212   0.888  81.534  1.00 95.79           C  
ATOM   1037  CG  ARG A  71      -7.489   1.391  82.223  1.00 95.79           C  
ATOM   1038  CD  ARG A  71      -7.910   0.556  83.437  1.00 95.79           C  
ATOM   1039  NE  ARG A  71      -9.087   1.150  84.092  1.00 95.79           N  
ATOM   1040  CZ  ARG A  71      -9.693   0.729  85.217  1.00 95.79           C  
ATOM   1041  NH1 ARG A  71      -9.259  -0.339  85.903  1.00 95.79           N  
ATOM   1042  NH2 ARG A  71     -10.763   1.400  85.662  1.00 95.79           N1+
ATOM   1043  H   ARG A  71      -4.601   0.153  79.846  1.00 95.79           H  
ATOM   1044  HA  ARG A  71      -6.577   2.111  79.809  1.00 95.79           H  
ATOM   1045  HB3 ARG A  71      -5.419   0.735  82.270  1.00 95.79           H  
ATOM   1046  HB2 ARG A  71      -6.421  -0.098  81.117  1.00 95.79           H  
ATOM   1047  HG3 ARG A  71      -8.274   1.307  81.472  1.00 95.79           H  
ATOM   1048  HG2 ARG A  71      -7.440   2.447  82.488  1.00 95.79           H  
ATOM   1049  HD3 ARG A  71      -7.080   0.405  84.126  1.00 95.79           H  
ATOM   1050  HD2 ARG A  71      -8.225  -0.429  83.095  1.00 95.79           H  
ATOM   1051  HE  ARG A  71      -9.474   1.954  83.617  1.00 95.79           H  
ATOM   1052 HH12 ARG A  71      -9.726  -0.640  86.746  1.00 95.79           H  
ATOM   1053 HH11 ARG A  71      -8.450  -0.849  85.575  1.00 95.79           H  
ATOM   1054 HH22 ARG A  71     -11.239   1.108  86.503  1.00 95.79           H  
ATOM   1055 HH21 ARG A  71     -11.104   2.207  85.158  1.00 95.79           H  
ATOM   1056  N   GLY A  72      -3.788   3.116  81.266  1.00 91.51           N  
ATOM   1057  CA  GLY A  72      -3.064   4.224  81.888  1.00 91.51           C  
ATOM   1058  C   GLY A  72      -2.405   5.159  80.863  1.00 91.51           C  
ATOM   1059  O   GLY A  72      -1.571   5.968  81.267  1.00 91.51           O  
ATOM   1060  H   GLY A  72      -3.246   2.293  81.036  1.00 91.51           H  
ATOM   1061  HA3 GLY A  72      -2.293   3.800  82.530  1.00 91.51           H  
ATOM   1062  HA2 GLY A  72      -3.715   4.812  82.537  1.00 91.51           H  
ATOM   1063  N   SER A  73      -2.735   5.046  79.563  1.00 95.53           N  
ATOM   1064  CA  SER A  73      -2.170   5.843  78.468  1.00 95.53           C  
ATOM   1065  C   SER A  73      -2.415   7.355  78.606  1.00 95.53           C  
ATOM   1066  O   SER A  73      -3.515   7.765  78.981  1.00 95.53           O  
ATOM   1067  CB  SER A  73      -2.762   5.361  77.130  1.00 95.53           C  
ATOM   1068  OG  SER A  73      -2.155   4.156  76.729  1.00 95.53           O  
ATOM   1069  H   SER A  73      -3.427   4.360  79.294  1.00 95.53           H  
ATOM   1070  HA  SER A  73      -1.090   5.677  78.458  1.00 95.53           H  
ATOM   1071  HB3 SER A  73      -2.595   6.089  76.334  1.00 95.53           H  
ATOM   1072  HB2 SER A  73      -3.838   5.216  77.206  1.00 95.53           H  
ATOM   1073  HG  SER A  73      -2.631   3.431  77.148  1.00 95.53           H  
ATOM   1074  N   VAL A  74      -1.401   8.165  78.272  1.00 93.71           N  
ATOM   1075  CA  VAL A  74      -1.503   9.611  78.110  1.00 93.71           C  
ATOM   1076  C   VAL A  74      -2.444   9.977  76.947  1.00 93.71           C  
ATOM   1077  O   VAL A  74      -2.573   9.245  75.965  1.00 93.71           O  
ATOM   1078  CB  VAL A  74      -0.095  10.225  77.883  1.00 93.71           C  
ATOM   1079  CG1 VAL A  74       0.825  10.075  79.111  1.00 93.71           C  
ATOM   1080  CG2 VAL A  74       0.593   9.721  76.600  1.00 93.71           C  
ATOM   1081  H   VAL A  74      -0.520   7.741  77.997  1.00 93.71           H  
ATOM   1082  HA  VAL A  74      -1.929  10.016  79.027  1.00 93.71           H  
ATOM   1083  HB  VAL A  74      -0.228  11.298  77.744  1.00 93.71           H  
ATOM   1084 HG11 VAL A  74       1.847  10.379  78.882  1.00 93.71           H  
ATOM   1085 HG12 VAL A  74       0.496  10.704  79.934  1.00 93.71           H  
ATOM   1086 HG13 VAL A  74       0.867   9.049  79.476  1.00 93.71           H  
ATOM   1087 HG21 VAL A  74       1.653   9.960  76.598  1.00 93.71           H  
ATOM   1088 HG22 VAL A  74       0.509   8.646  76.470  1.00 93.71           H  
ATOM   1089 HG23 VAL A  74       0.151  10.168  75.708  1.00 93.71           H  
ATOM   1090  N   LEU A  75      -3.093  11.133  77.075  1.00 93.62           N  
ATOM   1091  CA  LEU A  75      -4.068  11.639  76.114  1.00 93.62           C  
ATOM   1092  C   LEU A  75      -3.385  12.537  75.070  1.00 93.62           C  
ATOM   1093  O   LEU A  75      -2.527  13.351  75.417  1.00 93.62           O  
ATOM   1094  CB  LEU A  75      -5.170  12.412  76.875  1.00 93.62           C  
ATOM   1095  CG  LEU A  75      -5.982  11.565  77.888  1.00 93.62           C  
ATOM   1096  CD1 LEU A  75      -6.901  12.448  78.751  1.00 93.62           C  
ATOM   1097  CD2 LEU A  75      -6.759  10.406  77.233  1.00 93.62           C  
ATOM   1098  H   LEU A  75      -2.969  11.681  77.914  1.00 93.62           H  
ATOM   1099  HA  LEU A  75      -4.529  10.798  75.592  1.00 93.62           H  
ATOM   1100  HB3 LEU A  75      -5.861  12.859  76.158  1.00 93.62           H  
ATOM   1101  HB2 LEU A  75      -4.703  13.246  77.400  1.00 93.62           H  
ATOM   1102  HG  LEU A  75      -5.268  11.120  78.582  1.00 93.62           H  
ATOM   1103 HD11 LEU A  75      -6.924  12.092  79.782  1.00 93.62           H  
ATOM   1104 HD12 LEU A  75      -6.553  13.478  78.778  1.00 93.62           H  
ATOM   1105 HD13 LEU A  75      -7.928  12.465  78.384  1.00 93.62           H  
ATOM   1106 HD21 LEU A  75      -7.813  10.395  77.513  1.00 93.62           H  
ATOM   1107 HD22 LEU A  75      -6.724  10.445  76.145  1.00 93.62           H  
ATOM   1108 HD23 LEU A  75      -6.342   9.449  77.544  1.00 93.62           H  
ATOM   1109  N   THR A  76      -3.828  12.388  73.813  1.00 94.08           N  
ATOM   1110  CA  THR A  76      -3.496  13.242  72.669  1.00 94.08           C  
ATOM   1111  C   THR A  76      -4.164  14.629  72.791  1.00 94.08           C  
ATOM   1112  O   THR A  76      -5.015  14.827  73.658  1.00 94.08           O  
ATOM   1113  CB  THR A  76      -3.992  12.587  71.343  1.00 94.08           C  
ATOM   1114  CG2 THR A  76      -3.497  11.149  71.143  1.00 94.08           C  
ATOM   1115  OG1 THR A  76      -5.403  12.618  71.194  1.00 94.08           O  
ATOM   1116  H   THR A  76      -4.540  11.692  73.633  1.00 94.08           H  
ATOM   1117  HA  THR A  76      -2.413  13.375  72.627  1.00 94.08           H  
ATOM   1118  HB  THR A  76      -3.598  13.166  70.508  1.00 94.08           H  
ATOM   1119 HG21 THR A  76      -3.836  10.761  70.185  1.00 94.08           H  
ATOM   1120 HG22 THR A  76      -2.411  11.109  71.148  1.00 94.08           H  
ATOM   1121 HG23 THR A  76      -3.850  10.466  71.914  1.00 94.08           H  
ATOM   1122  HG1 THR A  76      -5.780  11.973  71.802  1.00 94.08           H  
ATOM   1123  N   HIS A  77      -3.801  15.553  71.884  1.00 92.20           N  
ATOM   1124  CA  HIS A  77      -4.408  16.882  71.751  1.00 92.20           C  
ATOM   1125  C   HIS A  77      -5.934  16.867  71.497  1.00 92.20           C  
ATOM   1126  O   HIS A  77      -6.610  17.822  71.877  1.00 92.20           O  
ATOM   1127  CB  HIS A  77      -3.667  17.652  70.639  1.00 92.20           C  
ATOM   1128  CG  HIS A  77      -4.048  19.108  70.522  1.00 92.20           C  
ATOM   1129  CD2 HIS A  77      -4.843  19.781  69.620  1.00 92.20           C  
ATOM   1130  ND1 HIS A  77      -3.609  20.065  71.419  1.00 92.20           N  
ATOM   1131  CE1 HIS A  77      -4.140  21.231  71.046  1.00 92.20           C  
ATOM   1132  NE2 HIS A  77      -4.897  21.136  69.959  1.00 92.20           N  
ATOM   1133  H   HIS A  77      -3.093  15.322  71.198  1.00 92.20           H  
ATOM   1134  HA  HIS A  77      -4.244  17.398  72.698  1.00 92.20           H  
ATOM   1135  HB3 HIS A  77      -3.834  17.170  69.675  1.00 92.20           H  
ATOM   1136  HB2 HIS A  77      -2.592  17.607  70.817  1.00 92.20           H  
ATOM   1137  HD2 HIS A  77      -5.381  19.398  68.766  1.00 92.20           H  
ATOM   1138  HD1 HIS A  77      -3.015  19.899  72.222  1.00 92.20           H  
ATOM   1139  HE1 HIS A  77      -3.972  22.157  71.576  1.00 92.20           H  
ATOM   1140  N   LYS A  78      -6.450  15.780  70.898  1.00 93.73           N  
ATOM   1141  CA  LYS A  78      -7.873  15.555  70.628  1.00 93.73           C  
ATOM   1142  C   LYS A  78      -8.607  14.843  71.789  1.00 93.73           C  
ATOM   1143  O   LYS A  78      -9.769  14.475  71.623  1.00 93.73           O  
ATOM   1144  CB  LYS A  78      -8.009  14.799  69.287  1.00 93.73           C  
ATOM   1145  CG  LYS A  78      -7.435  15.594  68.098  1.00 93.73           C  
ATOM   1146  CD  LYS A  78      -7.650  14.909  66.742  1.00 93.73           C  
ATOM   1147  CE  LYS A  78      -7.000  15.700  65.592  1.00 93.73           C  
ATOM   1148  NZ  LYS A  78      -7.216  15.057  64.285  1.00 93.73           N1+
ATOM   1149  H   LYS A  78      -5.831  15.024  70.637  1.00 93.73           H  
ATOM   1150  HA  LYS A  78      -8.368  16.521  70.509  1.00 93.73           H  
ATOM   1151  HB3 LYS A  78      -9.062  14.596  69.088  1.00 93.73           H  
ATOM   1152  HB2 LYS A  78      -7.517  13.827  69.354  1.00 93.73           H  
ATOM   1153  HG3 LYS A  78      -6.366  15.753  68.244  1.00 93.73           H  
ATOM   1154  HG2 LYS A  78      -7.888  16.586  68.075  1.00 93.73           H  
ATOM   1155  HD3 LYS A  78      -8.720  14.799  66.561  1.00 93.73           H  
ATOM   1156  HD2 LYS A  78      -7.237  13.899  66.780  1.00 93.73           H  
ATOM   1157  HE3 LYS A  78      -5.925  15.788  65.757  1.00 93.73           H  
ATOM   1158  HE2 LYS A  78      -7.399  16.714  65.551  1.00 93.73           H  
ATOM   1159  HZ1 LYS A  78      -6.719  15.587  63.579  1.00 93.73           H  
ATOM   1160  HZ2 LYS A  78      -6.849  14.116  64.304  1.00 93.73           H  
ATOM   1161  HZ3 LYS A  78      -8.201  15.038  64.065  1.00 93.73           H  
ATOM   1162  N   GLU A  79      -7.929  14.684  72.943  1.00 94.35           N  
ATOM   1163  CA  GLU A  79      -8.412  14.146  74.225  1.00 94.35           C  
ATOM   1164  C   GLU A  79      -8.675  12.625  74.257  1.00 94.35           C  
ATOM   1165  O   GLU A  79      -9.030  12.106  75.315  1.00 94.35           O  
ATOM   1166  CB  GLU A  79      -9.592  14.971  74.799  1.00 94.35           C  
ATOM   1167  CG  GLU A  79      -9.321  16.495  74.833  1.00 94.35           C  
ATOM   1168  CD  GLU A  79     -10.247  17.323  75.742  1.00 94.35           C  
ATOM   1169  OE1 GLU A  79      -9.843  18.466  76.049  1.00 94.35           O  
ATOM   1170  OE2 GLU A  79     -11.328  16.827  76.129  1.00 94.35           O1-
ATOM   1171  H   GLU A  79      -6.969  14.999  72.967  1.00 94.35           H  
ATOM   1172  HA  GLU A  79      -7.574  14.283  74.907  1.00 94.35           H  
ATOM   1173  HB3 GLU A  79      -9.798  14.618  75.811  1.00 94.35           H  
ATOM   1174  HB2 GLU A  79     -10.500  14.776  74.226  1.00 94.35           H  
ATOM   1175  HG3 GLU A  79      -9.402  16.901  73.824  1.00 94.35           H  
ATOM   1176  HG2 GLU A  79      -8.292  16.668  75.141  1.00 94.35           H  
ATOM   1177  N   MET A  80      -8.441  11.934  73.131  1.00 95.69           N  
ATOM   1178  CA  MET A  80      -8.460  10.476  73.002  1.00 95.69           C  
ATOM   1179  C   MET A  80      -7.054   9.900  73.233  1.00 95.69           C  
ATOM   1180  O   MET A  80      -6.079  10.650  73.194  1.00 95.69           O  
ATOM   1181  CB  MET A  80      -8.936  10.118  71.579  1.00 95.69           C  
ATOM   1182  CG  MET A  80     -10.370  10.572  71.272  1.00 95.69           C  
ATOM   1183  SD  MET A  80     -10.946  10.140  69.608  1.00 95.69           S  
ATOM   1184  CE  MET A  80      -9.986  11.321  68.623  1.00 95.69           C  
ATOM   1185  H   MET A  80      -8.158  12.442  72.306  1.00 95.69           H  
ATOM   1186  HA  MET A  80      -9.143  10.041  73.735  1.00 95.69           H  
ATOM   1187  HB3 MET A  80      -8.879   9.039  71.429  1.00 95.69           H  
ATOM   1188  HB2 MET A  80      -8.251  10.552  70.850  1.00 95.69           H  
ATOM   1189  HG3 MET A  80     -10.470  11.651  71.394  1.00 95.69           H  
ATOM   1190  HG2 MET A  80     -11.053  10.118  71.990  1.00 95.69           H  
ATOM   1191  HE1 MET A  80     -10.298  11.279  67.580  1.00 95.69           H  
ATOM   1192  HE2 MET A  80     -10.143  12.337  68.987  1.00 95.69           H  
ATOM   1193  HE3 MET A  80      -8.921  11.094  68.671  1.00 95.69           H  
ATOM   1194  N   VAL A  81      -6.965   8.575  73.421  1.00 96.96           N  
ATOM   1195  CA  VAL A  81      -5.691   7.851  73.400  1.00 96.96           C  
ATOM   1196  C   VAL A  81      -5.396   7.318  71.985  1.00 96.96           C  
ATOM   1197  O   VAL A  81      -6.320   6.973  71.247  1.00 96.96           O  
ATOM   1198  CB  VAL A  81      -5.670   6.659  74.399  1.00 96.96           C  
ATOM   1199  CG1 VAL A  81      -5.816   7.162  75.843  1.00 96.96           C  
ATOM   1200  CG2 VAL A  81      -6.663   5.515  74.102  1.00 96.96           C  
ATOM   1201  H   VAL A  81      -7.805   8.011  73.459  1.00 96.96           H  
ATOM   1202  HA  VAL A  81      -4.879   8.524  73.683  1.00 96.96           H  
ATOM   1203  HB  VAL A  81      -4.674   6.217  74.340  1.00 96.96           H  
ATOM   1204 HG11 VAL A  81      -5.664   6.361  76.562  1.00 96.96           H  
ATOM   1205 HG12 VAL A  81      -5.079   7.934  76.067  1.00 96.96           H  
ATOM   1206 HG13 VAL A  81      -6.807   7.580  76.022  1.00 96.96           H  
ATOM   1207 HG21 VAL A  81      -6.529   4.702  74.813  1.00 96.96           H  
ATOM   1208 HG22 VAL A  81      -7.697   5.850  74.171  1.00 96.96           H  
ATOM   1209 HG23 VAL A  81      -6.519   5.081  73.114  1.00 96.96           H  
ATOM   1210  N   GLU A  82      -4.112   7.213  71.628  1.00 97.16           N  
ATOM   1211  CA  GLU A  82      -3.597   6.604  70.405  1.00 97.16           C  
ATOM   1212  C   GLU A  82      -2.364   5.810  70.837  1.00 97.16           C  
ATOM   1213  O   GLU A  82      -1.352   6.418  71.186  1.00 97.16           O  
ATOM   1214  CB  GLU A  82      -3.254   7.705  69.380  1.00 97.16           C  
ATOM   1215  CG  GLU A  82      -4.453   8.174  68.535  1.00 97.16           C  
ATOM   1216  CD  GLU A  82      -4.178   9.414  67.681  1.00 97.16           C  
ATOM   1217  OE1 GLU A  82      -3.008   9.852  67.621  1.00 97.16           O  
ATOM   1218  OE2 GLU A  82      -5.166   9.915  67.102  1.00 97.16           O1-
ATOM   1219  H   GLU A  82      -3.404   7.464  72.304  1.00 97.16           H  
ATOM   1220  HA  GLU A  82      -4.317   5.904  69.977  1.00 97.16           H  
ATOM   1221  HB3 GLU A  82      -2.484   7.341  68.698  1.00 97.16           H  
ATOM   1222  HB2 GLU A  82      -2.806   8.549  69.903  1.00 97.16           H  
ATOM   1223  HG3 GLU A  82      -5.302   8.397  69.181  1.00 97.16           H  
ATOM   1224  HG2 GLU A  82      -4.753   7.368  67.866  1.00 97.16           H  
ATOM   1225  N   MET A  83      -2.473   4.481  70.881  1.00 98.34           N  
ATOM   1226  CA  MET A  83      -1.478   3.583  71.459  1.00 98.34           C  
ATOM   1227  C   MET A  83      -0.636   2.936  70.346  1.00 98.34           C  
ATOM   1228  O   MET A  83      -1.135   2.678  69.247  1.00 98.34           O  
ATOM   1229  CB  MET A  83      -2.227   2.486  72.241  1.00 98.34           C  
ATOM   1230  CG  MET A  83      -2.985   3.041  73.462  1.00 98.34           C  
ATOM   1231  SD  MET A  83      -4.147   1.903  74.263  1.00 98.34           S  
ATOM   1232  CE  MET A  83      -5.465   1.860  73.017  1.00 98.34           C  
ATOM   1233  H   MET A  83      -3.312   4.036  70.512  1.00 98.34           H  
ATOM   1234  HA  MET A  83      -0.823   4.133  72.134  1.00 98.34           H  
ATOM   1235  HB3 MET A  83      -1.511   1.739  72.586  1.00 98.34           H  
ATOM   1236  HB2 MET A  83      -2.913   1.964  71.575  1.00 98.34           H  
ATOM   1237  HG3 MET A  83      -3.549   3.937  73.201  1.00 98.34           H  
ATOM   1238  HG2 MET A  83      -2.257   3.354  74.209  1.00 98.34           H  
ATOM   1239  HE1 MET A  83      -6.336   1.340  73.410  1.00 98.34           H  
ATOM   1240  HE2 MET A  83      -5.773   2.868  72.742  1.00 98.34           H  
ATOM   1241  HE3 MET A  83      -5.135   1.340  72.119  1.00 98.34           H  
ATOM   1242  N   ASP A  84       0.642   2.686  70.649  1.00 98.62           N  
ATOM   1243  CA  ASP A  84       1.683   2.178  69.751  1.00 98.62           C  
ATOM   1244  C   ASP A  84       2.337   0.965  70.426  1.00 98.62           C  
ATOM   1245  O   ASP A  84       2.746   1.079  71.581  1.00 98.62           O  
ATOM   1246  CB  ASP A  84       2.725   3.291  69.431  1.00 98.62           C  
ATOM   1247  CG  ASP A  84       2.164   4.631  68.932  1.00 98.62           C  
ATOM   1248  OD1 ASP A  84       1.230   4.604  68.101  1.00 98.62           O  
ATOM   1249  OD2 ASP A  84       2.690   5.677  69.377  1.00 98.62           O1-
ATOM   1250  H   ASP A  84       0.936   2.850  71.610  1.00 98.62           H  
ATOM   1251  HA  ASP A  84       1.227   1.835  68.827  1.00 98.62           H  
ATOM   1252  HB3 ASP A  84       3.431   2.935  68.681  1.00 98.62           H  
ATOM   1253  HB2 ASP A  84       3.318   3.495  70.324  1.00 98.62           H  
ATOM   1254  N   ALA A  85       2.436  -0.192  69.753  1.00 98.95           N  
ATOM   1255  CA  ALA A  85       2.939  -1.440  70.335  1.00 98.95           C  
ATOM   1256  C   ALA A  85       3.579  -2.369  69.301  1.00 98.95           C  
ATOM   1257  O   ALA A  85       3.193  -2.352  68.132  1.00 98.95           O  
ATOM   1258  CB  ALA A  85       1.824  -2.144  71.125  1.00 98.95           C  
ATOM   1259  H   ALA A  85       2.130  -0.230  68.781  1.00 98.95           H  
ATOM   1260  HA  ALA A  85       3.744  -1.177  71.021  1.00 98.95           H  
ATOM   1261  HB1 ALA A  85       2.194  -3.047  71.611  1.00 98.95           H  
ATOM   1262  HB2 ALA A  85       1.427  -1.494  71.902  1.00 98.95           H  
ATOM   1263  HB3 ALA A  85       0.999  -2.431  70.474  1.00 98.95           H  
ATOM   1264  N   SER A  86       4.525  -3.211  69.730  1.00 98.98           N  
ATOM   1265  CA  SER A  86       5.193  -4.215  68.906  1.00 98.98           C  
ATOM   1266  C   SER A  86       5.778  -5.342  69.759  1.00 98.98           C  
ATOM   1267  O   SER A  86       6.171  -5.114  70.902  1.00 98.98           O  
ATOM   1268  CB  SER A  86       6.252  -3.579  67.981  1.00 98.98           C  
ATOM   1269  OG  SER A  86       7.332  -3.013  68.690  1.00 98.98           O  
ATOM   1270  H   SER A  86       4.778  -3.210  70.711  1.00 98.98           H  
ATOM   1271  HA  SER A  86       4.430  -4.665  68.277  1.00 98.98           H  
ATOM   1272  HB3 SER A  86       5.806  -2.827  67.339  1.00 98.98           H  
ATOM   1273  HB2 SER A  86       6.656  -4.339  67.311  1.00 98.98           H  
ATOM   1274  HG  SER A  86       7.016  -2.223  69.145  1.00 98.98           H  
ATOM   1275  N   VAL A  87       5.854  -6.530  69.145  1.00 98.98           N  
ATOM   1276  CA  VAL A  87       6.527  -7.707  69.682  1.00 98.98           C  
ATOM   1277  C   VAL A  87       7.483  -8.282  68.624  1.00 98.98           C  
ATOM   1278  O   VAL A  87       7.337  -7.996  67.433  1.00 98.98           O  
ATOM   1279  CB  VAL A  87       5.524  -8.826  70.088  1.00 98.98           C  
ATOM   1280  CG1 VAL A  87       4.497  -8.351  71.125  1.00 98.98           C  
ATOM   1281  CG2 VAL A  87       4.815  -9.556  68.928  1.00 98.98           C  
ATOM   1282  H   VAL A  87       5.515  -6.621  68.195  1.00 98.98           H  
ATOM   1283  HA  VAL A  87       7.128  -7.428  70.546  1.00 98.98           H  
ATOM   1284  HB  VAL A  87       6.117  -9.574  70.611  1.00 98.98           H  
ATOM   1285 HG11 VAL A  87       3.902  -9.184  71.499  1.00 98.98           H  
ATOM   1286 HG12 VAL A  87       4.987  -7.887  71.980  1.00 98.98           H  
ATOM   1287 HG13 VAL A  87       3.805  -7.627  70.695  1.00 98.98           H  
ATOM   1288 HG21 VAL A  87       4.146 -10.317  69.326  1.00 98.98           H  
ATOM   1289 HG22 VAL A  87       4.225  -8.867  68.323  1.00 98.98           H  
ATOM   1290 HG23 VAL A  87       5.506 -10.078  68.266  1.00 98.98           H  
ATOM   1291  N   MET A  88       8.428  -9.114  69.088  1.00 98.98           N  
ATOM   1292  CA  MET A  88       9.335  -9.866  68.231  1.00 98.98           C  
ATOM   1293  C   MET A  88       9.742 -11.172  68.924  1.00 98.98           C  
ATOM   1294  O   MET A  88      10.079 -11.153  70.107  1.00 98.98           O  
ATOM   1295  CB  MET A  88      10.541  -8.986  67.836  1.00 98.98           C  
ATOM   1296  CG  MET A  88      11.431  -9.582  66.735  1.00 98.98           C  
ATOM   1297  SD  MET A  88      12.720  -8.443  66.173  1.00 98.98           S  
ATOM   1298  CE  MET A  88      13.296  -9.321  64.705  1.00 98.98           C  
ATOM   1299  H   MET A  88       8.499  -9.295  70.081  1.00 98.98           H  
ATOM   1300  HA  MET A  88       8.787 -10.128  67.327  1.00 98.98           H  
ATOM   1301  HB3 MET A  88      11.150  -8.777  68.717  1.00 98.98           H  
ATOM   1302  HB2 MET A  88      10.182  -8.019  67.484  1.00 98.98           H  
ATOM   1303  HG3 MET A  88      10.823  -9.848  65.873  1.00 98.98           H  
ATOM   1304  HG2 MET A  88      11.908 -10.503  67.072  1.00 98.98           H  
ATOM   1305  HE1 MET A  88      14.259  -8.927  64.382  1.00 98.98           H  
ATOM   1306  HE2 MET A  88      13.408 -10.379  64.929  1.00 98.98           H  
ATOM   1307  HE3 MET A  88      12.580  -9.210  63.891  1.00 98.98           H  
ATOM   1308  N   HIS A  89       9.729 -12.265  68.148  1.00 98.95           N  
ATOM   1309  CA  HIS A  89      10.251 -13.581  68.506  1.00 98.95           C  
ATOM   1310  C   HIS A  89      11.576 -13.762  67.753  1.00 98.95           C  
ATOM   1311  O   HIS A  89      11.612 -13.572  66.538  1.00 98.95           O  
ATOM   1312  CB  HIS A  89       9.218 -14.652  68.096  1.00 98.95           C  
ATOM   1313  CG  HIS A  89       9.388 -15.991  68.773  1.00 98.95           C  
ATOM   1314  CD2 HIS A  89       8.459 -16.700  69.506  1.00 98.95           C  
ATOM   1315  ND1 HIS A  89      10.580 -16.725  68.734  1.00 98.95           N  
ATOM   1316  CE1 HIS A  89      10.332 -17.816  69.446  1.00 98.95           C  
ATOM   1317  NE2 HIS A  89       9.094 -17.851  69.932  1.00 98.95           N  
ATOM   1318  H   HIS A  89       9.442 -12.169  67.180  1.00 98.95           H  
ATOM   1319  HA  HIS A  89      10.415 -13.635  69.584  1.00 98.95           H  
ATOM   1320  HB3 HIS A  89       9.221 -14.808  67.016  1.00 98.95           H  
ATOM   1321  HB2 HIS A  89       8.215 -14.297  68.338  1.00 98.95           H  
ATOM   1322  HD2 HIS A  89       7.432 -16.487  69.760  1.00 98.95           H  
ATOM   1323  HE1 HIS A  89      11.053 -18.599  69.615  1.00 98.95           H  
ATOM   1324  HE2 HIS A  89       8.696 -18.572  70.524  1.00 98.95           H  
ATOM   1325  N   GLY A  90      12.638 -14.115  68.488  1.00 98.87           N  
ATOM   1326  CA  GLY A  90      14.004 -14.137  67.976  1.00 98.87           C  
ATOM   1327  C   GLY A  90      14.390 -15.429  67.243  1.00 98.87           C  
ATOM   1328  O   GLY A  90      15.483 -15.471  66.681  1.00 98.87           O  
ATOM   1329  H   GLY A  90      12.526 -14.283  69.480  1.00 98.87           H  
ATOM   1330  HA3 GLY A  90      14.677 -14.009  68.823  1.00 98.87           H  
ATOM   1331  HA2 GLY A  90      14.165 -13.293  67.305  1.00 98.87           H  
ATOM   1332  N   LYS A  91      13.550 -16.479  67.261  1.00 98.43           N  
ATOM   1333  CA  LYS A  91      13.855 -17.783  66.660  1.00 98.43           C  
ATOM   1334  C   LYS A  91      13.949 -17.732  65.129  1.00 98.43           C  
ATOM   1335  O   LYS A  91      14.938 -18.206  64.572  1.00 98.43           O  
ATOM   1336  CB  LYS A  91      12.839 -18.827  67.163  1.00 98.43           C  
ATOM   1337  CG  LYS A  91      13.079 -20.261  66.663  1.00 98.43           C  
ATOM   1338  CD  LYS A  91      11.983 -21.231  67.121  1.00 98.43           C  
ATOM   1339  CE  LYS A  91      12.196 -22.644  66.558  1.00 98.43           C  
ATOM   1340  NZ  LYS A  91      11.122 -23.563  66.972  1.00 98.43           N1+
ATOM   1341  H   LYS A  91      12.666 -16.402  67.745  1.00 98.43           H  
ATOM   1342  HA  LYS A  91      14.840 -18.088  67.009  1.00 98.43           H  
ATOM   1343  HB3 LYS A  91      11.833 -18.514  66.878  1.00 98.43           H  
ATOM   1344  HB2 LYS A  91      12.863 -18.836  68.253  1.00 98.43           H  
ATOM   1345  HG3 LYS A  91      14.050 -20.609  67.018  1.00 98.43           H  
ATOM   1346  HG2 LYS A  91      13.126 -20.283  65.576  1.00 98.43           H  
ATOM   1347  HD3 LYS A  91      11.012 -20.846  66.806  1.00 98.43           H  
ATOM   1348  HD2 LYS A  91      11.962 -21.262  68.212  1.00 98.43           H  
ATOM   1349  HE3 LYS A  91      13.153 -23.045  66.893  1.00 98.43           H  
ATOM   1350  HE2 LYS A  91      12.223 -22.615  65.468  1.00 98.43           H  
ATOM   1351  HZ1 LYS A  91      10.235 -23.214  66.638  1.00 98.43           H  
ATOM   1352  HZ2 LYS A  91      11.292 -24.477  66.579  1.00 98.43           H  
ATOM   1353  HZ3 LYS A  91      11.101 -23.626  67.980  1.00 98.43           H  
ATOM   1354  N   GLU A  92      12.926 -17.137  64.501  1.00 98.00           N  
ATOM   1355  CA  GLU A  92      12.832 -16.937  63.055  1.00 98.00           C  
ATOM   1356  C   GLU A  92      12.794 -15.438  62.701  1.00 98.00           C  
ATOM   1357  O   GLU A  92      12.559 -15.106  61.541  1.00 98.00           O  
ATOM   1358  CB  GLU A  92      11.580 -17.679  62.525  1.00 98.00           C  
ATOM   1359  CG  GLU A  92      11.487 -19.186  62.878  1.00 98.00           C  
ATOM   1360  CD  GLU A  92      12.603 -20.093  62.328  1.00 98.00           C  
ATOM   1361  OE1 GLU A  92      12.770 -21.185  62.916  1.00 98.00           O  
ATOM   1362  OE2 GLU A  92      13.257 -19.715  61.330  1.00 98.00           O1-
ATOM   1363  H   GLU A  92      12.150 -16.788  65.046  1.00 98.00           H  
ATOM   1364  HA  GLU A  92      13.718 -17.334  62.558  1.00 98.00           H  
ATOM   1365  HB3 GLU A  92      11.506 -17.560  61.443  1.00 98.00           H  
ATOM   1366  HB2 GLU A  92      10.693 -17.194  62.929  1.00 98.00           H  
ATOM   1367  HG3 GLU A  92      10.543 -19.570  62.491  1.00 98.00           H  
ATOM   1368  HG2 GLU A  92      11.426 -19.305  63.961  1.00 98.00           H  
ATOM   1369  N   LEU A  93      13.011 -14.562  63.702  1.00 98.51           N  
ATOM   1370  CA  LEU A  93      12.957 -13.097  63.628  1.00 98.51           C  
ATOM   1371  C   LEU A  93      11.557 -12.549  63.275  1.00 98.51           C  
ATOM   1372  O   LEU A  93      11.462 -11.419  62.799  1.00 98.51           O  
ATOM   1373  CB  LEU A  93      14.078 -12.528  62.717  1.00 98.51           C  
ATOM   1374  CG  LEU A  93      15.513 -12.932  63.124  1.00 98.51           C  
ATOM   1375  CD1 LEU A  93      16.528 -12.388  62.116  1.00 98.51           C  
ATOM   1376  CD2 LEU A  93      15.886 -12.471  64.542  1.00 98.51           C  
ATOM   1377  H   LEU A  93      13.216 -14.933  64.619  1.00 98.51           H  
ATOM   1378  HA  LEU A  93      13.148 -12.747  64.641  1.00 98.51           H  
ATOM   1379  HB3 LEU A  93      14.025 -11.438  62.703  1.00 98.51           H  
ATOM   1380  HB2 LEU A  93      13.900 -12.839  61.689  1.00 98.51           H  
ATOM   1381  HG  LEU A  93      15.594 -14.020  63.094  1.00 98.51           H  
ATOM   1382 HD11 LEU A  93      17.546 -12.662  62.393  1.00 98.51           H  
ATOM   1383 HD12 LEU A  93      16.342 -12.784  61.118  1.00 98.51           H  
ATOM   1384 HD13 LEU A  93      16.479 -11.299  62.070  1.00 98.51           H  
ATOM   1385 HD21 LEU A  93      16.902 -12.080  64.594  1.00 98.51           H  
ATOM   1386 HD22 LEU A  93      15.228 -11.681  64.893  1.00 98.51           H  
ATOM   1387 HD23 LEU A  93      15.818 -13.298  65.246  1.00 98.51           H  
ATOM   1388  N   ASP A  94      10.497 -13.340  63.528  1.00 98.78           N  
ATOM   1389  CA  ASP A  94       9.084 -12.974  63.358  1.00 98.78           C  
ATOM   1390  C   ASP A  94       8.721 -11.756  64.216  1.00 98.78           C  
ATOM   1391  O   ASP A  94       9.071 -11.734  65.394  1.00 98.78           O  
ATOM   1392  CB  ASP A  94       8.115 -14.132  63.715  1.00 98.78           C  
ATOM   1393  CG  ASP A  94       8.319 -15.466  62.983  1.00 98.78           C  
ATOM   1394  OD1 ASP A  94       8.789 -15.443  61.823  1.00 98.78           O  
ATOM   1395  OD2 ASP A  94       7.844 -16.481  63.536  1.00 98.78           O1-
ATOM   1396  H   ASP A  94      10.663 -14.256  63.918  1.00 98.78           H  
ATOM   1397  HA  ASP A  94       8.939 -12.710  62.309  1.00 98.78           H  
ATOM   1398  HB3 ASP A  94       7.091 -13.821  63.505  1.00 98.78           H  
ATOM   1399  HB2 ASP A  94       8.177 -14.333  64.787  1.00 98.78           H  
ATOM   1400  N   ALA A  95       8.013 -10.787  63.619  1.00 98.96           N  
ATOM   1401  CA  ALA A  95       7.592  -9.559  64.287  1.00 98.96           C  
ATOM   1402  C   ALA A  95       6.176  -9.158  63.860  1.00 98.96           C  
ATOM   1403  O   ALA A  95       5.743  -9.491  62.756  1.00 98.96           O  
ATOM   1404  CB  ALA A  95       8.597  -8.444  63.968  1.00 98.96           C  
ATOM   1405  H   ALA A  95       7.727 -10.887  62.656  1.00 98.96           H  
ATOM   1406  HA  ALA A  95       7.568  -9.716  65.366  1.00 98.96           H  
ATOM   1407  HB1 ALA A  95       8.320  -7.526  64.482  1.00 98.96           H  
ATOM   1408  HB2 ALA A  95       9.605  -8.706  64.288  1.00 98.96           H  
ATOM   1409  HB3 ALA A  95       8.636  -8.231  62.899  1.00 98.96           H  
ATOM   1410  N   GLY A  96       5.492  -8.435  64.754  1.00 98.96           N  
ATOM   1411  CA  GLY A  96       4.177  -7.861  64.501  1.00 98.96           C  
ATOM   1412  C   GLY A  96       4.043  -6.602  65.358  1.00 98.96           C  
ATOM   1413  O   GLY A  96       4.696  -6.475  66.396  1.00 98.96           O  
ATOM   1414  H   GLY A  96       5.922  -8.196  65.639  1.00 98.96           H  
ATOM   1415  HA3 GLY A  96       3.396  -8.575  64.751  1.00 98.96           H  
ATOM   1416  HA2 GLY A  96       4.061  -7.605  63.449  1.00 98.96           H  
ATOM   1417  N   ALA A  97       3.187  -5.669  64.915  1.00 98.97           N  
ATOM   1418  CA  ALA A  97       3.080  -4.331  65.488  1.00 98.97           C  
ATOM   1419  C   ALA A  97       1.792  -3.623  65.067  1.00 98.97           C  
ATOM   1420  O   ALA A  97       1.216  -3.937  64.025  1.00 98.97           O  
ATOM   1421  CB  ALA A  97       4.299  -3.489  65.065  1.00 98.97           C  
ATOM   1422  H   ALA A  97       2.661  -5.824  64.066  1.00 98.97           H  
ATOM   1423  HA  ALA A  97       3.054  -4.427  66.572  1.00 98.97           H  
ATOM   1424  HB1 ALA A  97       4.282  -2.508  65.540  1.00 98.97           H  
ATOM   1425  HB2 ALA A  97       5.241  -3.967  65.332  1.00 98.97           H  
ATOM   1426  HB3 ALA A  97       4.318  -3.326  63.988  1.00 98.97           H  
ATOM   1427  N   VAL A  98       1.413  -2.631  65.885  1.00 98.95           N  
ATOM   1428  CA  VAL A  98       0.330  -1.686  65.638  1.00 98.95           C  
ATOM   1429  C   VAL A  98       0.735  -0.276  66.098  1.00 98.95           C  
ATOM   1430  O   VAL A  98       1.522  -0.143  67.034  1.00 98.95           O  
ATOM   1431  CB  VAL A  98      -0.988  -2.091  66.351  1.00 98.95           C  
ATOM   1432  CG1 VAL A  98      -1.597  -3.349  65.719  1.00 98.95           C  
ATOM   1433  CG2 VAL A  98      -0.884  -2.234  67.885  1.00 98.95           C  
ATOM   1434  H   VAL A  98       1.965  -2.439  66.713  1.00 98.95           H  
ATOM   1435  HA  VAL A  98       0.149  -1.646  64.570  1.00 98.95           H  
ATOM   1436  HB  VAL A  98      -1.710  -1.294  66.162  1.00 98.95           H  
ATOM   1437 HG11 VAL A  98      -2.617  -3.482  66.065  1.00 98.95           H  
ATOM   1438 HG12 VAL A  98      -1.633  -3.273  64.632  1.00 98.95           H  
ATOM   1439 HG13 VAL A  98      -1.032  -4.246  65.976  1.00 98.95           H  
ATOM   1440 HG21 VAL A  98      -1.838  -2.543  68.313  1.00 98.95           H  
ATOM   1441 HG22 VAL A  98      -0.146  -2.985  68.166  1.00 98.95           H  
ATOM   1442 HG23 VAL A  98      -0.607  -1.297  68.369  1.00 98.95           H  
ATOM   1443  N   ALA A  99       0.223   0.757  65.420  1.00 98.82           N  
ATOM   1444  CA  ALA A  99       0.421   2.161  65.755  1.00 98.82           C  
ATOM   1445  C   ALA A  99      -0.875   2.940  65.536  1.00 98.82           C  
ATOM   1446  O   ALA A  99      -1.563   2.756  64.528  1.00 98.82           O  
ATOM   1447  CB  ALA A  99       1.633   2.758  65.026  1.00 98.82           C  
ATOM   1448  H   ALA A  99      -0.368   0.567  64.620  1.00 98.82           H  
ATOM   1449  HA  ALA A  99       0.637   2.223  66.819  1.00 98.82           H  
ATOM   1450  HB1 ALA A  99       1.868   3.744  65.427  1.00 98.82           H  
ATOM   1451  HB2 ALA A  99       2.519   2.138  65.153  1.00 98.82           H  
ATOM   1452  HB3 ALA A  99       1.456   2.882  63.961  1.00 98.82           H  
ATOM   1453  N   GLY A 100      -1.204   3.812  66.490  1.00 98.30           N  
ATOM   1454  CA  GLY A 100      -2.358   4.697  66.459  1.00 98.30           C  
ATOM   1455  C   GLY A 100      -3.697   4.023  66.774  1.00 98.30           C  
ATOM   1456  O   GLY A 100      -4.733   4.630  66.511  1.00 98.30           O  
ATOM   1457  H   GLY A 100      -0.591   3.878  67.299  1.00 98.30           H  
ATOM   1458  HA3 GLY A 100      -2.428   5.182  65.485  1.00 98.30           H  
ATOM   1459  HA2 GLY A 100      -2.198   5.490  67.189  1.00 98.30           H  
ATOM   1460  N   VAL A 101      -3.711   2.794  67.313  1.00 98.52           N  
ATOM   1461  CA  VAL A 101      -4.938   2.104  67.737  1.00 98.52           C  
ATOM   1462  C   VAL A 101      -5.503   2.727  69.029  1.00 98.52           C  
ATOM   1463  O   VAL A 101      -4.743   3.065  69.933  1.00 98.52           O  
ATOM   1464  CB  VAL A 101      -4.747   0.574  67.947  1.00 98.52           C  
ATOM   1465  CG1 VAL A 101      -4.485  -0.135  66.610  1.00 98.52           C  
ATOM   1466  CG2 VAL A 101      -3.699   0.162  69.001  1.00 98.52           C  
ATOM   1467  H   VAL A 101      -2.838   2.355  67.568  1.00 98.52           H  
ATOM   1468  HA  VAL A 101      -5.681   2.234  66.946  1.00 98.52           H  
ATOM   1469  HB  VAL A 101      -5.700   0.179  68.304  1.00 98.52           H  
ATOM   1470 HG11 VAL A 101      -4.384  -1.212  66.744  1.00 98.52           H  
ATOM   1471 HG12 VAL A 101      -5.309   0.031  65.916  1.00 98.52           H  
ATOM   1472 HG13 VAL A 101      -3.573   0.230  66.137  1.00 98.52           H  
ATOM   1473 HG21 VAL A 101      -3.659  -0.923  69.102  1.00 98.52           H  
ATOM   1474 HG22 VAL A 101      -2.701   0.497  68.722  1.00 98.52           H  
ATOM   1475 HG23 VAL A 101      -3.928   0.558  69.988  1.00 98.52           H  
ATOM   1476  N   ARG A 102      -6.828   2.918  69.051  1.00 98.12           N  
ATOM   1477  CA  ARG A 102      -7.531   3.764  70.017  1.00 98.12           C  
ATOM   1478  C   ARG A 102      -8.594   2.998  70.816  1.00 98.12           C  
ATOM   1479  O   ARG A 102      -8.903   3.424  71.928  1.00 98.12           O  
ATOM   1480  CB  ARG A 102      -8.184   4.950  69.267  1.00 98.12           C  
ATOM   1481  CG  ARG A 102      -7.223   5.721  68.343  1.00 98.12           C  
ATOM   1482  CD  ARG A 102      -7.813   6.989  67.704  1.00 98.12           C  
ATOM   1483  NE  ARG A 102      -8.757   6.694  66.610  1.00 98.12           N  
ATOM   1484  CZ  ARG A 102      -9.348   7.593  65.799  1.00 98.12           C  
ATOM   1485  NH1 ARG A 102      -9.146   8.913  65.930  1.00 98.12           N  
ATOM   1486  NH2 ARG A 102     -10.155   7.161  64.824  1.00 98.12           N1+
ATOM   1487  H   ARG A 102      -7.383   2.627  68.253  1.00 98.12           H  
ATOM   1488  HA  ARG A 102      -6.822   4.178  70.736  1.00 98.12           H  
ATOM   1489  HB3 ARG A 102      -8.592   5.645  69.998  1.00 98.12           H  
ATOM   1490  HB2 ARG A 102      -9.032   4.596  68.680  1.00 98.12           H  
ATOM   1491  HG3 ARG A 102      -6.980   5.039  67.529  1.00 98.12           H  
ATOM   1492  HG2 ARG A 102      -6.275   5.940  68.829  1.00 98.12           H  
ATOM   1493  HD3 ARG A 102      -7.033   7.691  67.412  1.00 98.12           H  
ATOM   1494  HD2 ARG A 102      -8.418   7.499  68.456  1.00 98.12           H  
ATOM   1495  HE  ARG A 102      -8.938   5.712  66.444  1.00 98.12           H  
ATOM   1496 HH12 ARG A 102      -9.590   9.567  65.303  1.00 98.12           H  
ATOM   1497 HH11 ARG A 102      -8.516   9.253  66.642  1.00 98.12           H  
ATOM   1498 HH22 ARG A 102     -10.604   7.814  64.199  1.00 98.12           H  
ATOM   1499 HH21 ARG A 102     -10.233   6.171  64.621  1.00 98.12           H  
ATOM   1500  N   HIS A 103      -9.146   1.915  70.237  1.00 98.59           N  
ATOM   1501  CA  HIS A 103     -10.314   1.191  70.754  1.00 98.59           C  
ATOM   1502  C   HIS A 103     -10.031  -0.302  70.994  1.00 98.59           C  
ATOM   1503  O   HIS A 103     -10.953  -1.117  70.924  1.00 98.59           O  
ATOM   1504  CB  HIS A 103     -11.517   1.425  69.812  1.00 98.59           C  
ATOM   1505  CG  HIS A 103     -11.811   2.882  69.553  1.00 98.59           C  
ATOM   1506  CD2 HIS A 103     -12.238   3.890  70.388  1.00 98.59           C  
ATOM   1507  ND1 HIS A 103     -11.645   3.469  68.311  1.00 98.59           N  
ATOM   1508  CE1 HIS A 103     -11.942   4.763  68.445  1.00 98.59           C  
ATOM   1509  NE2 HIS A 103     -12.304   5.093  69.680  1.00 98.59           N  
ATOM   1510  H   HIS A 103      -8.838   1.647  69.312  1.00 98.59           H  
ATOM   1511  HA  HIS A 103     -10.576   1.594  71.731  1.00 98.59           H  
ATOM   1512  HB3 HIS A 103     -12.419   0.978  70.231  1.00 98.59           H  
ATOM   1513  HB2 HIS A 103     -11.343   0.931  68.855  1.00 98.59           H  
ATOM   1514  HD2 HIS A 103     -12.476   3.849  71.441  1.00 98.59           H  
ATOM   1515  HD1 HIS A 103     -11.318   3.009  67.468  1.00 98.59           H  
ATOM   1516  HE1 HIS A 103     -11.881   5.473  67.634  1.00 98.59           H  
ATOM   1517  N   VAL A 104      -8.764  -0.628  71.290  1.00 98.59           N  
ATOM   1518  CA  VAL A 104      -8.274  -1.979  71.550  1.00 98.59           C  
ATOM   1519  C   VAL A 104      -7.666  -1.982  72.962  1.00 98.59           C  
ATOM   1520  O   VAL A 104      -6.719  -1.232  73.201  1.00 98.59           O  
ATOM   1521  CB  VAL A 104      -7.176  -2.362  70.513  1.00 98.59           C  
ATOM   1522  CG1 VAL A 104      -6.464  -3.699  70.808  1.00 98.59           C  
ATOM   1523  CG2 VAL A 104      -7.746  -2.381  69.081  1.00 98.59           C  
ATOM   1524  H   VAL A 104      -8.073   0.106  71.350  1.00 98.59           H  
ATOM   1525  HA  VAL A 104      -9.083  -2.711  71.504  1.00 98.59           H  
ATOM   1526  HB  VAL A 104      -6.409  -1.585  70.528  1.00 98.59           H  
ATOM   1527 HG11 VAL A 104      -5.739  -3.935  70.031  1.00 98.59           H  
ATOM   1528 HG12 VAL A 104      -5.913  -3.674  71.746  1.00 98.59           H  
ATOM   1529 HG13 VAL A 104      -7.175  -4.524  70.858  1.00 98.59           H  
ATOM   1530 HG21 VAL A 104      -6.958  -2.536  68.347  1.00 98.59           H  
ATOM   1531 HG22 VAL A 104      -8.485  -3.173  68.955  1.00 98.59           H  
ATOM   1532 HG23 VAL A 104      -8.224  -1.438  68.819  1.00 98.59           H  
ATOM   1533  N   ARG A 105      -8.240  -2.793  73.872  1.00 98.50           N  
ATOM   1534  CA  ARG A 105      -7.873  -2.866  75.295  1.00 98.50           C  
ATOM   1535  C   ARG A 105      -6.386  -3.170  75.551  1.00 98.50           C  
ATOM   1536  O   ARG A 105      -5.785  -2.521  76.409  1.00 98.50           O  
ATOM   1537  CB  ARG A 105      -8.788  -3.878  76.027  1.00 98.50           C  
ATOM   1538  CG  ARG A 105      -8.456  -4.080  77.520  1.00 98.50           C  
ATOM   1539  CD  ARG A 105      -9.451  -4.987  78.255  1.00 98.50           C  
ATOM   1540  NE  ARG A 105      -8.949  -5.356  79.591  1.00 98.50           N  
ATOM   1541  CZ  ARG A 105      -9.647  -5.833  80.637  1.00 98.50           C  
ATOM   1542  NH1 ARG A 105     -10.973  -6.033  80.584  1.00 98.50           N  
ATOM   1543  NH2 ARG A 105      -8.991  -6.121  81.768  1.00 98.50           N1+
ATOM   1544  H   ARG A 105      -9.026  -3.364  73.595  1.00 98.50           H  
ATOM   1545  HA  ARG A 105      -8.075  -1.885  75.724  1.00 98.50           H  
ATOM   1546  HB3 ARG A 105      -8.720  -4.846  75.530  1.00 98.50           H  
ATOM   1547  HB2 ARG A 105      -9.827  -3.562  75.933  1.00 98.50           H  
ATOM   1548  HG3 ARG A 105      -8.527  -3.089  77.966  1.00 98.50           H  
ATOM   1549  HG2 ARG A 105      -7.432  -4.407  77.697  1.00 98.50           H  
ATOM   1550  HD3 ARG A 105      -9.756  -5.848  77.658  1.00 98.50           H  
ATOM   1551  HD2 ARG A 105     -10.348  -4.395  78.439  1.00 98.50           H  
ATOM   1552  HE  ARG A 105      -7.951  -5.231  79.719  1.00 98.50           H  
ATOM   1553 HH12 ARG A 105     -11.474  -6.395  81.381  1.00 98.50           H  
ATOM   1554 HH11 ARG A 105     -11.477  -5.825  79.734  1.00 98.50           H  
ATOM   1555 HH22 ARG A 105      -9.481  -6.475  82.575  1.00 98.50           H  
ATOM   1556 HH21 ARG A 105      -7.984  -6.009  81.810  1.00 98.50           H  
ATOM   1557  N   ASN A 106      -5.842  -4.146  74.805  1.00 98.84           N  
ATOM   1558  CA  ASN A 106      -4.468  -4.628  74.937  1.00 98.84           C  
ATOM   1559  C   ASN A 106      -3.792  -4.611  73.554  1.00 98.84           C  
ATOM   1560  O   ASN A 106      -3.834  -5.628  72.858  1.00 98.84           O  
ATOM   1561  CB  ASN A 106      -4.465  -6.046  75.568  1.00 98.84           C  
ATOM   1562  CG  ASN A 106      -4.980  -6.067  77.010  1.00 98.84           C  
ATOM   1563  ND2 ASN A 106      -4.243  -5.435  77.924  1.00 98.84           N  
ATOM   1564  OD1 ASN A 106      -6.036  -6.630  77.289  1.00 98.84           O  
ATOM   1565  H   ASN A 106      -6.409  -4.616  74.115  1.00 98.84           H  
ATOM   1566  HA  ASN A 106      -3.912  -3.970  75.605  1.00 98.84           H  
ATOM   1567  HB3 ASN A 106      -3.451  -6.451  75.575  1.00 98.84           H  
ATOM   1568  HB2 ASN A 106      -5.062  -6.735  74.968  1.00 98.84           H  
ATOM   1569 HD22 ASN A 106      -4.566  -5.367  78.882  1.00 98.84           H  
ATOM   1570 HD21 ASN A 106      -3.366  -5.002  77.661  1.00 98.84           H  
ATOM   1571  N   PRO A 107      -3.179  -3.463  73.171  1.00 98.86           N  
ATOM   1572  CA  PRO A 107      -2.376  -3.339  71.938  1.00 98.86           C  
ATOM   1573  C   PRO A 107      -1.248  -4.368  71.721  1.00 98.86           C  
ATOM   1574  O   PRO A 107      -0.935  -4.637  70.562  1.00 98.86           O  
ATOM   1575  CB  PRO A 107      -1.816  -1.909  72.005  1.00 98.86           C  
ATOM   1576  CG  PRO A 107      -2.849  -1.142  72.804  1.00 98.86           C  
ATOM   1577  CD  PRO A 107      -3.311  -2.160  73.833  1.00 98.86           C  
ATOM   1578  HA  PRO A 107      -3.074  -3.407  71.102  1.00 98.86           H  
ATOM   1579  HB3 PRO A 107      -1.643  -1.472  71.021  1.00 98.86           H  
ATOM   1580  HB2 PRO A 107      -0.869  -1.894  72.547  1.00 98.86           H  
ATOM   1581  HG3 PRO A 107      -3.684  -0.869  72.158  1.00 98.86           H  
ATOM   1582  HG2 PRO A 107      -2.458  -0.234  73.260  1.00 98.86           H  
ATOM   1583  HD2 PRO A 107      -2.674  -2.127  74.715  1.00 98.86           H  
ATOM   1584  HD3 PRO A 107      -4.326  -1.931  74.145  1.00 98.86           H  
ATOM   1585  N   ILE A 108      -0.667  -4.930  72.800  1.00 98.96           N  
ATOM   1586  CA  ILE A 108       0.408  -5.925  72.710  1.00 98.96           C  
ATOM   1587  C   ILE A 108      -0.083  -7.319  72.266  1.00 98.96           C  
ATOM   1588  O   ILE A 108       0.662  -8.019  71.580  1.00 98.96           O  
ATOM   1589  CB  ILE A 108       1.202  -6.063  74.047  1.00 98.96           C  
ATOM   1590  CG1 ILE A 108       2.655  -6.532  73.814  1.00 98.96           C  
ATOM   1591  CG2 ILE A 108       0.529  -6.960  75.112  1.00 98.96           C  
ATOM   1592  CD1 ILE A 108       3.482  -5.540  72.983  1.00 98.96           C  
ATOM   1593  H   ILE A 108      -0.933  -4.637  73.732  1.00 98.96           H  
ATOM   1594  HA  ILE A 108       1.083  -5.569  71.933  1.00 98.96           H  
ATOM   1595  HB  ILE A 108       1.266  -5.067  74.479  1.00 98.96           H  
ATOM   1596 HG13 ILE A 108       2.666  -7.510  73.335  1.00 98.96           H  
ATOM   1597 HG12 ILE A 108       3.147  -6.673  74.775  1.00 98.96           H  
ATOM   1598 HG21 ILE A 108       1.023  -6.886  76.079  1.00 98.96           H  
ATOM   1599 HG22 ILE A 108      -0.517  -6.695  75.257  1.00 98.96           H  
ATOM   1600 HG23 ILE A 108       0.567  -8.010  74.832  1.00 98.96           H  
ATOM   1601 HD11 ILE A 108       4.546  -5.642  73.179  1.00 98.96           H  
ATOM   1602 HD12 ILE A 108       3.338  -5.687  71.914  1.00 98.96           H  
ATOM   1603 HD13 ILE A 108       3.208  -4.512  73.212  1.00 98.96           H  
ATOM   1604  N   GLU A 109      -1.327  -7.684  72.632  1.00 98.94           N  
ATOM   1605  CA  GLU A 109      -1.986  -8.899  72.153  1.00 98.94           C  
ATOM   1606  C   GLU A 109      -2.367  -8.794  70.673  1.00 98.94           C  
ATOM   1607  O   GLU A 109      -2.277  -9.795  69.964  1.00 98.94           O  
ATOM   1608  CB  GLU A 109      -3.228  -9.227  72.998  1.00 98.94           C  
ATOM   1609  CG  GLU A 109      -2.899  -9.629  74.446  1.00 98.94           C  
ATOM   1610  CD  GLU A 109      -4.091 -10.295  75.142  1.00 98.94           C  
ATOM   1611  OE1 GLU A 109      -3.913 -11.439  75.616  1.00 98.94           O  
ATOM   1612  OE2 GLU A 109      -5.165  -9.655  75.208  1.00 98.94           O1-
ATOM   1613  H   GLU A 109      -1.888  -7.060  73.195  1.00 98.94           H  
ATOM   1614  HA  GLU A 109      -1.285  -9.731  72.248  1.00 98.94           H  
ATOM   1615  HB3 GLU A 109      -3.784 -10.035  72.520  1.00 98.94           H  
ATOM   1616  HB2 GLU A 109      -3.902  -8.369  73.006  1.00 98.94           H  
ATOM   1617  HG3 GLU A 109      -2.592  -8.755  75.022  1.00 98.94           H  
ATOM   1618  HG2 GLU A 109      -2.048 -10.311  74.451  1.00 98.94           H  
ATOM   1619  N   LEU A 110      -2.753  -7.586  70.227  1.00 98.95           N  
ATOM   1620  CA  LEU A 110      -3.017  -7.300  68.822  1.00 98.95           C  
ATOM   1621  C   LEU A 110      -1.726  -7.310  67.986  1.00 98.95           C  
ATOM   1622  O   LEU A 110      -1.760  -7.848  66.885  1.00 98.95           O  
ATOM   1623  CB  LEU A 110      -3.810  -5.986  68.691  1.00 98.95           C  
ATOM   1624  CG  LEU A 110      -4.236  -5.634  67.249  1.00 98.95           C  
ATOM   1625  CD1 LEU A 110      -5.091  -6.730  66.587  1.00 98.95           C  
ATOM   1626  CD2 LEU A 110      -4.949  -4.276  67.225  1.00 98.95           C  
ATOM   1627  H   LEU A 110      -2.822  -6.810  70.871  1.00 98.95           H  
ATOM   1628  HA  LEU A 110      -3.650  -8.108  68.450  1.00 98.95           H  
ATOM   1629  HB3 LEU A 110      -3.217  -5.168  69.102  1.00 98.95           H  
ATOM   1630  HB2 LEU A 110      -4.702  -6.052  69.315  1.00 98.95           H  
ATOM   1631  HG  LEU A 110      -3.338  -5.523  66.643  1.00 98.95           H  
ATOM   1632 HD11 LEU A 110      -5.779  -6.312  65.853  1.00 98.95           H  
ATOM   1633 HD12 LEU A 110      -4.464  -7.445  66.054  1.00 98.95           H  
ATOM   1634 HD13 LEU A 110      -5.680  -7.286  67.317  1.00 98.95           H  
ATOM   1635 HD21 LEU A 110      -4.955  -3.847  66.224  1.00 98.95           H  
ATOM   1636 HD22 LEU A 110      -5.980  -4.384  67.553  1.00 98.95           H  
ATOM   1637 HD23 LEU A 110      -4.469  -3.554  67.887  1.00 98.95           H  
ATOM   1638  N   ALA A 111      -0.611  -6.789  68.531  1.00 98.97           N  
ATOM   1639  CA  ALA A 111       0.725  -6.864  67.931  1.00 98.97           C  
ATOM   1640  C   ALA A 111       1.240  -8.307  67.772  1.00 98.97           C  
ATOM   1641  O   ALA A 111       1.838  -8.616  66.744  1.00 98.97           O  
ATOM   1642  CB  ALA A 111       1.708  -6.019  68.752  1.00 98.97           C  
ATOM   1643  H   ALA A 111      -0.667  -6.338  69.435  1.00 98.97           H  
ATOM   1644  HA  ALA A 111       0.662  -6.425  66.933  1.00 98.97           H  
ATOM   1645  HB1 ALA A 111       2.719  -6.112  68.358  1.00 98.97           H  
ATOM   1646  HB2 ALA A 111       1.440  -4.963  68.730  1.00 98.97           H  
ATOM   1647  HB3 ALA A 111       1.739  -6.334  69.794  1.00 98.97           H  
ATOM   1648  N   ARG A 112       0.946  -9.178  68.753  1.00 98.96           N  
ATOM   1649  CA  ARG A 112       1.169 -10.626  68.687  1.00 98.96           C  
ATOM   1650  C   ARG A 112       0.338 -11.298  67.578  1.00 98.96           C  
ATOM   1651  O   ARG A 112       0.858 -12.182  66.903  1.00 98.96           O  
ATOM   1652  CB  ARG A 112       0.896 -11.236  70.081  1.00 98.96           C  
ATOM   1653  CG  ARG A 112       0.991 -12.779  70.202  1.00 98.96           C  
ATOM   1654  CD  ARG A 112       0.229 -13.351  71.412  1.00 98.96           C  
ATOM   1655  NE  ARG A 112      -1.234 -13.218  71.250  1.00 98.96           N  
ATOM   1656  CZ  ARG A 112      -2.186 -13.155  72.200  1.00 98.96           C  
ATOM   1657  NH1 ARG A 112      -1.914 -13.286  73.506  1.00 98.96           N  
ATOM   1658  NH2 ARG A 112      -3.453 -12.945  71.822  1.00 98.96           N1+
ATOM   1659  H   ARG A 112       0.473  -8.842  69.581  1.00 98.96           H  
ATOM   1660  HA  ARG A 112       2.213 -10.800  68.434  1.00 98.96           H  
ATOM   1661  HB3 ARG A 112      -0.094 -10.919  70.395  1.00 98.96           H  
ATOM   1662  HB2 ARG A 112       1.575 -10.785  70.805  1.00 98.96           H  
ATOM   1663  HG3 ARG A 112       2.027 -13.116  70.204  1.00 98.96           H  
ATOM   1664  HG2 ARG A 112       0.548 -13.241  69.321  1.00 98.96           H  
ATOM   1665  HD3 ARG A 112       0.504 -12.754  72.276  1.00 98.96           H  
ATOM   1666  HD2 ARG A 112       0.531 -14.373  71.638  1.00 98.96           H  
ATOM   1667  HE  ARG A 112      -1.553 -13.128  70.291  1.00 98.96           H  
ATOM   1668 HH12 ARG A 112      -2.642 -13.164  74.198  1.00 98.96           H  
ATOM   1669 HH11 ARG A 112      -0.968 -13.463  73.810  1.00 98.96           H  
ATOM   1670 HH22 ARG A 112      -4.190 -12.868  72.508  1.00 98.96           H  
ATOM   1671 HH21 ARG A 112      -3.678 -12.838  70.839  1.00 98.96           H  
ATOM   1672  N   ASP A 113      -0.921 -10.872  67.401  1.00 98.92           N  
ATOM   1673  CA  ASP A 113      -1.825 -11.412  66.382  1.00 98.92           C  
ATOM   1674  C   ASP A 113      -1.579 -10.841  64.975  1.00 98.92           C  
ATOM   1675  O   ASP A 113      -1.953 -11.508  64.016  1.00 98.92           O  
ATOM   1676  CB  ASP A 113      -3.314 -11.338  66.794  1.00 98.92           C  
ATOM   1677  CG  ASP A 113      -3.691 -12.131  68.062  1.00 98.92           C  
ATOM   1678  OD1 ASP A 113      -2.924 -13.033  68.473  1.00 98.92           O  
ATOM   1679  OD2 ASP A 113      -4.821 -11.910  68.544  1.00 98.92           O1-
ATOM   1680  H   ASP A 113      -1.301 -10.155  68.004  1.00 98.92           H  
ATOM   1681  HA  ASP A 113      -1.592 -12.473  66.272  1.00 98.92           H  
ATOM   1682  HB3 ASP A 113      -3.940 -11.706  65.982  1.00 98.92           H  
ATOM   1683  HB2 ASP A 113      -3.590 -10.294  66.956  1.00 98.92           H  
ATOM   1684  N   VAL A 114      -0.891  -9.691  64.846  1.00 98.90           N  
ATOM   1685  CA  VAL A 114      -0.333  -9.224  63.571  1.00 98.90           C  
ATOM   1686  C   VAL A 114       0.821 -10.141  63.108  1.00 98.90           C  
ATOM   1687  O   VAL A 114       0.902 -10.433  61.917  1.00 98.90           O  
ATOM   1688  CB  VAL A 114       0.136  -7.735  63.632  1.00 98.90           C  
ATOM   1689  CG1 VAL A 114       1.010  -7.268  62.447  1.00 98.90           C  
ATOM   1690  CG2 VAL A 114      -1.069  -6.785  63.744  1.00 98.90           C  
ATOM   1691  H   VAL A 114      -0.644  -9.160  65.671  1.00 98.90           H  
ATOM   1692  HA  VAL A 114      -1.120  -9.293  62.817  1.00 98.90           H  
ATOM   1693  HB  VAL A 114       0.730  -7.603  64.536  1.00 98.90           H  
ATOM   1694 HG11 VAL A 114       1.216  -6.199  62.501  1.00 98.90           H  
ATOM   1695 HG12 VAL A 114       1.977  -7.767  62.427  1.00 98.90           H  
ATOM   1696 HG13 VAL A 114       0.516  -7.455  61.493  1.00 98.90           H  
ATOM   1697 HG21 VAL A 114      -0.755  -5.746  63.828  1.00 98.90           H  
ATOM   1698 HG22 VAL A 114      -1.709  -6.867  62.870  1.00 98.90           H  
ATOM   1699 HG23 VAL A 114      -1.693  -7.003  64.606  1.00 98.90           H  
ATOM   1700  N   MET A 115       1.641 -10.633  64.055  1.00 98.82           N  
ATOM   1701  CA  MET A 115       2.693 -11.618  63.796  1.00 98.82           C  
ATOM   1702  C   MET A 115       2.126 -12.997  63.403  1.00 98.82           C  
ATOM   1703  O   MET A 115       2.562 -13.560  62.400  1.00 98.82           O  
ATOM   1704  CB  MET A 115       3.619 -11.732  65.028  1.00 98.82           C  
ATOM   1705  CG  MET A 115       4.913 -12.513  64.761  1.00 98.82           C  
ATOM   1706  SD  MET A 115       5.850 -12.931  66.253  1.00 98.82           S  
ATOM   1707  CE  MET A 115       5.376 -14.675  66.408  1.00 98.82           C  
ATOM   1708  H   MET A 115       1.512 -10.357  65.019  1.00 98.82           H  
ATOM   1709  HA  MET A 115       3.289 -11.243  62.962  1.00 98.82           H  
ATOM   1710  HB3 MET A 115       3.099 -12.203  65.859  1.00 98.82           H  
ATOM   1711  HB2 MET A 115       3.887 -10.738  65.383  1.00 98.82           H  
ATOM   1712  HG3 MET A 115       5.555 -11.931  64.105  1.00 98.82           H  
ATOM   1713  HG2 MET A 115       4.709 -13.436  64.220  1.00 98.82           H  
ATOM   1714  HE1 MET A 115       5.940 -15.156  67.206  1.00 98.82           H  
ATOM   1715  HE2 MET A 115       4.313 -14.762  66.629  1.00 98.82           H  
ATOM   1716  HE3 MET A 115       5.587 -15.213  65.484  1.00 98.82           H  
ATOM   1717  N   LYS A 116       1.194 -13.519  64.219  1.00 98.54           N  
ATOM   1718  CA  LYS A 116       0.699 -14.895  64.135  1.00 98.54           C  
ATOM   1719  C   LYS A 116      -0.426 -15.113  63.108  1.00 98.54           C  
ATOM   1720  O   LYS A 116      -0.516 -16.219  62.576  1.00 98.54           O  
ATOM   1721  CB  LYS A 116       0.238 -15.359  65.534  1.00 98.54           C  
ATOM   1722  CG  LYS A 116       1.388 -15.534  66.542  1.00 98.54           C  
ATOM   1723  CD  LYS A 116       0.910 -16.122  67.879  1.00 98.54           C  
ATOM   1724  CE  LYS A 116       2.050 -16.276  68.901  1.00 98.54           C  
ATOM   1725  NZ  LYS A 116       1.586 -16.922  70.142  1.00 98.54           N1+
ATOM   1726  H   LYS A 116       0.897 -12.990  65.029  1.00 98.54           H  
ATOM   1727  HA  LYS A 116       1.530 -15.535  63.832  1.00 98.54           H  
ATOM   1728  HB3 LYS A 116      -0.266 -16.323  65.439  1.00 98.54           H  
ATOM   1729  HB2 LYS A 116      -0.508 -14.670  65.933  1.00 98.54           H  
ATOM   1730  HG3 LYS A 116       1.875 -14.576  66.721  1.00 98.54           H  
ATOM   1731  HG2 LYS A 116       2.150 -16.186  66.114  1.00 98.54           H  
ATOM   1732  HD3 LYS A 116       0.448 -17.093  67.692  1.00 98.54           H  
ATOM   1733  HD2 LYS A 116       0.126 -15.485  68.291  1.00 98.54           H  
ATOM   1734  HE3 LYS A 116       2.466 -15.300  69.146  1.00 98.54           H  
ATOM   1735  HE2 LYS A 116       2.860 -16.874  68.482  1.00 98.54           H  
ATOM   1736  HZ1 LYS A 116       0.834 -16.385  70.549  1.00 98.54           H  
ATOM   1737  HZ2 LYS A 116       1.257 -17.855  69.940  1.00 98.54           H  
ATOM   1738  HZ3 LYS A 116       2.343 -16.978  70.813  1.00 98.54           H  
ATOM   1739  N   ASN A 117      -1.275 -14.097  62.875  1.00 98.02           N  
ATOM   1740  CA  ASN A 117      -2.520 -14.222  62.099  1.00 98.02           C  
ATOM   1741  C   ASN A 117      -2.581 -13.243  60.910  1.00 98.02           C  
ATOM   1742  O   ASN A 117      -3.672 -13.015  60.386  1.00 98.02           O  
ATOM   1743  CB  ASN A 117      -3.766 -14.077  63.016  1.00 98.02           C  
ATOM   1744  CG  ASN A 117      -3.784 -15.050  64.199  1.00 98.02           C  
ATOM   1745  ND2 ASN A 117      -3.666 -14.533  65.422  1.00 98.02           N  
ATOM   1746  OD1 ASN A 117      -3.910 -16.257  64.009  1.00 98.02           O  
ATOM   1747  H   ASN A 117      -1.136 -13.208  63.338  1.00 98.02           H  
ATOM   1748  HA  ASN A 117      -2.581 -15.203  61.624  1.00 98.02           H  
ATOM   1749  HB3 ASN A 117      -4.672 -14.269  62.440  1.00 98.02           H  
ATOM   1750  HB2 ASN A 117      -3.864 -13.055  63.383  1.00 98.02           H  
ATOM   1751 HD22 ASN A 117      -3.682 -15.135  66.232  1.00 98.02           H  
ATOM   1752 HD21 ASN A 117      -3.571 -13.536  65.552  1.00 98.02           H  
ATOM   1753  N   SER A 118      -1.427 -12.717  60.465  1.00 95.86           N  
ATOM   1754  CA  SER A 118      -1.308 -11.950  59.222  1.00 95.86           C  
ATOM   1755  C   SER A 118       0.076 -12.160  58.593  1.00 95.86           C  
ATOM   1756  O   SER A 118       1.005 -12.613  59.262  1.00 95.86           O  
ATOM   1757  CB  SER A 118      -1.687 -10.461  59.448  1.00 95.86           C  
ATOM   1758  OG  SER A 118      -0.594  -9.601  59.703  1.00 95.86           O  
ATOM   1759  H   SER A 118      -0.557 -12.942  60.927  1.00 95.86           H  
ATOM   1760  HA  SER A 118      -2.026 -12.369  58.513  1.00 95.86           H  
ATOM   1761  HB3 SER A 118      -2.402 -10.357  60.258  1.00 95.86           H  
ATOM   1762  HB2 SER A 118      -2.184 -10.079  58.556  1.00 95.86           H  
ATOM   1763  HG  SER A 118      -0.151  -9.891  60.510  1.00 95.86           H  
ATOM   1764  N   ASN A 119       0.176 -11.784  57.309  1.00 93.50           N  
ATOM   1765  CA  ASN A 119       1.419 -11.783  56.530  1.00 93.50           C  
ATOM   1766  C   ASN A 119       2.114 -10.406  56.575  1.00 93.50           C  
ATOM   1767  O   ASN A 119       2.881 -10.101  55.663  1.00 93.50           O  
ATOM   1768  CB  ASN A 119       1.130 -12.219  55.069  1.00 93.50           C  
ATOM   1769  CG  ASN A 119       0.418 -13.570  54.953  1.00 93.50           C  
ATOM   1770  ND2 ASN A 119       1.123 -14.662  55.258  1.00 93.50           N  
ATOM   1771  OD1 ASN A 119      -0.754 -13.627  54.590  1.00 93.50           O  
ATOM   1772  H   ASN A 119      -0.638 -11.421  56.834  1.00 93.50           H  
ATOM   1773  HA  ASN A 119       2.137 -12.486  56.956  1.00 93.50           H  
ATOM   1774  HB3 ASN A 119       2.058 -12.284  54.499  1.00 93.50           H  
ATOM   1775  HB2 ASN A 119       0.518 -11.464  54.570  1.00 93.50           H  
ATOM   1776 HD22 ASN A 119       0.692 -15.573  55.195  1.00 93.50           H  
ATOM   1777 HD21 ASN A 119       2.084 -14.588  55.556  1.00 93.50           H  
ATOM   1778  N   HIS A 120       1.823  -9.594  57.610  1.00 96.95           N  
ATOM   1779  CA  HIS A 120       2.306  -8.224  57.788  1.00 96.95           C  
ATOM   1780  C   HIS A 120       3.017  -8.070  59.139  1.00 96.95           C  
ATOM   1781  O   HIS A 120       2.748  -8.834  60.067  1.00 96.95           O  
ATOM   1782  CB  HIS A 120       1.123  -7.239  57.665  1.00 96.95           C  
ATOM   1783  CG  HIS A 120       0.295  -7.390  56.409  1.00 96.95           C  
ATOM   1784  CD2 HIS A 120      -1.068  -7.439  56.212  1.00 96.95           C  
ATOM   1785  ND1 HIS A 120       0.857  -7.571  55.156  1.00 96.95           N  
ATOM   1786  CE1 HIS A 120      -0.148  -7.705  54.287  1.00 96.95           C  
ATOM   1787  NE2 HIS A 120      -1.346  -7.626  54.856  1.00 96.95           N  
ATOM   1788  H   HIS A 120       1.193  -9.923  58.329  1.00 96.95           H  
ATOM   1789  HA  HIS A 120       3.025  -7.982  57.010  1.00 96.95           H  
ATOM   1790  HB3 HIS A 120       1.493  -6.213  57.695  1.00 96.95           H  
ATOM   1791  HB2 HIS A 120       0.456  -7.342  58.522  1.00 96.95           H  
ATOM   1792  HD2 HIS A 120      -1.865  -7.362  56.936  1.00 96.95           H  
ATOM   1793  HD1 HIS A 120       1.846  -7.606  54.941  1.00 96.95           H  
ATOM   1794  HE1 HIS A 120      -0.002  -7.861  53.229  1.00 96.95           H  
ATOM   1795  N   VAL A 121       3.914  -7.073  59.214  1.00 98.59           N  
ATOM   1796  CA  VAL A 121       4.720  -6.762  60.399  1.00 98.59           C  
ATOM   1797  C   VAL A 121       4.276  -5.448  61.076  1.00 98.59           C  
ATOM   1798  O   VAL A 121       4.522  -5.299  62.271  1.00 98.59           O  
ATOM   1799  CB  VAL A 121       6.236  -6.697  60.036  1.00 98.59           C  
ATOM   1800  CG1 VAL A 121       7.166  -6.126  61.127  1.00 98.59           C  
ATOM   1801  CG2 VAL A 121       6.752  -8.090  59.635  1.00 98.59           C  
ATOM   1802  H   VAL A 121       4.084  -6.500  58.400  1.00 98.59           H  
ATOM   1803  HA  VAL A 121       4.596  -7.549  61.145  1.00 98.59           H  
ATOM   1804  HB  VAL A 121       6.343  -6.057  59.158  1.00 98.59           H  
ATOM   1805 HG11 VAL A 121       8.213  -6.273  60.862  1.00 98.59           H  
ATOM   1806 HG12 VAL A 121       7.022  -5.054  61.267  1.00 98.59           H  
ATOM   1807 HG13 VAL A 121       7.000  -6.617  62.086  1.00 98.59           H  
ATOM   1808 HG21 VAL A 121       7.774  -8.038  59.265  1.00 98.59           H  
ATOM   1809 HG22 VAL A 121       6.747  -8.776  60.481  1.00 98.59           H  
ATOM   1810 HG23 VAL A 121       6.144  -8.538  58.852  1.00 98.59           H  
ATOM   1811  N   LEU A 122       3.602  -4.542  60.346  1.00 98.85           N  
ATOM   1812  CA  LEU A 122       3.039  -3.311  60.902  1.00 98.85           C  
ATOM   1813  C   LEU A 122       1.741  -2.965  60.164  1.00 98.85           C  
ATOM   1814  O   LEU A 122       1.744  -2.848  58.939  1.00 98.85           O  
ATOM   1815  CB  LEU A 122       4.088  -2.169  60.866  1.00 98.85           C  
ATOM   1816  CG  LEU A 122       3.630  -0.780  61.388  1.00 98.85           C  
ATOM   1817  CD1 LEU A 122       3.182  -0.789  62.861  1.00 98.85           C  
ATOM   1818  CD2 LEU A 122       4.717   0.289  61.163  1.00 98.85           C  
ATOM   1819  H   LEU A 122       3.414  -4.713  59.369  1.00 98.85           H  
ATOM   1820  HA  LEU A 122       2.781  -3.501  61.944  1.00 98.85           H  
ATOM   1821  HB3 LEU A 122       4.430  -2.054  59.836  1.00 98.85           H  
ATOM   1822  HB2 LEU A 122       4.967  -2.479  61.433  1.00 98.85           H  
ATOM   1823  HG  LEU A 122       2.766  -0.472  60.800  1.00 98.85           H  
ATOM   1824 HD11 LEU A 122       2.746   0.172  63.136  1.00 98.85           H  
ATOM   1825 HD12 LEU A 122       2.424  -1.544  63.053  1.00 98.85           H  
ATOM   1826 HD13 LEU A 122       4.021  -0.972  63.531  1.00 98.85           H  
ATOM   1827 HD21 LEU A 122       4.306   1.153  60.641  1.00 98.85           H  
ATOM   1828 HD22 LEU A 122       5.139   0.651  62.101  1.00 98.85           H  
ATOM   1829 HD23 LEU A 122       5.545  -0.091  60.564  1.00 98.85           H  
ATOM   1830  N   LEU A 123       0.675  -2.779  60.954  1.00 98.82           N  
ATOM   1831  CA  LEU A 123      -0.628  -2.251  60.549  1.00 98.82           C  
ATOM   1832  C   LEU A 123      -0.858  -0.947  61.336  1.00 98.82           C  
ATOM   1833  O   LEU A 123      -0.268  -0.790  62.404  1.00 98.82           O  
ATOM   1834  CB  LEU A 123      -1.711  -3.307  60.882  1.00 98.82           C  
ATOM   1835  CG  LEU A 123      -1.552  -4.661  60.145  1.00 98.82           C  
ATOM   1836  CD1 LEU A 123      -2.668  -5.648  60.537  1.00 98.82           C  
ATOM   1837  CD2 LEU A 123      -1.440  -4.517  58.615  1.00 98.82           C  
ATOM   1838  H   LEU A 123       0.786  -2.904  61.951  1.00 98.82           H  
ATOM   1839  HA  LEU A 123      -0.639  -2.011  59.486  1.00 98.82           H  
ATOM   1840  HB3 LEU A 123      -2.694  -2.896  60.659  1.00 98.82           H  
ATOM   1841  HB2 LEU A 123      -1.712  -3.491  61.958  1.00 98.82           H  
ATOM   1842  HG  LEU A 123      -0.620  -5.109  60.492  1.00 98.82           H  
ATOM   1843 HD11 LEU A 123      -2.261  -6.646  60.705  1.00 98.82           H  
ATOM   1844 HD12 LEU A 123      -3.183  -5.342  61.449  1.00 98.82           H  
ATOM   1845 HD13 LEU A 123      -3.428  -5.749  59.764  1.00 98.82           H  
ATOM   1846 HD21 LEU A 123      -1.965  -5.310  58.086  1.00 98.82           H  
ATOM   1847 HD22 LEU A 123      -1.849  -3.572  58.262  1.00 98.82           H  
ATOM   1848 HD23 LEU A 123      -0.399  -4.568  58.298  1.00 98.82           H  
ATOM   1849  N   ILE A 124      -1.687  -0.020  60.823  1.00 98.76           N  
ATOM   1850  CA  ILE A 124      -1.898   1.277  61.483  1.00 98.76           C  
ATOM   1851  C   ILE A 124      -3.357   1.766  61.452  1.00 98.76           C  
ATOM   1852  O   ILE A 124      -4.115   1.409  60.549  1.00 98.76           O  
ATOM   1853  CB  ILE A 124      -0.981   2.404  60.911  1.00 98.76           C  
ATOM   1854  CG1 ILE A 124      -1.216   2.776  59.425  1.00 98.76           C  
ATOM   1855  CG2 ILE A 124       0.509   2.135  61.193  1.00 98.76           C  
ATOM   1856  CD1 ILE A 124      -0.799   4.203  59.055  1.00 98.76           C  
ATOM   1857  H   ILE A 124      -2.159  -0.170  59.942  1.00 98.76           H  
ATOM   1858  HA  ILE A 124      -1.671   1.170  62.544  1.00 98.76           H  
ATOM   1859  HB  ILE A 124      -1.226   3.294  61.486  1.00 98.76           H  
ATOM   1860 HG13 ILE A 124      -2.259   2.652  59.138  1.00 98.76           H  
ATOM   1861 HG12 ILE A 124      -0.656   2.097  58.795  1.00 98.76           H  
ATOM   1862 HG21 ILE A 124       1.124   3.011  60.993  1.00 98.76           H  
ATOM   1863 HG22 ILE A 124       0.664   1.858  62.235  1.00 98.76           H  
ATOM   1864 HG23 ILE A 124       0.890   1.316  60.583  1.00 98.76           H  
ATOM   1865 HD11 ILE A 124      -0.830   4.342  57.975  1.00 98.76           H  
ATOM   1866 HD12 ILE A 124      -1.474   4.935  59.498  1.00 98.76           H  
ATOM   1867 HD13 ILE A 124       0.217   4.423  59.380  1.00 98.76           H  
ATOM   1868  N   GLY A 125      -3.679   2.616  62.447  1.00 97.46           N  
ATOM   1869  CA  GLY A 125      -4.914   3.388  62.589  1.00 97.46           C  
ATOM   1870  C   GLY A 125      -6.164   2.503  62.643  1.00 97.46           C  
ATOM   1871  O   GLY A 125      -6.164   1.444  63.271  1.00 97.46           O  
ATOM   1872  H   GLY A 125      -2.971   2.804  63.147  1.00 97.46           H  
ATOM   1873  HA3 GLY A 125      -4.982   4.099  61.764  1.00 97.46           H  
ATOM   1874  HA2 GLY A 125      -4.858   3.970  63.509  1.00 97.46           H  
ATOM   1875  N   ASP A 126      -7.228   2.967  61.966  1.00 97.02           N  
ATOM   1876  CA  ASP A 126      -8.514   2.278  61.782  1.00 97.02           C  
ATOM   1877  C   ASP A 126      -8.402   0.934  61.040  1.00 97.02           C  
ATOM   1878  O   ASP A 126      -9.294   0.102  61.184  1.00 97.02           O  
ATOM   1879  CB  ASP A 126      -9.562   3.155  61.046  1.00 97.02           C  
ATOM   1880  CG  ASP A 126      -9.825   4.552  61.634  1.00 97.02           C  
ATOM   1881  OD1 ASP A 126      -9.598   4.741  62.850  1.00 97.02           O  
ATOM   1882  OD2 ASP A 126     -10.374   5.384  60.879  1.00 97.02           O1-
ATOM   1883  H   ASP A 126      -7.160   3.867  61.514  1.00 97.02           H  
ATOM   1884  HA  ASP A 126      -8.897   2.053  62.779  1.00 97.02           H  
ATOM   1885  HB3 ASP A 126     -10.522   2.636  61.027  1.00 97.02           H  
ATOM   1886  HB2 ASP A 126      -9.252   3.287  60.006  1.00 97.02           H  
ATOM   1887  N   GLY A 127      -7.316   0.741  60.274  1.00 97.52           N  
ATOM   1888  CA  GLY A 127      -7.023  -0.498  59.568  1.00 97.52           C  
ATOM   1889  C   GLY A 127      -6.512  -1.580  60.535  1.00 97.52           C  
ATOM   1890  O   GLY A 127      -6.871  -2.746  60.380  1.00 97.52           O  
ATOM   1891  H   GLY A 127      -6.624   1.474  60.213  1.00 97.52           H  
ATOM   1892  HA3 GLY A 127      -6.256  -0.267  58.833  1.00 97.52           H  
ATOM   1893  HA2 GLY A 127      -7.898  -0.848  59.020  1.00 97.52           H  
ATOM   1894  N   ALA A 128      -5.707  -1.203  61.544  1.00 98.60           N  
ATOM   1895  CA  ALA A 128      -5.278  -2.095  62.624  1.00 98.60           C  
ATOM   1896  C   ALA A 128      -6.440  -2.498  63.549  1.00 98.60           C  
ATOM   1897  O   ALA A 128      -6.457  -3.638  64.014  1.00 98.60           O  
ATOM   1898  CB  ALA A 128      -4.136  -1.445  63.414  1.00 98.60           C  
ATOM   1899  H   ALA A 128      -5.432  -0.233  61.627  1.00 98.60           H  
ATOM   1900  HA  ALA A 128      -4.888  -3.010  62.172  1.00 98.60           H  
ATOM   1901  HB1 ALA A 128      -3.872  -2.035  64.292  1.00 98.60           H  
ATOM   1902  HB2 ALA A 128      -3.241  -1.363  62.802  1.00 98.60           H  
ATOM   1903  HB3 ALA A 128      -4.395  -0.442  63.749  1.00 98.60           H  
ATOM   1904  N   GLU A 129      -7.409  -1.585  63.749  1.00 98.48           N  
ATOM   1905  CA  GLU A 129      -8.671  -1.857  64.437  1.00 98.48           C  
ATOM   1906  C   GLU A 129      -9.599  -2.784  63.635  1.00 98.48           C  
ATOM   1907  O   GLU A 129     -10.192  -3.675  64.234  1.00 98.48           O  
ATOM   1908  CB  GLU A 129      -9.403  -0.547  64.777  1.00 98.48           C  
ATOM   1909  CG  GLU A 129      -8.632   0.384  65.733  1.00 98.48           C  
ATOM   1910  CD  GLU A 129      -9.399   1.645  66.165  1.00 98.48           C  
ATOM   1911  OE1 GLU A 129      -8.769   2.454  66.876  1.00 98.48           O  
ATOM   1912  OE2 GLU A 129     -10.591   1.802  65.815  1.00 98.48           O1-
ATOM   1913  H   GLU A 129      -7.311  -0.663  63.346  1.00 98.48           H  
ATOM   1914  HA  GLU A 129      -8.437  -2.361  65.377  1.00 98.48           H  
ATOM   1915  HB3 GLU A 129     -10.363  -0.798  65.225  1.00 98.48           H  
ATOM   1916  HB2 GLU A 129      -9.634  -0.008  63.858  1.00 98.48           H  
ATOM   1917  HG3 GLU A 129      -7.695   0.696  65.272  1.00 98.48           H  
ATOM   1918  HG2 GLU A 129      -8.360  -0.169  66.633  1.00 98.48           H  
ATOM   1919  N   GLU A 130      -9.684  -2.589  62.305  1.00 98.28           N  
ATOM   1920  CA  GLU A 130     -10.422  -3.439  61.361  1.00 98.28           C  
ATOM   1921  C   GLU A 130      -9.953  -4.904  61.400  1.00 98.28           C  
ATOM   1922  O   GLU A 130     -10.790  -5.801  61.478  1.00 98.28           O  
ATOM   1923  CB  GLU A 130     -10.333  -2.816  59.948  1.00 98.28           C  
ATOM   1924  CG  GLU A 130     -10.924  -3.638  58.774  1.00 98.28           C  
ATOM   1925  CD  GLU A 130     -10.721  -3.013  57.379  1.00 98.28           C  
ATOM   1926  OE1 GLU A 130     -11.335  -3.544  56.428  1.00 98.28           O  
ATOM   1927  OE2 GLU A 130      -9.961  -2.025  57.254  1.00 98.28           O1-
ATOM   1928  H   GLU A 130      -9.193  -1.807  61.893  1.00 98.28           H  
ATOM   1929  HA  GLU A 130     -11.470  -3.428  61.666  1.00 98.28           H  
ATOM   1930  HB3 GLU A 130      -9.290  -2.598  59.737  1.00 98.28           H  
ATOM   1931  HB2 GLU A 130     -10.837  -1.848  59.972  1.00 98.28           H  
ATOM   1932  HG3 GLU A 130     -11.991  -3.790  58.943  1.00 98.28           H  
ATOM   1933  HG2 GLU A 130     -10.476  -4.631  58.740  1.00 98.28           H  
ATOM   1934  N   PHE A 131      -8.624  -5.096  61.427  1.00 98.60           N  
ATOM   1935  CA  PHE A 131      -7.966  -6.384  61.633  1.00 98.60           C  
ATOM   1936  C   PHE A 131      -8.287  -7.033  62.993  1.00 98.60           C  
ATOM   1937  O   PHE A 131      -8.525  -8.239  63.035  1.00 98.60           O  
ATOM   1938  CB  PHE A 131      -6.451  -6.218  61.389  1.00 98.60           C  
ATOM   1939  CG  PHE A 131      -5.606  -7.453  61.629  1.00 98.60           C  
ATOM   1940  CD1 PHE A 131      -4.806  -7.563  62.786  1.00 98.60           C  
ATOM   1941  CD2 PHE A 131      -5.717  -8.556  60.756  1.00 98.60           C  
ATOM   1942  CE1 PHE A 131      -4.105  -8.735  63.030  1.00 98.60           C  
ATOM   1943  CE2 PHE A 131      -5.020  -9.724  61.027  1.00 98.60           C  
ATOM   1944  CZ  PHE A 131      -4.216  -9.809  62.156  1.00 98.60           C  
ATOM   1945  H   PHE A 131      -8.013  -4.294  61.351  1.00 98.60           H  
ATOM   1946  HA  PHE A 131      -8.348  -7.059  60.865  1.00 98.60           H  
ATOM   1947  HB3 PHE A 131      -6.056  -5.392  61.982  1.00 98.60           H  
ATOM   1948  HB2 PHE A 131      -6.297  -5.930  60.353  1.00 98.60           H  
ATOM   1949  HD1 PHE A 131      -4.736  -6.740  63.482  1.00 98.60           H  
ATOM   1950  HD2 PHE A 131      -6.353  -8.499  59.884  1.00 98.60           H  
ATOM   1951  HE1 PHE A 131      -3.490  -8.817  63.913  1.00 98.60           H  
ATOM   1952  HE2 PHE A 131      -5.106 -10.570  60.362  1.00 98.60           H  
ATOM   1953  HZ  PHE A 131      -3.683 -10.725  62.356  1.00 98.60           H  
ATOM   1954  N   ALA A 132      -8.328  -6.218  64.063  1.00 98.80           N  
ATOM   1955  CA  ALA A 132      -8.683  -6.638  65.421  1.00 98.80           C  
ATOM   1956  C   ALA A 132     -10.130  -7.140  65.525  1.00 98.80           C  
ATOM   1957  O   ALA A 132     -10.359  -8.190  66.118  1.00 98.80           O  
ATOM   1958  CB  ALA A 132      -8.457  -5.471  66.400  1.00 98.80           C  
ATOM   1959  H   ALA A 132      -8.122  -5.236  63.943  1.00 98.80           H  
ATOM   1960  HA  ALA A 132      -8.011  -7.453  65.694  1.00 98.80           H  
ATOM   1961  HB1 ALA A 132      -8.275  -5.840  67.410  1.00 98.80           H  
ATOM   1962  HB2 ALA A 132      -7.599  -4.871  66.107  1.00 98.80           H  
ATOM   1963  HB3 ALA A 132      -9.310  -4.794  66.451  1.00 98.80           H  
ATOM   1964  N   PHE A 133     -11.079  -6.389  64.945  1.00 98.43           N  
ATOM   1965  CA  PHE A 133     -12.511  -6.680  65.025  1.00 98.43           C  
ATOM   1966  C   PHE A 133     -12.924  -7.892  64.167  1.00 98.43           C  
ATOM   1967  O   PHE A 133     -13.885  -8.566  64.535  1.00 98.43           O  
ATOM   1968  CB  PHE A 133     -13.317  -5.408  64.679  1.00 98.43           C  
ATOM   1969  CG  PHE A 133     -12.978  -4.153  65.481  1.00 98.43           C  
ATOM   1970  CD1 PHE A 133     -12.566  -4.217  66.834  1.00 98.43           C  
ATOM   1971  CD2 PHE A 133     -13.191  -2.882  64.904  1.00 98.43           C  
ATOM   1972  CE1 PHE A 133     -12.274  -3.055  67.535  1.00 98.43           C  
ATOM   1973  CE2 PHE A 133     -12.900  -1.730  65.623  1.00 98.43           C  
ATOM   1974  CZ  PHE A 133     -12.423  -1.817  66.924  1.00 98.43           C  
ATOM   1975  H   PHE A 133     -10.820  -5.527  64.482  1.00 98.43           H  
ATOM   1976  HA  PHE A 133     -12.740  -6.953  66.057  1.00 98.43           H  
ATOM   1977  HB3 PHE A 133     -14.383  -5.606  64.796  1.00 98.43           H  
ATOM   1978  HB2 PHE A 133     -13.167  -5.176  63.623  1.00 98.43           H  
ATOM   1979  HD1 PHE A 133     -12.437  -5.166  67.329  1.00 98.43           H  
ATOM   1980  HD2 PHE A 133     -13.550  -2.800  63.888  1.00 98.43           H  
ATOM   1981  HE1 PHE A 133     -11.929  -3.114  68.557  1.00 98.43           H  
ATOM   1982  HE2 PHE A 133     -13.033  -0.760  65.165  1.00 98.43           H  
ATOM   1983  HZ  PHE A 133     -12.185  -0.917  67.471  1.00 98.43           H  
ATOM   1984  N   GLU A 134     -12.155  -8.198  63.103  1.00 97.94           N  
ATOM   1985  CA  GLU A 134     -12.257  -9.451  62.344  1.00 97.94           C  
ATOM   1986  C   GLU A 134     -11.718 -10.675  63.111  1.00 97.94           C  
ATOM   1987  O   GLU A 134     -12.251 -11.767  62.917  1.00 97.94           O  
ATOM   1988  CB  GLU A 134     -11.568  -9.313  60.973  1.00 97.94           C  
ATOM   1989  CG  GLU A 134     -12.335  -8.397  59.990  1.00 97.94           C  
ATOM   1990  CD  GLU A 134     -11.698  -8.250  58.597  1.00 97.94           C  
ATOM   1991  OE1 GLU A 134     -12.158  -7.349  57.862  1.00 97.94           O  
ATOM   1992  OE2 GLU A 134     -10.780  -9.031  58.262  1.00 97.94           O1-
ATOM   1993  H   GLU A 134     -11.394  -7.585  62.845  1.00 97.94           H  
ATOM   1994  HA  GLU A 134     -13.316  -9.644  62.161  1.00 97.94           H  
ATOM   1995  HB3 GLU A 134     -11.447 -10.303  60.529  1.00 97.94           H  
ATOM   1996  HB2 GLU A 134     -10.559  -8.920  61.114  1.00 97.94           H  
ATOM   1997  HG3 GLU A 134     -12.465  -7.407  60.424  1.00 97.94           H  
ATOM   1998  HG2 GLU A 134     -13.341  -8.794  59.848  1.00 97.94           H  
ATOM   1999  N   LEU A 135     -10.720 -10.477  63.993  1.00 98.25           N  
ATOM   2000  CA  LEU A 135     -10.224 -11.497  64.929  1.00 98.25           C  
ATOM   2001  C   LEU A 135     -11.130 -11.681  66.166  1.00 98.25           C  
ATOM   2002  O   LEU A 135     -10.899 -12.622  66.925  1.00 98.25           O  
ATOM   2003  CB  LEU A 135      -8.780 -11.160  65.368  1.00 98.25           C  
ATOM   2004  CG  LEU A 135      -7.711 -11.298  64.267  1.00 98.25           C  
ATOM   2005  CD1 LEU A 135      -6.395 -10.652  64.736  1.00 98.25           C  
ATOM   2006  CD2 LEU A 135      -7.512 -12.762  63.815  1.00 98.25           C  
ATOM   2007  H   LEU A 135     -10.318  -9.554  64.089  1.00 98.25           H  
ATOM   2008  HA  LEU A 135     -10.216 -12.459  64.415  1.00 98.25           H  
ATOM   2009  HB3 LEU A 135      -8.483 -11.794  66.206  1.00 98.25           H  
ATOM   2010  HB2 LEU A 135      -8.757 -10.143  65.755  1.00 98.25           H  
ATOM   2011  HG  LEU A 135      -8.042 -10.743  63.390  1.00 98.25           H  
ATOM   2012 HD11 LEU A 135      -5.516 -11.153  64.333  1.00 98.25           H  
ATOM   2013 HD12 LEU A 135      -6.352  -9.612  64.413  1.00 98.25           H  
ATOM   2014 HD13 LEU A 135      -6.303 -10.654  65.823  1.00 98.25           H  
ATOM   2015 HD21 LEU A 135      -6.480 -13.097  63.918  1.00 98.25           H  
ATOM   2016 HD22 LEU A 135      -8.121 -13.457  64.392  1.00 98.25           H  
ATOM   2017 HD23 LEU A 135      -7.786 -12.883  62.767  1.00 98.25           H  
ATOM   2018  N   GLY A 136     -12.145 -10.817  66.341  1.00 98.18           N  
ATOM   2019  CA  GLY A 136     -13.150 -10.945  67.394  1.00 98.18           C  
ATOM   2020  C   GLY A 136     -12.807 -10.137  68.653  1.00 98.18           C  
ATOM   2021  O   GLY A 136     -13.388 -10.419  69.701  1.00 98.18           O  
ATOM   2022  H   GLY A 136     -12.275 -10.070  65.674  1.00 98.18           H  
ATOM   2023  HA3 GLY A 136     -13.313 -11.991  67.661  1.00 98.18           H  
ATOM   2024  HA2 GLY A 136     -14.097 -10.576  67.001  1.00 98.18           H  
ATOM   2025  N   TYR A 137     -11.905  -9.137  68.575  1.00 98.52           N  
ATOM   2026  CA  TYR A 137     -11.657  -8.178  69.660  1.00 98.52           C  
ATOM   2027  C   TYR A 137     -12.892  -7.302  69.912  1.00 98.52           C  
ATOM   2028  O   TYR A 137     -13.513  -6.829  68.959  1.00 98.52           O  
ATOM   2029  CB  TYR A 137     -10.446  -7.271  69.343  1.00 98.52           C  
ATOM   2030  CG  TYR A 137      -9.082  -7.897  69.579  1.00 98.52           C  
ATOM   2031  CD1 TYR A 137      -8.241  -7.388  70.593  1.00 98.52           C  
ATOM   2032  CD2 TYR A 137      -8.647  -8.989  68.799  1.00 98.52           C  
ATOM   2033  CE1 TYR A 137      -6.986  -7.977  70.837  1.00 98.52           C  
ATOM   2034  CE2 TYR A 137      -7.394  -9.577  69.040  1.00 98.52           C  
ATOM   2035  CZ  TYR A 137      -6.570  -9.080  70.067  1.00 98.52           C  
ATOM   2036  OH  TYR A 137      -5.377  -9.677  70.328  1.00 98.52           O  
ATOM   2037  H   TYR A 137     -11.442  -8.948  67.696  1.00 98.52           H  
ATOM   2038  HA  TYR A 137     -11.435  -8.746  70.566  1.00 98.52           H  
ATOM   2039  HB3 TYR A 137     -10.491  -6.387  69.982  1.00 98.52           H  
ATOM   2040  HB2 TYR A 137     -10.509  -6.876  68.332  1.00 98.52           H  
ATOM   2041  HD1 TYR A 137      -8.559  -6.552  71.199  1.00 98.52           H  
ATOM   2042  HD2 TYR A 137      -9.275  -9.399  68.025  1.00 98.52           H  
ATOM   2043  HE1 TYR A 137      -6.351  -7.593  71.622  1.00 98.52           H  
ATOM   2044  HE2 TYR A 137      -7.081 -10.420  68.443  1.00 98.52           H  
ATOM   2045  HH  TYR A 137      -5.190 -10.417  69.737  1.00 98.52           H  
ATOM   2046  N   GLU A 138     -13.193  -7.082  71.200  1.00 97.92           N  
ATOM   2047  CA  GLU A 138     -14.241  -6.170  71.649  1.00 97.92           C  
ATOM   2048  C   GLU A 138     -13.820  -4.709  71.429  1.00 97.92           C  
ATOM   2049  O   GLU A 138     -12.686  -4.347  71.750  1.00 97.92           O  
ATOM   2050  CB  GLU A 138     -14.549  -6.428  73.138  1.00 97.92           C  
ATOM   2051  CG  GLU A 138     -15.109  -7.843  73.415  1.00 97.92           C  
ATOM   2052  CD  GLU A 138     -15.482  -8.136  74.880  1.00 97.92           C  
ATOM   2053  OE1 GLU A 138     -16.084  -9.212  75.091  1.00 97.92           O  
ATOM   2054  OE2 GLU A 138     -15.170  -7.310  75.768  1.00 97.92           O1-
ATOM   2055  H   GLU A 138     -12.640  -7.512  71.927  1.00 97.92           H  
ATOM   2056  HA  GLU A 138     -15.145  -6.369  71.070  1.00 97.92           H  
ATOM   2057  HB3 GLU A 138     -15.264  -5.682  73.489  1.00 97.92           H  
ATOM   2058  HB2 GLU A 138     -13.641  -6.274  73.725  1.00 97.92           H  
ATOM   2059  HG3 GLU A 138     -14.383  -8.596  73.104  1.00 97.92           H  
ATOM   2060  HG2 GLU A 138     -15.995  -8.000  72.798  1.00 97.92           H  
ATOM   2061  N   TYR A 139     -14.763  -3.897  70.919  1.00 97.67           N  
ATOM   2062  CA  TYR A 139     -14.618  -2.446  70.812  1.00 97.67           C  
ATOM   2063  C   TYR A 139     -14.613  -1.835  72.220  1.00 97.67           C  
ATOM   2064  O   TYR A 139     -15.623  -1.916  72.921  1.00 97.67           O  
ATOM   2065  CB  TYR A 139     -15.747  -1.866  69.933  1.00 97.67           C  
ATOM   2066  CG  TYR A 139     -15.638  -0.372  69.664  1.00 97.67           C  
ATOM   2067  CD1 TYR A 139     -16.159   0.569  70.579  1.00 97.67           C  
ATOM   2068  CD2 TYR A 139     -15.000   0.084  68.492  1.00 97.67           C  
ATOM   2069  CE1 TYR A 139     -16.025   1.948  70.330  1.00 97.67           C  
ATOM   2070  CE2 TYR A 139     -14.866   1.463  68.241  1.00 97.67           C  
ATOM   2071  CZ  TYR A 139     -15.381   2.396  69.162  1.00 97.67           C  
ATOM   2072  OH  TYR A 139     -15.263   3.733  68.922  1.00 97.67           O  
ATOM   2073  H   TYR A 139     -15.669  -4.272  70.680  1.00 97.67           H  
ATOM   2074  HA  TYR A 139     -13.666  -2.233  70.321  1.00 97.67           H  
ATOM   2075  HB3 TYR A 139     -16.721  -2.070  70.382  1.00 97.67           H  
ATOM   2076  HB2 TYR A 139     -15.752  -2.382  68.972  1.00 97.67           H  
ATOM   2077  HD1 TYR A 139     -16.657   0.240  71.480  1.00 97.67           H  
ATOM   2078  HD2 TYR A 139     -14.615  -0.626  67.778  1.00 97.67           H  
ATOM   2079  HE1 TYR A 139     -16.419   2.664  71.034  1.00 97.67           H  
ATOM   2080  HE2 TYR A 139     -14.370   1.798  67.343  1.00 97.67           H  
ATOM   2081  HH  TYR A 139     -14.767   3.932  68.125  1.00 97.67           H  
ATOM   2082  N   THR A 140     -13.464  -1.266  72.604  1.00 98.00           N  
ATOM   2083  CA  THR A 140     -13.251  -0.686  73.923  1.00 98.00           C  
ATOM   2084  C   THR A 140     -13.405   0.840  73.827  1.00 98.00           C  
ATOM   2085  O   THR A 140     -12.716   1.471  73.027  1.00 98.00           O  
ATOM   2086  CB  THR A 140     -11.835  -1.027  74.449  1.00 98.00           C  
ATOM   2087  CG2 THR A 140     -11.565  -0.556  75.887  1.00 98.00           C  
ATOM   2088  OG1 THR A 140     -11.670  -2.432  74.430  1.00 98.00           O  
ATOM   2089  H   THR A 140     -12.680  -1.229  71.966  1.00 98.00           H  
ATOM   2090  HA  THR A 140     -13.980  -1.076  74.637  1.00 98.00           H  
ATOM   2091  HB  THR A 140     -11.077  -0.604  73.789  1.00 98.00           H  
ATOM   2092 HG21 THR A 140     -10.583  -0.886  76.228  1.00 98.00           H  
ATOM   2093 HG22 THR A 140     -11.590   0.529  75.967  1.00 98.00           H  
ATOM   2094 HG23 THR A 140     -12.305  -0.956  76.582  1.00 98.00           H  
ATOM   2095  HG1 THR A 140     -11.853  -2.749  73.540  1.00 98.00           H  
ATOM   2096  N   GLU A 141     -14.326   1.397  74.628  1.00 97.39           N  
ATOM   2097  CA  GLU A 141     -14.627   2.829  74.674  1.00 97.39           C  
ATOM   2098  C   GLU A 141     -13.470   3.660  75.253  1.00 97.39           C  
ATOM   2099  O   GLU A 141     -12.678   3.147  76.045  1.00 97.39           O  
ATOM   2100  CB  GLU A 141     -15.916   3.049  75.501  1.00 97.39           C  
ATOM   2101  CG  GLU A 141     -17.196   2.430  74.886  1.00 97.39           C  
ATOM   2102  CD  GLU A 141     -17.725   3.096  73.602  1.00 97.39           C  
ATOM   2103  OE1 GLU A 141     -18.605   2.465  72.975  1.00 97.39           O  
ATOM   2104  OE2 GLU A 141     -17.270   4.210  73.257  1.00 97.39           O1-
ATOM   2105  H   GLU A 141     -14.870   0.812  75.245  1.00 97.39           H  
ATOM   2106  HA  GLU A 141     -14.789   3.166  73.649  1.00 97.39           H  
ATOM   2107  HB3 GLU A 141     -16.075   4.113  75.686  1.00 97.39           H  
ATOM   2108  HB2 GLU A 141     -15.774   2.614  76.492  1.00 97.39           H  
ATOM   2109  HG3 GLU A 141     -17.994   2.485  75.627  1.00 97.39           H  
ATOM   2110  HG2 GLU A 141     -17.040   1.367  74.697  1.00 97.39           H  
ATOM   2111  N   GLN A 142     -13.432   4.949  74.873  1.00 96.28           N  
ATOM   2112  CA  GLN A 142     -12.467   5.943  75.360  1.00 96.28           C  
ATOM   2113  C   GLN A 142     -12.483   6.170  76.882  1.00 96.28           C  
ATOM   2114  O   GLN A 142     -11.442   6.512  77.439  1.00 96.28           O  
ATOM   2115  CB  GLN A 142     -12.651   7.272  74.593  1.00 96.28           C  
ATOM   2116  CG  GLN A 142     -12.178   7.236  73.123  1.00 96.28           C  
ATOM   2117  CD  GLN A 142     -10.675   6.985  72.960  1.00 96.28           C  
ATOM   2118  NE2 GLN A 142     -10.293   6.293  71.889  1.00 96.28           N  
ATOM   2119  OE1 GLN A 142      -9.863   7.423  73.772  1.00 96.28           O  
ATOM   2120  H   GLN A 142     -14.128   5.291  74.225  1.00 96.28           H  
ATOM   2121  HA  GLN A 142     -11.478   5.554  75.135  1.00 96.28           H  
ATOM   2122  HB3 GLN A 142     -12.120   8.077  75.107  1.00 96.28           H  
ATOM   2123  HB2 GLN A 142     -13.703   7.560  74.619  1.00 96.28           H  
ATOM   2124  HG3 GLN A 142     -12.412   8.187  72.645  1.00 96.28           H  
ATOM   2125  HG2 GLN A 142     -12.736   6.475  72.576  1.00 96.28           H  
ATOM   2126 HE22 GLN A 142      -9.316   6.083  71.743  1.00 96.28           H  
ATOM   2127 HE21 GLN A 142     -10.978   5.952  71.225  1.00 96.28           H  
ATOM   2128  N   ASP A 143     -13.643   5.936  77.521  1.00 96.06           N  
ATOM   2129  CA  ASP A 143     -13.868   6.059  78.965  1.00 96.06           C  
ATOM   2130  C   ASP A 143     -13.101   5.021  79.807  1.00 96.06           C  
ATOM   2131  O   ASP A 143     -12.791   5.321  80.960  1.00 96.06           O  
ATOM   2132  CB  ASP A 143     -15.371   6.030  79.348  1.00 96.06           C  
ATOM   2133  CG  ASP A 143     -16.294   7.038  78.634  1.00 96.06           C  
ATOM   2134  OD1 ASP A 143     -15.792   8.041  78.077  1.00 96.06           O  
ATOM   2135  OD2 ASP A 143     -17.523   6.839  78.751  1.00 96.06           O1-
ATOM   2136  H   ASP A 143     -14.452   5.675  76.976  1.00 96.06           H  
ATOM   2137  HA  ASP A 143     -13.477   7.035  79.257  1.00 96.06           H  
ATOM   2138  HB3 ASP A 143     -15.474   6.211  80.419  1.00 96.06           H  
ATOM   2139  HB2 ASP A 143     -15.767   5.031  79.156  1.00 96.06           H  
ATOM   2140  N   TYR A 144     -12.778   3.846  79.231  1.00 97.26           N  
ATOM   2141  CA  TYR A 144     -11.902   2.847  79.855  1.00 97.26           C  
ATOM   2142  C   TYR A 144     -10.458   3.362  79.979  1.00 97.26           C  
ATOM   2143  O   TYR A 144      -9.873   3.261  81.056  1.00 97.26           O  
ATOM   2144  CB  TYR A 144     -11.975   1.508  79.085  1.00 97.26           C  
ATOM   2145  CG  TYR A 144     -11.002   0.434  79.556  1.00 97.26           C  
ATOM   2146  CD1 TYR A 144      -9.782   0.233  78.876  1.00 97.26           C  
ATOM   2147  CD2 TYR A 144     -11.295  -0.339  80.699  1.00 97.26           C  
ATOM   2148  CE1 TYR A 144      -8.852  -0.715  79.344  1.00 97.26           C  
ATOM   2149  CE2 TYR A 144     -10.369  -1.294  81.163  1.00 97.26           C  
ATOM   2150  CZ  TYR A 144      -9.144  -1.478  80.492  1.00 97.26           C  
ATOM   2151  OH  TYR A 144      -8.242  -2.385  80.967  1.00 97.26           O  
ATOM   2152  H   TYR A 144     -13.059   3.665  78.277  1.00 97.26           H  
ATOM   2153  HA  TYR A 144     -12.275   2.666  80.865  1.00 97.26           H  
ATOM   2154  HB3 TYR A 144     -11.780   1.689  78.028  1.00 97.26           H  
ATOM   2155  HB2 TYR A 144     -12.989   1.108  79.133  1.00 97.26           H  
ATOM   2156  HD1 TYR A 144      -9.552   0.825  78.004  1.00 97.26           H  
ATOM   2157  HD2 TYR A 144     -12.224  -0.190  81.230  1.00 97.26           H  
ATOM   2158  HE1 TYR A 144      -7.914  -0.844  78.824  1.00 97.26           H  
ATOM   2159  HE2 TYR A 144     -10.594  -1.876  82.045  1.00 97.26           H  
ATOM   2160  HH  TYR A 144      -7.454  -2.480  80.424  1.00 97.26           H  
ATOM   2161  N   PHE A 145      -9.933   3.916  78.872  1.00 96.95           N  
ATOM   2162  CA  PHE A 145      -8.573   4.447  78.767  1.00 96.95           C  
ATOM   2163  C   PHE A 145      -8.386   5.807  79.462  1.00 96.95           C  
ATOM   2164  O   PHE A 145      -7.244   6.208  79.686  1.00 96.95           O  
ATOM   2165  CB  PHE A 145      -8.183   4.568  77.283  1.00 96.95           C  
ATOM   2166  CG  PHE A 145      -8.337   3.306  76.457  1.00 96.95           C  
ATOM   2167  CD1 PHE A 145      -7.510   2.190  76.690  1.00 96.95           C  
ATOM   2168  CD2 PHE A 145      -9.358   3.210  75.491  1.00 96.95           C  
ATOM   2169  CE1 PHE A 145      -7.674   1.033  75.944  1.00 96.95           C  
ATOM   2170  CE2 PHE A 145      -9.514   2.045  74.759  1.00 96.95           C  
ATOM   2171  CZ  PHE A 145      -8.673   0.964  74.982  1.00 96.95           C  
ATOM   2172  H   PHE A 145     -10.493   3.972  78.033  1.00 96.95           H  
ATOM   2173  HA  PHE A 145      -7.897   3.743  79.247  1.00 96.95           H  
ATOM   2174  HB3 PHE A 145      -7.136   4.857  77.225  1.00 96.95           H  
ATOM   2175  HB2 PHE A 145      -8.747   5.373  76.807  1.00 96.95           H  
ATOM   2176  HD1 PHE A 145      -6.752   2.237  77.451  1.00 96.95           H  
ATOM   2177  HD2 PHE A 145     -10.013   4.043  75.306  1.00 96.95           H  
ATOM   2178  HE1 PHE A 145      -7.026   0.186  76.116  1.00 96.95           H  
ATOM   2179  HE2 PHE A 145     -10.293   1.981  74.015  1.00 96.95           H  
ATOM   2180  HZ  PHE A 145      -8.811   0.064  74.407  1.00 96.95           H  
ATOM   2181  N   PHE A 146      -9.497   6.492  79.782  1.00 92.63           N  
ATOM   2182  CA  PHE A 146      -9.508   7.762  80.494  1.00 92.63           C  
ATOM   2183  C   PHE A 146      -9.175   7.547  81.977  1.00 92.63           C  
ATOM   2184  O   PHE A 146      -9.788   6.702  82.631  1.00 92.63           O  
ATOM   2185  CB  PHE A 146     -10.886   8.435  80.311  1.00 92.63           C  
ATOM   2186  CG  PHE A 146     -11.001   9.837  80.885  1.00 92.63           C  
ATOM   2187  CD1 PHE A 146     -11.352  10.036  82.239  1.00 92.63           C  
ATOM   2188  CD2 PHE A 146     -10.594  10.946  80.114  1.00 92.63           C  
ATOM   2189  CE1 PHE A 146     -11.348  11.316  82.777  1.00 92.63           C  
ATOM   2190  CE2 PHE A 146     -10.616  12.219  80.666  1.00 92.63           C  
ATOM   2191  CZ  PHE A 146     -10.993  12.403  81.990  1.00 92.63           C  
ATOM   2192  H   PHE A 146     -10.400   6.104  79.550  1.00 92.63           H  
ATOM   2193  HA  PHE A 146      -8.753   8.410  80.042  1.00 92.63           H  
ATOM   2194  HB3 PHE A 146     -11.665   7.814  80.755  1.00 92.63           H  
ATOM   2195  HB2 PHE A 146     -11.121   8.493  79.248  1.00 92.63           H  
ATOM   2196  HD1 PHE A 146     -11.617   9.194  82.862  1.00 92.63           H  
ATOM   2197  HD2 PHE A 146     -10.275  10.811  79.090  1.00 92.63           H  
ATOM   2198  HE1 PHE A 146     -11.619  11.469  83.812  1.00 92.63           H  
ATOM   2199  HE2 PHE A 146     -10.327  13.067  80.064  1.00 92.63           H  
ATOM   2200  HZ  PHE A 146     -10.997  13.396  82.417  1.00 92.63           H  
ATOM   2201  N   THR A 147      -8.241   8.365  82.476  1.00 92.53           N  
ATOM   2202  CA  THR A 147      -7.933   8.513  83.894  1.00 92.53           C  
ATOM   2203  C   THR A 147      -7.727  10.015  84.161  1.00 92.53           C  
ATOM   2204  O   THR A 147      -7.230  10.732  83.287  1.00 92.53           O  
ATOM   2205  CB  THR A 147      -6.662   7.720  84.320  1.00 92.53           C  
ATOM   2206  CG2 THR A 147      -6.702   6.226  83.959  1.00 92.53           C  
ATOM   2207  OG1 THR A 147      -5.465   8.272  83.813  1.00 92.53           O  
ATOM   2208  H   THR A 147      -7.797   9.039  81.869  1.00 92.53           H  
ATOM   2209  HA  THR A 147      -8.782   8.177  84.494  1.00 92.53           H  
ATOM   2210  HB  THR A 147      -6.583   7.784  85.406  1.00 92.53           H  
ATOM   2211 HG21 THR A 147      -5.810   5.712  84.317  1.00 92.53           H  
ATOM   2212 HG22 THR A 147      -7.568   5.736  84.405  1.00 92.53           H  
ATOM   2213 HG23 THR A 147      -6.751   6.072  82.881  1.00 92.53           H  
ATOM   2214  HG1 THR A 147      -5.442   8.111  82.866  1.00 92.53           H  
ATOM   2215  N   GLU A 148      -8.136  10.463  85.359  1.00 91.55           N  
ATOM   2216  CA  GLU A 148      -8.150  11.877  85.742  1.00 91.55           C  
ATOM   2217  C   GLU A 148      -6.747  12.510  85.818  1.00 91.55           C  
ATOM   2218  O   GLU A 148      -6.607  13.679  85.472  1.00 91.55           O  
ATOM   2219  CB  GLU A 148      -8.948  12.037  87.058  1.00 91.55           C  
ATOM   2220  CG  GLU A 148      -9.229  13.496  87.500  1.00 91.55           C  
ATOM   2221  CD  GLU A 148     -10.162  14.310  86.582  1.00 91.55           C  
ATOM   2222  OE1 GLU A 148     -10.145  15.551  86.727  1.00 91.55           O  
ATOM   2223  OE2 GLU A 148     -10.889  13.705  85.760  1.00 91.55           O1-
ATOM   2224  H   GLU A 148      -8.541   9.821  86.025  1.00 91.55           H  
ATOM   2225  HA  GLU A 148      -8.684  12.399  84.947  1.00 91.55           H  
ATOM   2226  HB3 GLU A 148      -8.405  11.538  87.861  1.00 91.55           H  
ATOM   2227  HB2 GLU A 148      -9.893  11.496  86.980  1.00 91.55           H  
ATOM   2228  HG3 GLU A 148      -8.291  14.037  87.631  1.00 91.55           H  
ATOM   2229  HG2 GLU A 148      -9.692  13.474  88.487  1.00 91.55           H  
ATOM   2230  N   ARG A 149      -5.732  11.717  86.209  1.00 88.30           N  
ATOM   2231  CA  ARG A 149      -4.325  12.121  86.250  1.00 88.30           C  
ATOM   2232  C   ARG A 149      -3.764  12.484  84.862  1.00 88.30           C  
ATOM   2233  O   ARG A 149      -3.096  13.509  84.742  1.00 88.30           O  
ATOM   2234  CB  ARG A 149      -3.504  11.009  86.938  1.00 88.30           C  
ATOM   2235  CG  ARG A 149      -1.998  11.317  87.088  1.00 88.30           C  
ATOM   2236  CD  ARG A 149      -1.201  10.209  87.798  1.00 88.30           C  
ATOM   2237  NE  ARG A 149      -1.075   8.999  86.964  1.00 88.30           N  
ATOM   2238  CZ  ARG A 149       0.031   8.287  86.681  1.00 88.30           C  
ATOM   2239  NH1 ARG A 149       1.243   8.592  87.170  1.00 88.30           N  
ATOM   2240  NH2 ARG A 149      -0.090   7.226  85.881  1.00 88.30           N1+
ATOM   2241  H   ARG A 149      -5.930  10.762  86.469  1.00 88.30           H  
ATOM   2242  HA  ARG A 149      -4.263  13.017  86.872  1.00 88.30           H  
ATOM   2243  HB3 ARG A 149      -3.632  10.080  86.380  1.00 88.30           H  
ATOM   2244  HB2 ARG A 149      -3.925  10.825  87.928  1.00 88.30           H  
ATOM   2245  HG3 ARG A 149      -1.819  12.283  87.562  1.00 88.30           H  
ATOM   2246  HG2 ARG A 149      -1.590  11.409  86.081  1.00 88.30           H  
ATOM   2247  HD3 ARG A 149      -1.777   9.874  88.661  1.00 88.30           H  
ATOM   2248  HD2 ARG A 149      -0.263  10.590  88.201  1.00 88.30           H  
ATOM   2249  HE  ARG A 149      -1.946   8.671  86.570  1.00 88.30           H  
ATOM   2250 HH12 ARG A 149       2.044   8.016  86.954  1.00 88.30           H  
ATOM   2251 HH11 ARG A 149       1.352   9.380  87.792  1.00 88.30           H  
ATOM   2252 HH22 ARG A 149       0.714   6.646  85.682  1.00 88.30           H  
ATOM   2253 HH21 ARG A 149      -0.995   6.940  85.530  1.00 88.30           H  
ATOM   2254  N   ARG A 150      -4.085  11.689  83.834  1.00 91.83           N  
ATOM   2255  CA  ARG A 150      -3.657  11.942  82.461  1.00 91.83           C  
ATOM   2256  C   ARG A 150      -4.438  13.102  81.830  1.00 91.83           C  
ATOM   2257  O   ARG A 150      -3.912  13.772  80.941  1.00 91.83           O  
ATOM   2258  CB  ARG A 150      -3.865  10.670  81.618  1.00 91.83           C  
ATOM   2259  CG  ARG A 150      -3.008   9.478  82.083  1.00 91.83           C  
ATOM   2260  CD  ARG A 150      -1.507   9.773  82.099  1.00 91.83           C  
ATOM   2261  NE  ARG A 150      -0.728   8.535  82.136  1.00 91.83           N  
ATOM   2262  CZ  ARG A 150       0.549   8.414  82.515  1.00 91.83           C  
ATOM   2263  NH1 ARG A 150       1.274   9.480  82.877  1.00 91.83           N  
ATOM   2264  NH2 ARG A 150       1.093   7.196  82.529  1.00 91.83           N1+
ATOM   2265  H   ARG A 150      -4.712  10.911  83.999  1.00 91.83           H  
ATOM   2266  HA  ARG A 150      -2.604  12.225  82.456  1.00 91.83           H  
ATOM   2267  HB3 ARG A 150      -3.632  10.881  80.573  1.00 91.83           H  
ATOM   2268  HB2 ARG A 150      -4.918  10.381  81.629  1.00 91.83           H  
ATOM   2269  HG3 ARG A 150      -3.218   8.615  81.450  1.00 91.83           H  
ATOM   2270  HG2 ARG A 150      -3.287   9.184  83.092  1.00 91.83           H  
ATOM   2271  HD3 ARG A 150      -1.259  10.378  82.972  1.00 91.83           H  
ATOM   2272  HD2 ARG A 150      -1.220  10.343  81.221  1.00 91.83           H  
ATOM   2273  HE  ARG A 150      -1.205   7.701  81.796  1.00 91.83           H  
ATOM   2274 HH12 ARG A 150       2.235   9.382  83.171  1.00 91.83           H  
ATOM   2275 HH11 ARG A 150       0.884  10.414  82.813  1.00 91.83           H  
ATOM   2276 HH22 ARG A 150       2.053   7.053  82.806  1.00 91.83           H  
ATOM   2277 HH21 ARG A 150       0.539   6.397  82.238  1.00 91.83           H  
ATOM   2278  N   TYR A 151      -5.655  13.380  82.314  1.00 92.70           N  
ATOM   2279  CA  TYR A 151      -6.442  14.530  81.874  1.00 92.70           C  
ATOM   2280  C   TYR A 151      -5.927  15.852  82.468  1.00 92.70           C  
ATOM   2281  O   TYR A 151      -5.840  16.829  81.728  1.00 92.70           O  
ATOM   2282  CB  TYR A 151      -7.938  14.297  82.157  1.00 92.70           C  
ATOM   2283  CG  TYR A 151      -8.857  15.331  81.527  1.00 92.70           C  
ATOM   2284  CD1 TYR A 151      -9.673  16.157  82.329  1.00 92.70           C  
ATOM   2285  CD2 TYR A 151      -8.888  15.476  80.124  1.00 92.70           C  
ATOM   2286  CE1 TYR A 151     -10.502  17.127  81.729  1.00 92.70           C  
ATOM   2287  CE2 TYR A 151      -9.712  16.445  79.526  1.00 92.70           C  
ATOM   2288  CZ  TYR A 151     -10.518  17.274  80.327  1.00 92.70           C  
ATOM   2289  OH  TYR A 151     -11.312  18.217  79.741  1.00 92.70           O  
ATOM   2290  H   TYR A 151      -6.028  12.851  83.090  1.00 92.70           H  
ATOM   2291  HA  TYR A 151      -6.325  14.611  80.793  1.00 92.70           H  
ATOM   2292  HB3 TYR A 151      -8.120  14.245  83.232  1.00 92.70           H  
ATOM   2293  HB2 TYR A 151      -8.224  13.324  81.759  1.00 92.70           H  
ATOM   2294  HD1 TYR A 151      -9.661  16.056  83.405  1.00 92.70           H  
ATOM   2295  HD2 TYR A 151      -8.277  14.848  79.496  1.00 92.70           H  
ATOM   2296  HE1 TYR A 151     -11.120  17.761  82.347  1.00 92.70           H  
ATOM   2297  HE2 TYR A 151      -9.719  16.547  78.452  1.00 92.70           H  
ATOM   2298  HH  TYR A 151     -11.260  18.205  78.781  1.00 92.70           H  
ATOM   2299  N   GLU A 152      -5.536  15.855  83.755  1.00 89.09           N  
ATOM   2300  CA  GLU A 152      -4.857  16.979  84.411  1.00 89.09           C  
ATOM   2301  C   GLU A 152      -3.498  17.314  83.769  1.00 89.09           C  
ATOM   2302  O   GLU A 152      -3.186  18.494  83.613  1.00 89.09           O  
ATOM   2303  CB  GLU A 152      -4.680  16.699  85.916  1.00 89.09           C  
ATOM   2304  CG  GLU A 152      -5.994  16.760  86.728  1.00 89.09           C  
ATOM   2305  CD  GLU A 152      -5.849  16.434  88.226  1.00 89.09           C  
ATOM   2306  OE1 GLU A 152      -6.909  16.371  88.887  1.00 89.09           O  
ATOM   2307  OE2 GLU A 152      -4.706  16.257  88.706  1.00 89.09           O1-
ATOM   2308  H   GLU A 152      -5.672  15.027  84.322  1.00 89.09           H  
ATOM   2309  HA  GLU A 152      -5.491  17.861  84.299  1.00 89.09           H  
ATOM   2310  HB3 GLU A 152      -3.966  17.409  86.338  1.00 89.09           H  
ATOM   2311  HB2 GLU A 152      -4.231  15.712  86.040  1.00 89.09           H  
ATOM   2312  HG3 GLU A 152      -6.736  16.088  86.297  1.00 89.09           H  
ATOM   2313  HG2 GLU A 152      -6.417  17.762  86.643  1.00 89.09           H  
ATOM   2314  N   GLN A 153      -2.745  16.274  83.368  1.00 87.28           N  
ATOM   2315  CA  GLN A 153      -1.504  16.389  82.600  1.00 87.28           C  
ATOM   2316  C   GLN A 153      -1.709  17.003  81.208  1.00 87.28           C  
ATOM   2317  O   GLN A 153      -0.898  17.835  80.809  1.00 87.28           O  
ATOM   2318  CB  GLN A 153      -0.821  15.015  82.488  1.00 87.28           C  
ATOM   2319  CG  GLN A 153      -0.130  14.570  83.790  1.00 87.28           C  
ATOM   2320  CD  GLN A 153       0.365  13.123  83.735  1.00 87.28           C  
ATOM   2321  NE2 GLN A 153       0.734  12.573  84.894  1.00 87.28           N  
ATOM   2322  OE1 GLN A 153       0.431  12.510  82.671  1.00 87.28           O  
ATOM   2323  H   GLN A 153      -3.064  15.334  83.561  1.00 87.28           H  
ATOM   2324  HA  GLN A 153      -0.839  17.058  83.150  1.00 87.28           H  
ATOM   2325  HB3 GLN A 153      -0.071  15.035  81.696  1.00 87.28           H  
ATOM   2326  HB2 GLN A 153      -1.561  14.276  82.181  1.00 87.28           H  
ATOM   2327  HG3 GLN A 153      -0.811  14.674  84.635  1.00 87.28           H  
ATOM   2328  HG2 GLN A 153       0.718  15.223  83.998  1.00 87.28           H  
ATOM   2329 HE22 GLN A 153       1.082  11.627  84.924  1.00 87.28           H  
ATOM   2330 HE21 GLN A 153       0.676  13.107  85.749  1.00 87.28           H  
ATOM   2331  N   LEU A 154      -2.793  16.615  80.513  1.00 90.80           N  
ATOM   2332  CA  LEU A 154      -3.173  17.174  79.215  1.00 90.80           C  
ATOM   2333  C   LEU A 154      -3.515  18.671  79.297  1.00 90.80           C  
ATOM   2334  O   LEU A 154      -3.008  19.435  78.479  1.00 90.80           O  
ATOM   2335  CB  LEU A 154      -4.319  16.343  78.595  1.00 90.80           C  
ATOM   2336  CG  LEU A 154      -4.820  16.859  77.227  1.00 90.80           C  
ATOM   2337  CD1 LEU A 154      -3.703  16.806  76.168  1.00 90.80           C  
ATOM   2338  CD2 LEU A 154      -6.093  16.119  76.788  1.00 90.80           C  
ATOM   2339  H   LEU A 154      -3.418  15.923  80.903  1.00 90.80           H  
ATOM   2340  HA  LEU A 154      -2.302  17.078  78.564  1.00 90.80           H  
ATOM   2341  HB3 LEU A 154      -5.162  16.328  79.285  1.00 90.80           H  
ATOM   2342  HB2 LEU A 154      -3.999  15.305  78.497  1.00 90.80           H  
ATOM   2343  HG  LEU A 154      -5.121  17.902  77.317  1.00 90.80           H  
ATOM   2344 HD11 LEU A 154      -4.085  16.677  75.158  1.00 90.80           H  
ATOM   2345 HD12 LEU A 154      -3.137  17.736  76.170  1.00 90.80           H  
ATOM   2346 HD13 LEU A 154      -2.998  15.996  76.360  1.00 90.80           H  
ATOM   2347 HD21 LEU A 154      -6.096  15.891  75.726  1.00 90.80           H  
ATOM   2348 HD22 LEU A 154      -6.229  15.182  77.323  1.00 90.80           H  
ATOM   2349 HD23 LEU A 154      -6.973  16.730  76.993  1.00 90.80           H  
ATOM   2350  N   LEU A 155      -4.339  19.059  80.286  1.00 90.17           N  
ATOM   2351  CA  LEU A 155      -4.752  20.443  80.537  1.00 90.17           C  
ATOM   2352  C   LEU A 155      -3.573  21.365  80.902  1.00 90.17           C  
ATOM   2353  O   LEU A 155      -3.551  22.507  80.447  1.00 90.17           O  
ATOM   2354  CB  LEU A 155      -5.826  20.471  81.647  1.00 90.17           C  
ATOM   2355  CG  LEU A 155      -7.181  19.839  81.253  1.00 90.17           C  
ATOM   2356  CD1 LEU A 155      -8.050  19.597  82.505  1.00 90.17           C  
ATOM   2357  CD2 LEU A 155      -7.916  20.651  80.163  1.00 90.17           C  
ATOM   2358  H   LEU A 155      -4.722  18.362  80.913  1.00 90.17           H  
ATOM   2359  HA  LEU A 155      -5.184  20.829  79.613  1.00 90.17           H  
ATOM   2360  HB3 LEU A 155      -6.004  21.498  81.970  1.00 90.17           H  
ATOM   2361  HB2 LEU A 155      -5.428  19.952  82.521  1.00 90.17           H  
ATOM   2362  HG  LEU A 155      -6.991  18.860  80.817  1.00 90.17           H  
ATOM   2363 HD11 LEU A 155      -9.086  19.909  82.376  1.00 90.17           H  
ATOM   2364 HD12 LEU A 155      -8.066  18.537  82.758  1.00 90.17           H  
ATOM   2365 HD13 LEU A 155      -7.665  20.125  83.379  1.00 90.17           H  
ATOM   2366 HD21 LEU A 155      -8.934  20.919  80.446  1.00 90.17           H  
ATOM   2367 HD22 LEU A 155      -7.400  21.583  79.929  1.00 90.17           H  
ATOM   2368 HD23 LEU A 155      -7.983  20.079  79.238  1.00 90.17           H  
ATOM   2369  N   SER A 156      -2.602  20.838  81.670  1.00 83.73           N  
ATOM   2370  CA  SER A 156      -1.361  21.520  82.040  1.00 83.73           C  
ATOM   2371  C   SER A 156      -0.439  21.778  80.829  1.00 83.73           C  
ATOM   2372  O   SER A 156       0.127  22.867  80.734  1.00 83.73           O  
ATOM   2373  CB  SER A 156      -0.658  20.705  83.147  1.00 83.73           C  
ATOM   2374  OG  SER A 156       0.519  21.334  83.614  1.00 83.73           O  
ATOM   2375  H   SER A 156      -2.710  19.896  82.021  1.00 83.73           H  
ATOM   2376  HA  SER A 156      -1.635  22.491  82.459  1.00 83.73           H  
ATOM   2377  HB3 SER A 156      -0.401  19.707  82.790  1.00 83.73           H  
ATOM   2378  HB2 SER A 156      -1.328  20.572  83.997  1.00 83.73           H  
ATOM   2379  HG  SER A 156       1.159  21.364  82.898  1.00 83.73           H  
ATOM   2380  N   MET A 157      -0.327  20.791  79.922  1.00 82.28           N  
ATOM   2381  CA  MET A 157       0.462  20.879  78.688  1.00 82.28           C  
ATOM   2382  C   MET A 157      -0.194  21.751  77.601  1.00 82.28           C  
ATOM   2383  O   MET A 157       0.534  22.343  76.805  1.00 82.28           O  
ATOM   2384  CB  MET A 157       0.760  19.460  78.156  1.00 82.28           C  
ATOM   2385  CG  MET A 157       1.711  18.645  79.050  1.00 82.28           C  
ATOM   2386  SD  MET A 157       3.421  19.239  79.112  1.00 82.28           S  
ATOM   2387  CE  MET A 157       4.062  18.135  80.397  1.00 82.28           C  
ATOM   2388  H   MET A 157      -0.819  19.920  80.073  1.00 82.28           H  
ATOM   2389  HA  MET A 157       1.412  21.358  78.930  1.00 82.28           H  
ATOM   2390  HB3 MET A 157       1.201  19.523  77.160  1.00 82.28           H  
ATOM   2391  HB2 MET A 157      -0.174  18.910  78.031  1.00 82.28           H  
ATOM   2392  HG3 MET A 157       1.733  17.611  78.708  1.00 82.28           H  
ATOM   2393  HG2 MET A 157       1.343  18.624  80.074  1.00 82.28           H  
ATOM   2394  HE1 MET A 157       5.117  18.341  80.577  1.00 82.28           H  
ATOM   2395  HE2 MET A 157       3.517  18.281  81.330  1.00 82.28           H  
ATOM   2396  HE3 MET A 157       3.958  17.094  80.092  1.00 82.28           H  
ATOM   2397  N   LYS A 158      -1.536  21.838  77.594  1.00 83.71           N  
ATOM   2398  CA  LYS A 158      -2.308  22.732  76.726  1.00 83.71           C  
ATOM   2399  C   LYS A 158      -2.230  24.211  77.141  1.00 83.71           C  
ATOM   2400  O   LYS A 158      -2.357  25.073  76.272  1.00 83.71           O  
ATOM   2401  CB  LYS A 158      -3.780  22.272  76.675  1.00 83.71           C  
ATOM   2402  CG  LYS A 158      -4.029  21.086  75.731  1.00 83.71           C  
ATOM   2403  CD  LYS A 158      -5.521  20.734  75.643  1.00 83.71           C  
ATOM   2404  CE  LYS A 158      -5.819  19.681  74.567  1.00 83.71           C  
ATOM   2405  NZ  LYS A 158      -7.266  19.483  74.391  1.00 83.71           N1+
ATOM   2406  H   LYS A 158      -2.071  21.292  78.257  1.00 83.71           H  
ATOM   2407  HA  LYS A 158      -1.892  22.662  75.719  1.00 83.71           H  
ATOM   2408  HB3 LYS A 158      -4.395  23.095  76.309  1.00 83.71           H  
ATOM   2409  HB2 LYS A 158      -4.147  22.053  77.679  1.00 83.71           H  
ATOM   2410  HG3 LYS A 158      -3.461  20.216  76.056  1.00 83.71           H  
ATOM   2411  HG2 LYS A 158      -3.660  21.337  74.736  1.00 83.71           H  
ATOM   2412  HD3 LYS A 158      -6.092  21.642  75.443  1.00 83.71           H  
ATOM   2413  HD2 LYS A 158      -5.857  20.369  76.616  1.00 83.71           H  
ATOM   2414  HE3 LYS A 158      -5.353  18.728  74.817  1.00 83.71           H  
ATOM   2415  HE2 LYS A 158      -5.407  19.996  73.609  1.00 83.71           H  
ATOM   2416  HZ1 LYS A 158      -7.420  18.806  73.655  1.00 83.71           H  
ATOM   2417  HZ2 LYS A 158      -7.688  19.144  75.246  1.00 83.71           H  
ATOM   2418  HZ3 LYS A 158      -7.702  20.356  74.132  1.00 83.71           H  
ATOM   2419  N   GLU A 159      -2.024  24.482  78.444  1.00 78.46           N  
ATOM   2420  CA  GLU A 159      -1.973  25.824  79.034  1.00 78.46           C  
ATOM   2421  C   GLU A 159      -0.533  26.285  78.911  1.00 78.46           C  
ATOM   2422  O   GLU A 159      -0.228  27.475  78.839  1.00 78.46           O  
ATOM   2423  CB  GLU A 159      -2.444  25.742  80.507  1.00 78.46           C  
ATOM   2424  CG  GLU A 159      -2.520  27.107  81.236  1.00 78.46           C  
ATOM   2425  CD  GLU A 159      -3.055  27.062  82.679  1.00 78.46           C  
ATOM   2426  OE1 GLU A 159      -3.219  28.168  83.239  1.00 78.46           O  
ATOM   2427  OE2 GLU A 159      -3.290  25.953  83.211  1.00 78.46           O1-
ATOM   2428  H   GLU A 159      -1.943  23.715  79.097  1.00 78.46           H  
ATOM   2429  HA  GLU A 159      -2.636  26.501  78.490  1.00 78.46           H  
ATOM   2430  HXT GLU A 159       0.224  25.499  78.901  1.00 78.46           H  
ATOM   2431  HB3 GLU A 159      -1.796  25.064  81.067  1.00 78.46           H  
ATOM   2432  HB2 GLU A 159      -3.436  25.287  80.526  1.00 78.46           H  
ATOM   2433  HG3 GLU A 159      -3.151  27.784  80.659  1.00 78.46           H  
ATOM   2434  HG2 GLU A 159      -1.530  27.564  81.270  1.00 78.46           H  
ATOM   2435  N   THR A 178       5.730   4.396  77.953  1.00 94.91           N  
ATOM   2436  CA  THR A 178       6.032   3.045  77.433  1.00 94.91           C  
ATOM   2437  C   THR A 178       6.069   2.092  78.623  1.00 94.91           C  
ATOM   2438  O   THR A 178       6.434   2.518  79.717  1.00 94.91           O  
ATOM   2439  CB  THR A 178       7.373   2.988  76.662  1.00 94.91           C  
ATOM   2440  CG2 THR A 178       7.607   1.711  75.850  1.00 94.91           C  
ATOM   2441  OG1 THR A 178       7.334   4.021  75.722  1.00 94.91           O  
ATOM   2442  H2  THR A 178       4.757   4.269  78.218  1.00 94.91           H  
ATOM   2443  HA  THR A 178       5.210   2.775  76.780  1.00 94.91           H  
ATOM   2444  HB  THR A 178       8.208   3.164  77.340  1.00 94.91           H  
ATOM   2445 HG21 THR A 178       8.536   1.777  75.284  1.00 94.91           H  
ATOM   2446 HG22 THR A 178       7.674   0.826  76.478  1.00 94.91           H  
ATOM   2447 HG23 THR A 178       6.798   1.542  75.141  1.00 94.91           H  
ATOM   2448  HG1 THR A 178       6.942   4.742  76.202  1.00 94.91           H  
ATOM   2449  H   THR A 178       6.246   4.354  78.830  1.00  0.00           H  
ATOM   2450  N   VAL A 179       5.711   0.838  78.384  1.00 98.70           N  
ATOM   2451  CA  VAL A 179       5.899  -0.319  79.240  1.00 98.70           C  
ATOM   2452  C   VAL A 179       6.508  -1.408  78.345  1.00 98.70           C  
ATOM   2453  O   VAL A 179       6.290  -1.400  77.126  1.00 98.70           O  
ATOM   2454  CB  VAL A 179       4.561  -0.712  79.921  1.00 98.70           C  
ATOM   2455  CG1 VAL A 179       3.833   0.495  80.522  1.00 98.70           C  
ATOM   2456  CG2 VAL A 179       3.602  -1.512  79.023  1.00 98.70           C  
ATOM   2457  H   VAL A 179       5.372   0.618  77.446  1.00 98.70           H  
ATOM   2458  HA  VAL A 179       6.633  -0.068  80.008  1.00 98.70           H  
ATOM   2459  HB  VAL A 179       4.836  -1.353  80.756  1.00 98.70           H  
ATOM   2460 HG11 VAL A 179       2.984   0.181  81.127  1.00 98.70           H  
ATOM   2461 HG12 VAL A 179       4.523   1.063  81.142  1.00 98.70           H  
ATOM   2462 HG13 VAL A 179       3.450   1.168  79.756  1.00 98.70           H  
ATOM   2463 HG21 VAL A 179       2.627  -1.654  79.487  1.00 98.70           H  
ATOM   2464 HG22 VAL A 179       3.446  -1.016  78.066  1.00 98.70           H  
ATOM   2465 HG23 VAL A 179       4.012  -2.501  78.828  1.00 98.70           H  
ATOM   2466  N   GLY A 180       7.257  -2.348  78.916  1.00 98.93           N  
ATOM   2467  CA  GLY A 180       7.906  -3.370  78.108  1.00 98.93           C  
ATOM   2468  C   GLY A 180       8.266  -4.597  78.937  1.00 98.93           C  
ATOM   2469  O   GLY A 180       8.118  -4.621  80.159  1.00 98.93           O  
ATOM   2470  H   GLY A 180       7.413  -2.360  79.916  1.00 98.93           H  
ATOM   2471  HA3 GLY A 180       8.810  -2.948  77.678  1.00 98.93           H  
ATOM   2472  HA2 GLY A 180       7.260  -3.687  77.288  1.00 98.93           H  
ATOM   2473  N   ALA A 181       8.751  -5.620  78.221  1.00 98.99           N  
ATOM   2474  CA  ALA A 181       9.198  -6.900  78.752  1.00 98.99           C  
ATOM   2475  C   ALA A 181      10.128  -7.587  77.748  1.00 98.99           C  
ATOM   2476  O   ALA A 181       9.913  -7.481  76.542  1.00 98.99           O  
ATOM   2477  CB  ALA A 181       7.991  -7.786  79.096  1.00 98.99           C  
ATOM   2478  H   ALA A 181       8.829  -5.521  77.216  1.00 98.99           H  
ATOM   2479  HA  ALA A 181       9.765  -6.709  79.657  1.00 98.99           H  
ATOM   2480  HB1 ALA A 181       8.308  -8.746  79.503  1.00 98.99           H  
ATOM   2481  HB2 ALA A 181       7.345  -7.315  79.837  1.00 98.99           H  
ATOM   2482  HB3 ALA A 181       7.386  -7.980  78.213  1.00 98.99           H  
ATOM   2483  N   VAL A 182      11.133  -8.299  78.274  1.00 98.99           N  
ATOM   2484  CA  VAL A 182      12.057  -9.147  77.521  1.00 98.99           C  
ATOM   2485  C   VAL A 182      12.289 -10.430  78.330  1.00 98.99           C  
ATOM   2486  O   VAL A 182      12.396 -10.352  79.554  1.00 98.99           O  
ATOM   2487  CB  VAL A 182      13.427  -8.465  77.256  1.00 98.99           C  
ATOM   2488  CG1 VAL A 182      13.285  -7.219  76.379  1.00 98.99           C  
ATOM   2489  CG2 VAL A 182      14.264  -8.140  78.510  1.00 98.99           C  
ATOM   2490  H   VAL A 182      11.241  -8.333  79.281  1.00 98.99           H  
ATOM   2491  HA  VAL A 182      11.610  -9.417  76.567  1.00 98.99           H  
ATOM   2492  HB  VAL A 182      14.013  -9.161  76.656  1.00 98.99           H  
ATOM   2493 HG11 VAL A 182      14.261  -6.790  76.168  1.00 98.99           H  
ATOM   2494 HG12 VAL A 182      12.806  -7.451  75.429  1.00 98.99           H  
ATOM   2495 HG13 VAL A 182      12.694  -6.455  76.877  1.00 98.99           H  
ATOM   2496 HG21 VAL A 182      15.150  -7.563  78.250  1.00 98.99           H  
ATOM   2497 HG22 VAL A 182      13.685  -7.552  79.219  1.00 98.99           H  
ATOM   2498 HG23 VAL A 182      14.613  -9.034  79.024  1.00 98.99           H  
ATOM   2499  N   ALA A 183      12.351 -11.582  77.646  1.00 98.98           N  
ATOM   2500  CA  ALA A 183      12.459 -12.880  78.308  1.00 98.98           C  
ATOM   2501  C   ALA A 183      13.251 -13.899  77.488  1.00 98.98           C  
ATOM   2502  O   ALA A 183      13.290 -13.819  76.260  1.00 98.98           O  
ATOM   2503  CB  ALA A 183      11.052 -13.423  78.612  1.00 98.98           C  
ATOM   2504  H   ALA A 183      12.275 -11.591  76.637  1.00 98.98           H  
ATOM   2505  HA  ALA A 183      12.999 -12.749  79.246  1.00 98.98           H  
ATOM   2506  HB1 ALA A 183      11.106 -14.332  79.206  1.00 98.98           H  
ATOM   2507  HB2 ALA A 183      10.455 -12.704  79.174  1.00 98.98           H  
ATOM   2508  HB3 ALA A 183      10.514 -13.671  77.696  1.00 98.98           H  
ATOM   2509  N   LEU A 184      13.813 -14.865  78.226  1.00 98.95           N  
ATOM   2510  CA  LEU A 184      14.404 -16.105  77.741  1.00 98.95           C  
ATOM   2511  C   LEU A 184      13.604 -17.267  78.352  1.00 98.95           C  
ATOM   2512  O   LEU A 184      13.286 -17.207  79.540  1.00 98.95           O  
ATOM   2513  CB  LEU A 184      15.890 -16.140  78.174  1.00 98.95           C  
ATOM   2514  CG  LEU A 184      16.676 -17.401  77.749  1.00 98.95           C  
ATOM   2515  CD1 LEU A 184      16.669 -17.652  76.231  1.00 98.95           C  
ATOM   2516  CD2 LEU A 184      18.109 -17.360  78.294  1.00 98.95           C  
ATOM   2517  H   LEU A 184      13.703 -14.820  79.232  1.00 98.95           H  
ATOM   2518  HA  LEU A 184      14.329 -16.142  76.657  1.00 98.95           H  
ATOM   2519  HB3 LEU A 184      15.942 -16.049  79.261  1.00 98.95           H  
ATOM   2520  HB2 LEU A 184      16.394 -15.254  77.791  1.00 98.95           H  
ATOM   2521  HG  LEU A 184      16.200 -18.262  78.216  1.00 98.95           H  
ATOM   2522 HD11 LEU A 184      17.669 -17.833  75.835  1.00 98.95           H  
ATOM   2523 HD12 LEU A 184      16.060 -18.526  76.005  1.00 98.95           H  
ATOM   2524 HD13 LEU A 184      16.250 -16.820  75.671  1.00 98.95           H  
ATOM   2525 HD21 LEU A 184      18.622 -18.306  78.122  1.00 98.95           H  
ATOM   2526 HD22 LEU A 184      18.690 -16.573  77.816  1.00 98.95           H  
ATOM   2527 HD23 LEU A 184      18.113 -17.180  79.368  1.00 98.95           H  
ATOM   2528  N   ASP A 185      13.308 -18.303  77.548  1.00 98.77           N  
ATOM   2529  CA  ASP A 185      12.558 -19.491  77.983  1.00 98.77           C  
ATOM   2530  C   ASP A 185      13.486 -20.706  78.194  1.00 98.77           C  
ATOM   2531  O   ASP A 185      14.704 -20.607  78.032  1.00 98.77           O  
ATOM   2532  CB  ASP A 185      11.344 -19.800  77.054  1.00 98.77           C  
ATOM   2533  CG  ASP A 185      11.608 -20.160  75.580  1.00 98.77           C  
ATOM   2534  OD1 ASP A 185      12.754 -20.498  75.227  1.00 98.77           O1-
ATOM   2535  OD2 ASP A 185      10.617 -20.193  74.822  1.00 98.77           O  
ATOM   2536  H   ASP A 185      13.605 -18.294  76.581  1.00 98.77           H  
ATOM   2537  HA  ASP A 185      12.137 -19.305  78.971  1.00 98.77           H  
ATOM   2538  HB3 ASP A 185      10.711 -18.913  77.039  1.00 98.77           H  
ATOM   2539  HB2 ASP A 185      10.721 -20.577  77.498  1.00 98.77           H  
ATOM   2540  N   GLN A 186      12.863 -21.848  78.531  1.00 97.99           N  
ATOM   2541  CA  GLN A 186      13.507 -23.149  78.724  1.00 97.99           C  
ATOM   2542  C   GLN A 186      13.947 -23.871  77.428  1.00 97.99           C  
ATOM   2543  O   GLN A 186      14.496 -24.969  77.529  1.00 97.99           O  
ATOM   2544  CB  GLN A 186      12.596 -24.042  79.593  1.00 97.99           C  
ATOM   2545  CG  GLN A 186      12.492 -23.554  81.052  1.00 97.99           C  
ATOM   2546  CD  GLN A 186      11.797 -24.564  81.968  1.00 97.99           C  
ATOM   2547  NE2 GLN A 186      10.916 -24.089  82.848  1.00 97.99           N  
ATOM   2548  OE1 GLN A 186      12.067 -25.761  81.903  1.00 97.99           O  
ATOM   2549  H   GLN A 186      11.858 -21.841  78.632  1.00 97.99           H  
ATOM   2550  HA  GLN A 186      14.419 -22.969  79.294  1.00 97.99           H  
ATOM   2551  HB3 GLN A 186      12.985 -25.062  79.592  1.00 97.99           H  
ATOM   2552  HB2 GLN A 186      11.599 -24.102  79.152  1.00 97.99           H  
ATOM   2553  HG3 GLN A 186      11.980 -22.591  81.095  1.00 97.99           H  
ATOM   2554  HG2 GLN A 186      13.493 -23.393  81.452  1.00 97.99           H  
ATOM   2555 HE22 GLN A 186      10.434 -24.715  83.478  1.00 97.99           H  
ATOM   2556 HE21 GLN A 186      10.690 -23.102  82.862  1.00 97.99           H  
ATOM   2557  N   TYR A 187      13.729 -23.262  76.249  1.00 97.61           N  
ATOM   2558  CA  TYR A 187      14.130 -23.791  74.939  1.00 97.61           C  
ATOM   2559  C   TYR A 187      15.250 -22.962  74.280  1.00 97.61           C  
ATOM   2560  O   TYR A 187      15.706 -23.345  73.203  1.00 97.61           O  
ATOM   2561  CB  TYR A 187      12.895 -23.863  74.015  1.00 97.61           C  
ATOM   2562  CG  TYR A 187      11.720 -24.631  74.592  1.00 97.61           C  
ATOM   2563  CD1 TYR A 187      11.823 -26.018  74.827  1.00 97.61           C  
ATOM   2564  CD2 TYR A 187      10.526 -23.955  74.918  1.00 97.61           C  
ATOM   2565  CE1 TYR A 187      10.745 -26.721  75.398  1.00 97.61           C  
ATOM   2566  CE2 TYR A 187       9.448 -24.657  75.486  1.00 97.61           C  
ATOM   2567  CZ  TYR A 187       9.558 -26.040  75.733  1.00 97.61           C  
ATOM   2568  OH  TYR A 187       8.519 -26.718  76.301  1.00 97.61           O  
ATOM   2569  H   TYR A 187      13.269 -22.360  76.231  1.00 97.61           H  
ATOM   2570  HA  TYR A 187      14.527 -24.802  75.045  1.00 97.61           H  
ATOM   2571  HB3 TYR A 187      13.165 -24.328  73.065  1.00 97.61           H  
ATOM   2572  HB2 TYR A 187      12.564 -22.855  73.767  1.00 97.61           H  
ATOM   2573  HD1 TYR A 187      12.735 -26.544  74.582  1.00 97.61           H  
ATOM   2574  HD2 TYR A 187      10.433 -22.895  74.741  1.00 97.61           H  
ATOM   2575  HE1 TYR A 187      10.831 -27.782  75.585  1.00 97.61           H  
ATOM   2576  HE2 TYR A 187       8.541 -24.124  75.730  1.00 97.61           H  
ATOM   2577  HH  TYR A 187       7.806 -26.135  76.578  1.00 97.61           H  
ATOM   2578  N   GLY A 188      15.684 -21.861  74.921  1.00 98.17           N  
ATOM   2579  CA  GLY A 188      16.740 -20.983  74.416  1.00 98.17           C  
ATOM   2580  C   GLY A 188      16.209 -19.881  73.479  1.00 98.17           C  
ATOM   2581  O   GLY A 188      17.022 -19.179  72.878  1.00 98.17           O  
ATOM   2582  H   GLY A 188      15.253 -21.600  75.797  1.00 98.17           H  
ATOM   2583  HA3 GLY A 188      17.510 -21.558  73.899  1.00 98.17           H  
ATOM   2584  HA2 GLY A 188      17.228 -20.511  75.269  1.00 98.17           H  
ATOM   2585  N   ASN A 189      14.878 -19.709  73.358  1.00 98.81           N  
ATOM   2586  CA  ASN A 189      14.253 -18.639  72.579  1.00 98.81           C  
ATOM   2587  C   ASN A 189      14.249 -17.322  73.361  1.00 98.81           C  
ATOM   2588  O   ASN A 189      13.793 -17.298  74.503  1.00 98.81           O  
ATOM   2589  CB  ASN A 189      12.803 -18.963  72.151  1.00 98.81           C  
ATOM   2590  CG  ASN A 189      12.630 -20.290  71.410  1.00 98.81           C  
ATOM   2591  ND2 ASN A 189      11.608 -21.060  71.788  1.00 98.81           N  
ATOM   2592  OD1 ASN A 189      13.383 -20.599  70.488  1.00 98.81           O  
ATOM   2593  H   ASN A 189      14.245 -20.280  73.907  1.00 98.81           H  
ATOM   2594  HA  ASN A 189      14.834 -18.486  71.679  1.00 98.81           H  
ATOM   2595  HB3 ASN A 189      12.446 -18.172  71.491  1.00 98.81           H  
ATOM   2596  HB2 ASN A 189      12.138 -18.940  73.011  1.00 98.81           H  
ATOM   2597 HD22 ASN A 189      11.430 -21.941  71.329  1.00 98.81           H  
ATOM   2598 HD21 ASN A 189      11.012 -20.772  72.556  1.00 98.81           H  
ATOM   2599  N   LEU A 190      14.704 -16.253  72.694  1.00 98.95           N  
ATOM   2600  CA  LEU A 190      14.614 -14.876  73.168  1.00 98.95           C  
ATOM   2601  C   LEU A 190      13.411 -14.195  72.498  1.00 98.95           C  
ATOM   2602  O   LEU A 190      13.123 -14.472  71.333  1.00 98.95           O  
ATOM   2603  CB  LEU A 190      15.927 -14.141  72.819  1.00 98.95           C  
ATOM   2604  CG  LEU A 190      17.149 -14.561  73.667  1.00 98.95           C  
ATOM   2605  CD1 LEU A 190      18.460 -14.068  73.038  1.00 98.95           C  
ATOM   2606  CD2 LEU A 190      17.037 -14.082  75.127  1.00 98.95           C  
ATOM   2607  H   LEU A 190      15.038 -16.369  71.746  1.00 98.95           H  
ATOM   2608  HA  LEU A 190      14.460 -14.864  74.245  1.00 98.95           H  
ATOM   2609  HB3 LEU A 190      15.797 -13.065  72.928  1.00 98.95           H  
ATOM   2610  HB2 LEU A 190      16.147 -14.302  71.761  1.00 98.95           H  
ATOM   2611  HG  LEU A 190      17.193 -15.651  73.681  1.00 98.95           H  
ATOM   2612 HD11 LEU A 190      19.188 -13.742  73.780  1.00 98.95           H  
ATOM   2613 HD12 LEU A 190      18.935 -14.852  72.448  1.00 98.95           H  
ATOM   2614 HD13 LEU A 190      18.278 -13.216  72.387  1.00 98.95           H  
ATOM   2615 HD21 LEU A 190      17.385 -14.855  75.808  1.00 98.95           H  
ATOM   2616 HD22 LEU A 190      17.651 -13.203  75.313  1.00 98.95           H  
ATOM   2617 HD23 LEU A 190      16.021 -13.816  75.414  1.00 98.95           H  
ATOM   2618  N   ALA A 191      12.745 -13.300  73.241  1.00 98.99           N  
ATOM   2619  CA  ALA A 191      11.605 -12.525  72.757  1.00 98.99           C  
ATOM   2620  C   ALA A 191      11.490 -11.201  73.518  1.00 98.99           C  
ATOM   2621  O   ALA A 191      11.937 -11.110  74.662  1.00 98.99           O  
ATOM   2622  CB  ALA A 191      10.316 -13.346  72.892  1.00 98.99           C  
ATOM   2623  H   ALA A 191      13.023 -13.129  74.198  1.00 98.99           H  
ATOM   2624  HA  ALA A 191      11.764 -12.292  71.704  1.00 98.99           H  
ATOM   2625  HB1 ALA A 191       9.461 -12.804  72.489  1.00 98.99           H  
ATOM   2626  HB2 ALA A 191      10.381 -14.294  72.356  1.00 98.99           H  
ATOM   2627  HB3 ALA A 191      10.109 -13.563  73.938  1.00 98.99           H  
ATOM   2628  N   ALA A 192      10.871 -10.210  72.858  1.00 98.99           N  
ATOM   2629  CA  ALA A 192      10.656  -8.862  73.375  1.00 98.99           C  
ATOM   2630  C   ALA A 192       9.235  -8.375  73.060  1.00 98.99           C  
ATOM   2631  O   ALA A 192       8.620  -8.832  72.096  1.00 98.99           O  
ATOM   2632  CB  ALA A 192      11.708  -7.923  72.765  1.00 98.99           C  
ATOM   2633  H   ALA A 192      10.511 -10.385  71.928  1.00 98.99           H  
ATOM   2634  HA  ALA A 192      10.770  -8.860  74.459  1.00 98.99           H  
ATOM   2635  HB1 ALA A 192      11.551  -6.889  73.077  1.00 98.99           H  
ATOM   2636  HB2 ALA A 192      12.712  -8.205  73.079  1.00 98.99           H  
ATOM   2637  HB3 ALA A 192      11.685  -7.954  71.676  1.00 98.99           H  
ATOM   2638  N   ALA A 193       8.759  -7.440  73.893  1.00 98.98           N  
ATOM   2639  CA  ALA A 193       7.467  -6.770  73.796  1.00 98.98           C  
ATOM   2640  C   ALA A 193       7.608  -5.343  74.331  1.00 98.98           C  
ATOM   2641  O   ALA A 193       8.283  -5.139  75.339  1.00 98.98           O  
ATOM   2642  CB  ALA A 193       6.418  -7.547  74.604  1.00 98.98           C  
ATOM   2643  H   ALA A 193       9.328  -7.149  74.678  1.00 98.98           H  
ATOM   2644  HA  ALA A 193       7.155  -6.723  72.753  1.00 98.98           H  
ATOM   2645  HB1 ALA A 193       5.463  -7.030  74.632  1.00 98.98           H  
ATOM   2646  HB2 ALA A 193       6.237  -8.526  74.166  1.00 98.98           H  
ATOM   2647  HB3 ALA A 193       6.731  -7.678  75.639  1.00 98.98           H  
ATOM   2648  N   THR A 194       6.990  -4.377  73.647  1.00 98.96           N  
ATOM   2649  CA  THR A 194       7.010  -2.955  73.982  1.00 98.96           C  
ATOM   2650  C   THR A 194       5.615  -2.398  73.634  1.00 98.96           C  
ATOM   2651  O   THR A 194       5.070  -2.732  72.578  1.00 98.96           O  
ATOM   2652  CB  THR A 194       8.183  -2.217  73.260  1.00 98.96           C  
ATOM   2653  CG2 THR A 194       8.437  -0.811  73.813  1.00 98.96           C  
ATOM   2654  OG1 THR A 194       9.437  -2.883  73.354  1.00 98.96           O  
ATOM   2655  H   THR A 194       6.522  -4.609  72.774  1.00 98.96           H  
ATOM   2656  HA  THR A 194       7.152  -2.855  75.059  1.00 98.96           H  
ATOM   2657  HB  THR A 194       7.942  -2.126  72.199  1.00 98.96           H  
ATOM   2658 HG21 THR A 194       9.262  -0.322  73.292  1.00 98.96           H  
ATOM   2659 HG22 THR A 194       7.558  -0.180  73.698  1.00 98.96           H  
ATOM   2660 HG23 THR A 194       8.694  -0.844  74.872  1.00 98.96           H  
ATOM   2661  HG1 THR A 194       9.589  -3.280  72.493  1.00 98.96           H  
ATOM   2662  N   SER A 195       5.021  -1.569  74.500  1.00 98.86           N  
ATOM   2663  CA  SER A 195       3.742  -0.910  74.295  1.00 98.86           C  
ATOM   2664  C   SER A 195       3.785   0.480  74.928  1.00 98.86           C  
ATOM   2665  O   SER A 195       4.389   0.627  75.987  1.00 98.86           O  
ATOM   2666  CB  SER A 195       2.622  -1.801  74.847  1.00 98.86           C  
ATOM   2667  OG  SER A 195       1.362  -1.256  74.547  1.00 98.86           O  
ATOM   2668  H   SER A 195       5.495  -1.339  75.374  1.00 98.86           H  
ATOM   2669  HA  SER A 195       3.583  -0.771  73.227  1.00 98.86           H  
ATOM   2670  HB3 SER A 195       2.716  -1.913  75.928  1.00 98.86           H  
ATOM   2671  HB2 SER A 195       2.671  -2.798  74.416  1.00 98.86           H  
ATOM   2672  HG  SER A 195       0.701  -1.852  74.889  1.00 98.86           H  
ATOM   2673  N   ALA A 196       3.152   1.484  74.313  1.00 97.95           N  
ATOM   2674  CA  ALA A 196       3.059   2.847  74.813  1.00 97.95           C  
ATOM   2675  C   ALA A 196       1.726   3.505  74.468  1.00 97.95           C  
ATOM   2676  O   ALA A 196       1.107   3.189  73.453  1.00 97.95           O  
ATOM   2677  CB  ALA A 196       4.235   3.691  74.312  1.00 97.95           C  
ATOM   2678  H   ALA A 196       2.697   1.297  73.421  1.00 97.95           H  
ATOM   2679  HA  ALA A 196       3.108   2.797  75.897  1.00 97.95           H  
ATOM   2680  HB1 ALA A 196       4.269   4.666  74.797  1.00 97.95           H  
ATOM   2681  HB2 ALA A 196       5.178   3.195  74.521  1.00 97.95           H  
ATOM   2682  HB3 ALA A 196       4.180   3.850  73.234  1.00 97.95           H  
ATOM   2683  N   GLY A 197       1.349   4.504  75.274  1.00 96.28           N  
ATOM   2684  CA  GLY A 197       0.265   5.449  75.004  1.00 96.28           C  
ATOM   2685  C   GLY A 197       0.717   6.672  74.191  1.00 96.28           C  
ATOM   2686  O   GLY A 197      -0.064   7.596  73.972  1.00 96.28           O  
ATOM   2687  H   GLY A 197       1.887   4.650  76.119  1.00 96.28           H  
ATOM   2688  HA3 GLY A 197      -0.121   5.806  75.957  1.00 96.28           H  
ATOM   2689  HA2 GLY A 197      -0.564   4.963  74.489  1.00 96.28           H  
ATOM   2690  N   GLY A 198       1.988   6.711  73.771  1.00 93.20           N  
ATOM   2691  CA  GLY A 198       2.611   7.847  73.107  1.00 93.20           C  
ATOM   2692  C   GLY A 198       3.126   8.857  74.134  1.00 93.20           C  
ATOM   2693  O   GLY A 198       3.708   8.462  75.145  1.00 93.20           O  
ATOM   2694  H   GLY A 198       2.572   5.922  73.996  1.00 93.20           H  
ATOM   2695  HA3 GLY A 198       1.909   8.316  72.417  1.00 93.20           H  
ATOM   2696  HA2 GLY A 198       3.452   7.487  72.513  1.00 93.20           H  
ATOM   2697  N   ILE A 199       2.915  10.153  73.874  1.00 90.61           N  
ATOM   2698  CA  ILE A 199       3.349  11.288  74.687  1.00 90.61           C  
ATOM   2699  C   ILE A 199       2.167  12.263  74.843  1.00 90.61           C  
ATOM   2700  O   ILE A 199       1.308  12.345  73.960  1.00 90.61           O  
ATOM   2701  CB  ILE A 199       4.658  11.912  74.120  1.00 90.61           C  
ATOM   2702  CG1 ILE A 199       4.487  12.508  72.701  1.00 90.61           C  
ATOM   2703  CG2 ILE A 199       5.834  10.917  74.187  1.00 90.61           C  
ATOM   2704  CD1 ILE A 199       5.748  13.163  72.117  1.00 90.61           C  
ATOM   2705  H   ILE A 199       2.295  10.399  73.119  1.00 90.61           H  
ATOM   2706  HA  ILE A 199       3.573  10.927  75.693  1.00 90.61           H  
ATOM   2707  HB  ILE A 199       4.918  12.740  74.782  1.00 90.61           H  
ATOM   2708 HG13 ILE A 199       3.718  13.278  72.739  1.00 90.61           H  
ATOM   2709 HG12 ILE A 199       4.131  11.743  72.010  1.00 90.61           H  
ATOM   2710 HG21 ILE A 199       6.792  11.406  74.010  1.00 90.61           H  
ATOM   2711 HG22 ILE A 199       5.897  10.443  75.166  1.00 90.61           H  
ATOM   2712 HG23 ILE A 199       5.729  10.126  73.447  1.00 90.61           H  
ATOM   2713 HD11 ILE A 199       5.528  13.641  71.163  1.00 90.61           H  
ATOM   2714 HD12 ILE A 199       6.141  13.928  72.787  1.00 90.61           H  
ATOM   2715 HD13 ILE A 199       6.538  12.434  71.938  1.00 90.61           H  
ATOM   2716  N   THR A 200       2.104  12.974  75.975  1.00 90.15           N  
ATOM   2717  CA  THR A 200       1.000  13.846  76.385  1.00 90.15           C  
ATOM   2718  C   THR A 200       0.889  15.047  75.425  1.00 90.15           C  
ATOM   2719  O   THR A 200       1.886  15.702  75.123  1.00 90.15           O  
ATOM   2720  CB  THR A 200       1.262  14.363  77.832  1.00 90.15           C  
ATOM   2721  CG2 THR A 200       0.060  15.099  78.447  1.00 90.15           C  
ATOM   2722  OG1 THR A 200       1.600  13.313  78.730  1.00 90.15           O  
ATOM   2723  H   THR A 200       2.831  12.858  76.667  1.00 90.15           H  
ATOM   2724  HA  THR A 200       0.078  13.262  76.354  1.00 90.15           H  
ATOM   2725  HB  THR A 200       2.114  15.047  77.816  1.00 90.15           H  
ATOM   2726 HG21 THR A 200       0.299  15.457  79.448  1.00 90.15           H  
ATOM   2727 HG22 THR A 200      -0.218  15.977  77.863  1.00 90.15           H  
ATOM   2728 HG23 THR A 200      -0.820  14.459  78.520  1.00 90.15           H  
ATOM   2729  HG1 THR A 200       0.870  12.718  78.817  1.00 90.15           H  
ATOM   2730  N   ASN A 201      -0.333  15.329  74.960  1.00 90.41           N  
ATOM   2731  CA  ASN A 201      -0.721  16.428  74.067  1.00 90.41           C  
ATOM   2732  C   ASN A 201      -0.185  16.266  72.624  1.00 90.41           C  
ATOM   2733  O   ASN A 201      -0.051  17.270  71.924  1.00 90.41           O  
ATOM   2734  CB  ASN A 201      -0.344  17.804  74.701  1.00 90.41           C  
ATOM   2735  CG  ASN A 201      -1.181  19.008  74.247  1.00 90.41           C  
ATOM   2736  ND2 ASN A 201      -0.623  20.211  74.390  1.00 90.41           N  
ATOM   2737  OD1 ASN A 201      -2.313  18.869  73.790  1.00 90.41           O  
ATOM   2738  H   ASN A 201      -1.090  14.727  75.257  1.00 90.41           H  
ATOM   2739  HA  ASN A 201      -1.802  16.377  73.934  1.00 90.41           H  
ATOM   2740  HB3 ASN A 201       0.718  18.017  74.567  1.00 90.41           H  
ATOM   2741  HB2 ASN A 201      -0.505  17.747  75.778  1.00 90.41           H  
ATOM   2742 HD22 ASN A 201      -1.130  21.042  74.124  1.00 90.41           H  
ATOM   2743 HD21 ASN A 201       0.304  20.305  74.780  1.00 90.41           H  
ATOM   2744  N   LYS A 202       0.143  15.031  72.191  1.00 89.28           N  
ATOM   2745  CA  LYS A 202       0.640  14.749  70.840  1.00 89.28           C  
ATOM   2746  C   LYS A 202      -0.416  15.055  69.762  1.00 89.28           C  
ATOM   2747  O   LYS A 202      -1.619  14.871  69.983  1.00 89.28           O  
ATOM   2748  CB  LYS A 202       1.191  13.301  70.700  1.00 89.28           C  
ATOM   2749  CG  LYS A 202       0.206  12.108  70.740  1.00 89.28           C  
ATOM   2750  CD  LYS A 202       0.903  10.766  70.403  1.00 89.28           C  
ATOM   2751  CE  LYS A 202      -0.046   9.549  70.324  1.00 89.28           C  
ATOM   2752  NZ  LYS A 202       0.640   8.318  69.881  1.00 89.28           N1+
ATOM   2753  H   LYS A 202       0.108  14.267  72.852  1.00 89.28           H  
ATOM   2754  HA  LYS A 202       1.481  15.428  70.681  1.00 89.28           H  
ATOM   2755  HB3 LYS A 202       1.951  13.147  71.461  1.00 89.28           H  
ATOM   2756  HB2 LYS A 202       1.729  13.258  69.751  1.00 89.28           H  
ATOM   2757  HG3 LYS A 202      -0.598  12.269  70.021  1.00 89.28           H  
ATOM   2758  HG2 LYS A 202      -0.261  12.051  71.724  1.00 89.28           H  
ATOM   2759  HD3 LYS A 202       1.686  10.569  71.135  1.00 89.28           H  
ATOM   2760  HD2 LYS A 202       1.406  10.869  69.441  1.00 89.28           H  
ATOM   2761  HE3 LYS A 202      -0.847   9.754  69.613  1.00 89.28           H  
ATOM   2762  HE2 LYS A 202      -0.511   9.357  71.292  1.00 89.28           H  
ATOM   2763  HZ1 LYS A 202      -0.022   7.554  69.855  1.00 89.28           H  
ATOM   2764  HZ2 LYS A 202       1.030   8.447  68.956  1.00 89.28           H  
ATOM   2765  HZ3 LYS A 202       1.386   8.059  70.510  1.00 89.28           H  
ATOM   2766  N   LYS A 203       0.063  15.529  68.609  1.00 90.06           N  
ATOM   2767  CA  LYS A 203      -0.706  15.846  67.412  1.00 90.06           C  
ATOM   2768  C   LYS A 203      -0.253  14.955  66.248  1.00 90.06           C  
ATOM   2769  O   LYS A 203       0.786  14.297  66.330  1.00 90.06           O  
ATOM   2770  CB  LYS A 203      -0.455  17.324  67.048  1.00 90.06           C  
ATOM   2771  CG  LYS A 203      -1.065  18.350  68.011  1.00 90.06           C  
ATOM   2772  CD  LYS A 203      -0.813  19.778  67.505  1.00 90.06           C  
ATOM   2773  CE  LYS A 203      -1.488  20.856  68.360  1.00 90.06           C  
ATOM   2774  NZ  LYS A 203      -1.243  22.204  67.818  1.00 90.06           N1+
ATOM   2775  H   LYS A 203       1.061  15.662  68.526  1.00 90.06           H  
ATOM   2776  HA  LYS A 203      -1.774  15.685  67.574  1.00 90.06           H  
ATOM   2777  HB3 LYS A 203      -0.883  17.527  66.066  1.00 90.06           H  
ATOM   2778  HB2 LYS A 203       0.617  17.504  66.953  1.00 90.06           H  
ATOM   2779  HG3 LYS A 203      -0.647  18.229  69.011  1.00 90.06           H  
ATOM   2780  HG2 LYS A 203      -2.138  18.175  68.097  1.00 90.06           H  
ATOM   2781  HD3 LYS A 203      -1.171  19.858  66.477  1.00 90.06           H  
ATOM   2782  HD2 LYS A 203       0.263  19.956  67.466  1.00 90.06           H  
ATOM   2783  HE3 LYS A 203      -1.133  20.811  69.390  1.00 90.06           H  
ATOM   2784  HE2 LYS A 203      -2.564  20.691  68.376  1.00 90.06           H  
ATOM   2785  HZ1 LYS A 203      -1.597  22.254  66.872  1.00 90.06           H  
ATOM   2786  HZ2 LYS A 203      -1.714  22.892  68.389  1.00 90.06           H  
ATOM   2787  HZ3 LYS A 203      -0.251  22.392  67.811  1.00 90.06           H  
ATOM   2788  N   TYR A 204      -1.022  15.030  65.149  1.00 92.34           N  
ATOM   2789  CA  TYR A 204      -0.646  14.595  63.801  1.00 92.34           C  
ATOM   2790  C   TYR A 204      -0.433  13.078  63.642  1.00 92.34           C  
ATOM   2791  O   TYR A 204       0.293  12.669  62.736  1.00 92.34           O  
ATOM   2792  CB  TYR A 204       0.585  15.388  63.291  1.00 92.34           C  
ATOM   2793  CG  TYR A 204       0.548  16.890  63.509  1.00 92.34           C  
ATOM   2794  CD1 TYR A 204      -0.526  17.661  63.015  1.00 92.34           C  
ATOM   2795  CD2 TYR A 204       1.589  17.517  64.226  1.00 92.34           C  
ATOM   2796  CE1 TYR A 204      -0.566  19.047  63.254  1.00 92.34           C  
ATOM   2797  CE2 TYR A 204       1.543  18.901  64.472  1.00 92.34           C  
ATOM   2798  CZ  TYR A 204       0.464  19.666  63.991  1.00 92.34           C  
ATOM   2799  OH  TYR A 204       0.425  21.004  64.246  1.00 92.34           O  
ATOM   2800  H   TYR A 204      -1.864  15.586  65.190  1.00 92.34           H  
ATOM   2801  HA  TYR A 204      -1.497  14.849  63.169  1.00 92.34           H  
ATOM   2802  HB3 TYR A 204       0.743  15.203  62.229  1.00 92.34           H  
ATOM   2803  HB2 TYR A 204       1.476  15.007  63.788  1.00 92.34           H  
ATOM   2804  HD1 TYR A 204      -1.323  17.191  62.456  1.00 92.34           H  
ATOM   2805  HD2 TYR A 204       2.417  16.937  64.607  1.00 92.34           H  
ATOM   2806  HE1 TYR A 204      -1.395  19.629  62.880  1.00 92.34           H  
ATOM   2807  HE2 TYR A 204       2.336  19.373  65.033  1.00 92.34           H  
ATOM   2808  HH  TYR A 204      -0.197  21.472  63.673  1.00 92.34           H  
ATOM   2809  N   GLY A 205      -1.082  12.260  64.491  1.00 96.42           N  
ATOM   2810  CA  GLY A 205      -0.955  10.800  64.460  1.00 96.42           C  
ATOM   2811  C   GLY A 205       0.492  10.363  64.737  1.00 96.42           C  
ATOM   2812  O   GLY A 205       0.983   9.454  64.078  1.00 96.42           O  
ATOM   2813  H   GLY A 205      -1.677  12.654  65.205  1.00 96.42           H  
ATOM   2814  HA3 GLY A 205      -1.278  10.422  63.489  1.00 96.42           H  
ATOM   2815  HA2 GLY A 205      -1.612  10.363  65.208  1.00 96.42           H  
ATOM   2816  N   ARG A 206       1.223  11.097  65.590  1.00 97.63           N  
ATOM   2817  CA  ARG A 206       2.638  10.867  65.869  1.00 97.63           C  
ATOM   2818  C   ARG A 206       2.853   9.505  66.546  1.00 97.63           C  
ATOM   2819  O   ARG A 206       2.225   9.214  67.565  1.00 97.63           O  
ATOM   2820  CB  ARG A 206       3.165  12.030  66.736  1.00 97.63           C  
ATOM   2821  CG  ARG A 206       4.600  11.856  67.274  1.00 97.63           C  
ATOM   2822  CD  ARG A 206       4.634  11.392  68.734  1.00 97.63           C  
ATOM   2823  NE  ARG A 206       6.000  11.141  69.203  1.00 97.63           N  
ATOM   2824  CZ  ARG A 206       6.354  10.229  70.120  1.00 97.63           C  
ATOM   2825  NH1 ARG A 206       5.465   9.374  70.634  1.00 97.63           N  
ATOM   2826  NH2 ARG A 206       7.618  10.181  70.536  1.00 97.63           N1+
ATOM   2827  H   ARG A 206       0.792  11.913  65.999  1.00 97.63           H  
ATOM   2828  HA  ARG A 206       3.174  10.869  64.921  1.00 97.63           H  
ATOM   2829  HB3 ARG A 206       2.483  12.223  67.564  1.00 97.63           H  
ATOM   2830  HB2 ARG A 206       3.138  12.939  66.134  1.00 97.63           H  
ATOM   2831  HG3 ARG A 206       5.085  12.821  67.237  1.00 97.63           H  
ATOM   2832  HG2 ARG A 206       5.193  11.203  66.631  1.00 97.63           H  
ATOM   2833  HD3 ARG A 206       4.047  10.485  68.846  1.00 97.63           H  
ATOM   2834  HD2 ARG A 206       4.177  12.141  69.381  1.00 97.63           H  
ATOM   2835  HE  ARG A 206       6.734  11.743  68.836  1.00 97.63           H  
ATOM   2836 HH12 ARG A 206       5.763   8.688  71.330  1.00 97.63           H  
ATOM   2837 HH11 ARG A 206       4.529   9.319  70.266  1.00 97.63           H  
ATOM   2838 HH22 ARG A 206       7.900   9.530  71.267  1.00 97.63           H  
ATOM   2839 HH21 ARG A 206       8.317  10.820  70.160  1.00 97.63           H  
ATOM   2840  N   VAL A 207       3.773   8.716  65.993  1.00 98.17           N  
ATOM   2841  CA  VAL A 207       4.108   7.368  66.426  1.00 98.17           C  
ATOM   2842  C   VAL A 207       5.396   7.437  67.273  1.00 98.17           C  
ATOM   2843  O   VAL A 207       6.286   8.249  67.004  1.00 98.17           O  
ATOM   2844  CB  VAL A 207       4.294   6.507  65.145  1.00 98.17           C  
ATOM   2845  CG1 VAL A 207       4.688   5.054  65.434  1.00 98.17           C  
ATOM   2846  CG2 VAL A 207       3.014   6.507  64.292  1.00 98.17           C  
ATOM   2847  H   VAL A 207       4.297   9.071  65.200  1.00 98.17           H  
ATOM   2848  HA  VAL A 207       3.299   6.949  67.028  1.00 98.17           H  
ATOM   2849  HB  VAL A 207       5.093   6.942  64.543  1.00 98.17           H  
ATOM   2850 HG11 VAL A 207       4.633   4.431  64.542  1.00 98.17           H  
ATOM   2851 HG12 VAL A 207       5.714   4.986  65.788  1.00 98.17           H  
ATOM   2852 HG13 VAL A 207       4.040   4.609  66.189  1.00 98.17           H  
ATOM   2853 HG21 VAL A 207       3.098   5.813  63.457  1.00 98.17           H  
ATOM   2854 HG22 VAL A 207       2.144   6.208  64.878  1.00 98.17           H  
ATOM   2855 HG23 VAL A 207       2.809   7.494  63.879  1.00 98.17           H  
ATOM   2856  N   GLY A 208       5.477   6.604  68.317  1.00 96.56           N  
ATOM   2857  CA  GLY A 208       6.656   6.416  69.160  1.00 96.56           C  
ATOM   2858  C   GLY A 208       7.580   5.312  68.628  1.00 96.56           C  
ATOM   2859  O   GLY A 208       7.268   4.643  67.648  1.00 96.56           O  
ATOM   2860  H   GLY A 208       4.701   5.971  68.467  1.00 96.56           H  
ATOM   2861  HA3 GLY A 208       6.321   6.133  70.158  1.00 96.56           H  
ATOM   2862  HA2 GLY A 208       7.218   7.346  69.260  1.00 96.56           H  
ATOM   2863  N   ASP A 209       8.710   5.071  69.307  1.00 97.93           N  
ATOM   2864  CA  ASP A 209       9.649   3.975  69.009  1.00 97.93           C  
ATOM   2865  C   ASP A 209       9.016   2.594  69.283  1.00 97.93           C  
ATOM   2866  O   ASP A 209       9.408   1.600  68.678  1.00 97.93           O  
ATOM   2867  CB  ASP A 209      10.950   4.134  69.852  1.00 97.93           C  
ATOM   2868  CG  ASP A 209      10.817   4.183  71.385  1.00 97.93           C  
ATOM   2869  OD1 ASP A 209       9.691   4.396  71.884  1.00 97.93           O1-
ATOM   2870  OD2 ASP A 209      11.867   4.068  72.051  1.00 97.93           O  
ATOM   2871  H   ASP A 209       8.868   5.566  70.172  1.00 97.93           H  
ATOM   2872  HA  ASP A 209       9.907   4.012  67.949  1.00 97.93           H  
ATOM   2873  HB3 ASP A 209      11.468   5.038  69.540  1.00 97.93           H  
ATOM   2874  HB2 ASP A 209      11.629   3.314  69.610  1.00 97.93           H  
ATOM   2875  N   SER A 210       8.018   2.549  70.170  1.00 98.12           N  
ATOM   2876  CA  SER A 210       7.336   1.403  70.763  1.00 98.12           C  
ATOM   2877  C   SER A 210       6.718   0.430  69.736  1.00 98.12           C  
ATOM   2878  O   SER A 210       6.542  -0.748  70.046  1.00 98.12           O  
ATOM   2879  CB  SER A 210       6.242   1.967  71.705  1.00 98.12           C  
ATOM   2880  OG  SER A 210       6.691   3.111  72.433  1.00 98.12           O  
ATOM   2881  H   SER A 210       7.824   3.415  70.658  1.00 98.12           H  
ATOM   2882  HA  SER A 210       8.075   0.854  71.347  1.00 98.12           H  
ATOM   2883  HB3 SER A 210       5.891   1.198  72.396  1.00 98.12           H  
ATOM   2884  HB2 SER A 210       5.370   2.273  71.125  1.00 98.12           H  
ATOM   2885  HG  SER A 210       7.292   2.856  73.126  1.00 98.12           H  
ATOM   2886  N   SER A 211       6.411   0.899  68.520  1.00 98.11           N  
ATOM   2887  CA  SER A 211       5.862   0.105  67.418  1.00 98.11           C  
ATOM   2888  C   SER A 211       6.908  -0.218  66.329  1.00 98.11           C  
ATOM   2889  O   SER A 211       6.563  -0.857  65.337  1.00 98.11           O  
ATOM   2890  CB  SER A 211       4.650   0.847  66.810  1.00 98.11           C  
ATOM   2891  OG  SER A 211       4.976   2.105  66.239  1.00 98.11           O  
ATOM   2892  H   SER A 211       6.578   1.878  68.321  1.00 98.11           H  
ATOM   2893  HA  SER A 211       5.478  -0.830  67.807  1.00 98.11           H  
ATOM   2894  HB3 SER A 211       3.889   0.993  67.574  1.00 98.11           H  
ATOM   2895  HB2 SER A 211       4.180   0.229  66.042  1.00 98.11           H  
ATOM   2896  HG  SER A 211       5.540   1.968  65.491  1.00 98.11           H  
ATOM   2897  N   ILE A 212       8.156   0.247  66.470  1.00 98.89           N  
ATOM   2898  CA  ILE A 212       9.175   0.229  65.426  1.00 98.89           C  
ATOM   2899  C   ILE A 212      10.210  -0.853  65.788  1.00 98.89           C  
ATOM   2900  O   ILE A 212      10.926  -0.737  66.792  1.00 98.89           O  
ATOM   2901  CB  ILE A 212       9.813   1.651  65.338  1.00 98.89           C  
ATOM   2902  CG1 ILE A 212       8.771   2.786  65.153  1.00 98.89           C  
ATOM   2903  CG2 ILE A 212      10.917   1.756  64.269  1.00 98.89           C  
ATOM   2904  CD1 ILE A 212       7.930   2.705  63.869  1.00 98.89           C  
ATOM   2905  H   ILE A 212       8.426   0.683  67.347  1.00 98.89           H  
ATOM   2906  HA  ILE A 212       8.737  -0.017  64.457  1.00 98.89           H  
ATOM   2907  HB  ILE A 212      10.292   1.852  66.294  1.00 98.89           H  
ATOM   2908 HG13 ILE A 212       9.277   3.752  65.182  1.00 98.89           H  
ATOM   2909 HG12 ILE A 212       8.096   2.805  66.008  1.00 98.89           H  
ATOM   2910 HG21 ILE A 212      11.328   2.765  64.216  1.00 98.89           H  
ATOM   2911 HG22 ILE A 212      11.751   1.081  64.467  1.00 98.89           H  
ATOM   2912 HG23 ILE A 212      10.523   1.505  63.290  1.00 98.89           H  
ATOM   2913 HD11 ILE A 212       7.180   3.496  63.862  1.00 98.89           H  
ATOM   2914 HD12 ILE A 212       8.544   2.825  62.977  1.00 98.89           H  
ATOM   2915 HD13 ILE A 212       7.395   1.760  63.788  1.00 98.89           H  
ATOM   2916  N   ILE A 213      10.307  -1.899  64.952  1.00 98.95           N  
ATOM   2917  CA  ILE A 213      11.282  -2.974  65.119  1.00 98.95           C  
ATOM   2918  C   ILE A 213      12.690  -2.462  64.764  1.00 98.95           C  
ATOM   2919  O   ILE A 213      12.871  -1.824  63.726  1.00 98.95           O  
ATOM   2920  CB  ILE A 213      10.948  -4.199  64.220  1.00 98.95           C  
ATOM   2921  CG1 ILE A 213       9.516  -4.734  64.465  1.00 98.95           C  
ATOM   2922  CG2 ILE A 213      11.980  -5.346  64.309  1.00 98.95           C  
ATOM   2923  CD1 ILE A 213       9.217  -5.159  65.913  1.00 98.95           C  
ATOM   2924  H   ILE A 213       9.763  -1.923  64.103  1.00 98.95           H  
ATOM   2925  HA  ILE A 213      11.268  -3.290  66.162  1.00 98.95           H  
ATOM   2926  HB  ILE A 213      10.972  -3.852  63.190  1.00 98.95           H  
ATOM   2927 HG13 ILE A 213       9.325  -5.567  63.790  1.00 98.95           H  
ATOM   2928 HG12 ILE A 213       8.790  -3.973  64.178  1.00 98.95           H  
ATOM   2929 HG21 ILE A 213      11.655  -6.215  63.736  1.00 98.95           H  
ATOM   2930 HG22 ILE A 213      12.952  -5.059  63.907  1.00 98.95           H  
ATOM   2931 HG23 ILE A 213      12.131  -5.661  65.340  1.00 98.95           H  
ATOM   2932 HD11 ILE A 213       8.277  -5.708  65.969  1.00 98.95           H  
ATOM   2933 HD12 ILE A 213       9.997  -5.800  66.323  1.00 98.95           H  
ATOM   2934 HD13 ILE A 213       9.117  -4.291  66.564  1.00 98.95           H  
ATOM   2935  N   GLY A 214      13.647  -2.751  65.655  1.00 98.92           N  
ATOM   2936  CA  GLY A 214      15.025  -2.282  65.573  1.00 98.92           C  
ATOM   2937  C   GLY A 214      15.229  -0.956  66.319  1.00 98.92           C  
ATOM   2938  O   GLY A 214      16.372  -0.524  66.400  1.00 98.92           O  
ATOM   2939  H   GLY A 214      13.400  -3.284  66.481  1.00 98.92           H  
ATOM   2940  HA3 GLY A 214      15.338  -2.153  64.537  1.00 98.92           H  
ATOM   2941  HA2 GLY A 214      15.676  -3.038  66.013  1.00 98.92           H  
ATOM   2942  N   ALA A 215      14.174  -0.326  66.869  1.00 98.86           N  
ATOM   2943  CA  ALA A 215      14.254   0.920  67.635  1.00 98.86           C  
ATOM   2944  C   ALA A 215      13.707   0.722  69.051  1.00 98.86           C  
ATOM   2945  O   ALA A 215      14.457   0.922  70.005  1.00 98.86           O  
ATOM   2946  CB  ALA A 215      13.494   2.033  66.903  1.00 98.86           C  
ATOM   2947  H   ALA A 215      13.252  -0.727  66.767  1.00 98.86           H  
ATOM   2948  HA  ALA A 215      15.290   1.247  67.737  1.00 98.86           H  
ATOM   2949  HB1 ALA A 215      13.512   2.961  67.475  1.00 98.86           H  
ATOM   2950  HB2 ALA A 215      13.933   2.231  65.924  1.00 98.86           H  
ATOM   2951  HB3 ALA A 215      12.450   1.769  66.754  1.00 98.86           H  
ATOM   2952  N   GLY A 216      12.431   0.331  69.154  1.00 98.74           N  
ATOM   2953  CA  GLY A 216      11.754   0.096  70.423  1.00 98.74           C  
ATOM   2954  C   GLY A 216      11.870  -1.354  70.873  1.00 98.74           C  
ATOM   2955  O   GLY A 216      12.038  -1.621  72.061  1.00 98.74           O  
ATOM   2956  H   GLY A 216      11.871   0.213  68.315  1.00 98.74           H  
ATOM   2957  HA3 GLY A 216      10.694   0.310  70.324  1.00 98.74           H  
ATOM   2958  HA2 GLY A 216      12.119   0.770  71.188  1.00 98.74           H  
ATOM   2959  N   THR A 217      11.787  -2.282  69.915  1.00 98.97           N  
ATOM   2960  CA  THR A 217      11.739  -3.724  70.146  1.00 98.97           C  
ATOM   2961  C   THR A 217      12.758  -4.411  69.231  1.00 98.97           C  
ATOM   2962  O   THR A 217      12.835  -4.073  68.051  1.00 98.97           O  
ATOM   2963  CB  THR A 217      10.340  -4.285  69.761  1.00 98.97           C  
ATOM   2964  CG2 THR A 217      10.168  -5.812  69.837  1.00 98.97           C  
ATOM   2965  OG1 THR A 217       9.366  -3.744  70.619  1.00 98.97           O  
ATOM   2966  H   THR A 217      11.726  -1.995  68.948  1.00 98.97           H  
ATOM   2967  HA  THR A 217      11.963  -3.966  71.187  1.00 98.97           H  
ATOM   2968  HB  THR A 217      10.087  -3.960  68.751  1.00 98.97           H  
ATOM   2969 HG21 THR A 217       9.140  -6.093  69.615  1.00 98.97           H  
ATOM   2970 HG22 THR A 217      10.801  -6.335  69.121  1.00 98.97           H  
ATOM   2971 HG23 THR A 217      10.403  -6.184  70.833  1.00 98.97           H  
ATOM   2972  HG1 THR A 217       8.508  -3.831  70.190  1.00 98.97           H  
ATOM   2973  N   TYR A 218      13.470  -5.409  69.769  1.00 98.97           N  
ATOM   2974  CA  TYR A 218      14.263  -6.342  68.974  1.00 98.97           C  
ATOM   2975  C   TYR A 218      14.419  -7.658  69.745  1.00 98.97           C  
ATOM   2976  O   TYR A 218      14.414  -7.645  70.974  1.00 98.97           O  
ATOM   2977  CB  TYR A 218      15.624  -5.721  68.583  1.00 98.97           C  
ATOM   2978  CG  TYR A 218      16.300  -6.422  67.418  1.00 98.97           C  
ATOM   2979  CD1 TYR A 218      17.334  -7.356  67.637  1.00 98.97           C  
ATOM   2980  CD2 TYR A 218      15.864  -6.158  66.102  1.00 98.97           C  
ATOM   2981  CE1 TYR A 218      17.924  -8.026  66.547  1.00 98.97           C  
ATOM   2982  CE2 TYR A 218      16.454  -6.827  65.013  1.00 98.97           C  
ATOM   2983  CZ  TYR A 218      17.484  -7.762  65.235  1.00 98.97           C  
ATOM   2984  OH  TYR A 218      18.047  -8.413  64.176  1.00 98.97           O  
ATOM   2985  H   TYR A 218      13.385  -5.626  70.754  1.00 98.97           H  
ATOM   2986  HA  TYR A 218      13.701  -6.563  68.066  1.00 98.97           H  
ATOM   2987  HB3 TYR A 218      16.293  -5.683  69.444  1.00 98.97           H  
ATOM   2988  HB2 TYR A 218      15.488  -4.685  68.272  1.00 98.97           H  
ATOM   2989  HD1 TYR A 218      17.665  -7.574  68.642  1.00 98.97           H  
ATOM   2990  HD2 TYR A 218      15.064  -5.455  65.925  1.00 98.97           H  
ATOM   2991  HE1 TYR A 218      18.709  -8.747  66.721  1.00 98.97           H  
ATOM   2992  HE2 TYR A 218      16.107  -6.629  64.010  1.00 98.97           H  
ATOM   2993  HH  TYR A 218      17.651  -8.166  63.337  1.00 98.97           H  
ATOM   2994  N   ALA A 219      14.571  -8.766  69.007  1.00 98.97           N  
ATOM   2995  CA  ALA A 219      14.833 -10.096  69.548  1.00 98.97           C  
ATOM   2996  C   ALA A 219      15.543 -10.949  68.498  1.00 98.97           C  
ATOM   2997  O   ALA A 219      15.205 -10.862  67.318  1.00 98.97           O  
ATOM   2998  CB  ALA A 219      13.530 -10.757  70.023  1.00 98.97           C  
ATOM   2999  H   ALA A 219      14.565  -8.703  67.998  1.00 98.97           H  
ATOM   3000  HA  ALA A 219      15.506 -10.005  70.395  1.00 98.97           H  
ATOM   3001  HB1 ALA A 219      13.725 -11.748  70.432  1.00 98.97           H  
ATOM   3002  HB2 ALA A 219      13.049 -10.170  70.806  1.00 98.97           H  
ATOM   3003  HB3 ALA A 219      12.818 -10.873  69.207  1.00 98.97           H  
ATOM   3004  N   GLU A 220      16.496 -11.772  68.963  1.00 98.78           N  
ATOM   3005  CA  GLU A 220      17.288 -12.683  68.142  1.00 98.78           C  
ATOM   3006  C   GLU A 220      17.928 -13.746  69.042  1.00 98.78           C  
ATOM   3007  O   GLU A 220      18.680 -13.383  69.945  1.00 98.78           O  
ATOM   3008  CB  GLU A 220      18.339 -11.891  67.337  1.00 98.78           C  
ATOM   3009  CG  GLU A 220      19.258 -12.766  66.452  1.00 98.78           C  
ATOM   3010  CD  GLU A 220      20.288 -11.940  65.678  1.00 98.78           C  
ATOM   3011  OE1 GLU A 220      20.421 -12.161  64.454  1.00 98.78           O1-
ATOM   3012  OE2 GLU A 220      20.943 -11.093  66.322  1.00 98.78           O  
ATOM   3013  H   GLU A 220      16.729 -11.760  69.946  1.00 98.78           H  
ATOM   3014  HA  GLU A 220      16.625 -13.182  67.437  1.00 98.78           H  
ATOM   3015  HB3 GLU A 220      18.936 -11.301  68.035  1.00 98.78           H  
ATOM   3016  HB2 GLU A 220      17.836 -11.167  66.697  1.00 98.78           H  
ATOM   3017  HG3 GLU A 220      18.653 -13.359  65.764  1.00 98.78           H  
ATOM   3018  HG2 GLU A 220      19.816 -13.477  67.060  1.00 98.78           H  
ATOM   3019  N   ASN A 221      17.655 -15.031  68.752  1.00 98.66           N  
ATOM   3020  CA  ASN A 221      18.237 -16.194  69.435  1.00 98.66           C  
ATOM   3021  C   ASN A 221      19.760 -16.257  69.263  1.00 98.66           C  
ATOM   3022  O   ASN A 221      20.275 -15.957  68.185  1.00 98.66           O  
ATOM   3023  CB  ASN A 221      17.606 -17.493  68.884  1.00 98.66           C  
ATOM   3024  CG  ASN A 221      16.202 -17.789  69.409  1.00 98.66           C  
ATOM   3025  ND2 ASN A 221      15.796 -19.058  69.323  1.00 98.66           N  
ATOM   3026  OD1 ASN A 221      15.490 -16.900  69.873  1.00 98.66           O  
ATOM   3027  H   ASN A 221      17.032 -15.240  67.983  1.00 98.66           H  
ATOM   3028  HA  ASN A 221      17.968 -16.072  70.487  1.00 98.66           H  
ATOM   3029  HB3 ASN A 221      18.224 -18.344  69.177  1.00 98.66           H  
ATOM   3030  HB2 ASN A 221      17.594 -17.487  67.793  1.00 98.66           H  
ATOM   3031 HD22 ASN A 221      14.882 -19.330  69.661  1.00 98.66           H  
ATOM   3032 HD21 ASN A 221      16.403 -19.763  68.933  1.00 98.66           H  
ATOM   3033  N   GLY A 222      20.441 -16.665  70.345  1.00 98.41           N  
ATOM   3034  CA  GLY A 222      21.901 -16.740  70.410  1.00 98.41           C  
ATOM   3035  C   GLY A 222      22.554 -15.357  70.585  1.00 98.41           C  
ATOM   3036  O   GLY A 222      23.779 -15.272  70.516  1.00 98.41           O  
ATOM   3037  H   GLY A 222      19.935 -16.913  71.183  1.00 98.41           H  
ATOM   3038  HA3 GLY A 222      22.296 -17.217  69.512  1.00 98.41           H  
ATOM   3039  HA2 GLY A 222      22.183 -17.373  71.252  1.00 98.41           H  
ATOM   3040  N   ASN A 223      21.760 -14.292  70.802  1.00 98.79           N  
ATOM   3041  CA  ASN A 223      22.232 -12.920  70.931  1.00 98.79           C  
ATOM   3042  C   ASN A 223      21.485 -12.233  72.085  1.00 98.79           C  
ATOM   3043  O   ASN A 223      21.909 -12.411  73.226  1.00 98.79           O  
ATOM   3044  CB  ASN A 223      22.139 -12.194  69.564  1.00 98.79           C  
ATOM   3045  CG  ASN A 223      22.952 -10.895  69.497  1.00 98.79           C  
ATOM   3046  ND2 ASN A 223      22.630 -10.040  68.531  1.00 98.79           N  
ATOM   3047  OD1 ASN A 223      23.862 -10.667  70.288  1.00 98.79           O  
ATOM   3048  H   ASN A 223      20.758 -14.418  70.837  1.00 98.79           H  
ATOM   3049  HA  ASN A 223      23.274 -12.917  71.259  1.00 98.79           H  
ATOM   3050  HB3 ASN A 223      21.102 -12.014  69.276  1.00 98.79           H  
ATOM   3051  HB2 ASN A 223      22.551 -12.842  68.789  1.00 98.79           H  
ATOM   3052 HD22 ASN A 223      23.135  -9.167  68.433  1.00 98.79           H  
ATOM   3053 HD21 ASN A 223      21.911 -10.280  67.857  1.00 98.79           H  
ATOM   3054  N   VAL A 224      20.432 -11.448  71.792  1.00 98.96           N  
ATOM   3055  CA  VAL A 224      19.763 -10.596  72.777  1.00 98.96           C  
ATOM   3056  C   VAL A 224      18.315 -10.259  72.374  1.00 98.96           C  
ATOM   3057  O   VAL A 224      18.014 -10.159  71.184  1.00 98.96           O  
ATOM   3058  CB  VAL A 224      20.572  -9.276  72.990  1.00 98.96           C  
ATOM   3059  CG1 VAL A 224      20.537  -8.306  71.793  1.00 98.96           C  
ATOM   3060  CG2 VAL A 224      20.231  -8.524  74.289  1.00 98.96           C  
ATOM   3061  H   VAL A 224      20.105 -11.367  70.839  1.00 98.96           H  
ATOM   3062  HA  VAL A 224      19.707 -11.146  73.713  1.00 98.96           H  
ATOM   3063  HB  VAL A 224      21.614  -9.572  73.092  1.00 98.96           H  
ATOM   3064 HG11 VAL A 224      21.202  -7.461  71.965  1.00 98.96           H  
ATOM   3065 HG12 VAL A 224      20.863  -8.802  70.878  1.00 98.96           H  
ATOM   3066 HG13 VAL A 224      19.543  -7.897  71.613  1.00 98.96           H  
ATOM   3067 HG21 VAL A 224      20.850  -7.634  74.399  1.00 98.96           H  
ATOM   3068 HG22 VAL A 224      19.195  -8.196  74.321  1.00 98.96           H  
ATOM   3069 HG23 VAL A 224      20.419  -9.148  75.162  1.00 98.96           H  
ATOM   3070  N   ALA A 225      17.470 -10.047  73.396  1.00 98.98           N  
ATOM   3071  CA  ALA A 225      16.165  -9.397  73.305  1.00 98.98           C  
ATOM   3072  C   ALA A 225      16.196  -8.093  74.108  1.00 98.98           C  
ATOM   3073  O   ALA A 225      16.654  -8.109  75.249  1.00 98.98           O  
ATOM   3074  CB  ALA A 225      15.068 -10.337  73.824  1.00 98.98           C  
ATOM   3075  H   ALA A 225      17.810 -10.188  74.340  1.00 98.98           H  
ATOM   3076  HA  ALA A 225      15.950  -9.138  72.274  1.00 98.98           H  
ATOM   3077  HB1 ALA A 225      14.160  -9.785  74.067  1.00 98.98           H  
ATOM   3078  HB2 ALA A 225      14.799 -11.071  73.066  1.00 98.98           H  
ATOM   3079  HB3 ALA A 225      15.377 -10.871  74.723  1.00 98.98           H  
ATOM   3080  N   VAL A 226      15.720  -6.999  73.488  1.00 98.99           N  
ATOM   3081  CA  VAL A 226      15.773  -5.638  74.024  1.00 98.99           C  
ATOM   3082  C   VAL A 226      14.394  -4.960  73.884  1.00 98.99           C  
ATOM   3083  O   VAL A 226      13.744  -5.102  72.848  1.00 98.99           O  
ATOM   3084  CB  VAL A 226      16.823  -4.765  73.267  1.00 98.99           C  
ATOM   3085  CG1 VAL A 226      16.909  -3.310  73.778  1.00 98.99           C  
ATOM   3086  CG2 VAL A 226      18.229  -5.391  73.302  1.00 98.99           C  
ATOM   3087  H   VAL A 226      15.322  -7.089  72.561  1.00 98.99           H  
ATOM   3088  HA  VAL A 226      16.041  -5.666  75.079  1.00 98.99           H  
ATOM   3089  HB  VAL A 226      16.537  -4.718  72.215  1.00 98.99           H  
ATOM   3090 HG11 VAL A 226      17.764  -2.786  73.352  1.00 98.99           H  
ATOM   3091 HG12 VAL A 226      16.022  -2.733  73.517  1.00 98.99           H  
ATOM   3092 HG13 VAL A 226      17.023  -3.280  74.862  1.00 98.99           H  
ATOM   3093 HG21 VAL A 226      18.947  -4.770  72.768  1.00 98.99           H  
ATOM   3094 HG22 VAL A 226      18.585  -5.515  74.324  1.00 98.99           H  
ATOM   3095 HG23 VAL A 226      18.244  -6.368  72.821  1.00 98.99           H  
ATOM   3096  N   SER A 227      14.007  -4.208  74.928  1.00 98.97           N  
ATOM   3097  CA  SER A 227      12.830  -3.339  74.966  1.00 98.97           C  
ATOM   3098  C   SER A 227      13.244  -1.998  75.592  1.00 98.97           C  
ATOM   3099  O   SER A 227      13.946  -2.001  76.603  1.00 98.97           O  
ATOM   3100  CB  SER A 227      11.692  -4.023  75.749  1.00 98.97           C  
ATOM   3101  OG  SER A 227      10.573  -3.173  75.879  1.00 98.97           O  
ATOM   3102  H   SER A 227      14.611  -4.146  75.737  1.00 98.97           H  
ATOM   3103  HA  SER A 227      12.484  -3.153  73.950  1.00 98.97           H  
ATOM   3104  HB3 SER A 227      12.019  -4.296  76.751  1.00 98.97           H  
ATOM   3105  HB2 SER A 227      11.379  -4.941  75.248  1.00 98.97           H  
ATOM   3106  HG  SER A 227      10.141  -3.095  75.019  1.00 98.97           H  
ATOM   3107  N   THR A 228      12.853  -0.858  75.001  1.00 98.79           N  
ATOM   3108  CA  THR A 228      13.348   0.484  75.342  1.00 98.79           C  
ATOM   3109  C   THR A 228      12.236   1.408  75.890  1.00 98.79           C  
ATOM   3110  O   THR A 228      11.048   1.091  75.819  1.00 98.79           O  
ATOM   3111  CB  THR A 228      14.097   1.096  74.119  1.00 98.79           C  
ATOM   3112  CG2 THR A 228      15.060   0.139  73.397  1.00 98.79           C  
ATOM   3113  OG1 THR A 228      13.240   1.601  73.117  1.00 98.79           O  
ATOM   3114  H   THR A 228      12.286  -0.918  74.161  1.00 98.79           H  
ATOM   3115  HA  THR A 228      14.079   0.400  76.141  1.00 98.79           H  
ATOM   3116  HB  THR A 228      14.680   1.940  74.484  1.00 98.79           H  
ATOM   3117 HG21 THR A 228      15.548   0.645  72.566  1.00 98.79           H  
ATOM   3118 HG22 THR A 228      15.833  -0.245  74.058  1.00 98.79           H  
ATOM   3119 HG23 THR A 228      14.532  -0.713  72.970  1.00 98.79           H  
ATOM   3120  HG1 THR A 228      12.812   2.405  73.391  1.00 98.79           H  
ATOM   3121  N   THR A 229      12.632   2.566  76.436  1.00 97.59           N  
ATOM   3122  CA  THR A 229      11.795   3.666  76.882  1.00 97.59           C  
ATOM   3123  C   THR A 229      12.636   4.953  76.823  1.00 97.59           C  
ATOM   3124  O   THR A 229      13.823   4.929  77.149  1.00 97.59           O  
ATOM   3125  CB  THR A 229      11.156   3.321  78.251  1.00 97.59           C  
ATOM   3126  CG2 THR A 229      12.147   2.761  79.289  1.00 97.59           C  
ATOM   3127  OG1 THR A 229      10.534   4.457  78.819  1.00 97.59           O  
ATOM   3128  H   THR A 229      13.628   2.746  76.550  1.00 97.59           H  
ATOM   3129  HA  THR A 229      10.989   3.786  76.153  1.00 97.59           H  
ATOM   3130  HB  THR A 229      10.376   2.584  78.083  1.00 97.59           H  
ATOM   3131 HG21 THR A 229      11.664   2.581  80.249  1.00 97.59           H  
ATOM   3132 HG22 THR A 229      12.554   1.801  78.970  1.00 97.59           H  
ATOM   3133 HG23 THR A 229      12.985   3.437  79.445  1.00 97.59           H  
ATOM   3134  HG1 THR A 229       9.989   4.879  78.151  1.00 97.59           H  
ATOM   3135  N   GLY A 230      12.051   6.085  76.431  1.00 94.77           N  
ATOM   3136  CA  GLY A 230      12.774   7.336  76.286  1.00 94.77           C  
ATOM   3137  C   GLY A 230      12.154   8.229  75.226  1.00 94.77           C  
ATOM   3138  O   GLY A 230      11.013   8.035  74.811  1.00 94.77           O  
ATOM   3139  H   GLY A 230      11.056   6.105  76.229  1.00 94.77           H  
ATOM   3140  HA3 GLY A 230      13.795   7.139  75.962  1.00 94.77           H  
ATOM   3141  HA2 GLY A 230      12.812   7.860  77.241  1.00 94.77           H  
ATOM   3142  N   MET A 231      12.922   9.224  74.782  1.00 94.20           N  
ATOM   3143  CA  MET A 231      12.553  10.177  73.743  1.00 94.20           C  
ATOM   3144  C   MET A 231      12.593   9.477  72.372  1.00 94.20           C  
ATOM   3145  O   MET A 231      13.608   9.522  71.673  1.00 94.20           O  
ATOM   3146  CB  MET A 231      13.561  11.339  73.780  1.00 94.20           C  
ATOM   3147  CG  MET A 231      13.476  12.189  75.052  1.00 94.20           C  
ATOM   3148  SD  MET A 231      14.723  13.496  75.074  1.00 94.20           S  
ATOM   3149  CE  MET A 231      14.144  14.480  76.483  1.00 94.20           C  
ATOM   3150  H   MET A 231      13.847   9.303  75.199  1.00 94.20           H  
ATOM   3151  HA  MET A 231      11.545  10.559  73.923  1.00 94.20           H  
ATOM   3152  HB3 MET A 231      13.366  11.996  72.932  1.00 94.20           H  
ATOM   3153  HB2 MET A 231      14.578  10.961  73.662  1.00 94.20           H  
ATOM   3154  HG3 MET A 231      13.608  11.574  75.943  1.00 94.20           H  
ATOM   3155  HG2 MET A 231      12.486  12.642  75.124  1.00 94.20           H  
ATOM   3156  HE1 MET A 231      14.842  15.293  76.682  1.00 94.20           H  
ATOM   3157  HE2 MET A 231      13.167  14.913  76.269  1.00 94.20           H  
ATOM   3158  HE3 MET A 231      14.060  13.873  77.384  1.00 94.20           H  
ATOM   3159  N   GLY A 232      11.489   8.802  72.024  1.00 96.05           N  
ATOM   3160  CA  GLY A 232      11.336   7.823  70.946  1.00 96.05           C  
ATOM   3161  C   GLY A 232      11.916   8.213  69.585  1.00 96.05           C  
ATOM   3162  O   GLY A 232      12.518   7.376  68.919  1.00 96.05           O  
ATOM   3163  H   GLY A 232      10.769   8.769  72.738  1.00 96.05           H  
ATOM   3164  HA3 GLY A 232      10.277   7.603  70.816  1.00 96.05           H  
ATOM   3165  HA2 GLY A 232      11.800   6.896  71.280  1.00 96.05           H  
ATOM   3166  N   GLU A 233      11.843   9.498  69.216  1.00 96.77           N  
ATOM   3167  CA  GLU A 233      12.446  10.093  68.026  1.00 96.77           C  
ATOM   3168  C   GLU A 233      13.954   9.807  67.930  1.00 96.77           C  
ATOM   3169  O   GLU A 233      14.448   9.402  66.880  1.00 96.77           O  
ATOM   3170  CB  GLU A 233      12.214  11.620  68.046  1.00 96.77           C  
ATOM   3171  CG  GLU A 233      10.785  12.079  67.684  1.00 96.77           C  
ATOM   3172  CD  GLU A 233       9.738  12.027  68.799  1.00 96.77           C  
ATOM   3173  OE1 GLU A 233      10.086  11.658  69.941  1.00 96.77           O1-
ATOM   3174  OE2 GLU A 233       8.571  12.349  68.490  1.00 96.77           O  
ATOM   3175  H   GLU A 233      11.330  10.128  69.822  1.00 96.77           H  
ATOM   3176  HA  GLU A 233      11.973   9.659  67.143  1.00 96.77           H  
ATOM   3177  HB3 GLU A 233      12.888  12.085  67.326  1.00 96.77           H  
ATOM   3178  HB2 GLU A 233      12.517  12.039  69.008  1.00 96.77           H  
ATOM   3179  HG3 GLU A 233      10.416  11.516  66.828  1.00 96.77           H  
ATOM   3180  HG2 GLU A 233      10.851  13.119  67.368  1.00 96.77           H  
ATOM   3181  N   TYR A 234      14.684   9.968  69.037  1.00 97.25           N  
ATOM   3182  CA  TYR A 234      16.116   9.699  69.101  1.00 97.25           C  
ATOM   3183  C   TYR A 234      16.397   8.193  69.073  1.00 97.25           C  
ATOM   3184  O   TYR A 234      17.404   7.775  68.505  1.00 97.25           O  
ATOM   3185  CB  TYR A 234      16.697  10.265  70.404  1.00 97.25           C  
ATOM   3186  CG  TYR A 234      16.853  11.769  70.431  1.00 97.25           C  
ATOM   3187  CD1 TYR A 234      17.970  12.352  69.808  1.00 97.25           C  
ATOM   3188  CD2 TYR A 234      15.934  12.584  71.121  1.00 97.25           C  
ATOM   3189  CE1 TYR A 234      18.198  13.733  69.919  1.00 97.25           C  
ATOM   3190  CE2 TYR A 234      16.182  13.964  71.265  1.00 97.25           C  
ATOM   3191  CZ  TYR A 234      17.335  14.530  70.688  1.00 97.25           C  
ATOM   3192  OH  TYR A 234      17.647  15.840  70.894  1.00 97.25           O  
ATOM   3193  H   TYR A 234      14.198  10.168  69.907  1.00 97.25           H  
ATOM   3194  HA  TYR A 234      16.619  10.162  68.251  1.00 97.25           H  
ATOM   3195  HB3 TYR A 234      17.702   9.869  70.541  1.00 97.25           H  
ATOM   3196  HB2 TYR A 234      16.131   9.930  71.274  1.00 97.25           H  
ATOM   3197  HD1 TYR A 234      18.669  11.730  69.275  1.00 97.25           H  
ATOM   3198  HD2 TYR A 234      15.066  12.146  71.584  1.00 97.25           H  
ATOM   3199  HE1 TYR A 234      19.054  14.179  69.440  1.00 97.25           H  
ATOM   3200  HE2 TYR A 234      15.509  14.576  71.848  1.00 97.25           H  
ATOM   3201  HH  TYR A 234      18.591  15.973  70.851  1.00 97.25           H  
ATOM   3202  N   PHE A 235      15.498   7.381  69.641  1.00 98.06           N  
ATOM   3203  CA  PHE A 235      15.625   5.928  69.690  1.00 98.06           C  
ATOM   3204  C   PHE A 235      15.366   5.297  68.309  1.00 98.06           C  
ATOM   3205  O   PHE A 235      15.977   4.276  67.995  1.00 98.06           O  
ATOM   3206  CB  PHE A 235      14.689   5.339  70.770  1.00 98.06           C  
ATOM   3207  CG  PHE A 235      15.200   5.502  72.202  1.00 98.06           C  
ATOM   3208  CD1 PHE A 235      15.423   6.781  72.760  1.00 98.06           C  
ATOM   3209  CD2 PHE A 235      15.472   4.358  72.984  1.00 98.06           C  
ATOM   3210  CE1 PHE A 235      15.939   6.915  74.063  1.00 98.06           C  
ATOM   3211  CE2 PHE A 235      15.983   4.491  74.291  1.00 98.06           C  
ATOM   3212  CZ  PHE A 235      16.222   5.768  74.828  1.00 98.06           C  
ATOM   3213  H   PHE A 235      14.657   7.790  70.024  1.00 98.06           H  
ATOM   3214  HA  PHE A 235      16.649   5.694  69.965  1.00 98.06           H  
ATOM   3215  HB3 PHE A 235      14.549   4.271  70.585  1.00 98.06           H  
ATOM   3216  HB2 PHE A 235      13.693   5.768  70.697  1.00 98.06           H  
ATOM   3217  HD1 PHE A 235      15.213   7.673  72.196  1.00 98.06           H  
ATOM   3218  HD2 PHE A 235      15.296   3.371  72.578  1.00 98.06           H  
ATOM   3219  HE1 PHE A 235      16.120   7.896  74.478  1.00 98.06           H  
ATOM   3220  HE2 PHE A 235      16.197   3.616  74.887  1.00 98.06           H  
ATOM   3221  HZ  PHE A 235      16.620   5.864  75.827  1.00 98.06           H  
ATOM   3222  N   ILE A 236      14.550   5.941  67.458  1.00 98.75           N  
ATOM   3223  CA  ILE A 236      14.365   5.614  66.042  1.00 98.75           C  
ATOM   3224  C   ILE A 236      15.596   6.065  65.223  1.00 98.75           C  
ATOM   3225  O   ILE A 236      16.086   5.288  64.411  1.00 98.75           O  
ATOM   3226  CB  ILE A 236      13.048   6.265  65.514  1.00 98.75           C  
ATOM   3227  CG1 ILE A 236      11.798   5.683  66.220  1.00 98.75           C  
ATOM   3228  CG2 ILE A 236      12.872   6.106  63.988  1.00 98.75           C  
ATOM   3229  CD1 ILE A 236      10.546   6.569  66.106  1.00 98.75           C  
ATOM   3230  H   ILE A 236      14.000   6.707  67.833  1.00 98.75           H  
ATOM   3231  HA  ILE A 236      14.287   4.534  65.929  1.00 98.75           H  
ATOM   3232  HB  ILE A 236      13.092   7.334  65.731  1.00 98.75           H  
ATOM   3233 HG13 ILE A 236      11.995   5.525  67.278  1.00 98.75           H  
ATOM   3234 HG12 ILE A 236      11.581   4.689  65.827  1.00 98.75           H  
ATOM   3235 HG21 ILE A 236      11.915   6.490  63.640  1.00 98.75           H  
ATOM   3236 HG22 ILE A 236      13.637   6.645  63.430  1.00 98.75           H  
ATOM   3237 HG23 ILE A 236      12.924   5.056  63.697  1.00 98.75           H  
ATOM   3238 HD11 ILE A 236       9.710   6.128  66.649  1.00 98.75           H  
ATOM   3239 HD12 ILE A 236      10.722   7.558  66.528  1.00 98.75           H  
ATOM   3240 HD13 ILE A 236      10.219   6.696  65.075  1.00 98.75           H  
ATOM   3241  N   ARG A 237      16.123   7.281  65.443  1.00 98.72           N  
ATOM   3242  CA  ARG A 237      17.292   7.832  64.746  1.00 98.72           C  
ATOM   3243  C   ARG A 237      18.583   7.042  65.033  1.00 98.72           C  
ATOM   3244  O   ARG A 237      19.324   6.762  64.091  1.00 98.72           O  
ATOM   3245  CB  ARG A 237      17.456   9.318  65.126  1.00 98.72           C  
ATOM   3246  CG  ARG A 237      16.384  10.238  64.500  1.00 98.72           C  
ATOM   3247  CD  ARG A 237      16.226  11.612  65.178  1.00 98.72           C  
ATOM   3248  NE  ARG A 237      17.487  12.368  65.275  1.00 98.72           N  
ATOM   3249  CZ  ARG A 237      17.680  13.541  65.909  1.00 98.72           C  
ATOM   3250  NH1 ARG A 237      16.685  14.186  66.537  1.00 98.72           N  
ATOM   3251  NH2 ARG A 237      18.902  14.085  65.913  1.00 98.72           N1+
ATOM   3252  H   ARG A 237      15.710   7.876  66.149  1.00 98.72           H  
ATOM   3253  HA  ARG A 237      17.111   7.770  63.671  1.00 98.72           H  
ATOM   3254  HB3 ARG A 237      18.435   9.667  64.797  1.00 98.72           H  
ATOM   3255  HB2 ARG A 237      17.455   9.421  66.212  1.00 98.72           H  
ATOM   3256  HG3 ARG A 237      15.429   9.729  64.624  1.00 98.72           H  
ATOM   3257  HG2 ARG A 237      16.495  10.335  63.420  1.00 98.72           H  
ATOM   3258  HD3 ARG A 237      15.698  11.542  66.127  1.00 98.72           H  
ATOM   3259  HD2 ARG A 237      15.601  12.223  64.525  1.00 98.72           H  
ATOM   3260  HE  ARG A 237      18.268  11.964  64.776  1.00 98.72           H  
ATOM   3261 HH12 ARG A 237      16.853  15.068  66.998  1.00 98.72           H  
ATOM   3262 HH11 ARG A 237      15.754  13.795  66.542  1.00 98.72           H  
ATOM   3263 HH22 ARG A 237      19.059  14.985  66.341  1.00 98.72           H  
ATOM   3264 HH21 ARG A 237      19.663  13.657  65.400  1.00 98.72           H  
ATOM   3265  N   LYS A 238      18.811   6.667  66.305  1.00 98.51           N  
ATOM   3266  CA  LYS A 238      19.914   5.794  66.716  1.00 98.51           C  
ATOM   3267  C   LYS A 238      19.655   4.298  66.485  1.00 98.51           C  
ATOM   3268  O   LYS A 238      20.627   3.543  66.523  1.00 98.51           O  
ATOM   3269  CB  LYS A 238      20.294   6.062  68.196  1.00 98.51           C  
ATOM   3270  CG  LYS A 238      21.239   7.258  68.432  1.00 98.51           C  
ATOM   3271  CD  LYS A 238      22.520   7.271  67.572  1.00 98.51           C  
ATOM   3272  CE  LYS A 238      23.335   5.960  67.572  1.00 98.51           C  
ATOM   3273  NZ  LYS A 238      24.395   5.968  66.548  1.00 98.51           N1+
ATOM   3274  H   LYS A 238      18.174   6.958  67.036  1.00 98.51           H  
ATOM   3275  HA  LYS A 238      20.766   6.024  66.078  1.00 98.51           H  
ATOM   3276  HB3 LYS A 238      20.800   5.188  68.610  1.00 98.51           H  
ATOM   3277  HB2 LYS A 238      19.397   6.165  68.806  1.00 98.51           H  
ATOM   3278  HG3 LYS A 238      21.521   7.278  69.485  1.00 98.51           H  
ATOM   3279  HG2 LYS A 238      20.688   8.184  68.259  1.00 98.51           H  
ATOM   3280  HD3 LYS A 238      23.164   8.071  67.936  1.00 98.51           H  
ATOM   3281  HD2 LYS A 238      22.254   7.561  66.558  1.00 98.51           H  
ATOM   3282  HE3 LYS A 238      22.702   5.102  67.351  1.00 98.51           H  
ATOM   3283  HE2 LYS A 238      23.777   5.786  68.553  1.00 98.51           H  
ATOM   3284  HZ1 LYS A 238      25.061   6.707  66.742  1.00 98.51           H  
ATOM   3285  HZ2 LYS A 238      24.880   5.082  66.555  1.00 98.51           H  
ATOM   3286  HZ3 LYS A 238      23.994   6.120  65.634  1.00 98.51           H  
ATOM   3287  N   THR A 239      18.385   3.899  66.271  1.00 98.77           N  
ATOM   3288  CA  THR A 239      17.912   2.515  66.108  1.00 98.77           C  
ATOM   3289  C   THR A 239      18.367   1.626  67.295  1.00 98.77           C  
ATOM   3290  O   THR A 239      19.020   0.603  67.103  1.00 98.77           O  
ATOM   3291  CB  THR A 239      18.301   1.900  64.722  1.00 98.77           C  
ATOM   3292  CG2 THR A 239      17.881   2.769  63.526  1.00 98.77           C  
ATOM   3293  OG1 THR A 239      19.670   1.569  64.574  1.00 98.77           O  
ATOM   3294  H   THR A 239      17.660   4.602  66.243  1.00 98.77           H  
ATOM   3295  HA  THR A 239      16.823   2.557  66.152  1.00 98.77           H  
ATOM   3296  HB  THR A 239      17.766   0.954  64.619  1.00 98.77           H  
ATOM   3297 HG21 THR A 239      18.237   2.344  62.589  1.00 98.77           H  
ATOM   3298 HG22 THR A 239      16.796   2.850  63.463  1.00 98.77           H  
ATOM   3299 HG23 THR A 239      18.287   3.779  63.595  1.00 98.77           H  
ATOM   3300  HG1 THR A 239      19.915   0.993  65.304  1.00 98.77           H  
ATOM   3301  N   VAL A 240      18.043   2.091  68.513  1.00 98.79           N  
ATOM   3302  CA  VAL A 240      18.611   1.656  69.794  1.00 98.79           C  
ATOM   3303  C   VAL A 240      18.536   0.145  70.092  1.00 98.79           C  
ATOM   3304  O   VAL A 240      19.563  -0.423  70.465  1.00 98.79           O  
ATOM   3305  CB  VAL A 240      18.001   2.483  70.964  1.00 98.79           C  
ATOM   3306  CG1 VAL A 240      18.238   1.940  72.389  1.00 98.79           C  
ATOM   3307  CG2 VAL A 240      18.504   3.935  70.893  1.00 98.79           C  
ATOM   3308  H   VAL A 240      17.464   2.918  68.563  1.00 98.79           H  
ATOM   3309  HA  VAL A 240      19.674   1.901  69.738  1.00 98.79           H  
ATOM   3310  HB  VAL A 240      16.920   2.513  70.818  1.00 98.79           H  
ATOM   3311 HG11 VAL A 240      17.839   2.622  73.139  1.00 98.79           H  
ATOM   3312 HG12 VAL A 240      17.756   0.978  72.554  1.00 98.79           H  
ATOM   3313 HG13 VAL A 240      19.298   1.814  72.601  1.00 98.79           H  
ATOM   3314 HG21 VAL A 240      17.991   4.563  71.618  1.00 98.79           H  
ATOM   3315 HG22 VAL A 240      19.573   3.998  71.095  1.00 98.79           H  
ATOM   3316 HG23 VAL A 240      18.332   4.366  69.908  1.00 98.79           H  
ATOM   3317  N   ALA A 241      17.361  -0.483  69.907  1.00 98.94           N  
ATOM   3318  CA  ALA A 241      17.160  -1.913  70.174  1.00 98.94           C  
ATOM   3319  C   ALA A 241      17.958  -2.842  69.241  1.00 98.94           C  
ATOM   3320  O   ALA A 241      18.462  -3.867  69.703  1.00 98.94           O  
ATOM   3321  CB  ALA A 241      15.662  -2.249  70.132  1.00 98.94           C  
ATOM   3322  H   ALA A 241      16.551   0.040  69.604  1.00 98.94           H  
ATOM   3323  HA  ALA A 241      17.510  -2.100  71.189  1.00 98.94           H  
ATOM   3324  HB1 ALA A 241      15.485  -3.288  70.411  1.00 98.94           H  
ATOM   3325  HB2 ALA A 241      15.100  -1.633  70.832  1.00 98.94           H  
ATOM   3326  HB3 ALA A 241      15.238  -2.094  69.140  1.00 98.94           H  
ATOM   3327  N   GLY A 242      18.083  -2.450  67.962  1.00 98.87           N  
ATOM   3328  CA  GLY A 242      18.843  -3.179  66.950  1.00 98.87           C  
ATOM   3329  C   GLY A 242      20.341  -2.840  67.005  1.00 98.87           C  
ATOM   3330  O   GLY A 242      21.146  -3.652  66.552  1.00 98.87           O  
ATOM   3331  H   GLY A 242      17.646  -1.587  67.666  1.00 98.87           H  
ATOM   3332  HA3 GLY A 242      18.459  -2.908  65.966  1.00 98.87           H  
ATOM   3333  HA2 GLY A 242      18.698  -4.256  67.060  1.00 98.87           H  
ATOM   3334  N   ASP A 243      20.722  -1.671  67.559  1.00 98.83           N  
ATOM   3335  CA  ASP A 243      22.111  -1.225  67.699  1.00 98.83           C  
ATOM   3336  C   ASP A 243      22.824  -1.990  68.828  1.00 98.83           C  
ATOM   3337  O   ASP A 243      23.954  -2.427  68.621  1.00 98.83           O  
ATOM   3338  CB  ASP A 243      22.229   0.312  67.891  1.00 98.83           C  
ATOM   3339  CG  ASP A 243      23.644   0.909  67.753  1.00 98.83           C  
ATOM   3340  OD1 ASP A 243      24.462   0.330  67.003  1.00 98.83           O1-
ATOM   3341  OD2 ASP A 243      23.852   2.020  68.286  1.00 98.83           O  
ATOM   3342  H   ASP A 243      20.016  -1.027  67.889  1.00 98.83           H  
ATOM   3343  HA  ASP A 243      22.607  -1.489  66.762  1.00 98.83           H  
ATOM   3344  HB3 ASP A 243      21.798   0.597  68.853  1.00 98.83           H  
ATOM   3345  HB2 ASP A 243      21.607   0.810  67.147  1.00 98.83           H  
ATOM   3346  N   VAL A 244      22.133  -2.203  69.965  1.00 98.93           N  
ATOM   3347  CA  VAL A 244      22.584  -3.065  71.064  1.00 98.93           C  
ATOM   3348  C   VAL A 244      22.841  -4.512  70.596  1.00 98.93           C  
ATOM   3349  O   VAL A 244      23.888  -5.066  70.926  1.00 98.93           O  
ATOM   3350  CB  VAL A 244      21.564  -3.073  72.243  1.00 98.93           C  
ATOM   3351  CG1 VAL A 244      21.756  -4.194  73.291  1.00 98.93           C  
ATOM   3352  CG2 VAL A 244      21.557  -1.715  72.964  1.00 98.93           C  
ATOM   3353  H   VAL A 244      21.210  -1.801  70.065  1.00 98.93           H  
ATOM   3354  HA  VAL A 244      23.532  -2.662  71.426  1.00 98.93           H  
ATOM   3355  HB  VAL A 244      20.567  -3.209  71.820  1.00 98.93           H  
ATOM   3356 HG11 VAL A 244      21.033  -4.090  74.100  1.00 98.93           H  
ATOM   3357 HG12 VAL A 244      21.599  -5.190  72.878  1.00 98.93           H  
ATOM   3358 HG13 VAL A 244      22.754  -4.163  73.730  1.00 98.93           H  
ATOM   3359 HG21 VAL A 244      20.862  -1.714  73.803  1.00 98.93           H  
ATOM   3360 HG22 VAL A 244      22.547  -1.474  73.349  1.00 98.93           H  
ATOM   3361 HG23 VAL A 244      21.263  -0.904  72.300  1.00 98.93           H  
ATOM   3362  N   ALA A 245      21.918  -5.059  69.786  1.00 98.93           N  
ATOM   3363  CA  ALA A 245      22.049  -6.374  69.161  1.00 98.93           C  
ATOM   3364  C   ALA A 245      23.220  -6.468  68.173  1.00 98.93           C  
ATOM   3365  O   ALA A 245      23.918  -7.478  68.188  1.00 98.93           O  
ATOM   3366  CB  ALA A 245      20.721  -6.758  68.494  1.00 98.93           C  
ATOM   3367  H   ALA A 245      21.086  -4.535  69.554  1.00 98.93           H  
ATOM   3368  HA  ALA A 245      22.253  -7.093  69.954  1.00 98.93           H  
ATOM   3369  HB1 ALA A 245      20.764  -7.765  68.077  1.00 98.93           H  
ATOM   3370  HB2 ALA A 245      19.905  -6.739  69.217  1.00 98.93           H  
ATOM   3371  HB3 ALA A 245      20.461  -6.074  67.686  1.00 98.93           H  
ATOM   3372  N   ALA A 246      23.445  -5.418  67.366  1.00 98.89           N  
ATOM   3373  CA  ALA A 246      24.535  -5.357  66.394  1.00 98.89           C  
ATOM   3374  C   ALA A 246      25.936  -5.258  67.022  1.00 98.89           C  
ATOM   3375  O   ALA A 246      26.865  -5.846  66.474  1.00 98.89           O  
ATOM   3376  CB  ALA A 246      24.289  -4.205  65.418  1.00 98.89           C  
ATOM   3377  H   ALA A 246      22.828  -4.617  67.401  1.00 98.89           H  
ATOM   3378  HA  ALA A 246      24.509  -6.283  65.819  1.00 98.89           H  
ATOM   3379  HB1 ALA A 246      25.045  -4.224  64.637  1.00 98.89           H  
ATOM   3380  HB2 ALA A 246      23.317  -4.296  64.932  1.00 98.89           H  
ATOM   3381  HB3 ALA A 246      24.330  -3.233  65.913  1.00 98.89           H  
ATOM   3382  N   ARG A 247      26.064  -4.568  68.169  1.00 98.82           N  
ATOM   3383  CA  ARG A 247      27.296  -4.512  68.962  1.00 98.82           C  
ATOM   3384  C   ARG A 247      27.656  -5.876  69.574  1.00 98.82           C  
ATOM   3385  O   ARG A 247      28.822  -6.259  69.533  1.00 98.82           O  
ATOM   3386  CB  ARG A 247      27.161  -3.464  70.079  1.00 98.82           C  
ATOM   3387  CG  ARG A 247      27.135  -2.014  69.582  1.00 98.82           C  
ATOM   3388  CD  ARG A 247      26.857  -1.030  70.727  1.00 98.82           C  
ATOM   3389  NE  ARG A 247      26.931   0.375  70.293  1.00 98.82           N  
ATOM   3390  CZ  ARG A 247      28.036   1.107  70.059  1.00 98.82           C  
ATOM   3391  NH1 ARG A 247      29.271   0.597  70.182  1.00 98.82           N  
ATOM   3392  NH2 ARG A 247      27.892   2.387  69.692  1.00 98.82           N1+
ATOM   3393  H   ARG A 247      25.259  -4.089  68.553  1.00 98.82           H  
ATOM   3394  HA  ARG A 247      28.119  -4.217  68.307  1.00 98.82           H  
ATOM   3395  HB3 ARG A 247      28.007  -3.562  70.757  1.00 98.82           H  
ATOM   3396  HB2 ARG A 247      26.272  -3.670  70.676  1.00 98.82           H  
ATOM   3397  HG3 ARG A 247      26.340  -1.922  68.846  1.00 98.82           H  
ATOM   3398  HG2 ARG A 247      28.049  -1.760  69.046  1.00 98.82           H  
ATOM   3399  HD3 ARG A 247      27.470  -1.228  71.607  1.00 98.82           H  
ATOM   3400  HD2 ARG A 247      25.824  -1.178  71.043  1.00 98.82           H  
ATOM   3401  HE  ARG A 247      26.037   0.806  70.099  1.00 98.82           H  
ATOM   3402 HH12 ARG A 247      30.086   1.164  70.002  1.00 98.82           H  
ATOM   3403 HH11 ARG A 247      29.386  -0.367  70.461  1.00 98.82           H  
ATOM   3404 HH22 ARG A 247      28.700   2.964  69.506  1.00 98.82           H  
ATOM   3405 HH21 ARG A 247      26.969   2.779  69.569  1.00 98.82           H  
ATOM   3406  N   MET A 248      26.656  -6.603  70.092  1.00 98.93           N  
ATOM   3407  CA  MET A 248      26.833  -7.951  70.635  1.00 98.93           C  
ATOM   3408  C   MET A 248      27.116  -9.008  69.549  1.00 98.93           C  
ATOM   3409  O   MET A 248      27.796  -9.992  69.841  1.00 98.93           O  
ATOM   3410  CB  MET A 248      25.600  -8.328  71.472  1.00 98.93           C  
ATOM   3411  CG  MET A 248      25.392  -7.435  72.703  1.00 98.93           C  
ATOM   3412  SD  MET A 248      23.843  -7.704  73.593  1.00 98.93           S  
ATOM   3413  CE  MET A 248      24.123  -9.381  74.217  1.00 98.93           C  
ATOM   3414  H   MET A 248      25.715  -6.233  70.103  1.00 98.93           H  
ATOM   3415  HA  MET A 248      27.700  -7.936  71.298  1.00 98.93           H  
ATOM   3416  HB3 MET A 248      25.697  -9.362  71.803  1.00 98.93           H  
ATOM   3417  HB2 MET A 248      24.706  -8.281  70.849  1.00 98.93           H  
ATOM   3418  HG3 MET A 248      25.406  -6.393  72.404  1.00 98.93           H  
ATOM   3419  HG2 MET A 248      26.210  -7.551  73.411  1.00 98.93           H  
ATOM   3420  HE1 MET A 248      23.303  -9.656  74.876  1.00 98.93           H  
ATOM   3421  HE2 MET A 248      24.159 -10.101  73.401  1.00 98.93           H  
ATOM   3422  HE3 MET A 248      25.056  -9.436  74.779  1.00 98.93           H  
ATOM   3423  N   ARG A 249      26.622  -8.777  68.320  1.00 98.34           N  
ATOM   3424  CA  ARG A 249      26.803  -9.661  67.170  1.00 98.34           C  
ATOM   3425  C   ARG A 249      28.179  -9.492  66.497  1.00 98.34           C  
ATOM   3426  O   ARG A 249      28.739 -10.496  66.057  1.00 98.34           O  
ATOM   3427  CB  ARG A 249      25.648  -9.426  66.169  1.00 98.34           C  
ATOM   3428  CG  ARG A 249      25.464 -10.540  65.116  1.00 98.34           C  
ATOM   3429  CD  ARG A 249      24.466 -10.222  63.983  1.00 98.34           C  
ATOM   3430  NE  ARG A 249      23.144  -9.766  64.454  1.00 98.34           N  
ATOM   3431  CZ  ARG A 249      22.571  -8.558  64.285  1.00 98.34           C  
ATOM   3432  NH1 ARG A 249      23.162  -7.566  63.608  1.00 98.34           N  
ATOM   3433  NH2 ARG A 249      21.359  -8.339  64.807  1.00 98.34           N1+
ATOM   3434  H   ARG A 249      26.054  -7.955  68.166  1.00 98.34           H  
ATOM   3435  HA  ARG A 249      26.724 -10.689  67.531  1.00 98.34           H  
ATOM   3436  HB3 ARG A 249      25.765  -8.458  65.678  1.00 98.34           H  
ATOM   3437  HB2 ARG A 249      24.718  -9.371  66.730  1.00 98.34           H  
ATOM   3438  HG3 ARG A 249      25.260 -11.513  65.566  1.00 98.34           H  
ATOM   3439  HG2 ARG A 249      26.430 -10.645  64.624  1.00 98.34           H  
ATOM   3440  HD3 ARG A 249      24.227 -11.171  63.503  1.00 98.34           H  
ATOM   3441  HD2 ARG A 249      24.905  -9.615  63.197  1.00 98.34           H  
ATOM   3442  HE  ARG A 249      22.603 -10.460  64.958  1.00 98.34           H  
ATOM   3443 HH12 ARG A 249      22.688  -6.687  63.455  1.00 98.34           H  
ATOM   3444 HH11 ARG A 249      24.063  -7.720  63.179  1.00 98.34           H  
ATOM   3445 HH22 ARG A 249      20.885  -7.456  64.683  1.00 98.34           H  
ATOM   3446 HH21 ARG A 249      20.890  -9.091  65.300  1.00 98.34           H  
ATOM   3447  N   TYR A 250      28.681  -8.246  66.406  1.00 98.67           N  
ATOM   3448  CA  TYR A 250      29.842  -7.887  65.581  1.00 98.67           C  
ATOM   3449  C   TYR A 250      31.093  -7.525  66.391  1.00 98.67           C  
ATOM   3450  O   TYR A 250      32.173  -7.983  66.018  1.00 98.67           O  
ATOM   3451  CB  TYR A 250      29.456  -6.747  64.610  1.00 98.67           C  
ATOM   3452  CG  TYR A 250      28.355  -7.080  63.610  1.00 98.67           C  
ATOM   3453  CD1 TYR A 250      28.321  -8.337  62.967  1.00 98.67           C  
ATOM   3454  CD2 TYR A 250      27.354  -6.129  63.315  1.00 98.67           C  
ATOM   3455  CE1 TYR A 250      27.282  -8.652  62.076  1.00 98.67           C  
ATOM   3456  CE2 TYR A 250      26.315  -6.440  62.417  1.00 98.67           C  
ATOM   3457  CZ  TYR A 250      26.274  -7.710  61.812  1.00 98.67           C  
ATOM   3458  OH  TYR A 250      25.250  -8.052  60.983  1.00 98.67           O  
ATOM   3459  H   TYR A 250      28.155  -7.473  66.792  1.00 98.67           H  
ATOM   3460  HA  TYR A 250      30.144  -8.747  64.984  1.00 98.67           H  
ATOM   3461  HB3 TYR A 250      30.329  -6.434  64.040  1.00 98.67           H  
ATOM   3462  HB2 TYR A 250      29.160  -5.868  65.184  1.00 98.67           H  
ATOM   3463  HD1 TYR A 250      29.082  -9.080  63.150  1.00 98.67           H  
ATOM   3464  HD2 TYR A 250      27.368  -5.161  63.787  1.00 98.67           H  
ATOM   3465  HE1 TYR A 250      27.254  -9.623  61.604  1.00 98.67           H  
ATOM   3466  HE2 TYR A 250      25.547  -5.709  62.208  1.00 98.67           H  
ATOM   3467  HH  TYR A 250      24.601  -7.352  60.830  1.00 98.67           H  
ATOM   3468  N   LEU A 251      30.951  -6.748  67.479  1.00 98.61           N  
ATOM   3469  CA  LEU A 251      32.064  -6.422  68.385  1.00 98.61           C  
ATOM   3470  C   LEU A 251      32.284  -7.508  69.454  1.00 98.61           C  
ATOM   3471  O   LEU A 251      33.319  -7.476  70.119  1.00 98.61           O  
ATOM   3472  CB  LEU A 251      31.838  -5.049  69.061  1.00 98.61           C  
ATOM   3473  CG  LEU A 251      31.682  -3.860  68.093  1.00 98.61           C  
ATOM   3474  CD1 LEU A 251      31.285  -2.580  68.858  1.00 98.61           C  
ATOM   3475  CD2 LEU A 251      32.947  -3.653  67.236  1.00 98.61           C  
ATOM   3476  H   LEU A 251      30.038  -6.409  67.751  1.00 98.61           H  
ATOM   3477  HA  LEU A 251      32.989  -6.362  67.810  1.00 98.61           H  
ATOM   3478  HB3 LEU A 251      32.671  -4.837  69.734  1.00 98.61           H  
ATOM   3479  HB2 LEU A 251      30.962  -5.096  69.704  1.00 98.61           H  
ATOM   3480  HG  LEU A 251      30.854  -4.079  67.419  1.00 98.61           H  
ATOM   3481 HD11 LEU A 251      31.989  -1.762  68.702  1.00 98.61           H  
ATOM   3482 HD12 LEU A 251      30.304  -2.231  68.538  1.00 98.61           H  
ATOM   3483 HD13 LEU A 251      31.226  -2.746  69.933  1.00 98.61           H  
ATOM   3484 HD21 LEU A 251      33.068  -2.619  66.916  1.00 98.61           H  
ATOM   3485 HD22 LEU A 251      33.850  -3.936  67.779  1.00 98.61           H  
ATOM   3486 HD23 LEU A 251      32.911  -4.266  66.336  1.00 98.61           H  
ATOM   3487  N   LYS A 252      31.315  -8.432  69.605  1.00 98.62           N  
ATOM   3488  CA  LYS A 252      31.286  -9.529  70.580  1.00 98.62           C  
ATOM   3489  C   LYS A 252      31.249  -9.041  72.042  1.00 98.62           C  
ATOM   3490  O   LYS A 252      31.765  -9.719  72.931  1.00 98.62           O  
ATOM   3491  CB  LYS A 252      32.402 -10.568  70.299  1.00 98.62           C  
ATOM   3492  CG  LYS A 252      32.362 -11.193  68.891  1.00 98.62           C  
ATOM   3493  CD  LYS A 252      31.033 -11.893  68.555  1.00 98.62           C  
ATOM   3494  CE  LYS A 252      31.100 -12.686  67.242  1.00 98.62           C  
ATOM   3495  NZ  LYS A 252      29.813 -13.334  66.934  1.00 98.62           N1+
ATOM   3496  H   LYS A 252      30.502  -8.367  69.010  1.00 98.62           H  
ATOM   3497  HA  LYS A 252      30.327 -10.024  70.446  1.00 98.62           H  
ATOM   3498  HB3 LYS A 252      32.337 -11.377  71.027  1.00 98.62           H  
ATOM   3499  HB2 LYS A 252      33.382 -10.115  70.454  1.00 98.62           H  
ATOM   3500  HG3 LYS A 252      33.177 -11.914  68.812  1.00 98.62           H  
ATOM   3501  HG2 LYS A 252      32.570 -10.429  68.141  1.00 98.62           H  
ATOM   3502  HD3 LYS A 252      30.244 -11.144  68.473  1.00 98.62           H  
ATOM   3503  HD2 LYS A 252      30.751 -12.550  69.380  1.00 98.62           H  
ATOM   3504  HE3 LYS A 252      31.873 -13.453  67.303  1.00 98.62           H  
ATOM   3505  HE2 LYS A 252      31.364 -12.025  66.415  1.00 98.62           H  
ATOM   3506  HZ1 LYS A 252      29.106 -12.620  66.823  1.00 98.62           H  
ATOM   3507  HZ2 LYS A 252      29.895 -13.861  66.077  1.00 98.62           H  
ATOM   3508  HZ3 LYS A 252      29.554 -13.953  67.689  1.00 98.62           H  
ATOM   3509  N   GLN A 253      30.607  -7.881  72.260  1.00 98.80           N  
ATOM   3510  CA  GLN A 253      30.338  -7.309  73.576  1.00 98.80           C  
ATOM   3511  C   GLN A 253      29.277  -8.116  74.340  1.00 98.80           C  
ATOM   3512  O   GLN A 253      28.398  -8.719  73.724  1.00 98.80           O  
ATOM   3513  CB  GLN A 253      29.900  -5.837  73.406  1.00 98.80           C  
ATOM   3514  CG  GLN A 253      31.060  -4.920  72.966  1.00 98.80           C  
ATOM   3515  CD  GLN A 253      30.670  -3.445  72.837  1.00 98.80           C  
ATOM   3516  NE2 GLN A 253      31.668  -2.560  72.831  1.00 98.80           N  
ATOM   3517  OE1 GLN A 253      29.497  -3.095  72.735  1.00 98.80           O  
ATOM   3518  H   GLN A 253      30.209  -7.386  71.474  1.00 98.80           H  
ATOM   3519  HA  GLN A 253      31.263  -7.334  74.157  1.00 98.80           H  
ATOM   3520  HB3 GLN A 253      29.498  -5.462  74.350  1.00 98.80           H  
ATOM   3521  HB2 GLN A 253      29.082  -5.780  72.685  1.00 98.80           H  
ATOM   3522  HG3 GLN A 253      31.463  -5.255  72.011  1.00 98.80           H  
ATOM   3523  HG2 GLN A 253      31.873  -4.999  73.690  1.00 98.80           H  
ATOM   3524 HE22 GLN A 253      31.469  -1.573  72.766  1.00 98.80           H  
ATOM   3525 HE21 GLN A 253      32.626  -2.869  72.913  1.00 98.80           H  
ATOM   3526  N   ASP A 254      29.372  -8.082  75.677  1.00 98.85           N  
ATOM   3527  CA  ASP A 254      28.362  -8.609  76.600  1.00 98.85           C  
ATOM   3528  C   ASP A 254      27.142  -7.665  76.661  1.00 98.85           C  
ATOM   3529  O   ASP A 254      27.220  -6.520  76.209  1.00 98.85           O  
ATOM   3530  CB  ASP A 254      28.934  -8.893  78.017  1.00 98.85           C  
ATOM   3531  CG  ASP A 254      29.837  -7.792  78.595  1.00 98.85           C  
ATOM   3532  OD1 ASP A 254      29.272  -6.864  79.212  1.00 98.85           O1-
ATOM   3533  OD2 ASP A 254      31.045  -7.793  78.271  1.00 98.85           O  
ATOM   3534  H   ASP A 254      30.142  -7.594  76.113  1.00 98.85           H  
ATOM   3535  HA  ASP A 254      28.012  -9.562  76.198  1.00 98.85           H  
ATOM   3536  HB3 ASP A 254      29.512  -9.817  77.979  1.00 98.85           H  
ATOM   3537  HB2 ASP A 254      28.129  -9.098  78.725  1.00 98.85           H  
ATOM   3538  N   VAL A 255      26.034  -8.172  77.229  1.00 98.87           N  
ATOM   3539  CA  VAL A 255      24.767  -7.450  77.364  1.00 98.87           C  
ATOM   3540  C   VAL A 255      24.861  -6.149  78.192  1.00 98.87           C  
ATOM   3541  O   VAL A 255      24.216  -5.173  77.819  1.00 98.87           O  
ATOM   3542  CB  VAL A 255      23.647  -8.373  77.924  1.00 98.87           C  
ATOM   3543  CG1 VAL A 255      23.862  -8.829  79.380  1.00 98.87           C  
ATOM   3544  CG2 VAL A 255      22.235  -7.782  77.756  1.00 98.87           C  
ATOM   3545  H   VAL A 255      26.045  -9.116  77.587  1.00 98.87           H  
ATOM   3546  HA  VAL A 255      24.477  -7.151  76.356  1.00 98.87           H  
ATOM   3547  HB  VAL A 255      23.674  -9.277  77.317  1.00 98.87           H  
ATOM   3548 HG11 VAL A 255      23.124  -9.581  79.660  1.00 98.87           H  
ATOM   3549 HG12 VAL A 255      24.844  -9.282  79.514  1.00 98.87           H  
ATOM   3550 HG13 VAL A 255      23.770  -8.007  80.090  1.00 98.87           H  
ATOM   3551 HG21 VAL A 255      21.471  -8.505  78.048  1.00 98.87           H  
ATOM   3552 HG22 VAL A 255      22.091  -6.892  78.367  1.00 98.87           H  
ATOM   3553 HG23 VAL A 255      22.045  -7.509  76.718  1.00 98.87           H  
ATOM   3554  N   HIS A 256      25.707  -6.127  79.237  1.00 98.77           N  
ATOM   3555  CA  HIS A 256      25.989  -4.936  80.039  1.00 98.77           C  
ATOM   3556  C   HIS A 256      26.693  -3.836  79.221  1.00 98.77           C  
ATOM   3557  O   HIS A 256      26.173  -2.723  79.151  1.00 98.77           O  
ATOM   3558  CB  HIS A 256      26.775  -5.338  81.308  1.00 98.77           C  
ATOM   3559  CG  HIS A 256      27.258  -4.191  82.164  1.00 98.77           C  
ATOM   3560  CD2 HIS A 256      28.438  -3.478  82.161  1.00 98.77           C  
ATOM   3561  ND1 HIS A 256      26.501  -3.649  83.185  1.00 98.77           N  
ATOM   3562  CE1 HIS A 256      27.208  -2.647  83.714  1.00 98.77           C  
ATOM   3563  NE2 HIS A 256      28.396  -2.486  83.142  1.00 98.77           N  
ATOM   3564  H   HIS A 256      26.227  -6.960  79.476  1.00 98.77           H  
ATOM   3565  HA  HIS A 256      25.034  -4.526  80.366  1.00 98.77           H  
ATOM   3566  HB3 HIS A 256      27.642  -5.941  81.047  1.00 98.77           H  
ATOM   3567  HB2 HIS A 256      26.148  -5.981  81.927  1.00 98.77           H  
ATOM   3568  HD2 HIS A 256      29.299  -3.590  81.517  1.00 98.77           H  
ATOM   3569  HD1 HIS A 256      25.576  -3.944  83.464  1.00 98.77           H  
ATOM   3570  HE1 HIS A 256      26.852  -2.032  84.527  1.00 98.77           H  
ATOM   3571  N   THR A 257      27.845  -4.175  78.614  1.00 98.89           N  
ATOM   3572  CA  THR A 257      28.696  -3.246  77.864  1.00 98.89           C  
ATOM   3573  C   THR A 257      27.995  -2.632  76.637  1.00 98.89           C  
ATOM   3574  O   THR A 257      28.087  -1.420  76.455  1.00 98.89           O  
ATOM   3575  CB  THR A 257      30.019  -3.914  77.393  1.00 98.89           C  
ATOM   3576  CG2 THR A 257      30.963  -3.022  76.564  1.00 98.89           C  
ATOM   3577  OG1 THR A 257      30.752  -4.342  78.523  1.00 98.89           O  
ATOM   3578  H   THR A 257      28.200  -5.118  78.719  1.00 98.89           H  
ATOM   3579  HA  THR A 257      28.950  -2.428  78.542  1.00 98.89           H  
ATOM   3580  HB  THR A 257      29.784  -4.807  76.811  1.00 98.89           H  
ATOM   3581 HG21 THR A 257      31.890  -3.547  76.330  1.00 98.89           H  
ATOM   3582 HG22 THR A 257      30.520  -2.723  75.616  1.00 98.89           H  
ATOM   3583 HG23 THR A 257      31.225  -2.113  77.108  1.00 98.89           H  
ATOM   3584  HG1 THR A 257      30.333  -5.134  78.881  1.00 98.89           H  
ATOM   3585  N   ALA A 258      27.287  -3.459  75.848  1.00 98.91           N  
ATOM   3586  CA  ALA A 258      26.568  -3.033  74.646  1.00 98.91           C  
ATOM   3587  C   ALA A 258      25.409  -2.061  74.916  1.00 98.91           C  
ATOM   3588  O   ALA A 258      25.235  -1.121  74.142  1.00 98.91           O  
ATOM   3589  CB  ALA A 258      26.070  -4.270  73.894  1.00 98.91           C  
ATOM   3590  H   ALA A 258      27.243  -4.445  76.070  1.00 98.91           H  
ATOM   3591  HA  ALA A 258      27.279  -2.513  74.002  1.00 98.91           H  
ATOM   3592  HB1 ALA A 258      25.517  -3.993  72.996  1.00 98.91           H  
ATOM   3593  HB2 ALA A 258      26.907  -4.896  73.584  1.00 98.91           H  
ATOM   3594  HB3 ALA A 258      25.412  -4.878  74.516  1.00 98.91           H  
ATOM   3595  N   CYS A 259      24.664  -2.286  76.011  1.00 98.87           N  
ATOM   3596  CA  CYS A 259      23.550  -1.439  76.443  1.00 98.87           C  
ATOM   3597  C   CYS A 259      24.025  -0.073  76.958  1.00 98.87           C  
ATOM   3598  O   CYS A 259      23.461   0.943  76.553  1.00 98.87           O  
ATOM   3599  CB  CYS A 259      22.699  -2.115  77.524  1.00 98.87           C  
ATOM   3600  SG  CYS A 259      21.826  -3.547  76.839  1.00 98.87           S  
ATOM   3601  H   CYS A 259      24.875  -3.079  76.601  1.00 98.87           H  
ATOM   3602  HA  CYS A 259      22.908  -1.251  75.582  1.00 98.87           H  
ATOM   3603  HB3 CYS A 259      21.955  -1.427  77.927  1.00 98.87           H  
ATOM   3604  HB2 CYS A 259      23.333  -2.439  78.348  1.00 98.87           H  
ATOM   3605  HG  CYS A 259      22.881  -4.371  76.867  1.00 98.87           H  
ATOM   3606  N   GLU A 260      25.058  -0.074  77.820  1.00 98.74           N  
ATOM   3607  CA  GLU A 260      25.643   1.135  78.402  1.00 98.74           C  
ATOM   3608  C   GLU A 260      26.371   2.021  77.377  1.00 98.74           C  
ATOM   3609  O   GLU A 260      26.311   3.241  77.513  1.00 98.74           O  
ATOM   3610  CB  GLU A 260      26.568   0.765  79.585  1.00 98.74           C  
ATOM   3611  CG  GLU A 260      25.843   0.139  80.803  1.00 98.74           C  
ATOM   3612  CD  GLU A 260      24.893   1.068  81.581  1.00 98.74           C  
ATOM   3613  OE1 GLU A 260      24.016   0.516  82.278  1.00 98.74           O1-
ATOM   3614  OE2 GLU A 260      25.022   2.307  81.476  1.00 98.74           O  
ATOM   3615  H   GLU A 260      25.472  -0.951  78.107  1.00 98.74           H  
ATOM   3616  HA  GLU A 260      24.817   1.738  78.784  1.00 98.74           H  
ATOM   3617  HB3 GLU A 260      27.143   1.636  79.904  1.00 98.74           H  
ATOM   3618  HB2 GLU A 260      27.312   0.048  79.234  1.00 98.74           H  
ATOM   3619  HG3 GLU A 260      26.591  -0.227  81.507  1.00 98.74           H  
ATOM   3620  HG2 GLU A 260      25.283  -0.739  80.483  1.00 98.74           H  
ATOM   3621  N   THR A 261      27.003   1.418  76.354  1.00 98.76           N  
ATOM   3622  CA  THR A 261      27.674   2.155  75.277  1.00 98.76           C  
ATOM   3623  C   THR A 261      26.686   2.875  74.332  1.00 98.76           C  
ATOM   3624  O   THR A 261      27.031   3.941  73.824  1.00 98.76           O  
ATOM   3625  CB  THR A 261      28.610   1.248  74.431  1.00 98.76           C  
ATOM   3626  CG2 THR A 261      29.404   1.975  73.332  1.00 98.76           C  
ATOM   3627  OG1 THR A 261      29.572   0.646  75.273  1.00 98.76           O  
ATOM   3628  H   THR A 261      27.023   0.408  76.298  1.00 98.76           H  
ATOM   3629  HA  THR A 261      28.293   2.925  75.743  1.00 98.76           H  
ATOM   3630  HB  THR A 261      28.028   0.443  73.976  1.00 98.76           H  
ATOM   3631 HG21 THR A 261      30.137   1.309  72.877  1.00 98.76           H  
ATOM   3632 HG22 THR A 261      28.757   2.337  72.534  1.00 98.76           H  
ATOM   3633 HG23 THR A 261      29.945   2.830  73.737  1.00 98.76           H  
ATOM   3634  HG1 THR A 261      29.124   0.012  75.844  1.00 98.76           H  
ATOM   3635  N   VAL A 262      25.472   2.325  74.147  1.00 98.70           N  
ATOM   3636  CA  VAL A 262      24.399   2.975  73.389  1.00 98.70           C  
ATOM   3637  C   VAL A 262      23.736   4.104  74.201  1.00 98.70           C  
ATOM   3638  O   VAL A 262      23.678   5.229  73.706  1.00 98.70           O  
ATOM   3639  CB  VAL A 262      23.318   1.964  72.901  1.00 98.70           C  
ATOM   3640  CG1 VAL A 262      22.043   2.603  72.310  1.00 98.70           C  
ATOM   3641  CG2 VAL A 262      23.913   1.013  71.854  1.00 98.70           C  
ATOM   3642  H   VAL A 262      25.242   1.447  74.592  1.00 98.70           H  
ATOM   3643  HA  VAL A 262      24.841   3.431  72.500  1.00 98.70           H  
ATOM   3644  HB  VAL A 262      23.010   1.350  73.749  1.00 98.70           H  
ATOM   3645 HG11 VAL A 262      21.418   1.848  71.834  1.00 98.70           H  
ATOM   3646 HG12 VAL A 262      21.433   3.090  73.072  1.00 98.70           H  
ATOM   3647 HG13 VAL A 262      22.289   3.344  71.548  1.00 98.70           H  
ATOM   3648 HG21 VAL A 262      23.194   0.263  71.525  1.00 98.70           H  
ATOM   3649 HG22 VAL A 262      24.241   1.563  70.974  1.00 98.70           H  
ATOM   3650 HG23 VAL A 262      24.776   0.486  72.252  1.00 98.70           H  
ATOM   3651  N   ILE A 263      23.258   3.783  75.417  1.00 98.54           N  
ATOM   3652  CA  ILE A 263      22.468   4.681  76.263  1.00 98.54           C  
ATOM   3653  C   ILE A 263      23.258   5.877  76.829  1.00 98.54           C  
ATOM   3654  O   ILE A 263      22.730   6.986  76.792  1.00 98.54           O  
ATOM   3655  CB  ILE A 263      21.759   3.904  77.416  1.00 98.54           C  
ATOM   3656  CG1 ILE A 263      20.677   2.936  76.875  1.00 98.54           C  
ATOM   3657  CG2 ILE A 263      21.179   4.759  78.567  1.00 98.54           C  
ATOM   3658  CD1 ILE A 263      19.483   3.599  76.167  1.00 98.54           C  
ATOM   3659  H   ILE A 263      23.365   2.836  75.758  1.00 98.54           H  
ATOM   3660  HA  ILE A 263      21.693   5.108  75.626  1.00 98.54           H  
ATOM   3661  HB  ILE A 263      22.523   3.274  77.871  1.00 98.54           H  
ATOM   3662 HG13 ILE A 263      20.305   2.317  77.692  1.00 98.54           H  
ATOM   3663 HG12 ILE A 263      21.138   2.237  76.178  1.00 98.54           H  
ATOM   3664 HG21 ILE A 263      20.628   4.131  79.267  1.00 98.54           H  
ATOM   3665 HG22 ILE A 263      21.959   5.252  79.146  1.00 98.54           H  
ATOM   3666 HG23 ILE A 263      20.495   5.527  78.207  1.00 98.54           H  
ATOM   3667 HD11 ILE A 263      18.554   3.082  76.407  1.00 98.54           H  
ATOM   3668 HD12 ILE A 263      19.351   4.643  76.447  1.00 98.54           H  
ATOM   3669 HD13 ILE A 263      19.604   3.560  75.084  1.00 98.54           H  
ATOM   3670  N   GLN A 264      24.490   5.651  77.321  1.00 98.13           N  
ATOM   3671  CA  GLN A 264      25.340   6.708  77.890  1.00 98.13           C  
ATOM   3672  C   GLN A 264      26.211   7.410  76.833  1.00 98.13           C  
ATOM   3673  O   GLN A 264      26.738   8.483  77.126  1.00 98.13           O  
ATOM   3674  CB  GLN A 264      26.264   6.131  78.989  1.00 98.13           C  
ATOM   3675  CG  GLN A 264      25.585   5.290  80.088  1.00 98.13           C  
ATOM   3676  CD  GLN A 264      24.509   6.002  80.910  1.00 98.13           C  
ATOM   3677  NE2 GLN A 264      23.736   5.209  81.651  1.00 98.13           N  
ATOM   3678  OE1 GLN A 264      24.386   7.227  80.905  1.00 98.13           O  
ATOM   3679  H   GLN A 264      24.876   4.716  77.321  1.00 98.13           H  
ATOM   3680  HA  GLN A 264      24.707   7.473  78.337  1.00 98.13           H  
ATOM   3681  HB3 GLN A 264      26.804   6.951  79.467  1.00 98.13           H  
ATOM   3682  HB2 GLN A 264      27.037   5.516  78.527  1.00 98.13           H  
ATOM   3683  HG3 GLN A 264      26.347   4.925  80.778  1.00 98.13           H  
ATOM   3684  HG2 GLN A 264      25.139   4.403  79.638  1.00 98.13           H  
ATOM   3685 HE22 GLN A 264      22.996   5.588  82.227  1.00 98.13           H  
ATOM   3686 HE21 GLN A 264      23.906   4.210  81.655  1.00 98.13           H  
ATOM   3687  N   GLY A 265      26.366   6.794  75.649  1.00 97.48           N  
ATOM   3688  CA  GLY A 265      27.223   7.272  74.568  1.00 97.48           C  
ATOM   3689  C   GLY A 265      26.477   8.294  73.707  1.00 97.48           C  
ATOM   3690  O   GLY A 265      25.944   9.280  74.216  1.00 97.48           O  
ATOM   3691  H   GLY A 265      25.886   5.920  75.490  1.00 97.48           H  
ATOM   3692  HA3 GLY A 265      27.544   6.426  73.962  1.00 97.48           H  
ATOM   3693  HA2 GLY A 265      28.129   7.730  74.966  1.00 97.48           H  
ATOM   3694  N   GLU A 266      26.508   8.072  72.383  1.00 94.85           N  
ATOM   3695  CA  GLU A 266      26.033   8.989  71.344  1.00 94.85           C  
ATOM   3696  C   GLU A 266      24.553   9.416  71.456  1.00 94.85           C  
ATOM   3697  O   GLU A 266      24.245  10.553  71.103  1.00 94.85           O  
ATOM   3698  CB  GLU A 266      26.394   8.390  69.970  1.00 94.85           C  
ATOM   3699  CG  GLU A 266      26.018   9.266  68.753  1.00 94.85           C  
ATOM   3700  CD  GLU A 266      26.435   8.707  67.384  1.00 94.85           C  
ATOM   3701  OE1 GLU A 266      26.058   9.355  66.385  1.00 94.85           O1-
ATOM   3702  OE2 GLU A 266      27.081   7.635  67.332  1.00 94.85           O  
ATOM   3703  H   GLU A 266      26.965   7.239  72.043  1.00 94.85           H  
ATOM   3704  HA  GLU A 266      26.625   9.897  71.456  1.00 94.85           H  
ATOM   3705  HB3 GLU A 266      25.924   7.410  69.872  1.00 94.85           H  
ATOM   3706  HB2 GLU A 266      27.471   8.212  69.953  1.00 94.85           H  
ATOM   3707  HG3 GLU A 266      26.464  10.255  68.869  1.00 94.85           H  
ATOM   3708  HG2 GLU A 266      24.940   9.417  68.725  1.00 94.85           H  
ATOM   3709  N   LEU A 267      23.679   8.536  71.979  1.00 96.95           N  
ATOM   3710  CA  LEU A 267      22.265   8.822  72.249  1.00 96.95           C  
ATOM   3711  C   LEU A 267      22.075   9.972  73.259  1.00 96.95           C  
ATOM   3712  O   LEU A 267      21.285  10.875  72.994  1.00 96.95           O  
ATOM   3713  CB  LEU A 267      21.581   7.517  72.723  1.00 96.95           C  
ATOM   3714  CG  LEU A 267      20.066   7.569  73.033  1.00 96.95           C  
ATOM   3715  CD1 LEU A 267      19.202   7.828  71.784  1.00 96.95           C  
ATOM   3716  CD2 LEU A 267      19.615   6.296  73.771  1.00 96.95           C  
ATOM   3717  H   LEU A 267      24.008   7.623  72.259  1.00 96.95           H  
ATOM   3718  HA  LEU A 267      21.821   9.133  71.303  1.00 96.95           H  
ATOM   3719  HB3 LEU A 267      22.086   7.203  73.637  1.00 96.95           H  
ATOM   3720  HB2 LEU A 267      21.764   6.726  71.994  1.00 96.95           H  
ATOM   3721  HG  LEU A 267      19.887   8.398  73.717  1.00 96.95           H  
ATOM   3722 HD11 LEU A 267      18.295   8.364  72.060  1.00 96.95           H  
ATOM   3723 HD12 LEU A 267      19.716   8.422  71.031  1.00 96.95           H  
ATOM   3724 HD13 LEU A 267      18.894   6.900  71.302  1.00 96.95           H  
ATOM   3725 HD21 LEU A 267      18.692   5.887  73.364  1.00 96.95           H  
ATOM   3726 HD22 LEU A 267      20.364   5.505  73.717  1.00 96.95           H  
ATOM   3727 HD23 LEU A 267      19.433   6.506  74.825  1.00 96.95           H  
ATOM   3728  N   LYS A 268      22.839   9.929  74.365  1.00 96.40           N  
ATOM   3729  CA  LYS A 268      22.866  10.945  75.421  1.00 96.40           C  
ATOM   3730  C   LYS A 268      23.505  12.268  74.962  1.00 96.40           C  
ATOM   3731  O   LYS A 268      23.041  13.328  75.380  1.00 96.40           O  
ATOM   3732  CB  LYS A 268      23.599  10.348  76.638  1.00 96.40           C  
ATOM   3733  CG  LYS A 268      23.593  11.199  77.918  1.00 96.40           C  
ATOM   3734  CD  LYS A 268      24.272  10.457  79.079  1.00 96.40           C  
ATOM   3735  CE  LYS A 268      24.156  11.195  80.421  1.00 96.40           C  
ATOM   3736  NZ  LYS A 268      24.752  10.412  81.518  1.00 96.40           N1+
ATOM   3737  H   LYS A 268      23.480   9.158  74.486  1.00 96.40           H  
ATOM   3738  HA  LYS A 268      21.833  11.153  75.709  1.00 96.40           H  
ATOM   3739  HB3 LYS A 268      24.629  10.111  76.370  1.00 96.40           H  
ATOM   3740  HB2 LYS A 268      23.126   9.402  76.882  1.00 96.40           H  
ATOM   3741  HG3 LYS A 268      22.563  11.440  78.185  1.00 96.40           H  
ATOM   3742  HG2 LYS A 268      24.103  12.148  77.750  1.00 96.40           H  
ATOM   3743  HD3 LYS A 268      25.325  10.305  78.834  1.00 96.40           H  
ATOM   3744  HD2 LYS A 268      23.839   9.460  79.167  1.00 96.40           H  
ATOM   3745  HE3 LYS A 268      23.108  11.380  80.661  1.00 96.40           H  
ATOM   3746  HE2 LYS A 268      24.649  12.165  80.366  1.00 96.40           H  
ATOM   3747  HZ1 LYS A 268      24.299   9.509  81.574  1.00 96.40           H  
ATOM   3748  HZ2 LYS A 268      25.737  10.275  81.339  1.00 96.40           H  
ATOM   3749  HZ3 LYS A 268      24.633  10.903  82.392  1.00 96.40           H  
ATOM   3750  N   GLN A 269      24.533  12.182  74.097  1.00 96.44           N  
ATOM   3751  CA  GLN A 269      25.229  13.324  73.494  1.00 96.44           C  
ATOM   3752  C   GLN A 269      24.353  14.122  72.512  1.00 96.44           C  
ATOM   3753  O   GLN A 269      24.488  15.343  72.449  1.00 96.44           O  
ATOM   3754  CB  GLN A 269      26.518  12.837  72.804  1.00 96.44           C  
ATOM   3755  CG  GLN A 269      27.580  12.305  73.789  1.00 96.44           C  
ATOM   3756  CD  GLN A 269      28.742  11.586  73.098  1.00 96.44           C  
ATOM   3757  NE2 GLN A 269      29.495  10.793  73.863  1.00 96.44           N  
ATOM   3758  OE1 GLN A 269      28.971  11.743  71.901  1.00 96.44           O  
ATOM   3759  H   GLN A 269      24.857  11.267  73.814  1.00 96.44           H  
ATOM   3760  HA  GLN A 269      25.512  14.004  74.301  1.00 96.44           H  
ATOM   3761  HB3 GLN A 269      26.957  13.650  72.224  1.00 96.44           H  
ATOM   3762  HB2 GLN A 269      26.259  12.064  72.082  1.00 96.44           H  
ATOM   3763  HG3 GLN A 269      27.126  11.611  74.496  1.00 96.44           H  
ATOM   3764  HG2 GLN A 269      27.979  13.129  74.382  1.00 96.44           H  
ATOM   3765 HE22 GLN A 269      30.279  10.302  73.460  1.00 96.44           H  
ATOM   3766 HE21 GLN A 269      29.289  10.683  74.845  1.00 96.44           H  
ATOM   3767  N   MET A 270      23.449  13.425  71.800  1.00 95.05           N  
ATOM   3768  CA  MET A 270      22.413  14.011  70.943  1.00 95.05           C  
ATOM   3769  C   MET A 270      21.252  14.642  71.740  1.00 95.05           C  
ATOM   3770  O   MET A 270      20.527  15.459  71.173  1.00 95.05           O  
ATOM   3771  CB  MET A 270      21.891  12.930  69.973  1.00 95.05           C  
ATOM   3772  CG  MET A 270      22.903  12.536  68.883  1.00 95.05           C  
ATOM   3773  SD  MET A 270      22.551  10.959  68.059  1.00 95.05           S  
ATOM   3774  CE  MET A 270      21.028  11.352  67.169  1.00 95.05           C  
ATOM   3775  H   MET A 270      23.430  12.418  71.886  1.00 95.05           H  
ATOM   3776  HA  MET A 270      22.863  14.812  70.352  1.00 95.05           H  
ATOM   3777  HB3 MET A 270      20.995  13.296  69.472  1.00 95.05           H  
ATOM   3778  HB2 MET A 270      21.580  12.044  70.528  1.00 95.05           H  
ATOM   3779  HG3 MET A 270      23.905  12.459  69.304  1.00 95.05           H  
ATOM   3780  HG2 MET A 270      22.956  13.319  68.126  1.00 95.05           H  
ATOM   3781  HE1 MET A 270      20.702  10.489  66.587  1.00 95.05           H  
ATOM   3782  HE2 MET A 270      20.232  11.618  67.860  1.00 95.05           H  
ATOM   3783  HE3 MET A 270      21.195  12.186  66.492  1.00 95.05           H  
ATOM   3784  N   GLY A 271      21.109  14.281  73.028  1.00 92.34           N  
ATOM   3785  CA  GLY A 271      20.096  14.821  73.934  1.00 92.34           C  
ATOM   3786  C   GLY A 271      18.912  13.861  74.126  1.00 92.34           C  
ATOM   3787  O   GLY A 271      17.918  14.267  74.725  1.00 92.34           O  
ATOM   3788  H   GLY A 271      21.764  13.622  73.425  1.00 92.34           H  
ATOM   3789  HA3 GLY A 271      19.727  15.791  73.596  1.00 92.34           H  
ATOM   3790  HA2 GLY A 271      20.564  14.987  74.905  1.00 92.34           H  
ATOM   3791  N   GLY A 272      19.000  12.609  73.641  1.00 93.83           N  
ATOM   3792  CA  GLY A 272      17.970  11.587  73.805  1.00 93.83           C  
ATOM   3793  C   GLY A 272      18.071  10.982  75.209  1.00 93.83           C  
ATOM   3794  O   GLY A 272      19.014  10.243  75.496  1.00 93.83           O  
ATOM   3795  H   GLY A 272      19.850  12.319  73.176  1.00 93.83           H  
ATOM   3796  HA3 GLY A 272      18.138  10.799  73.070  1.00 93.83           H  
ATOM   3797  HA2 GLY A 272      16.975  11.995  73.618  1.00 93.83           H  
ATOM   3798  N   GLU A 273      17.115  11.326  76.079  1.00 93.91           N  
ATOM   3799  CA  GLU A 273      16.976  10.783  77.426  1.00 93.91           C  
ATOM   3800  C   GLU A 273      16.176   9.473  77.352  1.00 93.91           C  
ATOM   3801  O   GLU A 273      15.248   9.355  76.544  1.00 93.91           O  
ATOM   3802  CB  GLU A 273      16.193  11.792  78.307  1.00 93.91           C  
ATOM   3803  CG  GLU A 273      15.967  11.353  79.780  1.00 93.91           C  
ATOM   3804  CD  GLU A 273      15.209  12.362  80.648  1.00 93.91           C  
ATOM   3805  OE1 GLU A 273      14.880  13.456  80.141  1.00 93.91           O1-
ATOM   3806  OE2 GLU A 273      14.953  12.013  81.823  1.00 93.91           O  
ATOM   3807  H   GLU A 273      16.418  11.992  75.770  1.00 93.91           H  
ATOM   3808  HA  GLU A 273      17.964  10.617  77.852  1.00 93.91           H  
ATOM   3809  HB3 GLU A 273      15.220  11.976  77.851  1.00 93.91           H  
ATOM   3810  HB2 GLU A 273      16.719  12.748  78.296  1.00 93.91           H  
ATOM   3811  HG3 GLU A 273      16.929  11.149  80.252  1.00 93.91           H  
ATOM   3812  HG2 GLU A 273      15.395  10.427  79.821  1.00 93.91           H  
ATOM   3813  N   GLY A 274      16.494   8.526  78.237  1.00 95.48           N  
ATOM   3814  CA  GLY A 274      15.736   7.310  78.445  1.00 95.48           C  
ATOM   3815  C   GLY A 274      16.604   6.178  78.975  1.00 95.48           C  
ATOM   3816  O   GLY A 274      17.601   6.390  79.672  1.00 95.48           O  
ATOM   3817  H   GLY A 274      17.323   8.654  78.821  1.00 95.48           H  
ATOM   3818  HA3 GLY A 274      15.298   6.988  77.505  1.00 95.48           H  
ATOM   3819  HA2 GLY A 274      14.920   7.497  79.145  1.00 95.48           H  
ATOM   3820  N   GLY A 275      16.198   4.958  78.641  1.00 97.35           N  
ATOM   3821  CA  GLY A 275      16.852   3.734  79.031  1.00 97.35           C  
ATOM   3822  C   GLY A 275      16.264   2.555  78.268  1.00 97.35           C  
ATOM   3823  O   GLY A 275      15.446   2.697  77.358  1.00 97.35           O  
ATOM   3824  H   GLY A 275      15.373   4.846  78.044  1.00 97.35           H  
ATOM   3825  HA3 GLY A 275      16.710   3.589  80.102  1.00 97.35           H  
ATOM   3826  HA2 GLY A 275      17.923   3.791  78.831  1.00 97.35           H  
ATOM   3827  N   LEU A 276      16.703   1.363  78.640  1.00 98.76           N  
ATOM   3828  CA  LEU A 276      16.259   0.089  78.084  1.00 98.76           C  
ATOM   3829  C   LEU A 276      16.543  -1.057  79.061  1.00 98.76           C  
ATOM   3830  O   LEU A 276      17.414  -0.941  79.925  1.00 98.76           O  
ATOM   3831  CB  LEU A 276      16.878  -0.132  76.676  1.00 98.76           C  
ATOM   3832  CG  LEU A 276      18.413  -0.336  76.611  1.00 98.76           C  
ATOM   3833  CD1 LEU A 276      18.845  -1.785  76.894  1.00 98.76           C  
ATOM   3834  CD2 LEU A 276      18.971   0.123  75.257  1.00 98.76           C  
ATOM   3835  H   LEU A 276      17.372   1.302  79.398  1.00 98.76           H  
ATOM   3836  HA  LEU A 276      15.174   0.139  77.990  1.00 98.76           H  
ATOM   3837  HB3 LEU A 276      16.608   0.726  76.060  1.00 98.76           H  
ATOM   3838  HB2 LEU A 276      16.389  -0.977  76.190  1.00 98.76           H  
ATOM   3839  HG  LEU A 276      18.871   0.307  77.363  1.00 98.76           H  
ATOM   3840 HD11 LEU A 276      19.455  -2.187  76.086  1.00 98.76           H  
ATOM   3841 HD12 LEU A 276      19.423  -1.849  77.816  1.00 98.76           H  
ATOM   3842 HD13 LEU A 276      17.995  -2.455  76.995  1.00 98.76           H  
ATOM   3843 HD21 LEU A 276      20.059   0.187  75.283  1.00 98.76           H  
ATOM   3844 HD22 LEU A 276      18.694  -0.563  74.455  1.00 98.76           H  
ATOM   3845 HD23 LEU A 276      18.596   1.110  74.992  1.00 98.76           H  
ATOM   3846  N   ILE A 277      15.818  -2.163  78.854  1.00 98.95           N  
ATOM   3847  CA  ILE A 277      16.057  -3.453  79.495  1.00 98.95           C  
ATOM   3848  C   ILE A 277      16.513  -4.451  78.419  1.00 98.95           C  
ATOM   3849  O   ILE A 277      16.117  -4.324  77.258  1.00 98.95           O  
ATOM   3850  CB  ILE A 277      14.775  -4.001  80.187  1.00 98.95           C  
ATOM   3851  CG1 ILE A 277      13.656  -4.490  79.232  1.00 98.95           C  
ATOM   3852  CG2 ILE A 277      14.252  -2.966  81.199  1.00 98.95           C  
ATOM   3853  CD1 ILE A 277      12.417  -5.032  79.948  1.00 98.95           C  
ATOM   3854  H   ILE A 277      15.133  -2.172  78.107  1.00 98.95           H  
ATOM   3855  HA  ILE A 277      16.848  -3.365  80.240  1.00 98.95           H  
ATOM   3856  HB  ILE A 277      15.092  -4.866  80.774  1.00 98.95           H  
ATOM   3857 HG13 ILE A 277      14.017  -5.284  78.581  1.00 98.95           H  
ATOM   3858 HG12 ILE A 277      13.372  -3.683  78.563  1.00 98.95           H  
ATOM   3859 HG21 ILE A 277      13.538  -3.403  81.898  1.00 98.95           H  
ATOM   3860 HG22 ILE A 277      15.073  -2.550  81.778  1.00 98.95           H  
ATOM   3861 HG23 ILE A 277      13.768  -2.128  80.700  1.00 98.95           H  
ATOM   3862 HD11 ILE A 277      11.926  -5.792  79.344  1.00 98.95           H  
ATOM   3863 HD12 ILE A 277      12.691  -5.487  80.897  1.00 98.95           H  
ATOM   3864 HD13 ILE A 277      11.684  -4.254  80.153  1.00 98.95           H  
ATOM   3865  N   ALA A 278      17.329  -5.430  78.831  1.00 98.98           N  
ATOM   3866  CA  ALA A 278      17.872  -6.446  77.939  1.00 98.98           C  
ATOM   3867  C   ALA A 278      18.085  -7.775  78.668  1.00 98.98           C  
ATOM   3868  O   ALA A 278      18.250  -7.797  79.887  1.00 98.98           O  
ATOM   3869  CB  ALA A 278      19.177  -5.929  77.313  1.00 98.98           C  
ATOM   3870  H   ALA A 278      17.619  -5.482  79.800  1.00 98.98           H  
ATOM   3871  HA  ALA A 278      17.151  -6.626  77.145  1.00 98.98           H  
ATOM   3872  HB1 ALA A 278      19.607  -6.661  76.628  1.00 98.98           H  
ATOM   3873  HB2 ALA A 278      19.004  -5.016  76.743  1.00 98.98           H  
ATOM   3874  HB3 ALA A 278      19.922  -5.707  78.077  1.00 98.98           H  
ATOM   3875  N   VAL A 279      18.093  -8.855  77.877  1.00 98.97           N  
ATOM   3876  CA  VAL A 279      18.410 -10.214  78.302  1.00 98.97           C  
ATOM   3877  C   VAL A 279      19.091 -10.936  77.132  1.00 98.97           C  
ATOM   3878  O   VAL A 279      18.581 -10.875  76.013  1.00 98.97           O  
ATOM   3879  CB  VAL A 279      17.149 -11.001  78.770  1.00 98.97           C  
ATOM   3880  CG1 VAL A 279      16.066 -11.185  77.691  1.00 98.97           C  
ATOM   3881  CG2 VAL A 279      17.499 -12.377  79.361  1.00 98.97           C  
ATOM   3882  H   VAL A 279      17.919  -8.744  76.887  1.00 98.97           H  
ATOM   3883  HA  VAL A 279      19.116 -10.159  79.128  1.00 98.97           H  
ATOM   3884  HB  VAL A 279      16.701 -10.411  79.570  1.00 98.97           H  
ATOM   3885 HG11 VAL A 279      15.135 -11.523  78.141  1.00 98.97           H  
ATOM   3886 HG12 VAL A 279      15.867 -10.252  77.168  1.00 98.97           H  
ATOM   3887 HG13 VAL A 279      16.349 -11.925  76.946  1.00 98.97           H  
ATOM   3888 HG21 VAL A 279      16.617 -12.840  79.803  1.00 98.97           H  
ATOM   3889 HG22 VAL A 279      17.870 -13.064  78.603  1.00 98.97           H  
ATOM   3890 HG23 VAL A 279      18.261 -12.293  80.135  1.00 98.97           H  
ATOM   3891  N   ASP A 280      20.230 -11.590  77.410  1.00 98.86           N  
ATOM   3892  CA  ASP A 280      20.990 -12.361  76.421  1.00 98.86           C  
ATOM   3893  C   ASP A 280      20.558 -13.841  76.411  1.00 98.86           C  
ATOM   3894  O   ASP A 280      19.690 -14.241  77.187  1.00 98.86           O  
ATOM   3895  CB  ASP A 280      22.526 -12.170  76.561  1.00 98.86           C  
ATOM   3896  CG  ASP A 280      23.214 -12.564  77.880  1.00 98.86           C  
ATOM   3897  OD1 ASP A 280      22.577 -13.229  78.723  1.00 98.86           O1-
ATOM   3898  OD2 ASP A 280      24.420 -12.253  77.989  1.00 98.86           O  
ATOM   3899  H   ASP A 280      20.592 -11.603  78.354  1.00 98.86           H  
ATOM   3900  HA  ASP A 280      20.741 -11.981  75.435  1.00 98.86           H  
ATOM   3901  HB3 ASP A 280      22.718 -11.108  76.431  1.00 98.86           H  
ATOM   3902  HB2 ASP A 280      23.046 -12.654  75.734  1.00 98.86           H  
ATOM   3903  N   ALA A 281      21.198 -14.634  75.538  1.00 98.30           N  
ATOM   3904  CA  ALA A 281      20.991 -16.079  75.402  1.00 98.30           C  
ATOM   3905  C   ALA A 281      21.420 -16.922  76.624  1.00 98.30           C  
ATOM   3906  O   ALA A 281      21.037 -18.089  76.693  1.00 98.30           O  
ATOM   3907  CB  ALA A 281      21.713 -16.547  74.132  1.00 98.30           C  
ATOM   3908  H   ALA A 281      21.891 -14.227  74.925  1.00 98.30           H  
ATOM   3909  HA  ALA A 281      19.921 -16.244  75.261  1.00 98.30           H  
ATOM   3910  HB1 ALA A 281      21.563 -17.613  73.955  1.00 98.30           H  
ATOM   3911  HB2 ALA A 281      21.332 -16.016  73.260  1.00 98.30           H  
ATOM   3912  HB3 ALA A 281      22.787 -16.365  74.190  1.00 98.30           H  
ATOM   3913  N   GLN A 282      22.176 -16.325  77.563  1.00 98.09           N  
ATOM   3914  CA  GLN A 282      22.598 -16.933  78.829  1.00 98.09           C  
ATOM   3915  C   GLN A 282      21.625 -16.621  79.987  1.00 98.09           C  
ATOM   3916  O   GLN A 282      21.715 -17.275  81.025  1.00 98.09           O  
ATOM   3917  CB  GLN A 282      24.037 -16.483  79.188  1.00 98.09           C  
ATOM   3918  CG  GLN A 282      25.165 -17.056  78.299  1.00 98.09           C  
ATOM   3919  CD  GLN A 282      25.205 -16.514  76.866  1.00 98.09           C  
ATOM   3920  NE2 GLN A 282      25.294 -15.192  76.706  1.00 98.09           N  
ATOM   3921  OE1 GLN A 282      25.152 -17.283  75.910  1.00 98.09           O  
ATOM   3922  H   GLN A 282      22.443 -15.358  77.436  1.00 98.09           H  
ATOM   3923  HA  GLN A 282      22.609 -18.019  78.719  1.00 98.09           H  
ATOM   3924  HB3 GLN A 282      24.255 -16.798  80.209  1.00 98.09           H  
ATOM   3925  HB2 GLN A 282      24.101 -15.395  79.214  1.00 98.09           H  
ATOM   3926  HG3 GLN A 282      25.090 -18.144  78.268  1.00 98.09           H  
ATOM   3927  HG2 GLN A 282      26.128 -16.833  78.758  1.00 98.09           H  
ATOM   3928 HE22 GLN A 282      25.330 -14.796  75.778  1.00 98.09           H  
ATOM   3929 HE21 GLN A 282      25.313 -14.570  77.504  1.00 98.09           H  
ATOM   3930  N   GLY A 283      20.713 -15.651  79.793  1.00 98.69           N  
ATOM   3931  CA  GLY A 283      19.673 -15.281  80.751  1.00 98.69           C  
ATOM   3932  C   GLY A 283      20.096 -14.147  81.699  1.00 98.69           C  
ATOM   3933  O   GLY A 283      19.333 -13.840  82.616  1.00 98.69           O  
ATOM   3934  H   GLY A 283      20.714 -15.149  78.915  1.00 98.69           H  
ATOM   3935  HA3 GLY A 283      19.350 -16.146  81.331  1.00 98.69           H  
ATOM   3936  HA2 GLY A 283      18.803 -14.946  80.187  1.00 98.69           H  
ATOM   3937  N   GLU A 284      21.265 -13.512  81.493  1.00 98.78           N  
ATOM   3938  CA  GLU A 284      21.718 -12.338  82.246  1.00 98.78           C  
ATOM   3939  C   GLU A 284      20.840 -11.116  81.931  1.00 98.78           C  
ATOM   3940  O   GLU A 284      20.901 -10.600  80.815  1.00 98.78           O  
ATOM   3941  CB  GLU A 284      23.220 -12.080  81.974  1.00 98.78           C  
ATOM   3942  CG  GLU A 284      23.803 -10.799  82.628  1.00 98.78           C  
ATOM   3943  CD  GLU A 284      25.292 -10.527  82.343  1.00 98.78           C  
ATOM   3944  OE1 GLU A 284      25.728  -9.410  82.700  1.00 98.78           O1-
ATOM   3945  OE2 GLU A 284      25.980 -11.409  81.781  1.00 98.78           O  
ATOM   3946  H   GLU A 284      21.841 -13.773  80.702  1.00 98.78           H  
ATOM   3947  HA  GLU A 284      21.620 -12.567  83.309  1.00 98.78           H  
ATOM   3948  HB3 GLU A 284      23.393 -12.023  80.902  1.00 98.78           H  
ATOM   3949  HB2 GLU A 284      23.783 -12.948  82.322  1.00 98.78           H  
ATOM   3950  HG3 GLU A 284      23.667 -10.852  83.708  1.00 98.78           H  
ATOM   3951  HG2 GLU A 284      23.249  -9.921  82.293  1.00 98.78           H  
ATOM   3952  N   LEU A 285      20.053 -10.684  82.929  1.00 98.85           N  
ATOM   3953  CA  LEU A 285      19.243  -9.470  82.867  1.00 98.85           C  
ATOM   3954  C   LEU A 285      20.127  -8.231  83.072  1.00 98.85           C  
ATOM   3955  O   LEU A 285      21.038  -8.263  83.900  1.00 98.85           O  
ATOM   3956  CB  LEU A 285      18.141  -9.507  83.953  1.00 98.85           C  
ATOM   3957  CG  LEU A 285      17.158 -10.695  83.870  1.00 98.85           C  
ATOM   3958  CD1 LEU A 285      16.117 -10.615  84.996  1.00 98.85           C  
ATOM   3959  CD2 LEU A 285      16.472 -10.822  82.500  1.00 98.85           C  
ATOM   3960  H   LEU A 285      20.059 -11.170  83.814  1.00 98.85           H  
ATOM   3961  HA  LEU A 285      18.780  -9.412  81.881  1.00 98.85           H  
ATOM   3962  HB3 LEU A 285      17.564  -8.581  83.900  1.00 98.85           H  
ATOM   3963  HB2 LEU A 285      18.608  -9.508  84.939  1.00 98.85           H  
ATOM   3964  HG  LEU A 285      17.725 -11.612  84.037  1.00 98.85           H  
ATOM   3965 HD11 LEU A 285      15.553 -11.543  85.066  1.00 98.85           H  
ATOM   3966 HD12 LEU A 285      16.584 -10.438  85.966  1.00 98.85           H  
ATOM   3967 HD13 LEU A 285      15.401  -9.812  84.820  1.00 98.85           H  
ATOM   3968 HD21 LEU A 285      15.416 -11.066  82.591  1.00 98.85           H  
ATOM   3969 HD22 LEU A 285      16.543  -9.906  81.912  1.00 98.85           H  
ATOM   3970 HD23 LEU A 285      16.931 -11.623  81.927  1.00 98.85           H  
ATOM   3971  N   HIS A 286      19.807  -7.153  82.344  1.00 98.83           N  
ATOM   3972  CA  HIS A 286      20.461  -5.857  82.481  1.00 98.83           C  
ATOM   3973  C   HIS A 286      19.441  -4.721  82.311  1.00 98.83           C  
ATOM   3974  O   HIS A 286      18.458  -4.872  81.584  1.00 98.83           O  
ATOM   3975  CB  HIS A 286      21.645  -5.754  81.498  1.00 98.83           C  
ATOM   3976  CG  HIS A 286      22.377  -4.441  81.596  1.00 98.83           C  
ATOM   3977  CD2 HIS A 286      22.311  -3.363  80.741  1.00 98.83           C  
ATOM   3978  ND1 HIS A 286      23.171  -4.100  82.696  1.00 98.83           N  
ATOM   3979  CE1 HIS A 286      23.535  -2.845  82.471  1.00 98.83           C  
ATOM   3980  NE2 HIS A 286      23.071  -2.365  81.321  1.00 98.83           N  
ATOM   3981  H   HIS A 286      19.054  -7.202  81.670  1.00 98.83           H  
ATOM   3982  HA  HIS A 286      20.855  -5.768  83.496  1.00 98.83           H  
ATOM   3983  HB3 HIS A 286      21.297  -5.888  80.472  1.00 98.83           H  
ATOM   3984  HB2 HIS A 286      22.361  -6.555  81.687  1.00 98.83           H  
ATOM   3985  HD2 HIS A 286      21.764  -3.228  79.822  1.00 98.83           H  
ATOM   3986  HE1 HIS A 286      24.139  -2.264  83.152  1.00 98.83           H  
ATOM   3987  HE2 HIS A 286      23.222  -1.429  80.972  1.00 98.83           H  
ATOM   3988  N   TYR A 287      19.719  -3.605  83.004  1.00 98.60           N  
ATOM   3989  CA  TYR A 287      18.912  -2.390  83.041  1.00 98.60           C  
ATOM   3990  C   TYR A 287      19.871  -1.206  82.878  1.00 98.60           C  
ATOM   3991  O   TYR A 287      20.760  -1.034  83.713  1.00 98.60           O  
ATOM   3992  CB  TYR A 287      18.152  -2.300  84.387  1.00 98.60           C  
ATOM   3993  CG  TYR A 287      17.293  -3.511  84.710  1.00 98.60           C  
ATOM   3994  CD1 TYR A 287      15.934  -3.540  84.340  1.00 98.60           C  
ATOM   3995  CD2 TYR A 287      17.869  -4.631  85.347  1.00 98.60           C  
ATOM   3996  CE1 TYR A 287      15.162  -4.693  84.571  1.00 98.60           C  
ATOM   3997  CE2 TYR A 287      17.105  -5.791  85.563  1.00 98.60           C  
ATOM   3998  CZ  TYR A 287      15.756  -5.821  85.166  1.00 98.60           C  
ATOM   3999  OH  TYR A 287      15.028  -6.951  85.358  1.00 98.60           O  
ATOM   4000  H   TYR A 287      20.570  -3.570  83.548  1.00 98.60           H  
ATOM   4001  HA  TYR A 287      18.190  -2.384  82.223  1.00 98.60           H  
ATOM   4002  HB3 TYR A 287      17.523  -1.408  84.390  1.00 98.60           H  
ATOM   4003  HB2 TYR A 287      18.854  -2.170  85.212  1.00 98.60           H  
ATOM   4004  HD1 TYR A 287      15.482  -2.679  83.875  1.00 98.60           H  
ATOM   4005  HD2 TYR A 287      18.910  -4.618  85.636  1.00 98.60           H  
ATOM   4006  HE1 TYR A 287      14.123  -4.712  84.275  1.00 98.60           H  
ATOM   4007  HE2 TYR A 287      17.556  -6.658  86.022  1.00 98.60           H  
ATOM   4008  HH  TYR A 287      14.091  -6.832  85.180  1.00 98.60           H  
ATOM   4009  N   SER A 288      19.674  -0.422  81.809  1.00 98.11           N  
ATOM   4010  CA  SER A 288      20.470   0.762  81.491  1.00 98.11           C  
ATOM   4011  C   SER A 288      19.546   1.983  81.436  1.00 98.11           C  
ATOM   4012  O   SER A 288      18.427   1.865  80.941  1.00 98.11           O  
ATOM   4013  CB  SER A 288      21.178   0.528  80.142  1.00 98.11           C  
ATOM   4014  OG  SER A 288      22.067   1.580  79.836  1.00 98.11           O  
ATOM   4015  H   SER A 288      18.910  -0.620  81.175  1.00 98.11           H  
ATOM   4016  HA  SER A 288      21.225   0.937  82.261  1.00 98.11           H  
ATOM   4017  HB3 SER A 288      20.454   0.426  79.332  1.00 98.11           H  
ATOM   4018  HB2 SER A 288      21.751  -0.396  80.165  1.00 98.11           H  
ATOM   4019  HG  SER A 288      22.799   1.554  80.462  1.00 98.11           H  
ATOM   4020  N   MET A 289      20.034   3.134  81.922  1.00 96.96           N  
ATOM   4021  CA  MET A 289      19.311   4.405  81.896  1.00 96.96           C  
ATOM   4022  C   MET A 289      20.289   5.563  82.113  1.00 96.96           C  
ATOM   4023  O   MET A 289      21.132   5.494  83.008  1.00 96.96           O  
ATOM   4024  CB  MET A 289      18.162   4.409  82.934  1.00 96.96           C  
ATOM   4025  CG  MET A 289      18.609   4.384  84.409  1.00 96.96           C  
ATOM   4026  SD  MET A 289      17.380   3.726  85.560  1.00 96.96           S  
ATOM   4027  CE  MET A 289      17.564   1.965  85.178  1.00 96.96           C  
ATOM   4028  H   MET A 289      20.966   3.164  82.311  1.00 96.96           H  
ATOM   4029  HA  MET A 289      18.877   4.516  80.903  1.00 96.96           H  
ATOM   4030  HB3 MET A 289      17.479   3.587  82.734  1.00 96.96           H  
ATOM   4031  HB2 MET A 289      17.565   5.308  82.777  1.00 96.96           H  
ATOM   4032  HG3 MET A 289      18.866   5.392  84.733  1.00 96.96           H  
ATOM   4033  HG2 MET A 289      19.514   3.789  84.529  1.00 96.96           H  
ATOM   4034  HE1 MET A 289      16.880   1.387  85.790  1.00 96.96           H  
ATOM   4035  HE2 MET A 289      17.336   1.761  84.132  1.00 96.96           H  
ATOM   4036  HE3 MET A 289      18.580   1.630  85.386  1.00 96.96           H  
ATOM   4037  N   ASN A 290      20.118   6.623  81.311  1.00 95.38           N  
ATOM   4038  CA  ASN A 290      20.788   7.915  81.490  1.00 95.38           C  
ATOM   4039  C   ASN A 290      19.930   8.898  82.323  1.00 95.38           C  
ATOM   4040  O   ASN A 290      20.441   9.943  82.723  1.00 95.38           O  
ATOM   4041  CB  ASN A 290      21.225   8.475  80.110  1.00 95.38           C  
ATOM   4042  CG  ASN A 290      20.113   8.708  79.080  1.00 95.38           C  
ATOM   4043  ND2 ASN A 290      20.438   8.602  77.791  1.00 95.38           N  
ATOM   4044  OD1 ASN A 290      18.978   9.005  79.437  1.00 95.38           O  
ATOM   4045  H   ASN A 290      19.398   6.595  80.600  1.00 95.38           H  
ATOM   4046  HA  ASN A 290      21.706   7.755  82.058  1.00 95.38           H  
ATOM   4047  HB3 ASN A 290      21.955   7.792  79.672  1.00 95.38           H  
ATOM   4048  HB2 ASN A 290      21.744   9.421  80.254  1.00 95.38           H  
ATOM   4049 HD22 ASN A 290      19.751   8.798  77.075  1.00 95.38           H  
ATOM   4050 HD21 ASN A 290      21.370   8.321  77.512  1.00 95.38           H  
ATOM   4051  N   SER A 291      18.658   8.535  82.568  1.00 90.47           N  
ATOM   4052  CA  SER A 291      17.683   9.244  83.394  1.00 90.47           C  
ATOM   4053  C   SER A 291      17.823   8.886  84.890  1.00 90.47           C  
ATOM   4054  O   SER A 291      18.512   7.924  85.231  1.00 90.47           O  
ATOM   4055  CB  SER A 291      16.287   8.913  82.827  1.00 90.47           C  
ATOM   4056  OG  SER A 291      15.923   7.559  83.017  1.00 90.47           O  
ATOM   4057  H   SER A 291      18.326   7.661  82.187  1.00 90.47           H  
ATOM   4058  HA  SER A 291      17.849  10.318  83.283  1.00 90.47           H  
ATOM   4059  HB3 SER A 291      16.241   9.138  81.762  1.00 90.47           H  
ATOM   4060  HB2 SER A 291      15.541   9.543  83.306  1.00 90.47           H  
ATOM   4061  HG  SER A 291      15.657   7.426  83.931  1.00 90.47           H  
ATOM   4062  N   SER A 292      17.160   9.671  85.761  1.00 90.12           N  
ATOM   4063  CA  SER A 292      17.221   9.515  87.223  1.00 90.12           C  
ATOM   4064  C   SER A 292      16.496   8.273  87.785  1.00 90.12           C  
ATOM   4065  O   SER A 292      16.785   7.890  88.920  1.00 90.12           O  
ATOM   4066  CB  SER A 292      16.754  10.819  87.906  1.00 90.12           C  
ATOM   4067  OG  SER A 292      15.347  10.956  87.927  1.00 90.12           O  
ATOM   4068  H   SER A 292      16.611  10.445  85.415  1.00 90.12           H  
ATOM   4069  HA  SER A 292      18.276   9.393  87.475  1.00 90.12           H  
ATOM   4070  HB3 SER A 292      17.195  11.692  87.423  1.00 90.12           H  
ATOM   4071  HB2 SER A 292      17.098  10.834  88.941  1.00 90.12           H  
ATOM   4072  HG  SER A 292      15.051  11.137  87.033  1.00 90.12           H  
ATOM   4073  N   GLY A 293      15.587   7.664  87.007  1.00 93.06           N  
ATOM   4074  CA  GLY A 293      14.875   6.470  87.439  1.00 93.06           C  
ATOM   4075  C   GLY A 293      14.249   5.743  86.249  1.00 93.06           C  
ATOM   4076  O   GLY A 293      14.180   6.253  85.130  1.00 93.06           O  
ATOM   4077  H   GLY A 293      15.367   8.031  86.092  1.00 93.06           H  
ATOM   4078  HA3 GLY A 293      14.097   6.747  88.151  1.00 93.06           H  
ATOM   4079  HA2 GLY A 293      15.558   5.781  87.936  1.00 93.06           H  
ATOM   4080  N   MET A 294      13.769   4.530  86.551  1.00 95.59           N  
ATOM   4081  CA  MET A 294      12.999   3.651  85.685  1.00 95.59           C  
ATOM   4082  C   MET A 294      12.209   2.696  86.584  1.00 95.59           C  
ATOM   4083  O   MET A 294      12.820   1.982  87.380  1.00 95.59           O  
ATOM   4084  CB  MET A 294      13.930   2.897  84.701  1.00 95.59           C  
ATOM   4085  CG  MET A 294      13.249   1.833  83.815  1.00 95.59           C  
ATOM   4086  SD  MET A 294      14.373   0.641  83.038  1.00 95.59           S  
ATOM   4087  CE  MET A 294      15.083   1.667  81.733  1.00 95.59           C  
ATOM   4088  H   MET A 294      13.838   4.214  87.510  1.00 95.59           H  
ATOM   4089  HA  MET A 294      12.290   4.258  85.131  1.00 95.59           H  
ATOM   4090  HB3 MET A 294      14.721   2.411  85.270  1.00 95.59           H  
ATOM   4091  HB2 MET A 294      14.431   3.622  84.058  1.00 95.59           H  
ATOM   4092  HG3 MET A 294      12.638   2.307  83.046  1.00 95.59           H  
ATOM   4093  HG2 MET A 294      12.568   1.226  84.402  1.00 95.59           H  
ATOM   4094  HE1 MET A 294      15.873   1.112  81.231  1.00 95.59           H  
ATOM   4095  HE2 MET A 294      14.325   1.933  80.998  1.00 95.59           H  
ATOM   4096  HE3 MET A 294      15.508   2.580  82.145  1.00 95.59           H  
ATOM   4097  N   TYR A 295      10.880   2.647  86.395  1.00 96.79           N  
ATOM   4098  CA  TYR A 295      10.018   1.591  86.933  1.00 96.79           C  
ATOM   4099  C   TYR A 295      10.410   0.260  86.284  1.00 96.79           C  
ATOM   4100  O   TYR A 295      10.368   0.177  85.059  1.00 96.79           O  
ATOM   4101  CB  TYR A 295       8.541   1.905  86.610  1.00 96.79           C  
ATOM   4102  CG  TYR A 295       7.989   3.221  87.124  1.00 96.79           C  
ATOM   4103  CD1 TYR A 295       8.282   3.660  88.430  1.00 96.79           C  
ATOM   4104  CD2 TYR A 295       7.149   4.001  86.302  1.00 96.79           C  
ATOM   4105  CE1 TYR A 295       7.747   4.870  88.906  1.00 96.79           C  
ATOM   4106  CE2 TYR A 295       6.611   5.212  86.780  1.00 96.79           C  
ATOM   4107  CZ  TYR A 295       6.914   5.650  88.083  1.00 96.79           C  
ATOM   4108  OH  TYR A 295       6.400   6.825  88.547  1.00 96.79           O  
ATOM   4109  H   TYR A 295      10.455   3.257  85.709  1.00 96.79           H  
ATOM   4110  HA  TYR A 295      10.159   1.520  88.013  1.00 96.79           H  
ATOM   4111  HB3 TYR A 295       7.905   1.115  87.007  1.00 96.79           H  
ATOM   4112  HB2 TYR A 295       8.400   1.891  85.530  1.00 96.79           H  
ATOM   4113  HD1 TYR A 295       8.915   3.073  89.076  1.00 96.79           H  
ATOM   4114  HD2 TYR A 295       6.910   3.675  85.301  1.00 96.79           H  
ATOM   4115  HE1 TYR A 295       7.977   5.188  89.907  1.00 96.79           H  
ATOM   4116  HE2 TYR A 295       5.968   5.802  86.143  1.00 96.79           H  
ATOM   4117  HH  TYR A 295       6.681   7.034  89.441  1.00 96.79           H  
ATOM   4118  N   ARG A 296      10.832  -0.726  87.087  1.00 98.58           N  
ATOM   4119  CA  ARG A 296      11.380  -1.981  86.579  1.00 98.58           C  
ATOM   4120  C   ARG A 296      11.276  -3.105  87.609  1.00 98.58           C  
ATOM   4121  O   ARG A 296      11.169  -2.849  88.808  1.00 98.58           O  
ATOM   4122  CB  ARG A 296      12.830  -1.757  86.084  1.00 98.58           C  
ATOM   4123  CG  ARG A 296      13.863  -1.426  87.181  1.00 98.58           C  
ATOM   4124  CD  ARG A 296      15.121  -0.775  86.593  1.00 98.58           C  
ATOM   4125  NE  ARG A 296      16.215  -0.629  87.571  1.00 98.58           N  
ATOM   4126  CZ  ARG A 296      16.419   0.381  88.439  1.00 98.58           C  
ATOM   4127  NH1 ARG A 296      15.553   1.392  88.595  1.00 98.58           N  
ATOM   4128  NH2 ARG A 296      17.534   0.389  89.177  1.00 98.58           N1+
ATOM   4129  H   ARG A 296      10.872  -0.594  88.090  1.00 98.58           H  
ATOM   4130  HA  ARG A 296      10.766  -2.292  85.738  1.00 98.58           H  
ATOM   4131  HB3 ARG A 296      12.834  -0.969  85.332  1.00 98.58           H  
ATOM   4132  HB2 ARG A 296      13.167  -2.649  85.554  1.00 98.58           H  
ATOM   4133  HG3 ARG A 296      14.099  -2.288  87.807  1.00 98.58           H  
ATOM   4134  HG2 ARG A 296      13.402  -0.693  87.843  1.00 98.58           H  
ATOM   4135  HD3 ARG A 296      14.855   0.232  86.276  1.00 98.58           H  
ATOM   4136  HD2 ARG A 296      15.453  -1.269  85.685  1.00 98.58           H  
ATOM   4137  HE  ARG A 296      16.887  -1.383  87.562  1.00 98.58           H  
ATOM   4138 HH12 ARG A 296      15.741   2.123  89.268  1.00 98.58           H  
ATOM   4139 HH11 ARG A 296      14.689   1.416  88.066  1.00 98.58           H  
ATOM   4140 HH22 ARG A 296      17.695   1.146  89.828  1.00 98.58           H  
ATOM   4141 HH21 ARG A 296      18.233  -0.332  89.070  1.00 98.58           H  
ATOM   4142  N   ALA A 297      11.347  -4.339  87.095  1.00 98.94           N  
ATOM   4143  CA  ALA A 297      11.430  -5.562  87.880  1.00 98.94           C  
ATOM   4144  C   ALA A 297      12.096  -6.667  87.057  1.00 98.94           C  
ATOM   4145  O   ALA A 297      12.145  -6.579  85.829  1.00 98.94           O  
ATOM   4146  CB  ALA A 297      10.037  -5.977  88.385  1.00 98.94           C  
ATOM   4147  H   ALA A 297      11.431  -4.459  86.094  1.00 98.94           H  
ATOM   4148  HA  ALA A 297      12.085  -5.363  88.728  1.00 98.94           H  
ATOM   4149  HB1 ALA A 297      10.089  -6.887  88.981  1.00 98.94           H  
ATOM   4150  HB2 ALA A 297       9.606  -5.209  89.021  1.00 98.94           H  
ATOM   4151  HB3 ALA A 297       9.339  -6.157  87.571  1.00 98.94           H  
ATOM   4152  N   GLY A 298      12.617  -7.680  87.760  1.00 98.93           N  
ATOM   4153  CA  GLY A 298      13.307  -8.805  87.151  1.00 98.93           C  
ATOM   4154  C   GLY A 298      13.150 -10.034  88.032  1.00 98.93           C  
ATOM   4155  O   GLY A 298      13.164  -9.926  89.255  1.00 98.93           O  
ATOM   4156  H   GLY A 298      12.540  -7.679  88.770  1.00 98.93           H  
ATOM   4157  HA3 GLY A 298      14.373  -8.593  87.093  1.00 98.93           H  
ATOM   4158  HA2 GLY A 298      12.941  -9.005  86.147  1.00 98.93           H  
ATOM   4159  N   ILE A 299      13.071 -11.205  87.388  1.00 98.93           N  
ATOM   4160  CA  ILE A 299      13.273 -12.506  88.011  1.00 98.93           C  
ATOM   4161  C   ILE A 299      14.299 -13.230  87.127  1.00 98.93           C  
ATOM   4162  O   ILE A 299      13.985 -13.572  85.985  1.00 98.93           O  
ATOM   4163  CB  ILE A 299      11.970 -13.351  88.141  1.00 98.93           C  
ATOM   4164  CG1 ILE A 299      10.926 -12.645  89.038  1.00 98.93           C  
ATOM   4165  CG2 ILE A 299      12.269 -14.751  88.716  1.00 98.93           C  
ATOM   4166  CD1 ILE A 299       9.503 -13.215  88.942  1.00 98.93           C  
ATOM   4167  H   ILE A 299      13.035 -11.211  86.376  1.00 98.93           H  
ATOM   4168  HA  ILE A 299      13.698 -12.386  89.006  1.00 98.93           H  
ATOM   4169  HB  ILE A 299      11.530 -13.473  87.149  1.00 98.93           H  
ATOM   4170 HG13 ILE A 299      10.859 -11.589  88.781  1.00 98.93           H  
ATOM   4171 HG12 ILE A 299      11.262 -12.676  90.074  1.00 98.93           H  
ATOM   4172 HG21 ILE A 299      11.363 -15.325  88.890  1.00 98.93           H  
ATOM   4173 HG22 ILE A 299      12.897 -15.349  88.057  1.00 98.93           H  
ATOM   4174 HG23 ILE A 299      12.780 -14.663  89.673  1.00 98.93           H  
ATOM   4175 HD11 ILE A 299       8.827 -12.660  89.591  1.00 98.93           H  
ATOM   4176 HD12 ILE A 299       9.120 -13.134  87.926  1.00 98.93           H  
ATOM   4177 HD13 ILE A 299       9.451 -14.260  89.243  1.00 98.93           H  
ATOM   4178  N   ASP A 300      15.521 -13.387  87.660  1.00 98.75           N  
ATOM   4179  CA  ASP A 300      16.689 -13.923  86.951  1.00 98.75           C  
ATOM   4180  C   ASP A 300      16.648 -15.463  86.812  1.00 98.75           C  
ATOM   4181  O   ASP A 300      15.640 -16.098  87.128  1.00 98.75           O  
ATOM   4182  CB  ASP A 300      18.030 -13.394  87.545  1.00 98.75           C  
ATOM   4183  CG  ASP A 300      18.416 -13.802  88.982  1.00 98.75           C  
ATOM   4184  OD1 ASP A 300      17.616 -14.475  89.666  1.00 98.75           O1-
ATOM   4185  OD2 ASP A 300      19.533 -13.412  89.387  1.00 98.75           O  
ATOM   4186  H   ASP A 300      15.689 -13.099  88.615  1.00 98.75           H  
ATOM   4187  HA  ASP A 300      16.650 -13.535  85.934  1.00 98.75           H  
ATOM   4188  HB3 ASP A 300      17.969 -12.305  87.556  1.00 98.75           H  
ATOM   4189  HB2 ASP A 300      18.856 -13.616  86.868  1.00 98.75           H  
ATOM   4190  N   VAL A 301      17.773 -16.030  86.349  1.00 98.06           N  
ATOM   4191  CA  VAL A 301      18.011 -17.468  86.194  1.00 98.06           C  
ATOM   4192  C   VAL A 301      18.042 -18.265  87.519  1.00 98.06           C  
ATOM   4193  O   VAL A 301      17.861 -19.481  87.480  1.00 98.06           O  
ATOM   4194  CB  VAL A 301      19.345 -17.723  85.439  1.00 98.06           C  
ATOM   4195  CG1 VAL A 301      19.303 -17.120  84.027  1.00 98.06           C  
ATOM   4196  CG2 VAL A 301      20.610 -17.259  86.192  1.00 98.06           C  
ATOM   4197  H   VAL A 301      18.555 -15.437  86.114  1.00 98.06           H  
ATOM   4198  HA  VAL A 301      17.196 -17.879  85.600  1.00 98.06           H  
ATOM   4199  HB  VAL A 301      19.444 -18.801  85.297  1.00 98.06           H  
ATOM   4200 HG11 VAL A 301      20.216 -17.345  83.476  1.00 98.06           H  
ATOM   4201 HG12 VAL A 301      18.461 -17.510  83.455  1.00 98.06           H  
ATOM   4202 HG13 VAL A 301      19.205 -16.036  84.061  1.00 98.06           H  
ATOM   4203 HG21 VAL A 301      21.504 -17.421  85.589  1.00 98.06           H  
ATOM   4204 HG22 VAL A 301      20.567 -16.196  86.432  1.00 98.06           H  
ATOM   4205 HG23 VAL A 301      20.757 -17.804  87.125  1.00 98.06           H  
ATOM   4206  N   ASN A 302      18.246 -17.572  88.654  1.00 97.00           N  
ATOM   4207  CA  ASN A 302      18.238 -18.145  90.005  1.00 97.00           C  
ATOM   4208  C   ASN A 302      16.834 -18.116  90.643  1.00 97.00           C  
ATOM   4209  O   ASN A 302      16.634 -18.786  91.656  1.00 97.00           O  
ATOM   4210  CB  ASN A 302      19.238 -17.388  90.913  1.00 97.00           C  
ATOM   4211  CG  ASN A 302      20.661 -17.333  90.346  1.00 97.00           C  
ATOM   4212  ND2 ASN A 302      21.172 -16.125  90.097  1.00 97.00           N  
ATOM   4213  OD1 ASN A 302      21.291 -18.367  90.136  1.00 97.00           O  
ATOM   4214  H   ASN A 302      18.370 -16.570  88.606  1.00 97.00           H  
ATOM   4215  HA  ASN A 302      18.536 -19.195  89.972  1.00 97.00           H  
ATOM   4216  HB3 ASN A 302      19.291 -17.870  91.890  1.00 97.00           H  
ATOM   4217  HB2 ASN A 302      18.887 -16.374  91.103  1.00 97.00           H  
ATOM   4218 HD22 ASN A 302      22.107 -16.036  89.730  1.00 97.00           H  
ATOM   4219 HD21 ASN A 302      20.621 -15.290  90.260  1.00 97.00           H  
ATOM   4220  N   GLY A 303      15.894 -17.356  90.052  1.00 97.31           N  
ATOM   4221  CA  GLY A 303      14.527 -17.190  90.545  1.00 97.31           C  
ATOM   4222  C   GLY A 303      14.398 -16.030  91.549  1.00 97.31           C  
ATOM   4223  O   GLY A 303      13.332 -15.882  92.147  1.00 97.31           O  
ATOM   4224  H   GLY A 303      16.139 -16.839  89.218  1.00 97.31           H  
ATOM   4225  HA3 GLY A 303      14.164 -18.112  91.003  1.00 97.31           H  
ATOM   4226  HA2 GLY A 303      13.880 -16.991  89.691  1.00 97.31           H  
ATOM   4227  N   ASP A 304      15.452 -15.217  91.738  1.00 98.41           N  
ATOM   4228  CA  ASP A 304      15.499 -14.083  92.666  1.00 98.41           C  
ATOM   4229  C   ASP A 304      14.763 -12.868  92.081  1.00 98.41           C  
ATOM   4230  O   ASP A 304      15.173 -12.352  91.040  1.00 98.41           O  
ATOM   4231  CB  ASP A 304      16.947 -13.679  93.062  1.00 98.41           C  
ATOM   4232  CG  ASP A 304      17.851 -14.797  93.616  1.00 98.41           C  
ATOM   4233  OD1 ASP A 304      17.318 -15.786  94.169  1.00 98.41           O1-
ATOM   4234  OD2 ASP A 304      19.083 -14.581  93.599  1.00 98.41           O  
ATOM   4235  H   ASP A 304      16.292 -15.363  91.193  1.00 98.41           H  
ATOM   4236  HA  ASP A 304      14.985 -14.382  93.582  1.00 98.41           H  
ATOM   4237  HB3 ASP A 304      16.905 -12.896  93.820  1.00 98.41           H  
ATOM   4238  HB2 ASP A 304      17.455 -13.249  92.197  1.00 98.41           H  
ATOM   4239  N   LEU A 305      13.707 -12.423  92.783  1.00 98.81           N  
ATOM   4240  CA  LEU A 305      12.944 -11.218  92.458  1.00 98.81           C  
ATOM   4241  C   LEU A 305      13.731  -9.945  92.819  1.00 98.81           C  
ATOM   4242  O   LEU A 305      14.301  -9.858  93.907  1.00 98.81           O  
ATOM   4243  CB  LEU A 305      11.579 -11.257  93.189  1.00 98.81           C  
ATOM   4244  CG  LEU A 305      10.647 -10.040  92.943  1.00 98.81           C  
ATOM   4245  CD1 LEU A 305      10.177  -9.929  91.481  1.00 98.81           C  
ATOM   4246  CD2 LEU A 305       9.450 -10.046  93.907  1.00 98.81           C  
ATOM   4247  H   LEU A 305      13.440 -12.902  93.630  1.00 98.81           H  
ATOM   4248  HA  LEU A 305      12.750 -11.232  91.385  1.00 98.81           H  
ATOM   4249  HB3 LEU A 305      11.775 -11.337  94.260  1.00 98.81           H  
ATOM   4250  HB2 LEU A 305      11.049 -12.172  92.917  1.00 98.81           H  
ATOM   4251  HG  LEU A 305      11.191  -9.126  93.179  1.00 98.81           H  
ATOM   4252 HD11 LEU A 305       9.226  -9.401  91.400  1.00 98.81           H  
ATOM   4253 HD12 LEU A 305      10.898  -9.383  90.875  1.00 98.81           H  
ATOM   4254 HD13 LEU A 305      10.040 -10.911  91.033  1.00 98.81           H  
ATOM   4255 HD21 LEU A 305       9.266  -9.049  94.309  1.00 98.81           H  
ATOM   4256 HD22 LEU A 305       8.537 -10.372  93.411  1.00 98.81           H  
ATOM   4257 HD23 LEU A 305       9.609 -10.709  94.757  1.00 98.81           H  
ATOM   4258  N   THR A 306      13.662  -8.962  91.915  1.00 98.67           N  
ATOM   4259  CA  THR A 306      14.051  -7.573  92.131  1.00 98.67           C  
ATOM   4260  C   THR A 306      12.901  -6.685  91.619  1.00 98.67           C  
ATOM   4261  O   THR A 306      12.260  -7.037  90.628  1.00 98.67           O  
ATOM   4262  CB  THR A 306      15.353  -7.213  91.356  1.00 98.67           C  
ATOM   4263  CG2 THR A 306      16.549  -8.103  91.724  1.00 98.67           C  
ATOM   4264  OG1 THR A 306      15.197  -7.225  89.947  1.00 98.67           O  
ATOM   4265  H   THR A 306      13.193  -9.142  91.036  1.00 98.67           H  
ATOM   4266  HA  THR A 306      14.194  -7.377  93.196  1.00 98.67           H  
ATOM   4267  HB  THR A 306      15.620  -6.188  91.619  1.00 98.67           H  
ATOM   4268 HG21 THR A 306      17.459  -7.764  91.229  1.00 98.67           H  
ATOM   4269 HG22 THR A 306      16.733  -8.085  92.798  1.00 98.67           H  
ATOM   4270 HG23 THR A 306      16.386  -9.142  91.433  1.00 98.67           H  
ATOM   4271  HG1 THR A 306      15.042  -8.132  89.668  1.00 98.67           H  
ATOM   4272  N   VAL A 307      12.656  -5.557  92.304  1.00 98.70           N  
ATOM   4273  CA  VAL A 307      11.708  -4.524  91.880  1.00 98.70           C  
ATOM   4274  C   VAL A 307      12.288  -3.174  92.338  1.00 98.70           C  
ATOM   4275  O   VAL A 307      12.586  -3.021  93.524  1.00 98.70           O  
ATOM   4276  CB  VAL A 307      10.278  -4.677  92.486  1.00 98.70           C  
ATOM   4277  CG1 VAL A 307       9.284  -3.688  91.845  1.00 98.70           C  
ATOM   4278  CG2 VAL A 307       9.697  -6.099  92.370  1.00 98.70           C  
ATOM   4279  H   VAL A 307      13.196  -5.338  93.129  1.00 98.70           H  
ATOM   4280  HA  VAL A 307      11.636  -4.520  90.793  1.00 98.70           H  
ATOM   4281  HB  VAL A 307      10.322  -4.448  93.552  1.00 98.70           H  
ATOM   4282 HG11 VAL A 307       8.308  -3.747  92.325  1.00 98.70           H  
ATOM   4283 HG12 VAL A 307       9.620  -2.655  91.909  1.00 98.70           H  
ATOM   4284 HG13 VAL A 307       9.143  -3.905  90.789  1.00 98.70           H  
ATOM   4285 HG21 VAL A 307       8.695  -6.141  92.791  1.00 98.70           H  
ATOM   4286 HG22 VAL A 307       9.633  -6.426  91.333  1.00 98.70           H  
ATOM   4287 HG23 VAL A 307      10.296  -6.825  92.918  1.00 98.70           H  
ATOM   4288  N   LYS A 308      12.484  -2.245  91.388  1.00 97.68           N  
ATOM   4289  CA  LYS A 308      13.190  -0.977  91.596  1.00 97.68           C  
ATOM   4290  C   LYS A 308      12.498   0.167  90.835  1.00 97.68           C  
ATOM   4291  O   LYS A 308      11.749  -0.080  89.890  1.00 97.68           O  
ATOM   4292  CB  LYS A 308      14.667  -1.129  91.155  1.00 97.68           C  
ATOM   4293  CG  LYS A 308      15.470  -2.148  91.985  1.00 97.68           C  
ATOM   4294  CD  LYS A 308      16.935  -2.273  91.550  1.00 97.68           C  
ATOM   4295  CE  LYS A 308      17.682  -3.348  92.357  1.00 97.68           C  
ATOM   4296  NZ  LYS A 308      19.080  -3.500  91.919  1.00 97.68           N1+
ATOM   4297  H   LYS A 308      12.171  -2.424  90.442  1.00 97.68           H  
ATOM   4298  HA  LYS A 308      13.164  -0.711  92.655  1.00 97.68           H  
ATOM   4299  HB3 LYS A 308      15.166  -0.162  91.235  1.00 97.68           H  
ATOM   4300  HB2 LYS A 308      14.706  -1.407  90.102  1.00 97.68           H  
ATOM   4301  HG3 LYS A 308      15.015  -3.135  91.902  1.00 97.68           H  
ATOM   4302  HG2 LYS A 308      15.423  -1.873  93.040  1.00 97.68           H  
ATOM   4303  HD3 LYS A 308      17.423  -1.306  91.673  1.00 97.68           H  
ATOM   4304  HD2 LYS A 308      16.974  -2.508  90.485  1.00 97.68           H  
ATOM   4305  HE3 LYS A 308      17.182  -4.311  92.253  1.00 97.68           H  
ATOM   4306  HE2 LYS A 308      17.674  -3.094  93.418  1.00 97.68           H  
ATOM   4307  HZ1 LYS A 308      19.571  -2.627  92.061  1.00 97.68           H  
ATOM   4308  HZ2 LYS A 308      19.526  -4.223  92.465  1.00 97.68           H  
ATOM   4309  HZ3 LYS A 308      19.108  -3.752  90.942  1.00 97.68           H  
ATOM   4310  N   ILE A 309      12.769   1.406  91.279  1.00 95.71           N  
ATOM   4311  CA  ILE A 309      12.184   2.639  90.746  1.00 95.71           C  
ATOM   4312  C   ILE A 309      13.266   3.672  90.372  1.00 95.71           C  
ATOM   4313  O   ILE A 309      13.097   4.353  89.364  1.00 95.71           O  
ATOM   4314  CB  ILE A 309      11.188   3.287  91.762  1.00 95.71           C  
ATOM   4315  CG1 ILE A 309       9.965   2.365  91.996  1.00 95.71           C  
ATOM   4316  CG2 ILE A 309      10.720   4.712  91.377  1.00 95.71           C  
ATOM   4317  CD1 ILE A 309       8.971   2.882  93.045  1.00 95.71           C  
ATOM   4318  H   ILE A 309      13.389   1.516  92.073  1.00 95.71           H  
ATOM   4319  HA  ILE A 309      11.633   2.423  89.829  1.00 95.71           H  
ATOM   4320  HB  ILE A 309      11.707   3.370  92.718  1.00 95.71           H  
ATOM   4321 HG13 ILE A 309      10.296   1.376  92.310  1.00 95.71           H  
ATOM   4322 HG12 ILE A 309       9.436   2.211  91.057  1.00 95.71           H  
ATOM   4323 HG21 ILE A 309      10.024   5.113  92.109  1.00 95.71           H  
ATOM   4324 HG22 ILE A 309      11.536   5.431  91.336  1.00 95.71           H  
ATOM   4325 HG23 ILE A 309      10.230   4.717  90.404  1.00 95.71           H  
ATOM   4326 HD11 ILE A 309       8.433   2.059  93.509  1.00 95.71           H  
ATOM   4327 HD12 ILE A 309       9.477   3.433  93.839  1.00 95.71           H  
ATOM   4328 HD13 ILE A 309       8.229   3.542  92.594  1.00 95.71           H  
ATOM   4329  N   TYR A 310      14.336   3.792  91.176  1.00 94.63           N  
ATOM   4330  CA  TYR A 310      15.354   4.839  91.030  1.00 94.63           C  
ATOM   4331  C   TYR A 310      16.688   4.229  90.574  1.00 94.63           C  
ATOM   4332  O   TYR A 310      16.973   3.075  90.896  1.00 94.63           O  
ATOM   4333  CB  TYR A 310      15.492   5.593  92.366  1.00 94.63           C  
ATOM   4334  CG  TYR A 310      14.193   6.208  92.865  1.00 94.63           C  
ATOM   4335  CD1 TYR A 310      13.745   7.439  92.345  1.00 94.63           C  
ATOM   4336  CD2 TYR A 310      13.412   5.532  93.826  1.00 94.63           C  
ATOM   4337  CE1 TYR A 310      12.516   7.977  92.773  1.00 94.63           C  
ATOM   4338  CE2 TYR A 310      12.179   6.066  94.248  1.00 94.63           C  
ATOM   4339  CZ  TYR A 310      11.727   7.285  93.711  1.00 94.63           C  
ATOM   4340  OH  TYR A 310      10.528   7.804  94.098  1.00 94.63           O  
ATOM   4341  H   TYR A 310      14.430   3.191  91.985  1.00 94.63           H  
ATOM   4342  HA  TYR A 310      15.049   5.569  90.279  1.00 94.63           H  
ATOM   4343  HB3 TYR A 310      16.225   6.393  92.261  1.00 94.63           H  
ATOM   4344  HB2 TYR A 310      15.879   4.925  93.135  1.00 94.63           H  
ATOM   4345  HD1 TYR A 310      14.333   7.968  91.609  1.00 94.63           H  
ATOM   4346  HD2 TYR A 310      13.742   4.587  94.224  1.00 94.63           H  
ATOM   4347  HE1 TYR A 310      12.174   8.921  92.378  1.00 94.63           H  
ATOM   4348  HE2 TYR A 310      11.581   5.530  94.970  1.00 94.63           H  
ATOM   4349  HH  TYR A 310      10.032   7.231  94.687  1.00 94.63           H  
ATOM   4350  N   ALA A 311      17.472   5.005  89.805  1.00 91.77           N  
ATOM   4351  CA  ALA A 311      18.703   4.557  89.141  1.00 91.77           C  
ATOM   4352  C   ALA A 311      19.828   4.106  90.092  1.00 91.77           C  
ATOM   4353  O   ALA A 311      20.556   3.174  89.753  1.00 91.77           O  
ATOM   4354  CB  ALA A 311      19.200   5.669  88.203  1.00 91.77           C  
ATOM   4355  H   ALA A 311      17.182   5.952  89.595  1.00 91.77           H  
ATOM   4356  HA  ALA A 311      18.439   3.696  88.524  1.00 91.77           H  
ATOM   4357  HB1 ALA A 311      20.092   5.359  87.657  1.00 91.77           H  
ATOM   4358  HB2 ALA A 311      18.443   5.924  87.461  1.00 91.77           H  
ATOM   4359  HB3 ALA A 311      19.443   6.579  88.752  1.00 91.77           H  
ATOM   4360  N   ASP A 312      19.921   4.748  91.267  1.00 89.59           N  
ATOM   4361  CA  ASP A 312      20.885   4.465  92.339  1.00 89.59           C  
ATOM   4362  C   ASP A 312      20.626   3.140  93.090  1.00 89.59           C  
ATOM   4363  O   ASP A 312      21.565   2.613  93.686  1.00 89.59           O  
ATOM   4364  CB  ASP A 312      21.053   5.638  93.348  1.00 89.59           C  
ATOM   4365  CG  ASP A 312      19.796   6.257  93.997  1.00 89.59           C  
ATOM   4366  OD1 ASP A 312      18.661   5.988  93.545  1.00 89.59           O1-
ATOM   4367  OD2 ASP A 312      19.994   7.076  94.920  1.00 89.59           O  
ATOM   4368  H   ASP A 312      19.256   5.480  91.481  1.00 89.59           H  
ATOM   4369  HA  ASP A 312      21.853   4.344  91.848  1.00 89.59           H  
ATOM   4370  HB3 ASP A 312      21.553   6.452  92.822  1.00 89.59           H  
ATOM   4371  HB2 ASP A 312      21.746   5.346  94.140  1.00 89.59           H  
ATOM   4372  N   GLU A 313      19.388   2.616  93.044  1.00 89.58           N  
ATOM   4373  CA  GLU A 313      19.007   1.327  93.641  1.00 89.58           C  
ATOM   4374  C   GLU A 313      19.657   0.095  92.974  1.00 89.58           C  
ATOM   4375  O   GLU A 313      19.807   0.280  91.628  1.00 89.58           O1-
ATOM   4376  CB  GLU A 313      17.471   1.186  93.673  1.00 89.58           C  
ATOM   4377  CG  GLU A 313      16.786   2.243  94.568  1.00 89.58           C  
ATOM   4378  CD  GLU A 313      15.252   2.155  94.620  1.00 89.58           C  
ATOM   4379  OE1 GLU A 313      14.642   1.703  93.626  1.00 89.58           O1-
ATOM   4380  OE2 GLU A 313      14.700   2.577  95.660  1.00 89.58           O  
ATOM   4381  OXT GLU A 313      19.947  -0.911  93.586  1.00 89.58           O  
ATOM   4382  H   GLU A 313      18.657   3.119  92.560  1.00 89.58           H  
ATOM   4383  HA  GLU A 313      19.352   1.334  94.677  1.00 89.58           H  
ATOM   4384  HB3 GLU A 313      17.202   0.191  94.034  1.00 89.58           H  
ATOM   4385  HB2 GLU A 313      17.086   1.240  92.655  1.00 89.58           H  
ATOM   4386  HG3 GLU A 313      17.046   3.245  94.227  1.00 89.58           H  
ATOM   4387  HG2 GLU A 313      17.181   2.157  95.581  1.00 89.58           H  
TER    4388      GLU A 313
ATOM   4389  N   MET B   1      40.895  21.045  47.705  1.00 43.01           N1+
ATOM   4390  CA  MET B   1      40.194  20.072  46.790  1.00 43.01           C  
ATOM   4391  C   MET B   1      38.682  20.083  47.151  1.00 43.01           C  
ATOM   4392  O   MET B   1      38.280  20.368  48.285  1.00 43.01           O  
ATOM   4393  CB  MET B   1      40.774  18.635  46.911  1.00 43.01           C  
ATOM   4394  CG  MET B   1      42.264  18.480  46.553  1.00 43.01           C  
ATOM   4395  SD  MET B   1      42.891  16.796  46.795  1.00 43.01           S  
ATOM   4396  CE  MET B   1      44.645  17.063  46.429  1.00 43.01           C  
ATOM   4397  H1  MET B   1      41.880  21.057  47.483  1.00 43.01           H  
ATOM   4398  H2  MET B   1      40.503  21.966  47.573  1.00 43.01           H  
ATOM   4399  H3  MET B   1      40.762  20.744  48.661  1.00 43.01           H  
ATOM   4400  HA  MET B   1      40.349  20.475  45.787  1.00 43.01           H  
ATOM   4401  HB3 MET B   1      40.209  17.965  46.260  1.00 43.01           H  
ATOM   4402  HB2 MET B   1      40.619  18.251  47.921  1.00 43.01           H  
ATOM   4403  HG3 MET B   1      42.876  19.145  47.162  1.00 43.01           H  
ATOM   4404  HG2 MET B   1      42.429  18.764  45.513  1.00 43.01           H  
ATOM   4405  HE1 MET B   1      45.195  16.127  46.526  1.00 43.01           H  
ATOM   4406  HE2 MET B   1      44.770  17.434  45.411  1.00 43.01           H  
ATOM   4407  HE3 MET B   1      45.073  17.788  47.121  1.00 43.01           H  
ATOM   4408  N   THR B   2      37.856  19.714  46.157  1.00 62.05           N  
ATOM   4409  CA  THR B   2      36.440  19.397  46.353  1.00 62.05           C  
ATOM   4410  C   THR B   2      36.318  17.935  46.823  1.00 62.05           C  
ATOM   4411  O   THR B   2      37.040  17.069  46.322  1.00 62.05           O  
ATOM   4412  CB  THR B   2      35.630  19.557  45.035  1.00 62.05           C  
ATOM   4413  CG2 THR B   2      35.648  20.991  44.487  1.00 62.05           C  
ATOM   4414  OG1 THR B   2      36.066  18.680  44.009  1.00 62.05           O  
ATOM   4415  H   THR B   2      38.225  19.490  45.244  1.00 62.05           H  
ATOM   4416  HA  THR B   2      36.009  20.059  47.108  1.00 62.05           H  
ATOM   4417  HB  THR B   2      34.588  19.301  45.240  1.00 62.05           H  
ATOM   4418 HG21 THR B   2      35.023  21.079  43.598  1.00 62.05           H  
ATOM   4419 HG22 THR B   2      35.265  21.695  45.227  1.00 62.05           H  
ATOM   4420 HG23 THR B   2      36.656  21.307  44.215  1.00 62.05           H  
ATOM   4421  HG1 THR B   2      35.956  17.775  44.313  1.00 62.05           H  
ATOM   4422  N   GLN B   3      35.387  17.685  47.759  1.00 84.59           N  
ATOM   4423  CA  GLN B   3      35.026  16.338  48.209  1.00 84.59           C  
ATOM   4424  C   GLN B   3      34.368  15.526  47.072  1.00 84.59           C  
ATOM   4425  O   GLN B   3      33.686  16.127  46.238  1.00 84.59           O  
ATOM   4426  CB  GLN B   3      34.031  16.440  49.386  1.00 84.59           C  
ATOM   4427  CG  GLN B   3      34.607  16.970  50.713  1.00 84.59           C  
ATOM   4428  CD  GLN B   3      35.593  16.002  51.368  1.00 84.59           C  
ATOM   4429  NE2 GLN B   3      35.116  14.821  51.769  1.00 84.59           N  
ATOM   4430  OE1 GLN B   3      36.772  16.315  51.512  1.00 84.59           O  
ATOM   4431  H   GLN B   3      34.832  18.442  48.132  1.00 84.59           H  
ATOM   4432  HA  GLN B   3      35.950  15.860  48.535  1.00 84.59           H  
ATOM   4433  HB3 GLN B   3      33.562  15.471  49.569  1.00 84.59           H  
ATOM   4434  HB2 GLN B   3      33.215  17.084  49.081  1.00 84.59           H  
ATOM   4435  HG3 GLN B   3      33.791  17.150  51.415  1.00 84.59           H  
ATOM   4436  HG2 GLN B   3      35.091  17.935  50.558  1.00 84.59           H  
ATOM   4437 HE22 GLN B   3      35.731  14.150  52.206  1.00 84.59           H  
ATOM   4438 HE21 GLN B   3      34.141  14.591  51.640  1.00 84.59           H  
ATOM   4439  N   PRO B   4      34.538  14.183  47.078  1.00 93.46           N  
ATOM   4440  CA  PRO B   4      33.792  13.298  46.168  1.00 93.46           C  
ATOM   4441  C   PRO B   4      32.278  13.379  46.425  1.00 93.46           C  
ATOM   4442  O   PRO B   4      31.858  13.273  47.576  1.00 93.46           O  
ATOM   4443  CB  PRO B   4      34.359  11.902  46.475  1.00 93.46           C  
ATOM   4444  CG  PRO B   4      34.860  11.979  47.906  1.00 93.46           C  
ATOM   4445  CD  PRO B   4      35.359  13.414  48.019  1.00 93.46           C  
ATOM   4446  HA  PRO B   4      34.001  13.561  45.129  1.00 93.46           H  
ATOM   4447  HB3 PRO B   4      35.192  11.693  45.802  1.00 93.46           H  
ATOM   4448  HB2 PRO B   4      33.629  11.103  46.351  1.00 93.46           H  
ATOM   4449  HG3 PRO B   4      35.620  11.234  48.142  1.00 93.46           H  
ATOM   4450  HG2 PRO B   4      34.024  11.829  48.591  1.00 93.46           H  
ATOM   4451  HD2 PRO B   4      35.284  13.756  49.051  1.00 93.46           H  
ATOM   4452  HD3 PRO B   4      36.402  13.484  47.707  1.00 93.46           H  
ATOM   4453  N   PHE B   5      31.507  13.608  45.354  1.00 98.31           N  
ATOM   4454  CA  PHE B   5      30.051  13.702  45.394  1.00 98.31           C  
ATOM   4455  C   PHE B   5      29.485  12.792  44.301  1.00 98.31           C  
ATOM   4456  O   PHE B   5      30.044  12.706  43.207  1.00 98.31           O  
ATOM   4457  CB  PHE B   5      29.613  15.180  45.263  1.00 98.31           C  
ATOM   4458  CG  PHE B   5      29.832  15.862  43.922  1.00 98.31           C  
ATOM   4459  CD1 PHE B   5      31.099  16.392  43.602  1.00 98.31           C  
ATOM   4460  CD2 PHE B   5      28.824  15.853  42.934  1.00 98.31           C  
ATOM   4461  CE1 PHE B   5      31.320  16.963  42.357  1.00 98.31           C  
ATOM   4462  CE2 PHE B   5      29.061  16.439  41.698  1.00 98.31           C  
ATOM   4463  CZ  PHE B   5      30.303  16.992  41.413  1.00 98.31           C  
ATOM   4464  H   PHE B   5      31.925  13.692  44.438  1.00 98.31           H  
ATOM   4465  HA  PHE B   5      29.692  13.330  46.355  1.00 98.31           H  
ATOM   4466  HB3 PHE B   5      30.125  15.768  46.025  1.00 98.31           H  
ATOM   4467  HB2 PHE B   5      28.552  15.258  45.503  1.00 98.31           H  
ATOM   4468  HD1 PHE B   5      31.898  16.364  44.326  1.00 98.31           H  
ATOM   4469  HD2 PHE B   5      27.867  15.395  43.132  1.00 98.31           H  
ATOM   4470  HE1 PHE B   5      32.287  17.381  42.122  1.00 98.31           H  
ATOM   4471  HE2 PHE B   5      28.280  16.458  40.953  1.00 98.31           H  
ATOM   4472  HZ  PHE B   5      30.490  17.433  40.446  1.00 98.31           H  
ATOM   4473  N   SER B   6      28.385  12.114  44.640  1.00 98.91           N  
ATOM   4474  CA  SER B   6      27.763  11.076  43.827  1.00 98.91           C  
ATOM   4475  C   SER B   6      26.316  10.858  44.279  1.00 98.91           C  
ATOM   4476  O   SER B   6      25.947  11.253  45.385  1.00 98.91           O  
ATOM   4477  CB  SER B   6      28.607   9.783  43.908  1.00 98.91           C  
ATOM   4478  OG  SER B   6      28.613   9.229  45.207  1.00 98.91           O  
ATOM   4479  H   SER B   6      27.963  12.263  45.547  1.00 98.91           H  
ATOM   4480  HA  SER B   6      27.737  11.422  42.791  1.00 98.91           H  
ATOM   4481  HB3 SER B   6      29.635   9.958  43.591  1.00 98.91           H  
ATOM   4482  HB2 SER B   6      28.195   9.032  43.236  1.00 98.91           H  
ATOM   4483  HG  SER B   6      29.191   8.458  45.203  1.00 98.91           H  
ATOM   4484  N   ILE B   7      25.530  10.208  43.413  1.00 98.97           N  
ATOM   4485  CA  ILE B   7      24.148   9.838  43.693  1.00 98.97           C  
ATOM   4486  C   ILE B   7      23.765   8.573  42.921  1.00 98.97           C  
ATOM   4487  O   ILE B   7      24.050   8.466  41.729  1.00 98.97           O  
ATOM   4488  CB  ILE B   7      23.135  10.989  43.405  1.00 98.97           C  
ATOM   4489  CG1 ILE B   7      21.652  10.585  43.615  1.00 98.97           C  
ATOM   4490  CG2 ILE B   7      23.328  11.646  42.025  1.00 98.97           C  
ATOM   4491  CD1 ILE B   7      20.679  11.767  43.689  1.00 98.97           C  
ATOM   4492  H   ILE B   7      25.896   9.918  42.515  1.00 98.97           H  
ATOM   4493  HA  ILE B   7      24.088   9.597  44.754  1.00 98.97           H  
ATOM   4494  HB  ILE B   7      23.347  11.749  44.154  1.00 98.97           H  
ATOM   4495 HG13 ILE B   7      21.551  10.013  44.535  1.00 98.97           H  
ATOM   4496 HG12 ILE B   7      21.328   9.923  42.813  1.00 98.97           H  
ATOM   4497 HG21 ILE B   7      22.636  12.475  41.888  1.00 98.97           H  
ATOM   4498 HG22 ILE B   7      24.333  12.052  41.908  1.00 98.97           H  
ATOM   4499 HG23 ILE B   7      23.160  10.943  41.212  1.00 98.97           H  
ATOM   4500 HD11 ILE B   7      19.858  11.556  44.375  1.00 98.97           H  
ATOM   4501 HD12 ILE B   7      21.167  12.680  44.031  1.00 98.97           H  
ATOM   4502 HD13 ILE B   7      20.247  11.961  42.706  1.00 98.97           H  
ATOM   4503  N   ALA B   8      23.103   7.660  43.642  1.00 98.98           N  
ATOM   4504  CA  ALA B   8      22.436   6.476  43.122  1.00 98.98           C  
ATOM   4505  C   ALA B   8      20.931   6.615  43.376  1.00 98.98           C  
ATOM   4506  O   ALA B   8      20.533   7.244  44.356  1.00 98.98           O  
ATOM   4507  CB  ALA B   8      23.001   5.238  43.834  1.00 98.98           C  
ATOM   4508  H   ALA B   8      22.916   7.859  44.617  1.00 98.98           H  
ATOM   4509  HA  ALA B   8      22.602   6.378  42.051  1.00 98.98           H  
ATOM   4510  HB1 ALA B   8      22.441   4.338  43.579  1.00 98.98           H  
ATOM   4511  HB2 ALA B   8      24.039   5.067  43.551  1.00 98.98           H  
ATOM   4512  HB3 ALA B   8      22.976   5.346  44.916  1.00 98.98           H  
ATOM   4513  N   ILE B   9      20.124   6.004  42.498  1.00 98.97           N  
ATOM   4514  CA  ILE B   9      18.665   5.953  42.603  1.00 98.97           C  
ATOM   4515  C   ILE B   9      18.166   4.544  42.239  1.00 98.97           C  
ATOM   4516  O   ILE B   9      18.882   3.793  41.572  1.00 98.97           O  
ATOM   4517  CB  ILE B   9      17.963   7.022  41.700  1.00 98.97           C  
ATOM   4518  CG1 ILE B   9      18.068   6.796  40.173  1.00 98.97           C  
ATOM   4519  CG2 ILE B   9      18.460   8.441  42.031  1.00 98.97           C  
ATOM   4520  CD1 ILE B   9      16.986   5.902  39.558  1.00 98.97           C  
ATOM   4521  H   ILE B   9      20.522   5.513  41.707  1.00 98.97           H  
ATOM   4522  HA  ILE B   9      18.368   6.116  43.634  1.00 98.97           H  
ATOM   4523  HB  ILE B   9      16.903   7.020  41.963  1.00 98.97           H  
ATOM   4524 HG13 ILE B   9      19.058   6.417  39.929  1.00 98.97           H  
ATOM   4525 HG12 ILE B   9      17.989   7.756  39.662  1.00 98.97           H  
ATOM   4526 HG21 ILE B   9      17.885   9.188  41.484  1.00 98.97           H  
ATOM   4527 HG22 ILE B   9      18.368   8.661  43.093  1.00 98.97           H  
ATOM   4528 HG23 ILE B   9      19.503   8.581  41.748  1.00 98.97           H  
ATOM   4529 HD11 ILE B   9      16.786   6.216  38.535  1.00 98.97           H  
ATOM   4530 HD12 ILE B   9      17.299   4.861  39.518  1.00 98.97           H  
ATOM   4531 HD13 ILE B   9      16.047   5.952  40.109  1.00 98.97           H  
ATOM   4532  N   HIS B  10      16.931   4.230  42.667  1.00 98.72           N  
ATOM   4533  CA  HIS B  10      16.201   3.039  42.240  1.00 98.72           C  
ATOM   4534  C   HIS B  10      14.710   3.348  42.049  1.00 98.72           C  
ATOM   4535  O   HIS B  10      14.159   4.197  42.747  1.00 98.72           O  
ATOM   4536  CB  HIS B  10      16.464   1.833  43.177  1.00 98.72           C  
ATOM   4537  CG  HIS B  10      15.847   1.878  44.557  1.00 98.72           C  
ATOM   4538  CD2 HIS B  10      16.434   2.205  45.760  1.00 98.72           C  
ATOM   4539  ND1 HIS B  10      14.513   1.537  44.798  1.00 98.72           N  
ATOM   4540  CE1 HIS B  10      14.351   1.698  46.105  1.00 98.72           C  
ATOM   4541  NE2 HIS B  10      15.458   2.087  46.728  1.00 98.72           N  
ATOM   4542  H   HIS B  10      16.406   4.893  43.223  1.00 98.72           H  
ATOM   4543  HA  HIS B  10      16.580   2.781  41.256  1.00 98.72           H  
ATOM   4544  HB3 HIS B  10      17.538   1.682  43.281  1.00 98.72           H  
ATOM   4545  HB2 HIS B  10      16.095   0.926  42.697  1.00 98.72           H  
ATOM   4546  HD2 HIS B  10      17.433   2.507  46.005  1.00 98.72           H  
ATOM   4547  HE1 HIS B  10      13.413   1.549  46.612  1.00 98.72           H  
ATOM   4548  HE2 HIS B  10      15.557   2.283  47.716  1.00 98.72           H  
ATOM   4549  N   GLY B  11      14.096   2.616  41.109  1.00 97.00           N  
ATOM   4550  CA  GLY B  11      12.662   2.614  40.831  1.00 97.00           C  
ATOM   4551  C   GLY B  11      11.992   1.336  41.372  1.00 97.00           C  
ATOM   4552  O   GLY B  11      10.788   1.172  41.176  1.00 97.00           O  
ATOM   4553  H   GLY B  11      14.652   1.951  40.587  1.00 97.00           H  
ATOM   4554  HA3 GLY B  11      12.526   2.655  39.751  1.00 97.00           H  
ATOM   4555  HA2 GLY B  11      12.169   3.494  41.246  1.00 97.00           H  
ATOM   4556  N   GLY B  12      12.753   0.444  42.034  1.00 94.57           N  
ATOM   4557  CA  GLY B  12      12.265  -0.779  42.671  1.00 94.57           C  
ATOM   4558  C   GLY B  12      12.902  -2.024  42.050  1.00 94.57           C  
ATOM   4559  O   GLY B  12      13.401  -1.991  40.924  1.00 94.57           O  
ATOM   4560  H   GLY B  12      13.732   0.650  42.162  1.00 94.57           H  
ATOM   4561  HA3 GLY B  12      11.178  -0.866  42.644  1.00 94.57           H  
ATOM   4562  HA2 GLY B  12      12.563  -0.742  43.716  1.00 94.57           H  
ATOM   4563  N   ALA B  13      12.862  -3.123  42.822  1.00 93.03           N  
ATOM   4564  CA  ALA B  13      13.445  -4.428  42.508  1.00 93.03           C  
ATOM   4565  C   ALA B  13      12.399  -5.544  42.621  1.00 93.03           C  
ATOM   4566  O   ALA B  13      11.421  -5.408  43.358  1.00 93.03           O  
ATOM   4567  CB  ALA B  13      14.608  -4.697  43.477  1.00 93.03           C  
ATOM   4568  H   ALA B  13      12.401  -3.063  43.719  1.00 93.03           H  
ATOM   4569  HA  ALA B  13      13.821  -4.435  41.488  1.00 93.03           H  
ATOM   4570  HB1 ALA B  13      15.160  -5.593  43.193  1.00 93.03           H  
ATOM   4571  HB2 ALA B  13      15.317  -3.871  43.480  1.00 93.03           H  
ATOM   4572  HB3 ALA B  13      14.258  -4.836  44.500  1.00 93.03           H  
ATOM   4573  N   GLY B  14      12.659  -6.643  41.900  1.00 89.51           N  
ATOM   4574  CA  GLY B  14      11.789  -7.812  41.841  1.00 89.51           C  
ATOM   4575  C   GLY B  14      12.079  -8.570  40.541  1.00 89.51           C  
ATOM   4576  O   GLY B  14      13.089  -8.332  39.873  1.00 89.51           O  
ATOM   4577  H   GLY B  14      13.492  -6.676  41.326  1.00 89.51           H  
ATOM   4578  HA3 GLY B  14      10.738  -7.519  41.865  1.00 89.51           H  
ATOM   4579  HA2 GLY B  14      11.980  -8.459  42.698  1.00 89.51           H  
ATOM   4580  N   THR B  15      11.189  -9.515  40.200  1.00 81.51           N  
ATOM   4581  CA  THR B  15      11.258 -10.291  38.962  1.00 81.51           C  
ATOM   4582  C   THR B  15      10.747  -9.440  37.781  1.00 81.51           C  
ATOM   4583  O   THR B  15       9.540  -9.222  37.661  1.00 81.51           O  
ATOM   4584  CB  THR B  15      10.434 -11.602  39.065  1.00 81.51           C  
ATOM   4585  CG2 THR B  15      10.348 -12.428  37.765  1.00 81.51           C  
ATOM   4586  OG1 THR B  15      11.029 -12.430  40.047  1.00 81.51           O  
ATOM   4587  H   THR B  15      10.388  -9.686  40.790  1.00 81.51           H  
ATOM   4588  HA  THR B  15      12.297 -10.566  38.788  1.00 81.51           H  
ATOM   4589  HB  THR B  15       9.422 -11.377  39.403  1.00 81.51           H  
ATOM   4590 HG21 THR B  15       9.859 -13.387  37.944  1.00 81.51           H  
ATOM   4591 HG22 THR B  15       9.773 -11.920  36.991  1.00 81.51           H  
ATOM   4592 HG23 THR B  15      11.341 -12.633  37.362  1.00 81.51           H  
ATOM   4593  HG1 THR B  15      11.042 -11.967  40.890  1.00 81.51           H  
ATOM   4594  N   ILE B  16      11.691  -8.959  36.955  1.00 84.17           N  
ATOM   4595  CA  ILE B  16      11.430  -8.140  35.772  1.00 84.17           C  
ATOM   4596  C   ILE B  16      11.764  -9.004  34.542  1.00 84.17           C  
ATOM   4597  O   ILE B  16      12.900  -9.466  34.417  1.00 84.17           O  
ATOM   4598  CB  ILE B  16      12.313  -6.851  35.745  1.00 84.17           C  
ATOM   4599  CG1 ILE B  16      12.121  -5.997  37.023  1.00 84.17           C  
ATOM   4600  CG2 ILE B  16      12.051  -5.978  34.495  1.00 84.17           C  
ATOM   4601  CD1 ILE B  16      13.121  -4.838  37.167  1.00 84.17           C  
ATOM   4602  H   ILE B  16      12.659  -9.192  37.128  1.00 84.17           H  
ATOM   4603  HA  ILE B  16      10.381  -7.842  35.728  1.00 84.17           H  
ATOM   4604  HB  ILE B  16      13.360  -7.157  35.716  1.00 84.17           H  
ATOM   4605 HG13 ILE B  16      12.211  -6.616  37.915  1.00 84.17           H  
ATOM   4606 HG12 ILE B  16      11.105  -5.598  37.044  1.00 84.17           H  
ATOM   4607 HG21 ILE B  16      12.700  -5.103  34.478  1.00 84.17           H  
ATOM   4608 HG22 ILE B  16      12.226  -6.510  33.562  1.00 84.17           H  
ATOM   4609 HG23 ILE B  16      11.021  -5.620  34.478  1.00 84.17           H  
ATOM   4610 HD11 ILE B  16      13.298  -4.604  38.217  1.00 84.17           H  
ATOM   4611 HD12 ILE B  16      14.082  -5.078  36.715  1.00 84.17           H  
ATOM   4612 HD13 ILE B  16      12.749  -3.934  36.689  1.00 84.17           H  
ATOM   4613  N   LEU B  17      10.758  -9.224  33.679  1.00 85.47           N  
ATOM   4614  CA  LEU B  17      10.854 -10.098  32.509  1.00 85.47           C  
ATOM   4615  C   LEU B  17      11.113  -9.273  31.238  1.00 85.47           C  
ATOM   4616  O   LEU B  17      10.383  -8.316  30.973  1.00 85.47           O  
ATOM   4617  CB  LEU B  17       9.548 -10.915  32.369  1.00 85.47           C  
ATOM   4618  CG  LEU B  17       9.241 -11.872  33.546  1.00 85.47           C  
ATOM   4619  CD1 LEU B  17       7.877 -12.568  33.343  1.00 85.47           C  
ATOM   4620  CD2 LEU B  17      10.377 -12.889  33.791  1.00 85.47           C  
ATOM   4621  H   LEU B  17       9.855  -8.804  33.844  1.00 85.47           H  
ATOM   4622  HA  LEU B  17      11.686 -10.792  32.633  1.00 85.47           H  
ATOM   4623  HB3 LEU B  17       9.593 -11.501  31.451  1.00 85.47           H  
ATOM   4624  HB2 LEU B  17       8.707 -10.231  32.243  1.00 85.47           H  
ATOM   4625  HG  LEU B  17       9.149 -11.273  34.453  1.00 85.47           H  
ATOM   4626 HD11 LEU B  17       7.924 -13.649  33.470  1.00 85.47           H  
ATOM   4627 HD12 LEU B  17       7.141 -12.193  34.054  1.00 85.47           H  
ATOM   4628 HD13 LEU B  17       7.480 -12.394  32.343  1.00 85.47           H  
ATOM   4629 HD21 LEU B  17      10.011 -13.882  34.052  1.00 85.47           H  
ATOM   4630 HD22 LEU B  17      11.013 -13.008  32.913  1.00 85.47           H  
ATOM   4631 HD23 LEU B  17      11.013 -12.561  34.613  1.00 85.47           H  
ATOM   4632  N   ARG B  18      12.122  -9.700  30.457  1.00 88.49           N  
ATOM   4633  CA  ARG B  18      12.480  -9.134  29.150  1.00 88.49           C  
ATOM   4634  C   ARG B  18      11.387  -9.319  28.087  1.00 88.49           C  
ATOM   4635  O   ARG B  18      11.161  -8.397  27.304  1.00 88.49           O  
ATOM   4636  CB  ARG B  18      13.791  -9.771  28.641  1.00 88.49           C  
ATOM   4637  CG  ARG B  18      15.055  -9.268  29.353  1.00 88.49           C  
ATOM   4638  CD  ARG B  18      16.330  -9.917  28.792  1.00 88.49           C  
ATOM   4639  NE  ARG B  18      17.542  -9.160  29.159  1.00 88.49           N  
ATOM   4640  CZ  ARG B  18      18.364  -9.314  30.213  1.00 88.49           C  
ATOM   4641  NH1 ARG B  18      18.175 -10.246  31.160  1.00 88.49           N  
ATOM   4642  NH2 ARG B  18      19.422  -8.502  30.313  1.00 88.49           N1+
ATOM   4643  H   ARG B  18      12.669 -10.495  30.755  1.00 88.49           H  
ATOM   4644  HA  ARG B  18      12.628  -8.061  29.262  1.00 88.49           H  
ATOM   4645  HB3 ARG B  18      13.912  -9.531  27.583  1.00 88.49           H  
ATOM   4646  HB2 ARG B  18      13.730 -10.859  28.694  1.00 88.49           H  
ATOM   4647  HG3 ARG B  18      14.962  -9.546  30.403  1.00 88.49           H  
ATOM   4648  HG2 ARG B  18      15.120  -8.180  29.323  1.00 88.49           H  
ATOM   4649  HD3 ARG B  18      16.269 -10.078  27.716  1.00 88.49           H  
ATOM   4650  HD2 ARG B  18      16.432 -10.910  29.229  1.00 88.49           H  
ATOM   4651  HE  ARG B  18      17.762  -8.409  28.523  1.00 88.49           H  
ATOM   4652 HH12 ARG B  18      18.854 -10.347  31.905  1.00 88.49           H  
ATOM   4653 HH11 ARG B  18      17.386 -10.873  31.112  1.00 88.49           H  
ATOM   4654 HH22 ARG B  18      20.068  -8.623  31.086  1.00 88.49           H  
ATOM   4655 HH21 ARG B  18      19.596  -7.776  29.633  1.00 88.49           H  
ATOM   4656  N   GLU B  19      10.741 -10.496  28.079  1.00 87.00           N  
ATOM   4657  CA  GLU B  19       9.710 -10.885  27.114  1.00 87.00           C  
ATOM   4658  C   GLU B  19       8.401 -10.076  27.233  1.00 87.00           C  
ATOM   4659  O   GLU B  19       7.682  -9.971  26.240  1.00 87.00           O  
ATOM   4660  CB  GLU B  19       9.471 -12.407  27.240  1.00 87.00           C  
ATOM   4661  CG  GLU B  19       8.886 -12.862  28.600  1.00 87.00           C  
ATOM   4662  CD  GLU B  19       8.775 -14.380  28.815  1.00 87.00           C  
ATOM   4663  OE1 GLU B  19       8.226 -14.742  29.879  1.00 87.00           O  
ATOM   4664  OE2 GLU B  19       9.233 -15.157  27.948  1.00 87.00           O1-
ATOM   4665  H   GLU B  19      10.986 -11.198  28.762  1.00 87.00           H  
ATOM   4666  HA  GLU B  19      10.111 -10.695  26.117  1.00 87.00           H  
ATOM   4667  HB3 GLU B  19      10.418 -12.916  27.052  1.00 87.00           H  
ATOM   4668  HB2 GLU B  19       8.803 -12.728  26.439  1.00 87.00           H  
ATOM   4669  HG3 GLU B  19       7.890 -12.438  28.726  1.00 87.00           H  
ATOM   4670  HG2 GLU B  19       9.497 -12.467  29.410  1.00 87.00           H  
ATOM   4671  N   GLN B  20       8.129  -9.512  28.423  1.00 83.54           N  
ATOM   4672  CA  GLN B  20       6.957  -8.680  28.699  1.00 83.54           C  
ATOM   4673  C   GLN B  20       7.221  -7.177  28.501  1.00 83.54           C  
ATOM   4674  O   GLN B  20       6.255  -6.425  28.374  1.00 83.54           O  
ATOM   4675  CB  GLN B  20       6.464  -8.953  30.133  1.00 83.54           C  
ATOM   4676  CG  GLN B  20       5.943 -10.390  30.328  1.00 83.54           C  
ATOM   4677  CD  GLN B  20       5.258 -10.610  31.678  1.00 83.54           C  
ATOM   4678  NE2 GLN B  20       4.441 -11.660  31.770  1.00 83.54           N  
ATOM   4679  OE1 GLN B  20       5.478  -9.869  32.634  1.00 83.54           O  
ATOM   4680  H   GLN B  20       8.774  -9.640  29.189  1.00 83.54           H  
ATOM   4681  HA  GLN B  20       6.151  -8.948  28.013  1.00 83.54           H  
ATOM   4682  HB3 GLN B  20       5.660  -8.254  30.373  1.00 83.54           H  
ATOM   4683  HB2 GLN B  20       7.265  -8.749  30.846  1.00 83.54           H  
ATOM   4684  HG3 GLN B  20       6.765 -11.101  30.246  1.00 83.54           H  
ATOM   4685  HG2 GLN B  20       5.234 -10.633  29.535  1.00 83.54           H  
ATOM   4686 HE22 GLN B  20       3.972 -11.859  32.641  1.00 83.54           H  
ATOM   4687 HE21 GLN B  20       4.291 -12.265  30.975  1.00 83.54           H  
ATOM   4688  N   MET B  21       8.499  -6.760  28.486  1.00 89.41           N  
ATOM   4689  CA  MET B  21       8.896  -5.364  28.342  1.00 89.41           C  
ATOM   4690  C   MET B  21       9.087  -5.006  26.861  1.00 89.41           C  
ATOM   4691  O   MET B  21      10.025  -5.500  26.234  1.00 89.41           O  
ATOM   4692  CB  MET B  21      10.164  -5.110  29.181  1.00 89.41           C  
ATOM   4693  CG  MET B  21      10.604  -3.634  29.187  1.00 89.41           C  
ATOM   4694  SD  MET B  21      12.018  -3.231  30.247  1.00 89.41           S  
ATOM   4695  CE  MET B  21      11.306  -3.590  31.873  1.00 89.41           C  
ATOM   4696  H   MET B  21       9.248  -7.433  28.565  1.00 89.41           H  
ATOM   4697  HA  MET B  21       8.112  -4.725  28.756  1.00 89.41           H  
ATOM   4698  HB3 MET B  21      10.985  -5.733  28.821  1.00 89.41           H  
ATOM   4699  HB2 MET B  21       9.969  -5.440  30.201  1.00 89.41           H  
ATOM   4700  HG3 MET B  21       9.769  -2.996  29.481  1.00 89.41           H  
ATOM   4701  HG2 MET B  21      10.871  -3.340  28.175  1.00 89.41           H  
ATOM   4702  HE1 MET B  21      12.034  -3.379  32.650  1.00 89.41           H  
ATOM   4703  HE2 MET B  21      10.420  -2.980  32.049  1.00 89.41           H  
ATOM   4704  HE3 MET B  21      11.036  -4.642  31.962  1.00 89.41           H  
ATOM   4705  N   SER B  22       8.218  -4.117  26.352  1.00 90.75           N  
ATOM   4706  CA  SER B  22       8.352  -3.500  25.032  1.00 90.75           C  
ATOM   4707  C   SER B  22       9.439  -2.408  25.034  1.00 90.75           C  
ATOM   4708  O   SER B  22       9.783  -1.889  26.097  1.00 90.75           O  
ATOM   4709  CB  SER B  22       6.971  -2.969  24.586  1.00 90.75           C  
ATOM   4710  OG  SER B  22       6.621  -1.734  25.186  1.00 90.75           O  
ATOM   4711  H   SER B  22       7.470  -3.760  26.929  1.00 90.75           H  
ATOM   4712  HA  SER B  22       8.651  -4.279  24.328  1.00 90.75           H  
ATOM   4713  HB3 SER B  22       6.190  -3.701  24.795  1.00 90.75           H  
ATOM   4714  HB2 SER B  22       6.971  -2.831  23.505  1.00 90.75           H  
ATOM   4715  HG  SER B  22       6.070  -1.250  24.563  1.00 90.75           H  
ATOM   4716  N   GLU B  23       9.946  -2.062  23.840  1.00 94.25           N  
ATOM   4717  CA  GLU B  23      10.974  -1.032  23.658  1.00 94.25           C  
ATOM   4718  C   GLU B  23      10.505   0.399  23.983  1.00 94.25           C  
ATOM   4719  O   GLU B  23      11.332   1.206  24.403  1.00 94.25           O  
ATOM   4720  CB  GLU B  23      11.574  -1.129  22.239  1.00 94.25           C  
ATOM   4721  CG  GLU B  23      12.376  -2.429  21.981  1.00 94.25           C  
ATOM   4722  CD  GLU B  23      13.664  -2.594  22.812  1.00 94.25           C  
ATOM   4723  OE1 GLU B  23      14.033  -3.764  23.056  1.00 94.25           O  
ATOM   4724  OE2 GLU B  23      14.275  -1.569  23.189  1.00 94.25           O1-
ATOM   4725  H   GLU B  23       9.618  -2.517  23.000  1.00 94.25           H  
ATOM   4726  HA  GLU B  23      11.766  -1.250  24.374  1.00 94.25           H  
ATOM   4727  HB3 GLU B  23      12.198  -0.258  22.026  1.00 94.25           H  
ATOM   4728  HB2 GLU B  23      10.763  -1.079  21.510  1.00 94.25           H  
ATOM   4729  HG3 GLU B  23      12.664  -2.460  20.929  1.00 94.25           H  
ATOM   4730  HG2 GLU B  23      11.729  -3.294  22.136  1.00 94.25           H  
ATOM   4731  N   GLU B  24       9.197   0.674  23.836  1.00 94.38           N  
ATOM   4732  CA  GLU B  24       8.562   1.938  24.216  1.00 94.38           C  
ATOM   4733  C   GLU B  24       8.468   2.096  25.743  1.00 94.38           C  
ATOM   4734  O   GLU B  24       8.760   3.179  26.250  1.00 94.38           O  
ATOM   4735  CB  GLU B  24       7.161   2.072  23.573  1.00 94.38           C  
ATOM   4736  CG  GLU B  24       7.128   1.947  22.028  1.00 94.38           C  
ATOM   4737  CD  GLU B  24       7.059   0.525  21.436  1.00 94.38           C  
ATOM   4738  OE1 GLU B  24       7.240   0.429  20.203  1.00 94.38           O  
ATOM   4739  OE2 GLU B  24       6.831  -0.443  22.196  1.00 94.38           O1-
ATOM   4740  H   GLU B  24       8.577  -0.033  23.463  1.00 94.38           H  
ATOM   4741  HA  GLU B  24       9.183   2.752  23.835  1.00 94.38           H  
ATOM   4742  HB3 GLU B  24       6.770   3.058  23.828  1.00 94.38           H  
ATOM   4743  HB2 GLU B  24       6.460   1.375  24.035  1.00 94.38           H  
ATOM   4744  HG3 GLU B  24       7.987   2.471  21.604  1.00 94.38           H  
ATOM   4745  HG2 GLU B  24       6.248   2.478  21.662  1.00 94.38           H  
ATOM   4746  N   LEU B  25       8.101   1.005  26.443  1.00 92.16           N  
ATOM   4747  CA  LEU B  25       8.060   0.924  27.905  1.00 92.16           C  
ATOM   4748  C   LEU B  25       9.465   1.018  28.525  1.00 92.16           C  
ATOM   4749  O   LEU B  25       9.634   1.725  29.516  1.00 92.16           O  
ATOM   4750  CB  LEU B  25       7.321  -0.372  28.320  1.00 92.16           C  
ATOM   4751  CG  LEU B  25       7.192  -0.622  29.842  1.00 92.16           C  
ATOM   4752  CD1 LEU B  25       6.444   0.521  30.564  1.00 92.16           C  
ATOM   4753  CD2 LEU B  25       6.565  -2.004  30.122  1.00 92.16           C  
ATOM   4754  H   LEU B  25       7.881   0.152  25.947  1.00 92.16           H  
ATOM   4755  HA  LEU B  25       7.485   1.780  28.261  1.00 92.16           H  
ATOM   4756  HB3 LEU B  25       7.837  -1.223  27.873  1.00 92.16           H  
ATOM   4757  HB2 LEU B  25       6.324  -0.366  27.878  1.00 92.16           H  
ATOM   4758  HG  LEU B  25       8.197  -0.669  30.262  1.00 92.16           H  
ATOM   4759 HD11 LEU B  25       5.777   0.158  31.346  1.00 92.16           H  
ATOM   4760 HD12 LEU B  25       7.148   1.203  31.042  1.00 92.16           H  
ATOM   4761 HD13 LEU B  25       5.841   1.112  29.875  1.00 92.16           H  
ATOM   4762 HD21 LEU B  25       7.207  -2.594  30.777  1.00 92.16           H  
ATOM   4763 HD22 LEU B  25       5.589  -1.933  30.601  1.00 92.16           H  
ATOM   4764 HD23 LEU B  25       6.426  -2.582  29.208  1.00 92.16           H  
ATOM   4765  N   LYS B  26      10.441   0.331  27.905  1.00 94.38           N  
ATOM   4766  CA  LYS B  26      11.853   0.339  28.277  1.00 94.38           C  
ATOM   4767  C   LYS B  26      12.475   1.739  28.160  1.00 94.38           C  
ATOM   4768  O   LYS B  26      13.105   2.185  29.114  1.00 94.38           O  
ATOM   4769  CB  LYS B  26      12.606  -0.694  27.415  1.00 94.38           C  
ATOM   4770  CG  LYS B  26      14.076  -0.904  27.805  1.00 94.38           C  
ATOM   4771  CD  LYS B  26      14.733  -2.032  27.001  1.00 94.38           C  
ATOM   4772  CE  LYS B  26      16.210  -2.237  27.370  1.00 94.38           C  
ATOM   4773  NZ  LYS B  26      16.835  -3.273  26.529  1.00 94.38           N1+
ATOM   4774  H   LYS B  26      10.202  -0.242  27.106  1.00 94.38           H  
ATOM   4775  HA  LYS B  26      11.917   0.026  29.321  1.00 94.38           H  
ATOM   4776  HB3 LYS B  26      12.550  -0.410  26.365  1.00 94.38           H  
ATOM   4777  HB2 LYS B  26      12.098  -1.653  27.491  1.00 94.38           H  
ATOM   4778  HG3 LYS B  26      14.143  -1.124  28.870  1.00 94.38           H  
ATOM   4779  HG2 LYS B  26      14.631   0.017  27.639  1.00 94.38           H  
ATOM   4780  HD3 LYS B  26      14.644  -1.804  25.938  1.00 94.38           H  
ATOM   4781  HD2 LYS B  26      14.178  -2.958  27.162  1.00 94.38           H  
ATOM   4782  HE3 LYS B  26      16.304  -2.524  28.418  1.00 94.38           H  
ATOM   4783  HE2 LYS B  26      16.765  -1.308  27.238  1.00 94.38           H  
ATOM   4784  HZ1 LYS B  26      16.773  -2.996  25.559  1.00 94.38           H  
ATOM   4785  HZ2 LYS B  26      17.805  -3.382  26.789  1.00 94.38           H  
ATOM   4786  HZ3 LYS B  26      16.350  -4.150  26.654  1.00 94.38           H  
ATOM   4787  N   ALA B  27      12.254   2.412  27.017  1.00 96.92           N  
ATOM   4788  CA  ALA B  27      12.725   3.771  26.743  1.00 96.92           C  
ATOM   4789  C   ALA B  27      12.130   4.832  27.684  1.00 96.92           C  
ATOM   4790  O   ALA B  27      12.859   5.735  28.089  1.00 96.92           O  
ATOM   4791  CB  ALA B  27      12.436   4.125  25.277  1.00 96.92           C  
ATOM   4792  H   ALA B  27      11.731   1.969  26.272  1.00 96.92           H  
ATOM   4793  HA  ALA B  27      13.808   3.777  26.883  1.00 96.92           H  
ATOM   4794  HB1 ALA B  27      12.767   5.137  25.040  1.00 96.92           H  
ATOM   4795  HB2 ALA B  27      12.959   3.447  24.602  1.00 96.92           H  
ATOM   4796  HB3 ALA B  27      11.370   4.062  25.053  1.00 96.92           H  
ATOM   4797  N   SER B  28      10.842   4.680  28.043  1.00 96.34           N  
ATOM   4798  CA  SER B  28      10.139   5.529  29.007  1.00 96.34           C  
ATOM   4799  C   SER B  28      10.700   5.375  30.434  1.00 96.34           C  
ATOM   4800  O   SER B  28      10.943   6.383  31.093  1.00 96.34           O  
ATOM   4801  CB  SER B  28       8.625   5.237  28.926  1.00 96.34           C  
ATOM   4802  OG  SER B  28       7.872   6.066  29.788  1.00 96.34           O  
ATOM   4803  H   SER B  28      10.308   3.915  27.653  1.00 96.34           H  
ATOM   4804  HA  SER B  28      10.296   6.566  28.703  1.00 96.34           H  
ATOM   4805  HB3 SER B  28       8.417   4.196  29.177  1.00 96.34           H  
ATOM   4806  HB2 SER B  28       8.266   5.392  27.908  1.00 96.34           H  
ATOM   4807  HG  SER B  28       7.946   6.975  29.485  1.00 96.34           H  
ATOM   4808  N   ILE B  29      10.943   4.122  30.854  1.00 95.96           N  
ATOM   4809  CA  ILE B  29      11.569   3.762  32.128  1.00 95.96           C  
ATOM   4810  C   ILE B  29      13.011   4.294  32.258  1.00 95.96           C  
ATOM   4811  O   ILE B  29      13.307   4.944  33.257  1.00 95.96           O  
ATOM   4812  CB  ILE B  29      11.511   2.218  32.356  1.00 95.96           C  
ATOM   4813  CG1 ILE B  29      10.081   1.802  32.772  1.00 95.96           C  
ATOM   4814  CG2 ILE B  29      12.541   1.630  33.346  1.00 95.96           C  
ATOM   4815  CD1 ILE B  29       9.795   0.301  32.627  1.00 95.96           C  
ATOM   4816  H   ILE B  29      10.706   3.346  30.249  1.00 95.96           H  
ATOM   4817  HA  ILE B  29      10.983   4.242  32.915  1.00 95.96           H  
ATOM   4818  HB  ILE B  29      11.715   1.747  31.394  1.00 95.96           H  
ATOM   4819 HG13 ILE B  29       9.343   2.346  32.182  1.00 95.96           H  
ATOM   4820 HG12 ILE B  29       9.907   2.101  33.806  1.00 95.96           H  
ATOM   4821 HG21 ILE B  29      12.426   0.552  33.420  1.00 95.96           H  
ATOM   4822 HG22 ILE B  29      13.571   1.791  33.027  1.00 95.96           H  
ATOM   4823 HG23 ILE B  29      12.418   2.052  34.343  1.00 95.96           H  
ATOM   4824 HD11 ILE B  29       8.723   0.117  32.553  1.00 95.96           H  
ATOM   4825 HD12 ILE B  29      10.266  -0.118  31.737  1.00 95.96           H  
ATOM   4826 HD13 ILE B  29      10.155  -0.252  33.492  1.00 95.96           H  
ATOM   4827  N   LEU B  30      13.856   4.049  31.240  1.00 97.93           N  
ATOM   4828  CA  LEU B  30      15.250   4.506  31.168  1.00 97.93           C  
ATOM   4829  C   LEU B  30      15.386   6.039  31.196  1.00 97.93           C  
ATOM   4830  O   LEU B  30      16.299   6.537  31.852  1.00 97.93           O  
ATOM   4831  CB  LEU B  30      15.925   3.939  29.898  1.00 97.93           C  
ATOM   4832  CG  LEU B  30      16.211   2.421  29.939  1.00 97.93           C  
ATOM   4833  CD1 LEU B  30      16.568   1.903  28.538  1.00 97.93           C  
ATOM   4834  CD2 LEU B  30      17.312   2.045  30.941  1.00 97.93           C  
ATOM   4835  H   LEU B  30      13.530   3.505  30.450  1.00 97.93           H  
ATOM   4836  HA  LEU B  30      15.768   4.121  32.048  1.00 97.93           H  
ATOM   4837  HB3 LEU B  30      16.865   4.460  29.708  1.00 97.93           H  
ATOM   4838  HB2 LEU B  30      15.289   4.168  29.041  1.00 97.93           H  
ATOM   4839  HG  LEU B  30      15.305   1.906  30.249  1.00 97.93           H  
ATOM   4840 HD11 LEU B  30      16.636   0.815  28.532  1.00 97.93           H  
ATOM   4841 HD12 LEU B  30      15.817   2.193  27.802  1.00 97.93           H  
ATOM   4842 HD13 LEU B  30      17.529   2.295  28.205  1.00 97.93           H  
ATOM   4843 HD21 LEU B  30      17.862   1.156  30.629  1.00 97.93           H  
ATOM   4844 HD22 LEU B  30      18.039   2.849  31.042  1.00 97.93           H  
ATOM   4845 HD23 LEU B  30      16.890   1.834  31.924  1.00 97.93           H  
ATOM   4846  N   ALA B  31      14.463   6.748  30.522  1.00 98.71           N  
ATOM   4847  CA  ALA B  31      14.394   8.209  30.496  1.00 98.71           C  
ATOM   4848  C   ALA B  31      14.046   8.826  31.860  1.00 98.71           C  
ATOM   4849  O   ALA B  31      14.654   9.832  32.222  1.00 98.71           O  
ATOM   4850  CB  ALA B  31      13.387   8.658  29.426  1.00 98.71           C  
ATOM   4851  H   ALA B  31      13.748   6.263  29.996  1.00 98.71           H  
ATOM   4852  HA  ALA B  31      15.378   8.581  30.205  1.00 98.71           H  
ATOM   4853  HB1 ALA B  31      13.304   9.745  29.393  1.00 98.71           H  
ATOM   4854  HB2 ALA B  31      13.697   8.327  28.435  1.00 98.71           H  
ATOM   4855  HB3 ALA B  31      12.391   8.255  29.616  1.00 98.71           H  
ATOM   4856  N   ASP B  32      13.109   8.207  32.598  1.00 98.54           N  
ATOM   4857  CA  ASP B  32      12.681   8.650  33.930  1.00 98.54           C  
ATOM   4858  C   ASP B  32      13.707   8.330  35.032  1.00 98.54           C  
ATOM   4859  O   ASP B  32      13.840   9.133  35.955  1.00 98.54           O  
ATOM   4860  CB  ASP B  32      11.282   8.120  34.326  1.00 98.54           C  
ATOM   4861  CG  ASP B  32      10.113   8.495  33.397  1.00 98.54           C  
ATOM   4862  OD1 ASP B  32      10.230   9.474  32.627  1.00 98.54           O  
ATOM   4863  OD2 ASP B  32       9.053   7.852  33.560  1.00 98.54           O1-
ATOM   4864  H   ASP B  32      12.635   7.396  32.224  1.00 98.54           H  
ATOM   4865  HA  ASP B  32      12.611   9.740  33.900  1.00 98.54           H  
ATOM   4866  HB3 ASP B  32      11.026   8.478  35.325  1.00 98.54           H  
ATOM   4867  HB2 ASP B  32      11.325   7.030  34.367  1.00 98.54           H  
ATOM   4868  N   LEU B  33      14.443   7.208  34.905  1.00 98.83           N  
ATOM   4869  CA  LEU B  33      15.584   6.870  35.766  1.00 98.83           C  
ATOM   4870  C   LEU B  33      16.773   7.826  35.546  1.00 98.83           C  
ATOM   4871  O   LEU B  33      17.442   8.180  36.517  1.00 98.83           O  
ATOM   4872  CB  LEU B  33      16.041   5.413  35.518  1.00 98.83           C  
ATOM   4873  CG  LEU B  33      15.082   4.287  35.965  1.00 98.83           C  
ATOM   4874  CD1 LEU B  33      15.502   2.933  35.363  1.00 98.83           C  
ATOM   4875  CD2 LEU B  33      14.892   4.186  37.488  1.00 98.83           C  
ATOM   4876  H   LEU B  33      14.258   6.578  34.135  1.00 98.83           H  
ATOM   4877  HA  LEU B  33      15.267   6.983  36.803  1.00 98.83           H  
ATOM   4878  HB3 LEU B  33      16.995   5.242  36.018  1.00 98.83           H  
ATOM   4879  HB2 LEU B  33      16.243   5.308  34.451  1.00 98.83           H  
ATOM   4880  HG  LEU B  33      14.106   4.525  35.554  1.00 98.83           H  
ATOM   4881 HD11 LEU B  33      14.634   2.295  35.202  1.00 98.83           H  
ATOM   4882 HD12 LEU B  33      16.002   3.046  34.401  1.00 98.83           H  
ATOM   4883 HD13 LEU B  33      16.185   2.394  36.015  1.00 98.83           H  
ATOM   4884 HD21 LEU B  33      13.974   3.651  37.728  1.00 98.83           H  
ATOM   4885 HD22 LEU B  33      15.716   3.657  37.966  1.00 98.83           H  
ATOM   4886 HD23 LEU B  33      14.803   5.162  37.958  1.00 98.83           H  
ATOM   4887  N   GLU B  34      16.993   8.243  34.285  1.00 98.92           N  
ATOM   4888  CA  GLU B  34      18.002   9.226  33.894  1.00 98.92           C  
ATOM   4889  C   GLU B  34      17.673  10.644  34.393  1.00 98.92           C  
ATOM   4890  O   GLU B  34      18.563  11.316  34.908  1.00 98.92           O  
ATOM   4891  CB  GLU B  34      18.236   9.158  32.371  1.00 98.92           C  
ATOM   4892  CG  GLU B  34      19.257  10.190  31.835  1.00 98.92           C  
ATOM   4893  CD  GLU B  34      19.705   9.996  30.376  1.00 98.92           C  
ATOM   4894  OE1 GLU B  34      20.581  10.788  29.963  1.00 98.92           O  
ATOM   4895  OE2 GLU B  34      19.195   9.081  29.692  1.00 98.92           O1-
ATOM   4896  H   GLU B  34      16.416   7.883  33.536  1.00 98.92           H  
ATOM   4897  HA  GLU B  34      18.940   8.926  34.364  1.00 98.92           H  
ATOM   4898  HB3 GLU B  34      17.289   9.281  31.845  1.00 98.92           H  
ATOM   4899  HB2 GLU B  34      18.580   8.153  32.130  1.00 98.92           H  
ATOM   4900  HG3 GLU B  34      20.143  10.168  32.470  1.00 98.92           H  
ATOM   4901  HG2 GLU B  34      18.843  11.195  31.920  1.00 98.92           H  
ATOM   4902  N   THR B  35      16.399  11.057  34.268  1.00 98.95           N  
ATOM   4903  CA  THR B  35      15.895  12.345  34.756  1.00 98.95           C  
ATOM   4904  C   THR B  35      15.929  12.446  36.296  1.00 98.95           C  
ATOM   4905  O   THR B  35      16.220  13.522  36.812  1.00 98.95           O  
ATOM   4906  CB  THR B  35      14.444  12.618  34.271  1.00 98.95           C  
ATOM   4907  CG2 THR B  35      13.824  13.954  34.725  1.00 98.95           C  
ATOM   4908  OG1 THR B  35      14.421  12.620  32.857  1.00 98.95           O  
ATOM   4909  H   THR B  35      15.724  10.453  33.818  1.00 98.95           H  
ATOM   4910  HA  THR B  35      16.545  13.128  34.358  1.00 98.95           H  
ATOM   4911  HB  THR B  35      13.795  11.805  34.599  1.00 98.95           H  
ATOM   4912 HG21 THR B  35      12.844  14.102  34.271  1.00 98.95           H  
ATOM   4913 HG22 THR B  35      13.680  14.001  35.804  1.00 98.95           H  
ATOM   4914 HG23 THR B  35      14.453  14.798  34.438  1.00 98.95           H  
ATOM   4915  HG1 THR B  35      14.587  11.724  32.545  1.00 98.95           H  
ATOM   4916  N   SER B  36      15.685  11.318  36.988  1.00 98.95           N  
ATOM   4917  CA  SER B  36      15.764  11.175  38.442  1.00 98.95           C  
ATOM   4918  C   SER B  36      17.180  11.420  38.986  1.00 98.95           C  
ATOM   4919  O   SER B  36      17.348  12.288  39.842  1.00 98.95           O  
ATOM   4920  CB  SER B  36      15.208   9.790  38.841  1.00 98.95           C  
ATOM   4921  OG  SER B  36      15.413   9.494  40.206  1.00 98.95           O  
ATOM   4922  H   SER B  36      15.442  10.477  36.481  1.00 98.95           H  
ATOM   4923  HA  SER B  36      15.119  11.935  38.884  1.00 98.95           H  
ATOM   4924  HB3 SER B  36      15.675   8.998  38.258  1.00 98.95           H  
ATOM   4925  HB2 SER B  36      14.138   9.744  38.634  1.00 98.95           H  
ATOM   4926  HG  SER B  36      14.811  10.033  40.732  1.00 98.95           H  
ATOM   4927  N   VAL B  37      18.169  10.666  38.475  1.00 98.97           N  
ATOM   4928  CA  VAL B  37      19.555  10.761  38.934  1.00 98.97           C  
ATOM   4929  C   VAL B  37      20.232  12.098  38.556  1.00 98.97           C  
ATOM   4930  O   VAL B  37      21.020  12.598  39.356  1.00 98.97           O  
ATOM   4931  CB  VAL B  37      20.409   9.552  38.461  1.00 98.97           C  
ATOM   4932  CG1 VAL B  37      20.733   9.529  36.957  1.00 98.97           C  
ATOM   4933  CG2 VAL B  37      21.699   9.390  39.279  1.00 98.97           C  
ATOM   4934  H   VAL B  37      17.968   9.968  37.772  1.00 98.97           H  
ATOM   4935  HA  VAL B  37      19.523  10.724  40.025  1.00 98.97           H  
ATOM   4936  HB  VAL B  37      19.822   8.656  38.655  1.00 98.97           H
[truncated: 312,871 more chars]
