# Supplementary material for: The effects of nature‐inspired amino acid substitutions on structural and biochemical properties of the E. coli L‐asparaginase EcAIII
Source: Protein Sci. 2023 Jun 1;32(6):e4647. doi: 10.1002/pro.4647 (PMC10204187; doi:10.1002/pro.4647)
Supplement: Supplementary file 5 — DATA S2. Supporting Information. [file PRO-32-e4647-s005.zip › docking_results_orthologs_EcAIII_PDB_files/orthologs_K/InducedFit_DTGU01000025_1_3_post_ref.pdb]

TITLE     InducedFit_DTGU01000025.1_3_post_ref
REMARK   4      COMPLIES WITH FORMAT V. 3.0, 1-DEC-2006
REMARK 888
REMARK 888 WRITTEN BY MAESTRO (A PRODUCT OF SCHRODINGER, LLC)
ATOM      1  N   MET A   1      18.541 -28.442  74.539  1.00 51.21           N1+
ATOM      2  CA  MET A   1      18.979 -28.318  75.978  1.00 51.21           C  
ATOM      3  C   MET A   1      17.879 -27.535  76.745  1.00 51.21           C  
ATOM      4  O   MET A   1      17.167 -26.692  76.186  1.00 51.21           O  
ATOM      5  CB  MET A   1      20.354 -27.609  76.107  1.00 51.21           C  
ATOM      6  CG  MET A   1      21.543 -28.354  75.473  1.00 51.21           C  
ATOM      7  SD  MET A   1      23.107 -27.447  75.585  1.00 51.21           S  
ATOM      8  CE  MET A   1      24.206 -28.627  74.760  1.00 51.21           C  
ATOM      9  H1  MET A   1      19.240 -28.958  74.024  1.00 51.21           H  
ATOM     10  H2  MET A   1      17.658 -28.933  74.503  1.00 51.21           H  
ATOM     11  H3  MET A   1      18.439 -27.516  74.148  1.00 51.21           H  
ATOM     12  HA  MET A   1      19.033 -29.347  76.339  1.00 51.21           H  
ATOM     13  HB3 MET A   1      20.587 -27.466  77.164  1.00 51.21           H  
ATOM     14  HB2 MET A   1      20.303 -26.602  75.687  1.00 51.21           H  
ATOM     15  HG3 MET A   1      21.355 -28.552  74.418  1.00 51.21           H  
ATOM     16  HG2 MET A   1      21.671 -29.323  75.957  1.00 51.21           H  
ATOM     17  HE1 MET A   1      25.221 -28.232  74.722  1.00 51.21           H  
ATOM     18  HE2 MET A   1      24.224 -29.574  75.301  1.00 51.21           H  
ATOM     19  HE3 MET A   1      23.869 -28.815  73.741  1.00 51.21           H  
ATOM     20  N   ASN A   2      17.792 -27.815  78.059  1.00 75.15           N  
ATOM     21  CA  ASN A   2      16.935 -27.083  78.989  1.00 75.15           C  
ATOM     22  C   ASN A   2      17.691 -25.828  79.452  1.00 75.15           C  
ATOM     23  O   ASN A   2      18.541 -25.911  80.338  1.00 75.15           O  
ATOM     24  CB  ASN A   2      16.514 -27.978  80.184  1.00 75.15           C  
ATOM     25  CG  ASN A   2      15.174 -27.583  80.828  1.00 75.15           C  
ATOM     26  ND2 ASN A   2      14.972 -26.301  81.149  1.00 75.15           N  
ATOM     27  OD1 ASN A   2      14.320 -28.438  81.051  1.00 75.15           O  
ATOM     28  H   ASN A   2      18.403 -28.505  78.471  1.00 75.15           H  
ATOM     29  HA  ASN A   2      16.026 -26.733  78.496  1.00 75.15           H  
ATOM     30  HB3 ASN A   2      17.292 -28.063  80.943  1.00 75.15           H  
ATOM     31  HB2 ASN A   2      16.366 -28.993  79.810  1.00 75.15           H  
ATOM     32 HD22 ASN A   2      14.104 -26.025  81.583  1.00 75.15           H  
ATOM     33 HD21 ASN A   2      15.680 -25.600  80.976  1.00 75.15           H  
ATOM     34  N   HIS A   3      17.356 -24.689  78.831  1.00 90.11           N  
ATOM     35  CA  HIS A   3      17.848 -23.370  79.211  1.00 90.11           C  
ATOM     36  C   HIS A   3      17.167 -22.886  80.494  1.00 90.11           C  
ATOM     37  O   HIS A   3      16.020 -23.250  80.756  1.00 90.11           O  
ATOM     38  CB  HIS A   3      17.610 -22.378  78.057  1.00 90.11           C  
ATOM     39  CG  HIS A   3      18.508 -22.602  76.868  1.00 90.11           C  
ATOM     40  CD2 HIS A   3      19.576 -21.876  76.388  1.00 90.11           C  
ATOM     41  ND1 HIS A   3      18.371 -23.678  76.007  1.00 90.11           N  
ATOM     42  CE1 HIS A   3      19.327 -23.565  75.083  1.00 90.11           C  
ATOM     43  NE2 HIS A   3      20.096 -22.496  75.250  1.00 90.11           N  
ATOM     44  H   HIS A   3      16.636 -24.706  78.119  1.00 90.11           H  
ATOM     45  HA  HIS A   3      18.922 -23.431  79.399  1.00 90.11           H  
ATOM     46  HB3 HIS A   3      17.765 -21.353  78.397  1.00 90.11           H  
ATOM     47  HB2 HIS A   3      16.573 -22.429  77.721  1.00 90.11           H  
ATOM     48  HD2 HIS A   3      20.010 -20.967  76.774  1.00 90.11           H  
ATOM     49  HD1 HIS A   3      17.678 -24.413  76.066  1.00 90.11           H  
ATOM     50  HE1 HIS A   3      19.459 -24.273  74.277  1.00 90.11           H  
ATOM     51  N   THR A   4      17.892 -22.054  81.252  1.00 94.81           N  
ATOM     52  CA  THR A   4      17.382 -21.352  82.424  1.00 94.81           C  
ATOM     53  C   THR A   4      16.496 -20.179  81.946  1.00 94.81           C  
ATOM     54  O   THR A   4      17.040 -19.258  81.331  1.00 94.81           O  
ATOM     55  CB  THR A   4      18.567 -20.767  83.236  1.00 94.81           C  
ATOM     56  CG2 THR A   4      18.157 -19.868  84.412  1.00 94.81           C  
ATOM     57  OG1 THR A   4      19.329 -21.838  83.759  1.00 94.81           O  
ATOM     58  H   THR A   4      18.835 -21.819  80.978  1.00 94.81           H  
ATOM     59  HA  THR A   4      16.848 -22.051  83.067  1.00 94.81           H  
ATOM     60  HB  THR A   4      19.230 -20.200  82.579  1.00 94.81           H  
ATOM     61 HG21 THR A   4      19.003 -19.641  85.061  1.00 94.81           H  
ATOM     62 HG22 THR A   4      17.744 -18.915  84.079  1.00 94.81           H  
ATOM     63 HG23 THR A   4      17.396 -20.372  85.005  1.00 94.81           H  
ATOM     64  HG1 THR A   4      20.008 -21.480  84.336  1.00 94.81           H  
ATOM     65  N   PRO A   5      15.165 -20.220  82.199  1.00 97.40           N  
ATOM     66  CA  PRO A   5      14.283 -19.097  81.840  1.00 97.40           C  
ATOM     67  C   PRO A   5      14.596 -17.832  82.647  1.00 97.40           C  
ATOM     68  O   PRO A   5      15.034 -17.924  83.796  1.00 97.40           O  
ATOM     69  CB  PRO A   5      12.859 -19.609  82.127  1.00 97.40           C  
ATOM     70  CG  PRO A   5      13.000 -21.112  82.231  1.00 97.40           C  
ATOM     71  CD  PRO A   5      14.386 -21.285  82.831  1.00 97.40           C  
ATOM     72  HA  PRO A   5      14.405 -18.915  80.771  1.00 97.40           H  
ATOM     73  HB3 PRO A   5      12.156 -19.319  81.346  1.00 97.40           H  
ATOM     74  HB2 PRO A   5      12.476 -19.225  83.072  1.00 97.40           H  
ATOM     75  HG3 PRO A   5      13.000 -21.523  81.222  1.00 97.40           H  
ATOM     76  HG2 PRO A   5      12.204 -21.590  82.802  1.00 97.40           H  
ATOM     77  HD2 PRO A   5      14.369 -21.114  83.908  1.00 97.40           H  
ATOM     78  HD3 PRO A   5      14.747 -22.294  82.653  1.00 97.40           H  
ATOM     79  N   VAL A   6      14.354 -16.679  82.017  1.00 98.77           N  
ATOM     80  CA  VAL A   6      14.487 -15.361  82.626  1.00 98.77           C  
ATOM     81  C   VAL A   6      13.391 -14.463  82.030  1.00 98.77           C  
ATOM     82  O   VAL A   6      13.038 -14.633  80.864  1.00 98.77           O  
ATOM     83  CB  VAL A   6      15.875 -14.718  82.318  1.00 98.77           C  
ATOM     84  CG1 VAL A   6      16.073 -13.302  82.906  1.00 98.77           C  
ATOM     85  CG2 VAL A   6      17.052 -15.604  82.764  1.00 98.77           C  
ATOM     86  H   VAL A   6      13.979 -16.692  81.077  1.00 98.77           H  
ATOM     87  HA  VAL A   6      14.336 -15.431  83.704  1.00 98.77           H  
ATOM     88  HB  VAL A   6      15.956 -14.628  81.235  1.00 98.77           H  
ATOM     89 HG11 VAL A   6      17.080 -12.930  82.714  1.00 98.77           H  
ATOM     90 HG12 VAL A   6      15.391 -12.569  82.477  1.00 98.77           H  
ATOM     91 HG13 VAL A   6      15.926 -13.300  83.986  1.00 98.77           H  
ATOM     92 HG21 VAL A   6      18.001 -15.096  82.619  1.00 98.77           H  
ATOM     93 HG22 VAL A   6      16.978 -15.868  83.818  1.00 98.77           H  
ATOM     94 HG23 VAL A   6      17.103 -16.528  82.188  1.00 98.77           H  
ATOM     95  N   ILE A   7      12.904 -13.499  82.821  1.00 98.90           N  
ATOM     96  CA  ILE A   7      12.103 -12.382  82.329  1.00 98.90           C  
ATOM     97  C   ILE A   7      12.547 -11.096  83.035  1.00 98.90           C  
ATOM     98  O   ILE A   7      12.795 -11.113  84.240  1.00 98.90           O  
ATOM     99  CB  ILE A   7      10.571 -12.602  82.509  1.00 98.90           C  
ATOM    100  CG1 ILE A   7       9.732 -11.479  81.850  1.00 98.90           C  
ATOM    101  CG2 ILE A   7      10.131 -12.829  83.970  1.00 98.90           C  
ATOM    102  CD1 ILE A   7       8.248 -11.821  81.679  1.00 98.90           C  
ATOM    103  H   ILE A   7      13.219 -13.427  83.780  1.00 98.90           H  
ATOM    104  HA  ILE A   7      12.306 -12.252  81.266  1.00 98.90           H  
ATOM    105  HB  ILE A   7      10.345 -13.520  81.969  1.00 98.90           H  
ATOM    106 HG13 ILE A   7      10.139 -11.243  80.867  1.00 98.90           H  
ATOM    107 HG12 ILE A   7       9.811 -10.561  82.433  1.00 98.90           H  
ATOM    108 HG21 ILE A   7       9.097 -13.166  84.008  1.00 98.90           H  
ATOM    109 HG22 ILE A   7      10.733 -13.598  84.454  1.00 98.90           H  
ATOM    110 HG23 ILE A   7      10.203 -11.921  84.569  1.00 98.90           H  
ATOM    111 HD11 ILE A   7       7.819 -11.284  80.833  1.00 98.90           H  
ATOM    112 HD12 ILE A   7       8.101 -12.886  81.502  1.00 98.90           H  
ATOM    113 HD13 ILE A   7       7.682 -11.546  82.570  1.00 98.90           H  
ATOM    114  N   VAL A   8      12.629 -10.011  82.254  1.00 98.90           N  
ATOM    115  CA  VAL A   8      12.880  -8.656  82.727  1.00 98.90           C  
ATOM    116  C   VAL A   8      11.788  -7.751  82.135  1.00 98.90           C  
ATOM    117  O   VAL A   8      11.381  -7.953  80.992  1.00 98.90           O  
ATOM    118  CB  VAL A   8      14.275  -8.128  82.287  1.00 98.90           C  
ATOM    119  CG1 VAL A   8      14.585  -6.703  82.791  1.00 98.90           C  
ATOM    120  CG2 VAL A   8      15.404  -9.073  82.728  1.00 98.90           C  
ATOM    121  H   VAL A   8      12.418 -10.094  81.267  1.00 98.90           H  
ATOM    122  HA  VAL A   8      12.809  -8.617  83.813  1.00 98.90           H  
ATOM    123  HB  VAL A   8      14.306  -8.092  81.199  1.00 98.90           H  
ATOM    124 HG11 VAL A   8      15.594  -6.399  82.510  1.00 98.90           H  
ATOM    125 HG12 VAL A   8      13.908  -5.958  82.377  1.00 98.90           H  
ATOM    126 HG13 VAL A   8      14.513  -6.644  83.877  1.00 98.90           H  
ATOM    127 HG21 VAL A   8      16.375  -8.644  82.494  1.00 98.90           H  
ATOM    128 HG22 VAL A   8      15.375  -9.259  83.801  1.00 98.90           H  
ATOM    129 HG23 VAL A   8      15.349 -10.035  82.218  1.00 98.90           H  
ATOM    130  N   VAL A   9      11.331  -6.785  82.941  1.00 98.85           N  
ATOM    131  CA  VAL A   9      10.257  -5.842  82.643  1.00 98.85           C  
ATOM    132  C   VAL A   9      10.732  -4.411  82.955  1.00 98.85           C  
ATOM    133  O   VAL A   9      11.574  -4.234  83.837  1.00 98.85           O  
ATOM    134  CB  VAL A   9       9.005  -6.180  83.514  1.00 98.85           C  
ATOM    135  CG1 VAL A   9       7.903  -5.102  83.564  1.00 98.85           C  
ATOM    136  CG2 VAL A   9       8.381  -7.516  83.072  1.00 98.85           C  
ATOM    137  H   VAL A   9      11.732  -6.694  83.867  1.00 98.85           H  
ATOM    138  HA  VAL A   9       9.995  -5.890  81.588  1.00 98.85           H  
ATOM    139  HB  VAL A   9       9.338  -6.318  84.545  1.00 98.85           H  
ATOM    140 HG11 VAL A   9       7.020  -5.463  84.088  1.00 98.85           H  
ATOM    141 HG12 VAL A   9       8.224  -4.203  84.091  1.00 98.85           H  
ATOM    142 HG13 VAL A   9       7.597  -4.817  82.559  1.00 98.85           H  
ATOM    143 HG21 VAL A   9       7.468  -7.729  83.624  1.00 98.85           H  
ATOM    144 HG22 VAL A   9       8.126  -7.499  82.013  1.00 98.85           H  
ATOM    145 HG23 VAL A   9       9.060  -8.351  83.238  1.00 98.85           H  
ATOM    146  N   HIS A  10      10.174  -3.420  82.250  1.00 98.62           N  
ATOM    147  CA  HIS A  10      10.274  -1.999  82.564  1.00 98.62           C  
ATOM    148  C   HIS A  10       8.878  -1.369  82.538  1.00 98.62           C  
ATOM    149  O   HIS A  10       7.988  -1.824  81.813  1.00 98.62           O  
ATOM    150  CB  HIS A  10      11.302  -1.260  81.680  1.00 98.62           C  
ATOM    151  CG  HIS A  10      10.881  -0.984  80.255  1.00 98.62           C  
ATOM    152  CD2 HIS A  10      11.199  -1.687  79.116  1.00 98.62           C  
ATOM    153  ND1 HIS A  10      10.046   0.083  79.897  1.00 98.62           N  
ATOM    154  CE1 HIS A  10       9.899  -0.026  78.581  1.00 98.62           C  
ATOM    155  NE2 HIS A  10      10.577  -1.048  78.068  1.00 98.62           N  
ATOM    156  H   HIS A  10       9.473  -3.656  81.551  1.00 98.62           H  
ATOM    157  HA  HIS A  10      10.626  -1.919  83.589  1.00 98.62           H  
ATOM    158  HB3 HIS A  10      12.234  -1.822  81.667  1.00 98.62           H  
ATOM    159  HB2 HIS A  10      11.548  -0.300  82.137  1.00 98.62           H  
ATOM    160  HD2 HIS A  10      11.790  -2.568  78.957  1.00 98.62           H  
ATOM    161  HE1 HIS A  10       9.289   0.641  77.994  1.00 98.62           H  
ATOM    162  HE2 HIS A  10      10.622  -1.352  77.095  1.00 98.62           H  
ATOM    163  N   GLY A  11       8.712  -0.315  83.336  1.00 97.42           N  
ATOM    164  CA  GLY A  11       7.509   0.502  83.449  1.00 97.42           C  
ATOM    165  C   GLY A  11       7.798   1.952  83.063  1.00 97.42           C  
ATOM    166  O   GLY A  11       7.201   2.865  83.629  1.00 97.42           O  
ATOM    167  H   GLY A  11       9.511  -0.028  83.895  1.00 97.42           H  
ATOM    168  HA3 GLY A  11       7.156   0.472  84.478  1.00 97.42           H  
ATOM    169  HA2 GLY A  11       6.696   0.127  82.825  1.00 97.42           H  
ATOM    170  N   GLY A  12       8.744   2.159  82.141  1.00 94.59           N  
ATOM    171  CA  GLY A  12       9.089   3.454  81.579  1.00 94.59           C  
ATOM    172  C   GLY A  12      10.274   4.123  82.281  1.00 94.59           C  
ATOM    173  O   GLY A  12      10.404   4.071  83.507  1.00 94.59           O  
ATOM    174  H   GLY A  12       9.160   1.347  81.701  1.00 94.59           H  
ATOM    175  HA3 GLY A  12       8.234   4.132  81.606  1.00 94.59           H  
ATOM    176  HA2 GLY A  12       9.309   3.282  80.529  1.00 94.59           H  
ATOM    177  N   ALA A  13      11.141   4.765  81.488  1.00 91.80           N  
ATOM    178  CA  ALA A  13      12.264   5.588  81.924  1.00 91.80           C  
ATOM    179  C   ALA A  13      11.835   7.055  81.823  1.00 91.80           C  
ATOM    180  O   ALA A  13      11.758   7.611  80.726  1.00 91.80           O  
ATOM    181  CB  ALA A  13      13.444   5.346  80.969  1.00 91.80           C  
ATOM    182  H   ALA A  13      10.955   4.746  80.485  1.00 91.80           H  
ATOM    183  HA  ALA A  13      12.566   5.355  82.942  1.00 91.80           H  
ATOM    184  HB1 ALA A  13      14.281   6.006  81.186  1.00 91.80           H  
ATOM    185  HB2 ALA A  13      13.812   4.327  81.070  1.00 91.80           H  
ATOM    186  HB3 ALA A  13      13.168   5.505  79.926  1.00 91.80           H  
ATOM    187  N   TRP A  14      11.545   7.683  82.966  1.00 92.29           N  
ATOM    188  CA  TRP A  14      11.131   9.077  83.083  1.00 92.29           C  
ATOM    189  C   TRP A  14      11.429   9.599  84.493  1.00 92.29           C  
ATOM    190  O   TRP A  14      11.896   8.856  85.354  1.00 92.29           O  
ATOM    191  CB  TRP A  14       9.675   9.294  82.604  1.00 92.29           C  
ATOM    192  CG  TRP A  14       8.541   8.657  83.360  1.00 92.29           C  
ATOM    193  CD1 TRP A  14       8.242   7.337  83.388  1.00 92.29           C  
ATOM    194  CD2 TRP A  14       7.493   9.317  84.137  1.00 92.29           C  
ATOM    195  CE2 TRP A  14       6.573   8.326  84.595  1.00 92.29           C  
ATOM    196  CE3 TRP A  14       7.212  10.658  84.491  1.00 92.29           C  
ATOM    197  NE1 TRP A  14       7.084   7.140  84.116  1.00 92.29           N  
ATOM    198  CZ2 TRP A  14       5.442   8.646  85.365  1.00 92.29           C  
ATOM    199  CZ3 TRP A  14       6.075  10.993  85.253  1.00 92.29           C  
ATOM    200  CH2 TRP A  14       5.192   9.990  85.695  1.00 92.29           C  
ATOM    201  H   TRP A  14      11.706   7.199  83.842  1.00 92.29           H  
ATOM    202  HA  TRP A  14      11.780   9.653  82.421  1.00 92.29           H  
ATOM    203  HB3 TRP A  14       9.588   8.958  81.570  1.00 92.29           H  
ATOM    204  HB2 TRP A  14       9.470  10.363  82.557  1.00 92.29           H  
ATOM    205  HD1 TRP A  14       8.817   6.570  82.892  1.00 92.29           H  
ATOM    206  HE3 TRP A  14       7.881  11.443  84.170  1.00 92.29           H  
ATOM    207  HE1 TRP A  14       6.686   6.222  84.310  1.00 92.29           H  
ATOM    208  HZ2 TRP A  14       4.767   7.870  85.690  1.00 92.29           H  
ATOM    209  HZ3 TRP A  14       5.887  12.027  85.507  1.00 92.29           H  
ATOM    210  HH2 TRP A  14       4.326  10.247  86.288  1.00 92.29           H  
ATOM    211  N   LYS A  15      11.175  10.882  84.763  1.00 90.41           N  
ATOM    212  CA  LYS A  15      11.291  11.453  86.103  1.00 90.41           C  
ATOM    213  C   LYS A  15       9.973  11.166  86.851  1.00 90.41           C  
ATOM    214  O   LYS A  15       9.110  12.035  86.967  1.00 90.41           O  
ATOM    215  CB  LYS A  15      11.566  12.970  85.972  1.00 90.41           C  
ATOM    216  CG  LYS A  15      11.947  13.638  87.307  1.00 90.41           C  
ATOM    217  CD  LYS A  15      12.329  15.117  87.143  1.00 90.41           C  
ATOM    218  CE  LYS A  15      12.706  15.777  88.478  1.00 90.41           C  
ATOM    219  NZ  LYS A  15      13.064  17.192  88.293  1.00 90.41           N1+
ATOM    220  H   LYS A  15      10.741  11.447  84.050  1.00 90.41           H  
ATOM    221  HA  LYS A  15      12.121  10.994  86.644  1.00 90.41           H  
ATOM    222  HB3 LYS A  15      10.708  13.480  85.531  1.00 90.41           H  
ATOM    223  HB2 LYS A  15      12.390  13.114  85.272  1.00 90.41           H  
ATOM    224  HG3 LYS A  15      12.779  13.098  87.761  1.00 90.41           H  
ATOM    225  HG2 LYS A  15      11.116  13.560  88.009  1.00 90.41           H  
ATOM    226  HD3 LYS A  15      11.495  15.657  86.693  1.00 90.41           H  
ATOM    227  HD2 LYS A  15      13.165  15.202  86.447  1.00 90.41           H  
ATOM    228  HE3 LYS A  15      13.550  15.259  88.934  1.00 90.41           H  
ATOM    229  HE2 LYS A  15      11.874  15.717  89.180  1.00 90.41           H  
ATOM    230  HZ1 LYS A  15      13.306  17.598  89.185  1.00 90.41           H  
ATOM    231  HZ2 LYS A  15      13.854  17.263  87.670  1.00 90.41           H  
ATOM    232  HZ3 LYS A  15      12.281  17.692  87.901  1.00 90.41           H  
ATOM    233  N   ILE A  16       9.816   9.921  87.321  1.00 91.89           N  
ATOM    234  CA  ILE A  16       8.647   9.425  88.053  1.00 91.89           C  
ATOM    235  C   ILE A  16       8.548  10.186  89.403  1.00 91.89           C  
ATOM    236  O   ILE A  16       9.526  10.146  90.157  1.00 91.89           O  
ATOM    237  CB  ILE A  16       8.785   7.885  88.295  1.00 91.89           C  
ATOM    238  CG1 ILE A  16       9.059   7.092  86.992  1.00 91.89           C  
ATOM    239  CG2 ILE A  16       7.517   7.313  88.970  1.00 91.89           C  
ATOM    240  CD1 ILE A  16       9.571   5.660  87.190  1.00 91.89           C  
ATOM    241  H   ILE A  16      10.539   9.252  87.096  1.00 91.89           H  
ATOM    242  HA  ILE A  16       7.775   9.588  87.422  1.00 91.89           H  
ATOM    243  HB  ILE A  16       9.632   7.725  88.965  1.00 91.89           H  
ATOM    244 HG13 ILE A  16       9.774   7.599  86.349  1.00 91.89           H  
ATOM    245 HG12 ILE A  16       8.136   7.045  86.423  1.00 91.89           H  
ATOM    246 HG21 ILE A  16       7.611   6.251  89.188  1.00 91.89           H  
ATOM    247 HG22 ILE A  16       7.282   7.803  89.913  1.00 91.89           H  
ATOM    248 HG23 ILE A  16       6.646   7.433  88.325  1.00 91.89           H  
ATOM    249 HD11 ILE A  16       9.756   5.189  86.224  1.00 91.89           H  
ATOM    250 HD12 ILE A  16      10.502   5.643  87.750  1.00 91.89           H  
ATOM    251 HD13 ILE A  16       8.844   5.041  87.714  1.00 91.89           H  
ATOM    252  N   PRO A  17       7.425  10.879  89.720  1.00 90.54           N  
ATOM    253  CA  PRO A  17       7.154  11.456  91.057  1.00 90.54           C  
ATOM    254  C   PRO A  17       7.327  10.466  92.223  1.00 90.54           C  
ATOM    255  O   PRO A  17       7.013   9.288  92.062  1.00 90.54           O  
ATOM    256  CB  PRO A  17       5.697  11.934  90.959  1.00 90.54           C  
ATOM    257  CG  PRO A  17       5.462  12.192  89.486  1.00 90.54           C  
ATOM    258  CD  PRO A  17       6.303  11.120  88.814  1.00 90.54           C  
ATOM    259  HA  PRO A  17       7.818  12.312  91.185  1.00 90.54           H  
ATOM    260  HB3 PRO A  17       5.515  12.825  91.559  1.00 90.54           H  
ATOM    261  HB2 PRO A  17       5.007  11.159  91.298  1.00 90.54           H  
ATOM    262  HG3 PRO A  17       5.854  13.177  89.226  1.00 90.54           H  
ATOM    263  HG2 PRO A  17       4.410  12.160  89.201  1.00 90.54           H  
ATOM    264  HD2 PRO A  17       5.738  10.195  88.693  1.00 90.54           H  
ATOM    265  HD3 PRO A  17       6.623  11.473  87.836  1.00 90.54           H  
ATOM    266  N   GLU A  18       7.842  10.961  93.362  1.00 93.04           N  
ATOM    267  CA  GLU A  18       8.182  10.159  94.543  1.00 93.04           C  
ATOM    268  C   GLU A  18       7.008   9.362  95.150  1.00 93.04           C  
ATOM    269  O   GLU A  18       7.216   8.228  95.581  1.00 93.04           O  
ATOM    270  CB  GLU A  18       8.927  11.044  95.565  1.00 93.04           C  
ATOM    271  CG  GLU A  18       9.373  10.315  96.857  1.00 93.04           C  
ATOM    272  CD  GLU A  18      10.268  11.129  97.808  1.00 93.04           C  
ATOM    273  OE1 GLU A  18      10.716  10.518  98.802  1.00 93.04           O  
ATOM    274  OE2 GLU A  18      10.501  12.332  97.550  1.00 93.04           O1-
ATOM    275  H   GLU A  18       8.053  11.946  93.423  1.00 93.04           H  
ATOM    276  HA  GLU A  18       8.897   9.414  94.201  1.00 93.04           H  
ATOM    277  HB3 GLU A  18       8.302  11.900  95.825  1.00 93.04           H  
ATOM    278  HB2 GLU A  18       9.810  11.454  95.070  1.00 93.04           H  
ATOM    279  HG3 GLU A  18       9.909   9.404  96.583  1.00 93.04           H  
ATOM    280  HG2 GLU A  18       8.498   9.999  97.426  1.00 93.04           H  
ATOM    281  N   GLU A  19       5.796   9.940  95.120  1.00 93.76           N  
ATOM    282  CA  GLU A  19       4.548   9.296  95.535  1.00 93.76           C  
ATOM    283  C   GLU A  19       4.085   8.174  94.577  1.00 93.76           C  
ATOM    284  O   GLU A  19       3.321   7.311  95.008  1.00 93.76           O  
ATOM    285  CB  GLU A  19       3.453  10.369  95.773  1.00 93.76           C  
ATOM    286  CG  GLU A  19       2.839  11.086  94.538  1.00 93.76           C  
ATOM    287  CD  GLU A  19       3.612  12.273  93.931  1.00 93.76           C  
ATOM    288  OE1 GLU A  19       3.067  12.838  92.957  1.00 93.76           O  
ATOM    289  OE2 GLU A  19       4.711  12.617  94.422  1.00 93.76           O1-
ATOM    290  H   GLU A  19       5.699  10.883  94.760  1.00 93.76           H  
ATOM    291  HA  GLU A  19       4.744   8.822  96.499  1.00 93.76           H  
ATOM    292  HB3 GLU A  19       3.824  11.109  96.485  1.00 93.76           H  
ATOM    293  HB2 GLU A  19       2.634   9.882  96.303  1.00 93.76           H  
ATOM    294  HG3 GLU A  19       1.868  11.479  94.841  1.00 93.76           H  
ATOM    295  HG2 GLU A  19       2.618  10.368  93.749  1.00 93.76           H  
ATOM    296  N   GLU A  20       4.568   8.190  93.323  1.00 93.52           N  
ATOM    297  CA  GLU A  20       4.301   7.173  92.305  1.00 93.52           C  
ATOM    298  C   GLU A  20       5.391   6.091  92.214  1.00 93.52           C  
ATOM    299  O   GLU A  20       5.195   5.155  91.440  1.00 93.52           O  
ATOM    300  CB  GLU A  20       4.073   7.840  90.933  1.00 93.52           C  
ATOM    301  CG  GLU A  20       2.855   8.786  90.927  1.00 93.52           C  
ATOM    302  CD  GLU A  20       2.389   9.252  89.541  1.00 93.52           C  
ATOM    303  OE1 GLU A  20       1.258   9.781  89.499  1.00 93.52           O  
ATOM    304  OE2 GLU A  20       3.129   9.080  88.545  1.00 93.52           O1-
ATOM    305  H   GLU A  20       5.205   8.926  93.048  1.00 93.52           H  
ATOM    306  HA  GLU A  20       3.381   6.645  92.560  1.00 93.52           H  
ATOM    307  HB3 GLU A  20       3.927   7.068  90.177  1.00 93.52           H  
ATOM    308  HB2 GLU A  20       4.963   8.393  90.632  1.00 93.52           H  
ATOM    309  HG3 GLU A  20       3.077   9.673  91.520  1.00 93.52           H  
ATOM    310  HG2 GLU A  20       2.017   8.290  91.420  1.00 93.52           H  
ATOM    311  N   HIS A  21       6.482   6.186  93.002  1.00 96.31           N  
ATOM    312  CA  HIS A  21       7.558   5.187  93.023  1.00 96.31           C  
ATOM    313  C   HIS A  21       7.095   3.779  93.430  1.00 96.31           C  
ATOM    314  O   HIS A  21       7.446   2.821  92.743  1.00 96.31           O  
ATOM    315  CB  HIS A  21       8.735   5.618  93.926  1.00 96.31           C  
ATOM    316  CG  HIS A  21       9.631   6.715  93.408  1.00 96.31           C  
ATOM    317  CD2 HIS A  21       9.592   7.393  92.208  1.00 96.31           C  
ATOM    318  ND1 HIS A  21      10.716   7.191  94.153  1.00 96.31           N  
ATOM    319  CE1 HIS A  21      11.266   8.132  93.398  1.00 96.31           C  
ATOM    320  NE2 HIS A  21      10.639   8.293  92.233  1.00 96.31           N  
ATOM    321  H   HIS A  21       6.585   6.977  93.623  1.00 96.31           H  
ATOM    322  HA  HIS A  21       7.912   5.108  91.998  1.00 96.31           H  
ATOM    323  HB3 HIS A  21       9.390   4.765  94.109  1.00 96.31           H  
ATOM    324  HB2 HIS A  21       8.361   5.918  94.905  1.00 96.31           H  
ATOM    325  HD2 HIS A  21       8.919   7.319  91.371  1.00 96.31           H  
ATOM    326  HE1 HIS A  21      12.126   8.711  93.698  1.00 96.31           H  
ATOM    327  HE2 HIS A  21      10.874   8.962  91.512  1.00 96.31           H  
ATOM    328  N   GLY A  22       6.310   3.686  94.518  1.00 97.12           N  
ATOM    329  CA  GLY A  22       5.774   2.432  95.052  1.00 97.12           C  
ATOM    330  C   GLY A  22       4.849   1.726  94.042  1.00 97.12           C  
ATOM    331  O   GLY A  22       5.136   0.576  93.712  1.00 97.12           O  
ATOM    332  H   GLY A  22       6.066   4.532  95.013  1.00 97.12           H  
ATOM    333  HA3 GLY A  22       5.222   2.637  95.969  1.00 97.12           H  
ATOM    334  HA2 GLY A  22       6.600   1.772  95.322  1.00 97.12           H  
ATOM    335  N   PRO A  23       3.808   2.402  93.496  1.00 97.38           N  
ATOM    336  CA  PRO A  23       2.988   1.902  92.374  1.00 97.38           C  
ATOM    337  C   PRO A  23       3.746   1.430  91.120  1.00 97.38           C  
ATOM    338  O   PRO A  23       3.385   0.386  90.580  1.00 97.38           O  
ATOM    339  CB  PRO A  23       2.050   3.078  92.061  1.00 97.38           C  
ATOM    340  CG  PRO A  23       1.863   3.766  93.401  1.00 97.38           C  
ATOM    341  CD  PRO A  23       3.233   3.629  94.054  1.00 97.38           C  
ATOM    342  HA  PRO A  23       2.398   1.068  92.761  1.00 97.38           H  
ATOM    343  HB3 PRO A  23       1.104   2.758  91.623  1.00 97.38           H  
ATOM    344  HB2 PRO A  23       2.518   3.774  91.362  1.00 97.38           H  
ATOM    345  HG3 PRO A  23       1.125   3.217  93.987  1.00 97.38           H  
ATOM    346  HG2 PRO A  23       1.526   4.800  93.318  1.00 97.38           H  
ATOM    347  HD2 PRO A  23       3.856   4.479  93.791  1.00 97.38           H  
ATOM    348  HD3 PRO A  23       3.148   3.600  95.141  1.00 97.38           H  
ATOM    349  N   HIS A  24       4.768   2.189  90.681  1.00 97.57           N  
ATOM    350  CA  HIS A  24       5.589   1.866  89.509  1.00 97.57           C  
ATOM    351  C   HIS A  24       6.443   0.597  89.685  1.00 97.57           C  
ATOM    352  O   HIS A  24       6.487  -0.224  88.769  1.00 97.57           O  
ATOM    353  CB  HIS A  24       6.465   3.073  89.113  1.00 97.57           C  
ATOM    354  CG  HIS A  24       5.828   4.039  88.143  1.00 97.57           C  
ATOM    355  CD2 HIS A  24       6.051   4.264  86.802  1.00 97.57           C  
ATOM    356  ND1 HIS A  24       4.847   4.942  88.510  1.00 97.57           N  
ATOM    357  CE1 HIS A  24       4.524   5.642  87.420  1.00 97.57           C  
ATOM    358  NE2 HIS A  24       5.214   5.284  86.344  1.00 97.57           N  
ATOM    359  H   HIS A  24       5.002   3.045  91.166  1.00 97.57           H  
ATOM    360  HA  HIS A  24       4.913   1.658  88.677  1.00 97.57           H  
ATOM    361  HB3 HIS A  24       7.383   2.729  88.647  1.00 97.57           H  
ATOM    362  HB2 HIS A  24       6.790   3.621  89.998  1.00 97.57           H  
ATOM    363  HD2 HIS A  24       6.746   3.776  86.134  1.00 97.57           H  
ATOM    364  HD1 HIS A  24       4.462   5.059  89.437  1.00 97.57           H  
ATOM    365  HE1 HIS A  24       3.777   6.423  87.414  1.00 97.57           H  
ATOM    366  N   ILE A  25       7.082   0.449  90.857  1.00 98.10           N  
ATOM    367  CA  ILE A  25       7.875  -0.727  91.232  1.00 98.10           C  
ATOM    368  C   ILE A  25       6.997  -1.985  91.386  1.00 98.10           C  
ATOM    369  O   ILE A  25       7.374  -3.043  90.884  1.00 98.10           O  
ATOM    370  CB  ILE A  25       8.669  -0.475  92.553  1.00 98.10           C  
ATOM    371  CG1 ILE A  25       9.750   0.607  92.337  1.00 98.10           C  
ATOM    372  CG2 ILE A  25       9.325  -1.726  93.183  1.00 98.10           C  
ATOM    373  CD1 ILE A  25      10.282   1.233  93.637  1.00 98.10           C  
ATOM    374  H   ILE A  25       7.005   1.175  91.558  1.00 98.10           H  
ATOM    375  HA  ILE A  25       8.592  -0.916  90.430  1.00 98.10           H  
ATOM    376  HB  ILE A  25       7.957  -0.083  93.282  1.00 98.10           H  
ATOM    377 HG13 ILE A  25       9.371   1.408  91.704  1.00 98.10           H  
ATOM    378 HG12 ILE A  25      10.577   0.172  91.778  1.00 98.10           H  
ATOM    379 HG21 ILE A  25       9.891  -1.469  94.078  1.00 98.10           H  
ATOM    380 HG22 ILE A  25       8.597  -2.477  93.489  1.00 98.10           H  
ATOM    381 HG23 ILE A  25      10.020  -2.192  92.485  1.00 98.10           H  
ATOM    382 HD11 ILE A  25      10.332   2.318  93.554  1.00 98.10           H  
ATOM    383 HD12 ILE A  25       9.647   1.006  94.494  1.00 98.10           H  
ATOM    384 HD13 ILE A  25      11.286   0.872  93.861  1.00 98.10           H  
ATOM    385  N   GLU A  26       5.836  -1.827  92.047  1.00 98.51           N  
ATOM    386  CA  GLU A  26       4.841  -2.872  92.281  1.00 98.51           C  
ATOM    387  C   GLU A  26       4.168  -3.375  90.992  1.00 98.51           C  
ATOM    388  O   GLU A  26       3.961  -4.579  90.858  1.00 98.51           O  
ATOM    389  CB  GLU A  26       3.814  -2.359  93.320  1.00 98.51           C  
ATOM    390  CG  GLU A  26       2.621  -3.296  93.635  1.00 98.51           C  
ATOM    391  CD  GLU A  26       2.982  -4.661  94.242  1.00 98.51           C  
ATOM    392  OE1 GLU A  26       2.183  -5.602  94.039  1.00 98.51           O  
ATOM    393  OE2 GLU A  26       4.037  -4.762  94.908  1.00 98.51           O1-
ATOM    394  H   GLU A  26       5.611  -0.918  92.430  1.00 98.51           H  
ATOM    395  HA  GLU A  26       5.373  -3.720  92.714  1.00 98.51           H  
ATOM    396  HB3 GLU A  26       3.407  -1.409  92.972  1.00 98.51           H  
ATOM    397  HB2 GLU A  26       4.335  -2.120  94.249  1.00 98.51           H  
ATOM    398  HG3 GLU A  26       2.029  -3.445  92.733  1.00 98.51           H  
ATOM    399  HG2 GLU A  26       1.959  -2.793  94.340  1.00 98.51           H  
ATOM    400  N   GLY A  27       3.856  -2.458  90.064  1.00 98.50           N  
ATOM    401  CA  GLY A  27       3.219  -2.770  88.786  1.00 98.50           C  
ATOM    402  C   GLY A  27       4.162  -3.550  87.858  1.00 98.50           C  
ATOM    403  O   GLY A  27       3.703  -4.446  87.150  1.00 98.50           O  
ATOM    404  H   GLY A  27       4.031  -1.479  90.257  1.00 98.50           H  
ATOM    405  HA3 GLY A  27       2.931  -1.833  88.317  1.00 98.50           H  
ATOM    406  HA2 GLY A  27       2.306  -3.342  88.950  1.00 98.50           H  
ATOM    407  N   CYS A  28       5.475  -3.254  87.910  1.00 98.59           N  
ATOM    408  CA  CYS A  28       6.525  -4.017  87.232  1.00 98.59           C  
ATOM    409  C   CYS A  28       6.703  -5.412  87.853  1.00 98.59           C  
ATOM    410  O   CYS A  28       6.920  -6.364  87.107  1.00 98.59           O  
ATOM    411  CB  CYS A  28       7.881  -3.289  87.235  1.00 98.59           C  
ATOM    412  SG  CYS A  28       7.790  -1.797  86.220  1.00 98.59           S  
ATOM    413  H   CYS A  28       5.788  -2.502  88.509  1.00 98.59           H  
ATOM    414  HA  CYS A  28       6.220  -4.159  86.194  1.00 98.59           H  
ATOM    415  HB3 CYS A  28       8.660  -3.926  86.814  1.00 98.59           H  
ATOM    416  HB2 CYS A  28       8.192  -3.021  88.245  1.00 98.59           H  
ATOM    417  HG  CYS A  28       7.032  -1.096  87.071  1.00 98.59           H  
ATOM    418  N   ARG A  29       6.596  -5.507  89.192  1.00 98.64           N  
ATOM    419  CA  ARG A  29       6.726  -6.743  89.965  1.00 98.64           C  
ATOM    420  C   ARG A  29       5.637  -7.775  89.615  1.00 98.64           C  
ATOM    421  O   ARG A  29       5.977  -8.932  89.381  1.00 98.64           O  
ATOM    422  CB  ARG A  29       6.754  -6.411  91.474  1.00 98.64           C  
ATOM    423  CG  ARG A  29       7.243  -7.562  92.374  1.00 98.64           C  
ATOM    424  CD  ARG A  29       7.031  -7.325  93.881  1.00 98.64           C  
ATOM    425  NE  ARG A  29       5.615  -7.439  94.275  1.00 98.64           N  
ATOM    426  CZ  ARG A  29       4.976  -8.497  94.806  1.00 98.64           C  
ATOM    427  NH1 ARG A  29       5.611  -9.637  95.117  1.00 98.64           N  
ATOM    428  NH2 ARG A  29       3.660  -8.402  95.035  1.00 98.64           N1+
ATOM    429  H   ARG A  29       6.425  -4.668  89.731  1.00 98.64           H  
ATOM    430  HA  ARG A  29       7.694  -7.175  89.700  1.00 98.64           H  
ATOM    431  HB3 ARG A  29       5.768  -6.083  91.797  1.00 98.64           H  
ATOM    432  HB2 ARG A  29       7.420  -5.564  91.641  1.00 98.64           H  
ATOM    433  HG3 ARG A  29       8.289  -7.790  92.179  1.00 98.64           H  
ATOM    434  HG2 ARG A  29       6.684  -8.457  92.098  1.00 98.64           H  
ATOM    435  HD3 ARG A  29       7.274  -6.283  94.092  1.00 98.64           H  
ATOM    436  HD2 ARG A  29       7.715  -7.913  94.493  1.00 98.64           H  
ATOM    437  HE  ARG A  29       5.068  -6.594  94.144  1.00 98.64           H  
ATOM    438 HH12 ARG A  29       5.107 -10.418  95.512  1.00 98.64           H  
ATOM    439 HH11 ARG A  29       6.601  -9.723  94.942  1.00 98.64           H  
ATOM    440 HH22 ARG A  29       3.144  -9.172  95.433  1.00 98.64           H  
ATOM    441 HH21 ARG A  29       3.172  -7.540  94.815  1.00 98.64           H  
ATOM    442  N   ARG A  30       4.368  -7.328  89.539  1.00 98.77           N  
ATOM    443  CA  ARG A  30       3.218  -8.142  89.123  1.00 98.77           C  
ATOM    444  C   ARG A  30       3.312  -8.613  87.662  1.00 98.77           C  
ATOM    445  O   ARG A  30       2.984  -9.767  87.389  1.00 98.77           O  
ATOM    446  CB  ARG A  30       1.902  -7.364  89.328  1.00 98.77           C  
ATOM    447  CG  ARG A  30       1.561  -7.070  90.801  1.00 98.77           C  
ATOM    448  CD  ARG A  30       0.207  -6.361  90.999  1.00 98.77           C  
ATOM    449  NE  ARG A  30       0.207  -4.962  90.519  1.00 98.77           N  
ATOM    450  CZ  ARG A  30      -0.246  -3.865  91.159  1.00 98.77           C  
ATOM    451  NH1 ARG A  30      -0.756  -3.914  92.400  1.00 98.77           N  
ATOM    452  NH2 ARG A  30      -0.191  -2.679  90.540  1.00 98.77           N1+
ATOM    453  H   ARG A  30       4.175  -6.359  89.755  1.00 98.77           H  
ATOM    454  HA  ARG A  30       3.194  -9.033  89.753  1.00 98.77           H  
ATOM    455  HB3 ARG A  30       1.080  -7.947  88.909  1.00 98.77           H  
ATOM    456  HB2 ARG A  30       1.934  -6.435  88.756  1.00 98.77           H  
ATOM    457  HG3 ARG A  30       2.343  -6.423  91.191  1.00 98.77           H  
ATOM    458  HG2 ARG A  30       1.607  -7.968  91.419  1.00 98.77           H  
ATOM    459  HD3 ARG A  30      -0.158  -6.496  92.016  1.00 98.77           H  
ATOM    460  HD2 ARG A  30      -0.527  -6.853  90.360  1.00 98.77           H  
ATOM    461  HE  ARG A  30       0.579  -4.832  89.589  1.00 98.77           H  
ATOM    462 HH12 ARG A  30      -1.091  -3.078  92.854  1.00 98.77           H  
ATOM    463 HH11 ARG A  30      -0.767  -4.791  92.901  1.00 98.77           H  
ATOM    464 HH22 ARG A  30      -0.524  -1.844  90.999  1.00 98.77           H  
ATOM    465 HH21 ARG A  30       0.152  -2.595  89.590  1.00 98.77           H  
ATOM    466  N   ALA A  31       3.770  -7.724  86.764  1.00 98.91           N  
ATOM    467  CA  ALA A  31       3.983  -8.006  85.345  1.00 98.91           C  
ATOM    468  C   ALA A  31       5.085  -9.048  85.096  1.00 98.91           C  
ATOM    469  O   ALA A  31       4.870  -9.972  84.311  1.00 98.91           O  
ATOM    470  CB  ALA A  31       4.284  -6.689  84.624  1.00 98.91           C  
ATOM    471  H   ALA A  31       4.006  -6.790  87.068  1.00 98.91           H  
ATOM    472  HA  ALA A  31       3.054  -8.407  84.935  1.00 98.91           H  
ATOM    473  HB1 ALA A  31       4.591  -6.852  83.591  1.00 98.91           H  
ATOM    474  HB2 ALA A  31       3.397  -6.055  84.615  1.00 98.91           H  
ATOM    475  HB3 ALA A  31       5.077  -6.132  85.120  1.00 98.91           H  
ATOM    476  N   ALA A  32       6.219  -8.908  85.804  1.00 98.87           N  
ATOM    477  CA  ALA A  32       7.334  -9.853  85.776  1.00 98.87           C  
ATOM    478  C   ALA A  32       6.951 -11.234  86.324  1.00 98.87           C  
ATOM    479  O   ALA A  32       7.312 -12.227  85.701  1.00 98.87           O  
ATOM    480  CB  ALA A  32       8.537  -9.269  86.532  1.00 98.87           C  
ATOM    481  H   ALA A  32       6.325  -8.112  86.421  1.00 98.87           H  
ATOM    482  HA  ALA A  32       7.630  -9.986  84.733  1.00 98.87           H  
ATOM    483  HB1 ALA A  32       9.375  -9.967  86.545  1.00 98.87           H  
ATOM    484  HB2 ALA A  32       8.886  -8.355  86.052  1.00 98.87           H  
ATOM    485  HB3 ALA A  32       8.286  -9.029  87.566  1.00 98.87           H  
ATOM    486  N   MET A  33       6.202 -11.273  87.442  1.00 98.73           N  
ATOM    487  CA  MET A  33       5.700 -12.502  88.063  1.00 98.73           C  
ATOM    488  C   MET A  33       4.692 -13.267  87.194  1.00 98.73           C  
ATOM    489  O   MET A  33       4.760 -14.493  87.161  1.00 98.73           O  
ATOM    490  CB  MET A  33       5.093 -12.198  89.443  1.00 98.73           C  
ATOM    491  CG  MET A  33       6.151 -11.957  90.527  1.00 98.73           C  
ATOM    492  SD  MET A  33       5.471 -11.451  92.125  1.00 98.73           S  
ATOM    493  CE  MET A  33       4.678 -12.994  92.654  1.00 98.73           C  
ATOM    494  H   MET A  33       5.949 -10.407  87.901  1.00 98.73           H  
ATOM    495  HA  MET A  33       6.549 -13.169  88.215  1.00 98.73           H  
ATOM    496  HB3 MET A  33       4.474 -13.039  89.758  1.00 98.73           H  
ATOM    497  HB2 MET A  33       4.420 -11.342  89.379  1.00 98.73           H  
ATOM    498  HG3 MET A  33       6.852 -11.187  90.208  1.00 98.73           H  
ATOM    499  HG2 MET A  33       6.744 -12.860  90.674  1.00 98.73           H  
ATOM    500  HE1 MET A  33       4.289 -12.885  93.666  1.00 98.73           H  
ATOM    501  HE2 MET A  33       3.848 -13.250  91.996  1.00 98.73           H  
ATOM    502  HE3 MET A  33       5.396 -13.815  92.648  1.00 98.73           H  
ATOM    503  N   ALA A  34       3.795 -12.553  86.497  1.00 98.77           N  
ATOM    504  CA  ALA A  34       2.792 -13.156  85.620  1.00 98.77           C  
ATOM    505  C   ALA A  34       3.398 -13.800  84.365  1.00 98.77           C  
ATOM    506  O   ALA A  34       2.989 -14.903  84.007  1.00 98.77           O  
ATOM    507  CB  ALA A  34       1.755 -12.099  85.243  1.00 98.77           C  
ATOM    508  H   ALA A  34       3.778 -11.545  86.579  1.00 98.77           H  
ATOM    509  HA  ALA A  34       2.280 -13.939  86.183  1.00 98.77           H  
ATOM    510  HB1 ALA A  34       0.961 -12.532  84.634  1.00 98.77           H  
ATOM    511  HB2 ALA A  34       1.290 -11.683  86.137  1.00 98.77           H  
ATOM    512  HB3 ALA A  34       2.203 -11.277  84.683  1.00 98.77           H  
ATOM    513  N   GLY A  35       4.391 -13.127  83.758  1.00 98.85           N  
ATOM    514  CA  GLY A  35       5.158 -13.661  82.634  1.00 98.85           C  
ATOM    515  C   GLY A  35       6.147 -14.748  83.092  1.00 98.85           C  
ATOM    516  O   GLY A  35       6.494 -15.613  82.292  1.00 98.85           O  
ATOM    517  H   GLY A  35       4.665 -12.220  84.111  1.00 98.85           H  
ATOM    518  HA3 GLY A  35       5.703 -12.846  82.165  1.00 98.85           H  
ATOM    519  HA2 GLY A  35       4.484 -14.067  81.878  1.00 98.85           H  
ATOM    520  N   TRP A  36       6.568 -14.745  84.371  1.00 98.32           N  
ATOM    521  CA  TRP A  36       7.386 -15.798  84.970  1.00 98.32           C  
ATOM    522  C   TRP A  36       6.621 -17.111  85.177  1.00 98.32           C  
ATOM    523  O   TRP A  36       7.196 -18.167  84.927  1.00 98.32           O  
ATOM    524  CB  TRP A  36       8.038 -15.316  86.278  1.00 98.32           C  
ATOM    525  CG  TRP A  36       8.830 -16.355  87.009  1.00 98.32           C  
ATOM    526  CD1 TRP A  36       8.469 -17.005  88.139  1.00 98.32           C  
ATOM    527  CD2 TRP A  36      10.075 -16.964  86.575  1.00 98.32           C  
ATOM    528  CE2 TRP A  36      10.421 -18.002  87.490  1.00 98.32           C  
ATOM    529  CE3 TRP A  36      10.936 -16.746  85.481  1.00 98.32           C  
ATOM    530  NE1 TRP A  36       9.414 -17.969  88.434  1.00 98.32           N  
ATOM    531  CZ2 TRP A  36      11.567 -18.800  87.316  1.00 98.32           C  
ATOM    532  CZ3 TRP A  36      12.085 -17.531  85.302  1.00 98.32           C  
ATOM    533  CH2 TRP A  36      12.396 -18.568  86.202  1.00 98.32           C  
ATOM    534  H   TRP A  36       6.279 -13.998  84.989  1.00 98.32           H  
ATOM    535  HA  TRP A  36       8.198 -16.019  84.273  1.00 98.32           H  
ATOM    536  HB3 TRP A  36       7.292 -14.914  86.959  1.00 98.32           H  
ATOM    537  HB2 TRP A  36       8.721 -14.503  86.039  1.00 98.32           H  
ATOM    538  HD1 TRP A  36       7.566 -16.807  88.698  1.00 98.32           H  
ATOM    539  HE3 TRP A  36      10.711 -15.965  84.770  1.00 98.32           H  
ATOM    540  HE1 TRP A  36       9.339 -18.573  89.239  1.00 98.32           H  
ATOM    541  HZ2 TRP A  36      11.806 -19.581  88.022  1.00 98.32           H  
ATOM    542  HZ3 TRP A  36      12.717 -17.323  84.460  1.00 98.32           H  
ATOM    543  HH2 TRP A  36      13.279 -19.169  86.047  1.00 98.32           H  
ATOM    544  N   GLU A  37       5.352 -17.033  85.613  1.00 98.07           N  
ATOM    545  CA  GLU A  37       4.483 -18.200  85.782  1.00 98.07           C  
ATOM    546  C   GLU A  37       4.094 -18.875  84.455  1.00 98.07           C  
ATOM    547  O   GLU A  37       3.826 -20.075  84.462  1.00 98.07           O  
ATOM    548  CB  GLU A  37       3.255 -17.840  86.647  1.00 98.07           C  
ATOM    549  CG  GLU A  37       3.593 -17.537  88.128  1.00 98.07           C  
ATOM    550  CD  GLU A  37       4.184 -18.710  88.931  1.00 98.07           C  
ATOM    551  OE1 GLU A  37       5.017 -18.424  89.821  1.00 98.07           O  
ATOM    552  OE2 GLU A  37       3.810 -19.873  88.662  1.00 98.07           O1-
ATOM    553  H   GLU A  37       4.949 -16.132  85.835  1.00 98.07           H  
ATOM    554  HA  GLU A  37       5.062 -18.947  86.323  1.00 98.07           H  
ATOM    555  HB3 GLU A  37       2.504 -18.630  86.592  1.00 98.07           H  
ATOM    556  HB2 GLU A  37       2.773 -16.957  86.222  1.00 98.07           H  
ATOM    557  HG3 GLU A  37       2.687 -17.212  88.640  1.00 98.07           H  
ATOM    558  HG2 GLU A  37       4.283 -16.698  88.183  1.00 98.07           H  
ATOM    559  N   VAL A  38       4.143 -18.123  83.340  1.00 98.58           N  
ATOM    560  CA  VAL A  38       4.060 -18.657  81.980  1.00 98.58           C  
ATOM    561  C   VAL A  38       5.311 -19.487  81.619  1.00 98.58           C  
ATOM    562  O   VAL A  38       5.152 -20.615  81.158  1.00 98.58           O  
ATOM    563  CB  VAL A  38       3.843 -17.523  80.936  1.00 98.58           C  
ATOM    564  CG1 VAL A  38       4.057 -17.924  79.464  1.00 98.58           C  
ATOM    565  CG2 VAL A  38       2.448 -16.893  81.088  1.00 98.58           C  
ATOM    566  H   VAL A  38       4.355 -17.139  83.419  1.00 98.58           H  
ATOM    567  HA  VAL A  38       3.197 -19.325  81.937  1.00 98.58           H  
ATOM    568  HB  VAL A  38       4.559 -16.730  81.143  1.00 98.58           H  
ATOM    569 HG11 VAL A  38       3.782 -17.095  78.817  1.00 98.58           H  
ATOM    570 HG12 VAL A  38       5.097 -18.163  79.241  1.00 98.58           H  
ATOM    571 HG13 VAL A  38       3.441 -18.779  79.187  1.00 98.58           H  
ATOM    572 HG21 VAL A  38       2.325 -16.043  80.416  1.00 98.58           H  
ATOM    573 HG22 VAL A  38       1.662 -17.613  80.859  1.00 98.58           H  
ATOM    574 HG23 VAL A  38       2.276 -16.530  82.100  1.00 98.58           H  
ATOM    575  N   LEU A  39       6.516 -18.947  81.880  1.00 98.11           N  
ATOM    576  CA  LEU A  39       7.805 -19.623  81.661  1.00 98.11           C  
ATOM    577  C   LEU A  39       8.000 -20.868  82.546  1.00 98.11           C  
ATOM    578  O   LEU A  39       8.546 -21.865  82.073  1.00 98.11           O  
ATOM    579  CB  LEU A  39       8.964 -18.629  81.899  1.00 98.11           C  
ATOM    580  CG  LEU A  39       9.042 -17.481  80.875  1.00 98.11           C  
ATOM    581  CD1 LEU A  39      10.023 -16.388  81.330  1.00 98.11           C  
ATOM    582  CD2 LEU A  39       9.342 -17.970  79.447  1.00 98.11           C  
ATOM    583  H   LEU A  39       6.566 -18.014  82.265  1.00 98.11           H  
ATOM    584  HA  LEU A  39       7.830 -19.962  80.626  1.00 98.11           H  
ATOM    585  HB3 LEU A  39       9.914 -19.164  81.890  1.00 98.11           H  
ATOM    586  HB2 LEU A  39       8.874 -18.216  82.904  1.00 98.11           H  
ATOM    587  HG  LEU A  39       8.062 -17.011  80.856  1.00 98.11           H  
ATOM    588 HD11 LEU A  39       9.722 -15.423  80.926  1.00 98.11           H  
ATOM    589 HD12 LEU A  39      10.057 -16.291  82.415  1.00 98.11           H  
ATOM    590 HD13 LEU A  39      11.039 -16.588  80.993  1.00 98.11           H  
ATOM    591 HD21 LEU A  39      10.132 -17.392  78.967  1.00 98.11           H  
ATOM    592 HD22 LEU A  39       9.646 -19.017  79.430  1.00 98.11           H  
ATOM    593 HD23 LEU A  39       8.456 -17.885  78.820  1.00 98.11           H  
ATOM    594  N   ARG A  40       7.530 -20.785  83.802  1.00 95.38           N  
ATOM    595  CA  ARG A  40       7.563 -21.849  84.803  1.00 95.38           C  
ATOM    596  C   ARG A  40       6.579 -22.996  84.496  1.00 95.38           C  
ATOM    597  O   ARG A  40       6.847 -24.132  84.888  1.00 95.38           O  
ATOM    598  CB  ARG A  40       7.320 -21.215  86.188  1.00 95.38           C  
ATOM    599  CG  ARG A  40       7.501 -22.161  87.386  1.00 95.38           C  
ATOM    600  CD  ARG A  40       7.316 -21.430  88.724  1.00 95.38           C  
ATOM    601  NE  ARG A  40       7.342 -22.363  89.864  1.00 95.38           N  
ATOM    602  CZ  ARG A  40       6.806 -22.184  91.087  1.00 95.38           C  
ATOM    603  NH1 ARG A  40       6.117 -21.081  91.420  1.00 95.38           N  
ATOM    604  NH2 ARG A  40       6.967 -23.144  92.006  1.00 95.38           N1+
ATOM    605  H   ARG A  40       7.124 -19.909  84.109  1.00 95.38           H  
ATOM    606  HA  ARG A  40       8.572 -22.264  84.796  1.00 95.38           H  
ATOM    607  HB3 ARG A  40       6.311 -20.804  86.217  1.00 95.38           H  
ATOM    608  HB2 ARG A  40       7.997 -20.368  86.317  1.00 95.38           H  
ATOM    609  HG3 ARG A  40       8.530 -22.520  87.332  1.00 95.38           H  
ATOM    610  HG2 ARG A  40       6.864 -23.044  87.332  1.00 95.38           H  
ATOM    611  HD3 ARG A  40       6.444 -20.778  88.704  1.00 95.38           H  
ATOM    612  HD2 ARG A  40       8.179 -20.783  88.882  1.00 95.38           H  
ATOM    613  HE  ARG A  40       7.839 -23.225  89.694  1.00 95.38           H  
ATOM    614 HH12 ARG A  40       5.728 -20.971  92.344  1.00 95.38           H  
ATOM    615 HH11 ARG A  40       5.938 -20.360  90.729  1.00 95.38           H  
ATOM    616 HH22 ARG A  40       6.575 -23.036  92.930  1.00 95.38           H  
ATOM    617 HH21 ARG A  40       7.480 -23.985  91.785  1.00 95.38           H  
ATOM    618  N   ALA A  41       5.488 -22.693  83.770  1.00 96.97           N  
ATOM    619  CA  ALA A  41       4.535 -23.672  83.243  1.00 96.97           C  
ATOM    620  C   ALA A  41       5.015 -24.367  81.951  1.00 96.97           C  
ATOM    621  O   ALA A  41       4.361 -25.315  81.518  1.00 96.97           O  
ATOM    622  CB  ALA A  41       3.184 -22.976  83.018  1.00 96.97           C  
ATOM    623  H   ALA A  41       5.322 -21.732  83.504  1.00 96.97           H  
ATOM    624  HA  ALA A  41       4.385 -24.453  83.992  1.00 96.97           H  
ATOM    625  HB1 ALA A  41       2.435 -23.671  82.636  1.00 96.97           H  
ATOM    626  HB2 ALA A  41       2.796 -22.568  83.952  1.00 96.97           H  
ATOM    627  HB3 ALA A  41       3.265 -22.155  82.306  1.00 96.97           H  
ATOM    628  N   GLY A  42       6.133 -23.903  81.364  1.00 96.91           N  
ATOM    629  CA  GLY A  42       6.696 -24.434  80.123  1.00 96.91           C  
ATOM    630  C   GLY A  42       6.184 -23.682  78.882  1.00 96.91           C  
ATOM    631  O   GLY A  42       6.480 -24.109  77.767  1.00 96.91           O  
ATOM    632  H   GLY A  42       6.620 -23.123  81.786  1.00 96.91           H  
ATOM    633  HA3 GLY A  42       6.492 -25.501  80.017  1.00 96.91           H  
ATOM    634  HA2 GLY A  42       7.778 -24.322  80.166  1.00 96.91           H  
ATOM    635  N   GLY A  43       5.445 -22.572  79.061  1.00 98.47           N  
ATOM    636  CA  GLY A  43       5.000 -21.670  78.000  1.00 98.47           C  
ATOM    637  C   GLY A  43       6.183 -20.851  77.463  1.00 98.47           C  
ATOM    638  O   GLY A  43       7.201 -20.682  78.139  1.00 98.47           O  
ATOM    639  H   GLY A  43       5.254 -22.265  80.006  1.00 98.47           H  
ATOM    640  HA3 GLY A  43       4.249 -20.990  78.401  1.00 98.47           H  
ATOM    641  HA2 GLY A  43       4.530 -22.236  77.194  1.00 98.47           H  
ATOM    642  N   SER A  44       6.036 -20.349  76.228  1.00 98.84           N  
ATOM    643  CA  SER A  44       7.101 -19.666  75.494  1.00 98.84           C  
ATOM    644  C   SER A  44       7.420 -18.258  76.030  1.00 98.84           C  
ATOM    645  O   SER A  44       6.604 -17.651  76.725  1.00 98.84           O  
ATOM    646  CB  SER A  44       6.763 -19.669  73.985  1.00 98.84           C  
ATOM    647  OG  SER A  44       5.787 -18.710  73.633  1.00 98.84           O  
ATOM    648  H   SER A  44       5.161 -20.473  75.737  1.00 98.84           H  
ATOM    649  HA  SER A  44       7.992 -20.279  75.628  1.00 98.84           H  
ATOM    650  HB3 SER A  44       6.430 -20.657  73.665  1.00 98.84           H  
ATOM    651  HB2 SER A  44       7.662 -19.449  73.407  1.00 98.84           H  
ATOM    652  HG  SER A  44       4.927 -19.016  73.939  1.00 98.84           H  
ATOM    653  N   ALA A  45       8.606 -17.758  75.644  1.00 98.93           N  
ATOM    654  CA  ALA A  45       9.073 -16.392  75.884  1.00 98.93           C  
ATOM    655  C   ALA A  45       8.167 -15.334  75.237  1.00 98.93           C  
ATOM    656  O   ALA A  45       7.994 -14.261  75.807  1.00 98.93           O  
ATOM    657  CB  ALA A  45      10.509 -16.256  75.356  1.00 98.93           C  
ATOM    658  H   ALA A  45       9.225 -18.345  75.097  1.00 98.93           H  
ATOM    659  HA  ALA A  45       9.084 -16.219  76.960  1.00 98.93           H  
ATOM    660  HB1 ALA A  45      10.873 -15.234  75.449  1.00 98.93           H  
ATOM    661  HB2 ALA A  45      11.191 -16.898  75.912  1.00 98.93           H  
ATOM    662  HB3 ALA A  45      10.581 -16.533  74.303  1.00 98.93           H  
ATOM    663  N   LEU A  46       7.589 -15.683  74.077  1.00 98.94           N  
ATOM    664  CA  LEU A  46       6.640 -14.888  73.303  1.00 98.94           C  
ATOM    665  C   LEU A  46       5.314 -14.660  74.056  1.00 98.94           C  
ATOM    666  O   LEU A  46       4.805 -13.540  74.061  1.00 98.94           O  
ATOM    667  CB  LEU A  46       6.435 -15.617  71.959  1.00 98.94           C  
ATOM    668  CG  LEU A  46       5.807 -14.779  70.833  1.00 98.94           C  
ATOM    669  CD1 LEU A  46       6.708 -13.591  70.447  1.00 98.94           C  
ATOM    670  CD2 LEU A  46       5.486 -15.690  69.629  1.00 98.94           C  
ATOM    671  H   LEU A  46       7.787 -16.600  73.701  1.00 98.94           H  
ATOM    672  HA  LEU A  46       7.102 -13.919  73.123  1.00 98.94           H  
ATOM    673  HB3 LEU A  46       5.824 -16.504  72.130  1.00 98.94           H  
ATOM    674  HB2 LEU A  46       7.396 -15.991  71.599  1.00 98.94           H  
ATOM    675  HG  LEU A  46       4.861 -14.371  71.187  1.00 98.94           H  
ATOM    676 HD11 LEU A  46       6.593 -13.296  69.405  1.00 98.94           H  
ATOM    677 HD12 LEU A  46       6.475 -12.721  71.058  1.00 98.94           H  
ATOM    678 HD13 LEU A  46       7.762 -13.818  70.608  1.00 98.94           H  
ATOM    679 HD21 LEU A  46       4.427 -15.649  69.379  1.00 98.94           H  
ATOM    680 HD22 LEU A  46       6.041 -15.413  68.736  1.00 98.94           H  
ATOM    681 HD23 LEU A  46       5.722 -16.736  69.825  1.00 98.94           H  
ATOM    682  N   ASP A  47       4.815 -15.719  74.718  1.00 98.95           N  
ATOM    683  CA  ASP A  47       3.662 -15.691  75.627  1.00 98.95           C  
ATOM    684  C   ASP A  47       3.946 -14.872  76.898  1.00 98.95           C  
ATOM    685  O   ASP A  47       3.059 -14.158  77.362  1.00 98.95           O  
ATOM    686  CB  ASP A  47       3.192 -17.114  76.035  1.00 98.95           C  
ATOM    687  CG  ASP A  47       2.882 -18.097  74.895  1.00 98.95           C  
ATOM    688  OD1 ASP A  47       2.451 -17.645  73.812  1.00 98.95           O  
ATOM    689  OD2 ASP A  47       2.980 -19.316  75.162  1.00 98.95           O1-
ATOM    690  H   ASP A  47       5.296 -16.605  74.650  1.00 98.95           H  
ATOM    691  HA  ASP A  47       2.841 -15.195  75.107  1.00 98.95           H  
ATOM    692  HB3 ASP A  47       2.301 -17.046  76.660  1.00 98.95           H  
ATOM    693  HB2 ASP A  47       3.973 -17.579  76.637  1.00 98.95           H  
ATOM    694  N   ALA A  48       5.174 -14.998  77.433  1.00 98.97           N  
ATOM    695  CA  ALA A  48       5.627 -14.363  78.668  1.00 98.97           C  
ATOM    696  C   ALA A  48       5.747 -12.834  78.574  1.00 98.97           C  
ATOM    697  O   ALA A  48       5.283 -12.152  79.489  1.00 98.97           O  
ATOM    698  CB  ALA A  48       6.959 -14.992  79.089  1.00 98.97           C  
ATOM    699  H   ALA A  48       5.835 -15.622  76.990  1.00 98.97           H  
ATOM    700  HA  ALA A  48       4.892 -14.593  79.442  1.00 98.97           H  
ATOM    701  HB1 ALA A  48       7.310 -14.585  80.036  1.00 98.97           H  
ATOM    702  HB2 ALA A  48       6.846 -16.069  79.208  1.00 98.97           H  
ATOM    703  HB3 ALA A  48       7.744 -14.819  78.355  1.00 98.97           H  
ATOM    704  N   VAL A  49       6.328 -12.324  77.471  1.00 98.98           N  
ATOM    705  CA  VAL A  49       6.440 -10.885  77.209  1.00 98.98           C  
ATOM    706  C   VAL A  49       5.092 -10.223  76.865  1.00 98.98           C  
ATOM    707  O   VAL A  49       4.920  -9.052  77.199  1.00 98.98           O  
ATOM    708  CB  VAL A  49       7.453 -10.534  76.082  1.00 98.98           C  
ATOM    709  CG1 VAL A  49       8.883 -10.912  76.474  1.00 98.98           C  
ATOM    710  CG2 VAL A  49       7.104 -11.081  74.684  1.00 98.98           C  
ATOM    711  H   VAL A  49       6.703 -12.944  76.765  1.00 98.98           H  
ATOM    712  HA  VAL A  49       6.797 -10.417  78.129  1.00 98.98           H  
ATOM    713  HB  VAL A  49       7.468  -9.448  75.993  1.00 98.98           H  
ATOM    714 HG11 VAL A  49       9.595 -10.538  75.741  1.00 98.98           H  
ATOM    715 HG12 VAL A  49       9.152 -10.493  77.443  1.00 98.98           H  
ATOM    716 HG13 VAL A  49       9.005 -11.990  76.529  1.00 98.98           H  
ATOM    717 HG21 VAL A  49       7.858 -10.794  73.951  1.00 98.98           H  
ATOM    718 HG22 VAL A  49       7.052 -12.165  74.688  1.00 98.98           H  
ATOM    719 HG23 VAL A  49       6.148 -10.710  74.320  1.00 98.98           H  
ATOM    720  N   GLU A  50       4.153 -10.979  76.263  1.00 98.97           N  
ATOM    721  CA  GLU A  50       2.782 -10.523  76.032  1.00 98.97           C  
ATOM    722  C   GLU A  50       2.040 -10.360  77.369  1.00 98.97           C  
ATOM    723  O   GLU A  50       1.552  -9.268  77.639  1.00 98.97           O  
ATOM    724  CB  GLU A  50       2.030 -11.481  75.082  1.00 98.97           C  
ATOM    725  CG  GLU A  50       0.652 -10.926  74.630  1.00 98.97           C  
ATOM    726  CD  GLU A  50      -0.307 -11.928  73.971  1.00 98.97           C  
ATOM    727  OE1 GLU A  50      -1.414 -11.476  73.605  1.00 98.97           O  
ATOM    728  OE2 GLU A  50       0.045 -13.121  73.850  1.00 98.97           O1-
ATOM    729  H   GLU A  50       4.361 -11.935  76.007  1.00 98.97           H  
ATOM    730  HA  GLU A  50       2.836  -9.546  75.546  1.00 98.97           H  
ATOM    731  HB3 GLU A  50       1.907 -12.445  75.579  1.00 98.97           H  
ATOM    732  HB2 GLU A  50       2.640 -11.682  74.202  1.00 98.97           H  
ATOM    733  HG3 GLU A  50       0.820 -10.107  73.930  1.00 98.97           H  
ATOM    734  HG2 GLU A  50       0.117 -10.495  75.476  1.00 98.97           H  
ATOM    735  N   THR A  51       2.010 -11.431  78.184  1.00 98.96           N  
ATOM    736  CA  THR A  51       1.349 -11.498  79.494  1.00 98.96           C  
ATOM    737  C   THR A  51       1.837 -10.424  80.490  1.00 98.96           C  
ATOM    738  O   THR A  51       1.012  -9.859  81.210  1.00 98.96           O  
ATOM    739  CB  THR A  51       1.545 -12.898  80.143  1.00 98.96           C  
ATOM    740  CG2 THR A  51       0.990 -13.074  81.569  1.00 98.96           C  
ATOM    741  OG1 THR A  51       0.925 -13.872  79.328  1.00 98.96           O  
ATOM    742  H   THR A  51       2.463 -12.283  77.880  1.00 98.96           H  
ATOM    743  HA  THR A  51       0.282 -11.333  79.327  1.00 98.96           H  
ATOM    744  HB  THR A  51       2.610 -13.136  80.163  1.00 98.96           H  
ATOM    745 HG21 THR A  51       1.073 -14.111  81.896  1.00 98.96           H  
ATOM    746 HG22 THR A  51       1.540 -12.472  82.292  1.00 98.96           H  
ATOM    747 HG23 THR A  51      -0.061 -12.790  81.625  1.00 98.96           H  
ATOM    748  HG1 THR A  51       1.432 -13.959  78.514  1.00 98.96           H  
ATOM    749  N   ALA A  52       3.149 -10.130  80.468  1.00 98.97           N  
ATOM    750  CA  ALA A  52       3.767  -9.054  81.237  1.00 98.97           C  
ATOM    751  C   ALA A  52       3.281  -7.663  80.801  1.00 98.97           C  
ATOM    752  O   ALA A  52       2.804  -6.910  81.648  1.00 98.97           O  
ATOM    753  CB  ALA A  52       5.296  -9.170  81.145  1.00 98.97           C  
ATOM    754  H   ALA A  52       3.764 -10.647  79.855  1.00 98.97           H  
ATOM    755  HA  ALA A  52       3.475  -9.188  82.280  1.00 98.97           H  
ATOM    756  HB1 ALA A  52       5.786  -8.369  81.700  1.00 98.97           H  
ATOM    757  HB2 ALA A  52       5.639 -10.115  81.567  1.00 98.97           H  
ATOM    758  HB3 ALA A  52       5.643  -9.123  80.112  1.00 98.97           H  
ATOM    759  N   VAL A  53       3.372  -7.366  79.492  1.00 98.97           N  
ATOM    760  CA  VAL A  53       2.961  -6.086  78.909  1.00 98.97           C  
ATOM    761  C   VAL A  53       1.438  -5.830  78.965  1.00 98.97           C  
ATOM    762  O   VAL A  53       1.054  -4.671  79.097  1.00 98.97           O  
ATOM    763  CB  VAL A  53       3.519  -5.910  77.464  1.00 98.97           C  
ATOM    764  CG1 VAL A  53       2.949  -4.720  76.663  1.00 98.97           C  
ATOM    765  CG2 VAL A  53       5.052  -5.772  77.504  1.00 98.97           C  
ATOM    766  H   VAL A  53       3.754  -8.046  78.848  1.00 98.97           H  
ATOM    767  HA  VAL A  53       3.415  -5.309  79.523  1.00 98.97           H  
ATOM    768  HB  VAL A  53       3.285  -6.815  76.902  1.00 98.97           H  
ATOM    769 HG11 VAL A  53       3.442  -4.621  75.696  1.00 98.97           H  
ATOM    770 HG12 VAL A  53       1.886  -4.830  76.466  1.00 98.97           H  
ATOM    771 HG13 VAL A  53       3.084  -3.782  77.196  1.00 98.97           H  
ATOM    772 HG21 VAL A  53       5.471  -5.683  76.501  1.00 98.97           H  
ATOM    773 HG22 VAL A  53       5.343  -4.886  78.067  1.00 98.97           H  
ATOM    774 HG23 VAL A  53       5.527  -6.628  77.980  1.00 98.97           H  
ATOM    775  N   ARG A  54       0.604  -6.887  78.949  1.00 98.93           N  
ATOM    776  CA  ARG A  54      -0.846  -6.793  79.160  1.00 98.93           C  
ATOM    777  C   ARG A  54      -1.226  -6.270  80.552  1.00 98.93           C  
ATOM    778  O   ARG A  54      -2.137  -5.450  80.633  1.00 98.93           O  
ATOM    779  CB  ARG A  54      -1.547  -8.138  78.902  1.00 98.93           C  
ATOM    780  CG  ARG A  54      -1.635  -8.528  77.415  1.00 98.93           C  
ATOM    781  CD  ARG A  54      -2.488  -9.784  77.172  1.00 98.93           C  
ATOM    782  NE  ARG A  54      -3.928  -9.509  77.334  1.00 98.93           N  
ATOM    783  CZ  ARG A  54      -4.960 -10.321  77.045  1.00 98.93           C  
ATOM    784  NH1 ARG A  54      -4.779 -11.562  76.568  1.00 98.93           N  
ATOM    785  NH2 ARG A  54      -6.205  -9.867  77.238  1.00 98.93           N1+
ATOM    786  H   ARG A  54       0.981  -7.817  78.814  1.00 98.93           H  
ATOM    787  HA  ARG A  54      -1.240  -6.073  78.449  1.00 98.93           H  
ATOM    788  HB3 ARG A  54      -2.565  -8.078  79.291  1.00 98.93           H  
ATOM    789  HB2 ARG A  54      -1.057  -8.929  79.471  1.00 98.93           H  
ATOM    790  HG3 ARG A  54      -0.670  -8.615  76.926  1.00 98.93           H  
ATOM    791  HG2 ARG A  54      -2.116  -7.688  76.912  1.00 98.93           H  
ATOM    792  HD3 ARG A  54      -2.263 -10.503  77.961  1.00 98.93           H  
ATOM    793  HD2 ARG A  54      -2.232 -10.279  76.237  1.00 98.93           H  
ATOM    794  HE  ARG A  54      -4.147  -8.586  77.683  1.00 98.93           H  
ATOM    795 HH12 ARG A  54      -5.567 -12.156  76.356  1.00 98.93           H  
ATOM    796 HH11 ARG A  54      -3.843 -11.902  76.400  1.00 98.93           H  
ATOM    797 HH22 ARG A  54      -7.003 -10.450  77.038  1.00 98.93           H  
ATOM    798 HH21 ARG A  54      -6.353  -8.921  77.565  1.00 98.93           H  
ATOM    799  N   LEU A  55      -0.525  -6.710  81.610  1.00 98.91           N  
ATOM    800  CA  LEU A  55      -0.764  -6.223  82.972  1.00 98.91           C  
ATOM    801  C   LEU A  55      -0.246  -4.795  83.203  1.00 98.91           C  
ATOM    802  O   LEU A  55      -0.826  -4.089  84.025  1.00 98.91           O  
ATOM    803  CB  LEU A  55      -0.174  -7.210  83.999  1.00 98.91           C  
ATOM    804  CG  LEU A  55      -0.981  -8.520  84.116  1.00 98.91           C  
ATOM    805  CD1 LEU A  55      -0.268  -9.522  85.035  1.00 98.91           C  
ATOM    806  CD2 LEU A  55      -2.442  -8.293  84.561  1.00 98.91           C  
ATOM    807  H   LEU A  55       0.219  -7.382  81.486  1.00 98.91           H  
ATOM    808  HA  LEU A  55      -1.843  -6.167  83.121  1.00 98.91           H  
ATOM    809  HB3 LEU A  55      -0.136  -6.743  84.985  1.00 98.91           H  
ATOM    810  HB2 LEU A  55       0.862  -7.427  83.732  1.00 98.91           H  
ATOM    811  HG  LEU A  55      -1.007  -8.975  83.125  1.00 98.91           H  
ATOM    812 HD11 LEU A  55      -0.318 -10.518  84.597  1.00 98.91           H  
ATOM    813 HD12 LEU A  55       0.784  -9.274  85.180  1.00 98.91           H  
ATOM    814 HD13 LEU A  55      -0.719  -9.577  86.026  1.00 98.91           H  
ATOM    815 HD21 LEU A  55      -2.778  -9.035  85.286  1.00 98.91           H  
ATOM    816 HD22 LEU A  55      -2.584  -7.313  85.017  1.00 98.91           H  
ATOM    817 HD23 LEU A  55      -3.117  -8.357  83.706  1.00 98.91           H  
ATOM    818  N   LEU A  56       0.782  -4.377  82.447  1.00 98.81           N  
ATOM    819  CA  LEU A  56       1.280  -3.002  82.414  1.00 98.81           C  
ATOM    820  C   LEU A  56       0.308  -2.050  81.680  1.00 98.81           C  
ATOM    821  O   LEU A  56       0.195  -0.892  82.077  1.00 98.81           O  
ATOM    822  CB  LEU A  56       2.671  -2.989  81.748  1.00 98.81           C  
ATOM    823  CG  LEU A  56       3.781  -3.755  82.501  1.00 98.81           C  
ATOM    824  CD1 LEU A  56       4.991  -4.050  81.591  1.00 98.81           C  
ATOM    825  CD2 LEU A  56       4.211  -3.041  83.794  1.00 98.81           C  
ATOM    826  H   LEU A  56       1.210  -5.022  81.797  1.00 98.81           H  
ATOM    827  HA  LEU A  56       1.381  -2.644  83.441  1.00 98.81           H  
ATOM    828  HB3 LEU A  56       2.992  -1.960  81.632  1.00 98.81           H  
ATOM    829  HB2 LEU A  56       2.573  -3.389  80.741  1.00 98.81           H  
ATOM    830  HG  LEU A  56       3.377  -4.722  82.786  1.00 98.81           H  
ATOM    831 HD11 LEU A  56       5.262  -5.105  81.632  1.00 98.81           H  
ATOM    832 HD12 LEU A  56       4.799  -3.811  80.546  1.00 98.81           H  
ATOM    833 HD13 LEU A  56       5.868  -3.472  81.880  1.00 98.81           H  
ATOM    834 HD21 LEU A  56       5.246  -3.256  84.060  1.00 98.81           H  
ATOM    835 HD22 LEU A  56       4.122  -1.960  83.698  1.00 98.81           H  
ATOM    836 HD23 LEU A  56       3.592  -3.355  84.634  1.00 98.81           H  
ATOM    837  N   GLU A  57      -0.390  -2.561  80.649  1.00 98.70           N  
ATOM    838  CA  GLU A  57      -1.444  -1.871  79.900  1.00 98.70           C  
ATOM    839  C   GLU A  57      -2.747  -1.702  80.699  1.00 98.70           C  
ATOM    840  O   GLU A  57      -3.353  -0.635  80.633  1.00 98.70           O  
ATOM    841  CB  GLU A  57      -1.726  -2.636  78.593  1.00 98.70           C  
ATOM    842  CG  GLU A  57      -0.659  -2.424  77.498  1.00 98.70           C  
ATOM    843  CD  GLU A  57      -0.740  -3.410  76.321  1.00 98.70           C  
ATOM    844  OE1 GLU A  57      -0.148  -3.086  75.273  1.00 98.70           O  
ATOM    845  OE2 GLU A  57      -1.384  -4.471  76.448  1.00 98.70           O1-
ATOM    846  H   GLU A  57      -0.208  -3.513  80.362  1.00 98.70           H  
ATOM    847  HA  GLU A  57      -1.081  -0.876  79.647  1.00 98.70           H  
ATOM    848  HB3 GLU A  57      -2.707  -2.377  78.190  1.00 98.70           H  
ATOM    849  HB2 GLU A  57      -1.794  -3.693  78.843  1.00 98.70           H  
ATOM    850  HG3 GLU A  57       0.342  -2.491  77.924  1.00 98.70           H  
ATOM    851  HG2 GLU A  57      -0.751  -1.408  77.112  1.00 98.70           H  
ATOM    852  N   ASP A  58      -3.160  -2.752  81.428  1.00 98.37           N  
ATOM    853  CA  ASP A  58      -4.375  -2.763  82.254  1.00 98.37           C  
ATOM    854  C   ASP A  58      -4.237  -1.930  83.542  1.00 98.37           C  
ATOM    855  O   ASP A  58      -5.252  -1.439  84.037  1.00 98.37           O  
ATOM    856  CB  ASP A  58      -4.854  -4.200  82.596  1.00 98.37           C  
ATOM    857  CG  ASP A  58      -5.191  -5.113  81.400  1.00 98.37           C  
ATOM    858  OD1 ASP A  58      -5.530  -4.591  80.314  1.00 98.37           O  
ATOM    859  OD2 ASP A  58      -5.232  -6.342  81.630  1.00 98.37           O1-
ATOM    860  H   ASP A  58      -2.633  -3.614  81.399  1.00 98.37           H  
ATOM    861  HA  ASP A  58      -5.165  -2.281  81.674  1.00 98.37           H  
ATOM    862  HB3 ASP A  58      -5.743  -4.152  83.226  1.00 98.37           H  
ATOM    863  HB2 ASP A  58      -4.078  -4.697  83.183  1.00 98.37           H  
ATOM    864  N   ASP A  59      -3.002  -1.775  84.050  1.00 97.84           N  
ATOM    865  CA  ASP A  59      -2.673  -0.994  85.242  1.00 97.84           C  
ATOM    866  C   ASP A  59      -2.584   0.504  84.852  1.00 97.84           C  
ATOM    867  O   ASP A  59      -1.702   0.849  84.062  1.00 97.84           O  
ATOM    868  CB  ASP A  59      -1.349  -1.525  85.855  1.00 97.84           C  
ATOM    869  CG  ASP A  59      -0.864  -0.913  87.184  1.00 97.84           C  
ATOM    870  OD1 ASP A  59      -1.605  -0.128  87.816  1.00 97.84           O  
ATOM    871  OD2 ASP A  59       0.242  -1.317  87.604  1.00 97.84           O1-
ATOM    872  H   ASP A  59      -2.219  -2.208  83.579  1.00 97.84           H  
ATOM    873  HA  ASP A  59      -3.457  -1.190  85.969  1.00 97.84           H  
ATOM    874  HB3 ASP A  59      -0.548  -1.459  85.117  1.00 97.84           H  
ATOM    875  HB2 ASP A  59      -1.473  -2.593  86.039  1.00 97.84           H  
ATOM    876  N   PRO A  60      -3.473   1.369  85.404  1.00 96.64           N  
ATOM    877  CA  PRO A  60      -3.492   2.811  85.080  1.00 96.64           C  
ATOM    878  C   PRO A  60      -2.306   3.642  85.614  1.00 96.64           C  
ATOM    879  O   PRO A  60      -2.256   4.838  85.327  1.00 96.64           O  
ATOM    880  CB  PRO A  60      -4.830   3.291  85.659  1.00 96.64           C  
ATOM    881  CG  PRO A  60      -5.056   2.389  86.857  1.00 96.64           C  
ATOM    882  CD  PRO A  60      -4.536   1.046  86.363  1.00 96.64           C  
ATOM    883  HA  PRO A  60      -3.507   2.941  84.000  1.00 96.64           H  
ATOM    884  HB3 PRO A  60      -5.616   3.127  84.921  1.00 96.64           H  
ATOM    885  HB2 PRO A  60      -4.849   4.348  85.927  1.00 96.64           H  
ATOM    886  HG3 PRO A  60      -6.092   2.357  87.194  1.00 96.64           H  
ATOM    887  HG2 PRO A  60      -4.443   2.734  87.691  1.00 96.64           H  
ATOM    888  HD2 PRO A  60      -4.199   0.444  87.207  1.00 96.64           H  
ATOM    889  HD3 PRO A  60      -5.326   0.502  85.845  1.00 96.64           H  
ATOM    890  N   THR A  61      -1.373   3.009  86.348  1.00 95.58           N  
ATOM    891  CA  THR A  61      -0.113   3.597  86.811  1.00 95.58           C  
ATOM    892  C   THR A  61       0.826   4.009  85.657  1.00 95.58           C  
ATOM    893  O   THR A  61       1.568   4.978  85.818  1.00 95.58           O  
ATOM    894  CB  THR A  61       0.666   2.592  87.706  1.00 95.58           C  
ATOM    895  CG2 THR A  61       2.064   3.028  88.175  1.00 95.58           C  
ATOM    896  OG1 THR A  61      -0.095   2.308  88.864  1.00 95.58           O  
ATOM    897  H   THR A  61      -1.495   2.027  86.553  1.00 95.58           H  
ATOM    898  HA  THR A  61      -0.351   4.487  87.396  1.00 95.58           H  
ATOM    899  HB  THR A  61       0.779   1.652  87.165  1.00 95.58           H  
ATOM    900 HG21 THR A  61       2.469   2.295  88.865  1.00 95.58           H  
ATOM    901 HG22 THR A  61       2.776   3.096  87.353  1.00 95.58           H  
ATOM    902 HG23 THR A  61       2.034   3.991  88.687  1.00 95.58           H  
ATOM    903  HG1 THR A  61      -0.779   1.672  88.627  1.00 95.58           H  
ATOM    904  N   PHE A  62       0.792   3.314  84.513  1.00 97.04           N  
ATOM    905  CA  PHE A  62       1.779   3.453  83.442  1.00 97.04           C  
ATOM    906  C   PHE A  62       1.180   4.088  82.182  1.00 97.04           C  
ATOM    907  O   PHE A  62      -0.025   4.017  81.951  1.00 97.04           O  
ATOM    908  CB  PHE A  62       2.275   2.052  83.061  1.00 97.04           C  
ATOM    909  CG  PHE A  62       2.926   1.283  84.193  1.00 97.04           C  
ATOM    910  CD1 PHE A  62       4.145   1.727  84.746  1.00 97.04           C  
ATOM    911  CD2 PHE A  62       2.302   0.128  84.703  1.00 97.04           C  
ATOM    912  CE1 PHE A  62       4.738   1.014  85.803  1.00 97.04           C  
ATOM    913  CE2 PHE A  62       2.900  -0.587  85.755  1.00 97.04           C  
ATOM    914  CZ  PHE A  62       4.119  -0.145  86.303  1.00 97.04           C  
ATOM    915  H   PHE A  62       0.062   2.629  84.361  1.00 97.04           H  
ATOM    916  HA  PHE A  62       2.629   4.057  83.769  1.00 97.04           H  
ATOM    917  HB3 PHE A  62       3.019   2.164  82.276  1.00 97.04           H  
ATOM    918  HB2 PHE A  62       1.462   1.462  82.630  1.00 97.04           H  
ATOM    919  HD1 PHE A  62       4.628   2.620  84.371  1.00 97.04           H  
ATOM    920  HD2 PHE A  62       1.363  -0.212  84.287  1.00 97.04           H  
ATOM    921  HE1 PHE A  62       5.672   1.358  86.224  1.00 97.04           H  
ATOM    922  HE2 PHE A  62       2.419  -1.480  86.123  1.00 97.04           H  
ATOM    923  HZ  PHE A  62       4.587  -0.690  87.106  1.00 97.04           H  
ATOM    924  N   ASP A  63       2.050   4.648  81.328  1.00 96.41           N  
ATOM    925  CA  ASP A  63       1.708   5.136  79.994  1.00 96.41           C  
ATOM    926  C   ASP A  63       1.742   3.950  79.005  1.00 96.41           C  
ATOM    927  O   ASP A  63       2.742   3.718  78.321  1.00 96.41           O  
ATOM    928  CB  ASP A  63       2.716   6.247  79.584  1.00 96.41           C  
ATOM    929  CG  ASP A  63       2.583   6.712  78.129  1.00 96.41           C  
ATOM    930  OD1 ASP A  63       1.445   7.061  77.750  1.00 96.41           O  
ATOM    931  OD2 ASP A  63       3.600   6.661  77.406  1.00 96.41           O1-
ATOM    932  H   ASP A  63       3.028   4.635  81.570  1.00 96.41           H  
ATOM    933  HA  ASP A  63       0.703   5.564  80.001  1.00 96.41           H  
ATOM    934  HB3 ASP A  63       3.739   5.900  79.739  1.00 96.41           H  
ATOM    935  HB2 ASP A  63       2.589   7.116  80.229  1.00 96.41           H  
ATOM    936  N   ALA A  64       0.641   3.202  78.953  1.00 97.91           N  
ATOM    937  CA  ALA A  64       0.308   2.169  77.981  1.00 97.91           C  
ATOM    938  C   ALA A  64      -1.125   1.727  78.279  1.00 97.91           C  
ATOM    939  O   ALA A  64      -1.534   1.753  79.434  1.00 97.91           O  
ATOM    940  CB  ALA A  64       1.273   0.974  78.065  1.00 97.91           C  
ATOM    941  H   ALA A  64      -0.076   3.358  79.657  1.00 97.91           H  
ATOM    942  HA  ALA A  64       0.345   2.611  76.984  1.00 97.91           H  
ATOM    943  HB1 ALA A  64       0.995   0.191  77.361  1.00 97.91           H  
ATOM    944  HB2 ALA A  64       2.296   1.264  77.829  1.00 97.91           H  
ATOM    945  HB3 ALA A  64       1.269   0.538  79.066  1.00 97.91           H  
ATOM    946  N   GLY A  65      -1.880   1.312  77.255  1.00 97.79           N  
ATOM    947  CA  GLY A  65      -3.237   0.761  77.355  1.00 97.79           C  
ATOM    948  C   GLY A  65      -4.198   1.785  77.976  1.00 97.79           C  
ATOM    949  O   GLY A  65      -4.299   2.915  77.498  1.00 97.79           O  
ATOM    950  H   GLY A  65      -1.489   1.377  76.326  1.00 97.79           H  
ATOM    951  HA3 GLY A  65      -3.218  -0.155  77.944  1.00 97.79           H  
ATOM    952  HA2 GLY A  65      -3.590   0.486  76.361  1.00 97.79           H  
ATOM    953  N   ARG A  66      -4.880   1.383  79.060  1.00 96.69           N  
ATOM    954  CA  ARG A  66      -5.581   2.295  79.962  1.00 96.69           C  
ATOM    955  C   ARG A  66      -4.565   2.971  80.899  1.00 96.69           C  
ATOM    956  O   ARG A  66      -3.774   2.274  81.533  1.00 96.69           O  
ATOM    957  CB  ARG A  66      -6.671   1.524  80.734  1.00 96.69           C  
ATOM    958  CG  ARG A  66      -7.512   2.419  81.662  1.00 96.69           C  
ATOM    959  CD  ARG A  66      -8.733   1.695  82.246  1.00 96.69           C  
ATOM    960  NE  ARG A  66      -9.458   2.552  83.199  1.00 96.69           N  
ATOM    961  CZ  ARG A  66      -9.249   2.665  84.524  1.00 96.69           C  
ATOM    962  NH1 ARG A  66      -8.326   1.932  85.166  1.00 96.69           N  
ATOM    963  NH2 ARG A  66      -9.985   3.537  85.224  1.00 96.69           N1+
ATOM    964  H   ARG A  66      -4.719   0.452  79.421  1.00 96.69           H  
ATOM    965  HA  ARG A  66      -6.075   3.059  79.361  1.00 96.69           H  
ATOM    966  HB3 ARG A  66      -6.215   0.724  81.321  1.00 96.69           H  
ATOM    967  HB2 ARG A  66      -7.333   1.035  80.018  1.00 96.69           H  
ATOM    968  HG3 ARG A  66      -7.881   3.238  81.044  1.00 96.69           H  
ATOM    969  HG2 ARG A  66      -6.917   2.886  82.448  1.00 96.69           H  
ATOM    970  HD3 ARG A  66      -8.488   0.706  82.635  1.00 96.69           H  
ATOM    971  HD2 ARG A  66      -9.445   1.529  81.437  1.00 96.69           H  
ATOM    972  HE  ARG A  66     -10.148   3.157  82.774  1.00 96.69           H  
ATOM    973 HH12 ARG A  66      -8.190   2.026  86.162  1.00 96.69           H  
ATOM    974 HH11 ARG A  66      -7.764   1.270  84.650  1.00 96.69           H  
ATOM    975 HH22 ARG A  66      -9.852   3.639  86.219  1.00 96.69           H  
ATOM    976 HH21 ARG A  66     -10.685   4.099  84.761  1.00 96.69           H  
ATOM    977  N   GLY A  67      -4.613   4.310  80.964  1.00 94.37           N  
ATOM    978  CA  GLY A  67      -3.628   5.125  81.677  1.00 94.37           C  
ATOM    979  C   GLY A  67      -2.662   5.820  80.705  1.00 94.37           C  
ATOM    980  O   GLY A  67      -1.761   6.520  81.167  1.00 94.37           O  
ATOM    981  H   GLY A  67      -5.317   4.804  80.431  1.00 94.37           H  
ATOM    982  HA3 GLY A  67      -3.045   4.545  82.393  1.00 94.37           H  
ATOM    983  HA2 GLY A  67      -4.153   5.885  82.248  1.00 94.37           H  
ATOM    984  N   SER A  68      -2.850   5.621  79.390  1.00 96.65           N  
ATOM    985  CA  SER A  68      -2.079   6.224  78.308  1.00 96.65           C  
ATOM    986  C   SER A  68      -2.168   7.758  78.333  1.00 96.65           C  
ATOM    987  O   SER A  68      -3.245   8.325  78.534  1.00 96.65           O  
ATOM    988  CB  SER A  68      -2.594   5.724  76.940  1.00 96.65           C  
ATOM    989  OG  SER A  68      -2.156   4.412  76.648  1.00 96.65           O  
ATOM    990  H   SER A  68      -3.561   4.957  79.126  1.00 96.65           H  
ATOM    991  HA  SER A  68      -1.034   5.933  78.427  1.00 96.65           H  
ATOM    992  HB3 SER A  68      -2.220   6.367  76.140  1.00 96.65           H  
ATOM    993  HB2 SER A  68      -3.682   5.772  76.890  1.00 96.65           H  
ATOM    994  HG  SER A  68      -2.804   3.805  77.014  1.00 96.65           H  
ATOM    995  N   CYS A  69      -1.037   8.415  78.072  1.00 94.24           N  
ATOM    996  CA  CYS A  69      -0.912   9.853  77.896  1.00 94.24           C  
ATOM    997  C   CYS A  69      -1.706  10.327  76.667  1.00 94.24           C  
ATOM    998  O   CYS A  69      -1.693   9.674  75.622  1.00 94.24           O  
ATOM    999  CB  CYS A  69       0.577  10.186  77.712  1.00 94.24           C  
ATOM   1000  SG  CYS A  69       1.432  10.157  79.314  1.00 94.24           S  
ATOM   1001  H   CYS A  69      -0.196   7.867  77.917  1.00 94.24           H  
ATOM   1002  HA  CYS A  69      -1.303  10.353  78.785  1.00 94.24           H  
ATOM   1003  HB3 CYS A  69       0.687  11.183  77.302  1.00 94.24           H  
ATOM   1004  HB2 CYS A  69       1.062   9.515  77.002  1.00 94.24           H  
ATOM   1005  HG  CYS A  69       1.160   8.877  79.595  1.00 94.24           H  
ATOM   1006  N   LEU A  70      -2.410  11.453  76.806  1.00 95.85           N  
ATOM   1007  CA  LEU A  70      -3.300  11.994  75.785  1.00 95.85           C  
ATOM   1008  C   LEU A  70      -2.494  12.848  74.791  1.00 95.85           C  
ATOM   1009  O   LEU A  70      -1.547  13.539  75.178  1.00 95.85           O  
ATOM   1010  CB  LEU A  70      -4.356  12.895  76.472  1.00 95.85           C  
ATOM   1011  CG  LEU A  70      -5.157  12.223  77.617  1.00 95.85           C  
ATOM   1012  CD1 LEU A  70      -6.220  13.167  78.198  1.00 95.85           C  
ATOM   1013  CD2 LEU A  70      -5.808  10.903  77.187  1.00 95.85           C  
ATOM   1014  H   LEU A  70      -2.360  11.951  77.679  1.00 95.85           H  
ATOM   1015  HA  LEU A  70      -3.791  11.180  75.250  1.00 95.85           H  
ATOM   1016  HB3 LEU A  70      -5.050  13.240  75.708  1.00 95.85           H  
ATOM   1017  HB2 LEU A  70      -3.878  13.797  76.859  1.00 95.85           H  
ATOM   1018  HG  LEU A  70      -4.465  11.994  78.427  1.00 95.85           H  
ATOM   1019 HD11 LEU A  70      -6.745  12.703  79.033  1.00 95.85           H  
ATOM   1020 HD12 LEU A  70      -5.770  14.084  78.571  1.00 95.85           H  
ATOM   1021 HD13 LEU A  70      -6.964  13.443  77.452  1.00 95.85           H  
ATOM   1022 HD21 LEU A  70      -6.373  10.458  78.005  1.00 95.85           H  
ATOM   1023 HD22 LEU A  70      -6.490  11.049  76.348  1.00 95.85           H  
ATOM   1024 HD23 LEU A  70      -5.058  10.169  76.894  1.00 95.85           H  
ATOM   1025  N   ASN A  71      -2.884  12.813  73.513  1.00 96.11           N  
ATOM   1026  CA  ASN A  71      -2.386  13.657  72.422  1.00 96.11           C  
ATOM   1027  C   ASN A  71      -2.832  15.130  72.598  1.00 96.11           C  
ATOM   1028  O   ASN A  71      -3.520  15.454  73.565  1.00 96.11           O  
ATOM   1029  CB  ASN A  71      -2.759  13.016  71.051  1.00 96.11           C  
ATOM   1030  CG  ASN A  71      -4.229  13.079  70.610  1.00 96.11           C  
ATOM   1031  ND2 ASN A  71      -4.546  12.443  69.481  1.00 96.11           N  
ATOM   1032  OD1 ASN A  71      -5.072  13.692  71.258  1.00 96.11           O  
ATOM   1033  H   ASN A  71      -3.704  12.258  73.300  1.00 96.11           H  
ATOM   1034  HA  ASN A  71      -1.297  13.693  72.472  1.00 96.11           H  
ATOM   1035  HB3 ASN A  71      -2.442  11.972  71.045  1.00 96.11           H  
ATOM   1036  HB2 ASN A  71      -2.188  13.494  70.258  1.00 96.11           H  
ATOM   1037 HD22 ASN A  71      -5.499  12.451  69.144  1.00 96.11           H  
ATOM   1038 HD21 ASN A  71      -3.848  11.919  68.967  1.00 96.11           H  
ATOM   1039  N   ALA A  72      -2.441  15.999  71.655  1.00 94.91           N  
ATOM   1040  CA  ALA A  72      -2.699  17.442  71.658  1.00 94.91           C  
ATOM   1041  C   ALA A  72      -4.183  17.858  71.699  1.00 94.91           C  
ATOM   1042  O   ALA A  72      -4.457  18.978  72.127  1.00 94.91           O  
ATOM   1043  CB  ALA A  72      -2.005  18.075  70.444  1.00 94.91           C  
ATOM   1044  H   ALA A  72      -1.853  15.665  70.900  1.00 94.91           H  
ATOM   1045  HA  ALA A  72      -2.228  17.837  72.557  1.00 94.91           H  
ATOM   1046  HB1 ALA A  72      -2.109  19.160  70.449  1.00 94.91           H  
ATOM   1047  HB2 ALA A  72      -0.937  17.854  70.438  1.00 94.91           H  
ATOM   1048  HB3 ALA A  72      -2.426  17.706  69.509  1.00 94.91           H  
ATOM   1049  N   VAL A  73      -5.095  16.963  71.282  1.00 96.04           N  
ATOM   1050  CA  VAL A  73      -6.546  17.173  71.260  1.00 96.04           C  
ATOM   1051  C   VAL A  73      -7.302  16.341  72.329  1.00 96.04           C  
ATOM   1052  O   VAL A  73      -8.533  16.357  72.332  1.00 96.04           O  
ATOM   1053  CB  VAL A  73      -7.130  16.892  69.846  1.00 96.04           C  
ATOM   1054  CG1 VAL A  73      -6.592  17.888  68.803  1.00 96.04           C  
ATOM   1055  CG2 VAL A  73      -6.933  15.448  69.357  1.00 96.04           C  
ATOM   1056  H   VAL A  73      -4.783  16.055  70.966  1.00 96.04           H  
ATOM   1057  HA  VAL A  73      -6.767  18.215  71.500  1.00 96.04           H  
ATOM   1058  HB  VAL A  73      -8.207  17.062  69.889  1.00 96.04           H  
ATOM   1059 HG11 VAL A  73      -7.067  17.735  67.834  1.00 96.04           H  
ATOM   1060 HG12 VAL A  73      -6.787  18.917  69.105  1.00 96.04           H  
ATOM   1061 HG13 VAL A  73      -5.516  17.779  68.662  1.00 96.04           H  
ATOM   1062 HG21 VAL A  73      -7.443  15.280  68.409  1.00 96.04           H  
ATOM   1063 HG22 VAL A  73      -5.879  15.223  69.206  1.00 96.04           H  
ATOM   1064 HG23 VAL A  73      -7.323  14.727  70.070  1.00 96.04           H  
ATOM   1065  N   GLY A  74      -6.574  15.692  73.258  1.00 96.00           N  
ATOM   1066  CA  GLY A  74      -7.140  15.085  74.468  1.00 96.00           C  
ATOM   1067  C   GLY A  74      -7.547  13.611  74.298  1.00 96.00           C  
ATOM   1068  O   GLY A  74      -8.265  13.093  75.153  1.00 96.00           O  
ATOM   1069  H   GLY A  74      -5.565  15.709  73.193  1.00 96.00           H  
ATOM   1070  HA3 GLY A  74      -7.999  15.659  74.821  1.00 96.00           H  
ATOM   1071  HA2 GLY A  74      -6.392  15.150  75.257  1.00 96.00           H  
ATOM   1072  N   GLU A  75      -7.111  12.942  73.219  1.00 96.79           N  
ATOM   1073  CA  GLU A  75      -7.469  11.564  72.867  1.00 96.79           C  
ATOM   1074  C   GLU A  75      -6.304  10.604  73.160  1.00 96.79           C  
ATOM   1075  O   GLU A  75      -5.144  10.986  73.000  1.00 96.79           O  
ATOM   1076  CB  GLU A  75      -7.795  11.520  71.360  1.00 96.79           C  
ATOM   1077  CG  GLU A  75      -8.970  12.434  70.933  1.00 96.79           C  
ATOM   1078  CD  GLU A  75      -9.141  12.621  69.415  1.00 96.79           C  
ATOM   1079  OE1 GLU A  75     -10.244  13.070  69.032  1.00 96.79           O  
ATOM   1080  OE2 GLU A  75      -8.196  12.321  68.650  1.00 96.79           O1-
ATOM   1081  H   GLU A  75      -6.505  13.413  72.560  1.00 96.79           H  
ATOM   1082  HA  GLU A  75      -8.348  11.239  73.426  1.00 96.79           H  
ATOM   1083  HB3 GLU A  75      -8.027  10.495  71.067  1.00 96.79           H  
ATOM   1084  HB2 GLU A  75      -6.893  11.782  70.808  1.00 96.79           H  
ATOM   1085  HG3 GLU A  75      -8.854  13.431  71.359  1.00 96.79           H  
ATOM   1086  HG2 GLU A  75      -9.895  12.036  71.353  1.00 96.79           H  
ATOM   1087  N   VAL A  76      -6.633   9.355  73.530  1.00 97.70           N  
ATOM   1088  CA  VAL A  76      -5.663   8.263  73.649  1.00 97.70           C  
ATOM   1089  C   VAL A  76      -5.362   7.669  72.260  1.00 97.70           C  
ATOM   1090  O   VAL A  76      -6.290   7.271  71.556  1.00 97.70           O  
ATOM   1091  CB  VAL A  76      -6.170   7.133  74.598  1.00 97.70           C  
ATOM   1092  CG1 VAL A  76      -5.414   5.791  74.492  1.00 97.70           C  
ATOM   1093  CG2 VAL A  76      -6.137   7.605  76.059  1.00 97.70           C  
ATOM   1094  H   VAL A  76      -7.604   9.102  73.641  1.00 97.70           H  
ATOM   1095  HA  VAL A  76      -4.736   8.662  74.069  1.00 97.70           H  
ATOM   1096  HB  VAL A  76      -7.215   6.927  74.357  1.00 97.70           H  
ATOM   1097 HG11 VAL A  76      -5.705   5.102  75.285  1.00 97.70           H  
ATOM   1098 HG12 VAL A  76      -5.619   5.281  73.551  1.00 97.70           H  
ATOM   1099 HG13 VAL A  76      -4.338   5.941  74.569  1.00 97.70           H  
ATOM   1100 HG21 VAL A  76      -6.545   6.852  76.732  1.00 97.70           H  
ATOM   1101 HG22 VAL A  76      -5.118   7.823  76.384  1.00 97.70           H  
ATOM   1102 HG23 VAL A  76      -6.723   8.511  76.189  1.00 97.70           H  
ATOM   1103  N   GLU A  77      -4.063   7.590  71.940  1.00 98.14           N  
ATOM   1104  CA  GLU A  77      -3.495   6.911  70.778  1.00 98.14           C  
ATOM   1105  C   GLU A  77      -2.322   6.070  71.279  1.00 98.14           C  
ATOM   1106  O   GLU A  77      -1.381   6.628  71.840  1.00 98.14           O  
ATOM   1107  CB  GLU A  77      -3.004   7.944  69.749  1.00 98.14           C  
ATOM   1108  CG  GLU A  77      -4.113   8.479  68.822  1.00 98.14           C  
ATOM   1109  CD  GLU A  77      -3.664   9.593  67.866  1.00 98.14           C  
ATOM   1110  OE1 GLU A  77      -4.407   9.827  66.890  1.00 98.14           O  
ATOM   1111  OE2 GLU A  77      -2.606  10.215  68.116  1.00 98.14           O1-
ATOM   1112  H   GLU A  77      -3.380   7.950  72.592  1.00 98.14           H  
ATOM   1113  HA  GLU A  77      -4.229   6.249  70.315  1.00 98.14           H  
ATOM   1114  HB3 GLU A  77      -2.208   7.520  69.134  1.00 98.14           H  
ATOM   1115  HB2 GLU A  77      -2.555   8.775  70.295  1.00 98.14           H  
ATOM   1116  HG3 GLU A  77      -4.947   8.858  69.415  1.00 98.14           H  
ATOM   1117  HG2 GLU A  77      -4.495   7.652  68.223  1.00 98.14           H  
ATOM   1118  N   MET A  78      -2.405   4.751  71.072  1.00 98.62           N  
ATOM   1119  CA  MET A  78      -1.442   3.778  71.574  1.00 98.62           C  
ATOM   1120  C   MET A  78      -0.632   3.178  70.425  1.00 98.62           C  
ATOM   1121  O   MET A  78      -1.147   3.016  69.317  1.00 98.62           O  
ATOM   1122  CB  MET A  78      -2.185   2.656  72.317  1.00 98.62           C  
ATOM   1123  CG  MET A  78      -3.003   3.130  73.531  1.00 98.62           C  
ATOM   1124  SD  MET A  78      -4.394   2.066  74.006  1.00 98.62           S  
ATOM   1125  CE  MET A  78      -5.434   2.227  72.530  1.00 98.62           C  
ATOM   1126  H   MET A  78      -3.201   4.367  70.576  1.00 98.62           H  
ATOM   1127  HA  MET A  78      -0.757   4.258  72.273  1.00 98.62           H  
ATOM   1128  HB3 MET A  78      -1.442   1.944  72.672  1.00 98.62           H  
ATOM   1129  HB2 MET A  78      -2.813   2.106  71.619  1.00 98.62           H  
ATOM   1130  HG3 MET A  78      -3.409   4.125  73.365  1.00 98.62           H  
ATOM   1131  HG2 MET A  78      -2.337   3.217  74.388  1.00 98.62           H  
ATOM   1132  HE1 MET A  78      -6.422   1.811  72.701  1.00 98.62           H  
ATOM   1133  HE2 MET A  78      -5.550   3.275  72.262  1.00 98.62           H  
ATOM   1134  HE3 MET A  78      -5.001   1.691  71.688  1.00 98.62           H  
ATOM   1135  N   ASP A  79       0.619   2.820  70.724  1.00 98.90           N  
ATOM   1136  CA  ASP A  79       1.544   2.134  69.830  1.00 98.90           C  
ATOM   1137  C   ASP A  79       2.119   0.915  70.559  1.00 98.90           C  
ATOM   1138  O   ASP A  79       2.306   0.967  71.776  1.00 98.90           O  
ATOM   1139  CB  ASP A  79       2.675   3.051  69.294  1.00 98.90           C  
ATOM   1140  CG  ASP A  79       2.352   4.495  68.886  1.00 98.90           C  
ATOM   1141  OD1 ASP A  79       1.270   4.728  68.306  1.00 98.90           O  
ATOM   1142  OD2 ASP A  79       3.235   5.353  69.116  1.00 98.90           O1-
ATOM   1143  H   ASP A  79       0.920   2.918  71.691  1.00 98.90           H  
ATOM   1144  HA  ASP A  79       0.975   1.745  68.990  1.00 98.90           H  
ATOM   1145  HB3 ASP A  79       3.087   2.554  68.425  1.00 98.90           H  
ATOM   1146  HB2 ASP A  79       3.480   3.098  70.024  1.00 98.90           H  
ATOM   1147  N   ALA A  80       2.418  -0.165  69.830  1.00 98.97           N  
ATOM   1148  CA  ALA A  80       2.954  -1.422  70.356  1.00 98.97           C  
ATOM   1149  C   ALA A  80       3.603  -2.307  69.284  1.00 98.97           C  
ATOM   1150  O   ALA A  80       3.346  -2.141  68.094  1.00 98.97           O  
ATOM   1151  CB  ALA A  80       1.853  -2.206  71.090  1.00 98.97           C  
ATOM   1152  H   ALA A  80       2.299  -0.119  68.824  1.00 98.97           H  
ATOM   1153  HA  ALA A  80       3.745  -1.156  71.056  1.00 98.97           H  
ATOM   1154  HB1 ALA A  80       2.211  -3.168  71.458  1.00 98.97           H  
ATOM   1155  HB2 ALA A  80       1.494  -1.656  71.956  1.00 98.97           H  
ATOM   1156  HB3 ALA A  80       1.003  -2.394  70.435  1.00 98.97           H  
ATOM   1157  N   ILE A  81       4.423  -3.254  69.761  1.00 98.98           N  
ATOM   1158  CA  ILE A  81       5.114  -4.291  68.995  1.00 98.98           C  
ATOM   1159  C   ILE A  81       5.265  -5.546  69.872  1.00 98.98           C  
ATOM   1160  O   ILE A  81       5.299  -5.454  71.101  1.00 98.98           O  
ATOM   1161  CB  ILE A  81       6.535  -3.830  68.532  1.00 98.98           C  
ATOM   1162  CG1 ILE A  81       7.269  -4.814  67.584  1.00 98.98           C  
ATOM   1163  CG2 ILE A  81       7.441  -3.466  69.720  1.00 98.98           C  
ATOM   1164  CD1 ILE A  81       8.396  -4.180  66.753  1.00 98.98           C  
ATOM   1165  H   ILE A  81       4.573  -3.301  70.761  1.00 98.98           H  
ATOM   1166  HA  ILE A  81       4.511  -4.546  68.127  1.00 98.98           H  
ATOM   1167  HB  ILE A  81       6.378  -2.926  67.952  1.00 98.98           H  
ATOM   1168 HG13 ILE A  81       6.552  -5.244  66.886  1.00 98.98           H  
ATOM   1169 HG12 ILE A  81       7.679  -5.654  68.146  1.00 98.98           H  
ATOM   1170 HG21 ILE A  81       8.333  -2.931  69.399  1.00 98.98           H  
ATOM   1171 HG22 ILE A  81       6.909  -2.819  70.412  1.00 98.98           H  
ATOM   1172 HG23 ILE A  81       7.760  -4.346  70.279  1.00 98.98           H  
ATOM   1173 HD11 ILE A  81       9.134  -4.930  66.466  1.00 98.98           H  
ATOM   1174 HD12 ILE A  81       8.004  -3.743  65.835  1.00 98.98           H  
ATOM   1175 HD13 ILE A  81       8.925  -3.393  67.290  1.00 98.98           H  
ATOM   1176  N   ILE A  82       5.410  -6.690  69.198  1.00 98.98           N  
ATOM   1177  CA  ILE A  82       5.881  -7.942  69.768  1.00 98.98           C  
ATOM   1178  C   ILE A  82       6.669  -8.688  68.678  1.00 98.98           C  
ATOM   1179  O   ILE A  82       6.273  -8.650  67.512  1.00 98.98           O  
ATOM   1180  CB  ILE A  82       4.709  -8.803  70.312  1.00 98.98           C  
ATOM   1181  CG1 ILE A  82       5.196 -10.044  71.087  1.00 98.98           C  
ATOM   1182  CG2 ILE A  82       3.687  -9.209  69.234  1.00 98.98           C  
ATOM   1183  CD1 ILE A  82       4.179 -10.567  72.110  1.00 98.98           C  
ATOM   1184  H   ILE A  82       5.331  -6.682  68.189  1.00 98.98           H  
ATOM   1185  HA  ILE A  82       6.566  -7.712  70.583  1.00 98.98           H  
ATOM   1186  HB  ILE A  82       4.179  -8.171  71.026  1.00 98.98           H  
ATOM   1187 HG13 ILE A  82       6.115  -9.807  71.623  1.00 98.98           H  
ATOM   1188 HG12 ILE A  82       5.456 -10.835  70.385  1.00 98.98           H  
ATOM   1189 HG21 ILE A  82       2.802  -9.635  69.697  1.00 98.98           H  
ATOM   1190 HG22 ILE A  82       3.362  -8.350  68.650  1.00 98.98           H  
ATOM   1191 HG23 ILE A  82       4.084  -9.950  68.541  1.00 98.98           H  
ATOM   1192 HD11 ILE A  82       4.430 -11.584  72.407  1.00 98.98           H  
ATOM   1193 HD12 ILE A  82       4.173  -9.949  73.008  1.00 98.98           H  
ATOM   1194 HD13 ILE A  82       3.163 -10.584  71.718  1.00 98.98           H  
ATOM   1195  N   MET A  83       7.786  -9.317  69.072  1.00 98.97           N  
ATOM   1196  CA  MET A  83       8.709  -9.990  68.165  1.00 98.97           C  
ATOM   1197  C   MET A  83       9.221 -11.290  68.791  1.00 98.97           C  
ATOM   1198  O   MET A  83       9.640 -11.295  69.948  1.00 98.97           O  
ATOM   1199  CB  MET A  83       9.851  -9.024  67.772  1.00 98.97           C  
ATOM   1200  CG  MET A  83      10.861  -9.595  66.759  1.00 98.97           C  
ATOM   1201  SD  MET A  83      12.042  -8.362  66.152  1.00 98.97           S  
ATOM   1202  CE  MET A  83      12.765  -9.262  64.760  1.00 98.97           C  
ATOM   1203  H   MET A  83       8.060  -9.296  70.047  1.00 98.97           H  
ATOM   1204  HA  MET A  83       8.173 -10.260  67.255  1.00 98.97           H  
ATOM   1205  HB3 MET A  83      10.389  -8.714  68.670  1.00 98.97           H  
ATOM   1206  HB2 MET A  83       9.419  -8.112  67.357  1.00 98.97           H  
ATOM   1207  HG3 MET A  83      10.334 -10.022  65.907  1.00 98.97           H  
ATOM   1208  HG2 MET A  83      11.431 -10.412  67.198  1.00 98.97           H  
ATOM   1209  HE1 MET A  83      13.676  -8.772  64.421  1.00 98.97           H  
ATOM   1210  HE2 MET A  83      13.006 -10.285  65.046  1.00 98.97           H  
ATOM   1211  HE3 MET A  83      12.065  -9.285  63.928  1.00 98.97           H  
ATOM   1212  N   ASP A  84       9.202 -12.350  67.972  1.00 98.92           N  
ATOM   1213  CA  ASP A  84       9.776 -13.662  68.240  1.00 98.92           C  
ATOM   1214  C   ASP A  84      11.220 -13.662  67.713  1.00 98.92           C  
ATOM   1215  O   ASP A  84      11.435 -13.261  66.570  1.00 98.92           O  
ATOM   1216  CB  ASP A  84       8.934 -14.746  67.519  1.00 98.92           C  
ATOM   1217  CG  ASP A  84       9.308 -16.216  67.776  1.00 98.92           C  
ATOM   1218  OD1 ASP A  84       9.914 -16.513  68.829  1.00 98.92           O  
ATOM   1219  OD2 ASP A  84       8.869 -17.047  66.951  1.00 98.92           O1-
ATOM   1220  H   ASP A  84       8.841 -12.229  67.034  1.00 98.92           H  
ATOM   1221  HA  ASP A  84       9.778 -13.845  69.316  1.00 98.92           H  
ATOM   1222  HB3 ASP A  84       8.946 -14.555  66.443  1.00 98.92           H  
ATOM   1223  HB2 ASP A  84       7.891 -14.615  67.800  1.00 98.92           H  
ATOM   1224  N   GLY A  85      12.172 -14.132  68.532  1.00 98.87           N  
ATOM   1225  CA  GLY A  85      13.580 -14.218  68.151  1.00 98.87           C  
ATOM   1226  C   GLY A  85      13.908 -15.507  67.384  1.00 98.87           C  
ATOM   1227  O   GLY A  85      14.933 -15.551  66.705  1.00 98.87           O  
ATOM   1228  H   GLY A  85      11.925 -14.461  69.457  1.00 98.87           H  
ATOM   1229  HA3 GLY A  85      14.195 -14.172  69.051  1.00 98.87           H  
ATOM   1230  HA2 GLY A  85      13.850 -13.368  67.529  1.00 98.87           H  
ATOM   1231  N   ARG A  86      13.061 -16.547  67.491  1.00 98.12           N  
ATOM   1232  CA  ARG A  86      13.239 -17.850  66.846  1.00 98.12           C  
ATOM   1233  C   ARG A  86      13.118 -17.776  65.317  1.00 98.12           C  
ATOM   1234  O   ARG A  86      13.973 -18.307  64.611  1.00 98.12           O  
ATOM   1235  CB  ARG A  86      12.223 -18.836  67.461  1.00 98.12           C  
ATOM   1236  CG  ARG A  86      12.230 -20.265  66.890  1.00 98.12           C  
ATOM   1237  CD  ARG A  86      11.094 -21.110  67.484  1.00 98.12           C  
ATOM   1238  NE  ARG A  86      11.072 -22.471  66.918  1.00 98.12           N  
ATOM   1239  CZ  ARG A  86      10.410 -23.542  67.395  1.00 98.12           C  
ATOM   1240  NH1 ARG A  86       9.670 -23.488  68.514  1.00 98.12           N  
ATOM   1241  NH2 ARG A  86      10.495 -24.702  66.732  1.00 98.12           N1+
ATOM   1242  H   ARG A  86      12.239 -16.450  68.073  1.00 98.12           H  
ATOM   1243  HA  ARG A  86      14.243 -18.207  67.068  1.00 98.12           H  
ATOM   1244  HB3 ARG A  86      11.221 -18.435  67.321  1.00 98.12           H  
ATOM   1245  HB2 ARG A  86      12.376 -18.880  68.540  1.00 98.12           H  
ATOM   1246  HG3 ARG A  86      13.195 -20.725  67.112  1.00 98.12           H  
ATOM   1247  HG2 ARG A  86      12.137 -20.257  65.804  1.00 98.12           H  
ATOM   1248  HD3 ARG A  86      10.130 -20.629  67.312  1.00 98.12           H  
ATOM   1249  HD2 ARG A  86      11.220 -21.173  68.563  1.00 98.12           H  
ATOM   1250  HE  ARG A  86      11.601 -22.586  66.065  1.00 98.12           H  
ATOM   1251 HH12 ARG A  86       9.207 -24.311  68.874  1.00 98.12           H  
ATOM   1252 HH11 ARG A  86       9.586 -22.620  69.022  1.00 98.12           H  
ATOM   1253 HH22 ARG A  86      10.008 -25.520  67.071  1.00 98.12           H  
ATOM   1254 HH21 ARG A  86      11.041 -24.771  65.886  1.00 98.12           H  
ATOM   1255  N   THR A  87      12.041 -17.128  64.856  1.00 97.74           N  
ATOM   1256  CA  THR A  87      11.651 -17.032  63.450  1.00 97.74           C  
ATOM   1257  C   THR A  87      11.866 -15.613  62.878  1.00 97.74           C  
ATOM   1258  O   THR A  87      11.678 -15.426  61.675  1.00 97.74           O  
ATOM   1259  CB  THR A  87      10.142 -17.382  63.312  1.00 97.74           C  
ATOM   1260  CG2 THR A  87       9.797 -18.790  63.823  1.00 97.74           C  
ATOM   1261  OG1 THR A  87       9.316 -16.450  63.989  1.00 97.74           O  
ATOM   1262  H   THR A  87      11.395 -16.723  65.519  1.00 97.74           H  
ATOM   1263  HA  THR A  87      12.230 -17.727  62.839  1.00 97.74           H  
ATOM   1264  HB  THR A  87       9.867 -17.343  62.257  1.00 97.74           H  
ATOM   1265 HG21 THR A  87       8.747 -19.024  63.646  1.00 97.74           H  
ATOM   1266 HG22 THR A  87      10.393 -19.547  63.311  1.00 97.74           H  
ATOM   1267 HG23 THR A  87       9.980 -18.894  64.893  1.00 97.74           H  
ATOM   1268  HG1 THR A  87       9.250 -16.706  64.917  1.00 97.74           H  
ATOM   1269  N   LEU A  88      12.216 -14.642  63.744  1.00 98.57           N  
ATOM   1270  CA  LEU A  88      12.289 -13.198  63.491  1.00 98.57           C  
ATOM   1271  C   LEU A  88      10.933 -12.536  63.166  1.00 98.57           C  
ATOM   1272  O   LEU A  88      10.927 -11.333  62.916  1.00 98.57           O  
ATOM   1273  CB  LEU A  88      13.361 -12.819  62.438  1.00 98.57           C  
ATOM   1274  CG  LEU A  88      14.812 -13.221  62.769  1.00 98.57           C  
ATOM   1275  CD1 LEU A  88      15.754 -12.721  61.660  1.00 98.57           C  
ATOM   1276  CD2 LEU A  88      15.289 -12.721  64.145  1.00 98.57           C  
ATOM   1277  H   LEU A  88      12.367 -14.903  64.708  1.00 98.57           H  
ATOM   1278  HA  LEU A  88      12.592 -12.750  64.434  1.00 98.57           H  
ATOM   1279  HB3 LEU A  88      13.366 -11.735  62.333  1.00 98.57           H  
ATOM   1280  HB2 LEU A  88      13.082 -13.212  61.460  1.00 98.57           H  
ATOM   1281  HG  LEU A  88      14.862 -14.311  62.770  1.00 98.57           H  
ATOM   1282 HD11 LEU A  88      16.608 -13.386  61.557  1.00 98.57           H  
ATOM   1283 HD12 LEU A  88      15.256 -12.665  60.691  1.00 98.57           H  
ATOM   1284 HD13 LEU A  88      16.142 -11.725  61.877  1.00 98.57           H  
ATOM   1285 HD21 LEU A  88      16.322 -12.378  64.107  1.00 98.57           H  
ATOM   1286 HD22 LEU A  88      14.694 -11.886  64.512  1.00 98.57           H  
ATOM   1287 HD23 LEU A  88      15.243 -13.517  64.888  1.00 98.57           H  
ATOM   1288  N   ARG A  89       9.811 -13.283  63.192  1.00 98.63           N  
ATOM   1289  CA  ARG A  89       8.463 -12.755  62.968  1.00 98.63           C  
ATOM   1290  C   ARG A  89       8.103 -11.697  64.015  1.00 98.63           C  
ATOM   1291  O   ARG A  89       8.345 -11.906  65.203  1.00 98.63           O  
ATOM   1292  CB  ARG A  89       7.415 -13.884  62.993  1.00 98.63           C  
ATOM   1293  CG  ARG A  89       7.545 -14.874  61.822  1.00 98.63           C  
ATOM   1294  CD  ARG A  89       6.562 -16.059  61.895  1.00 98.63           C  
ATOM   1295  NE  ARG A  89       5.162 -15.670  61.626  1.00 98.63           N  
ATOM   1296  CZ  ARG A  89       4.098 -16.493  61.541  1.00 98.63           C  
ATOM   1297  NH1 ARG A  89       4.200 -17.818  61.731  1.00 98.63           N  
ATOM   1298  NH2 ARG A  89       2.896 -15.977  61.255  1.00 98.63           N1+
ATOM   1299  H   ARG A  89       9.873 -14.266  63.423  1.00 98.63           H  
ATOM   1300  HA  ARG A  89       8.446 -12.288  61.982  1.00 98.63           H  
ATOM   1301  HB3 ARG A  89       6.416 -13.446  62.962  1.00 98.63           H  
ATOM   1302  HB2 ARG A  89       7.474 -14.417  63.944  1.00 98.63           H  
ATOM   1303  HG3 ARG A  89       8.564 -15.235  61.685  1.00 98.63           H  
ATOM   1304  HG2 ARG A  89       7.328 -14.301  60.920  1.00 98.63           H  
ATOM   1305  HD3 ARG A  89       6.551 -16.422  62.923  1.00 98.63           H  
ATOM   1306  HD2 ARG A  89       6.900 -16.893  61.280  1.00 98.63           H  
ATOM   1307  HE  ARG A  89       5.002 -14.681  61.498  1.00 98.63           H  
ATOM   1308 HH12 ARG A  89       3.388 -18.413  61.662  1.00 98.63           H  
ATOM   1309 HH11 ARG A  89       5.096 -18.226  61.955  1.00 98.63           H  
ATOM   1310 HH22 ARG A  89       2.083 -16.570  61.175  1.00 98.63           H  
ATOM   1311 HH21 ARG A  89       2.776 -14.975  61.163  1.00 98.63           H  
ATOM   1312  N   LEU A  90       7.527 -10.594  63.529  1.00 98.90           N  
ATOM   1313  CA  LEU A  90       7.079  -9.476  64.343  1.00 98.90           C  
ATOM   1314  C   LEU A  90       5.699  -9.032  63.854  1.00 98.90           C  
ATOM   1315  O   LEU A  90       5.368  -9.202  62.680  1.00 98.90           O  
ATOM   1316  CB  LEU A  90       8.161  -8.364  64.328  1.00 98.90           C  
ATOM   1317  CG  LEU A  90       8.199  -7.445  63.077  1.00 98.90           C  
ATOM   1318  CD1 LEU A  90       7.494  -6.100  63.344  1.00 98.90           C  
ATOM   1319  CD2 LEU A  90       9.623  -7.224  62.530  1.00 98.90           C  
ATOM   1320  H   LEU A  90       7.346 -10.510  62.539  1.00 98.90           H  
ATOM   1321  HA  LEU A  90       6.955  -9.823  65.367  1.00 98.90           H  
ATOM   1322  HB3 LEU A  90       9.126  -8.849  64.459  1.00 98.90           H  
ATOM   1323  HB2 LEU A  90       8.047  -7.752  65.224  1.00 98.90           H  
ATOM   1324  HG  LEU A  90       7.668  -7.943  62.268  1.00 98.90           H  
ATOM   1325 HD11 LEU A  90       7.701  -5.370  62.561  1.00 98.90           H  
ATOM   1326 HD12 LEU A  90       6.413  -6.223  63.390  1.00 98.90           H  
ATOM   1327 HD13 LEU A  90       7.812  -5.661  64.289  1.00 98.90           H  
ATOM   1328 HD21 LEU A  90       9.727  -7.655  61.535  1.00 98.90           H  
ATOM   1329 HD22 LEU A  90       9.862  -6.167  62.434  1.00 98.90           H  
ATOM   1330 HD23 LEU A  90      10.395  -7.672  63.154  1.00 98.90           H  
ATOM   1331  N   GLY A  91       4.929  -8.464  64.782  1.00 98.96           N  
ATOM   1332  CA  GLY A  91       3.680  -7.779  64.496  1.00 98.96           C  
ATOM   1333  C   GLY A  91       3.684  -6.508  65.341  1.00 98.96           C  
ATOM   1334  O   GLY A  91       4.320  -6.457  66.395  1.00 98.96           O  
ATOM   1335  H   GLY A  91       5.276  -8.379  65.730  1.00 98.96           H  
ATOM   1336  HA3 GLY A  91       2.832  -8.401  64.748  1.00 98.96           H  
ATOM   1337  HA2 GLY A  91       3.577  -7.545  63.439  1.00 98.96           H  
ATOM   1338  N   ALA A  92       2.964  -5.483  64.874  1.00 98.97           N  
ATOM   1339  CA  ALA A  92       2.957  -4.157  65.478  1.00 98.97           C  
ATOM   1340  C   ALA A  92       1.696  -3.386  65.094  1.00 98.97           C  
ATOM   1341  O   ALA A  92       1.060  -3.693  64.083  1.00 98.97           O  
ATOM   1342  CB  ALA A  92       4.226  -3.390  65.058  1.00 98.97           C  
ATOM   1343  H   ALA A  92       2.452  -5.575  64.008  1.00 98.97           H  
ATOM   1344  HA  ALA A  92       2.938  -4.266  66.561  1.00 98.97           H  
ATOM   1345  HB1 ALA A  92       4.217  -2.367  65.434  1.00 98.97           H  
ATOM   1346  HB2 ALA A  92       5.126  -3.865  65.447  1.00 98.97           H  
ATOM   1347  HB3 ALA A  92       4.323  -3.340  63.973  1.00 98.97           H  
ATOM   1348  N   VAL A  93       1.396  -2.367  65.911  1.00 98.97           N  
ATOM   1349  CA  VAL A  93       0.335  -1.392  65.689  1.00 98.97           C  
ATOM   1350  C   VAL A  93       0.744  -0.006  66.201  1.00 98.97           C  
ATOM   1351  O   VAL A  93       1.542   0.087  67.129  1.00 98.97           O  
ATOM   1352  CB  VAL A  93      -1.011  -1.797  66.341  1.00 98.97           C  
ATOM   1353  CG1 VAL A  93      -1.645  -2.985  65.611  1.00 98.97           C  
ATOM   1354  CG2 VAL A  93      -0.945  -2.041  67.864  1.00 98.97           C  
ATOM   1355  H   VAL A  93       1.989  -2.186  66.713  1.00 98.97           H  
ATOM   1356  HA  VAL A  93       0.198  -1.300  64.621  1.00 98.97           H  
ATOM   1357  HB  VAL A  93      -1.701  -0.966  66.190  1.00 98.97           H  
ATOM   1358 HG11 VAL A  93      -2.687  -3.062  65.892  1.00 98.97           H  
ATOM   1359 HG12 VAL A  93      -1.615  -2.856  64.529  1.00 98.97           H  
ATOM   1360 HG13 VAL A  93      -1.155  -3.928  65.856  1.00 98.97           H  
ATOM   1361 HG21 VAL A  93      -1.921  -2.333  68.253  1.00 98.97           H  
ATOM   1362 HG22 VAL A  93      -0.246  -2.841  68.109  1.00 98.97           H  
ATOM   1363 HG23 VAL A  93      -0.636  -1.149  68.409  1.00 98.97           H  
ATOM   1364  N   ALA A  94       0.197   1.047  65.575  1.00 98.94           N  
ATOM   1365  CA  ALA A  94       0.450   2.436  65.953  1.00 98.94           C  
ATOM   1366  C   ALA A  94      -0.752   3.311  65.600  1.00 98.94           C  
ATOM   1367  O   ALA A  94      -1.438   3.049  64.612  1.00 98.94           O  
ATOM   1368  CB  ALA A  94       1.748   2.952  65.313  1.00 98.94           C  
ATOM   1369  H   ALA A  94      -0.448   0.906  64.810  1.00 98.94           H  
ATOM   1370  HA  ALA A  94       0.563   2.482  67.032  1.00 98.94           H  
ATOM   1371  HB1 ALA A  94       2.061   3.882  65.784  1.00 98.94           H  
ATOM   1372  HB2 ALA A  94       2.563   2.243  65.445  1.00 98.94           H  
ATOM   1373  HB3 ALA A  94       1.638   3.144  64.247  1.00 98.94           H  
ATOM   1374  N   ALA A  95      -0.987   4.327  66.447  1.00 98.77           N  
ATOM   1375  CA  ALA A  95      -2.120   5.256  66.409  1.00 98.77           C  
ATOM   1376  C   ALA A  95      -3.504   4.590  66.586  1.00 98.77           C  
ATOM   1377  O   ALA A  95      -4.508   5.198  66.214  1.00 98.77           O  
ATOM   1378  CB  ALA A  95      -2.043   6.152  65.154  1.00 98.77           C  
ATOM   1379  H   ALA A  95      -0.350   4.458  67.225  1.00 98.77           H  
ATOM   1380  HA  ALA A  95      -1.992   5.903  67.277  1.00 98.77           H  
ATOM   1381  HB1 ALA A  95      -2.773   6.961  65.200  1.00 98.77           H  
ATOM   1382  HB2 ALA A  95      -1.060   6.615  65.062  1.00 98.77           H  
ATOM   1383  HB3 ALA A  95      -2.232   5.591  64.238  1.00 98.77           H  
ATOM   1384  N   VAL A  96      -3.545   3.373  67.166  1.00 98.81           N  
ATOM   1385  CA  VAL A  96      -4.781   2.674  67.528  1.00 98.81           C  
ATOM   1386  C   VAL A  96      -5.356   3.242  68.837  1.00 98.81           C  
ATOM   1387  O   VAL A  96      -4.601   3.565  69.750  1.00 98.81           O  
ATOM   1388  CB  VAL A  96      -4.587   1.138  67.677  1.00 98.81           C  
ATOM   1389  CG1 VAL A  96      -4.319   0.489  66.314  1.00 98.81           C  
ATOM   1390  CG2 VAL A  96      -3.532   0.687  68.708  1.00 98.81           C  
ATOM   1391  H   VAL A  96      -2.684   2.940  67.468  1.00 98.81           H  
ATOM   1392  HA  VAL A  96      -5.511   2.843  66.733  1.00 98.81           H  
ATOM   1393  HB  VAL A  96      -5.539   0.726  68.019  1.00 98.81           H  
ATOM   1394 HG11 VAL A  96      -4.234  -0.594  66.403  1.00 98.81           H  
ATOM   1395 HG12 VAL A  96      -5.134   0.698  65.621  1.00 98.81           H  
ATOM   1396 HG13 VAL A  96      -3.397   0.861  65.866  1.00 98.81           H  
ATOM   1397 HG21 VAL A  96      -3.511  -0.400  68.787  1.00 98.81           H  
ATOM   1398 HG22 VAL A  96      -2.533   1.006  68.417  1.00 98.81           H  
ATOM   1399 HG23 VAL A  96      -3.736   1.069  69.706  1.00 98.81           H  
ATOM   1400  N   ARG A  97      -6.685   3.399  68.867  1.00 98.24           N  
ATOM   1401  CA  ARG A  97      -7.417   4.157  69.882  1.00 98.24           C  
ATOM   1402  C   ARG A  97      -8.496   3.325  70.591  1.00 98.24           C  
ATOM   1403  O   ARG A  97      -9.058   3.818  71.568  1.00 98.24           O  
ATOM   1404  CB  ARG A  97      -8.095   5.361  69.196  1.00 98.24           C  
ATOM   1405  CG  ARG A  97      -7.129   6.330  68.482  1.00 98.24           C  
ATOM   1406  CD  ARG A  97      -7.809   7.488  67.731  1.00 98.24           C  
ATOM   1407  NE  ARG A  97      -8.781   8.207  68.573  1.00 98.24           N  
ATOM   1408  CZ  ARG A  97      -9.649   9.158  68.192  1.00 98.24           C  
ATOM   1409  NH1 ARG A  97      -9.632   9.689  66.960  1.00 98.24           N  
ATOM   1410  NH2 ARG A  97     -10.564   9.576  69.075  1.00 98.24           N1+
ATOM   1411  H   ARG A  97      -7.230   3.130  68.055  1.00 98.24           H  
ATOM   1412  HA  ARG A  97      -6.740   4.536  70.649  1.00 98.24           H  
ATOM   1413  HB3 ARG A  97      -8.647   5.910  69.959  1.00 98.24           H  
ATOM   1414  HB2 ARG A  97      -8.839   5.014  68.478  1.00 98.24           H  
ATOM   1415  HG3 ARG A  97      -6.633   5.744  67.710  1.00 98.24           H  
ATOM   1416  HG2 ARG A  97      -6.331   6.681  69.129  1.00 98.24           H  
ATOM   1417  HD3 ARG A  97      -8.213   7.170  66.770  1.00 98.24           H  
ATOM   1418  HD2 ARG A  97      -7.042   8.234  67.516  1.00 98.24           H  
ATOM   1419  HE  ARG A  97      -8.804   7.909  69.538  1.00 98.24           H  
ATOM   1420 HH12 ARG A  97     -10.258  10.444  66.720  1.00 98.24           H  
ATOM   1421 HH11 ARG A  97      -8.926   9.398  66.299  1.00 98.24           H  
ATOM   1422 HH22 ARG A  97     -11.185  10.338  68.839  1.00 98.24           H  
ATOM   1423 HH21 ARG A  97     -10.599   9.186  70.005  1.00 98.24           H  
ATOM   1424  N   ARG A  98      -8.809   2.127  70.070  1.00 98.33           N  
ATOM   1425  CA  ARG A  98     -10.010   1.368  70.423  1.00 98.33           C  
ATOM   1426  C   ARG A  98      -9.714  -0.058  70.914  1.00 98.33           C  
ATOM   1427  O   ARG A  98     -10.624  -0.880  70.877  1.00 98.33           O  
ATOM   1428  CB  ARG A  98     -10.972   1.359  69.213  1.00 98.33           C  
ATOM   1429  CG  ARG A  98     -11.498   2.752  68.818  1.00 98.33           C  
ATOM   1430  CD  ARG A  98     -12.583   2.699  67.729  1.00 98.33           C  
ATOM   1431  NE  ARG A  98     -13.844   2.109  68.216  1.00 98.33           N  
ATOM   1432  CZ  ARG A  98     -14.859   1.633  67.471  1.00 98.33           C  
ATOM   1433  NH1 ARG A  98     -14.850   1.690  66.129  1.00 98.33           N  
ATOM   1434  NH2 ARG A  98     -15.909   1.081  68.092  1.00 98.33           N1+
ATOM   1435  H   ARG A  98      -8.294   1.792  69.269  1.00 98.33           H  
ATOM   1436  HA  ARG A  98     -10.531   1.844  71.255  1.00 98.33           H  
ATOM   1437  HB3 ARG A  98     -11.829   0.725  69.435  1.00 98.33           H  
ATOM   1438  HB2 ARG A  98     -10.480   0.899  68.355  1.00 98.33           H  
ATOM   1439  HG3 ARG A  98     -10.705   3.438  68.524  1.00 98.33           H  
ATOM   1440  HG2 ARG A  98     -11.934   3.181  69.721  1.00 98.33           H  
ATOM   1441  HD3 ARG A  98     -12.234   2.006  66.964  1.00 98.33           H  
ATOM   1442  HD2 ARG A  98     -12.720   3.662  67.236  1.00 98.33           H  
ATOM   1443  HE  ARG A  98     -13.913   2.026  69.222  1.00 98.33           H  
ATOM   1444 HH12 ARG A  98     -15.622   1.328  65.589  1.00 98.33           H  
ATOM   1445 HH11 ARG A  98     -14.057   2.096  65.653  1.00 98.33           H  
ATOM   1446 HH22 ARG A  98     -16.685   0.715  67.561  1.00 98.33           H  
ATOM   1447 HH21 ARG A  98     -15.930   1.019  69.100  1.00 98.33           H  
ATOM   1448  N   VAL A  99      -8.501  -0.346  71.408  1.00 98.03           N  
ATOM   1449  CA  VAL A  99      -8.172  -1.647  72.001  1.00 98.03           C  
ATOM   1450  C   VAL A  99      -7.600  -1.457  73.414  1.00 98.03           C  
ATOM   1451  O   VAL A  99      -6.782  -0.562  73.624  1.00 98.03           O  
ATOM   1452  CB  VAL A  99      -7.164  -2.451  71.128  1.00 98.03           C  
ATOM   1453  CG1 VAL A  99      -7.812  -2.911  69.811  1.00 98.03           C  
ATOM   1454  CG2 VAL A  99      -5.819  -1.747  70.857  1.00 98.03           C  
ATOM   1455  H   VAL A  99      -7.784   0.365  71.449  1.00 98.03           H  
ATOM   1456  HA  VAL A  99      -9.070  -2.260  72.114  1.00 98.03           H  
ATOM   1457  HB  VAL A  99      -6.926  -3.366  71.674  1.00 98.03           H  
ATOM   1458 HG11 VAL A  99      -7.152  -3.585  69.267  1.00 98.03           H  
ATOM   1459 HG12 VAL A  99      -8.743  -3.450  69.994  1.00 98.03           H  
ATOM   1460 HG13 VAL A  99      -8.039  -2.069  69.157  1.00 98.03           H  
ATOM   1461 HG21 VAL A  99      -5.179  -2.365  70.228  1.00 98.03           H  
ATOM   1462 HG22 VAL A  99      -5.958  -0.793  70.347  1.00 98.03           H  
ATOM   1463 HG23 VAL A  99      -5.264  -1.558  71.774  1.00 98.03           H  
ATOM   1464  N   ARG A 100      -8.033  -2.314  74.360  1.00 97.87           N  
ATOM   1465  CA  ARG A 100      -7.502  -2.343  75.729  1.00 97.87           C  
ATOM   1466  C   ARG A 100      -6.042  -2.815  75.790  1.00 97.87           C  
ATOM   1467  O   ARG A 100      -5.300  -2.328  76.645  1.00 97.87           O  
ATOM   1468  CB  ARG A 100      -8.362  -3.229  76.657  1.00 97.87           C  
ATOM   1469  CG  ARG A 100      -9.817  -2.766  76.835  1.00 97.87           C  
ATOM   1470  CD  ARG A 100     -10.485  -3.422  78.060  1.00 97.87           C  
ATOM   1471  NE  ARG A 100     -11.926  -3.120  78.154  1.00 97.87           N  
ATOM   1472  CZ  ARG A 100     -12.954  -3.883  77.733  1.00 97.87           C  
ATOM   1473  NH1 ARG A 100     -12.768  -5.103  77.208  1.00 97.87           N  
ATOM   1474  NH2 ARG A 100     -14.203  -3.407  77.828  1.00 97.87           N1+
ATOM   1475  H   ARG A 100      -8.720  -3.016  74.127  1.00 97.87           H  
ATOM   1476  HA  ARG A 100      -7.527  -1.327  76.121  1.00 97.87           H  
ATOM   1477  HB3 ARG A 100      -7.893  -3.251  77.643  1.00 97.87           H  
ATOM   1478  HB2 ARG A 100      -8.354  -4.262  76.303  1.00 97.87           H  
ATOM   1479  HG3 ARG A 100     -10.408  -2.884  75.926  1.00 97.87           H  
ATOM   1480  HG2 ARG A 100      -9.767  -1.692  77.027  1.00 97.87           H  
ATOM   1481  HD3 ARG A 100     -10.074  -2.944  78.950  1.00 97.87           H  
ATOM   1482  HD2 ARG A 100     -10.240  -4.480  78.162  1.00 97.87           H  
ATOM   1483  HE  ARG A 100     -12.151  -2.204  78.517  1.00 97.87           H  
ATOM   1484 HH12 ARG A 100     -13.552  -5.637  76.849  1.00 97.87           H  
ATOM   1485 HH11 ARG A 100     -11.837  -5.482  77.127  1.00 97.87           H  
ATOM   1486 HH22 ARG A 100     -14.979  -3.949  77.473  1.00 97.87           H  
ATOM   1487 HH21 ARG A 100     -14.373  -2.464  78.157  1.00 97.87           H  
ATOM   1488  N   ASN A 101      -5.666  -3.736  74.885  1.00 98.78           N  
ATOM   1489  CA  ASN A 101      -4.339  -4.344  74.827  1.00 98.78           C  
ATOM   1490  C   ASN A 101      -3.758  -4.220  73.404  1.00 98.78           C  
ATOM   1491  O   ASN A 101      -3.921  -5.146  72.607  1.00 98.78           O  
ATOM   1492  CB  ASN A 101      -4.405  -5.820  75.305  1.00 98.78           C  
ATOM   1493  CG  ASN A 101      -4.848  -5.978  76.763  1.00 98.78           C  
ATOM   1494  ND2 ASN A 101      -4.029  -5.512  77.707  1.00 98.78           N  
ATOM   1495  OD1 ASN A 101      -5.920  -6.516  77.032  1.00 98.78           O  
ATOM   1496  H   ASN A 101      -6.337  -4.069  74.208  1.00 98.78           H  
ATOM   1497  HA  ASN A 101      -3.679  -3.814  75.508  1.00 98.78           H  
ATOM   1498  HB3 ASN A 101      -3.425  -6.288  75.203  1.00 98.78           H  
ATOM   1499  HB2 ASN A 101      -5.086  -6.394  74.675  1.00 98.78           H  
ATOM   1500 HD22 ASN A 101      -4.311  -5.526  78.680  1.00 98.78           H  
ATOM   1501 HD21 ASN A 101      -3.149  -5.078  77.451  1.00 98.78           H  
ATOM   1502  N   PRO A 102      -3.066  -3.093  73.110  1.00 98.89           N  
ATOM   1503  CA  PRO A 102      -2.225  -2.932  71.906  1.00 98.89           C  
ATOM   1504  C   PRO A 102      -1.210  -4.054  71.597  1.00 98.89           C  
ATOM   1505  O   PRO A 102      -1.028  -4.355  70.419  1.00 98.89           O  
ATOM   1506  CB  PRO A 102      -1.517  -1.590  72.139  1.00 98.89           C  
ATOM   1507  CG  PRO A 102      -2.491  -0.790  72.977  1.00 98.89           C  
ATOM   1508  CD  PRO A 102      -3.141  -1.838  73.864  1.00 98.89           C  
ATOM   1509  HA  PRO A 102      -2.903  -2.834  71.057  1.00 98.89           H  
ATOM   1510  HB3 PRO A 102      -1.246  -1.081  71.213  1.00 98.89           H  
ATOM   1511  HB2 PRO A 102      -0.606  -1.737  72.719  1.00 98.89           H  
ATOM   1512  HG3 PRO A 102      -3.241  -0.337  72.327  1.00 98.89           H  
ATOM   1513  HG2 PRO A 102      -2.014  -0.002  73.557  1.00 98.89           H  
ATOM   1514  HD2 PRO A 102      -2.598  -1.925  74.802  1.00 98.89           H  
ATOM   1515  HD3 PRO A 102      -4.164  -1.543  74.096  1.00 98.89           H  
ATOM   1516  N   VAL A 103      -0.585  -4.662  72.626  1.00 98.96           N  
ATOM   1517  CA  VAL A 103       0.371  -5.769  72.468  1.00 98.96           C  
ATOM   1518  C   VAL A 103      -0.292  -7.080  71.993  1.00 98.96           C  
ATOM   1519  O   VAL A 103       0.359  -7.862  71.302  1.00 98.96           O  
ATOM   1520  CB  VAL A 103       1.162  -6.057  73.780  1.00 98.96           C  
ATOM   1521  CG1 VAL A 103       0.389  -6.859  74.851  1.00 98.96           C  
ATOM   1522  CG2 VAL A 103       2.510  -6.749  73.509  1.00 98.96           C  
ATOM   1523  H   VAL A 103      -0.740  -4.338  73.574  1.00 98.96           H  
ATOM   1524  HA  VAL A 103       1.087  -5.465  71.703  1.00 98.96           H  
ATOM   1525  HB  VAL A 103       1.396  -5.086  74.213  1.00 98.96           H  
ATOM   1526 HG11 VAL A 103       0.887  -6.818  75.819  1.00 98.96           H  
ATOM   1527 HG12 VAL A 103      -0.622  -6.480  74.981  1.00 98.96           H  
ATOM   1528 HG13 VAL A 103       0.302  -7.913  74.588  1.00 98.96           H  
ATOM   1529 HG21 VAL A 103       3.063  -6.886  74.437  1.00 98.96           H  
ATOM   1530 HG22 VAL A 103       2.384  -7.735  73.061  1.00 98.96           H  
ATOM   1531 HG23 VAL A 103       3.132  -6.154  72.840  1.00 98.96           H  
ATOM   1532  N   SER A 104      -1.573  -7.281  72.350  1.00 98.93           N  
ATOM   1533  CA  SER A 104      -2.374  -8.417  71.901  1.00 98.93           C  
ATOM   1534  C   SER A 104      -2.834  -8.251  70.449  1.00 98.93           C  
ATOM   1535  O   SER A 104      -2.942  -9.256  69.752  1.00 98.93           O  
ATOM   1536  CB  SER A 104      -3.585  -8.616  72.825  1.00 98.93           C  
ATOM   1537  OG  SER A 104      -3.152  -9.032  74.098  1.00 98.93           O  
ATOM   1538  H   SER A 104      -2.045  -6.600  72.927  1.00 98.93           H  
ATOM   1539  HA  SER A 104      -1.757  -9.315  71.943  1.00 98.93           H  
ATOM   1540  HB3 SER A 104      -4.244  -9.393  72.433  1.00 98.93           H  
ATOM   1541  HB2 SER A 104      -4.182  -7.710  72.913  1.00 98.93           H  
ATOM   1542  HG  SER A 104      -2.683  -9.868  73.998  1.00 98.93           H  
ATOM   1543  N   LEU A 105      -3.071  -7.000  70.011  1.00 98.94           N  
ATOM   1544  CA  LEU A 105      -3.355  -6.680  68.614  1.00 98.94           C  
ATOM   1545  C   LEU A 105      -2.088  -6.780  67.746  1.00 98.94           C  
ATOM   1546  O   LEU A 105      -2.185  -7.244  66.614  1.00 98.94           O  
ATOM   1547  CB  LEU A 105      -4.045  -5.303  68.508  1.00 98.94           C  
ATOM   1548  CG  LEU A 105      -4.523  -4.932  67.084  1.00 98.94           C  
ATOM   1549  CD1 LEU A 105      -5.429  -5.996  66.443  1.00 98.94           C  
ATOM   1550  CD2 LEU A 105      -5.182  -3.540  67.067  1.00 98.94           C  
ATOM   1551  H   LEU A 105      -2.978  -6.219  70.646  1.00 98.94           H  
ATOM   1552  HA  LEU A 105      -4.060  -7.432  68.255  1.00 98.94           H  
ATOM   1553  HB3 LEU A 105      -3.365  -4.532  68.872  1.00 98.94           H  
ATOM   1554  HB2 LEU A 105      -4.902  -5.282  69.182  1.00 98.94           H  
ATOM   1555  HG  LEU A 105      -3.643  -4.876  66.449  1.00 98.94           H  
ATOM   1556 HD11 LEU A 105      -6.035  -5.571  65.646  1.00 98.94           H  
ATOM   1557 HD12 LEU A 105      -4.838  -6.790  65.985  1.00 98.94           H  
ATOM   1558 HD13 LEU A 105      -6.095  -6.454  67.174  1.00 98.94           H  
ATOM   1559 HD21 LEU A 105      -4.915  -2.986  66.169  1.00 98.94           H  
ATOM   1560 HD22 LEU A 105      -6.269  -3.606  67.086  1.00 98.94           H  
ATOM   1561 HD23 LEU A 105      -4.881  -2.933  67.922  1.00 98.94           H  
ATOM   1562  N   ALA A 106      -0.920  -6.417  68.305  1.00 98.96           N  
ATOM   1563  CA  ALA A 106       0.391  -6.659  67.705  1.00 98.96           C  
ATOM   1564  C   ALA A 106       0.684  -8.164  67.536  1.00 98.96           C  
ATOM   1565  O   ALA A 106       1.186  -8.555  66.487  1.00 98.96           O  
ATOM   1566  CB  ALA A 106       1.471  -5.956  68.542  1.00 98.96           C  
ATOM   1567  H   ALA A 106      -0.919  -6.008  69.230  1.00 98.96           H  
ATOM   1568  HA  ALA A 106       0.391  -6.205  66.712  1.00 98.96           H  
ATOM   1569  HB1 ALA A 106       2.459  -6.093  68.110  1.00 98.96           H  
ATOM   1570  HB2 ALA A 106       1.289  -4.882  68.601  1.00 98.96           H  
ATOM   1571  HB3 ALA A 106       1.514  -6.342  69.558  1.00 98.96           H  
ATOM   1572  N   ARG A 107       0.304  -8.989  68.529  1.00 98.92           N  
ATOM   1573  CA  ARG A 107       0.397 -10.452  68.483  1.00 98.92           C  
ATOM   1574  C   ARG A 107      -0.538 -11.083  67.434  1.00 98.92           C  
ATOM   1575  O   ARG A 107      -0.143 -12.041  66.770  1.00 98.92           O  
ATOM   1576  CB  ARG A 107       0.146 -11.014  69.904  1.00 98.92           C  
ATOM   1577  CG  ARG A 107       0.277 -12.541  70.060  1.00 98.92           C  
ATOM   1578  CD  ARG A 107       1.705 -13.059  69.834  1.00 98.92           C  
ATOM   1579  NE  ARG A 107       1.765 -14.530  69.889  1.00 98.92           N  
ATOM   1580  CZ  ARG A 107       1.991 -15.320  70.955  1.00 98.92           C  
ATOM   1581  NH1 ARG A 107       2.204 -14.840  72.185  1.00 98.92           N  
ATOM   1582  NH2 ARG A 107       1.992 -16.646  70.787  1.00 98.92           N1+
ATOM   1583  H   ARG A 107      -0.085  -8.595  69.376  1.00 98.92           H  
ATOM   1584  HA  ARG A 107       1.416 -10.695  68.182  1.00 98.92           H  
ATOM   1585  HB3 ARG A 107      -0.856 -10.736  70.226  1.00 98.92           H  
ATOM   1586  HB2 ARG A 107       0.821 -10.534  70.613  1.00 98.92           H  
ATOM   1587  HG3 ARG A 107      -0.440 -13.075  69.434  1.00 98.92           H  
ATOM   1588  HG2 ARG A 107      -0.012 -12.777  71.083  1.00 98.92           H  
ATOM   1589  HD3 ARG A 107       2.362 -12.662  70.607  1.00 98.92           H  
ATOM   1590  HD2 ARG A 107       2.111 -12.698  68.893  1.00 98.92           H  
ATOM   1591  HE  ARG A 107       1.541 -15.000  69.021  1.00 98.92           H  
ATOM   1592 HH12 ARG A 107       2.352 -15.482  72.954  1.00 98.92           H  
ATOM   1593 HH11 ARG A 107       2.121 -13.851  72.375  1.00 98.92           H  
ATOM   1594 HH22 ARG A 107       2.148 -17.256  71.582  1.00 98.92           H  
ATOM   1595 HH21 ARG A 107       1.774 -17.045  69.881  1.00 98.92           H  
ATOM   1596  N   LEU A 108      -1.745 -10.510  67.290  1.00 98.82           N  
ATOM   1597  CA  LEU A 108      -2.762 -10.894  66.311  1.00 98.82           C  
ATOM   1598  C   LEU A 108      -2.313 -10.604  64.865  1.00 98.82           C  
ATOM   1599  O   LEU A 108      -2.549 -11.436  63.990  1.00 98.82           O  
ATOM   1600  CB  LEU A 108      -4.073 -10.159  66.676  1.00 98.82           C  
ATOM   1601  CG  LEU A 108      -5.365 -10.674  66.012  1.00 98.82           C  
ATOM   1602  CD1 LEU A 108      -5.752 -12.077  66.530  1.00 98.82           C  
ATOM   1603  CD2 LEU A 108      -6.499  -9.644  66.201  1.00 98.82           C  
ATOM   1604  H   LEU A 108      -1.993  -9.742  67.898  1.00 98.82           H  
ATOM   1605  HA  LEU A 108      -2.915 -11.970  66.409  1.00 98.82           H  
ATOM   1606  HB3 LEU A 108      -3.953  -9.104  66.432  1.00 98.82           H  
ATOM   1607  HB2 LEU A 108      -4.225 -10.193  67.755  1.00 98.82           H  
ATOM   1608  HG  LEU A 108      -5.196 -10.766  64.939  1.00 98.82           H  
ATOM   1609 HD11 LEU A 108      -6.766 -12.120  66.927  1.00 98.82           H  
ATOM   1610 HD12 LEU A 108      -5.694 -12.809  65.729  1.00 98.82           H  
ATOM   1611 HD13 LEU A 108      -5.090 -12.419  67.327  1.00 98.82           H  
ATOM   1612 HD21 LEU A 108      -7.445 -10.093  66.502  1.00 98.82           H  
ATOM   1613 HD22 LEU A 108      -6.254  -8.900  66.959  1.00 98.82           H  
ATOM   1614 HD23 LEU A 108      -6.677  -9.103  65.271  1.00 98.82           H  
ATOM   1615  N   VAL A 109      -1.651  -9.450  64.653  1.00 98.84           N  
ATOM   1616  CA  VAL A 109      -1.049  -9.028  63.383  1.00 98.84           C  
ATOM   1617  C   VAL A 109       0.126  -9.929  62.955  1.00 98.84           C  
ATOM   1618  O   VAL A 109       0.232 -10.234  61.768  1.00 98.84           O  
ATOM   1619  CB  VAL A 109      -0.600  -7.531  63.438  1.00 98.84           C  
ATOM   1620  CG1 VAL A 109       0.382  -7.068  62.337  1.00 98.84           C  
ATOM   1621  CG2 VAL A 109      -1.826  -6.601  63.421  1.00 98.84           C  
ATOM   1622  H   VAL A 109      -1.524  -8.812  65.428  1.00 98.84           H  
ATOM   1623  HA  VAL A 109      -1.813  -9.124  62.610  1.00 98.84           H  
ATOM   1624  HB  VAL A 109      -0.096  -7.369  64.392  1.00 98.84           H  
ATOM   1625 HG11 VAL A 109       0.571  -5.996  62.404  1.00 98.84           H  
ATOM   1626 HG12 VAL A 109       1.353  -7.557  62.415  1.00 98.84           H  
ATOM   1627 HG13 VAL A 109      -0.017  -7.267  61.342  1.00 98.84           H  
ATOM   1628 HG21 VAL A 109      -1.540  -5.557  63.552  1.00 98.84           H  
ATOM   1629 HG22 VAL A 109      -2.357  -6.687  62.477  1.00 98.84           H  
ATOM   1630 HG23 VAL A 109      -2.545  -6.846  64.200  1.00 98.84           H  
ATOM   1631  N   MET A 110       0.949 -10.368  63.925  1.00 98.72           N  
ATOM   1632  CA  MET A 110       2.075 -11.280  63.712  1.00 98.72           C  
ATOM   1633  C   MET A 110       1.633 -12.660  63.198  1.00 98.72           C  
ATOM   1634  O   MET A 110       2.189 -13.136  62.209  1.00 98.72           O  
ATOM   1635  CB  MET A 110       2.883 -11.418  65.020  1.00 98.72           C  
ATOM   1636  CG  MET A 110       4.204 -12.191  64.876  1.00 98.72           C  
ATOM   1637  SD  MET A 110       5.173 -12.218  66.405  1.00 98.72           S  
ATOM   1638  CE  MET A 110       4.301 -13.548  67.263  1.00 98.72           C  
ATOM   1639  H   MET A 110       0.796 -10.065  64.877  1.00 98.72           H  
ATOM   1640  HA  MET A 110       2.721 -10.823  62.959  1.00 98.72           H  
ATOM   1641  HB3 MET A 110       2.267 -11.901  65.776  1.00 98.72           H  
ATOM   1642  HB2 MET A 110       3.104 -10.439  65.436  1.00 98.72           H  
ATOM   1643  HG3 MET A 110       4.814 -11.739  64.096  1.00 98.72           H  
ATOM   1644  HG2 MET A 110       4.028 -13.221  64.566  1.00 98.72           H  
ATOM   1645  HE1 MET A 110       4.473 -13.466  68.334  1.00 98.72           H  
ATOM   1646  HE2 MET A 110       3.228 -13.499  67.085  1.00 98.72           H  
ATOM   1647  HE3 MET A 110       4.657 -14.517  66.914  1.00 98.72           H  
ATOM   1648  N   GLU A 111       0.661 -13.269  63.898  1.00 98.13           N  
ATOM   1649  CA  GLU A 111       0.186 -14.627  63.649  1.00 98.13           C  
ATOM   1650  C   GLU A 111      -0.778 -14.741  62.463  1.00 98.13           C  
ATOM   1651  O   GLU A 111      -0.545 -15.573  61.586  1.00 98.13           O  
ATOM   1652  CB  GLU A 111      -0.475 -15.196  64.918  1.00 98.13           C  
ATOM   1653  CG  GLU A 111       0.526 -15.468  66.058  1.00 98.13           C  
ATOM   1654  CD  GLU A 111      -0.075 -16.246  67.238  1.00 98.13           C  
ATOM   1655  OE1 GLU A 111       0.713 -16.976  67.877  1.00 98.13           O  
ATOM   1656  OE2 GLU A 111      -1.292 -16.108  67.496  1.00 98.13           O1-
ATOM   1657  H   GLU A 111       0.266 -12.802  64.703  1.00 98.13           H  
ATOM   1658  HA  GLU A 111       1.050 -15.254  63.422  1.00 98.13           H  
ATOM   1659  HB3 GLU A 111      -1.005 -16.119  64.674  1.00 98.13           H  
ATOM   1660  HB2 GLU A 111      -1.235 -14.495  65.271  1.00 98.13           H  
ATOM   1661  HG3 GLU A 111       0.930 -14.529  66.435  1.00 98.13           H  
ATOM   1662  HG2 GLU A 111       1.375 -16.028  65.661  1.00 98.13           H  
ATOM   1663  N   LYS A 112      -1.863 -13.951  62.492  1.00 96.60           N  
ATOM   1664  CA  LYS A 112      -3.007 -14.111  61.592  1.00 96.60           C  
ATOM   1665  C   LYS A 112      -2.938 -13.192  60.362  1.00 96.60           C  
ATOM   1666  O   LYS A 112      -3.693 -13.421  59.417  1.00 96.60           O  
ATOM   1667  CB  LYS A 112      -4.318 -13.847  62.367  1.00 96.60           C  
ATOM   1668  CG  LYS A 112      -4.475 -14.591  63.708  1.00 96.60           C  
ATOM   1669  CD  LYS A 112      -4.324 -16.118  63.627  1.00 96.60           C  
ATOM   1670  CE  LYS A 112      -4.509 -16.781  65.002  1.00 96.60           C  
ATOM   1671  NZ  LYS A 112      -4.365 -18.246  64.930  1.00 96.60           N1+
ATOM   1672  H   LYS A 112      -1.969 -13.268  63.231  1.00 96.60           H  
ATOM   1673  HA  LYS A 112      -3.040 -15.135  61.215  1.00 96.60           H  
ATOM   1674  HB3 LYS A 112      -5.158 -14.112  61.724  1.00 96.60           H  
ATOM   1675  HB2 LYS A 112      -4.420 -12.779  62.567  1.00 96.60           H  
ATOM   1676  HG3 LYS A 112      -5.465 -14.365  64.102  1.00 96.60           H  
ATOM   1677  HG2 LYS A 112      -3.767 -14.189  64.434  1.00 96.60           H  
ATOM   1678  HD3 LYS A 112      -3.339 -16.371  63.233  1.00 96.60           H  
ATOM   1679  HD2 LYS A 112      -5.052 -16.513  62.916  1.00 96.60           H  
ATOM   1680  HE3 LYS A 112      -5.494 -16.547  65.406  1.00 96.60           H  
ATOM   1681  HE2 LYS A 112      -3.771 -16.395  65.707  1.00 96.60           H  
ATOM   1682  HZ1 LYS A 112      -3.443 -18.478  64.591  1.00 96.60           H  
ATOM   1683  HZ2 LYS A 112      -4.489 -18.640  65.852  1.00 96.60           H  
ATOM   1684  HZ3 LYS A 112      -5.061 -18.627  64.305  1.00 96.60           H  
ATOM   1685  N   GLY A 113      -2.065 -12.172  60.397  1.00 89.09           N  
ATOM   1686  CA  GLY A 113      -1.895 -11.209  59.316  1.00 89.09           C  
ATOM   1687  C   GLY A 113      -0.693 -11.623  58.452  1.00 89.09           C  
ATOM   1688  O   GLY A 113       0.297 -12.117  58.995  1.00 89.09           O  
ATOM   1689  H   GLY A 113      -1.463 -12.061  61.201  1.00 89.09           H  
ATOM   1690  HA3 GLY A 113      -1.690 -10.230  59.749  1.00 89.09           H  
ATOM   1691  HA2 GLY A 113      -2.819 -11.110  58.746  1.00 89.09           H  
ATOM   1692  N   PRO A 114      -0.726 -11.369  57.123  1.00 92.58           N  
ATOM   1693  CA  PRO A 114       0.451 -11.519  56.247  1.00 92.58           C  
ATOM   1694  C   PRO A 114       1.459 -10.348  56.341  1.00 92.58           C  
ATOM   1695  O   PRO A 114       2.425 -10.341  55.578  1.00 92.58           O  
ATOM   1696  CB  PRO A 114      -0.188 -11.617  54.852  1.00 92.58           C  
ATOM   1697  CG  PRO A 114      -1.404 -10.709  54.936  1.00 92.58           C  
ATOM   1698  CD  PRO A 114      -1.894 -10.905  56.369  1.00 92.58           C  
ATOM   1699  HA  PRO A 114       0.990 -12.442  56.465  1.00 92.58           H  
ATOM   1700  HB3 PRO A 114      -0.508 -12.644  54.674  1.00 92.58           H  
ATOM   1701  HB2 PRO A 114       0.480 -11.341  54.034  1.00 92.58           H  
ATOM   1702  HG3 PRO A 114      -2.164 -10.925  54.184  1.00 92.58           H  
ATOM   1703  HG2 PRO A 114      -1.086  -9.676  54.800  1.00 92.58           H  
ATOM   1704  HD2 PRO A 114      -2.314  -9.980  56.769  1.00 92.58           H  
ATOM   1705  HD3 PRO A 114      -2.664 -11.678  56.401  1.00 92.58           H  
ATOM   1706  N   HIS A 115       1.207  -9.384  57.245  1.00 97.22           N  
ATOM   1707  CA  HIS A 115       1.969  -8.149  57.412  1.00 97.22           C  
ATOM   1708  C   HIS A 115       2.530  -8.033  58.833  1.00 97.22           C  
ATOM   1709  O   HIS A 115       1.955  -8.588  59.770  1.00 97.22           O  
ATOM   1710  CB  HIS A 115       1.053  -6.949  57.102  1.00 97.22           C  
ATOM   1711  CG  HIS A 115       0.393  -6.990  55.746  1.00 97.22           C  
ATOM   1712  CD2 HIS A 115      -0.928  -6.889  55.377  1.00 97.22           C  
ATOM   1713  ND1 HIS A 115       1.098  -7.173  54.568  1.00 97.22           N  
ATOM   1714  CE1 HIS A 115       0.208  -7.154  53.571  1.00 97.22           C  
ATOM   1715  NE2 HIS A 115      -1.041  -6.973  53.987  1.00 97.22           N  
ATOM   1716  H   HIS A 115       0.415  -9.484  57.862  1.00 97.22           H  
ATOM   1717  HA  HIS A 115       2.806  -8.142  56.719  1.00 97.22           H  
ATOM   1718  HB3 HIS A 115       1.623  -6.020  57.163  1.00 97.22           H  
ATOM   1719  HB2 HIS A 115       0.267  -6.872  57.855  1.00 97.22           H  
ATOM   1720  HD2 HIS A 115      -1.796  -6.763  56.006  1.00 97.22           H  
ATOM   1721  HD1 HIS A 115       2.098  -7.296  54.481  1.00 97.22           H  
ATOM   1722  HE1 HIS A 115       0.478  -7.266  52.532  1.00 97.22           H  
ATOM   1723  N   ASN A 116       3.633  -7.278  58.957  1.00 98.73           N  
ATOM   1724  CA  ASN A 116       4.315  -7.018  60.228  1.00 98.73           C  
ATOM   1725  C   ASN A 116       3.822  -5.746  60.931  1.00 98.73           C  
ATOM   1726  O   ASN A 116       4.142  -5.582  62.105  1.00 98.73           O  
ATOM   1727  CB  ASN A 116       5.830  -6.847  59.987  1.00 98.73           C  
ATOM   1728  CG  ASN A 116       6.604  -8.084  59.537  1.00 98.73           C  
ATOM   1729  ND2 ASN A 116       7.894  -7.874  59.279  1.00 98.73           N  
ATOM   1730  OD1 ASN A 116       6.077  -9.188  59.422  1.00 98.73           O  
ATOM   1731  H   ASN A 116       4.041  -6.857  58.134  1.00 98.73           H  
ATOM   1732  HA  ASN A 116       4.151  -7.869  60.889  1.00 98.73           H  
ATOM   1733  HB3 ASN A 116       6.310  -6.518  60.906  1.00 98.73           H  
ATOM   1734  HB2 ASN A 116       5.990  -6.048  59.267  1.00 98.73           H  
ATOM   1735 HD22 ASN A 116       8.476  -8.605  58.894  1.00 98.73           H  
ATOM   1736 HD21 ASN A 116       8.288  -6.952  59.401  1.00 98.73           H  
ATOM   1737  N   PHE A 117       3.122  -4.836  60.232  1.00 98.93           N  
ATOM   1738  CA  PHE A 117       2.760  -3.540  60.802  1.00 98.93           C  
ATOM   1739  C   PHE A 117       1.546  -2.957  60.071  1.00 98.93           C  
ATOM   1740  O   PHE A 117       1.585  -2.797  58.852  1.00 98.93           O  
ATOM   1741  CB  PHE A 117       4.003  -2.607  60.815  1.00 98.93           C  
ATOM   1742  CG  PHE A 117       3.870  -1.229  61.450  1.00 98.93           C  
ATOM   1743  CD1 PHE A 117       4.765  -0.204  61.075  1.00 98.93           C  
ATOM   1744  CD2 PHE A 117       3.019  -1.004  62.553  1.00 98.93           C  
ATOM   1745  CE1 PHE A 117       4.724   1.028  61.716  1.00 98.93           C  
ATOM   1746  CE2 PHE A 117       3.013   0.224  63.194  1.00 98.93           C  
ATOM   1747  CZ  PHE A 117       3.854   1.242  62.773  1.00 98.93           C  
ATOM   1748  H   PHE A 117       2.882  -4.994  59.264  1.00 98.93           H  
ATOM   1749  HA  PHE A 117       2.457  -3.719  61.835  1.00 98.93           H  
ATOM   1750  HB3 PHE A 117       4.362  -2.480  59.793  1.00 98.93           H  
ATOM   1751  HB2 PHE A 117       4.817  -3.095  61.350  1.00 98.93           H  
ATOM   1752  HD1 PHE A 117       5.474  -0.368  60.278  1.00 98.93           H  
ATOM   1753  HD2 PHE A 117       2.360  -1.776  62.909  1.00 98.93           H  
ATOM   1754  HE1 PHE A 117       5.371   1.828  61.402  1.00 98.93           H  
ATOM   1755  HE2 PHE A 117       2.349   0.387  64.023  1.00 98.93           H  
ATOM   1756  HZ  PHE A 117       3.838   2.200  63.271  1.00 98.93           H  
ATOM   1757  N   LEU A 118       0.500  -2.654  60.855  1.00 98.93           N  
ATOM   1758  CA  LEU A 118      -0.733  -1.981  60.445  1.00 98.93           C  
ATOM   1759  C   LEU A 118      -0.898  -0.731  61.327  1.00 98.93           C  
ATOM   1760  O   LEU A 118      -0.395  -0.733  62.447  1.00 98.93           O  
ATOM   1761  CB  LEU A 118      -1.929  -2.942  60.654  1.00 98.93           C  
ATOM   1762  CG  LEU A 118      -1.849  -4.284  59.887  1.00 98.93           C  
ATOM   1763  CD1 LEU A 118      -3.047  -5.186  60.234  1.00 98.93           C  
ATOM   1764  CD2 LEU A 118      -1.705  -4.109  58.365  1.00 98.93           C  
ATOM   1765  H   LEU A 118       0.576  -2.822  61.849  1.00 98.93           H  
ATOM   1766  HA  LEU A 118      -0.672  -1.672  59.403  1.00 98.93           H  
ATOM   1767  HB3 LEU A 118      -2.851  -2.431  60.370  1.00 98.93           H  
ATOM   1768  HB2 LEU A 118      -2.023  -3.160  61.720  1.00 98.93           H  
ATOM   1769  HG  LEU A 118      -0.963  -4.814  60.240  1.00 98.93           H  
ATOM   1770 HD11 LEU A 118      -2.737  -6.229  60.303  1.00 98.93           H  
ATOM   1771 HD12 LEU A 118      -3.506  -4.912  61.184  1.00 98.93           H  
ATOM   1772 HD13 LEU A 118      -3.831  -5.138  59.481  1.00 98.93           H  
ATOM   1773 HD21 LEU A 118      -2.263  -4.865  57.815  1.00 98.93           H  
ATOM   1774 HD22 LEU A 118      -2.063  -3.134  58.036  1.00 98.93           H  
ATOM   1775 HD23 LEU A 118      -0.663  -4.208  58.060  1.00 98.93           H  
ATOM   1776  N   VAL A 119      -1.605   0.309  60.852  1.00 98.92           N  
ATOM   1777  CA  VAL A 119      -1.815   1.538  61.631  1.00 98.92           C  
ATOM   1778  C   VAL A 119      -3.242   2.093  61.499  1.00 98.92           C  
ATOM   1779  O   VAL A 119      -3.922   1.841  60.502  1.00 98.92           O  
ATOM   1780  CB  VAL A 119      -0.807   2.673  61.262  1.00 98.92           C  
ATOM   1781  CG1 VAL A 119       0.643   2.275  61.570  1.00 98.92           C  
ATOM   1782  CG2 VAL A 119      -0.933   3.253  59.838  1.00 98.92           C  
ATOM   1783  H   VAL A 119      -1.991   0.289  59.918  1.00 98.92           H  
ATOM   1784  HA  VAL A 119      -1.696   1.310  62.691  1.00 98.92           H  
ATOM   1785  HB  VAL A 119      -1.016   3.504  61.937  1.00 98.92           H  
ATOM   1786 HG11 VAL A 119       1.323   3.120  61.459  1.00 98.92           H  
ATOM   1787 HG12 VAL A 119       0.730   1.912  62.593  1.00 98.92           H  
ATOM   1788 HG13 VAL A 119       0.992   1.479  60.915  1.00 98.92           H  
ATOM   1789 HG21 VAL A 119      -0.195   4.038  59.675  1.00 98.92           H  
ATOM   1790 HG22 VAL A 119      -0.759   2.494  59.081  1.00 98.92           H  
ATOM   1791 HG23 VAL A 119      -1.912   3.694  59.653  1.00 98.92           H  
ATOM   1792  N   GLY A 120      -3.631   2.877  62.522  1.00 98.33           N  
ATOM   1793  CA  GLY A 120      -4.853   3.677  62.586  1.00 98.33           C  
ATOM   1794  C   GLY A 120      -6.125   2.809  62.552  1.00 98.33           C  
ATOM   1795  O   GLY A 120      -6.118   1.708  63.107  1.00 98.33           O  
ATOM   1796  H   GLY A 120      -2.991   2.993  63.298  1.00 98.33           H  
ATOM   1797  HA3 GLY A 120      -4.817   4.385  61.757  1.00 98.33           H  
ATOM   1798  HA2 GLY A 120      -4.846   4.258  63.508  1.00 98.33           H  
ATOM   1799  N   PRO A 121      -7.215   3.287  61.905  1.00 97.49           N  
ATOM   1800  CA  PRO A 121      -8.455   2.513  61.677  1.00 97.49           C  
ATOM   1801  C   PRO A 121      -8.302   1.177  60.924  1.00 97.49           C  
ATOM   1802  O   PRO A 121      -9.177   0.324  61.053  1.00 97.49           O  
ATOM   1803  CB  PRO A 121      -9.362   3.480  60.896  1.00 97.49           C  
ATOM   1804  CG  PRO A 121      -8.850   4.864  61.251  1.00 97.49           C  
ATOM   1805  CD  PRO A 121      -7.350   4.647  61.382  1.00 97.49           C  
ATOM   1806  HA  PRO A 121      -8.895   2.320  62.656  1.00 97.49           H  
ATOM   1807  HB3 PRO A 121     -10.417   3.355  61.143  1.00 97.49           H  
ATOM   1808  HB2 PRO A 121      -9.256   3.326  59.820  1.00 97.49           H  
ATOM   1809  HG3 PRO A 121      -9.259   5.161  62.218  1.00 97.49           H  
ATOM   1810  HG2 PRO A 121      -9.117   5.629  60.522  1.00 97.49           H  
ATOM   1811  HD2 PRO A 121      -6.866   4.699  60.405  1.00 97.49           H  
ATOM   1812  HD3 PRO A 121      -6.907   5.405  62.030  1.00 97.49           H  
ATOM   1813  N   GLY A 122      -7.200   1.013  60.173  1.00 98.27           N  
ATOM   1814  CA  GLY A 122      -6.857  -0.209  59.454  1.00 98.27           C  
ATOM   1815  C   GLY A 122      -6.470  -1.342  60.415  1.00 98.27           C  
ATOM   1816  O   GLY A 122      -6.886  -2.483  60.212  1.00 98.27           O  
ATOM   1817  H   GLY A 122      -6.530   1.767  60.117  1.00 98.27           H  
ATOM   1818  HA3 GLY A 122      -5.995   0.032  58.838  1.00 98.27           H  
ATOM   1819  HA2 GLY A 122      -7.669  -0.516  58.793  1.00 98.27           H  
ATOM   1820  N   ALA A 123      -5.719  -1.016  61.480  1.00 98.79           N  
ATOM   1821  CA  ALA A 123      -5.360  -1.933  62.561  1.00 98.79           C  
ATOM   1822  C   ALA A 123      -6.544  -2.277  63.486  1.00 98.79           C  
ATOM   1823  O   ALA A 123      -6.597  -3.401  63.983  1.00 98.79           O  
ATOM   1824  CB  ALA A 123      -4.195  -1.328  63.352  1.00 98.79           C  
ATOM   1825  H   ALA A 123      -5.422  -0.057  61.597  1.00 98.79           H  
ATOM   1826  HA  ALA A 123      -5.010  -2.867  62.117  1.00 98.79           H  
ATOM   1827  HB1 ALA A 123      -3.975  -1.906  64.248  1.00 98.79           H  
ATOM   1828  HB2 ALA A 123      -3.289  -1.304  62.752  1.00 98.79           H  
ATOM   1829  HB3 ALA A 123      -4.407  -0.303  63.654  1.00 98.79           H  
ATOM   1830  N   GLU A 124      -7.484  -1.332  63.670  1.00 98.58           N  
ATOM   1831  CA  GLU A 124      -8.733  -1.533  64.414  1.00 98.58           C  
ATOM   1832  C   GLU A 124      -9.722  -2.447  63.671  1.00 98.58           C  
ATOM   1833  O   GLU A 124     -10.363  -3.281  64.310  1.00 98.58           O  
ATOM   1834  CB  GLU A 124      -9.399  -0.177  64.707  1.00 98.58           C  
ATOM   1835  CG  GLU A 124      -8.553   0.761  65.595  1.00 98.58           C  
ATOM   1836  CD  GLU A 124      -9.140   2.166  65.804  1.00 98.58           C  
ATOM   1837  OE1 GLU A 124      -8.500   2.919  66.567  1.00 98.58           O  
ATOM   1838  OE2 GLU A 124     -10.201   2.487  65.222  1.00 98.58           O1-
ATOM   1839  H   GLU A 124      -7.364  -0.425  63.242  1.00 98.58           H  
ATOM   1840  HA  GLU A 124      -8.491  -2.008  65.367  1.00 98.58           H  
ATOM   1841  HB3 GLU A 124     -10.364  -0.343  65.188  1.00 98.58           H  
ATOM   1842  HB2 GLU A 124      -9.619   0.316  63.759  1.00 98.58           H  
ATOM   1843  HG3 GLU A 124      -7.558   0.883  65.168  1.00 98.58           H  
ATOM   1844  HG2 GLU A 124      -8.409   0.295  66.571  1.00 98.58           H  
ATOM   1845  N   GLU A 125      -9.811  -2.291  62.339  1.00 98.34           N  
ATOM   1846  CA  GLU A 125     -10.624  -3.131  61.458  1.00 98.34           C  
ATOM   1847  C   GLU A 125     -10.088  -4.569  61.363  1.00 98.34           C  
ATOM   1848  O   GLU A 125     -10.887  -5.504  61.309  1.00 98.34           O  
ATOM   1849  CB  GLU A 125     -10.755  -2.442  60.077  1.00 98.34           C  
ATOM   1850  CG  GLU A 125     -11.568  -3.194  58.991  1.00 98.34           C  
ATOM   1851  CD  GLU A 125     -13.072  -3.385  59.262  1.00 98.34           C  
ATOM   1852  OE1 GLU A 125     -13.687  -4.132  58.470  1.00 98.34           O  
ATOM   1853  OE2 GLU A 125     -13.608  -2.801  60.228  1.00 98.34           O1-
ATOM   1854  H   GLU A 125      -9.285  -1.554  61.888  1.00 98.34           H  
ATOM   1855  HA  GLU A 125     -11.613  -3.193  61.913  1.00 98.34           H  
ATOM   1856  HB3 GLU A 125      -9.755  -2.255  59.683  1.00 98.34           H  
ATOM   1857  HB2 GLU A 125     -11.190  -1.451  60.217  1.00 98.34           H  
ATOM   1858  HG3 GLU A 125     -11.121  -4.167  58.791  1.00 98.34           H  
ATOM   1859  HG2 GLU A 125     -11.480  -2.638  58.057  1.00 98.34           H  
ATOM   1860  N   PHE A 126      -8.752  -4.719  61.412  1.00 98.58           N  
ATOM   1861  CA  PHE A 126      -8.065  -6.005  61.521  1.00 98.58           C  
ATOM   1862  C   PHE A 126      -8.401  -6.727  62.838  1.00 98.58           C  
ATOM   1863  O   PHE A 126      -8.644  -7.932  62.805  1.00 98.58           O  
ATOM   1864  CB  PHE A 126      -6.547  -5.797  61.341  1.00 98.58           C  
ATOM   1865  CG  PHE A 126      -5.715  -7.065  61.329  1.00 98.58           C  
ATOM   1866  CD1 PHE A 126      -5.274  -7.635  62.541  1.00 98.58           C  
ATOM   1867  CD2 PHE A 126      -5.519  -7.774  60.125  1.00 98.58           C  
ATOM   1868  CE1 PHE A 126      -4.626  -8.858  62.533  1.00 98.58           C  
ATOM   1869  CE2 PHE A 126      -4.842  -8.986  60.137  1.00 98.58           C  
ATOM   1870  CZ  PHE A 126      -4.403  -9.527  61.338  1.00 98.58           C  
ATOM   1871  H   PHE A 126      -8.166  -3.896  61.446  1.00 98.58           H  
ATOM   1872  HA  PHE A 126      -8.417  -6.633  60.700  1.00 98.58           H  
ATOM   1873  HB3 PHE A 126      -6.162  -5.144  62.124  1.00 98.58           H  
ATOM   1874  HB2 PHE A 126      -6.360  -5.271  60.408  1.00 98.58           H  
ATOM   1875  HD1 PHE A 126      -5.451  -7.129  63.480  1.00 98.58           H  
ATOM   1876  HD2 PHE A 126      -5.886  -7.372  59.191  1.00 98.58           H  
ATOM   1877  HE1 PHE A 126      -4.295  -9.285  63.464  1.00 98.58           H  
ATOM   1878  HE2 PHE A 126      -4.676  -9.519  59.212  1.00 98.58           H  
ATOM   1879  HZ  PHE A 126      -3.897 -10.479  61.353  1.00 98.58           H  
ATOM   1880  N   ALA A 127      -8.453  -5.973  63.953  1.00 98.60           N  
ATOM   1881  CA  ALA A 127      -8.868  -6.448  65.276  1.00 98.60           C  
ATOM   1882  C   ALA A 127     -10.287  -7.033  65.256  1.00 98.60           C  
ATOM   1883  O   ALA A 127     -10.482  -8.156  65.717  1.00 98.60           O  
ATOM   1884  CB  ALA A 127      -8.781  -5.295  66.297  1.00 98.60           C  
ATOM   1885  H   ALA A 127      -8.230  -4.989  63.890  1.00 98.60           H  
ATOM   1886  HA  ALA A 127      -8.167  -7.228  65.574  1.00 98.60           H  
ATOM   1887  HB1 ALA A 127      -8.515  -5.666  67.285  1.00 98.60           H  
ATOM   1888  HB2 ALA A 127      -8.033  -4.557  66.014  1.00 98.60           H  
ATOM   1889  HB3 ALA A 127      -9.721  -4.755  66.403  1.00 98.60           H  
ATOM   1890  N   ARG A 128     -11.227  -6.261  64.685  1.00 98.18           N  
ATOM   1891  CA  ARG A 128     -12.653  -6.561  64.618  1.00 98.18           C  
ATOM   1892  C   ARG A 128     -12.982  -7.862  63.860  1.00 98.18           C  
ATOM   1893  O   ARG A 128     -13.764  -8.660  64.375  1.00 98.18           O  
ATOM   1894  CB  ARG A 128     -13.383  -5.346  64.016  1.00 98.18           C  
ATOM   1895  CG  ARG A 128     -14.913  -5.383  64.206  1.00 98.18           C  
ATOM   1896  CD  ARG A 128     -15.674  -4.307  63.411  1.00 98.18           C  
ATOM   1897  NE  ARG A 128     -15.658  -4.562  61.959  1.00 98.18           N  
ATOM   1898  CZ  ARG A 128     -16.401  -5.447  61.269  1.00 98.18           C  
ATOM   1899  NH1 ARG A 128     -17.328  -6.221  61.856  1.00 98.18           N  
ATOM   1900  NH2 ARG A 128     -16.205  -5.560  59.950  1.00 98.18           N1+
ATOM   1901  H   ARG A 128     -10.954  -5.356  64.326  1.00 98.18           H  
ATOM   1902  HA  ARG A 128     -12.988  -6.680  65.650  1.00 98.18           H  
ATOM   1903  HB3 ARG A 128     -13.131  -5.261  62.958  1.00 98.18           H  
ATOM   1904  HB2 ARG A 128     -13.002  -4.435  64.477  1.00 98.18           H  
ATOM   1905  HG3 ARG A 128     -15.194  -5.353  65.259  1.00 98.18           H  
ATOM   1906  HG2 ARG A 128     -15.256  -6.354  63.850  1.00 98.18           H  
ATOM   1907  HD3 ARG A 128     -15.135  -3.364  63.516  1.00 98.18           H  
ATOM   1908  HD2 ARG A 128     -16.673  -4.125  63.808  1.00 98.18           H  
ATOM   1909  HE  ARG A 128     -14.978  -4.016  61.437  1.00 98.18           H  
ATOM   1910 HH12 ARG A 128     -17.872  -6.877  61.315  1.00 98.18           H  
ATOM   1911 HH11 ARG A 128     -17.486  -6.147  62.850  1.00 98.18           H  
ATOM   1912 HH22 ARG A 128     -16.752  -6.204  59.398  1.00 98.18           H  
ATOM   1913 HH21 ARG A 128     -15.505  -4.985  59.493  1.00 98.18           H  
ATOM   1914  N   ARG A 129     -12.368  -8.066  62.678  1.00 97.62           N  
ATOM   1915  CA  ARG A 129     -12.554  -9.278  61.869  1.00 97.62           C  
ATOM   1916  C   ARG A 129     -11.913 -10.542  62.474  1.00 97.62           C  
ATOM   1917  O   ARG A 129     -12.355 -11.639  62.135  1.00 97.62           O  
ATOM   1918  CB  ARG A 129     -12.038  -9.079  60.431  1.00 97.62           C  
ATOM   1919  CG  ARG A 129     -12.741  -7.972  59.628  1.00 97.62           C  
ATOM   1920  CD  ARG A 129     -12.544  -8.173  58.115  1.00 97.62           C  
ATOM   1921  NE  ARG A 129     -12.914  -6.982  57.335  1.00 97.62           N  
ATOM   1922  CZ  ARG A 129     -12.809  -6.810  56.004  1.00 97.62           C  
ATOM   1923  NH1 ARG A 129     -12.370  -7.780  55.187  1.00 97.62           N  
ATOM   1924  NH2 ARG A 129     -13.151  -5.625  55.485  1.00 97.62           N1+
ATOM   1925  H   ARG A 129     -11.735  -7.365  62.313  1.00 97.62           H  
ATOM   1926  HA  ARG A 129     -13.627  -9.472  61.811  1.00 97.62           H  
ATOM   1927  HB3 ARG A 129     -12.164 -10.019  59.888  1.00 97.62           H  
ATOM   1928  HB2 ARG A 129     -10.964  -8.885  60.445  1.00 97.62           H  
ATOM   1929  HG3 ARG A 129     -12.476  -6.968  59.958  1.00 97.62           H  
ATOM   1930  HG2 ARG A 129     -13.807  -8.080  59.833  1.00 97.62           H  
ATOM   1931  HD3 ARG A 129     -13.266  -8.924  57.792  1.00 97.62           H  
ATOM   1932  HD2 ARG A 129     -11.561  -8.576  57.871  1.00 97.62           H  
ATOM   1933  HE  ARG A 129     -13.238  -6.189  57.878  1.00 97.62           H  
ATOM   1934 HH12 ARG A 129     -12.301  -7.624  54.192  1.00 97.62           H  
ATOM   1935 HH11 ARG A 129     -12.118  -8.681  55.566  1.00 97.62           H  
ATOM   1936 HH22 ARG A 129     -13.089  -5.454  54.492  1.00 97.62           H  
ATOM   1937 HH21 ARG A 129     -13.466  -4.882  56.097  1.00 97.62           H  
ATOM   1938  N   HIS A 130     -10.911 -10.376  63.354  1.00 98.05           N  
ATOM   1939  CA  HIS A 130     -10.250 -11.467  64.077  1.00 98.05           C  
ATOM   1940  C   HIS A 130     -10.795 -11.643  65.512  1.00 98.05           C  
ATOM   1941  O   HIS A 130     -10.178 -12.357  66.302  1.00 98.05           O  
ATOM   1942  CB  HIS A 130      -8.723 -11.264  64.015  1.00 98.05           C  
ATOM   1943  CG  HIS A 130      -8.140 -11.530  62.647  1.00 98.05           C  
ATOM   1944  CD2 HIS A 130      -7.697 -12.704  62.068  1.00 98.05           C  
ATOM   1945  ND1 HIS A 130      -7.956 -10.525  61.711  1.00 98.05           N1+
ATOM   1946  CE1 HIS A 130      -7.452 -11.094  60.619  1.00 98.05           C  
ATOM   1947  NE2 HIS A 130      -7.271 -12.402  60.783  1.00 98.05           N  
ATOM   1948  H   HIS A 130     -10.613  -9.441  63.595  1.00 98.05           H  
ATOM   1949  HA  HIS A 130     -10.461 -12.420  63.590  1.00 98.05           H  
ATOM   1950  HB3 HIS A 130      -8.213 -11.937  64.706  1.00 98.05           H  
ATOM   1951  HB2 HIS A 130      -8.473 -10.252  64.329  1.00 98.05           H  
ATOM   1952  HD2 HIS A 130      -7.656 -13.716  62.446  1.00 98.05           H  
ATOM   1953  HD1 HIS A 130      -8.176  -9.545  61.844  1.00 98.05           H  
ATOM   1954  HE1 HIS A 130      -7.210 -10.557  59.713  1.00 98.05           H  
ATOM   1955  HE2 HIS A 130      -6.895 -13.049  60.103  1.00 98.05           H  
ATOM   1956  N   GLY A 131     -11.970 -11.056  65.801  1.00 97.48           N  
ATOM   1957  CA  GLY A 131     -12.774 -11.347  66.987  1.00 97.48           C  
ATOM   1958  C   GLY A 131     -12.375 -10.549  68.238  1.00 97.48           C  
ATOM   1959  O   GLY A 131     -12.961 -10.792  69.292  1.00 97.48           O  
ATOM   1960  H   GLY A 131     -12.402 -10.466  65.103  1.00 97.48           H  
ATOM   1961  HA3 GLY A 131     -12.738 -12.414  67.216  1.00 97.48           H  
ATOM   1962  HA2 GLY A 131     -13.814 -11.116  66.753  1.00 97.48           H  
ATOM   1963  N   MET A 132     -11.415  -9.610  68.148  1.00 97.68           N  
ATOM   1964  CA  MET A 132     -11.044  -8.723  69.252  1.00 97.68           C  
ATOM   1965  C   MET A 132     -12.099  -7.619  69.442  1.00 97.68           C  
ATOM   1966  O   MET A 132     -12.456  -6.945  68.474  1.00 97.68           O  
ATOM   1967  CB  MET A 132      -9.627  -8.156  69.021  1.00 97.68           C  
ATOM   1968  CG  MET A 132      -9.161  -7.144  70.085  1.00 97.68           C  
ATOM   1969  SD  MET A 132      -7.419  -6.658  69.978  1.00 97.68           S  
ATOM   1970  CE  MET A 132      -6.628  -8.221  70.434  1.00 97.68           C  
ATOM   1971  H   MET A 132     -10.976  -9.425  67.256  1.00 97.68           H  
ATOM   1972  HA  MET A 132     -11.002  -9.318  70.166  1.00 97.68           H  
ATOM   1973  HB3 MET A 132      -9.582  -7.665  68.053  1.00 97.68           H  
ATOM   1974  HB2 MET A 132      -8.923  -8.986  68.963  1.00 97.68           H  
ATOM   1975  HG3 MET A 132      -9.340  -7.541  71.084  1.00 97.68           H  
ATOM   1976  HG2 MET A 132      -9.746  -6.227  70.008  1.00 97.68           H  
ATOM   1977  HE1 MET A 132      -5.576  -8.048  70.632  1.00 97.68           H  
ATOM   1978  HE2 MET A 132      -7.079  -8.634  71.336  1.00 97.68           H  
ATOM   1979  HE3 MET A 132      -6.708  -8.951  69.629  1.00 97.68           H  
ATOM   1980  N   GLU A 133     -12.549  -7.456  70.698  1.00 96.07           N  
ATOM   1981  CA  GLU A 133     -13.485  -6.421  71.132  1.00 96.07           C  
ATOM   1982  C   GLU A 133     -12.883  -5.016  70.974  1.00 96.07           C  
ATOM   1983  O   GLU A 133     -11.810  -4.757  71.522  1.00 96.07           O  
ATOM   1984  CB  GLU A 133     -13.904  -6.711  72.594  1.00 96.07           C  
ATOM   1985  CG  GLU A 133     -14.841  -5.654  73.237  1.00 96.07           C  
ATOM   1986  CD  GLU A 133     -15.246  -5.927  74.697  1.00 96.07           C  
ATOM   1987  OE1 GLU A 133     -16.015  -5.094  75.226  1.00 96.07           O  
ATOM   1988  OE2 GLU A 133     -14.774  -6.924  75.290  1.00 96.07           O1-
ATOM   1989  H   GLU A 133     -12.201  -8.061  71.427  1.00 96.07           H  
ATOM   1990  HA  GLU A 133     -14.376  -6.494  70.505  1.00 96.07           H  
ATOM   1991  HB3 GLU A 133     -13.005  -6.817  73.204  1.00 96.07           H  
ATOM   1992  HB2 GLU A 133     -14.401  -7.682  72.622  1.00 96.07           H  
ATOM   1993  HG3 GLU A 133     -15.748  -5.567  72.638  1.00 96.07           H  
ATOM   1994  HG2 GLU A 133     -14.368  -4.671  73.223  1.00 96.07           H  
ATOM   1995  N   LEU A 134     -13.612  -4.138  70.265  1.00 97.84           N  
ATOM   1996  CA  LEU A 134     -13.283  -2.720  70.169  1.00 97.84           C  
ATOM   1997  C   LEU A 134     -14.043  -1.953  71.258  1.00 97.84           C  
ATOM   1998  O   LEU A 134     -15.268  -2.057  71.334  1.00 97.84           O  
ATOM   1999  CB  LEU A 134     -13.630  -2.161  68.772  1.00 97.84           C  
ATOM   2000  CG  LEU A 134     -12.824  -2.763  67.600  1.00 97.84           C  
ATOM   2001  CD1 LEU A 134     -13.317  -2.168  66.265  1.00 97.84           C  
ATOM   2002  CD2 LEU A 134     -11.300  -2.591  67.778  1.00 97.84           C  
ATOM   2003  H   LEU A 134     -14.489  -4.424  69.854  1.00 97.84           H  
ATOM   2004  HA  LEU A 134     -12.216  -2.600  70.330  1.00 97.84           H  
ATOM   2005  HB3 LEU A 134     -13.471  -1.081  68.780  1.00 97.84           H  
ATOM   2006  HB2 LEU A 134     -14.695  -2.304  68.581  1.00 97.84           H  
ATOM   2007  HG  LEU A 134     -13.021  -3.836  67.560  1.00 97.84           H  
ATOM   2008 HD11 LEU A 134     -12.511  -1.970  65.560  1.00 97.84           H  
ATOM   2009 HD12 LEU A 134     -14.014  -2.849  65.778  1.00 97.84           H  
ATOM   2010 HD13 LEU A 134     -13.848  -1.227  66.411  1.00 97.84           H  
ATOM   2011 HD21 LEU A 134     -10.780  -2.398  66.841  1.00 97.84           H  
ATOM   2012 HD22 LEU A 134     -11.061  -1.761  68.441  1.00 97.84           H  
ATOM   2013 HD23 LEU A 134     -10.858  -3.491  68.208  1.00 97.84           H  
ATOM   2014  N   VAL A 135     -13.295  -1.177  72.053  1.00 97.54           N  
ATOM   2015  CA  VAL A 135     -13.820  -0.283  73.082  1.00 97.54           C  
ATOM   2016  C   VAL A 135     -13.938   1.157  72.557  1.00 97.54           C  
ATOM   2017  O   VAL A 135     -13.341   1.501  71.534  1.00 97.54           O  
ATOM   2018  CB  VAL A 135     -12.900  -0.266  74.336  1.00 97.54           C  
ATOM   2019  CG1 VAL A 135     -12.932  -1.623  75.043  1.00 97.54           C  
ATOM   2020  CG2 VAL A 135     -11.445   0.198  74.110  1.00 97.54           C  
ATOM   2021  H   VAL A 135     -12.295  -1.134  71.901  1.00 97.54           H  
ATOM   2022  HA  VAL A 135     -14.816  -0.610  73.389  1.00 97.54           H  
ATOM   2023  HB  VAL A 135     -13.326   0.444  75.044  1.00 97.54           H  
ATOM   2024 HG11 VAL A 135     -12.396  -1.556  75.986  1.00 97.54           H  
ATOM   2025 HG12 VAL A 135     -13.955  -1.926  75.266  1.00 97.54           H  
ATOM   2026 HG13 VAL A 135     -12.472  -2.409  74.443  1.00 97.54           H  
ATOM   2027 HG21 VAL A 135     -10.913   0.272  75.059  1.00 97.54           H  
ATOM   2028 HG22 VAL A 135     -10.897  -0.514  73.496  1.00 97.54           H  
ATOM   2029 HG23 VAL A 135     -11.384   1.177  73.636  1.00 97.54           H  
ATOM   2030  N   SER A 136     -14.686   1.985  73.303  1.00 96.46           N  
ATOM   2031  CA  SER A 136     -14.691   3.438  73.138  1.00 96.46           C  
ATOM   2032  C   SER A 136     -13.355   4.013  73.679  1.00 96.46           C  
ATOM   2033  O   SER A 136     -12.908   3.553  74.733  1.00 96.46           O  
ATOM   2034  CB  SER A 136     -15.942   4.004  73.850  1.00 96.46           C  
ATOM   2035  OG  SER A 136     -15.829   4.077  75.257  1.00 96.46           O  
ATOM   2036  H   SER A 136     -15.141   1.633  74.135  1.00 96.46           H  
ATOM   2037  HA  SER A 136     -14.826   3.625  72.076  1.00 96.46           H  
ATOM   2038  HB3 SER A 136     -16.826   3.416  73.600  1.00 96.46           H  
ATOM   2039  HB2 SER A 136     -16.140   5.010  73.484  1.00 96.46           H  
ATOM   2040  HG  SER A 136     -15.842   3.182  75.615  1.00 96.46           H  
ATOM   2041  N   PRO A 137     -12.724   4.982  72.968  1.00 94.51           N  
ATOM   2042  CA  PRO A 137     -11.493   5.657  73.441  1.00 94.51           C  
ATOM   2043  C   PRO A 137     -11.532   6.258  74.862  1.00 94.51           C  
ATOM   2044  O   PRO A 137     -10.489   6.314  75.510  1.00 94.51           O  
ATOM   2045  CB  PRO A 137     -11.236   6.744  72.384  1.00 94.51           C  
ATOM   2046  CG  PRO A 137     -11.874   6.203  71.119  1.00 94.51           C  
ATOM   2047  CD  PRO A 137     -13.104   5.469  71.639  1.00 94.51           C  
ATOM   2048  HA  PRO A 137     -10.692   4.918  73.398  1.00 94.51           H  
ATOM   2049  HB3 PRO A 137     -10.174   6.959  72.252  1.00 94.51           H  
ATOM   2050  HB2 PRO A 137     -11.730   7.677  72.663  1.00 94.51           H  
ATOM   2051  HG3 PRO A 137     -11.196   5.488  70.652  1.00 94.51           H  
ATOM   2052  HG2 PRO A 137     -12.108   6.973  70.384  1.00 94.51           H  
ATOM   2053  HD2 PRO A 137     -13.950   6.151  71.738  1.00 94.51           H  
ATOM   2054  HD3 PRO A 137     -13.374   4.677  70.941  1.00 94.51           H  
ATOM   2055  N   GLU A 138     -12.728   6.665  75.318  1.00 94.53           N  
ATOM   2056  CA  GLU A 138     -13.009   7.255  76.627  1.00 94.53           C  
ATOM   2057  C   GLU A 138     -12.794   6.304  77.822  1.00 94.53           C  
ATOM   2058  O   GLU A 138     -12.487   6.798  78.906  1.00 94.53           O  
ATOM   2059  CB  GLU A 138     -14.439   7.846  76.641  1.00 94.53           C  
ATOM   2060  CG  GLU A 138     -14.665   9.039  75.675  1.00 94.53           C  
ATOM   2061  CD  GLU A 138     -14.891   8.720  74.183  1.00 94.53           C  
ATOM   2062  OE1 GLU A 138     -14.708   9.660  73.380  1.00 94.53           O  
ATOM   2063  OE2 GLU A 138     -15.242   7.566  73.852  1.00 94.53           O1-
ATOM   2064  H   GLU A 138     -13.532   6.599  74.705  1.00 94.53           H  
ATOM   2065  HA  GLU A 138     -12.308   8.081  76.761  1.00 94.53           H  
ATOM   2066  HB3 GLU A 138     -14.666   8.191  77.651  1.00 94.53           H  
ATOM   2067  HB2 GLU A 138     -15.168   7.056  76.449  1.00 94.53           H  
ATOM   2068  HG3 GLU A 138     -13.832   9.738  75.771  1.00 94.53           H  
ATOM   2069  HG2 GLU A 138     -15.547   9.586  76.010  1.00 94.53           H  
ATOM   2070  N   GLU A 139     -12.916   4.978  77.615  1.00 94.66           N  
ATOM   2071  CA  GLU A 139     -12.597   3.949  78.618  1.00 94.66           C  
ATOM   2072  C   GLU A 139     -11.102   3.897  78.984  1.00 94.66           C  
ATOM   2073  O   GLU A 139     -10.772   3.558  80.121  1.00 94.66           O  
ATOM   2074  CB  GLU A 139     -13.051   2.558  78.123  1.00 94.66           C  
ATOM   2075  CG  GLU A 139     -14.580   2.386  78.056  1.00 94.66           C  
ATOM   2076  CD  GLU A 139     -14.999   1.080  77.365  1.00 94.66           C  
ATOM   2077  OE1 GLU A 139     -15.719   1.179  76.346  1.00 94.66           O  
ATOM   2078  OE2 GLU A 139     -14.592   0.002  77.857  1.00 94.66           O1-
ATOM   2079  H   GLU A 139     -13.178   4.640  76.698  1.00 94.66           H  
ATOM   2080  HA  GLU A 139     -13.146   4.185  79.532  1.00 94.66           H  
ATOM   2081  HB3 GLU A 139     -12.636   1.784  78.772  1.00 94.66           H  
ATOM   2082  HB2 GLU A 139     -12.624   2.372  77.136  1.00 94.66           H  
ATOM   2083  HG3 GLU A 139     -15.031   3.241  77.555  1.00 94.66           H  
ATOM   2084  HG2 GLU A 139     -14.992   2.388  79.066  1.00 94.66           H  
ATOM   2085  N   LEU A 140     -10.239   4.233  78.012  1.00 95.95           N  
ATOM   2086  CA  LEU A 140      -8.783   4.218  78.138  1.00 95.95           C  
ATOM   2087  C   LEU A 140      -8.239   5.504  78.788  1.00 95.95           C  
ATOM   2088  O   LEU A 140      -7.143   5.462  79.349  1.00 95.95           O  
ATOM   2089  CB  LEU A 140      -8.163   3.996  76.743  1.00 95.95           C  
ATOM   2090  CG  LEU A 140      -8.602   2.680  76.058  1.00 95.95           C  
ATOM   2091  CD1 LEU A 140      -8.405   2.739  74.537  1.00 95.95           C  
ATOM   2092  CD2 LEU A 140      -7.916   1.451  76.686  1.00 95.95           C  
ATOM   2093  H   LEU A 140     -10.599   4.512  77.110  1.00 95.95           H  
ATOM   2094  HA  LEU A 140      -8.498   3.383  78.778  1.00 95.95           H  
ATOM   2095  HB3 LEU A 140      -7.074   4.017  76.812  1.00 95.95           H  
ATOM   2096  HB2 LEU A 140      -8.431   4.839  76.105  1.00 95.95           H  
ATOM   2097  HG  LEU A 140      -9.674   2.544  76.201  1.00 95.95           H  
ATOM   2098 HD11 LEU A 140      -8.133   1.770  74.123  1.00 95.95           H  
ATOM   2099 HD12 LEU A 140      -9.337   3.030  74.053  1.00 95.95           H  
ATOM   2100 HD13 LEU A 140      -7.641   3.461  74.247  1.00 95.95           H  
ATOM   2101 HD21 LEU A 140      -7.195   0.993  76.009  1.00 95.95           H  
ATOM   2102 HD22 LEU A 140      -7.368   1.706  77.592  1.00 95.95           H  
ATOM   2103 HD23 LEU A 140      -8.650   0.692  76.957  1.00 95.95           H  
ATOM   2104  N   VAL A 141      -9.012   6.606  78.729  1.00 96.77           N  
ATOM   2105  CA  VAL A 141      -8.702   7.862  79.411  1.00 96.77           C  
ATOM   2106  C   VAL A 141      -8.972   7.703  80.919  1.00 96.77           C  
ATOM   2107  O   VAL A 141     -10.097   7.384  81.307  1.00 96.77           O  
ATOM   2108  CB  VAL A 141      -9.568   9.057  78.905  1.00 96.77           C  
ATOM   2109  CG1 VAL A 141      -9.212  10.390  79.604  1.00 96.77           C  
ATOM   2110  CG2 VAL A 141      -9.488   9.248  77.382  1.00 96.77           C  
ATOM   2111  H   VAL A 141      -9.906   6.562  78.261  1.00 96.77           H  
ATOM   2112  HA  VAL A 141      -7.649   8.099  79.245  1.00 96.77           H  
ATOM   2113  HB  VAL A 141     -10.616   8.847  79.124  1.00 96.77           H  
ATOM   2114 HG11 VAL A 141      -9.698  11.236  79.118  1.00 96.77           H  
ATOM   2115 HG12 VAL A 141      -9.524  10.403  80.649  1.00 96.77           H  
ATOM   2116 HG13 VAL A 141      -8.139  10.577  79.577  1.00 96.77           H  
ATOM   2117 HG21 VAL A 141     -10.144  10.054  77.051  1.00 96.77           H  
ATOM   2118 HG22 VAL A 141      -8.481   9.498  77.063  1.00 96.77           H  
ATOM   2119 HG23 VAL A 141      -9.792   8.352  76.847  1.00 96.77           H  
ATOM   2120  N   VAL A 142      -7.935   7.955  81.728  1.00 95.72           N  
ATOM   2121  CA  VAL A 142      -8.031   8.033  83.184  1.00 95.72           C  
ATOM   2122  C   VAL A 142      -8.024   9.513  83.608  1.00 95.72           C  
ATOM   2123  O   VAL A 142      -7.501  10.361  82.880  1.00 95.72           O  
ATOM   2124  CB  VAL A 142      -6.848   7.292  83.869  1.00 95.72           C  
ATOM   2125  CG1 VAL A 142      -6.854   5.795  83.514  1.00 95.72           C  
ATOM   2126  CG2 VAL A 142      -5.457   7.911  83.630  1.00 95.72           C  
ATOM   2127  H   VAL A 142      -7.043   8.210  81.330  1.00 95.72           H  
ATOM   2128  HA  VAL A 142      -8.963   7.583  83.533  1.00 95.72           H  
ATOM   2129  HB  VAL A 142      -7.017   7.340  84.946  1.00 95.72           H  
ATOM   2130 HG11 VAL A 142      -6.040   5.272  84.013  1.00 95.72           H  
ATOM   2131 HG12 VAL A 142      -7.787   5.320  83.818  1.00 95.72           H  
ATOM   2132 HG13 VAL A 142      -6.736   5.632  82.443  1.00 95.72           H  
ATOM   2133 HG21 VAL A 142      -4.675   7.315  84.101  1.00 95.72           H  
ATOM   2134 HG22 VAL A 142      -5.231   7.977  82.566  1.00 95.72           H  
ATOM   2135 HG23 VAL A 142      -5.380   8.912  84.050  1.00 95.72           H  
ATOM   2136  N   GLU A 143      -8.616   9.794  84.781  1.00 96.01           N  
ATOM   2137  CA  GLU A 143      -8.805  11.152  85.301  1.00 96.01           C  
ATOM   2138  C   GLU A 143      -7.491  11.885  85.644  1.00 96.01           C  
ATOM   2139  O   GLU A 143      -7.456  13.113  85.558  1.00 96.01           O  
ATOM   2140  CB  GLU A 143      -9.794  11.100  86.489  1.00 96.01           C  
ATOM   2141  CG  GLU A 143     -10.248  12.473  87.047  1.00 96.01           C  
ATOM   2142  CD  GLU A 143     -11.007  13.372  86.052  1.00 96.01           C  
ATOM   2143  OE1 GLU A 143     -10.936  14.605  86.243  1.00 96.01           O  
ATOM   2144  OE2 GLU A 143     -11.653  12.832  85.124  1.00 96.01           O1-
ATOM   2145  H   GLU A 143      -9.026   9.050  85.327  1.00 96.01           H  
ATOM   2146  HA  GLU A 143      -9.269  11.716  84.491  1.00 96.01           H  
ATOM   2147  HB3 GLU A 143      -9.338  10.535  87.303  1.00 96.01           H  
ATOM   2148  HB2 GLU A 143     -10.675  10.523  86.204  1.00 96.01           H  
ATOM   2149  HG3 GLU A 143      -9.393  13.014  87.453  1.00 96.01           H  
ATOM   2150  HG2 GLU A 143     -10.912  12.301  87.896  1.00 96.01           H  
ATOM   2151  N   ARG A 144      -6.426  11.127  85.967  1.00 92.91           N  
ATOM   2152  CA  ARG A 144      -5.067  11.639  86.155  1.00 92.91           C  
ATOM   2153  C   ARG A 144      -4.514  12.293  84.877  1.00 92.91           C  
ATOM   2154  O   ARG A 144      -4.013  13.412  84.952  1.00 92.91           O  
ATOM   2155  CB  ARG A 144      -4.146  10.504  86.658  1.00 92.91           C  
ATOM   2156  CG  ARG A 144      -2.710  10.956  87.010  1.00 92.91           C  
ATOM   2157  CD  ARG A 144      -1.746   9.805  87.344  1.00 92.91           C  
ATOM   2158  NE  ARG A 144      -1.357   9.028  86.151  1.00 92.91           N  
ATOM   2159  CZ  ARG A 144      -0.520   7.975  86.105  1.00 92.91           C  
ATOM   2160  NH1 ARG A 144       0.081   7.488  87.200  1.00 92.91           N  
ATOM   2161  NH2 ARG A 144      -0.266   7.404  84.922  1.00 92.91           N1+
ATOM   2162  H   ARG A 144      -6.535  10.125  86.017  1.00 92.91           H  
ATOM   2163  HA  ARG A 144      -5.114  12.406  86.931  1.00 92.91           H  
ATOM   2164  HB3 ARG A 144      -4.106   9.713  85.908  1.00 92.91           H  
ATOM   2165  HB2 ARG A 144      -4.591  10.049  87.544  1.00 92.91           H  
ATOM   2166  HG3 ARG A 144      -2.703  11.703  87.805  1.00 92.91           H  
ATOM   2167  HG2 ARG A 144      -2.298  11.467  86.140  1.00 92.91           H  
ATOM   2168  HD3 ARG A 144      -2.269   9.095  87.986  1.00 92.91           H  
ATOM   2169  HD2 ARG A 144      -0.888  10.164  87.909  1.00 92.91           H  
ATOM   2170  HE  ARG A 144      -1.734   9.355  85.272  1.00 92.91           H  
ATOM   2171 HH12 ARG A 144       0.716   6.705  87.126  1.00 92.91           H  
ATOM   2172 HH11 ARG A 144      -0.032   7.954  88.090  1.00 92.91           H  
ATOM   2173 HH22 ARG A 144       0.334   6.593  84.865  1.00 92.91           H  
ATOM   2174 HH21 ARG A 144      -0.647   7.799  84.069  1.00 92.91           H  
ATOM   2175  N   GLU A 145      -4.642  11.627  83.723  1.00 93.25           N  
ATOM   2176  CA  GLU A 145      -4.130  12.124  82.449  1.00 93.25           C  
ATOM   2177  C   GLU A 145      -5.032  13.219  81.869  1.00 93.25           C  
ATOM   2178  O   GLU A 145      -4.523  14.100  81.176  1.00 93.25           O  
ATOM   2179  CB  GLU A 145      -3.988  10.967  81.439  1.00 93.25           C  
ATOM   2180  CG  GLU A 145      -3.036   9.836  81.889  1.00 93.25           C  
ATOM   2181  CD  GLU A 145      -1.625  10.276  82.281  1.00 93.25           C  
ATOM   2182  OE1 GLU A 145      -1.100  11.232  81.672  1.00 93.25           O  
ATOM   2183  OE2 GLU A 145      -1.107   9.674  83.244  1.00 93.25           O1-
ATOM   2184  H   GLU A 145      -5.155  10.759  83.704  1.00 93.25           H  
ATOM   2185  HA  GLU A 145      -3.153  12.574  82.610  1.00 93.25           H  
ATOM   2186  HB3 GLU A 145      -3.619  11.364  80.492  1.00 93.25           H  
ATOM   2187  HB2 GLU A 145      -4.968  10.541  81.217  1.00 93.25           H  
ATOM   2188  HG3 GLU A 145      -2.947   9.091  81.099  1.00 93.25           H  
ATOM   2189  HG2 GLU A 145      -3.449   9.318  82.748  1.00 93.25           H  
ATOM   2190  N   ARG A 146      -6.331  13.241  82.214  1.00 95.47           N  
ATOM   2191  CA  ARG A 146      -7.214  14.367  81.913  1.00 95.47           C  
ATOM   2192  C   ARG A 146      -6.751  15.653  82.622  1.00 95.47           C  
ATOM   2193  O   ARG A 146      -6.624  16.679  81.959  1.00 95.47           O  
ATOM   2194  CB  ARG A 146      -8.678  13.996  82.228  1.00 95.47           C  
ATOM   2195  CG  ARG A 146      -9.687  15.096  81.832  1.00 95.47           C  
ATOM   2196  CD  ARG A 146     -11.167  14.788  82.123  1.00 95.47           C  
ATOM   2197  NE  ARG A 146     -11.651  13.534  81.511  1.00 95.47           N  
ATOM   2198  CZ  ARG A 146     -11.911  13.285  80.212  1.00 95.47           C  
ATOM   2199  NH1 ARG A 146     -11.727  14.203  79.250  1.00 95.47           N  
ATOM   2200  NH2 ARG A 146     -12.372  12.076  79.866  1.00 95.47           N1+
ATOM   2201  H   ARG A 146      -6.705  12.526  82.824  1.00 95.47           H  
ATOM   2202  HA  ARG A 146      -7.156  14.556  80.841  1.00 95.47           H  
ATOM   2203  HB3 ARG A 146      -8.790  13.778  83.290  1.00 95.47           H  
ATOM   2204  HB2 ARG A 146      -8.918  13.071  81.701  1.00 95.47           H  
ATOM   2205  HG3 ARG A 146      -9.547  15.439  80.807  1.00 95.47           H  
ATOM   2206  HG2 ARG A 146      -9.452  15.959  82.453  1.00 95.47           H  
ATOM   2207  HD3 ARG A 146     -11.768  15.581  81.676  1.00 95.47           H  
ATOM   2208  HD2 ARG A 146     -11.382  14.838  83.190  1.00 95.47           H  
ATOM   2209  HE  ARG A 146     -11.788  12.783  82.175  1.00 95.47           H  
ATOM   2210 HH12 ARG A 146     -11.926  13.990  78.283  1.00 95.47           H  
ATOM   2211 HH11 ARG A 146     -11.387  15.122  79.496  1.00 95.47           H  
ATOM   2212 HH22 ARG A 146     -12.578  11.862  78.901  1.00 95.47           H  
ATOM   2213 HH21 ARG A 146     -12.523  11.367  80.570  1.00 95.47           H  
ATOM   2214  N   ALA A 147      -6.462  15.556  83.932  1.00 94.80           N  
ATOM   2215  CA  ALA A 147      -5.958  16.655  84.758  1.00 94.80           C  
ATOM   2216  C   ALA A 147      -4.565  17.163  84.338  1.00 94.80           C  
ATOM   2217  O   ALA A 147      -4.346  18.373  84.361  1.00 94.80           O  
ATOM   2218  CB  ALA A 147      -5.967  16.221  86.230  1.00 94.80           C  
ATOM   2219  H   ALA A 147      -6.604  14.675  84.408  1.00 94.80           H  
ATOM   2220  HA  ALA A 147      -6.657  17.488  84.650  1.00 94.80           H  
ATOM   2221  HB1 ALA A 147      -5.625  17.026  86.882  1.00 94.80           H  
ATOM   2222  HB2 ALA A 147      -6.973  15.948  86.550  1.00 94.80           H  
ATOM   2223  HB3 ALA A 147      -5.322  15.358  86.400  1.00 94.80           H  
ATOM   2224  N   ARG A 148      -3.675  16.250  83.924  1.00 92.23           N  
ATOM   2225  CA  ARG A 148      -2.354  16.561  83.380  1.00 92.23           C  
ATOM   2226  C   ARG A 148      -2.468  17.282  82.025  1.00 92.23           C  
ATOM   2227  O   ARG A 148      -1.767  18.267  81.794  1.00 92.23           O  
ATOM   2228  CB  ARG A 148      -1.543  15.256  83.208  1.00 92.23           C  
ATOM   2229  CG  ARG A 148      -1.066  14.626  84.533  1.00 92.23           C  
ATOM   2230  CD  ARG A 148      -0.555  13.183  84.366  1.00 92.23           C  
ATOM   2231  NE  ARG A 148       0.064  12.674  85.602  1.00 92.23           N  
ATOM   2232  CZ  ARG A 148       0.881  11.609  85.703  1.00 92.23           C  
ATOM   2233  NH1 ARG A 148       1.185  10.862  84.636  1.00 92.23           N  
ATOM   2234  NH2 ARG A 148       1.387  11.290  86.899  1.00 92.23           N1+
ATOM   2235  H   ARG A 148      -3.947  15.276  84.001  1.00 92.23           H  
ATOM   2236  HA  ARG A 148      -1.831  17.226  84.071  1.00 92.23           H  
ATOM   2237  HB3 ARG A 148      -0.662  15.450  82.592  1.00 92.23           H  
ATOM   2238  HB2 ARG A 148      -2.135  14.539  82.641  1.00 92.23           H  
ATOM   2239  HG3 ARG A 148      -1.868  14.638  85.269  1.00 92.23           H  
ATOM   2240  HG2 ARG A 148      -0.276  15.249  84.956  1.00 92.23           H  
ATOM   2241  HD3 ARG A 148       0.180  13.143  83.561  1.00 92.23           H  
ATOM   2242  HD2 ARG A 148      -1.372  12.521  84.089  1.00 92.23           H  
ATOM   2243  HE  ARG A 148      -0.198  13.160  86.448  1.00 92.23           H  
ATOM   2244 HH12 ARG A 148       1.836  10.095  84.707  1.00 92.23           H  
ATOM   2245 HH11 ARG A 148       0.631  10.934  83.786  1.00 92.23           H  
ATOM   2246 HH22 ARG A 148       1.948  10.460  87.066  1.00 92.23           H  
ATOM   2247 HH21 ARG A 148       1.114  11.788  87.733  1.00 92.23           H  
ATOM   2248  N   TRP A 149      -3.370  16.831  81.142  1.00 93.73           N  
ATOM   2249  CA  TRP A 149      -3.598  17.431  79.830  1.00 93.73           C  
ATOM   2250  C   TRP A 149      -4.223  18.835  79.919  1.00 93.73           C  
ATOM   2251  O   TRP A 149      -3.788  19.719  79.187  1.00 93.73           O  
ATOM   2252  CB  TRP A 149      -4.415  16.476  78.941  1.00 93.73           C  
ATOM   2253  CG  TRP A 149      -4.700  16.981  77.557  1.00 93.73           C  
ATOM   2254  CD1 TRP A 149      -3.851  16.910  76.508  1.00 93.73           C  
ATOM   2255  CD2 TRP A 149      -5.865  17.722  77.080  1.00 93.73           C  
ATOM   2256  CE2 TRP A 149      -5.654  18.062  75.710  1.00 93.73           C  
ATOM   2257  CE3 TRP A 149      -7.078  18.148  77.666  1.00 93.73           C  
ATOM   2258  NE1 TRP A 149      -4.411  17.543  75.419  1.00 93.73           N  
ATOM   2259  CZ2 TRP A 149      -6.603  18.774  74.958  1.00 93.73           C  
ATOM   2260  CZ3 TRP A 149      -8.035  18.871  76.925  1.00 93.73           C  
ATOM   2261  CH2 TRP A 149      -7.801  19.180  75.571  1.00 93.73           C  
ATOM   2262  H   TRP A 149      -3.965  16.051  81.389  1.00 93.73           H  
ATOM   2263  HA  TRP A 149      -2.623  17.548  79.351  1.00 93.73           H  
ATOM   2264  HB3 TRP A 149      -5.368  16.246  79.420  1.00 93.73           H  
ATOM   2265  HB2 TRP A 149      -3.888  15.526  78.847  1.00 93.73           H  
ATOM   2266  HD1 TRP A 149      -2.882  16.432  76.534  1.00 93.73           H  
ATOM   2267  HE3 TRP A 149      -7.275  17.910  78.700  1.00 93.73           H  
ATOM   2268  HE1 TRP A 149      -3.951  17.577  74.520  1.00 93.73           H  
ATOM   2269  HZ2 TRP A 149      -6.418  19.004  73.920  1.00 93.73           H  
ATOM   2270  HZ3 TRP A 149      -8.954  19.184  77.399  1.00 93.73           H  
ATOM   2271  HH2 TRP A 149      -8.540  19.729  75.005  1.00 93.73           H  
ATOM   2272  N   GLU A 150      -5.193  19.027  80.829  1.00 94.92           N  
ATOM   2273  CA  GLU A 150      -5.818  20.323  81.117  1.00 94.92           C  
ATOM   2274  C   GLU A 150      -4.839  21.348  81.718  1.00 94.92           C  
ATOM   2275  O   GLU A 150      -4.933  22.527  81.378  1.00 94.92           O  
ATOM   2276  CB  GLU A 150      -7.046  20.116  82.025  1.00 94.92           C  
ATOM   2277  CG  GLU A 150      -8.231  19.447  81.289  1.00 94.92           C  
ATOM   2278  CD  GLU A 150      -9.432  19.050  82.165  1.00 94.92           C  
ATOM   2279  OE1 GLU A 150     -10.394  18.518  81.569  1.00 94.92           O  
ATOM   2280  OE2 GLU A 150      -9.389  19.265  83.398  1.00 94.92           O1-
ATOM   2281  H   GLU A 150      -5.520  18.245  81.383  1.00 94.92           H  
ATOM   2282  HA  GLU A 150      -6.166  20.738  80.170  1.00 94.92           H  
ATOM   2283  HB3 GLU A 150      -7.372  21.072  82.441  1.00 94.92           H  
ATOM   2284  HB2 GLU A 150      -6.750  19.502  82.878  1.00 94.92           H  
ATOM   2285  HG3 GLU A 150      -7.891  18.549  80.778  1.00 94.92           H  
ATOM   2286  HG2 GLU A 150      -8.587  20.119  80.507  1.00 94.92           H  
ATOM   2287  N   ALA A 151      -3.893  20.878  82.551  1.00 92.59           N  
ATOM   2288  CA  ALA A 151      -2.791  21.675  83.092  1.00 92.59           C  
ATOM   2289  C   ALA A 151      -1.746  22.060  82.027  1.00 92.59           C  
ATOM   2290  O   ALA A 151      -1.211  23.166  82.094  1.00 92.59           O  
ATOM   2291  CB  ALA A 151      -2.134  20.909  84.250  1.00 92.59           C  
ATOM   2292  H   ALA A 151      -3.899  19.898  82.803  1.00 92.59           H  
ATOM   2293  HA  ALA A 151      -3.210  22.598  83.496  1.00 92.59           H  
ATOM   2294  HB1 ALA A 151      -1.312  21.479  84.685  1.00 92.59           H  
ATOM   2295  HB2 ALA A 151      -2.852  20.715  85.047  1.00 92.59           H  
ATOM   2296  HB3 ALA A 151      -1.735  19.948  83.923  1.00 92.59           H  
ATOM   2297  N   TRP A 152      -1.503  21.164  81.054  1.00 90.05           N  
ATOM   2298  CA  TRP A 152      -0.634  21.393  79.898  1.00 90.05           C  
ATOM   2299  C   TRP A 152      -1.222  22.402  78.890  1.00 90.05           C  
ATOM   2300  O   TRP A 152      -0.471  23.224  78.365  1.00 90.05           O  
ATOM   2301  CB  TRP A 152      -0.274  20.037  79.251  1.00 90.05           C  
ATOM   2302  CG  TRP A 152       0.490  20.086  77.960  1.00 90.05           C  
ATOM   2303  CD1 TRP A 152       1.815  20.330  77.841  1.00 90.05           C  
ATOM   2304  CD2 TRP A 152      -0.023  19.980  76.597  1.00 90.05           C  
ATOM   2305  CE2 TRP A 152       1.063  20.175  75.690  1.00 90.05           C  
ATOM   2306  CE3 TRP A 152      -1.299  19.747  76.030  1.00 90.05           C  
ATOM   2307  NE1 TRP A 152       2.158  20.374  76.505  1.00 90.05           N  
ATOM   2308  CZ2 TRP A 152       0.892  20.146  74.294  1.00 90.05           C  
ATOM   2309  CZ3 TRP A 152      -1.482  19.711  74.633  1.00 90.05           C  
ATOM   2310  CH2 TRP A 152      -0.391  19.912  73.765  1.00 90.05           C  
ATOM   2311  H   TRP A 152      -1.967  20.266  81.085  1.00 90.05           H  
ATOM   2312  HA  TRP A 152       0.298  21.833  80.261  1.00 90.05           H  
ATOM   2313  HB3 TRP A 152      -1.184  19.471  79.059  1.00 90.05           H  
ATOM   2314  HB2 TRP A 152       0.299  19.440  79.961  1.00 90.05           H  
ATOM   2315  HD1 TRP A 152       2.486  20.478  78.675  1.00 90.05           H  
ATOM   2316  HE3 TRP A 152      -2.147  19.591  76.681  1.00 90.05           H  
ATOM   2317  HE1 TRP A 152       3.102  20.548  76.191  1.00 90.05           H  
ATOM   2318  HZ2 TRP A 152       1.735  20.294  73.635  1.00 90.05           H  
ATOM   2319  HZ3 TRP A 152      -2.465  19.529  74.226  1.00 90.05           H  
ATOM   2320  HH2 TRP A 152      -0.536  19.881  72.695  1.00 90.05           H  
ATOM   2321  N   ARG A 153      -2.549  22.351  78.673  1.00 90.94           N  
ATOM   2322  CA  ARG A 153      -3.302  23.322  77.872  1.00 90.94           C  
ATOM   2323  C   ARG A 153      -3.384  24.714  78.531  1.00 90.94           C  
ATOM   2324  O   ARG A 153      -3.509  25.699  77.804  1.00 90.94           O  
ATOM   2325  CB  ARG A 153      -4.724  22.781  77.601  1.00 90.94           C  
ATOM   2326  CG  ARG A 153      -4.816  21.590  76.619  1.00 90.94           C  
ATOM   2327  CD  ARG A 153      -4.449  21.896  75.152  1.00 90.94           C  
ATOM   2328  NE  ARG A 153      -5.393  22.845  74.531  1.00 90.94           N  
ATOM   2329  CZ  ARG A 153      -6.098  22.718  73.390  1.00 90.94           C  
ATOM   2330  NH1 ARG A 153      -6.010  21.642  72.595  1.00 90.94           N  
ATOM   2331  NH2 ARG A 153      -6.922  23.712  73.035  1.00 90.94           N1+
ATOM   2332  H   ARG A 153      -3.093  21.625  79.121  1.00 90.94           H  
ATOM   2333  HA  ARG A 153      -2.780  23.464  76.926  1.00 90.94           H  
ATOM   2334  HB3 ARG A 153      -5.351  23.586  77.216  1.00 90.94           H  
ATOM   2335  HB2 ARG A 153      -5.185  22.496  78.548  1.00 90.94           H  
ATOM   2336  HG3 ARG A 153      -5.859  21.269  76.643  1.00 90.94           H  
ATOM   2337  HG2 ARG A 153      -4.254  20.723  76.959  1.00 90.94           H  
ATOM   2338  HD3 ARG A 153      -4.316  20.972  74.591  1.00 90.94           H  
ATOM   2339  HD2 ARG A 153      -3.483  22.397  75.117  1.00 90.94           H  
ATOM   2340  HE  ARG A 153      -5.516  23.702  75.052  1.00 90.94           H  
ATOM   2341 HH12 ARG A 153      -6.558  21.579  71.750  1.00 90.94           H  
ATOM   2342 HH11 ARG A 153      -5.381  20.885  72.828  1.00 90.94           H  
ATOM   2343 HH22 ARG A 153      -7.467  23.648  72.187  1.00 90.94           H  
ATOM   2344 HH21 ARG A 153      -7.010  24.535  73.613  1.00 90.94           H  
ATOM   2345  N   ALA A 154      -3.298  24.782  79.874  1.00 91.02           N  
ATOM   2346  CA  ALA A 154      -3.241  26.016  80.666  1.00 91.02           C  
ATOM   2347  C   ALA A 154      -1.798  26.487  80.669  1.00 91.02           C  
ATOM   2348  O   ALA A 154      -1.433  27.495  81.274  1.00 91.02           O  
ATOM   2349  CB  ALA A 154      -3.742  25.733  82.095  1.00 91.02           C  
ATOM   2350  H   ALA A 154      -3.211  23.923  80.400  1.00 91.02           H  
ATOM   2351  HA  ALA A 154      -3.884  26.779  80.222  1.00 91.02           H  
ATOM   2352  HXT ALA A 154      -1.089  25.880  80.104  1.00 91.02           H  
ATOM   2353  HB1 ALA A 154      -3.734  26.636  82.708  1.00 91.02           H  
ATOM   2354  HB2 ALA A 154      -4.768  25.362  82.083  1.00 91.02           H  
ATOM   2355  HB3 ALA A 154      -3.135  24.984  82.606  1.00 91.02           H  
ATOM   2356  N   THR A 169       5.951   4.472  78.260  1.00 96.16           N  
ATOM   2357  CA  THR A 169       6.145   3.168  77.595  1.00 96.16           C  
ATOM   2358  C   THR A 169       6.244   2.123  78.706  1.00 96.16           C  
ATOM   2359  O   THR A 169       6.658   2.463  79.814  1.00 96.16           O  
ATOM   2360  CB  THR A 169       7.412   3.159  76.698  1.00 96.16           C  
ATOM   2361  CG2 THR A 169       7.658   1.893  75.866  1.00 96.16           C  
ATOM   2362  OG1 THR A 169       7.297   4.206  75.764  1.00 96.16           O  
ATOM   2363  H2  THR A 169       4.939   4.563  78.346  1.00 96.16           H  
ATOM   2364  HA  THR A 169       5.257   2.973  76.998  1.00 96.16           H  
ATOM   2365  HB  THR A 169       8.288   3.350  77.319  1.00 96.16           H  
ATOM   2366 HG21 THR A 169       8.581   1.981  75.292  1.00 96.16           H  
ATOM   2367 HG22 THR A 169       7.757   1.005  76.486  1.00 96.16           H  
ATOM   2368 HG23 THR A 169       6.850   1.703  75.163  1.00 96.16           H  
ATOM   2369  HG1 THR A 169       7.297   4.999  76.297  1.00 96.16           H  
ATOM   2370  H   THR A 169       6.283   4.233  79.196  1.00  0.00           H  
ATOM   2371  N   VAL A 170       5.876   0.887  78.397  1.00 98.86           N  
ATOM   2372  CA  VAL A 170       6.053  -0.308  79.203  1.00 98.86           C  
ATOM   2373  C   VAL A 170       6.648  -1.370  78.268  1.00 98.86           C  
ATOM   2374  O   VAL A 170       6.419  -1.318  77.051  1.00 98.86           O  
ATOM   2375  CB  VAL A 170       4.702  -0.710  79.849  1.00 98.86           C  
ATOM   2376  CG1 VAL A 170       4.053   0.454  80.615  1.00 98.86           C  
ATOM   2377  CG2 VAL A 170       3.693  -1.326  78.858  1.00 98.86           C  
ATOM   2378  H   VAL A 170       5.505   0.725  77.462  1.00 98.86           H  
ATOM   2379  HA  VAL A 170       6.784  -0.110  79.991  1.00 98.86           H  
ATOM   2380  HB  VAL A 170       4.944  -1.470  80.589  1.00 98.86           H  
ATOM   2381 HG11 VAL A 170       3.161   0.135  81.150  1.00 98.86           H  
ATOM   2382 HG12 VAL A 170       4.749   0.871  81.344  1.00 98.86           H  
ATOM   2383 HG13 VAL A 170       3.743   1.261  79.950  1.00 98.86           H  
ATOM   2384 HG21 VAL A 170       2.709  -1.463  79.305  1.00 98.86           H  
ATOM   2385 HG22 VAL A 170       3.568  -0.699  77.977  1.00 98.86           H  
ATOM   2386 HG23 VAL A 170       4.032  -2.304  78.522  1.00 98.86           H  
ATOM   2387  N   GLY A 171       7.393  -2.341  78.793  1.00 98.92           N  
ATOM   2388  CA  GLY A 171       7.950  -3.377  77.932  1.00 98.92           C  
ATOM   2389  C   GLY A 171       8.450  -4.556  78.757  1.00 98.92           C  
ATOM   2390  O   GLY A 171       8.490  -4.513  79.987  1.00 98.92           O  
ATOM   2391  H   GLY A 171       7.607  -2.374  79.782  1.00 98.92           H  
ATOM   2392  HA3 GLY A 171       8.768  -2.968  77.343  1.00 98.92           H  
ATOM   2393  HA2 GLY A 171       7.195  -3.742  77.235  1.00 98.92           H  
ATOM   2394  N   ALA A 172       8.833  -5.616  78.034  1.00 98.98           N  
ATOM   2395  CA  ALA A 172       9.342  -6.865  78.580  1.00 98.98           C  
ATOM   2396  C   ALA A 172      10.231  -7.575  77.555  1.00 98.98           C  
ATOM   2397  O   ALA A 172       9.991  -7.475  76.352  1.00 98.98           O  
ATOM   2398  CB  ALA A 172       8.168  -7.763  79.008  1.00 98.98           C  
ATOM   2399  H   ALA A 172       8.775  -5.575  77.023  1.00 98.98           H  
ATOM   2400  HA  ALA A 172       9.952  -6.626  79.448  1.00 98.98           H  
ATOM   2401  HB1 ALA A 172       8.524  -8.682  79.477  1.00 98.98           H  
ATOM   2402  HB2 ALA A 172       7.522  -7.259  79.726  1.00 98.98           H  
ATOM   2403  HB3 ALA A 172       7.552  -8.043  78.153  1.00 98.98           H  
ATOM   2404  N   VAL A 173      11.220  -8.316  78.071  1.00 98.98           N  
ATOM   2405  CA  VAL A 173      12.063  -9.252  77.329  1.00 98.98           C  
ATOM   2406  C   VAL A 173      12.139 -10.560  78.133  1.00 98.98           C  
ATOM   2407  O   VAL A 173      12.187 -10.505  79.363  1.00 98.98           O  
ATOM   2408  CB  VAL A 173      13.502  -8.705  77.099  1.00 98.98           C  
ATOM   2409  CG1 VAL A 173      13.494  -7.485  76.168  1.00 98.98           C  
ATOM   2410  CG2 VAL A 173      14.313  -8.395  78.372  1.00 98.98           C  
ATOM   2411  H   VAL A 173      11.342  -8.336  79.076  1.00 98.98           H  
ATOM   2412  HA  VAL A 173      11.609  -9.472  76.365  1.00 98.98           H  
ATOM   2413  HB  VAL A 173      14.056  -9.482  76.571  1.00 98.98           H  
ATOM   2414 HG11 VAL A 173      14.509  -7.148  75.974  1.00 98.98           H  
ATOM   2415 HG12 VAL A 173      13.030  -7.718  75.210  1.00 98.98           H  
ATOM   2416 HG13 VAL A 173      12.951  -6.648  76.606  1.00 98.98           H  
ATOM   2417 HG21 VAL A 173      15.291  -7.982  78.122  1.00 98.98           H  
ATOM   2418 HG22 VAL A 173      13.799  -7.662  78.991  1.00 98.98           H  
ATOM   2419 HG23 VAL A 173      14.492  -9.282  78.978  1.00 98.98           H  
ATOM   2420  N   ALA A 174      12.129 -11.709  77.438  1.00 98.97           N  
ATOM   2421  CA  ALA A 174      12.117 -13.025  78.079  1.00 98.97           C  
ATOM   2422  C   ALA A 174      12.923 -14.068  77.299  1.00 98.97           C  
ATOM   2423  O   ALA A 174      13.154 -13.911  76.102  1.00 98.97           O  
ATOM   2424  CB  ALA A 174      10.669 -13.499  78.292  1.00 98.97           C  
ATOM   2425  H   ALA A 174      12.101 -11.698  76.426  1.00 98.97           H  
ATOM   2426  HA  ALA A 174      12.593 -12.936  79.054  1.00 98.97           H  
ATOM   2427  HB1 ALA A 174      10.638 -14.413  78.887  1.00 98.97           H  
ATOM   2428  HB2 ALA A 174      10.074 -12.752  78.818  1.00 98.97           H  
ATOM   2429  HB3 ALA A 174      10.180 -13.716  77.344  1.00 98.97           H  
ATOM   2430  N   LEU A 175      13.304 -15.120  78.036  1.00 98.88           N  
ATOM   2431  CA  LEU A 175      13.982 -16.334  77.598  1.00 98.88           C  
ATOM   2432  C   LEU A 175      13.195 -17.520  78.178  1.00 98.88           C  
ATOM   2433  O   LEU A 175      12.831 -17.466  79.353  1.00 98.88           O  
ATOM   2434  CB  LEU A 175      15.436 -16.305  78.133  1.00 98.88           C  
ATOM   2435  CG  LEU A 175      16.291 -17.563  77.850  1.00 98.88           C  
ATOM   2436  CD1 LEU A 175      16.402 -17.890  76.350  1.00 98.88           C  
ATOM   2437  CD2 LEU A 175      17.675 -17.439  78.507  1.00 98.88           C  
ATOM   2438  H   LEU A 175      13.057 -15.118  79.019  1.00 98.88           H  
ATOM   2439  HA  LEU A 175      13.979 -16.384  76.511  1.00 98.88           H  
ATOM   2440  HB3 LEU A 175      15.404 -16.149  79.213  1.00 98.88           H  
ATOM   2441  HB2 LEU A 175      15.951 -15.433  77.733  1.00 98.88           H  
ATOM   2442  HG  LEU A 175      15.810 -18.412  78.337  1.00 98.88           H  
ATOM   2443 HD11 LEU A 175      17.412 -18.186  76.064  1.00 98.88           H  
ATOM   2444 HD12 LEU A 175      15.736 -18.715  76.100  1.00 98.88           H  
ATOM   2445 HD13 LEU A 175      16.121 -17.049  75.717  1.00 98.88           H  
ATOM   2446 HD21 LEU A 175      18.069 -18.419  78.778  1.00 98.88           H  
ATOM   2447 HD22 LEU A 175      18.394 -16.961  77.842  1.00 98.88           H  
ATOM   2448 HD23 LEU A 175      17.630 -16.846  79.419  1.00 98.88           H  
ATOM   2449  N   ASP A 176      12.968 -18.567  77.369  1.00 98.52           N  
ATOM   2450  CA  ASP A 176      12.234 -19.776  77.772  1.00 98.52           C  
ATOM   2451  C   ASP A 176      13.186 -20.974  77.973  1.00 98.52           C  
ATOM   2452  O   ASP A 176      14.405 -20.830  77.858  1.00 98.52           O  
ATOM   2453  CB  ASP A 176      11.034 -20.074  76.825  1.00 98.52           C  
ATOM   2454  CG  ASP A 176      11.316 -20.270  75.321  1.00 98.52           C  
ATOM   2455  OD1 ASP A 176      12.400 -20.780  74.975  1.00 98.52           O1-
ATOM   2456  OD2 ASP A 176      10.370 -20.058  74.534  1.00 98.52           O  
ATOM   2457  H   ASP A 176      13.305 -18.550  76.415  1.00 98.52           H  
ATOM   2458  HA  ASP A 176      11.799 -19.617  78.759  1.00 98.52           H  
ATOM   2459  HB3 ASP A 176      10.351 -19.232  76.920  1.00 98.52           H  
ATOM   2460  HB2 ASP A 176      10.463 -20.930  77.186  1.00 98.52           H  
ATOM   2461  N   ARG A 177      12.593 -22.142  78.270  1.00 96.97           N  
ATOM   2462  CA  ARG A 177      13.289 -23.417  78.467  1.00 96.97           C  
ATOM   2463  C   ARG A 177      13.890 -24.017  77.184  1.00 96.97           C  
ATOM   2464  O   ARG A 177      14.856 -24.768  77.292  1.00 96.97           O  
ATOM   2465  CB  ARG A 177      12.342 -24.429  79.145  1.00 96.97           C  
ATOM   2466  CG  ARG A 177      11.953 -24.018  80.573  1.00 96.97           C  
ATOM   2467  CD  ARG A 177      10.989 -24.996  81.253  1.00 96.97           C  
ATOM   2468  NE  ARG A 177      10.857 -24.698  82.690  1.00 96.97           N  
ATOM   2469  CZ  ARG A 177       9.924 -25.159  83.543  1.00 96.97           C  
ATOM   2470  NH1 ARG A 177       8.924 -25.960  83.145  1.00 96.97           N  
ATOM   2471  NH2 ARG A 177      10.001 -24.805  84.831  1.00 96.97           N1+
ATOM   2472  H   ARG A 177      11.586 -22.175  78.342  1.00 96.97           H  
ATOM   2473  HA  ARG A 177      14.123 -23.232  79.141  1.00 96.97           H  
ATOM   2474  HB3 ARG A 177      12.834 -25.401  79.200  1.00 96.97           H  
ATOM   2475  HB2 ARG A 177      11.448 -24.575  78.535  1.00 96.97           H  
ATOM   2476  HG3 ARG A 177      11.428 -23.066  80.487  1.00 96.97           H  
ATOM   2477  HG2 ARG A 177      12.836 -23.834  81.188  1.00 96.97           H  
ATOM   2478  HD3 ARG A 177      11.237 -26.039  81.054  1.00 96.97           H  
ATOM   2479  HD2 ARG A 177       9.999 -24.820  80.831  1.00 96.97           H  
ATOM   2480  HE  ARG A 177      11.563 -24.079  83.062  1.00 96.97           H  
ATOM   2481 HH12 ARG A 177       8.213 -26.258  83.798  1.00 96.97           H  
ATOM   2482 HH11 ARG A 177       8.856 -26.240  82.177  1.00 96.97           H  
ATOM   2483 HH22 ARG A 177       9.293 -25.113  85.483  1.00 96.97           H  
ATOM   2484 HH21 ARG A 177      10.749 -24.211  85.158  1.00 96.97           H  
ATOM   2485  N   GLU A 178      13.345 -23.674  76.006  1.00 98.01           N  
ATOM   2486  CA  GLU A 178      13.866 -24.111  74.707  1.00 98.01           C  
ATOM   2487  C   GLU A 178      15.029 -23.239  74.185  1.00 98.01           C  
ATOM   2488  O   GLU A 178      15.650 -23.622  73.193  1.00 98.01           O  
ATOM   2489  CB  GLU A 178      12.716 -24.181  73.684  1.00 98.01           C  
ATOM   2490  CG  GLU A 178      11.602 -25.188  74.050  1.00 98.01           C  
ATOM   2491  CD  GLU A 178      10.519 -25.399  72.975  1.00 98.01           C  
ATOM   2492  OE1 GLU A 178       9.665 -26.279  73.219  1.00 98.01           O1-
ATOM   2493  OE2 GLU A 178      10.543 -24.708  71.930  1.00 98.01           O  
ATOM   2494  H   GLU A 178      12.570 -23.026  75.977  1.00 98.01           H  
ATOM   2495  HA  GLU A 178      14.265 -25.122  74.812  1.00 98.01           H  
ATOM   2496  HB3 GLU A 178      13.129 -24.440  72.709  1.00 98.01           H  
ATOM   2497  HB2 GLU A 178      12.274 -23.191  73.586  1.00 98.01           H  
ATOM   2498  HG3 GLU A 178      11.105 -24.868  74.967  1.00 98.01           H  
ATOM   2499  HG2 GLU A 178      12.055 -26.156  74.269  1.00 98.01           H  
ATOM   2500  N   GLY A 179      15.322 -22.112  74.858  1.00 98.28           N  
ATOM   2501  CA  GLY A 179      16.422 -21.209  74.520  1.00 98.28           C  
ATOM   2502  C   GLY A 179      16.004 -20.087  73.560  1.00 98.28           C  
ATOM   2503  O   GLY A 179      16.882 -19.376  73.071  1.00 98.28           O  
ATOM   2504  H   GLY A 179      14.753 -21.855  75.653  1.00 98.28           H  
ATOM   2505  HA3 GLY A 179      17.260 -21.756  74.084  1.00 98.28           H  
ATOM   2506  HA2 GLY A 179      16.790 -20.758  75.441  1.00 98.28           H  
ATOM   2507  N   HIS A 180      14.697 -19.914  73.292  1.00 98.85           N  
ATOM   2508  CA  HIS A 180      14.172 -18.861  72.424  1.00 98.85           C  
ATOM   2509  C   HIS A 180      13.954 -17.561  73.202  1.00 98.85           C  
ATOM   2510  O   HIS A 180      13.466 -17.588  74.333  1.00 98.85           O  
ATOM   2511  CB  HIS A 180      12.854 -19.296  71.753  1.00 98.85           C  
ATOM   2512  CG  HIS A 180      12.903 -20.616  71.027  1.00 98.85           C  
ATOM   2513  CD2 HIS A 180      12.163 -21.763  71.232  1.00 98.85           C  
ATOM   2514  ND1 HIS A 180      13.933 -20.953  70.162  1.00 98.85           N1+
ATOM   2515  CE1 HIS A 180      13.767 -22.232  69.833  1.00 98.85           C  
ATOM   2516  NE2 HIS A 180      12.713 -22.763  70.449  1.00 98.85           N  
ATOM   2517  H   HIS A 180      14.005 -20.488  73.760  1.00 98.85           H  
ATOM   2518  HA  HIS A 180      14.901 -18.685  71.639  1.00 98.85           H  
ATOM   2519  HB3 HIS A 180      12.543 -18.535  71.035  1.00 98.85           H  
ATOM   2520  HB2 HIS A 180      12.055 -19.350  72.491  1.00 98.85           H  
ATOM   2521  HD2 HIS A 180      11.316 -21.957  71.876  1.00 98.85           H  
ATOM   2522  HD1 HIS A 180      14.679 -20.336  69.852  1.00 98.85           H  
ATOM   2523  HE1 HIS A 180      14.422 -22.776  69.169  1.00 98.85           H  
ATOM   2524  HE2 HIS A 180      12.387 -23.720  70.395  1.00 98.85           H  
ATOM   2525  N   LEU A 181      14.290 -16.453  72.535  1.00 98.96           N  
ATOM   2526  CA  LEU A 181      14.104 -15.088  73.004  1.00 98.96           C  
ATOM   2527  C   LEU A 181      12.835 -14.475  72.403  1.00 98.96           C  
ATOM   2528  O   LEU A 181      12.359 -14.915  71.356  1.00 98.96           O  
ATOM   2529  CB  LEU A 181      15.342 -14.265  72.592  1.00 98.96           C  
ATOM   2530  CG  LEU A 181      16.566 -14.519  73.493  1.00 98.96           C  
ATOM   2531  CD1 LEU A 181      17.832 -13.937  72.849  1.00 98.96           C  
ATOM   2532  CD2 LEU A 181      16.345 -13.971  74.918  1.00 98.96           C  
ATOM   2533  H   LEU A 181      14.676 -16.542  71.601  1.00 98.96           H  
ATOM   2534  HA  LEU A 181      14.004 -15.088  74.088  1.00 98.96           H  
ATOM   2535  HB3 LEU A 181      15.120 -13.199  72.601  1.00 98.96           H  
ATOM   2536  HB2 LEU A 181      15.592 -14.492  71.554  1.00 98.96           H  
ATOM   2537  HG  LEU A 181      16.723 -15.595  73.575  1.00 98.96           H  
ATOM   2538 HD11 LEU A 181      18.481 -13.448  73.571  1.00 98.96           H  
ATOM   2539 HD12 LEU A 181      18.413 -14.725  72.377  1.00 98.96           H  
ATOM   2540 HD13 LEU A 181      17.594 -13.209  72.076  1.00 98.96           H  
ATOM   2541 HD21 LEU A 181      17.247 -13.552  75.359  1.00 98.96           H  
ATOM   2542 HD22 LEU A 181      15.584 -13.191  74.942  1.00 98.96           H  
ATOM   2543 HD23 LEU A 181      16.009 -14.763  75.582  1.00 98.96           H  
ATOM   2544  N   ALA A 182      12.344 -13.429  73.078  1.00 98.98           N  
ATOM   2545  CA  ALA A 182      11.258 -12.579  72.612  1.00 98.98           C  
ATOM   2546  C   ALA A 182      11.341 -11.216  73.303  1.00 98.98           C  
ATOM   2547  O   ALA A 182      11.915 -11.107  74.388  1.00 98.98           O  
ATOM   2548  CB  ALA A 182       9.903 -13.246  72.888  1.00 98.98           C  
ATOM   2549  H   ALA A 182      12.781 -13.143  73.944  1.00 98.98           H  
ATOM   2550  HA  ALA A 182      11.374 -12.427  71.538  1.00 98.98           H  
ATOM   2551  HB1 ALA A 182       9.082 -12.644  72.499  1.00 98.98           H  
ATOM   2552  HB2 ALA A 182       9.833 -14.230  72.423  1.00 98.98           H  
ATOM   2553  HB3 ALA A 182       9.747 -13.366  73.959  1.00 98.98           H  
ATOM   2554  N   ALA A 183      10.730 -10.214  72.661  1.00 98.98           N  
ATOM   2555  CA  ALA A 183      10.601  -8.855  73.171  1.00 98.98           C  
ATOM   2556  C   ALA A 183       9.213  -8.313  72.823  1.00 98.98           C  
ATOM   2557  O   ALA A 183       8.685  -8.627  71.757  1.00 98.98           O  
ATOM   2558  CB  ALA A 183      11.700  -7.969  72.564  1.00 98.98           C  
ATOM   2559  H   ALA A 183      10.271 -10.396  71.777  1.00 98.98           H  
ATOM   2560  HA  ALA A 183      10.706  -8.856  74.256  1.00 98.98           H  
ATOM   2561  HB1 ALA A 183      11.641  -6.951  72.952  1.00 98.98           H  
ATOM   2562  HB2 ALA A 183      12.692  -8.351  72.806  1.00 98.98           H  
ATOM   2563  HB3 ALA A 183      11.622  -7.916  71.477  1.00 98.98           H  
ATOM   2564  N   ALA A 184       8.669  -7.482  73.720  1.00 98.98           N  
ATOM   2565  CA  ALA A 184       7.434  -6.734  73.517  1.00 98.98           C  
ATOM   2566  C   ALA A 184       7.559  -5.359  74.172  1.00 98.98           C  
ATOM   2567  O   ALA A 184       8.255  -5.215  75.177  1.00 98.98           O  
ATOM   2568  CB  ALA A 184       6.240  -7.510  74.083  1.00 98.98           C  
ATOM   2569  H   ALA A 184       9.162  -7.284  74.583  1.00 98.98           H  
ATOM   2570  HA  ALA A 184       7.285  -6.576  72.448  1.00 98.98           H  
ATOM   2571  HB1 ALA A 184       5.311  -6.979  73.885  1.00 98.98           H  
ATOM   2572  HB2 ALA A 184       6.155  -8.492  73.622  1.00 98.98           H  
ATOM   2573  HB3 ALA A 184       6.319  -7.645  75.162  1.00 98.98           H  
ATOM   2574  N   THR A 185       6.926  -4.347  73.577  1.00 98.97           N  
ATOM   2575  CA  THR A 185       6.981  -2.942  73.991  1.00 98.97           C  
ATOM   2576  C   THR A 185       5.618  -2.320  73.648  1.00 98.97           C  
ATOM   2577  O   THR A 185       5.006  -2.707  72.649  1.00 98.97           O  
ATOM   2578  CB  THR A 185       8.213  -2.228  73.355  1.00 98.97           C  
ATOM   2579  CG2 THR A 185       8.385  -0.763  73.779  1.00 98.97           C  
ATOM   2580  OG1 THR A 185       9.412  -2.872  73.755  1.00 98.97           O  
ATOM   2581  H   THR A 185       6.328  -4.543  72.777  1.00 98.97           H  
ATOM   2582  HA  THR A 185       7.082  -2.903  75.076  1.00 98.97           H  
ATOM   2583  HB  THR A 185       8.145  -2.273  72.268  1.00 98.97           H  
ATOM   2584 HG21 THR A 185       9.281  -0.329  73.332  1.00 98.97           H  
ATOM   2585 HG22 THR A 185       7.538  -0.152  73.470  1.00 98.97           H  
ATOM   2586 HG23 THR A 185       8.486  -0.679  74.861  1.00 98.97           H  
ATOM   2587  HG1 THR A 185       9.247  -3.806  73.696  1.00 98.97           H  
ATOM   2588  N   SER A 186       5.104  -1.406  74.476  1.00 98.93           N  
ATOM   2589  CA  SER A 186       3.801  -0.753  74.310  1.00 98.93           C  
ATOM   2590  C   SER A 186       3.833   0.634  74.956  1.00 98.93           C  
ATOM   2591  O   SER A 186       4.531   0.808  75.951  1.00 98.93           O  
ATOM   2592  CB  SER A 186       2.674  -1.652  74.856  1.00 98.93           C  
ATOM   2593  OG  SER A 186       2.492  -2.783  74.021  1.00 98.93           O  
ATOM   2594  H   SER A 186       5.609  -1.163  75.330  1.00 98.93           H  
ATOM   2595  HA  SER A 186       3.632  -0.588  73.249  1.00 98.93           H  
ATOM   2596  HB3 SER A 186       1.730  -1.104  74.894  1.00 98.93           H  
ATOM   2597  HB2 SER A 186       2.893  -1.961  75.877  1.00 98.93           H  
ATOM   2598  HG  SER A 186       3.345  -3.024  73.673  1.00 98.93           H  
ATOM   2599  N   THR A 187       3.121   1.621  74.402  1.00 98.70           N  
ATOM   2600  CA  THR A 187       3.156   3.004  74.839  1.00 98.70           C  
ATOM   2601  C   THR A 187       1.833   3.731  74.554  1.00 98.70           C  
ATOM   2602  O   THR A 187       1.061   3.303  73.691  1.00 98.70           O  
ATOM   2603  CB  THR A 187       4.390   3.677  74.193  1.00 98.70           C  
ATOM   2604  CG2 THR A 187       4.224   4.012  72.703  1.00 98.70           C  
ATOM   2605  OG1 THR A 187       4.713   4.859  74.871  1.00 98.70           O  
ATOM   2606  H   THR A 187       2.585   1.437  73.555  1.00 98.70           H  
ATOM   2607  HA  THR A 187       3.270   3.006  75.923  1.00 98.70           H  
ATOM   2608  HB  THR A 187       5.258   3.029  74.297  1.00 98.70           H  
ATOM   2609 HG21 THR A 187       5.111   4.507  72.309  1.00 98.70           H  
ATOM   2610 HG22 THR A 187       4.060   3.097  72.140  1.00 98.70           H  
ATOM   2611 HG23 THR A 187       3.382   4.673  72.501  1.00 98.70           H  
ATOM   2612  HG1 THR A 187       5.550   4.689  75.309  1.00 98.70           H  
ATOM   2613  N   GLY A 188       1.649   4.890  75.198  1.00 97.23           N  
ATOM   2614  CA  GLY A 188       0.817   5.994  74.721  1.00 97.23           C  
ATOM   2615  C   GLY A 188       1.665   7.090  74.040  1.00 97.23           C  
ATOM   2616  O   GLY A 188       1.123   8.060  73.510  1.00 97.23           O  
ATOM   2617  H   GLY A 188       2.327   5.133  75.915  1.00 97.23           H  
ATOM   2618  HA3 GLY A 188       0.278   6.433  75.559  1.00 97.23           H  
ATOM   2619  HA2 GLY A 188       0.056   5.649  74.021  1.00 97.23           H  
ATOM   2620  N   GLY A 189       2.998   6.950  74.015  1.00 94.71           N  
ATOM   2621  CA  GLY A 189       3.937   7.859  73.378  1.00 94.71           C  
ATOM   2622  C   GLY A 189       4.394   8.949  74.346  1.00 94.71           C  
ATOM   2623  O   GLY A 189       4.867   8.652  75.442  1.00 94.71           O  
ATOM   2624  H   GLY A 189       3.424   6.167  74.511  1.00 94.71           H  
ATOM   2625  HA3 GLY A 189       3.507   8.286  72.470  1.00 94.71           H  
ATOM   2626  HA2 GLY A 189       4.811   7.282  73.074  1.00 94.71           H  
ATOM   2627  N   LYS A 190       4.292  10.212  73.920  1.00 91.83           N  
ATOM   2628  CA  LYS A 190       4.510  11.397  74.745  1.00 91.83           C  
ATOM   2629  C   LYS A 190       3.146  12.088  74.959  1.00 91.83           C  
ATOM   2630  O   LYS A 190       2.359  12.132  74.007  1.00 91.83           O  
ATOM   2631  CB  LYS A 190       5.429  12.379  73.978  1.00 91.83           C  
ATOM   2632  CG  LYS A 190       6.925  12.012  74.031  1.00 91.83           C  
ATOM   2633  CD  LYS A 190       7.811  13.054  73.313  1.00 91.83           C  
ATOM   2634  CE  LYS A 190       9.294  13.030  73.729  1.00 91.83           C  
ATOM   2635  NZ  LYS A 190      10.044  11.920  73.123  1.00 91.83           N1+
ATOM   2636  H   LYS A 190       3.773  10.370  73.071  1.00 91.83           H  
ATOM   2637  HA  LYS A 190       4.964  11.127  75.698  1.00 91.83           H  
ATOM   2638  HB3 LYS A 190       5.318  13.377  74.410  1.00 91.83           H  
ATOM   2639  HB2 LYS A 190       5.102  12.473  72.941  1.00 91.83           H  
ATOM   2640  HG3 LYS A 190       7.080  11.025  73.595  1.00 91.83           H  
ATOM   2641  HG2 LYS A 190       7.226  11.934  75.077  1.00 91.83           H  
ATOM   2642  HD3 LYS A 190       7.432  14.049  73.552  1.00 91.83           H  
ATOM   2643  HD2 LYS A 190       7.715  12.954  72.230  1.00 91.83           H  
ATOM   2644  HE3 LYS A 190       9.393  12.983  74.814  1.00 91.83           H  
ATOM   2645  HE2 LYS A 190       9.777  13.956  73.413  1.00 91.83           H  
ATOM   2646  HZ1 LYS A 190      10.992  11.942  73.478  1.00 91.83           H  
ATOM   2647  HZ2 LYS A 190       9.611  11.033  73.352  1.00 91.83           H  
ATOM   2648  HZ3 LYS A 190      10.060  12.022  72.114  1.00 91.83           H  
ATOM   2649  N   PRO A 191       2.869  12.688  76.140  1.00 92.88           N  
ATOM   2650  CA  PRO A 191       1.684  13.531  76.345  1.00 92.88           C  
ATOM   2651  C   PRO A 191       1.771  14.820  75.520  1.00 92.88           C  
ATOM   2652  O   PRO A 191       2.840  15.418  75.396  1.00 92.88           O  
ATOM   2653  CB  PRO A 191       1.627  13.830  77.853  1.00 92.88           C  
ATOM   2654  CG  PRO A 191       3.024  13.523  78.389  1.00 92.88           C  
ATOM   2655  CD  PRO A 191       3.689  12.615  77.350  1.00 92.88           C  
ATOM   2656  HA  PRO A 191       0.794  12.982  76.037  1.00 92.88           H  
ATOM   2657  HB3 PRO A 191       0.887  13.191  78.337  1.00 92.88           H  
ATOM   2658  HB2 PRO A 191       1.337  14.860  78.073  1.00 92.88           H  
ATOM   2659  HG3 PRO A 191       2.988  13.052  79.374  1.00 92.88           H  
ATOM   2660  HG2 PRO A 191       3.596  14.448  78.490  1.00 92.88           H  
ATOM   2661  HD2 PRO A 191       4.714  12.938  77.160  1.00 92.88           H  
ATOM   2662  HD3 PRO A 191       3.717  11.584  77.707  1.00 92.88           H  
ATOM   2663  N   GLY A 192       0.641  15.231  74.943  1.00 92.42           N  
ATOM   2664  CA  GLY A 192       0.535  16.422  74.112  1.00 92.42           C  
ATOM   2665  C   GLY A 192       1.072  16.232  72.687  1.00 92.42           C  
ATOM   2666  O   GLY A 192       1.202  17.220  71.968  1.00 92.42           O  
ATOM   2667  H   GLY A 192      -0.202  14.670  75.076  1.00 92.42           H  
ATOM   2668  HA3 GLY A 192       1.062  17.253  74.583  1.00 92.42           H  
ATOM   2669  HA2 GLY A 192      -0.513  16.714  74.054  1.00 92.42           H  
ATOM   2670  N   LYS A 193       1.381  14.989  72.270  1.00 94.45           N  
ATOM   2671  CA  LYS A 193       1.859  14.642  70.927  1.00 94.45           C  
ATOM   2672  C   LYS A 193       0.876  15.065  69.821  1.00 94.45           C  
ATOM   2673  O   LYS A 193      -0.336  15.126  70.052  1.00 94.45           O  
ATOM   2674  CB  LYS A 193       2.180  13.127  70.826  1.00 94.45           C  
ATOM   2675  CG  LYS A 193       0.992  12.140  70.981  1.00 94.45           C  
ATOM   2676  CD  LYS A 193       1.396  10.674  70.721  1.00 94.45           C  
ATOM   2677  CE  LYS A 193       0.236   9.666  70.804  1.00 94.45           C  
ATOM   2678  NZ  LYS A 193       0.684   8.303  70.459  1.00 94.45           N1+
ATOM   2679  H   LYS A 193       1.295  14.242  72.945  1.00 94.45           H  
ATOM   2680  HA  LYS A 193       2.785  15.200  70.770  1.00 94.45           H  
ATOM   2681  HB3 LYS A 193       2.954  12.880  71.552  1.00 94.45           H  
ATOM   2682  HB2 LYS A 193       2.638  12.959  69.851  1.00 94.45           H  
ATOM   2683  HG3 LYS A 193       0.196  12.404  70.285  1.00 94.45           H  
ATOM   2684  HG2 LYS A 193       0.567  12.228  71.982  1.00 94.45           H  
ATOM   2685  HD3 LYS A 193       2.178  10.380  71.421  1.00 94.45           H  
ATOM   2686  HD2 LYS A 193       1.814  10.594  69.720  1.00 94.45           H  
ATOM   2687  HE3 LYS A 193      -0.555   9.953  70.111  1.00 94.45           H  
ATOM   2688  HE2 LYS A 193      -0.198   9.654  71.805  1.00 94.45           H  
ATOM   2689  HZ1 LYS A 193      -0.100   7.668  70.530  1.00 94.45           H  
ATOM   2690  HZ2 LYS A 193       1.058   8.272  69.519  1.00 94.45           H  
ATOM   2691  HZ3 LYS A 193       1.386   8.006  71.120  1.00 94.45           H  
ATOM   2692  N   TRP A 194       1.379  15.298  68.604  1.00 96.62           N  
ATOM   2693  CA  TRP A 194       0.546  15.533  67.424  1.00 96.62           C  
ATOM   2694  C   TRP A 194      -0.349  14.299  67.119  1.00 96.62           C  
ATOM   2695  O   TRP A 194       0.152  13.183  67.240  1.00 96.62           O  
ATOM   2696  CB  TRP A 194       1.486  15.847  66.248  1.00 96.62           C  
ATOM   2697  CG  TRP A 194       0.785  16.265  64.996  1.00 96.62           C  
ATOM   2698  CD1 TRP A 194       0.474  15.453  63.963  1.00 96.62           C  
ATOM   2699  CD2 TRP A 194       0.170  17.552  64.692  1.00 96.62           C  
ATOM   2700  CE2 TRP A 194      -0.509  17.440  63.442  1.00 96.62           C  
ATOM   2701  CE3 TRP A 194       0.096  18.799  65.357  1.00 96.62           C  
ATOM   2702  NE1 TRP A 194      -0.295  16.138  63.051  1.00 96.62           N  
ATOM   2703  CZ2 TRP A 194      -1.216  18.510  62.873  1.00 96.62           C  
ATOM   2704  CZ3 TRP A 194      -0.613  19.881  64.797  1.00 96.62           C  
ATOM   2705  CH2 TRP A 194      -1.266  19.735  63.558  1.00 96.62           C  
ATOM   2706  H   TRP A 194       2.376  15.235  68.452  1.00 96.62           H  
ATOM   2707  HA  TRP A 194      -0.042  16.425  67.631  1.00 96.62           H  
ATOM   2708  HB3 TRP A 194       2.121  14.989  66.029  1.00 96.62           H  
ATOM   2709  HB2 TRP A 194       2.156  16.662  66.526  1.00 96.62           H  
ATOM   2710  HD1 TRP A 194       0.756  14.413  63.897  1.00 96.62           H  
ATOM   2711  HE3 TRP A 194       0.587  18.921  66.310  1.00 96.62           H  
ATOM   2712  HE1 TRP A 194      -0.660  15.701  62.212  1.00 96.62           H  
ATOM   2713  HZ2 TRP A 194      -1.721  18.389  61.928  1.00 96.62           H  
ATOM   2714  HZ3 TRP A 194      -0.659  20.823  65.322  1.00 96.62           H  
ATOM   2715  HH2 TRP A 194      -1.813  20.558  63.134  1.00 96.62           H  
ATOM   2716  N   PRO A 195      -1.639  14.489  66.749  1.00 97.73           N  
ATOM   2717  CA  PRO A 195      -2.512  13.389  66.282  1.00 97.73           C  
ATOM   2718  C   PRO A 195      -1.904  12.538  65.152  1.00 97.73           C  
ATOM   2719  O   PRO A 195      -1.438  13.092  64.160  1.00 97.73           O  
ATOM   2720  CB  PRO A 195      -3.795  14.104  65.828  1.00 97.73           C  
ATOM   2721  CG  PRO A 195      -3.836  15.362  66.673  1.00 97.73           C  
ATOM   2722  CD  PRO A 195      -2.369  15.757  66.764  1.00 97.73           C  
ATOM   2723  HA  PRO A 195      -2.735  12.769  67.151  1.00 97.73           H  
ATOM   2724  HB3 PRO A 195      -4.686  13.489  65.962  1.00 97.73           H  
ATOM   2725  HB2 PRO A 195      -3.739  14.380  64.773  1.00 97.73           H  
ATOM   2726  HG3 PRO A 195      -4.199  15.112  67.669  1.00 97.73           H  
ATOM   2727  HG2 PRO A 195      -4.475  16.145  66.264  1.00 97.73           H  
ATOM   2728  HD2 PRO A 195      -2.079  16.349  65.896  1.00 97.73           H  
ATOM   2729  HD3 PRO A 195      -2.197  16.345  67.664  1.00 97.73           H  
ATOM   2730  N   GLY A 196      -1.881  11.214  65.353  1.00 98.51           N  
ATOM   2731  CA  GLY A 196      -1.317  10.240  64.422  1.00 98.51           C  
ATOM   2732  C   GLY A 196       0.205  10.080  64.573  1.00 98.51           C  
ATOM   2733  O   GLY A 196       0.796   9.371  63.766  1.00 98.51           O  
ATOM   2734  H   GLY A 196      -2.283  10.841  66.207  1.00 98.51           H  
ATOM   2735  HA3 GLY A 196      -1.553  10.509  63.392  1.00 98.51           H  
ATOM   2736  HA2 GLY A 196      -1.787   9.275  64.610  1.00 98.51           H  
ATOM   2737  N   ARG A 197       0.864  10.725  65.551  1.00 98.25           N  
ATOM   2738  CA  ARG A 197       2.301  10.570  65.799  1.00 98.25           C  
ATOM   2739  C   ARG A 197       2.611   9.172  66.347  1.00 98.25           C  
ATOM   2740  O   ARG A 197       2.016   8.743  67.339  1.00 98.25           O  
ATOM   2741  CB  ARG A 197       2.792  11.653  66.786  1.00 98.25           C  
ATOM   2742  CG  ARG A 197       4.282  11.578  67.199  1.00 98.25           C  
ATOM   2743  CD  ARG A 197       4.547  10.747  68.464  1.00 98.25           C  
ATOM   2744  NE  ARG A 197       5.914  10.877  68.983  1.00 98.25           N  
ATOM   2745  CZ  ARG A 197       6.428  10.077  69.930  1.00 98.25           C  
ATOM   2746  NH1 ARG A 197       5.734   9.051  70.434  1.00 98.25           N  
ATOM   2747  NH2 ARG A 197       7.658  10.300  70.393  1.00 98.25           N1+
ATOM   2748  H   ARG A 197       0.339  11.335  66.166  1.00 98.25           H  
ATOM   2749  HA  ARG A 197       2.832  10.697  64.858  1.00 98.25           H  
ATOM   2750  HB3 ARG A 197       2.169  11.653  67.680  1.00 98.25           H  
ATOM   2751  HB2 ARG A 197       2.625  12.623  66.320  1.00 98.25           H  
ATOM   2752  HG3 ARG A 197       4.600  12.588  67.420  1.00 98.25           H  
ATOM   2753  HG2 ARG A 197       4.901  11.235  66.368  1.00 98.25           H  
ATOM   2754  HD3 ARG A 197       4.350   9.693  68.291  1.00 98.25           H  
ATOM   2755  HD2 ARG A 197       3.889  11.068  69.266  1.00 98.25           H  
ATOM   2756  HE  ARG A 197       6.489  11.627  68.616  1.00 98.25           H  
ATOM   2757 HH12 ARG A 197       6.204   8.416  71.074  1.00 98.25           H  
ATOM   2758 HH11 ARG A 197       4.844   8.782  70.041  1.00 98.25           H  
ATOM   2759 HH22 ARG A 197       8.057   9.690  71.103  1.00 98.25           H  
ATOM   2760 HH21 ARG A 197       8.238  11.048  70.020  1.00 98.25           H  
ATOM   2761  N   VAL A 198       3.612   8.533  65.743  1.00 98.70           N  
ATOM   2762  CA  VAL A 198       4.152   7.232  66.100  1.00 98.70           C  
ATOM   2763  C   VAL A 198       5.498   7.469  66.820  1.00 98.70           C  
ATOM   2764  O   VAL A 198       6.223   8.414  66.499  1.00 98.70           O  
ATOM   2765  CB  VAL A 198       4.330   6.434  64.780  1.00 98.70           C  
ATOM   2766  CG1 VAL A 198       4.920   5.035  64.995  1.00 98.70           C  
ATOM   2767  CG2 VAL A 198       2.992   6.302  64.027  1.00 98.70           C  
ATOM   2768  H   VAL A 198       4.116   9.019  65.007  1.00 98.70           H  
ATOM   2769  HA  VAL A 198       3.466   6.701  66.763  1.00 98.70           H  
ATOM   2770  HB  VAL A 198       5.016   6.985  64.136  1.00 98.70           H  
ATOM   2771 HG11 VAL A 198       4.930   4.449  64.076  1.00 98.70           H  
ATOM   2772 HG12 VAL A 198       5.945   5.070  65.360  1.00 98.70           H  
ATOM   2773 HG13 VAL A 198       4.316   4.505  65.722  1.00 98.70           H  
ATOM   2774 HG21 VAL A 198       3.081   5.621  63.182  1.00 98.70           H  
ATOM   2775 HG22 VAL A 198       2.201   5.924  64.674  1.00 98.70           H  
ATOM   2776 HG23 VAL A 198       2.658   7.264  63.637  1.00 98.70           H  
ATOM   2777  N   GLY A 199       5.801   6.647  67.830  1.00 97.82           N  
ATOM   2778  CA  GLY A 199       7.054   6.666  68.585  1.00 97.82           C  
ATOM   2779  C   GLY A 199       8.090   5.671  68.054  1.00 97.82           C  
ATOM   2780  O   GLY A 199       7.936   5.129  66.963  1.00 97.82           O  
ATOM   2781  H   GLY A 199       5.138   5.915  68.049  1.00 97.82           H  
ATOM   2782  HA3 GLY A 199       6.817   6.398  69.614  1.00 97.82           H  
ATOM   2783  HA2 GLY A 199       7.496   7.664  68.602  1.00 97.82           H  
ATOM   2784  N   ASP A 200       9.125   5.378  68.857  1.00 98.47           N  
ATOM   2785  CA  ASP A 200      10.088   4.298  68.591  1.00 98.47           C  
ATOM   2786  C   ASP A 200       9.441   2.937  68.907  1.00 98.47           C  
ATOM   2787  O   ASP A 200       9.719   1.951  68.233  1.00 98.47           O  
ATOM   2788  CB  ASP A 200      11.354   4.464  69.484  1.00 98.47           C  
ATOM   2789  CG  ASP A 200      11.174   4.345  71.007  1.00 98.47           C  
ATOM   2790  OD1 ASP A 200      10.225   4.971  71.530  1.00 98.47           O1-
ATOM   2791  OD2 ASP A 200      11.996   3.641  71.627  1.00 98.47           O  
ATOM   2792  H   ASP A 200       9.184   5.822  69.763  1.00 98.47           H  
ATOM   2793  HA  ASP A 200      10.376   4.313  67.538  1.00 98.47           H  
ATOM   2794  HB3 ASP A 200      11.832   5.416  69.275  1.00 98.47           H  
ATOM   2795  HB2 ASP A 200      12.083   3.708  69.192  1.00 98.47           H  
ATOM   2796  N   SER A 201       8.579   2.911  69.930  1.00 98.73           N  
ATOM   2797  CA  SER A 201       7.890   1.778  70.542  1.00 98.73           C  
ATOM   2798  C   SER A 201       7.351   0.683  69.597  1.00 98.73           C  
ATOM   2799  O   SER A 201       7.640  -0.474  69.880  1.00 98.73           O  
ATOM   2800  CB  SER A 201       6.832   2.287  71.537  1.00 98.73           C  
ATOM   2801  OG  SER A 201       7.386   3.167  72.509  1.00 98.73           O  
ATOM   2802  H   SER A 201       8.518   3.765  70.469  1.00 98.73           H  
ATOM   2803  HA  SER A 201       8.651   1.285  71.146  1.00 98.73           H  
ATOM   2804  HB3 SER A 201       6.345   1.453  72.045  1.00 98.73           H  
ATOM   2805  HB2 SER A 201       6.053   2.822  70.999  1.00 98.73           H  
ATOM   2806  HG  SER A 201       7.982   2.700  73.081  1.00 98.73           H  
ATOM   2807  N   PRO A 202       6.598   0.984  68.510  1.00 98.95           N  
ATOM   2808  CA  PRO A 202       6.092  -0.048  67.594  1.00 98.95           C  
ATOM   2809  C   PRO A 202       7.103  -0.472  66.513  1.00 98.95           C  
ATOM   2810  O   PRO A 202       6.845  -1.424  65.782  1.00 98.95           O  
ATOM   2811  CB  PRO A 202       4.891   0.609  66.912  1.00 98.95           C  
ATOM   2812  CG  PRO A 202       5.275   2.073  66.843  1.00 98.95           C  
ATOM   2813  CD  PRO A 202       6.087   2.302  68.115  1.00 98.95           C  
ATOM   2814  HA  PRO A 202       5.764  -0.921  68.147  1.00 98.95           H  
ATOM   2815  HB3 PRO A 202       4.016   0.489  67.546  1.00 98.95           H  
ATOM   2816  HB2 PRO A 202       4.642   0.186  65.936  1.00 98.95           H  
ATOM   2817  HG3 PRO A 202       4.406   2.716  66.775  1.00 98.95           H  
ATOM   2818  HG2 PRO A 202       5.893   2.262  65.967  1.00 98.95           H  
ATOM   2819  HD2 PRO A 202       6.883   3.009  67.909  1.00 98.95           H  
ATOM   2820  HD3 PRO A 202       5.457   2.717  68.896  1.00 98.95           H  
ATOM   2821  N   LEU A 203       8.209   0.261  66.355  1.00 98.95           N  
ATOM   2822  CA  LEU A 203       9.175   0.082  65.281  1.00 98.95           C  
ATOM   2823  C   LEU A 203      10.252  -0.918  65.702  1.00 98.95           C  
ATOM   2824  O   LEU A 203      10.864  -0.766  66.762  1.00 98.95           O  
ATOM   2825  CB  LEU A 203       9.794   1.443  64.894  1.00 98.95           C  
ATOM   2826  CG  LEU A 203       8.771   2.545  64.549  1.00 98.95           C  
ATOM   2827  CD1 LEU A 203       9.480   3.829  64.079  1.00 98.95           C  
ATOM   2828  CD2 LEU A 203       7.712   2.078  63.540  1.00 98.95           C  
ATOM   2829  H   LEU A 203       8.419   0.995  67.019  1.00 98.95           H  
ATOM   2830  HA  LEU A 203       8.665  -0.320  64.403  1.00 98.95           H  
ATOM   2831  HB3 LEU A 203      10.461   1.295  64.043  1.00 98.95           H  
ATOM   2832  HB2 LEU A 203      10.419   1.810  65.704  1.00 98.95           H  
ATOM   2833  HG  LEU A 203       8.246   2.804  65.470  1.00 98.95           H  
ATOM   2834 HD11 LEU A 203       9.035   4.705  64.549  1.00 98.95           H  
ATOM   2835 HD12 LEU A 203      10.541   3.826  64.331  1.00 98.95           H  
ATOM   2836 HD13 LEU A 203       9.408   3.973  63.001  1.00 98.95           H  
ATOM   2837 HD21 LEU A 203       7.380   2.899  62.913  1.00 98.95           H  
ATOM   2838 HD22 LEU A 203       8.094   1.295  62.886  1.00 98.95           H  
ATOM   2839 HD23 LEU A 203       6.829   1.683  64.039  1.00 98.95           H  
ATOM   2840  N   VAL A 204      10.466  -1.912  64.829  1.00 98.94           N  
ATOM   2841  CA  VAL A 204      11.504  -2.929  64.950  1.00 98.94           C  
ATOM   2842  C   VAL A 204      12.914  -2.307  64.879  1.00 98.94           C  
ATOM   2843  O   VAL A 204      13.173  -1.453  64.029  1.00 98.94           O  
ATOM   2844  CB  VAL A 204      11.327  -4.022  63.857  1.00 98.94           C  
ATOM   2845  CG1 VAL A 204      11.393  -3.488  62.413  1.00 98.94           C  
ATOM   2846  CG2 VAL A 204      12.301  -5.203  64.025  1.00 98.94           C  
ATOM   2847  H   VAL A 204       9.913  -1.954  63.986  1.00 98.94           H  
ATOM   2848  HA  VAL A 204      11.370  -3.402  65.922  1.00 98.94           H  
ATOM   2849  HB  VAL A 204      10.324  -4.426  63.997  1.00 98.94           H  
ATOM   2850 HG11 VAL A 204      11.121  -4.267  61.706  1.00 98.94           H  
ATOM   2851 HG12 VAL A 204      10.708  -2.656  62.249  1.00 98.94           H  
ATOM   2852 HG13 VAL A 204      12.396  -3.154  62.151  1.00 98.94           H  
ATOM   2853 HG21 VAL A 204      12.081  -6.007  63.325  1.00 98.94           H  
ATOM   2854 HG22 VAL A 204      13.333  -4.909  63.840  1.00 98.94           H  
ATOM   2855 HG23 VAL A 204      12.244  -5.615  65.032  1.00 98.94           H  
ATOM   2856  N   GLY A 205      13.785  -2.733  65.807  1.00 98.92           N  
ATOM   2857  CA  GLY A 205      15.161  -2.258  65.932  1.00 98.92           C  
ATOM   2858  C   GLY A 205      15.278  -0.904  66.644  1.00 98.92           C  
ATOM   2859  O   GLY A 205      16.402  -0.461  66.859  1.00 98.92           O  
ATOM   2860  H   GLY A 205      13.473  -3.405  66.497  1.00 98.92           H  
ATOM   2861  HA3 GLY A 205      15.613  -2.153  64.949  1.00 98.92           H  
ATOM   2862  HA2 GLY A 205      15.748  -2.999  66.473  1.00 98.92           H  
ATOM   2863  N   CYS A 206      14.160  -0.257  67.016  1.00 98.87           N  
ATOM   2864  CA  CYS A 206      14.132   1.045  67.682  1.00 98.87           C  
ATOM   2865  C   CYS A 206      13.576   0.851  69.099  1.00 98.87           C  
ATOM   2866  O   CYS A 206      14.318   1.045  70.060  1.00 98.87           O  
ATOM   2867  CB  CYS A 206      13.292   2.079  66.908  1.00 98.87           C  
ATOM   2868  SG  CYS A 206      13.934   2.313  65.229  1.00 98.87           S  
ATOM   2869  H   CYS A 206      13.261  -0.673  66.815  1.00 98.87           H  
ATOM   2870  HA  CYS A 206      15.140   1.453  67.781  1.00 98.87           H  
ATOM   2871  HB3 CYS A 206      13.313   3.045  67.413  1.00 98.87           H  
ATOM   2872  HB2 CYS A 206      12.252   1.771  66.843  1.00 98.87           H  
ATOM   2873  HG  CYS A 206      13.639   1.085  64.791  1.00 98.87           H  
ATOM   2874  N   GLY A 207      12.305   0.442  69.191  1.00 98.81           N  
ATOM   2875  CA  GLY A 207      11.585   0.251  70.439  1.00 98.81           C  
ATOM   2876  C   GLY A 207      11.702  -1.174  70.962  1.00 98.81           C  
ATOM   2877  O   GLY A 207      11.740  -1.360  72.178  1.00 98.81           O  
ATOM   2878  H   GLY A 207      11.762   0.291  68.345  1.00 98.81           H  
ATOM   2879  HA3 GLY A 207      10.531   0.443  70.258  1.00 98.81           H  
ATOM   2880  HA2 GLY A 207      11.911   0.960  71.200  1.00 98.81           H  
ATOM   2881  N   ALA A 208      11.811  -2.165  70.065  1.00 98.97           N  
ATOM   2882  CA  ALA A 208      11.974  -3.575  70.416  1.00 98.97           C  
ATOM   2883  C   ALA A 208      12.703  -4.329  69.304  1.00 98.97           C  
ATOM   2884  O   ALA A 208      12.519  -4.019  68.127  1.00 98.97           O  
ATOM   2885  CB  ALA A 208      10.612  -4.236  70.673  1.00 98.97           C  
ATOM   2886  H   ALA A 208      11.854  -1.950  69.078  1.00 98.97           H  
ATOM   2887  HA  ALA A 208      12.569  -3.634  71.325  1.00 98.97           H  
ATOM   2888  HB1 ALA A 208      10.730  -5.186  71.195  1.00 98.97           H  
ATOM   2889  HB2 ALA A 208       9.966  -3.607  71.279  1.00 98.97           H  
ATOM   2890  HB3 ALA A 208      10.091  -4.443  69.737  1.00 98.97           H  
ATOM   2891  N   TYR A 209      13.475  -5.344  69.708  1.00 98.97           N  
ATOM   2892  CA  TYR A 209      14.098  -6.308  68.807  1.00 98.97           C  
ATOM   2893  C   TYR A 209      14.280  -7.631  69.560  1.00 98.97           C  
ATOM   2894  O   TYR A 209      14.472  -7.612  70.775  1.00 98.97           O  
ATOM   2895  CB  TYR A 209      15.439  -5.758  68.267  1.00 98.97           C  
ATOM   2896  CG  TYR A 209      15.943  -6.489  67.034  1.00 98.97           C  
ATOM   2897  CD1 TYR A 209      16.939  -7.483  67.134  1.00 98.97           C  
ATOM   2898  CD2 TYR A 209      15.377  -6.195  65.777  1.00 98.97           C  
ATOM   2899  CE1 TYR A 209      17.358  -8.182  65.985  1.00 98.97           C  
ATOM   2900  CE2 TYR A 209      15.786  -6.900  64.630  1.00 98.97           C  
ATOM   2901  CZ  TYR A 209      16.774  -7.899  64.734  1.00 98.97           C  
ATOM   2902  OH  TYR A 209      17.156  -8.601  63.629  1.00 98.97           O  
ATOM   2903  H   TYR A 209      13.580  -5.537  70.696  1.00 98.97           H  
ATOM   2904  HA  TYR A 209      13.419  -6.490  67.973  1.00 98.97           H  
ATOM   2905  HB3 TYR A 209      16.202  -5.758  69.047  1.00 98.97           H  
ATOM   2906  HB2 TYR A 209      15.317  -4.713  67.983  1.00 98.97           H  
ATOM   2907  HD1 TYR A 209      17.368  -7.730  68.092  1.00 98.97           H  
ATOM   2908  HD2 TYR A 209      14.614  -5.437  65.698  1.00 98.97           H  
ATOM   2909  HE1 TYR A 209      18.114  -8.949  66.068  1.00 98.97           H  
ATOM   2910  HE2 TYR A 209      15.331  -6.679  63.676  1.00 98.97           H  
ATOM   2911  HH  TYR A 209      16.575  -8.454  62.876  1.00 98.97           H  
ATOM   2912  N   ALA A 210      14.240  -8.751  68.824  1.00 98.97           N  
ATOM   2913  CA  ALA A 210      14.511 -10.085  69.352  1.00 98.97           C  
ATOM   2914  C   ALA A 210      15.119 -10.964  68.261  1.00 98.97           C  
ATOM   2915  O   ALA A 210      14.675 -10.910  67.114  1.00 98.97           O  
ATOM   2916  CB  ALA A 210      13.238 -10.706  69.947  1.00 98.97           C  
ATOM   2917  H   ALA A 210      14.081  -8.698  67.827  1.00 98.97           H  
ATOM   2918  HA  ALA A 210      15.254 -10.004  70.142  1.00 98.97           H  
ATOM   2919  HB1 ALA A 210      13.439 -11.698  70.353  1.00 98.97           H  
ATOM   2920  HB2 ALA A 210      12.850 -10.095  70.761  1.00 98.97           H  
ATOM   2921  HB3 ALA A 210      12.449 -10.809  69.203  1.00 98.97           H  
ATOM   2922  N   ASP A 211      16.114 -11.770  68.663  1.00 98.91           N  
ATOM   2923  CA  ASP A 211      16.875 -12.676  67.809  1.00 98.91           C  
ATOM   2924  C   ASP A 211      17.692 -13.605  68.726  1.00 98.91           C  
ATOM   2925  O   ASP A 211      18.449 -13.110  69.561  1.00 98.91           O  
ATOM   2926  CB  ASP A 211      17.733 -11.898  66.768  1.00 98.91           C  
ATOM   2927  CG  ASP A 211      18.680 -12.694  65.851  1.00 98.91           C  
ATOM   2928  OD1 ASP A 211      18.494 -13.922  65.702  1.00 98.91           O1-
ATOM   2929  OD2 ASP A 211      19.515 -12.038  65.192  1.00 98.91           O  
ATOM   2930  H   ASP A 211      16.422 -11.731  69.625  1.00 98.91           H  
ATOM   2931  HA  ASP A 211      16.162 -13.287  67.257  1.00 98.91           H  
ATOM   2932  HB3 ASP A 211      18.290 -11.121  67.285  1.00 98.91           H  
ATOM   2933  HB2 ASP A 211      17.064 -11.346  66.109  1.00 98.91           H  
ATOM   2934  N   ASP A 212      17.548 -14.928  68.528  1.00 98.69           N  
ATOM   2935  CA  ASP A 212      18.282 -15.986  69.245  1.00 98.69           C  
ATOM   2936  C   ASP A 212      19.801 -15.995  68.993  1.00 98.69           C  
ATOM   2937  O   ASP A 212      20.526 -16.569  69.803  1.00 98.69           O  
ATOM   2938  CB  ASP A 212      17.746 -17.417  68.971  1.00 98.69           C  
ATOM   2939  CG  ASP A 212      16.277 -17.707  69.307  1.00 98.69           C  
ATOM   2940  OD1 ASP A 212      15.588 -16.829  69.868  1.00 98.69           O1-
ATOM   2941  OD2 ASP A 212      15.870 -18.858  69.034  1.00 98.69           O  
ATOM   2942  H   ASP A 212      16.895 -15.249  67.826  1.00 98.69           H  
ATOM   2943  HA  ASP A 212      18.153 -15.787  70.310  1.00 98.69           H  
ATOM   2944  HB3 ASP A 212      18.343 -18.145  69.526  1.00 98.69           H  
ATOM   2945  HB2 ASP A 212      17.879 -17.645  67.912  1.00 98.69           H  
ATOM   2946  N   ARG A 213      20.264 -15.381  67.892  1.00 98.12           N  
ATOM   2947  CA  ARG A 213      21.685 -15.261  67.557  1.00 98.12           C  
ATOM   2948  C   ARG A 213      22.369 -14.040  68.202  1.00 98.12           C  
ATOM   2949  O   ARG A 213      23.566 -13.855  67.976  1.00 98.12           O  
ATOM   2950  CB  ARG A 213      21.859 -15.230  66.026  1.00 98.12           C  
ATOM   2951  CG  ARG A 213      21.255 -16.438  65.292  1.00 98.12           C  
ATOM   2952  CD  ARG A 213      21.758 -16.509  63.844  1.00 98.12           C  
ATOM   2953  NE  ARG A 213      21.079 -17.548  63.051  1.00 98.12           N  
ATOM   2954  CZ  ARG A 213      21.370 -17.887  61.780  1.00 98.12           C  
ATOM   2955  NH1 ARG A 213      22.356 -17.289  61.093  1.00 98.12           N  
ATOM   2956  NH2 ARG A 213      20.663 -18.851  61.176  1.00 98.12           N1+
ATOM   2957  H   ARG A 213      19.614 -14.934  67.257  1.00 98.12           H  
ATOM   2958  HA  ARG A 213      22.212 -16.144  67.926  1.00 98.12           H  
ATOM   2959  HB3 ARG A 213      22.924 -15.183  65.792  1.00 98.12           H  
ATOM   2960  HB2 ARG A 213      21.425 -14.314  65.622  1.00 98.12           H  
ATOM   2961  HG3 ARG A 213      20.166 -16.475  65.352  1.00 98.12           H  
ATOM   2962  HG2 ARG A 213      21.621 -17.323  65.815  1.00 98.12           H  
ATOM   2963  HD3 ARG A 213      22.797 -16.837  63.880  1.00 98.12           H  
ATOM   2964  HD2 ARG A 213      21.761 -15.532  63.360  1.00 98.12           H  
ATOM   2965  HE  ARG A 213      20.333 -18.039  63.522  1.00 98.12           H  
ATOM   2966 HH12 ARG A 213      22.551 -17.560  60.134  1.00 98.12           H  
ATOM   2967 HH11 ARG A 213      22.914 -16.569  61.526  1.00 98.12           H  
ATOM   2968 HH22 ARG A 213      20.885 -19.113  60.224  1.00 98.12           H  
ATOM   2969 HH21 ARG A 213      19.924 -19.335  61.664  1.00 98.12           H  
ATOM   2970  N   SER A 214      21.622 -13.221  68.963  1.00 98.48           N  
ATOM   2971  CA  SER A 214      22.099 -11.946  69.486  1.00 98.48           C  
ATOM   2972  C   SER A 214      21.530 -11.671  70.888  1.00 98.48           C  
ATOM   2973  O   SER A 214      22.222 -11.952  71.866  1.00 98.48           O  
ATOM   2974  CB  SER A 214      21.885 -10.851  68.413  1.00 98.48           C  
ATOM   2975  OG  SER A 214      20.536 -10.525  68.169  1.00 98.48           O  
ATOM   2976  H   SER A 214      20.643 -13.426  69.114  1.00 98.48           H  
ATOM   2977  HA  SER A 214      23.179 -12.017  69.636  1.00 98.48           H  
ATOM   2978  HB3 SER A 214      22.341 -11.144  67.467  1.00 98.48           H  
ATOM   2979  HB2 SER A 214      22.386  -9.942  68.722  1.00 98.48           H  
ATOM   2980  HG  SER A 214      20.244  -9.894  68.830  1.00 98.48           H  
ATOM   2981  N   ALA A 215      20.300 -11.140  70.970  1.00 98.94           N  
ATOM   2982  CA  ALA A 215      19.610 -10.776  72.205  1.00 98.94           C  
ATOM   2983  C   ALA A 215      18.167 -10.342  71.917  1.00 98.94           C  
ATOM   2984  O   ALA A 215      17.824 -10.029  70.776  1.00 98.94           O  
ATOM   2985  CB  ALA A 215      20.368  -9.655  72.952  1.00 98.94           C  
ATOM   2986  H   ALA A 215      19.761 -11.015  70.125  1.00 98.94           H  
ATOM   2987  HA  ALA A 215      19.573 -11.660  72.835  1.00 98.94           H  
ATOM   2988  HB1 ALA A 215      19.816  -9.302  73.823  1.00 98.94           H  
ATOM   2989  HB2 ALA A 215      21.332  -9.999  73.322  1.00 98.94           H  
ATOM   2990  HB3 ALA A 215      20.548  -8.795  72.309  1.00 98.94           H  
ATOM   2991  N   ALA A 216      17.372 -10.287  72.995  1.00 98.97           N  
ATOM   2992  CA  ALA A 216      16.149  -9.504  73.107  1.00 98.97           C  
ATOM   2993  C   ALA A 216      16.475  -8.158  73.770  1.00 98.97           C  
ATOM   2994  O   ALA A 216      17.347  -8.103  74.637  1.00 98.97           O  
ATOM   2995  CB  ALA A 216      15.123 -10.278  73.944  1.00 98.97           C  
ATOM   2996  H   ALA A 216      17.749 -10.601  73.882  1.00 98.97           H  
ATOM   2997  HA  ALA A 216      15.728  -9.319  72.124  1.00 98.97           H  
ATOM   2998  HB1 ALA A 216      14.237  -9.675  74.135  1.00 98.97           H  
ATOM   2999  HB2 ALA A 216      14.789 -11.174  73.424  1.00 98.97           H  
ATOM   3000  HB3 ALA A 216      15.534 -10.582  74.908  1.00 98.97           H  
ATOM   3001  N   ALA A 217      15.752  -7.105  73.365  1.00 98.98           N  
ATOM   3002  CA  ALA A 217      15.900  -5.753  73.897  1.00 98.98           C  
ATOM   3003  C   ALA A 217      14.586  -4.970  73.764  1.00 98.98           C  
ATOM   3004  O   ALA A 217      13.812  -5.223  72.841  1.00 98.98           O  
ATOM   3005  CB  ALA A 217      17.077  -5.046  73.203  1.00 98.98           C  
ATOM   3006  H   ALA A 217      15.060  -7.220  72.635  1.00 98.98           H  
ATOM   3007  HA  ALA A 217      16.125  -5.827  74.959  1.00 98.98           H  
ATOM   3008  HB1 ALA A 217      17.147  -3.997  73.494  1.00 98.98           H  
ATOM   3009  HB2 ALA A 217      18.022  -5.519  73.470  1.00 98.98           H  
ATOM   3010  HB3 ALA A 217      16.987  -5.095  72.119  1.00 98.98           H  
ATOM   3011  N   SER A 218      14.372  -4.030  74.699  1.00 98.96           N  
ATOM   3012  CA  SER A 218      13.194  -3.165  74.785  1.00 98.96           C  
ATOM   3013  C   SER A 218      13.617  -1.797  75.351  1.00 98.96           C  
ATOM   3014  O   SER A 218      14.332  -1.760  76.354  1.00 98.96           O  
ATOM   3015  CB  SER A 218      12.103  -3.872  75.621  1.00 98.96           C  
ATOM   3016  OG  SER A 218      10.995  -3.037  75.884  1.00 98.96           O  
ATOM   3017  H   SER A 218      15.062  -3.891  75.426  1.00 98.96           H  
ATOM   3018  HA  SER A 218      12.797  -3.006  73.783  1.00 98.96           H  
ATOM   3019  HB3 SER A 218      12.506  -4.205  76.575  1.00 98.96           H  
ATOM   3020  HB2 SER A 218      11.747  -4.764  75.104  1.00 98.96           H  
ATOM   3021  HG  SER A 218      10.495  -2.916  75.068  1.00 98.96           H  
ATOM   3022  N   ALA A 219      13.209  -0.692  74.708  1.00 98.82           N  
ATOM   3023  CA  ALA A 219      13.600   0.679  75.047  1.00 98.82           C  
ATOM   3024  C   ALA A 219      12.426   1.524  75.574  1.00 98.82           C  
ATOM   3025  O   ALA A 219      11.254   1.214  75.359  1.00 98.82           O  
ATOM   3026  CB  ALA A 219      14.165   1.359  73.787  1.00 98.82           C  
ATOM   3027  H   ALA A 219      12.548  -0.804  73.943  1.00 98.82           H  
ATOM   3028  HA  ALA A 219      14.371   0.672  75.817  1.00 98.82           H  
ATOM   3029  HB1 ALA A 219      14.493   2.376  74.003  1.00 98.82           H  
ATOM   3030  HB2 ALA A 219      15.032   0.830  73.399  1.00 98.82           H  
ATOM   3031  HB3 ALA A 219      13.424   1.416  72.989  1.00 98.82           H  
ATOM   3032  N   THR A 220      12.775   2.630  76.238  1.00 97.84           N  
ATOM   3033  CA  THR A 220      11.923   3.697  76.725  1.00 97.84           C  
ATOM   3034  C   THR A 220      12.763   4.988  76.795  1.00 97.84           C  
ATOM   3035  O   THR A 220      13.993   4.924  76.879  1.00 97.84           O  
ATOM   3036  CB  THR A 220      11.223   3.248  78.030  1.00 97.84           C  
ATOM   3037  CG2 THR A 220      12.171   2.603  79.059  1.00 97.84           C  
ATOM   3038  OG1 THR A 220      10.575   4.336  78.660  1.00 97.84           O  
ATOM   3039  H   THR A 220      13.764   2.777  76.425  1.00 97.84           H  
ATOM   3040  HA  THR A 220      11.155   3.875  75.970  1.00 97.84           H  
ATOM   3041  HB  THR A 220      10.454   2.524  77.771  1.00 97.84           H  
ATOM   3042 HG21 THR A 220      11.674   2.413  80.010  1.00 97.84           H  
ATOM   3043 HG22 THR A 220      12.536   1.637  78.709  1.00 97.84           H  
ATOM   3044 HG23 THR A 220      13.046   3.221  79.245  1.00 97.84           H  
ATOM   3045  HG1 THR A 220       9.930   4.724  78.072  1.00 97.84           H  
ATOM   3046  N   GLY A 221      12.117   6.158  76.762  1.00 95.49           N  
ATOM   3047  CA  GLY A 221      12.753   7.469  76.741  1.00 95.49           C  
ATOM   3048  C   GLY A 221      12.427   8.200  75.447  1.00 95.49           C  
ATOM   3049  O   GLY A 221      11.373   7.972  74.858  1.00 95.49           O  
ATOM   3050  H   GLY A 221      11.105   6.163  76.704  1.00 95.49           H  
ATOM   3051  HA3 GLY A 221      13.831   7.398  76.815  1.00 95.49           H  
ATOM   3052  HA2 GLY A 221      12.401   8.055  77.592  1.00 95.49           H  
ATOM   3053  N   ASP A 222      13.314   9.095  75.000  1.00 94.38           N  
ATOM   3054  CA  ASP A 222      13.130   9.918  73.806  1.00 94.38           C  
ATOM   3055  C   ASP A 222      13.060   9.076  72.527  1.00 94.38           C  
ATOM   3056  O   ASP A 222      14.085   8.757  71.929  1.00 94.38           O  
ATOM   3057  CB  ASP A 222      14.266  10.961  73.692  1.00 94.38           C  
ATOM   3058  CG  ASP A 222      14.174  12.065  74.740  1.00 94.38           C  
ATOM   3059  OD1 ASP A 222      13.065  12.632  74.867  1.00 94.38           O1-
ATOM   3060  OD2 ASP A 222      15.217  12.341  75.371  1.00 94.38           O  
ATOM   3061  H   ASP A 222      14.182   9.210  75.519  1.00 94.38           H  
ATOM   3062  HA  ASP A 222      12.176  10.436  73.904  1.00 94.38           H  
ATOM   3063  HB3 ASP A 222      14.244  11.444  72.714  1.00 94.38           H  
ATOM   3064  HB2 ASP A 222      15.236  10.469  73.774  1.00 94.38           H  
ATOM   3065  N   GLY A 223      11.846   8.746  72.076  1.00 96.12           N  
ATOM   3066  CA  GLY A 223      11.600   7.912  70.903  1.00 96.12           C  
ATOM   3067  C   GLY A 223      12.196   8.485  69.619  1.00 96.12           C  
ATOM   3068  O   GLY A 223      12.819   7.754  68.854  1.00 96.12           O  
ATOM   3069  H   GLY A 223      11.067   8.894  72.708  1.00 96.12           H  
ATOM   3070  HA3 GLY A 223      10.530   7.759  70.767  1.00 96.12           H  
ATOM   3071  HA2 GLY A 223      12.045   6.939  71.091  1.00 96.12           H  
ATOM   3072  N   GLU A 224      12.140   9.812  69.448  1.00 96.69           N  
ATOM   3073  CA  GLU A 224      12.776  10.519  68.343  1.00 96.69           C  
ATOM   3074  C   GLU A 224      14.318  10.446  68.390  1.00 96.69           C  
ATOM   3075  O   GLU A 224      14.951  10.662  67.362  1.00 96.69           O  
ATOM   3076  CB  GLU A 224      12.357  12.008  68.335  1.00 96.69           C  
ATOM   3077  CG  GLU A 224      10.887  12.288  67.943  1.00 96.69           C  
ATOM   3078  CD  GLU A 224       9.859  12.240  69.075  1.00 96.69           C  
ATOM   3079  OE1 GLU A 224      10.232  11.930  70.227  1.00 96.69           O1-
ATOM   3080  OE2 GLU A 224       8.674  12.499  68.771  1.00 96.69           O  
ATOM   3081  H   GLU A 224      11.609  10.365  70.107  1.00 96.69           H  
ATOM   3082  HA  GLU A 224      12.444  10.044  67.421  1.00 96.69           H  
ATOM   3083  HB3 GLU A 224      12.973  12.532  67.601  1.00 96.69           H  
ATOM   3084  HB2 GLU A 224      12.602  12.480  69.287  1.00 96.69           H  
ATOM   3085  HG3 GLU A 224      10.575  11.617  67.143  1.00 96.69           H  
ATOM   3086  HG2 GLU A 224      10.844  13.297  67.531  1.00 96.69           H  
ATOM   3087  N   ALA A 225      14.931  10.127  69.536  1.00 96.74           N  
ATOM   3088  CA  ALA A 225      16.369   9.911  69.669  1.00 96.74           C  
ATOM   3089  C   ALA A 225      16.693   8.425  69.457  1.00 96.74           C  
ATOM   3090  O   ALA A 225      17.603   8.096  68.697  1.00 96.74           O  
ATOM   3091  CB  ALA A 225      16.788  10.303  71.093  1.00 96.74           C  
ATOM   3092  H   ALA A 225      14.353   9.865  70.326  1.00 96.74           H  
ATOM   3093  HA  ALA A 225      16.930  10.513  68.952  1.00 96.74           H  
ATOM   3094  HB1 ALA A 225      17.850  10.141  71.240  1.00 96.74           H  
ATOM   3095  HB2 ALA A 225      16.590  11.356  71.287  1.00 96.74           H  
ATOM   3096  HB3 ALA A 225      16.297   9.718  71.865  1.00 96.74           H  
ATOM   3097  N   LEU A 226      15.922   7.530  70.093  1.00 98.01           N  
ATOM   3098  CA  LEU A 226      16.082   6.073  70.056  1.00 98.01           C  
ATOM   3099  C   LEU A 226      15.838   5.496  68.647  1.00 98.01           C  
ATOM   3100  O   LEU A 226      16.466   4.504  68.274  1.00 98.01           O  
ATOM   3101  CB  LEU A 226      15.109   5.430  71.072  1.00 98.01           C  
ATOM   3102  CG  LEU A 226      15.381   5.788  72.557  1.00 98.01           C  
ATOM   3103  CD1 LEU A 226      14.124   5.589  73.413  1.00 98.01           C  
ATOM   3104  CD2 LEU A 226      16.549   4.995  73.164  1.00 98.01           C  
ATOM   3105  H   LEU A 226      15.200   7.895  70.711  1.00 98.01           H  
ATOM   3106  HA  LEU A 226      17.108   5.832  70.334  1.00 98.01           H  
ATOM   3107  HB3 LEU A 226      15.110   4.343  70.962  1.00 98.01           H  
ATOM   3108  HB2 LEU A 226      14.096   5.735  70.809  1.00 98.01           H  
ATOM   3109  HG  LEU A 226      15.638   6.845  72.628  1.00 98.01           H  
ATOM   3110 HD11 LEU A 226      14.300   5.921  74.435  1.00 98.01           H  
ATOM   3111 HD12 LEU A 226      13.277   6.158  73.031  1.00 98.01           H  
ATOM   3112 HD13 LEU A 226      13.821   4.543  73.448  1.00 98.01           H  
ATOM   3113 HD21 LEU A 226      16.719   5.284  74.202  1.00 98.01           H  
ATOM   3114 HD22 LEU A 226      16.343   3.925  73.160  1.00 98.01           H  
ATOM   3115 HD23 LEU A 226      17.479   5.165  72.626  1.00 98.01           H  
ATOM   3116  N   MET A 227      14.990   6.167  67.849  1.00 98.58           N  
ATOM   3117  CA  MET A 227      14.780   5.928  66.423  1.00 98.58           C  
ATOM   3118  C   MET A 227      16.046   6.221  65.610  1.00 98.58           C  
ATOM   3119  O   MET A 227      16.454   5.404  64.793  1.00 98.58           O  
ATOM   3120  CB  MET A 227      13.659   6.851  65.893  1.00 98.58           C  
ATOM   3121  CG  MET A 227      12.247   6.277  66.032  1.00 98.58           C  
ATOM   3122  SD  MET A 227      10.971   7.425  65.446  1.00 98.58           S  
ATOM   3123  CE  MET A 227      11.066   7.117  63.663  1.00 98.58           C  
ATOM   3124  H   MET A 227      14.437   6.900  68.284  1.00 98.58           H  
ATOM   3125  HA  MET A 227      14.516   4.883  66.265  1.00 98.58           H  
ATOM   3126  HB3 MET A 227      13.818   7.056  64.835  1.00 98.58           H  
ATOM   3127  HB2 MET A 227      13.715   7.825  66.381  1.00 98.58           H  
ATOM   3128  HG3 MET A 227      12.043   6.059  67.078  1.00 98.58           H  
ATOM   3129  HG2 MET A 227      12.157   5.329  65.498  1.00 98.58           H  
ATOM   3130  HE1 MET A 227      10.498   7.869  63.117  1.00 98.58           H  
ATOM   3131  HE2 MET A 227      12.099   7.146  63.326  1.00 98.58           H  
ATOM   3132  HE3 MET A 227      10.661   6.140  63.412  1.00 98.58           H  
ATOM   3133  N   ARG A 228      16.663   7.392  65.822  1.00 98.55           N  
ATOM   3134  CA  ARG A 228      17.806   7.864  65.033  1.00 98.55           C  
ATOM   3135  C   ARG A 228      19.062   6.985  65.143  1.00 98.55           C  
ATOM   3136  O   ARG A 228      19.793   6.891  64.157  1.00 98.55           O  
ATOM   3137  CB  ARG A 228      18.134   9.308  65.445  1.00 98.55           C  
ATOM   3138  CG  ARG A 228      17.028  10.309  65.088  1.00 98.55           C  
ATOM   3139  CD  ARG A 228      17.335  11.725  65.601  1.00 98.55           C  
ATOM   3140  NE  ARG A 228      16.199  12.642  65.406  1.00 98.55           N  
ATOM   3141  CZ  ARG A 228      16.085  13.901  65.868  1.00 98.55           C  
ATOM   3142  NH1 ARG A 228      17.070  14.502  66.554  1.00 98.55           N  
ATOM   3143  NH2 ARG A 228      14.949  14.571  65.637  1.00 98.55           N1+
ATOM   3144  H   ARG A 228      16.353   8.005  66.562  1.00 98.55           H  
ATOM   3145  HA  ARG A 228      17.510   7.865  63.981  1.00 98.55           H  
ATOM   3146  HB3 ARG A 228      19.057   9.632  64.968  1.00 98.55           H  
ATOM   3147  HB2 ARG A 228      18.328   9.339  66.517  1.00 98.55           H  
ATOM   3148  HG3 ARG A 228      16.042   9.964  65.382  1.00 98.55           H  
ATOM   3149  HG2 ARG A 228      16.986  10.335  64.001  1.00 98.55           H  
ATOM   3150  HD3 ARG A 228      18.139  12.143  64.995  1.00 98.55           H  
ATOM   3151  HD2 ARG A 228      17.694  11.711  66.630  1.00 98.55           H  
ATOM   3152  HE  ARG A 228      15.428  12.270  64.869  1.00 98.55           H  
ATOM   3153 HH12 ARG A 228      16.957  15.440  66.910  1.00 98.55           H  
ATOM   3154 HH11 ARG A 228      17.932  14.007  66.730  1.00 98.55           H  
ATOM   3155 HH22 ARG A 228      14.826  15.511  65.985  1.00 98.55           H  
ATOM   3156 HH21 ARG A 228      14.180  14.120  65.156  1.00 98.55           H  
ATOM   3157  N   ILE A 229      19.291   6.365  66.312  1.00 98.64           N  
ATOM   3158  CA  ILE A 229      20.454   5.509  66.565  1.00 98.64           C  
ATOM   3159  C   ILE A 229      20.146   3.999  66.448  1.00 98.64           C  
ATOM   3160  O   ILE A 229      21.088   3.209  66.513  1.00 98.64           O  
ATOM   3161  CB  ILE A 229      21.063   5.780  67.971  1.00 98.64           C  
ATOM   3162  CG1 ILE A 229      20.152   5.418  69.172  1.00 98.64           C  
ATOM   3163  CG2 ILE A 229      21.602   7.219  68.090  1.00 98.64           C  
ATOM   3164  CD1 ILE A 229      20.953   5.106  70.441  1.00 98.64           C  
ATOM   3165  H   ILE A 229      18.651   6.496  67.083  1.00 98.64           H  
ATOM   3166  HA  ILE A 229      21.233   5.718  65.830  1.00 98.64           H  
ATOM   3167  HB  ILE A 229      21.945   5.142  68.043  1.00 98.64           H  
ATOM   3168 HG13 ILE A 229      19.527   4.552  68.964  1.00 98.64           H  
ATOM   3169 HG12 ILE A 229      19.454   6.234  69.363  1.00 98.64           H  
ATOM   3170 HG21 ILE A 229      22.154   7.363  69.019  1.00 98.64           H  
ATOM   3171 HG22 ILE A 229      22.282   7.454  67.270  1.00 98.64           H  
ATOM   3172 HG23 ILE A 229      20.794   7.950  68.070  1.00 98.64           H  
ATOM   3173 HD11 ILE A 229      20.325   4.628  71.193  1.00 98.64           H  
ATOM   3174 HD12 ILE A 229      21.788   4.439  70.229  1.00 98.64           H  
ATOM   3175 HD13 ILE A 229      21.365   6.012  70.878  1.00 98.64           H  
ATOM   3176  N   LEU A 230      18.858   3.627  66.293  1.00 98.85           N  
ATOM   3177  CA  LEU A 230      18.338   2.251  66.275  1.00 98.85           C  
ATOM   3178  C   LEU A 230      18.639   1.534  67.604  1.00 98.85           C  
ATOM   3179  O   LEU A 230      19.384   0.558  67.595  1.00 98.85           O  
ATOM   3180  CB  LEU A 230      18.896   1.445  65.066  1.00 98.85           C  
ATOM   3181  CG  LEU A 230      18.641   2.050  63.676  1.00 98.85           C  
ATOM   3182  CD1 LEU A 230      19.354   1.228  62.587  1.00 98.85           C  
ATOM   3183  CD2 LEU A 230      17.145   2.200  63.381  1.00 98.85           C  
ATOM   3184  H   LEU A 230      18.155   4.349  66.224  1.00 98.85           H  
ATOM   3185  HA  LEU A 230      17.253   2.314  66.194  1.00 98.85           H  
ATOM   3186  HB3 LEU A 230      18.469   0.440  65.082  1.00 98.85           H  
ATOM   3187  HB2 LEU A 230      19.971   1.302  65.185  1.00 98.85           H  
ATOM   3188  HG  LEU A 230      19.085   3.045  63.660  1.00 98.85           H  
ATOM   3189 HD11 LEU A 230      19.641   1.857  61.744  1.00 98.85           H  
ATOM   3190 HD12 LEU A 230      20.263   0.756  62.960  1.00 98.85           H  
ATOM   3191 HD13 LEU A 230      18.717   0.429  62.208  1.00 98.85           H  
ATOM   3192 HD21 LEU A 230      16.997   2.553  62.365  1.00 98.85           H  
ATOM   3193 HD22 LEU A 230      16.610   1.257  63.497  1.00 98.85           H  
ATOM   3194 HD23 LEU A 230      16.681   2.934  64.036  1.00 98.85           H  
ATOM   3195  N   ALA A 231      18.100   2.056  68.719  1.00 98.77           N  
ATOM   3196  CA  ALA A 231      18.476   1.693  70.090  1.00 98.77           C  
ATOM   3197  C   ALA A 231      18.541   0.184  70.402  1.00 98.77           C  
ATOM   3198  O   ALA A 231      19.630  -0.314  70.677  1.00 98.77           O  
ATOM   3199  CB  ALA A 231      17.581   2.443  71.081  1.00 98.77           C  
ATOM   3200  H   ALA A 231      17.482   2.852  68.633  1.00 98.77           H  
ATOM   3201  HA  ALA A 231      19.487   2.080  70.226  1.00 98.77           H  
ATOM   3202  HB1 ALA A 231      17.859   2.224  72.113  1.00 98.77           H  
ATOM   3203  HB2 ALA A 231      17.675   3.519  70.936  1.00 98.77           H  
ATOM   3204  HB3 ALA A 231      16.529   2.186  70.957  1.00 98.77           H  
ATOM   3205  N   THR A 232      17.406  -0.528  70.316  1.00 98.95           N  
ATOM   3206  CA  THR A 232      17.344  -1.968  70.605  1.00 98.95           C  
ATOM   3207  C   THR A 232      18.055  -2.861  69.563  1.00 98.95           C  
ATOM   3208  O   THR A 232      18.536  -3.924  69.948  1.00 98.95           O  
ATOM   3209  CB  THR A 232      15.887  -2.465  70.750  1.00 98.95           C  
ATOM   3210  CG2 THR A 232      15.168  -1.796  71.923  1.00 98.95           C  
ATOM   3211  OG1 THR A 232      15.143  -2.251  69.569  1.00 98.95           O  
ATOM   3212  H   THR A 232      16.540  -0.072  70.067  1.00 98.95           H  
ATOM   3213  HA  THR A 232      17.844  -2.132  71.562  1.00 98.95           H  
ATOM   3214  HB  THR A 232      15.879  -3.541  70.925  1.00 98.95           H  
ATOM   3215 HG21 THR A 232      14.175  -2.214  72.061  1.00 98.95           H  
ATOM   3216 HG22 THR A 232      15.712  -1.946  72.855  1.00 98.95           H  
ATOM   3217 HG23 THR A 232      15.057  -0.726  71.770  1.00 98.95           H  
ATOM   3218  HG1 THR A 232      14.898  -1.323  69.527  1.00 98.95           H  
ATOM   3219  N   GLY A 233      18.166  -2.416  68.299  1.00 98.85           N  
ATOM   3220  CA  GLY A 233      18.904  -3.129  67.252  1.00 98.85           C  
ATOM   3221  C   GLY A 233      20.421  -3.001  67.470  1.00 98.85           C  
ATOM   3222  O   GLY A 233      21.144  -3.984  67.324  1.00 98.85           O  
ATOM   3223  H   GLY A 233      17.748  -1.531  68.044  1.00 98.85           H  
ATOM   3224  HA3 GLY A 233      18.646  -2.696  66.286  1.00 98.85           H  
ATOM   3225  HA2 GLY A 233      18.609  -4.180  67.224  1.00 98.85           H  
ATOM   3226  N   ALA A 234      20.884  -1.801  67.860  1.00 98.61           N  
ATOM   3227  CA  ALA A 234      22.270  -1.463  68.186  1.00 98.61           C  
ATOM   3228  C   ALA A 234      22.788  -2.158  69.457  1.00 98.61           C  
ATOM   3229  O   ALA A 234      23.972  -2.489  69.504  1.00 98.61           O  
ATOM   3230  CB  ALA A 234      22.388   0.065  68.315  1.00 98.61           C  
ATOM   3231  H   ALA A 234      20.228  -1.033  67.941  1.00 98.61           H  
ATOM   3232  HA  ALA A 234      22.895  -1.784  67.352  1.00 98.61           H  
ATOM   3233  HB1 ALA A 234      23.405   0.373  68.545  1.00 98.61           H  
ATOM   3234  HB2 ALA A 234      22.107   0.558  67.383  1.00 98.61           H  
ATOM   3235  HB3 ALA A 234      21.743   0.455  69.104  1.00 98.61           H  
ATOM   3236  N   VAL A 235      21.894  -2.397  70.436  1.00 98.69           N  
ATOM   3237  CA  VAL A 235      22.149  -3.203  71.633  1.00 98.69           C  
ATOM   3238  C   VAL A 235      22.439  -4.666  71.267  1.00 98.69           C  
ATOM   3239  O   VAL A 235      23.450  -5.207  71.706  1.00 98.69           O  
ATOM   3240  CB  VAL A 235      20.943  -3.158  72.625  1.00 98.69           C  
ATOM   3241  CG1 VAL A 235      20.805  -4.343  73.601  1.00 98.69           C  
ATOM   3242  CG2 VAL A 235      20.938  -1.859  73.441  1.00 98.69           C  
ATOM   3243  H   VAL A 235      20.948  -2.055  70.328  1.00 98.69           H  
ATOM   3244  HA  VAL A 235      23.034  -2.799  72.130  1.00 98.69           H  
ATOM   3245  HB  VAL A 235      20.028  -3.152  72.033  1.00 98.69           H  
ATOM   3246 HG11 VAL A 235      19.946  -4.185  74.245  1.00 98.69           H  
ATOM   3247 HG12 VAL A 235      20.620  -5.294  73.102  1.00 98.69           H  
ATOM   3248 HG13 VAL A 235      21.690  -4.450  74.229  1.00 98.69           H  
ATOM   3249 HG21 VAL A 235      20.089  -1.823  74.124  1.00 98.69           H  
ATOM   3250 HG22 VAL A 235      21.844  -1.760  74.037  1.00 98.69           H  
ATOM   3251 HG23 VAL A 235      20.868  -0.989  72.797  1.00 98.69           H  
ATOM   3252  N   CYS A 236      21.541  -5.263  70.467  1.00 98.72           N  
ATOM   3253  CA  CYS A 236      21.599  -6.659  70.041  1.00 98.72           C  
ATOM   3254  C   CYS A 236      22.869  -6.964  69.230  1.00 98.72           C  
ATOM   3255  O   CYS A 236      23.528  -7.965  69.498  1.00 98.72           O  
ATOM   3256  CB  CYS A 236      20.331  -7.046  69.263  1.00 98.72           C  
ATOM   3257  SG  CYS A 236      18.909  -7.043  70.391  1.00 98.72           S  
ATOM   3258  H   CYS A 236      20.731  -4.743  70.157  1.00 98.72           H  
ATOM   3259  HA  CYS A 236      21.651  -7.272  70.943  1.00 98.72           H  
ATOM   3260  HB3 CYS A 236      20.423  -8.038  68.827  1.00 98.72           H  
ATOM   3261  HB2 CYS A 236      20.141  -6.353  68.443  1.00 98.72           H  
ATOM   3262  HG  CYS A 236      19.241  -8.156  71.051  1.00 98.72           H  
ATOM   3263  N   ILE A 237      23.227  -6.050  68.316  1.00 97.48           N  
ATOM   3264  CA  ILE A 237      24.443  -6.086  67.503  1.00 97.48           C  
ATOM   3265  C   ILE A 237      25.755  -5.999  68.317  1.00 97.48           C  
ATOM   3266  O   ILE A 237      26.738  -6.621  67.916  1.00 97.48           O  
ATOM   3267  CB  ILE A 237      24.361  -4.986  66.402  1.00 97.48           C  
ATOM   3268  CG1 ILE A 237      23.356  -5.436  65.312  1.00 97.48           C  
ATOM   3269  CG2 ILE A 237      25.694  -4.545  65.759  1.00 97.48           C  
ATOM   3270  CD1 ILE A 237      22.814  -4.305  64.433  1.00 97.48           C  
ATOM   3271  H   ILE A 237      22.626  -5.250  68.165  1.00 97.48           H  
ATOM   3272  HA  ILE A 237      24.458  -7.059  67.006  1.00 97.48           H  
ATOM   3273  HB  ILE A 237      23.948  -4.095  66.879  1.00 97.48           H  
ATOM   3274 HG13 ILE A 237      22.500  -5.933  65.769  1.00 97.48           H  
ATOM   3275 HG12 ILE A 237      23.824  -6.192  64.680  1.00 97.48           H  
ATOM   3276 HG21 ILE A 237      25.522  -3.771  65.014  1.00 97.48           H  
ATOM   3277 HG22 ILE A 237      26.382  -4.112  66.485  1.00 97.48           H  
ATOM   3278 HG23 ILE A 237      26.197  -5.378  65.267  1.00 97.48           H  
ATOM   3279 HD11 ILE A 237      23.436  -4.178  63.547  1.00 97.48           H  
ATOM   3280 HD12 ILE A 237      21.802  -4.527  64.094  1.00 97.48           H  
ATOM   3281 HD13 ILE A 237      22.776  -3.356  64.969  1.00 97.48           H  
ATOM   3282  N   ARG A 238      25.740  -5.288  69.459  1.00 98.23           N  
ATOM   3283  CA  ARG A 238      26.851  -5.244  70.416  1.00 98.23           C  
ATOM   3284  C   ARG A 238      26.973  -6.534  71.245  1.00 98.23           C  
ATOM   3285  O   ARG A 238      28.105  -6.945  71.500  1.00 98.23           O  
ATOM   3286  CB  ARG A 238      26.702  -4.025  71.342  1.00 98.23           C  
ATOM   3287  CG  ARG A 238      27.139  -2.707  70.690  1.00 98.23           C  
ATOM   3288  CD  ARG A 238      26.703  -1.496  71.526  1.00 98.23           C  
ATOM   3289  NE  ARG A 238      27.312  -0.229  71.079  1.00 98.23           N  
ATOM   3290  CZ  ARG A 238      27.024   0.498  69.982  1.00 98.23           C  
ATOM   3291  NH1 ARG A 238      26.109   0.113  69.080  1.00 98.23           N  
ATOM   3292  NH2 ARG A 238      27.677   1.649  69.783  1.00 98.23           N1+
ATOM   3293  H   ARG A 238      24.896  -4.802  69.732  1.00 98.23           H  
ATOM   3294  HA  ARG A 238      27.788  -5.138  69.864  1.00 98.23           H  
ATOM   3295  HB3 ARG A 238      27.313  -4.164  72.233  1.00 98.23           H  
ATOM   3296  HB2 ARG A 238      25.678  -3.947  71.704  1.00 98.23           H  
ATOM   3297  HG3 ARG A 238      26.631  -2.658  69.726  1.00 98.23           H  
ATOM   3298  HG2 ARG A 238      28.207  -2.689  70.467  1.00 98.23           H  
ATOM   3299  HD3 ARG A 238      26.838  -1.663  72.594  1.00 98.23           H  
ATOM   3300  HD2 ARG A 238      25.632  -1.374  71.379  1.00 98.23           H  
ATOM   3301  HE  ARG A 238      28.050   0.111  71.679  1.00 98.23           H  
ATOM   3302 HH12 ARG A 238      25.920   0.674  68.262  1.00 98.23           H  
ATOM   3303 HH11 ARG A 238      25.603  -0.752  69.217  1.00 98.23           H  
ATOM   3304 HH22 ARG A 238      27.485   2.214  68.969  1.00 98.23           H  
ATOM   3305 HH21 ARG A 238      28.364   1.970  70.450  1.00 98.23           H  
ATOM   3306  N   VAL A 239      25.846  -7.164  71.627  1.00 98.81           N  
ATOM   3307  CA  VAL A 239      25.847  -8.446  72.345  1.00 98.81           C  
ATOM   3308  C   VAL A 239      26.321  -9.613  71.450  1.00 98.81           C  
ATOM   3309  O   VAL A 239      27.079 -10.458  71.924  1.00 98.81           O  
ATOM   3310  CB  VAL A 239      24.470  -8.790  72.988  1.00 98.81           C  
ATOM   3311  CG1 VAL A 239      24.409 -10.186  73.643  1.00 98.81           C  
ATOM   3312  CG2 VAL A 239      24.074  -7.747  74.048  1.00 98.81           C  
ATOM   3313  H   VAL A 239      24.942  -6.769  71.401  1.00 98.81           H  
ATOM   3314  HA  VAL A 239      26.570  -8.349  73.153  1.00 98.81           H  
ATOM   3315  HB  VAL A 239      23.708  -8.763  72.207  1.00 98.81           H  
ATOM   3316 HG11 VAL A 239      23.463 -10.331  74.159  1.00 98.81           H  
ATOM   3317 HG12 VAL A 239      24.493 -10.994  72.916  1.00 98.81           H  
ATOM   3318 HG13 VAL A 239      25.204 -10.313  74.378  1.00 98.81           H  
ATOM   3319 HG21 VAL A 239      23.108  -7.983  74.496  1.00 98.81           H  
ATOM   3320 HG22 VAL A 239      24.811  -7.703  74.850  1.00 98.81           H  
ATOM   3321 HG23 VAL A 239      23.992  -6.751  73.622  1.00 98.81           H  
ATOM   3322  N   ALA A 240      25.938  -9.586  70.159  1.00 97.75           N  
ATOM   3323  CA  ALA A 240      26.477 -10.452  69.106  1.00 97.75           C  
ATOM   3324  C   ALA A 240      27.963 -10.183  68.792  1.00 97.75           C  
ATOM   3325  O   ALA A 240      28.652 -11.096  68.340  1.00 97.75           O  
ATOM   3326  CB  ALA A 240      25.630 -10.285  67.837  1.00 97.75           C  
ATOM   3327  H   ALA A 240      25.291  -8.870  69.855  1.00 97.75           H  
ATOM   3328  HA  ALA A 240      26.390 -11.487  69.441  1.00 97.75           H  
ATOM   3329  HB1 ALA A 240      26.007 -10.904  67.021  1.00 97.75           H  
ATOM   3330  HB2 ALA A 240      24.601 -10.585  68.018  1.00 97.75           H  
ATOM   3331  HB3 ALA A 240      25.620  -9.250  67.493  1.00 97.75           H  
ATOM   3332  N   GLY A 241      28.428  -8.952  69.073  1.00 96.50           N  
ATOM   3333  CA  GLY A 241      29.822  -8.524  68.967  1.00 96.50           C  
ATOM   3334  C   GLY A 241      30.672  -8.968  70.173  1.00 96.50           C  
ATOM   3335  O   GLY A 241      31.885  -8.765  70.145  1.00 96.50           O  
ATOM   3336  H   GLY A 241      27.779  -8.263  69.425  1.00 96.50           H  
ATOM   3337  HA3 GLY A 241      29.843  -7.435  68.908  1.00 96.50           H  
ATOM   3338  HA2 GLY A 241      30.267  -8.902  68.046  1.00 96.50           H  
ATOM   3339  N   GLY A 242      30.063  -9.580  71.206  1.00 97.98           N  
ATOM   3340  CA  GLY A 242      30.759 -10.201  72.331  1.00 97.98           C  
ATOM   3341  C   GLY A 242      30.616  -9.420  73.645  1.00 97.98           C  
ATOM   3342  O   GLY A 242      31.122  -9.904  74.658  1.00 97.98           O  
ATOM   3343  H   GLY A 242      29.060  -9.706  71.174  1.00 97.98           H  
ATOM   3344  HA3 GLY A 242      31.819 -10.353  72.122  1.00 97.98           H  
ATOM   3345  HA2 GLY A 242      30.331 -11.193  72.478  1.00 97.98           H  
ATOM   3346  N   MET A 243      29.928  -8.260  73.671  1.00 98.63           N  
ATOM   3347  CA  MET A 243      29.611  -7.541  74.914  1.00 98.63           C  
ATOM   3348  C   MET A 243      28.577  -8.299  75.763  1.00 98.63           C  
ATOM   3349  O   MET A 243      27.770  -9.060  75.224  1.00 98.63           O  
ATOM   3350  CB  MET A 243      29.074  -6.122  74.618  1.00 98.63           C  
ATOM   3351  CG  MET A 243      30.052  -5.206  73.872  1.00 98.63           C  
ATOM   3352  SD  MET A 243      29.528  -3.468  73.857  1.00 98.63           S  
ATOM   3353  CE  MET A 243      30.842  -2.762  72.831  1.00 98.63           C  
ATOM   3354  H   MET A 243      29.518  -7.896  72.821  1.00 98.63           H  
ATOM   3355  HA  MET A 243      30.527  -7.444  75.500  1.00 98.63           H  
ATOM   3356  HB3 MET A 243      28.806  -5.634  75.557  1.00 98.63           H  
ATOM   3357  HB2 MET A 243      28.143  -6.189  74.055  1.00 98.63           H  
ATOM   3358  HG3 MET A 243      30.173  -5.545  72.843  1.00 98.63           H  
ATOM   3359  HG2 MET A 243      31.036  -5.257  74.339  1.00 98.63           H  
ATOM   3360  HE1 MET A 243      30.691  -1.689  72.714  1.00 98.63           H  
ATOM   3361  HE2 MET A 243      31.816  -2.927  73.293  1.00 98.63           H  
ATOM   3362  HE3 MET A 243      30.841  -3.222  71.843  1.00 98.63           H  
ATOM   3363  N   SER A 244      28.579  -8.028  77.077  1.00 98.78           N  
ATOM   3364  CA  SER A 244      27.477  -8.408  77.959  1.00 98.78           C  
ATOM   3365  C   SER A 244      26.240  -7.514  77.687  1.00 98.78           C  
ATOM   3366  O   SER A 244      26.415  -6.369  77.268  1.00 98.78           O  
ATOM   3367  CB  SER A 244      27.942  -8.359  79.431  1.00 98.78           C  
ATOM   3368  OG  SER A 244      27.994  -7.050  79.960  1.00 98.78           O  
ATOM   3369  H   SER A 244      29.278  -7.406  77.465  1.00 98.78           H  
ATOM   3370  HA  SER A 244      27.260  -9.451  77.733  1.00 98.78           H  
ATOM   3371  HB3 SER A 244      28.921  -8.826  79.542  1.00 98.78           H  
ATOM   3372  HB2 SER A 244      27.256  -8.936  80.052  1.00 98.78           H  
ATOM   3373  HG  SER A 244      28.794  -6.626  79.632  1.00 98.78           H  
ATOM   3374  N   PRO A 245      25.020  -8.025  77.962  1.00 98.66           N  
ATOM   3375  CA  PRO A 245      23.775  -7.226  77.957  1.00 98.66           C  
ATOM   3376  C   PRO A 245      23.789  -5.879  78.709  1.00 98.66           C  
ATOM   3377  O   PRO A 245      23.174  -4.933  78.219  1.00 98.66           O  
ATOM   3378  CB  PRO A 245      22.750  -8.202  78.546  1.00 98.66           C  
ATOM   3379  CG  PRO A 245      23.217  -9.544  78.029  1.00 98.66           C  
ATOM   3380  CD  PRO A 245      24.725  -9.443  78.182  1.00 98.66           C  
ATOM   3381  HA  PRO A 245      23.527  -7.033  76.913  1.00 98.66           H  
ATOM   3382  HB3 PRO A 245      21.721  -7.988  78.270  1.00 98.66           H  
ATOM   3383  HB2 PRO A 245      22.813  -8.202  79.634  1.00 98.66           H  
ATOM   3384  HG3 PRO A 245      22.960  -9.620  76.972  1.00 98.66           H  
ATOM   3385  HG2 PRO A 245      22.788 -10.398  78.543  1.00 98.66           H  
ATOM   3386  HD2 PRO A 245      25.032  -9.726  79.190  1.00 98.66           H  
ATOM   3387  HD3 PRO A 245      25.212 -10.105  77.465  1.00 98.66           H  
ATOM   3388  N   GLN A 246      24.498  -5.805  79.852  1.00 98.51           N  
ATOM   3389  CA  GLN A 246      24.663  -4.584  80.650  1.00 98.51           C  
ATOM   3390  C   GLN A 246      25.574  -3.555  79.955  1.00 98.51           C  
ATOM   3391  O   GLN A 246      25.192  -2.391  79.862  1.00 98.51           O  
ATOM   3392  CB  GLN A 246      25.179  -4.958  82.060  1.00 98.51           C  
ATOM   3393  CG  GLN A 246      25.284  -3.788  83.068  1.00 98.51           C  
ATOM   3394  CD  GLN A 246      23.929  -3.185  83.456  1.00 98.51           C  
ATOM   3395  NE2 GLN A 246      23.851  -1.861  83.575  1.00 98.51           N  
ATOM   3396  OE1 GLN A 246      22.963  -3.907  83.684  1.00 98.51           O  
ATOM   3397  H   GLN A 246      24.984  -6.623  80.191  1.00 98.51           H  
ATOM   3398  HA  GLN A 246      23.678  -4.126  80.757  1.00 98.51           H  
ATOM   3399  HB3 GLN A 246      26.161  -5.425  81.968  1.00 98.51           H  
ATOM   3400  HB2 GLN A 246      24.534  -5.730  82.482  1.00 98.51           H  
ATOM   3401  HG3 GLN A 246      25.945  -3.009  82.686  1.00 98.51           H  
ATOM   3402  HG2 GLN A 246      25.750  -4.151  83.984  1.00 98.51           H  
ATOM   3403 HE22 GLN A 246      22.976  -1.432  83.845  1.00 98.51           H  
ATOM   3404 HE21 GLN A 246      24.668  -1.276  83.427  1.00 98.51           H  
ATOM   3405  N   GLU A 247      26.736  -4.013  79.452  1.00 98.73           N  
ATOM   3406  CA  GLU A 247      27.695  -3.218  78.675  1.00 98.73           C  
ATOM   3407  C   GLU A 247      27.105  -2.661  77.370  1.00 98.73           C  
ATOM   3408  O   GLU A 247      27.370  -1.507  77.042  1.00 98.73           O  
ATOM   3409  CB  GLU A 247      28.939  -4.072  78.360  1.00 98.73           C  
ATOM   3410  CG  GLU A 247      29.836  -4.349  79.588  1.00 98.73           C  
ATOM   3411  CD  GLU A 247      30.948  -5.389  79.360  1.00 98.73           C  
ATOM   3412  OE1 GLU A 247      31.923  -5.346  80.140  1.00 98.73           O1-
ATOM   3413  OE2 GLU A 247      30.809  -6.231  78.442  1.00 98.73           O  
ATOM   3414  H   GLU A 247      26.972  -4.989  79.572  1.00 98.73           H  
ATOM   3415  HA  GLU A 247      28.000  -2.367  79.288  1.00 98.73           H  
ATOM   3416  HB3 GLU A 247      29.542  -3.593  77.587  1.00 98.73           H  
ATOM   3417  HB2 GLU A 247      28.597  -5.011  77.926  1.00 98.73           H  
ATOM   3418  HG3 GLU A 247      29.230  -4.691  80.428  1.00 98.73           H  
ATOM   3419  HG2 GLU A 247      30.287  -3.409  79.912  1.00 98.73           H  
ATOM   3420  N   ALA A 248      26.303  -3.483  76.672  1.00 98.87           N  
ATOM   3421  CA  ALA A 248      25.594  -3.121  75.448  1.00 98.87           C  
ATOM   3422  C   ALA A 248      24.500  -2.064  75.671  1.00 98.87           C  
ATOM   3423  O   ALA A 248      24.364  -1.176  74.831  1.00 98.87           O  
ATOM   3424  CB  ALA A 248      25.009  -4.388  74.812  1.00 98.87           C  
ATOM   3425  H   ALA A 248      26.159  -4.428  77.006  1.00 98.87           H  
ATOM   3426  HA  ALA A 248      26.325  -2.703  74.753  1.00 98.87           H  
ATOM   3427  HB1 ALA A 248      24.454  -4.149  73.906  1.00 98.87           H  
ATOM   3428  HB2 ALA A 248      25.798  -5.089  74.538  1.00 98.87           H  
ATOM   3429  HB3 ALA A 248      24.329  -4.902  75.492  1.00 98.87           H  
ATOM   3430  N   ALA A 249      23.774  -2.152  76.803  1.00 98.73           N  
ATOM   3431  CA  ALA A 249      22.769  -1.173  77.227  1.00 98.73           C  
ATOM   3432  C   ALA A 249      23.389   0.202  77.520  1.00 98.73           C  
ATOM   3433  O   ALA A 249      22.921   1.198  76.973  1.00 98.73           O  
ATOM   3434  CB  ALA A 249      22.011  -1.696  78.459  1.00 98.73           C  
ATOM   3435  H   ALA A 249      23.944  -2.917  77.442  1.00 98.73           H  
ATOM   3436  HA  ALA A 249      22.052  -1.061  76.412  1.00 98.73           H  
ATOM   3437  HB1 ALA A 249      21.147  -1.069  78.682  1.00 98.73           H  
ATOM   3438  HB2 ALA A 249      21.644  -2.707  78.298  1.00 98.73           H  
ATOM   3439  HB3 ALA A 249      22.640  -1.723  79.349  1.00 98.73           H  
ATOM   3440  N   GLU A 250      24.453   0.211  78.341  1.00 98.58           N  
ATOM   3441  CA  GLU A 250      25.232   1.393  78.719  1.00 98.58           C  
ATOM   3442  C   GLU A 250      25.912   2.095  77.532  1.00 98.58           C  
ATOM   3443  O   GLU A 250      25.888   3.323  77.479  1.00 98.58           O  
ATOM   3444  CB  GLU A 250      26.279   0.993  79.776  1.00 98.58           C  
ATOM   3445  CG  GLU A 250      25.668   0.642  81.152  1.00 98.58           C  
ATOM   3446  CD  GLU A 250      26.663   0.096  82.192  1.00 98.58           C  
ATOM   3447  OE1 GLU A 250      26.236  -0.004  83.363  1.00 98.58           O1-
ATOM   3448  OE2 GLU A 250      27.816  -0.228  81.830  1.00 98.58           O  
ATOM   3449  H   GLU A 250      24.769  -0.662  78.743  1.00 98.58           H  
ATOM   3450  HA  GLU A 250      24.544   2.111  79.169  1.00 98.58           H  
ATOM   3451  HB3 GLU A 250      27.009   1.795  79.905  1.00 98.58           H  
ATOM   3452  HB2 GLU A 250      26.839   0.136  79.395  1.00 98.58           H  
ATOM   3453  HG3 GLU A 250      24.872  -0.092  81.035  1.00 98.58           H  
ATOM   3454  HG2 GLU A 250      25.192   1.534  81.563  1.00 98.58           H  
ATOM   3455  N   ALA A 251      26.484   1.310  76.601  1.00 98.78           N  
ATOM   3456  CA  ALA A 251      27.165   1.799  75.401  1.00 98.78           C  
ATOM   3457  C   ALA A 251      26.225   2.474  74.388  1.00 98.78           C  
ATOM   3458  O   ALA A 251      26.641   3.438  73.748  1.00 98.78           O  
ATOM   3459  CB  ALA A 251      27.927   0.641  74.740  1.00 98.78           C  
ATOM   3460  H   ALA A 251      26.482   0.306  76.732  1.00 98.78           H  
ATOM   3461  HA  ALA A 251      27.897   2.545  75.717  1.00 98.78           H  
ATOM   3462  HB1 ALA A 251      28.429   0.964  73.828  1.00 98.78           H  
ATOM   3463  HB2 ALA A 251      28.693   0.246  75.407  1.00 98.78           H  
ATOM   3464  HB3 ALA A 251      27.257  -0.180  74.481  1.00 98.78           H  
ATOM   3465  N   VAL A 252      24.982   1.976  74.276  1.00 98.79           N  
ATOM   3466  CA  VAL A 252      23.947   2.544  73.409  1.00 98.79           C  
ATOM   3467  C   VAL A 252      23.269   3.780  74.026  1.00 98.79           C  
ATOM   3468  O   VAL A 252      22.888   4.673  73.275  1.00 98.79           O  
ATOM   3469  CB  VAL A 252      22.879   1.481  73.036  1.00 98.79           C  
ATOM   3470  CG1 VAL A 252      21.582   2.019  72.401  1.00 98.79           C  
ATOM   3471  CG2 VAL A 252      23.507   0.457  72.082  1.00 98.79           C  
ATOM   3472  H   VAL A 252      24.713   1.173  74.828  1.00 98.79           H  
ATOM   3473  HA  VAL A 252      24.425   2.871  72.483  1.00 98.79           H  
ATOM   3474  HB  VAL A 252      22.592   0.953  73.947  1.00 98.79           H  
ATOM   3475 HG11 VAL A 252      20.911   1.204  72.153  1.00 98.79           H  
ATOM   3476 HG12 VAL A 252      21.020   2.679  73.062  1.00 98.79           H  
ATOM   3477 HG13 VAL A 252      21.794   2.554  71.477  1.00 98.79           H  
ATOM   3478 HG21 VAL A 252      22.801  -0.326  71.825  1.00 98.79           H  
ATOM   3479 HG22 VAL A 252      23.834   0.924  71.153  1.00 98.79           H  
ATOM   3480 HG23 VAL A 252      24.371  -0.017  72.538  1.00 98.79           H  
ATOM   3481  N   LEU A 253      23.158   3.835  75.362  1.00 98.15           N  
ATOM   3482  CA  LEU A 253      22.651   5.002  76.087  1.00 98.15           C  
ATOM   3483  C   LEU A 253      23.676   6.150  76.151  1.00 98.15           C  
ATOM   3484  O   LEU A 253      23.267   7.310  76.200  1.00 98.15           O  
ATOM   3485  CB  LEU A 253      22.198   4.565  77.491  1.00 98.15           C  
ATOM   3486  CG  LEU A 253      20.896   3.737  77.492  1.00 98.15           C  
ATOM   3487  CD1 LEU A 253      20.680   3.078  78.861  1.00 98.15           C  
ATOM   3488  CD2 LEU A 253      19.668   4.567  77.066  1.00 98.15           C  
ATOM   3489  H   LEU A 253      23.466   3.053  75.925  1.00 98.15           H  
ATOM   3490  HA  LEU A 253      21.784   5.389  75.550  1.00 98.15           H  
ATOM   3491  HB3 LEU A 253      22.050   5.443  78.112  1.00 98.15           H  
ATOM   3492  HB2 LEU A 253      23.001   3.998  77.964  1.00 98.15           H  
ATOM   3493  HG  LEU A 253      20.999   2.927  76.772  1.00 98.15           H  
ATOM   3494 HD11 LEU A 253      19.686   2.638  78.943  1.00 98.15           H  
ATOM   3495 HD12 LEU A 253      21.400   2.276  79.019  1.00 98.15           H  
ATOM   3496 HD13 LEU A 253      20.803   3.796  79.672  1.00 98.15           H  
ATOM   3497 HD21 LEU A 253      18.834   4.437  77.752  1.00 98.15           H  
ATOM   3498 HD22 LEU A 253      19.886   5.634  77.028  1.00 98.15           H  
ATOM   3499 HD23 LEU A 253      19.319   4.268  76.078  1.00 98.15           H  
ATOM   3500  N   ALA A 254      24.978   5.818  76.091  1.00 98.65           N  
ATOM   3501  CA  ALA A 254      26.069   6.772  75.891  1.00 98.65           C  
ATOM   3502  C   ALA A 254      26.096   7.319  74.453  1.00 98.65           C  
ATOM   3503  O   ALA A 254      26.334   8.513  74.277  1.00 98.65           O  
ATOM   3504  CB  ALA A 254      27.403   6.104  76.253  1.00 98.65           C  
ATOM   3505  H   ALA A 254      25.240   4.842  76.103  1.00 98.65           H  
ATOM   3506  HA  ALA A 254      25.917   7.614  76.570  1.00 98.65           H  
ATOM   3507  HB1 ALA A 254      28.238   6.794  76.124  1.00 98.65           H  
ATOM   3508  HB2 ALA A 254      27.407   5.779  77.294  1.00 98.65           H  
ATOM   3509  HB3 ALA A 254      27.597   5.228  75.634  1.00 98.65           H  
ATOM   3510  N   LEU A 255      25.797   6.453  73.466  1.00 98.34           N  
ATOM   3511  CA  LEU A 255      25.625   6.809  72.054  1.00 98.34           C  
ATOM   3512  C   LEU A 255      24.383   7.696  71.829  1.00 98.34           C  
ATOM   3513  O   LEU A 255      24.445   8.607  71.010  1.00 98.34           O  
ATOM   3514  CB  LEU A 255      25.569   5.512  71.210  1.00 98.34           C  
ATOM   3515  CG  LEU A 255      25.619   5.693  69.675  1.00 98.34           C  
ATOM   3516  CD1 LEU A 255      27.005   6.172  69.206  1.00 98.34           C  
ATOM   3517  CD2 LEU A 255      25.204   4.397  68.947  1.00 98.34           C  
ATOM   3518  H   LEU A 255      25.636   5.482  73.697  1.00 98.34           H  
ATOM   3519  HA  LEU A 255      26.507   7.380  71.759  1.00 98.34           H  
ATOM   3520  HB3 LEU A 255      24.650   4.985  71.462  1.00 98.34           H  
ATOM   3521  HB2 LEU A 255      26.381   4.848  71.505  1.00 98.34           H  
ATOM   3522  HG  LEU A 255      24.891   6.451  69.385  1.00 98.34           H  
ATOM   3523 HD11 LEU A 255      27.089   6.142  68.119  1.00 98.34           H  
ATOM   3524 HD12 LEU A 255      27.199   7.198  69.515  1.00 98.34           H  
ATOM   3525 HD13 LEU A 255      27.801   5.552  69.619  1.00 98.34           H  
ATOM   3526 HD21 LEU A 255      25.987   4.030  68.283  1.00 98.34           H  
ATOM   3527 HD22 LEU A 255      24.969   3.589  69.640  1.00 98.34           H  
ATOM   3528 HD23 LEU A 255      24.317   4.564  68.336  1.00 98.34           H  
ATOM   3529  N   LEU A 256      23.296   7.445  72.579  1.00 97.89           N  
ATOM   3530  CA  LEU A 256      22.054   8.222  72.568  1.00 97.89           C  
ATOM   3531  C   LEU A 256      22.291   9.686  72.980  1.00 97.89           C  
ATOM   3532  O   LEU A 256      21.884  10.591  72.252  1.00 97.89           O  
ATOM   3533  CB  LEU A 256      21.019   7.526  73.485  1.00 97.89           C  
ATOM   3534  CG  LEU A 256      19.584   8.079  73.410  1.00 97.89           C  
ATOM   3535  CD1 LEU A 256      18.924   7.719  72.074  1.00 97.89           C  
ATOM   3536  CD2 LEU A 256      18.743   7.559  74.588  1.00 97.89           C  
ATOM   3537  H   LEU A 256      23.312   6.655  73.210  1.00 97.89           H  
ATOM   3538  HA  LEU A 256      21.681   8.221  71.543  1.00 97.89           H  
ATOM   3539  HB3 LEU A 256      21.361   7.603  74.516  1.00 97.89           H  
ATOM   3540  HB2 LEU A 256      20.989   6.458  73.269  1.00 97.89           H  
ATOM   3541  HG  LEU A 256      19.601   9.166  73.490  1.00 97.89           H  
ATOM   3542 HD11 LEU A 256      17.842   7.826  72.127  1.00 97.89           H  
ATOM   3543 HD12 LEU A 256      19.283   8.359  71.269  1.00 97.89           H  
ATOM   3544 HD13 LEU A 256      19.128   6.688  71.792  1.00 97.89           H  
ATOM   3545 HD21 LEU A 256      17.672   7.636  74.398  1.00 97.89           H  
ATOM   3546 HD22 LEU A 256      18.964   6.514  74.807  1.00 97.89           H  
ATOM   3547 HD23 LEU A 256      18.953   8.133  75.490  1.00 97.89           H  
ATOM   3548  N   ALA A 257      22.996   9.874  74.108  1.00 97.12           N  
ATOM   3549  CA  ALA A 257      23.389  11.176  74.641  1.00 97.12           C  
ATOM   3550  C   ALA A 257      24.423  11.920  73.775  1.00 97.12           C  
ATOM   3551  O   ALA A 257      24.376  13.148  73.728  1.00 97.12           O  
ATOM   3552  CB  ALA A 257      23.913  10.982  76.071  1.00 97.12           C  
ATOM   3553  H   ALA A 257      23.297   9.070  74.641  1.00 97.12           H  
ATOM   3554  HA  ALA A 257      22.496  11.801  74.691  1.00 97.12           H  
ATOM   3555  HB1 ALA A 257      24.207  11.932  76.519  1.00 97.12           H  
ATOM   3556  HB2 ALA A 257      23.146  10.543  76.710  1.00 97.12           H  
ATOM   3557  HB3 ALA A 257      24.781  10.320  76.093  1.00 97.12           H  
ATOM   3558  N   GLU A 258      25.318  11.181  73.096  1.00 97.94           N  
ATOM   3559  CA  GLU A 258      26.337  11.738  72.205  1.00 97.94           C  
ATOM   3560  C   GLU A 258      25.736  12.260  70.887  1.00 97.94           C  
ATOM   3561  O   GLU A 258      25.960  13.417  70.533  1.00 97.94           O  
ATOM   3562  CB  GLU A 258      27.432  10.679  71.941  1.00 97.94           C  
ATOM   3563  CG  GLU A 258      28.596  11.176  71.044  1.00 97.94           C  
ATOM   3564  CD  GLU A 258      29.584  10.105  70.559  1.00 97.94           C  
ATOM   3565  OE1 GLU A 258      30.603  10.529  69.971  1.00 97.94           O1-
ATOM   3566  OE2 GLU A 258      29.315   8.894  70.728  1.00 97.94           O  
ATOM   3567  H   GLU A 258      25.316  10.176  73.200  1.00 97.94           H  
ATOM   3568  HA  GLU A 258      26.807  12.581  72.715  1.00 97.94           H  
ATOM   3569  HB3 GLU A 258      26.964   9.797  71.501  1.00 97.94           H  
ATOM   3570  HB2 GLU A 258      27.847  10.349  72.894  1.00 97.94           H  
ATOM   3571  HG3 GLU A 258      29.149  11.947  71.582  1.00 97.94           H  
ATOM   3572  HG2 GLU A 258      28.214  11.656  70.143  1.00 97.94           H  
ATOM   3573  N   ARG A 259      25.033  11.369  70.170  1.00 97.88           N  
ATOM   3574  CA  ARG A 259      24.609  11.569  68.786  1.00 97.88           C  
ATOM   3575  C   ARG A 259      23.366  12.453  68.615  1.00 97.88           C  
ATOM   3576  O   ARG A 259      23.208  13.023  67.535  1.00 97.88           O  
ATOM   3577  CB  ARG A 259      24.352  10.195  68.131  1.00 97.88           C  
ATOM   3578  CG  ARG A 259      25.575   9.257  68.018  1.00 97.88           C  
ATOM   3579  CD  ARG A 259      26.861   9.870  67.439  1.00 97.88           C  
ATOM   3580  NE  ARG A 259      26.657  10.501  66.122  1.00 97.88           N  
ATOM   3581  CZ  ARG A 259      26.522   9.908  64.921  1.00 97.88           C  
ATOM   3582  NH1 ARG A 259      26.549   8.575  64.759  1.00 97.88           N  
ATOM   3583  NH2 ARG A 259      26.353  10.686  63.847  1.00 97.88           N1+
ATOM   3584  H   ARG A 259      24.883  10.441  70.547  1.00 97.88           H  
ATOM   3585  HA  ARG A 259      25.415  12.072  68.251  1.00 97.88           H  
ATOM   3586  HB3 ARG A 259      23.964  10.357  67.130  1.00 97.88           H  
ATOM   3587  HB2 ARG A 259      23.555   9.675  68.665  1.00 97.88           H  
ATOM   3588  HG3 ARG A 259      25.323   8.317  67.527  1.00 97.88           H  
ATOM   3589  HG2 ARG A 259      25.835   8.980  69.036  1.00 97.88           H  
ATOM   3590  HD3 ARG A 259      27.571   9.060  67.273  1.00 97.88           H  
ATOM   3591  HD2 ARG A 259      27.350  10.537  68.148  1.00 97.88           H  
ATOM   3592  HE  ARG A 259      26.565  11.506  66.151  1.00 97.88           H  
ATOM   3593 HH12 ARG A 259      26.441   8.171  63.835  1.00 97.88           H  
ATOM   3594 HH11 ARG A 259      26.662   7.967  65.556  1.00 97.88           H  
ATOM   3595 HH22 ARG A 259      26.265  10.257  62.930  1.00 97.88           H  
ATOM   3596 HH21 ARG A 259      26.300  11.690  63.928  1.00 97.88           H  
ATOM   3597  N   THR A 260      22.500  12.525  69.638  1.00 96.41           N  
ATOM   3598  CA  THR A 260      21.200  13.199  69.549  1.00 96.41           C  
ATOM   3599  C   THR A 260      20.900  14.096  70.769  1.00 96.41           C  
ATOM   3600  O   THR A 260      19.970  14.898  70.682  1.00 96.41           O  
ATOM   3601  CB  THR A 260      20.043  12.166  69.399  1.00 96.41           C  
ATOM   3602  CG2 THR A 260      20.246  11.121  68.291  1.00 96.41           C  
ATOM   3603  OG1 THR A 260      19.758  11.493  70.607  1.00 96.41           O  
ATOM   3604  H   THR A 260      22.690  12.016  70.490  1.00 96.41           H  
ATOM   3605  HA  THR A 260      21.176  13.861  68.682  1.00 96.41           H  
ATOM   3606  HB  THR A 260      19.136  12.718  69.147  1.00 96.41           H  
ATOM   3607 HG21 THR A 260      19.372  10.476  68.209  1.00 96.41           H  
ATOM   3608 HG22 THR A 260      20.400  11.597  67.322  1.00 96.41           H  
ATOM   3609 HG23 THR A 260      21.102  10.476  68.488  1.00 96.41           H  
ATOM   3610  HG1 THR A 260      20.528  10.976  70.867  1.00 96.41           H  
ATOM   3611  N   GLY A 261      21.657  13.952  71.873  1.00 95.20           N  
ATOM   3612  CA  GLY A 261      21.401  14.655  73.135  1.00 95.20           C  
ATOM   3613  C   GLY A 261      20.244  14.030  73.938  1.00 95.20           C  
ATOM   3614  O   GLY A 261      19.838  14.609  74.945  1.00 95.20           O  
ATOM   3615  H   GLY A 261      22.422  13.293  71.872  1.00 95.20           H  
ATOM   3616  HA3 GLY A 261      21.178  15.706  72.943  1.00 95.20           H  
ATOM   3617  HA2 GLY A 261      22.299  14.638  73.748  1.00 95.20           H  
ATOM   3618  N   GLY A 262      19.706  12.879  73.497  1.00 94.56           N  
ATOM   3619  CA  GLY A 262      18.530  12.235  74.071  1.00 94.56           C  
ATOM   3620  C   GLY A 262      18.860  11.445  75.340  1.00 94.56           C  
ATOM   3621  O   GLY A 262      20.020  11.169  75.652  1.00 94.56           O  
ATOM   3622  H   GLY A 262      20.088  12.453  72.664  1.00 94.56           H  
ATOM   3623  HA3 GLY A 262      18.124  11.544  73.337  1.00 94.56           H  
ATOM   3624  HA2 GLY A 262      17.755  12.976  74.276  1.00 94.56           H  
ATOM   3625  N   CYS A 263      17.814  11.051  76.071  1.00 94.57           N  
ATOM   3626  CA  CYS A 263      17.886  10.260  77.294  1.00 94.57           C  
ATOM   3627  C   CYS A 263      16.813   9.169  77.278  1.00 94.57           C  
ATOM   3628  O   CYS A 263      15.821   9.266  76.547  1.00 94.57           O  
ATOM   3629  CB  CYS A 263      17.893  11.165  78.545  1.00 94.57           C  
ATOM   3630  SG  CYS A 263      16.377  12.162  78.698  1.00 94.57           S  
ATOM   3631  H   CYS A 263      16.875  11.276  75.756  1.00 94.57           H  
ATOM   3632  HA  CYS A 263      18.834   9.722  77.289  1.00 94.57           H  
ATOM   3633  HB3 CYS A 263      18.754  11.833  78.516  1.00 94.57           H  
ATOM   3634  HB2 CYS A 263      17.996  10.565  79.450  1.00 94.57           H  
ATOM   3635  HG  CYS A 263      16.415  12.674  77.462  1.00 94.57           H  
ATOM   3636  N   GLY A 264      17.021   8.113  78.064  1.00 95.58           N  
ATOM   3637  CA  GLY A 264      16.113   6.985  78.111  1.00 95.58           C  
ATOM   3638  C   GLY A 264      16.657   5.861  78.970  1.00 95.58           C  
ATOM   3639  O   GLY A 264      17.570   6.068  79.776  1.00 95.58           O  
ATOM   3640  H   GLY A 264      17.843   8.056  78.659  1.00 95.58           H  
ATOM   3641  HA3 GLY A 264      15.947   6.615  77.098  1.00 95.58           H  
ATOM   3642  HA2 GLY A 264      15.159   7.299  78.536  1.00 95.58           H  
ATOM   3643  N   GLY A 265      16.076   4.679  78.783  1.00 97.35           N  
ATOM   3644  CA  GLY A 265      16.446   3.435  79.421  1.00 97.35           C  
ATOM   3645  C   GLY A 265      16.269   2.263  78.463  1.00 97.35           C  
ATOM   3646  O   GLY A 265      15.525   2.346  77.483  1.00 97.35           O  
ATOM   3647  H   GLY A 265      15.354   4.599  78.064  1.00 97.35           H  
ATOM   3648  HA3 GLY A 265      15.836   3.289  80.308  1.00 97.35           H  
ATOM   3649  HA2 GLY A 265      17.486   3.466  79.731  1.00 97.35           H  
ATOM   3650  N   LEU A 266      16.990   1.182  78.754  1.00 98.67           N  
ATOM   3651  CA  LEU A 266      17.047  -0.070  78.006  1.00 98.67           C  
ATOM   3652  C   LEU A 266      17.070  -1.237  78.999  1.00 98.67           C  
ATOM   3653  O   LEU A 266      17.849  -1.208  79.954  1.00 98.67           O  
ATOM   3654  CB  LEU A 266      18.326  -0.088  77.127  1.00 98.67           C  
ATOM   3655  CG  LEU A 266      18.136   0.537  75.727  1.00 98.67           C  
ATOM   3656  CD1 LEU A 266      19.478   0.985  75.115  1.00 98.67           C  
ATOM   3657  CD2 LEU A 266      17.378  -0.421  74.786  1.00 98.67           C  
ATOM   3658  H   LEU A 266      17.542   1.198  79.602  1.00 98.67           H  
ATOM   3659  HA  LEU A 266      16.159  -0.171  77.381  1.00 98.67           H  
ATOM   3660  HB3 LEU A 266      18.698  -1.106  77.000  1.00 98.67           H  
ATOM   3661  HB2 LEU A 266      19.120   0.434  77.664  1.00 98.67           H  
ATOM   3662  HG  LEU A 266      17.535   1.441  75.829  1.00 98.67           H  
ATOM   3663 HD11 LEU A 266      19.631   0.582  74.116  1.00 98.67           H  
ATOM   3664 HD12 LEU A 266      19.516   2.070  75.024  1.00 98.67           H  
ATOM   3665 HD13 LEU A 266      20.334   0.679  75.717  1.00 98.67           H  
ATOM   3666 HD21 LEU A 266      17.569  -0.207  73.734  1.00 98.67           H  
ATOM   3667 HD22 LEU A 266      17.644  -1.463  74.962  1.00 98.67           H  
ATOM   3668 HD23 LEU A 266      16.306  -0.337  74.939  1.00 98.67           H  
ATOM   3669  N   ILE A 267      16.273  -2.273  78.692  1.00 98.87           N  
ATOM   3670  CA  ILE A 267      16.408  -3.612  79.264  1.00 98.87           C  
ATOM   3671  C   ILE A 267      16.828  -4.567  78.134  1.00 98.87           C  
ATOM   3672  O   ILE A 267      16.425  -4.372  76.986  1.00 98.87           O  
ATOM   3673  CB  ILE A 267      15.101  -4.127  79.932  1.00 98.87           C  
ATOM   3674  CG1 ILE A 267      13.912  -4.360  78.967  1.00 98.87           C  
ATOM   3675  CG2 ILE A 267      14.721  -3.210  81.111  1.00 98.87           C  
ATOM   3676  CD1 ILE A 267      12.674  -4.981  79.626  1.00 98.87           C  
ATOM   3677  H   ILE A 267      15.659  -2.204  77.891  1.00 98.87           H  
ATOM   3678  HA  ILE A 267      17.195  -3.613  80.017  1.00 98.87           H  
ATOM   3679  HB  ILE A 267      15.342  -5.098  80.367  1.00 98.87           H  
ATOM   3680 HG13 ILE A 267      14.195  -5.025  78.152  1.00 98.87           H  
ATOM   3681 HG12 ILE A 267      13.647  -3.414  78.499  1.00 98.87           H  
ATOM   3682 HG21 ILE A 267      13.926  -3.637  81.721  1.00 98.87           H  
ATOM   3683 HG22 ILE A 267      15.574  -3.042  81.769  1.00 98.87           H  
ATOM   3684 HG23 ILE A 267      14.387  -2.233  80.759  1.00 98.87           H  
ATOM   3685 HD11 ILE A 267      11.952  -5.291  78.872  1.00 98.87           H  
ATOM   3686 HD12 ILE A 267      12.942  -5.860  80.208  1.00 98.87           H  
ATOM   3687 HD13 ILE A 267      12.173  -4.281  80.292  1.00 98.87           H  
ATOM   3688  N   VAL A 268      17.672  -5.548  78.479  1.00 98.91           N  
ATOM   3689  CA  VAL A 268      18.337  -6.440  77.529  1.00 98.91           C  
ATOM   3690  C   VAL A 268      18.422  -7.847  78.149  1.00 98.91           C  
ATOM   3691  O   VAL A 268      18.518  -7.954  79.369  1.00 98.91           O  
ATOM   3692  CB  VAL A 268      19.792  -5.961  77.224  1.00 98.91           C  
ATOM   3693  CG1 VAL A 268      20.446  -6.727  76.053  1.00 98.91           C  
ATOM   3694  CG2 VAL A 268      19.879  -4.446  76.968  1.00 98.91           C  
ATOM   3695  H   VAL A 268      17.962  -5.643  79.445  1.00 98.91           H  
ATOM   3696  HA  VAL A 268      17.763  -6.501  76.605  1.00 98.91           H  
ATOM   3697  HB  VAL A 268      20.409  -6.140  78.105  1.00 98.91           H  
ATOM   3698 HG11 VAL A 268      21.436  -6.331  75.829  1.00 98.91           H  
ATOM   3699 HG12 VAL A 268      20.579  -7.787  76.264  1.00 98.91           H  
ATOM   3700 HG13 VAL A 268      19.845  -6.649  75.147  1.00 98.91           H  
ATOM   3701 HG21 VAL A 268      20.863  -4.155  76.600  1.00 98.91           H  
ATOM   3702 HG22 VAL A 268      19.132  -4.119  76.246  1.00 98.91           H  
ATOM   3703 HG23 VAL A 268      19.703  -3.883  77.884  1.00 98.91           H  
ATOM   3704  N   LEU A 269      18.397  -8.894  77.309  1.00 98.88           N  
ATOM   3705  CA  LEU A 269      18.491 -10.294  77.725  1.00 98.88           C  
ATOM   3706  C   LEU A 269      18.997 -11.140  76.549  1.00 98.88           C  
ATOM   3707  O   LEU A 269      18.399 -11.075  75.479  1.00 98.88           O  
ATOM   3708  CB  LEU A 269      17.112 -10.753  78.261  1.00 98.88           C  
ATOM   3709  CG  LEU A 269      16.945 -12.253  78.588  1.00 98.88           C  
ATOM   3710  CD1 LEU A 269      18.017 -12.795  79.548  1.00 98.88           C  
ATOM   3711  CD2 LEU A 269      15.539 -12.495  79.149  1.00 98.88           C  
ATOM   3712  H   LEU A 269      18.292  -8.736  76.315  1.00 98.88           H  
ATOM   3713  HA  LEU A 269      19.225 -10.361  78.526  1.00 98.88           H  
ATOM   3714  HB3 LEU A 269      16.349 -10.480  77.529  1.00 98.88           H  
ATOM   3715  HB2 LEU A 269      16.879 -10.178  79.158  1.00 98.88           H  
ATOM   3716  HG  LEU A 269      17.014 -12.820  77.660  1.00 98.88           H  
ATOM   3717 HD11 LEU A 269      17.605 -13.478  80.286  1.00 98.88           H  
ATOM   3718 HD12 LEU A 269      18.790 -13.342  79.009  1.00 98.88           H  
ATOM   3719 HD13 LEU A 269      18.501 -11.994  80.096  1.00 98.88           H  
ATOM   3720 HD21 LEU A 269      15.283 -13.552  79.122  1.00 98.88           H  
ATOM   3721 HD22 LEU A 269      15.459 -12.160  80.183  1.00 98.88           H  
ATOM   3722 HD23 LEU A 269      14.790 -11.954  78.574  1.00 98.88           H  
ATOM   3723  N   ASP A 270      20.067 -11.926  76.766  1.00 98.51           N  
ATOM   3724  CA  ASP A 270      20.702 -12.761  75.735  1.00 98.51           C  
ATOM   3725  C   ASP A 270      20.252 -14.247  75.862  1.00 98.51           C  
ATOM   3726  O   ASP A 270      19.511 -14.568  76.793  1.00 98.51           O  
ATOM   3727  CB  ASP A 270      22.243 -12.527  75.702  1.00 98.51           C  
ATOM   3728  CG  ASP A 270      23.136 -13.179  76.774  1.00 98.51           C  
ATOM   3729  OD1 ASP A 270      22.618 -13.640  77.813  1.00 98.51           O1-
ATOM   3730  OD2 ASP A 270      24.368 -13.132  76.569  1.00 98.51           O  
ATOM   3731  H   ASP A 270      20.489 -11.961  77.686  1.00 98.51           H  
ATOM   3732  HA  ASP A 270      20.340 -12.434  74.763  1.00 98.51           H  
ATOM   3733  HB3 ASP A 270      22.387 -11.459  75.845  1.00 98.51           H  
ATOM   3734  HB2 ASP A 270      22.650 -12.699  74.707  1.00 98.51           H  
ATOM   3735  N   PRO A 271      20.722 -15.148  74.960  1.00 97.82           N  
ATOM   3736  CA  PRO A 271      20.430 -16.598  75.045  1.00 97.82           C  
ATOM   3737  C   PRO A 271      20.972 -17.331  76.288  1.00 97.82           C  
ATOM   3738  O   PRO A 271      20.458 -18.400  76.611  1.00 97.82           O  
ATOM   3739  CB  PRO A 271      21.057 -17.191  73.768  1.00 97.82           C  
ATOM   3740  CG  PRO A 271      21.200 -16.023  72.815  1.00 97.82           C  
ATOM   3741  CD  PRO A 271      21.468 -14.848  73.738  1.00 97.82           C  
ATOM   3742  HA  PRO A 271      19.346 -16.717  75.002  1.00 97.82           H  
ATOM   3743  HB3 PRO A 271      20.456 -17.996  73.341  1.00 97.82           H  
ATOM   3744  HB2 PRO A 271      22.049 -17.599  73.973  1.00 97.82           H  
ATOM   3745  HG3 PRO A 271      20.257 -15.872  72.296  1.00 97.82           H  
ATOM   3746  HG2 PRO A 271      21.978 -16.166  72.064  1.00 97.82           H  
ATOM   3747  HD2 PRO A 271      22.532 -14.805  73.974  1.00 97.82           H  
ATOM   3748  HD3 PRO A 271      21.169 -13.916  73.261  1.00 97.82           H  
ATOM   3749  N   ARG A 272      22.000 -16.763  76.942  1.00 96.25           N  
ATOM   3750  CA  ARG A 272      22.687 -17.344  78.099  1.00 96.25           C  
ATOM   3751  C   ARG A 272      21.984 -17.067  79.442  1.00 96.25           C  
ATOM   3752  O   ARG A 272      22.375 -17.667  80.443  1.00 96.25           O  
ATOM   3753  CB  ARG A 272      24.147 -16.839  78.143  1.00 96.25           C  
ATOM   3754  CG  ARG A 272      24.938 -17.059  76.841  1.00 96.25           C  
ATOM   3755  CD  ARG A 272      26.382 -16.545  76.944  1.00 96.25           C  
ATOM   3756  NE  ARG A 272      27.184 -16.921  75.768  1.00 96.25           N  
ATOM   3757  CZ  ARG A 272      28.482 -16.640  75.545  1.00 96.25           C  
ATOM   3758  NH1 ARG A 272      29.222 -15.944  76.423  1.00 96.25           N  
ATOM   3759  NH2 ARG A 272      29.053 -17.067  74.412  1.00 96.25           N1+
ATOM   3760  H   ARG A 272      22.348 -15.867  76.632  1.00 96.25           H  
ATOM   3761  HA  ARG A 272      22.716 -18.428  77.970  1.00 96.25           H  
ATOM   3762  HB3 ARG A 272      24.672 -17.341  78.957  1.00 96.25           H  
ATOM   3763  HB2 ARG A 272      24.165 -15.778  78.389  1.00 96.25           H  
ATOM   3764  HG3 ARG A 272      24.443 -16.468  76.069  1.00 96.25           H  
ATOM   3765  HG2 ARG A 272      24.896 -18.096  76.503  1.00 96.25           H  
ATOM   3766  HD3 ARG A 272      26.852 -16.820  77.889  1.00 96.25           H  
ATOM   3767  HD2 ARG A 272      26.348 -15.455  76.917  1.00 96.25           H  
ATOM   3768  HE  ARG A 272      26.686 -17.443  75.060  1.00 96.25           H  
ATOM   3769 HH12 ARG A 272      30.195 -15.748  76.238  1.00 96.25           H  
ATOM   3770 HH11 ARG A 272      28.804 -15.621  77.283  1.00 96.25           H  
ATOM   3771 HH22 ARG A 272      30.025 -16.869  74.221  1.00 96.25           H  
ATOM   3772 HH21 ARG A 272      28.517 -17.591  73.735  1.00 96.25           H  
ATOM   3773  N   GLY A 273      20.980 -16.173  79.455  1.00 97.24           N  
ATOM   3774  CA  GLY A 273      20.240 -15.794  80.658  1.00 97.24           C  
ATOM   3775  C   GLY A 273      20.891 -14.621  81.410  1.00 97.24           C  
ATOM   3776  O   GLY A 273      20.393 -14.252  82.473  1.00 97.24           O  
ATOM   3777  H   GLY A 273      20.717 -15.715  78.592  1.00 97.24           H  
ATOM   3778  HA3 GLY A 273      20.115 -16.644  81.332  1.00 97.24           H  
ATOM   3779  HA2 GLY A 273      19.239 -15.485  80.358  1.00 97.24           H  
ATOM   3780  N   ARG A 274      21.963 -14.009  80.872  1.00 97.39           N  
ATOM   3781  CA  ARG A 274      22.486 -12.723  81.344  1.00 97.39           C  
ATOM   3782  C   ARG A 274      21.540 -11.598  80.905  1.00 97.39           C  
ATOM   3783  O   ARG A 274      21.010 -11.668  79.795  1.00 97.39           O  
ATOM   3784  CB  ARG A 274      23.902 -12.454  80.788  1.00 97.39           C  
ATOM   3785  CG  ARG A 274      24.912 -13.604  80.963  1.00 97.39           C  
ATOM   3786  CD  ARG A 274      26.345 -13.233  80.533  1.00 97.39           C  
ATOM   3787  NE  ARG A 274      26.469 -13.001  79.080  1.00 97.39           N  
ATOM   3788  CZ  ARG A 274      27.539 -12.527  78.414  1.00 97.39           C  
ATOM   3789  NH1 ARG A 274      28.691 -12.224  79.031  1.00 97.39           N  
ATOM   3790  NH2 ARG A 274      27.447 -12.348  77.090  1.00 97.39           N1+
ATOM   3791  H   ARG A 274      22.313 -14.323  79.976  1.00 97.39           H  
ATOM   3792  HA  ARG A 274      22.543 -12.751  82.434  1.00 97.39           H  
ATOM   3793  HB3 ARG A 274      24.296 -11.556  81.267  1.00 97.39           H  
ATOM   3794  HB2 ARG A 274      23.838 -12.209  79.728  1.00 97.39           H  
ATOM   3795  HG3 ARG A 274      24.572 -14.432  80.340  1.00 97.39           H  
ATOM   3796  HG2 ARG A 274      24.914 -13.989  81.984  1.00 97.39           H  
ATOM   3797  HD3 ARG A 274      27.070 -13.962  80.897  1.00 97.39           H  
ATOM   3798  HD2 ARG A 274      26.602 -12.283  81.003  1.00 97.39           H  
ATOM   3799  HE  ARG A 274      25.632 -13.188  78.538  1.00 97.39           H  
ATOM   3800 HH12 ARG A 274      29.476 -11.858  78.510  1.00 97.39           H  
ATOM   3801 HH11 ARG A 274      28.776 -12.351  80.029  1.00 97.39           H  
ATOM   3802 HH22 ARG A 274      28.217 -11.969  76.558  1.00 97.39           H  
ATOM   3803 HH21 ARG A 274      26.572 -12.553  76.618  1.00 97.39           H  
ATOM   3804  N   TYR A 275      21.366 -10.577  81.755  1.00 97.98           N  
ATOM   3805  CA  TYR A 275      20.498  -9.439  81.459  1.00 97.98           C  
ATOM   3806  C   TYR A 275      21.151  -8.118  81.877  1.00 97.98           C  
ATOM   3807  O   TYR A 275      21.968  -8.087  82.798  1.00 97.98           O  
ATOM   3808  CB  TYR A 275      19.104  -9.647  82.093  1.00 97.98           C  
ATOM   3809  CG  TYR A 275      19.032  -9.648  83.609  1.00 97.98           C  
ATOM   3810  CD1 TYR A 275      19.189 -10.854  84.322  1.00 97.98           C  
ATOM   3811  CD2 TYR A 275      18.794  -8.446  84.307  1.00 97.98           C  
ATOM   3812  CE1 TYR A 275      19.129 -10.854  85.728  1.00 97.98           C  
ATOM   3813  CE2 TYR A 275      18.735  -8.444  85.713  1.00 97.98           C  
ATOM   3814  CZ  TYR A 275      18.910  -9.648  86.422  1.00 97.98           C  
ATOM   3815  OH  TYR A 275      18.874  -9.644  87.784  1.00 97.98           O  
ATOM   3816  H   TYR A 275      21.841 -10.558  82.646  1.00 97.98           H  
ATOM   3817  HA  TYR A 275      20.369  -9.373  80.379  1.00 97.98           H  
ATOM   3818  HB3 TYR A 275      18.660 -10.572  81.732  1.00 97.98           H  
ATOM   3819  HB2 TYR A 275      18.445  -8.858  81.739  1.00 97.98           H  
ATOM   3820  HD1 TYR A 275      19.363 -11.780  83.792  1.00 97.98           H  
ATOM   3821  HD2 TYR A 275      18.666  -7.523  83.763  1.00 97.98           H  
ATOM   3822  HE1 TYR A 275      19.258 -11.780  86.268  1.00 97.98           H  
ATOM   3823  HE2 TYR A 275      18.563  -7.519  86.244  1.00 97.98           H  
ATOM   3824  HH  TYR A 275      19.042 -10.510  88.163  1.00 97.98           H  
ATOM   3825  N   GLY A 276      20.758  -7.057  81.159  1.00 97.79           N  
ATOM   3826  CA  GLY A 276      21.195  -5.689  81.384  1.00 97.79           C  
ATOM   3827  C   GLY A 276      19.970  -4.843  81.721  1.00 97.79           C  
ATOM   3828  O   GLY A 276      18.896  -5.053  81.159  1.00 97.79           O  
ATOM   3829  H   GLY A 276      20.059  -7.191  80.440  1.00 97.79           H  
ATOM   3830  HA3 GLY A 276      21.628  -5.301  80.465  1.00 97.79           H  
ATOM   3831  HA2 GLY A 276      21.954  -5.625  82.163  1.00 97.79           H  
ATOM   3832  N   ILE A 277      20.156  -3.862  82.615  1.00 98.22           N  
ATOM   3833  CA  ILE A 277      19.175  -2.838  82.972  1.00 98.22           C  
ATOM   3834  C   ILE A 277      19.964  -1.542  83.226  1.00 98.22           C  
ATOM   3835  O   ILE A 277      20.799  -1.509  84.133  1.00 98.22           O  
ATOM   3836  CB  ILE A 277      18.339  -3.195  84.246  1.00 98.22           C  
ATOM   3837  CG1 ILE A 277      17.540  -4.508  84.060  1.00 98.22           C  
ATOM   3838  CG2 ILE A 277      17.379  -2.058  84.667  1.00 98.22           C  
ATOM   3839  CD1 ILE A 277      16.761  -4.973  85.296  1.00 98.22           C  
ATOM   3840  H   ILE A 277      21.067  -3.755  83.046  1.00 98.22           H  
ATOM   3841  HA  ILE A 277      18.493  -2.676  82.135  1.00 98.22           H  
ATOM   3842  HB  ILE A 277      19.035  -3.356  85.071  1.00 98.22           H  
ATOM   3843 HG13 ILE A 277      18.213  -5.317  83.788  1.00 98.22           H  
ATOM   3844 HG12 ILE A 277      16.851  -4.397  83.224  1.00 98.22           H  
ATOM   3845 HG21 ILE A 277      16.845  -2.308  85.582  1.00 98.22           H  
ATOM   3846 HG22 ILE A 277      17.890  -1.117  84.868  1.00 98.22           H  
ATOM   3847 HG23 ILE A 277      16.635  -1.877  83.893  1.00 98.22           H  
ATOM   3848 HD11 ILE A 277      16.662  -6.058  85.304  1.00 98.22           H  
ATOM   3849 HD12 ILE A 277      17.258  -4.682  86.221  1.00 98.22           H  
ATOM   3850 HD13 ILE A 277      15.755  -4.553  85.301  1.00 98.22           H  
ATOM   3851  N   ALA A 278      19.691  -0.506  82.420  1.00 98.07           N  
ATOM   3852  CA  ALA A 278      20.377   0.784  82.484  1.00 98.07           C  
ATOM   3853  C   ALA A 278      19.441   1.914  82.041  1.00 98.07           C  
ATOM   3854  O   ALA A 278      18.508   1.670  81.275  1.00 98.07           O  
ATOM   3855  CB  ALA A 278      21.638   0.728  81.602  1.00 98.07           C  
ATOM   3856  H   ALA A 278      18.992  -0.600  81.694  1.00 98.07           H  
ATOM   3857  HA  ALA A 278      20.672   0.991  83.515  1.00 98.07           H  
ATOM   3858  HB1 ALA A 278      22.164   1.684  81.592  1.00 98.07           H  
ATOM   3859  HB2 ALA A 278      22.341  -0.022  81.964  1.00 98.07           H  
ATOM   3860  HB3 ALA A 278      21.391   0.474  80.571  1.00 98.07           H  
ATOM   3861  N   HIS A 279      19.731   3.137  82.515  1.00 96.87           N  
ATOM   3862  CA  HIS A 279      19.020   4.362  82.147  1.00 96.87           C  
ATOM   3863  C   HIS A 279      19.843   5.608  82.510  1.00 96.87           C  
ATOM   3864  O   HIS A 279      20.610   5.582  83.473  1.00 96.87           O  
ATOM   3865  CB  HIS A 279      17.604   4.395  82.772  1.00 96.87           C  
ATOM   3866  CG  HIS A 279      17.559   4.403  84.281  1.00 96.87           C  
ATOM   3867  CD2 HIS A 279      17.578   3.381  85.205  1.00 96.87           C  
ATOM   3868  ND1 HIS A 279      17.459   5.568  85.019  1.00 96.87           N  
ATOM   3869  CE1 HIS A 279      17.421   5.221  86.306  1.00 96.87           C  
ATOM   3870  NE2 HIS A 279      17.470   3.909  86.491  1.00 96.87           N  
ATOM   3871  H   HIS A 279      20.515   3.264  83.140  1.00 96.87           H  
ATOM   3872  HA  HIS A 279      18.929   4.361  81.063  1.00 96.87           H  
ATOM   3873  HB3 HIS A 279      17.017   3.544  82.428  1.00 96.87           H  
ATOM   3874  HB2 HIS A 279      17.067   5.273  82.411  1.00 96.87           H  
ATOM   3875  HD2 HIS A 279      17.643   2.315  85.045  1.00 96.87           H  
ATOM   3876  HD1 HIS A 279      17.440   6.514  84.660  1.00 96.87           H  
ATOM   3877  HE1 HIS A 279      17.346   5.935  87.112  1.00 96.87           H  
ATOM   3878  N   THR A 280      19.634   6.679  81.729  1.00 94.41           N  
ATOM   3879  CA  THR A 280      20.267   7.995  81.883  1.00 94.41           C  
ATOM   3880  C   THR A 280      19.274   9.064  82.394  1.00 94.41           C  
ATOM   3881  O   THR A 280      19.714  10.151  82.767  1.00 94.41           O  
ATOM   3882  CB  THR A 280      20.842   8.480  80.527  1.00 94.41           C  
ATOM   3883  CG2 THR A 280      21.945   7.560  79.991  1.00 94.41           C  
ATOM   3884  OG1 THR A 280      19.836   8.617  79.538  1.00 94.41           O  
ATOM   3885  H   THR A 280      18.993   6.599  80.950  1.00 94.41           H  
ATOM   3886  HA  THR A 280      21.082   7.939  82.606  1.00 94.41           H  
ATOM   3887  HB  THR A 280      21.282   9.469  80.659  1.00 94.41           H  
ATOM   3888 HG21 THR A 280      22.296   7.881  79.009  1.00 94.41           H  
ATOM   3889 HG22 THR A 280      22.804   7.552  80.662  1.00 94.41           H  
ATOM   3890 HG23 THR A 280      21.589   6.535  79.908  1.00 94.41           H  
ATOM   3891  HG1 THR A 280      20.267   8.796  78.698  1.00 94.41           H  
ATOM   3892  N   THR A 281      17.979   8.716  82.474  1.00 93.72           N  
ATOM   3893  CA  THR A 281      16.873   9.433  83.123  1.00 93.72           C  
ATOM   3894  C   THR A 281      16.990   9.331  84.662  1.00 93.72           C  
ATOM   3895  O   THR A 281      17.638   8.390  85.131  1.00 93.72           O  
ATOM   3896  CB  THR A 281      15.535   8.774  82.662  1.00 93.72           C  
ATOM   3897  CG2 THR A 281      15.300   8.927  81.156  1.00 93.72           C  
ATOM   3898  OG1 THR A 281      15.455   7.387  82.979  1.00 93.72           O  
ATOM   3899  H   THR A 281      17.737   7.782  82.174  1.00 93.72           H  
ATOM   3900  HA  THR A 281      16.918  10.474  82.806  1.00 93.72           H  
ATOM   3901  HB  THR A 281      14.703   9.263  83.171  1.00 93.72           H  
ATOM   3902 HG21 THR A 281      14.335   8.518  80.857  1.00 93.72           H  
ATOM   3903 HG22 THR A 281      15.316   9.976  80.858  1.00 93.72           H  
ATOM   3904 HG23 THR A 281      16.069   8.412  80.586  1.00 93.72           H  
ATOM   3905  HG1 THR A 281      14.816   7.237  83.677  1.00 93.72           H  
ATOM   3906  N   PRO A 282      16.378  10.243  85.464  1.00 92.78           N  
ATOM   3907  CA  PRO A 282      16.412  10.159  86.941  1.00 92.78           C  
ATOM   3908  C   PRO A 282      15.915   8.832  87.540  1.00 92.78           C  
ATOM   3909  O   PRO A 282      16.474   8.384  88.542  1.00 92.78           O  
ATOM   3910  CB  PRO A 282      15.547  11.344  87.407  1.00 92.78           C  
ATOM   3911  CG  PRO A 282      15.612  12.330  86.256  1.00 92.78           C  
ATOM   3912  CD  PRO A 282      15.624  11.422  85.033  1.00 92.78           C  
ATOM   3913  HA  PRO A 282      17.445  10.327  87.252  1.00 92.78           H  
ATOM   3914  HB3 PRO A 282      15.898  11.777  88.344  1.00 92.78           H  
ATOM   3915  HB2 PRO A 282      14.510  11.036  87.557  1.00 92.78           H  
ATOM   3916  HG3 PRO A 282      16.551  12.883  86.307  1.00 92.78           H  
ATOM   3917  HG2 PRO A 282      14.799  13.054  86.257  1.00 92.78           H  
ATOM   3918  HD2 PRO A 282      14.606  11.124  84.781  1.00 92.78           H  
ATOM   3919  HD3 PRO A 282      16.055  11.942  84.178  1.00 92.78           H  
ATOM   3920  N   HIS A 283      14.894   8.232  86.905  1.00 95.48           N  
ATOM   3921  CA  HIS A 283      14.292   6.966  87.310  1.00 95.48           C  
ATOM   3922  C   HIS A 283      13.952   6.121  86.079  1.00 95.48           C  
ATOM   3923  O   HIS A 283      13.624   6.668  85.029  1.00 95.48           O  
ATOM   3924  CB  HIS A 283      13.006   7.236  88.123  1.00 95.48           C  
ATOM   3925  CG  HIS A 283      13.177   8.128  89.325  1.00 95.48           C  
ATOM   3926  CD2 HIS A 283      12.732   9.405  89.586  1.00 95.48           C  
ATOM   3927  ND1 HIS A 283      13.916   7.753  90.432  1.00 95.48           N  
ATOM   3928  CE1 HIS A 283      13.910   8.789  91.273  1.00 95.48           C  
ATOM   3929  NE2 HIS A 283      13.207   9.825  90.829  1.00 95.48           N  
ATOM   3930  H   HIS A 283      14.478   8.669  86.095  1.00 95.48           H  
ATOM   3931  HA  HIS A 283      15.002   6.407  87.921  1.00 95.48           H  
ATOM   3932  HB3 HIS A 283      12.597   6.288  88.465  1.00 95.48           H  
ATOM   3933  HB2 HIS A 283      12.235   7.676  87.493  1.00 95.48           H  
ATOM   3934  HD2 HIS A 283      12.131  10.058  88.972  1.00 95.48           H  
ATOM   3935  HD1 HIS A 283      14.392   6.872  90.563  1.00 95.48           H  
ATOM   3936  HE1 HIS A 283      14.417   8.780  92.226  1.00 95.48           H  
ATOM   3937  N   MET A 284      13.952   4.797  86.239  1.00 96.73           N  
ATOM   3938  CA  MET A 284      13.279   3.832  85.379  1.00 96.73           C  
ATOM   3939  C   MET A 284      12.749   2.750  86.306  1.00 96.73           C  
ATOM   3940  O   MET A 284      13.537   2.127  87.010  1.00 96.73           O  
ATOM   3941  CB  MET A 284      14.198   3.263  84.273  1.00 96.73           C  
ATOM   3942  CG  MET A 284      13.495   2.240  83.350  1.00 96.73           C  
ATOM   3943  SD  MET A 284      14.485   1.575  81.983  1.00 96.73           S  
ATOM   3944  CE  MET A 284      15.544   0.404  82.864  1.00 96.73           C  
ATOM   3945  H   MET A 284      14.266   4.418  87.129  1.00 96.73           H  
ATOM   3946  HA  MET A 284      12.427   4.327  84.919  1.00 96.73           H  
ATOM   3947  HB3 MET A 284      15.050   2.776  84.741  1.00 96.73           H  
ATOM   3948  HB2 MET A 284      14.596   4.081  83.672  1.00 96.73           H  
ATOM   3949  HG3 MET A 284      12.619   2.704  82.904  1.00 96.73           H  
ATOM   3950  HG2 MET A 284      13.124   1.391  83.923  1.00 96.73           H  
ATOM   3951  HE1 MET A 284      16.196  -0.113  82.158  1.00 96.73           H  
ATOM   3952  HE2 MET A 284      16.168   0.918  83.594  1.00 96.73           H  
ATOM   3953  HE3 MET A 284      14.934  -0.337  83.382  1.00 96.73           H  
ATOM   3954  N   ALA A 285      11.436   2.519  86.303  1.00 97.38           N  
ATOM   3955  CA  ALA A 285      10.794   1.392  86.973  1.00 97.38           C  
ATOM   3956  C   ALA A 285      11.159   0.077  86.269  1.00 97.38           C  
ATOM   3957  O   ALA A 285      11.141   0.043  85.039  1.00 97.38           O  
ATOM   3958  CB  ALA A 285       9.283   1.628  86.940  1.00 97.38           C  
ATOM   3959  H   ALA A 285      10.839   3.092  85.724  1.00 97.38           H  
ATOM   3960  HA  ALA A 285      11.122   1.361  88.013  1.00 97.38           H  
ATOM   3961  HB1 ALA A 285       8.755   0.907  87.563  1.00 97.38           H  
ATOM   3962  HB2 ALA A 285       9.055   2.628  87.305  1.00 97.38           H  
ATOM   3963  HB3 ALA A 285       8.885   1.559  85.928  1.00 97.38           H  
ATOM   3964  N   TRP A 286      11.483  -0.966  87.047  1.00 98.36           N  
ATOM   3965  CA  TRP A 286      11.858  -2.275  86.513  1.00 98.36           C  
ATOM   3966  C   TRP A 286      11.576  -3.401  87.513  1.00 98.36           C  
ATOM   3967  O   TRP A 286      11.448  -3.160  88.714  1.00 98.36           O  
ATOM   3968  CB  TRP A 286      13.336  -2.280  86.038  1.00 98.36           C  
ATOM   3969  CG  TRP A 286      14.409  -2.107  87.081  1.00 98.36           C  
ATOM   3970  CD1 TRP A 286      14.983  -0.933  87.422  1.00 98.36           C  
ATOM   3971  CD2 TRP A 286      15.025  -3.110  87.950  1.00 98.36           C  
ATOM   3972  CE2 TRP A 286      15.959  -2.456  88.811  1.00 98.36           C  
ATOM   3973  CE3 TRP A 286      14.903  -4.512  88.095  1.00 98.36           C  
ATOM   3974  NE1 TRP A 286      15.893  -1.130  88.439  1.00 98.36           N  
ATOM   3975  CZ2 TRP A 286      16.711  -3.150  89.774  1.00 98.36           C  
ATOM   3976  CZ3 TRP A 286      15.653  -5.222  89.052  1.00 98.36           C  
ATOM   3977  CH2 TRP A 286      16.553  -4.543  89.896  1.00 98.36           C  
ATOM   3978  H   TRP A 286      11.507  -0.869  88.054  1.00 98.36           H  
ATOM   3979  HA  TRP A 286      11.211  -2.472  85.661  1.00 98.36           H  
ATOM   3980  HB3 TRP A 286      13.478  -1.517  85.271  1.00 98.36           H  
ATOM   3981  HB2 TRP A 286      13.543  -3.224  85.534  1.00 98.36           H  
ATOM   3982  HD1 TRP A 286      14.763   0.008  86.948  1.00 98.36           H  
ATOM   3983  HE3 TRP A 286      14.234  -5.051  87.445  1.00 98.36           H  
ATOM   3984  HE1 TRP A 286      16.437  -0.374  88.839  1.00 98.36           H  
ATOM   3985  HZ2 TRP A 286      17.405  -2.621  90.411  1.00 98.36           H  
ATOM   3986  HZ3 TRP A 286      15.537  -6.292  89.133  1.00 98.36           H  
ATOM   3987  HH2 TRP A 286      17.125  -5.090  90.630  1.00 98.36           H  
ATOM   3988  N   ALA A 287      11.540  -4.625  86.967  1.00 98.70           N  
ATOM   3989  CA  ALA A 287      11.542  -5.883  87.704  1.00 98.70           C  
ATOM   3990  C   ALA A 287      12.230  -6.965  86.864  1.00 98.70           C  
ATOM   3991  O   ALA A 287      12.212  -6.882  85.638  1.00 98.70           O  
ATOM   3992  CB  ALA A 287      10.113  -6.279  88.089  1.00 98.70           C  
ATOM   3993  H   ALA A 287      11.643  -4.717  85.964  1.00 98.70           H  
ATOM   3994  HA  ALA A 287      12.130  -5.748  88.607  1.00 98.70           H  
ATOM   3995  HB1 ALA A 287      10.093  -7.228  88.625  1.00 98.70           H  
ATOM   3996  HB2 ALA A 287       9.659  -5.529  88.737  1.00 98.70           H  
ATOM   3997  HB3 ALA A 287       9.493  -6.380  87.200  1.00 98.70           H  
ATOM   3998  N   ALA A 288      12.834  -7.951  87.541  1.00 98.60           N  
ATOM   3999  CA  ALA A 288      13.576  -9.042  86.916  1.00 98.60           C  
ATOM   4000  C   ALA A 288      13.499 -10.304  87.779  1.00 98.60           C  
ATOM   4001  O   ALA A 288      13.655 -10.219  88.997  1.00 98.60           O  
ATOM   4002  CB  ALA A 288      15.035  -8.617  86.679  1.00 98.60           C  
ATOM   4003  H   ALA A 288      12.802  -7.958  88.554  1.00 98.60           H  
ATOM   4004  HA  ALA A 288      13.117  -9.270  85.956  1.00 98.60           H  
ATOM   4005  HB1 ALA A 288      15.616  -9.428  86.238  1.00 98.60           H  
ATOM   4006  HB2 ALA A 288      15.089  -7.769  85.998  1.00 98.60           H  
ATOM   4007  HB3 ALA A 288      15.525  -8.328  87.609  1.00 98.60           H  
ATOM   4008  N   ILE A 289      13.279 -11.452  87.120  1.00 98.38           N  
ATOM   4009  CA  ILE A 289      13.215 -12.768  87.750  1.00 98.38           C  
ATOM   4010  C   ILE A 289      14.071 -13.733  86.914  1.00 98.38           C  
ATOM   4011  O   ILE A 289      13.819 -13.888  85.719  1.00 98.38           O  
ATOM   4012  CB  ILE A 289      11.761 -13.327  87.840  1.00 98.38           C  
ATOM   4013  CG1 ILE A 289      10.825 -12.347  88.580  1.00 98.38           C  
ATOM   4014  CG2 ILE A 289      11.730 -14.705  88.537  1.00 98.38           C  
ATOM   4015  CD1 ILE A 289       9.339 -12.707  88.540  1.00 98.38           C  
ATOM   4016  H   ILE A 289      13.164 -11.439  86.113  1.00 98.38           H  
ATOM   4017  HA  ILE A 289      13.634 -12.723  88.757  1.00 98.38           H  
ATOM   4018  HB  ILE A 289      11.369 -13.453  86.829  1.00 98.38           H  
ATOM   4019 HG13 ILE A 289      10.914 -11.340  88.177  1.00 98.38           H  
ATOM   4020 HG12 ILE A 289      11.141 -12.290  89.614  1.00 98.38           H  
ATOM   4021 HG21 ILE A 289      10.716 -15.069  88.684  1.00 98.38           H  
ATOM   4022 HG22 ILE A 289      12.251 -15.470  87.964  1.00 98.38           H  
ATOM   4023 HG23 ILE A 289      12.199 -14.649  89.519  1.00 98.38           H  
ATOM   4024 HD11 ILE A 289       8.738 -11.867  88.887  1.00 98.38           H  
ATOM   4025 HD12 ILE A 289       9.031 -12.932  87.525  1.00 98.38           H  
ATOM   4026 HD13 ILE A 289       9.100 -13.563  89.169  1.00 98.38           H  
ATOM   4027  N   GLY A 290      15.062 -14.353  87.574  1.00 90.56           N  
ATOM   4028  CA  GLY A 290      15.978 -15.324  86.979  1.00 90.56           C  
ATOM   4029  C   GLY A 290      15.550 -16.751  87.345  1.00 90.56           C  
ATOM   4030  O   GLY A 290      14.445 -16.978  87.839  1.00 90.56           O  
ATOM   4031  H   GLY A 290      15.171 -14.185  88.563  1.00 90.56           H  
ATOM   4032  HA3 GLY A 290      16.980 -15.135  87.366  1.00 90.56           H  
ATOM   4033  HA2 GLY A 290      16.026 -15.223  85.894  1.00 90.56           H  
ATOM   4034  N   GLY A 291      16.457 -17.714  87.102  1.00 80.43           N  
ATOM   4035  CA  GLY A 291      16.270 -19.153  87.331  1.00 80.43           C  
ATOM   4036  C   GLY A 291      16.001 -19.547  88.792  1.00 80.43           C  
ATOM   4037  O   GLY A 291      15.428 -20.608  89.033  1.00 80.43           O  
ATOM   4038  H   GLY A 291      17.342 -17.443  86.699  1.00 80.43           H  
ATOM   4039  HA3 GLY A 291      17.192 -19.655  87.048  1.00 80.43           H  
ATOM   4040  HA2 GLY A 291      15.479 -19.533  86.684  1.00 80.43           H  
ATOM   4041  N   ASP A 292      16.397 -18.693  89.750  1.00 82.58           N  
ATOM   4042  CA  ASP A 292      16.139 -18.824  91.188  1.00 82.58           C  
ATOM   4043  C   ASP A 292      14.657 -18.626  91.569  1.00 82.58           C  
ATOM   4044  O   ASP A 292      14.247 -19.099  92.629  1.00 82.58           O  
ATOM   4045  CB  ASP A 292      17.051 -17.907  92.058  1.00 82.58           C  
ATOM   4046  CG  ASP A 292      17.381 -16.487  91.546  1.00 82.58           C  
ATOM   4047  OD1 ASP A 292      16.595 -15.909  90.760  1.00 82.58           O1-
ATOM   4048  OD2 ASP A 292      18.365 -15.928  92.077  1.00 82.58           O  
ATOM   4049  H   ASP A 292      16.842 -17.829  89.476  1.00 82.58           H  
ATOM   4050  HA  ASP A 292      16.386 -19.855  91.452  1.00 82.58           H  
ATOM   4051  HB3 ASP A 292      17.992 -18.433  92.226  1.00 82.58           H  
ATOM   4052  HB2 ASP A 292      16.616 -17.786  93.052  1.00 82.58           H  
ATOM   4053  N   GLY A 293      13.896 -17.909  90.723  1.00 86.95           N  
ATOM   4054  CA  GLY A 293      12.516 -17.500  90.983  1.00 86.95           C  
ATOM   4055  C   GLY A 293      12.437 -16.275  91.915  1.00 86.95           C  
ATOM   4056  O   GLY A 293      11.330 -15.827  92.210  1.00 86.95           O  
ATOM   4057  H   GLY A 293      14.313 -17.565  89.868  1.00 86.95           H  
ATOM   4058  HA3 GLY A 293      11.946 -18.325  91.413  1.00 86.95           H  
ATOM   4059  HA2 GLY A 293      12.045 -17.251  90.032  1.00 86.95           H  
ATOM   4060  N   ALA A 294      13.584 -15.734  92.370  1.00 93.37           N  
ATOM   4061  CA  ALA A 294      13.681 -14.563  93.238  1.00 93.37           C  
ATOM   4062  C   ALA A 294      13.389 -13.282  92.449  1.00 93.37           C  
ATOM   4063  O   ALA A 294      14.009 -13.053  91.409  1.00 93.37           O  
ATOM   4064  CB  ALA A 294      15.083 -14.510  93.864  1.00 93.37           C  
ATOM   4065  H   ALA A 294      14.464 -16.129  92.068  1.00 93.37           H  
ATOM   4066  HA  ALA A 294      12.952 -14.671  94.043  1.00 93.37           H  
ATOM   4067  HB1 ALA A 294      15.162 -13.692  94.580  1.00 93.37           H  
ATOM   4068  HB2 ALA A 294      15.311 -15.435  94.396  1.00 93.37           H  
ATOM   4069  HB3 ALA A 294      15.858 -14.362  93.111  1.00 93.37           H  
ATOM   4070  N   VAL A 295      12.440 -12.484  92.962  1.00 95.63           N  
ATOM   4071  CA  VAL A 295      11.945 -11.294  92.282  1.00 95.63           C  
ATOM   4072  C   VAL A 295      12.708 -10.054  92.770  1.00 95.63           C  
ATOM   4073  O   VAL A 295      12.522  -9.608  93.903  1.00 95.63           O  
ATOM   4074  CB  VAL A 295      10.418 -11.073  92.490  1.00 95.63           C  
ATOM   4075  CG1 VAL A 295       9.871  -9.983  91.548  1.00 95.63           C  
ATOM   4076  CG2 VAL A 295       9.598 -12.366  92.319  1.00 95.63           C  
ATOM   4077  H   VAL A 295      11.984 -12.730  93.829  1.00 95.63           H  
ATOM   4078  HA  VAL A 295      12.129 -11.386  91.214  1.00 95.63           H  
ATOM   4079  HB  VAL A 295      10.235 -10.738  93.512  1.00 95.63           H  
ATOM   4080 HG11 VAL A 295       8.786  -9.918  91.619  1.00 95.63           H  
ATOM   4081 HG12 VAL A 295      10.281  -9.000  91.782  1.00 95.63           H  
ATOM   4082 HG13 VAL A 295      10.110 -10.198  90.507  1.00 95.63           H  
ATOM   4083 HG21 VAL A 295       8.530 -12.170  92.407  1.00 95.63           H  
ATOM   4084 HG22 VAL A 295       9.770 -12.831  91.351  1.00 95.63           H  
ATOM   4085 HG23 VAL A 295       9.846 -13.103  93.083  1.00 95.63           H  
ATOM   4086  N   ARG A 296      13.550  -9.527  91.873  1.00 96.63           N  
ATOM   4087  CA  ARG A 296      14.236  -8.248  92.006  1.00 96.63           C  
ATOM   4088  C   ARG A 296      13.354  -7.158  91.383  1.00 96.63           C  
ATOM   4089  O   ARG A 296      12.666  -7.429  90.399  1.00 96.63           O  
ATOM   4090  CB  ARG A 296      15.580  -8.337  91.257  1.00 96.63           C  
ATOM   4091  CG  ARG A 296      16.545  -9.391  91.827  1.00 96.63           C  
ATOM   4092  CD  ARG A 296      17.700  -9.685  90.859  1.00 96.63           C  
ATOM   4093  NE  ARG A 296      18.579 -10.761  91.344  1.00 96.63           N  
ATOM   4094  CZ  ARG A 296      18.375 -12.090  91.261  1.00 96.63           C  
ATOM   4095  NH1 ARG A 296      17.284 -12.622  90.687  1.00 96.63           N  
ATOM   4096  NH2 ARG A 296      19.293 -12.912  91.781  1.00 96.63           N1+
ATOM   4097  H   ARG A 296      13.630  -9.965  90.964  1.00 96.63           H  
ATOM   4098  HA  ARG A 296      14.419  -8.018  93.057  1.00 96.63           H  
ATOM   4099  HB3 ARG A 296      16.077  -7.366  91.275  1.00 96.63           H  
ATOM   4100  HB2 ARG A 296      15.389  -8.554  90.205  1.00 96.63           H  
ATOM   4101  HG3 ARG A 296      16.042 -10.315  92.116  1.00 96.63           H  
ATOM   4102  HG2 ARG A 296      16.951  -8.972  92.749  1.00 96.63           H  
ATOM   4103  HD3 ARG A 296      18.337  -8.802  90.802  1.00 96.63           H  
ATOM   4104  HD2 ARG A 296      17.336  -9.867  89.849  1.00 96.63           H  
ATOM   4105  HE  ARG A 296      19.408 -10.447  91.828  1.00 96.63           H  
ATOM   4106 HH12 ARG A 296      17.147 -13.627  90.683  1.00 96.63           H  
ATOM   4107 HH11 ARG A 296      16.557 -12.024  90.321  1.00 96.63           H  
ATOM   4108 HH22 ARG A 296      19.133 -13.915  91.779  1.00 96.63           H  
ATOM   4109 HH21 ARG A 296      20.129 -12.549  92.214  1.00 96.63           H  
ATOM   4110  N   ALA A 297      13.410  -5.944  91.946  1.00 97.51           N  
ATOM   4111  CA  ALA A 297      12.704  -4.772  91.433  1.00 97.51           C  
ATOM   4112  C   ALA A 297      13.298  -3.497  92.034  1.00 97.51           C  
ATOM   4113  O   ALA A 297      13.819  -3.525  93.151  1.00 97.51           O  
ATOM   4114  CB  ALA A 297      11.190  -4.880  91.704  1.00 97.51           C  
ATOM   4115  H   ALA A 297      13.994  -5.782  92.755  1.00 97.51           H  
ATOM   4116  HA  ALA A 297      12.880  -4.722  90.360  1.00 97.51           H  
ATOM   4117  HB1 ALA A 297      10.654  -4.040  91.261  1.00 97.51           H  
ATOM   4118  HB2 ALA A 297      10.762  -5.783  91.271  1.00 97.51           H  
ATOM   4119  HB3 ALA A 297      10.973  -4.890  92.772  1.00 97.51           H  
ATOM   4120  N   GLY A 298      13.206  -2.399  91.273  1.00 96.56           N  
ATOM   4121  CA  GLY A 298      13.748  -1.111  91.679  1.00 96.56           C  
ATOM   4122  C   GLY A 298      13.233  -0.018  90.741  1.00 96.56           C  
ATOM   4123  O   GLY A 298      12.484  -0.279  89.798  1.00 96.56           O  
ATOM   4124  H   GLY A 298      12.749  -2.442  90.371  1.00 96.56           H  
ATOM   4125  HA3 GLY A 298      14.838  -1.142  91.641  1.00 96.56           H  
ATOM   4126  HA2 GLY A 298      13.449  -0.875  92.702  1.00 96.56           H  
ATOM   4127  N   ILE A 299      13.650   1.222  91.035  1.00 95.37           N  
ATOM   4128  CA  ILE A 299      13.295   2.430  90.287  1.00 95.37           C  
ATOM   4129  C   ILE A 299      14.529   3.302  89.958  1.00 95.37           C  
ATOM   4130  O   ILE A 299      14.388   4.336  89.309  1.00 95.37           O  
ATOM   4131  CB  ILE A 299      12.223   3.248  91.054  1.00 95.37           C  
ATOM   4132  CG1 ILE A 299      11.471   4.258  90.161  1.00 95.37           C  
ATOM   4133  CG2 ILE A 299      12.722   3.925  92.349  1.00 95.37           C  
ATOM   4134  CD1 ILE A 299       9.963   4.259  90.416  1.00 95.37           C  
ATOM   4135  H   ILE A 299      14.236   1.363  91.845  1.00 95.37           H  
ATOM   4136  HA  ILE A 299      12.871   2.135  89.332  1.00 95.37           H  
ATOM   4137  HB  ILE A 299      11.489   2.509  91.366  1.00 95.37           H  
ATOM   4138 HG13 ILE A 299      11.624   4.019  89.108  1.00 95.37           H  
ATOM   4139 HG12 ILE A 299      11.869   5.262  90.306  1.00 95.37           H  
ATOM   4140 HG21 ILE A 299      11.890   4.360  92.903  1.00 95.37           H  
ATOM   4141 HG22 ILE A 299      13.211   3.208  93.009  1.00 95.37           H  
ATOM   4142 HG23 ILE A 299      13.428   4.730  92.144  1.00 95.37           H  
ATOM   4143 HD11 ILE A 299       9.529   5.230  90.186  1.00 95.37           H  
ATOM   4144 HD12 ILE A 299       9.462   3.513  89.799  1.00 95.37           H  
ATOM   4145 HD13 ILE A 299       9.746   4.027  91.457  1.00 95.37           H  
ATOM   4146  N   ARG A 300      15.717   2.845  90.381  1.00 87.49           N  
ATOM   4147  CA  ARG A 300      17.027   3.394  90.042  1.00 87.49           C  
ATOM   4148  C   ARG A 300      17.888   2.261  89.454  1.00 87.49           C  
ATOM   4149  O   ARG A 300      17.517   1.088  89.555  1.00 87.49           O  
ATOM   4150  CB  ARG A 300      17.681   3.987  91.311  1.00 87.49           C  
ATOM   4151  CG  ARG A 300      16.895   5.147  91.950  1.00 87.49           C  
ATOM   4152  CD  ARG A 300      17.548   5.646  93.250  1.00 87.49           C  
ATOM   4153  NE  ARG A 300      16.892   6.853  93.785  1.00 87.49           N  
ATOM   4154  CZ  ARG A 300      17.271   8.136  93.621  1.00 87.49           C  
ATOM   4155  NH1 ARG A 300      18.341   8.479  92.888  1.00 87.49           N  
ATOM   4156  NH2 ARG A 300      16.556   9.102  94.211  1.00 87.49           N1+
ATOM   4157  H   ARG A 300      15.746   1.962  90.869  1.00 87.49           H  
ATOM   4158  HA  ARG A 300      16.934   4.175  89.286  1.00 87.49           H  
ATOM   4159  HB3 ARG A 300      18.682   4.346  91.065  1.00 87.49           H  
ATOM   4160  HB2 ARG A 300      17.819   3.198  92.052  1.00 87.49           H  
ATOM   4161  HG3 ARG A 300      15.919   4.745  92.221  1.00 87.49           H  
ATOM   4162  HG2 ARG A 300      16.700   5.960  91.248  1.00 87.49           H  
ATOM   4163  HD3 ARG A 300      18.633   5.720  93.180  1.00 87.49           H  
ATOM   4164  HD2 ARG A 300      17.357   4.896  94.018  1.00 87.49           H  
ATOM   4165  HE  ARG A 300      16.061   6.677  94.331  1.00 87.49           H  
ATOM   4166 HH12 ARG A 300      18.606   9.447  92.782  1.00 87.49           H  
ATOM   4167 HH11 ARG A 300      18.889   7.763  92.433  1.00 87.49           H  
ATOM   4168 HH22 ARG A 300      16.820  10.071  94.108  1.00 87.49           H  
ATOM   4169 HH21 ARG A 300      15.754   8.872  94.782  1.00 87.49           H  
ATOM   4170  N   ALA A 301      19.026   2.635  88.844  1.00 61.68           N  
ATOM   4171  CA  ALA A 301      19.976   1.714  88.216  1.00 61.68           C  
ATOM   4172  C   ALA A 301      20.583   0.731  89.232  1.00 61.68           C  
ATOM   4173  O   ALA A 301      21.042   1.160  90.291  1.00 61.68           O  
ATOM   4174  CB  ALA A 301      21.070   2.530  87.510  1.00 61.68           C  
ATOM   4175  H   ALA A 301      19.261   3.615  88.789  1.00 61.68           H  
ATOM   4176  HA  ALA A 301      19.432   1.149  87.456  1.00 61.68           H  
ATOM   4177  HB1 ALA A 301      21.784   1.879  87.005  1.00 61.68           H  
ATOM   4178  HB2 ALA A 301      20.639   3.188  86.754  1.00 61.68           H  
ATOM   4179  HB3 ALA A 301      21.625   3.152  88.214  1.00 61.68           H  
ATOM   4180  N   GLY A 302      20.551  -0.569  88.889  1.00 44.13           N  
ATOM   4181  CA  GLY A 302      20.891  -1.690  89.782  1.00 44.13           C  
ATOM   4182  C   GLY A 302      22.397  -1.812  90.121  1.00 44.13           C  
ATOM   4183  O   GLY A 302      23.199  -1.080  89.290  1.00 44.13           O1-
ATOM   4184  OXT GLY A 302      22.793  -2.518  91.023  1.00 44.13           O  
ATOM   4185  H   GLY A 302      20.104  -0.818  88.017  1.00 44.13           H  
ATOM   4186  HA3 GLY A 302      20.577  -2.617  89.303  1.00 44.13           H  
ATOM   4187  HA2 GLY A 302      20.319  -1.610  90.709  1.00 44.13           H  
TER    4188      GLY A 302
ATOM   4189  N   MET B   1      36.862  19.883  53.788  1.00 50.75           N1+
ATOM   4190  CA  MET B   1      37.425  19.428  52.464  1.00 50.75           C  
ATOM   4191  C   MET B   1      36.261  19.399  51.436  1.00 50.75           C  
ATOM   4192  O   MET B   1      35.092  19.181  51.777  1.00 50.75           O  
ATOM   4193  CB  MET B   1      38.105  18.036  52.570  1.00 50.75           C  
ATOM   4194  CG  MET B   1      39.352  17.980  53.470  1.00 50.75           C  
ATOM   4195  SD  MET B   1      40.056  16.317  53.624  1.00 50.75           S  
ATOM   4196  CE  MET B   1      41.476  16.684  54.687  1.00 50.75           C  
ATOM   4197  H1  MET B   1      37.606  19.918  54.469  1.00 50.75           H  
ATOM   4198  H2  MET B   1      36.456  20.801  53.678  1.00 50.75           H  
ATOM   4199  H3  MET B   1      36.155  19.225  54.085  1.00 50.75           H  
ATOM   4200  HA  MET B   1      38.149  20.199  52.194  1.00 50.75           H  
ATOM   4201  HB3 MET B   1      38.409  17.709  51.573  1.00 50.75           H  
ATOM   4202  HB2 MET B   1      37.386  17.287  52.909  1.00 50.75           H  
ATOM   4203  HG3 MET B   1      39.118  18.331  54.475  1.00 50.75           H  
ATOM   4204  HG2 MET B   1      40.121  18.644  53.075  1.00 50.75           H  
ATOM   4205  HE1 MET B   1      42.027  15.769  54.905  1.00 50.75           H  
ATOM   4206  HE2 MET B   1      42.151  17.384  54.195  1.00 50.75           H  
ATOM   4207  HE3 MET B   1      41.146  17.121  55.629  1.00 50.75           H  
ATOM   4208  N   ASN B   2      36.630  19.587  50.155  1.00 74.42           N  
ATOM   4209  CA  ASN B   2      35.721  19.448  49.019  1.00 74.42           C  
ATOM   4210  C   ASN B   2      35.668  17.963  48.627  1.00 74.42           C  
ATOM   4211  O   ASN B   2      36.563  17.475  47.936  1.00 74.42           O  
ATOM   4212  CB  ASN B   2      36.168  20.345  47.835  1.00 74.42           C  
ATOM   4213  CG  ASN B   2      35.021  20.788  46.911  1.00 74.42           C  
ATOM   4214  ND2 ASN B   2      34.161  19.864  46.470  1.00 74.42           N  
ATOM   4215  OD1 ASN B   2      34.916  21.967  46.580  1.00 74.42           O  
ATOM   4216  H   ASN B   2      37.600  19.752  49.927  1.00 74.42           H  
ATOM   4217  HA  ASN B   2      34.702  19.732  49.291  1.00 74.42           H  
ATOM   4218  HB3 ASN B   2      36.979  19.905  47.253  1.00 74.42           H  
ATOM   4219  HB2 ASN B   2      36.579  21.268  48.247  1.00 74.42           H  
ATOM   4220 HD22 ASN B   2      33.410  20.134  45.854  1.00 74.42           H  
ATOM   4221 HD21 ASN B   2      34.257  18.893  46.733  1.00 74.42           H  
ATOM   4222  N   HIS B   3      34.612  17.280  49.087  1.00 89.77           N  
ATOM   4223  CA  HIS B   3      34.303  15.901  48.727  1.00 89.77           C  
ATOM   4224  C   HIS B   3      33.752  15.821  47.300  1.00 89.77           C  
ATOM   4225  O   HIS B   3      33.128  16.771  46.827  1.00 89.77           O  
ATOM   4226  CB  HIS B   3      33.297  15.317  49.735  1.00 89.77           C  
ATOM   4227  CG  HIS B   3      33.886  15.052  51.097  1.00 89.77           C  
ATOM   4228  CD2 HIS B   3      34.204  13.873  51.735  1.00 89.77           C  
ATOM   4229  ND1 HIS B   3      34.224  16.060  51.985  1.00 89.77           N  
ATOM   4230  CE1 HIS B   3      34.718  15.472  53.077  1.00 89.77           C  
ATOM   4231  NE2 HIS B   3      34.736  14.146  52.997  1.00 89.77           N  
ATOM   4232  H   HIS B   3      33.912  17.761  49.638  1.00 89.77           H  
ATOM   4233  HA  HIS B   3      35.220  15.309  48.769  1.00 89.77           H  
ATOM   4234  HB3 HIS B   3      32.890  14.374  49.366  1.00 89.77           H  
ATOM   4235  HB2 HIS B   3      32.444  15.986  49.852  1.00 89.77           H  
ATOM   4236  HD2 HIS B   3      34.098  12.859  51.384  1.00 89.77           H  
ATOM   4237  HD1 HIS B   3      34.119  17.054  51.837  1.00 89.77           H  
ATOM   4238  HE1 HIS B   3      35.065  16.020  53.940  1.00 89.77           H  
ATOM   4239  N   THR B   4      33.986  14.670  46.658  1.00 94.64           N  
ATOM   4240  CA  THR B   4      33.420  14.320  45.361  1.00 94.64           C  
ATOM   4241  C   THR B   4      31.941  13.918  45.563  1.00 94.64           C  
ATOM   4242  O   THR B   4      31.703  12.897  46.213  1.00 94.64           O  
ATOM   4243  CB  THR B   4      34.179  13.099  44.776  1.00 94.64           C  
ATOM   4244  CG2 THR B   4      33.580  12.535  43.478  1.00 94.64           C  
ATOM   4245  OG1 THR B   4      35.512  13.484  44.502  1.00 94.64           O  
ATOM   4246  H   THR B   4      34.527  13.946  47.108  1.00 94.64           H  
ATOM   4247  HA  THR B   4      33.541  15.152  44.670  1.00 94.64           H  
ATOM   4248  HB  THR B   4      34.228  12.297  45.514  1.00 94.64           H  
ATOM   4249 HG21 THR B   4      34.246  11.811  43.008  1.00 94.64           H  
ATOM   4250 HG22 THR B   4      32.627  12.031  43.647  1.00 94.64           H  
ATOM   4251 HG23 THR B   4      33.407  13.348  42.776  1.00 94.64           H  
ATOM   4252  HG1 THR B   4      35.956  12.759  44.057  1.00 94.64           H  
ATOM   4253  N   PRO B   5      30.971  14.712  45.044  1.00 97.36           N  
ATOM   4254  CA  PRO B   5      29.549  14.343  45.136  1.00 97.36           C  
ATOM   4255  C   PRO B   5      29.222  13.082  44.328  1.00 97.36           C  
ATOM   4256  O   PRO B   5      29.859  12.822  43.304  1.00 97.36           O  
ATOM   4257  CB  PRO B   5      28.791  15.570  44.595  1.00 97.36           C  
ATOM   4258  CG  PRO B   5      29.801  16.696  44.625  1.00 97.36           C  
ATOM   4259  CD  PRO B   5      31.114  15.985  44.339  1.00 97.36           C  
ATOM   4260  HA  PRO B   5      29.317  14.197  46.192  1.00 97.36           H  
ATOM   4261  HB3 PRO B   5      27.907  15.799  45.191  1.00 97.36           H  
ATOM   4262  HB2 PRO B   5      28.462  15.418  43.567  1.00 97.36           H  
ATOM   4263  HG3 PRO B   5      29.831  17.097  45.637  1.00 97.36           H  
ATOM   4264  HG2 PRO B   5      29.574  17.508  43.935  1.00 97.36           H  
ATOM   4265  HD2 PRO B   5      31.224  15.785  43.272  1.00 97.36           H  
ATOM   4266  HD3 PRO B   5      31.949  16.603  44.656  1.00 97.36           H  
ATOM   4267  N   VAL B   6      28.225  12.336  44.811  1.00 98.76           N  
ATOM   4268  CA  VAL B   6      27.682  11.153  44.152  1.00 98.76           C  
ATOM   4269  C   VAL B   6      26.173  11.109  44.443  1.00 98.76           C  
ATOM   4270  O   VAL B   6      25.752  11.535  45.518  1.00 98.76           O  
ATOM   4271  CB  VAL B   6      28.330   9.840  44.695  1.00 98.76           C  
ATOM   4272  CG1 VAL B   6      27.781   8.542  44.058  1.00 98.76           C  
ATOM   4273  CG2 VAL B   6      29.864   9.838  44.570  1.00 98.76           C  
ATOM   4274  H   VAL B   6      27.741  12.630  45.650  1.00 98.76           H  
ATOM   4275  HA  VAL B   6      27.830  11.227  43.074  1.00 98.76           H  
ATOM   4276  HB  VAL B   6      28.111   9.790  45.761  1.00 98.76           H  
ATOM   4277 HG11 VAL B   6      28.311   7.665  44.430  1.00 98.76           H  
ATOM   4278 HG12 VAL B   6      26.728   8.377  44.278  1.00 98.76           H  
ATOM   4279 HG13 VAL B   6      27.897   8.556  42.974  1.00 98.76           H  
ATOM   4280 HG21 VAL B   6      30.279   8.880  44.872  1.00 98.76           H  
ATOM   4281 HG22 VAL B   6      30.183  10.027  43.546  1.00 98.76           H  
ATOM   4282 HG23 VAL B   6      30.323  10.591  45.211  1.00 98.76           H  
ATOM   4283  N   ILE B   7      25.392  10.560  43.505  1.00 98.90           N  
ATOM   4284  CA  ILE B   7      24.006  10.166  43.738  1.00 98.90           C  
ATOM   4285  C   ILE B   7      23.745   8.816  43.059  1.00 98.90           C  
ATOM   4286  O   ILE B   7      24.218   8.590  41.945  1.00 98.90           O  
ATOM   4287  CB  ILE B   7      22.978  11.229  43.249  1.00 98.90           C  
ATOM   4288  CG1 ILE B   7      21.522  10.865  43.632  1.00 98.90           C  
ATOM   4289  CG2 ILE B   7      23.081  11.562  41.746  1.00 98.90           C  
ATOM   4290  CD1 ILE B   7      20.530  12.026  43.503  1.00 98.90           C  
ATOM   4291  H   ILE B   7      25.798  10.250  42.631  1.00 98.90           H  
ATOM   4292  HA  ILE B   7      23.862  10.019  44.809  1.00 98.90           H  
ATOM   4293  HB  ILE B   7      23.226  12.142  43.787  1.00 98.90           H  
ATOM   4294 HG13 ILE B   7      21.490  10.509  44.661  1.00 98.90           H  
ATOM   4295 HG12 ILE B   7      21.167  10.037  43.018  1.00 98.90           H  
ATOM   4296 HG21 ILE B   7      22.480  12.438  41.508  1.00 98.90           H  
ATOM   4297 HG22 ILE B   7      24.105  11.792  41.455  1.00 98.90           H  
ATOM   4298 HG23 ILE B   7      22.731  10.743  41.116  1.00 98.90           H  
ATOM   4299 HD11 ILE B   7      19.703  11.912  44.204  1.00 98.90           H  
ATOM   4300 HD12 ILE B   7      21.007  12.984  43.709  1.00 98.90           H  
ATOM   4301 HD13 ILE B   7      20.110  12.068  42.497  1.00 98.90           H  
ATOM   4302  N   VAL B   8      22.990   7.957  43.756  1.00 98.90           N  
ATOM   4303  CA  VAL B   8      22.489   6.683  43.254  1.00 98.90           C  
ATOM   4304  C   VAL B   8      20.978   6.630  43.541  1.00 98.90           C  
ATOM   4305  O   VAL B   8      20.533   7.143  44.566  1.00 98.90           O  
ATOM   4306  CB  VAL B   8      23.186   5.469  43.935  1.00 98.90           C  
ATOM   4307  CG1 VAL B   8      22.713   4.102  43.399  1.00 98.90           C  
ATOM   4308  CG2 VAL B   8      24.718   5.549  43.820  1.00 98.90           C  
ATOM   4309  H   VAL B   8      22.650   8.226  44.671  1.00 98.90           H  
ATOM   4310  HA  VAL B   8      22.636   6.622  42.177  1.00 98.90           H  
ATOM   4311  HB  VAL B   8      22.954   5.489  44.999  1.00 98.90           H  
ATOM   4312 HG11 VAL B   8      23.274   3.287  43.856  1.00 98.90           H  
ATOM   4313 HG12 VAL B   8      21.662   3.914  43.608  1.00 98.90           H  
ATOM   4314 HG13 VAL B   8      22.852   4.033  42.320  1.00 98.90           H  
ATOM   4315 HG21 VAL B   8      25.182   4.652  44.222  1.00 98.90           H  
ATOM   4316 HG22 VAL B   8      25.036   5.649  42.782  1.00 98.90           H  
ATOM   4317 HG23 VAL B   8      25.122   6.394  44.377  1.00 98.90           H  
ATOM   4318  N   VAL B   9      20.227   6.023  42.613  1.00 98.85           N  
ATOM   4319  CA  VAL B   9      18.770   5.903  42.621  1.00 98.85           C  
ATOM   4320  C   VAL B   9      18.376   4.442  42.328  1.00 98.85           C  
ATOM   4321  O   VAL B   9      19.113   3.751  41.622  1.00 98.85           O  
ATOM   4322  CB  VAL B   9      18.160   6.837  41.526  1.00 98.85           C  
ATOM   4323  CG1 VAL B   9      16.670   6.609  41.200  1.00 98.85           C  
ATOM   4324  CG2 VAL B   9      18.373   8.317  41.890  1.00 98.85           C  
ATOM   4325  H   VAL B   9      20.683   5.629  41.799  1.00 98.85           H  
ATOM   4326  HA  VAL B   9      18.371   6.172  43.597  1.00 98.85           H  
ATOM   4327  HB  VAL B   9      18.702   6.664  40.595  1.00 98.85           H  
ATOM   4328 HG11 VAL B   9      16.292   7.372  40.522  1.00 98.85           H  
ATOM   4329 HG12 VAL B   9      16.493   5.651  40.710  1.00 98.85           H  
ATOM   4330 HG13 VAL B   9      16.067   6.644  42.106  1.00 98.85           H  
ATOM   4331 HG21 VAL B   9      17.891   8.975  41.169  1.00 98.85           H  
ATOM   4332 HG22 VAL B   9      17.958   8.546  42.870  1.00 98.85           H  
ATOM   4333 HG23 VAL B   9      19.431   8.580  41.906  1.00 98.85           H  
ATOM   4334  N   HIS B  10      17.204   4.021  42.839  1.00 98.62           N  
ATOM   4335  CA  HIS B  10      16.524   2.790  42.430  1.00 98.62           C  
ATOM   4336  C   HIS B  10      15.035   3.052  42.150  1.00 98.62           C  
ATOM   4337  O   HIS B  10      14.456   3.997  42.689  1.00 98.62           O  
ATOM   4338  CB  HIS B  10      16.753   1.650  43.448  1.00 98.62           C  
ATOM   4339  CG  HIS B  10      16.049   1.776  44.779  1.00 98.62           C  
ATOM   4340  CD2 HIS B  10      16.561   2.190  45.988  1.00 98.62           C  
ATOM   4341  ND1 HIS B  10      14.699   1.456  44.956  1.00 98.62           N  
ATOM   4342  CE1 HIS B  10      14.457   1.710  46.235  1.00 98.62           C  
ATOM   4343  NE2 HIS B  10      15.526   2.137  46.897  1.00 98.62           N  
ATOM   4344  H   HIS B  10      16.659   4.647  43.419  1.00 98.62           H  
ATOM   4345  HA  HIS B  10      16.960   2.476  41.485  1.00 98.62           H  
ATOM   4346  HB3 HIS B  10      17.821   1.534  43.628  1.00 98.62           H  
ATOM   4347  HB2 HIS B  10      16.433   0.706  43.004  1.00 98.62           H  
ATOM   4348  HD2 HIS B  10      17.542   2.516  46.271  1.00 98.62           H  
ATOM   4349  HE1 HIS B  10      13.488   1.608  46.693  1.00 98.62           H  
ATOM   4350  HE2 HIS B  10      15.568   2.403  47.873  1.00 98.62           H  
ATOM   4351  N   GLY B  11      14.461   2.185  41.303  1.00 97.40           N  
ATOM   4352  CA  GLY B  11      13.082   2.251  40.824  1.00 97.40           C  
ATOM   4353  C   GLY B  11      12.313   0.961  41.143  1.00 97.40           C  
ATOM   4354  O   GLY B  11      11.319   0.683  40.474  1.00 97.40           O  
ATOM   4355  H   GLY B  11      15.035   1.449  40.911  1.00 97.40           H  
ATOM   4356  HA3 GLY B  11      13.096   2.398  39.746  1.00 97.40           H  
ATOM   4357  HA2 GLY B  11      12.542   3.098  41.249  1.00 97.40           H  
ATOM   4358  N   GLY B  12      12.759   0.173  42.135  1.00 94.50           N  
ATOM   4359  CA  GLY B  12      12.055  -1.014  42.615  1.00 94.50           C  
ATOM   4360  C   GLY B  12      12.759  -2.293  42.163  1.00 94.50           C  
ATOM   4361  O   GLY B  12      13.126  -2.428  40.996  1.00 94.50           O  
ATOM   4362  H   GLY B  12      13.582   0.452  42.650  1.00 94.50           H  
ATOM   4363  HA3 GLY B  12      11.013  -1.042  42.295  1.00 94.50           H  
ATOM   4364  HA2 GLY B  12      12.042  -0.978  43.696  1.00 94.50           H  
ATOM   4365  N   ALA B  13      12.875  -3.243  43.106  1.00 91.59           N  
ATOM   4366  CA  ALA B  13      13.408  -4.590  42.929  1.00 91.59           C  
ATOM   4367  C   ALA B  13      12.248  -5.595  42.893  1.00 91.59           C  
ATOM   4368  O   ALA B  13      11.621  -5.836  43.924  1.00 91.59           O  
ATOM   4369  CB  ALA B  13      14.361  -4.899  44.095  1.00 91.59           C  
ATOM   4370  H   ALA B  13      12.546  -3.034  44.041  1.00 91.59           H  
ATOM   4371  HA  ALA B  13      13.974  -4.653  42.001  1.00 91.59           H  
ATOM   4372  HB1 ALA B  13      14.759  -5.910  44.035  1.00 91.59           H  
ATOM   4373  HB2 ALA B  13      15.212  -4.221  44.091  1.00 91.59           H  
ATOM   4374  HB3 ALA B  13      13.864  -4.802  45.062  1.00 91.59           H  
ATOM   4375  N   TRP B  14      11.987  -6.148  41.699  1.00 92.19           N  
ATOM   4376  CA  TRP B  14      10.916  -7.106  41.402  1.00 92.19           C  
ATOM   4377  C   TRP B  14      11.112  -7.673  39.984  1.00 92.19           C  
ATOM   4378  O   TRP B  14      12.070  -7.306  39.304  1.00 92.19           O  
ATOM   4379  CB  TRP B  14       9.512  -6.468  41.602  1.00 92.19           C  
ATOM   4380  CG  TRP B  14       9.131  -5.276  40.763  1.00 92.19           C  
ATOM   4381  CD1 TRP B  14       9.673  -4.040  40.855  1.00 92.19           C  
ATOM   4382  CD2 TRP B  14       8.104  -5.177  39.726  1.00 92.19           C  
ATOM   4383  CE2 TRP B  14       8.090  -3.837  39.227  1.00 92.19           C  
ATOM   4384  CE3 TRP B  14       7.168  -6.076  39.163  1.00 92.19           C  
ATOM   4385  NE1 TRP B  14       9.066  -3.191  39.954  1.00 92.19           N  
ATOM   4386  CZ2 TRP B  14       7.211  -3.419  38.212  1.00 92.19           C  
ATOM   4387  CZ3 TRP B  14       6.272  -5.665  38.156  1.00 92.19           C  
ATOM   4388  CH2 TRP B  14       6.297  -4.341  37.675  1.00 92.19           C  
ATOM   4389  H   TRP B  14      12.574  -5.910  40.909  1.00 92.19           H  
ATOM   4390  HA  TRP B  14      11.021  -7.943  42.094  1.00 92.19           H  
ATOM   4391  HB3 TRP B  14       9.382  -6.178  42.644  1.00 92.19           H  
ATOM   4392  HB2 TRP B  14       8.750  -7.231  41.440  1.00 92.19           H  
ATOM   4393  HD1 TRP B  14      10.452  -3.767  41.547  1.00 92.19           H  
ATOM   4394  HE3 TRP B  14       7.139  -7.098  39.511  1.00 92.19           H  
ATOM   4395  HE1 TRP B  14       9.324  -2.218  39.859  1.00 92.19           H  
ATOM   4396  HZ2 TRP B  14       7.234  -2.401  37.853  1.00 92.19           H  
ATOM   4397  HZ3 TRP B  14       5.570  -6.373  37.742  1.00 92.19           H  
ATOM   4398  HH2 TRP B  14       5.619  -4.036  36.891  1.00 92.19           H  
ATOM   4399  N   LYS B  15      10.206  -8.563  39.543  1.00 90.33           N  
ATOM   4400  CA  LYS B  15      10.183  -9.075  38.170  1.00 90.33           C  
ATOM   4401  C   LYS B  15       9.460  -8.068  37.252  1.00 90.33           C  
ATOM   4402  O   LYS B  15       8.286  -8.261  36.933  1.00 90.33           O  
ATOM   4403  CB  LYS B  15       9.552 -10.486  38.149  1.00 90.33           C  
ATOM   4404  CG  LYS B  15       9.674 -11.186  36.780  1.00 90.33           C  
ATOM   4405  CD  LYS B  15       9.021 -12.575  36.751  1.00 90.33           C  
ATOM   4406  CE  LYS B  15       9.113 -13.226  35.360  1.00 90.33           C  
ATOM   4407  NZ  LYS B  15       8.449 -14.541  35.322  1.00 90.33           N1+
ATOM   4408  H   LYS B  15       9.439  -8.840  40.138  1.00 90.33           H  
ATOM   4409  HA  LYS B  15      11.208  -9.179  37.808  1.00 90.33           H  
ATOM   4410  HB3 LYS B  15       8.505 -10.434  38.451  1.00 90.33           H  
ATOM   4411  HB2 LYS B  15      10.046 -11.106  38.897  1.00 90.33           H  
ATOM   4412  HG3 LYS B  15      10.729 -11.278  36.517  1.00 90.33           H  
ATOM   4413  HG2 LYS B  15       9.223 -10.573  35.999  1.00 90.33           H  
ATOM   4414  HD3 LYS B  15       7.976 -12.484  37.052  1.00 90.33           H  
ATOM   4415  HD2 LYS B  15       9.502 -13.212  37.494  1.00 90.33           H  
ATOM   4416  HE3 LYS B  15      10.157 -13.351  35.071  1.00 90.33           H  
ATOM   4417  HE2 LYS B  15       8.648 -12.583  34.611  1.00 90.33           H  
ATOM   4418  HZ1 LYS B  15       7.472 -14.432  35.556  1.00 90.33           H  
ATOM   4419  HZ2 LYS B  15       8.530 -14.933  34.395  1.00 90.33           H  
ATOM   4420  HZ3 LYS B  15       8.887 -15.161  35.988  1.00 90.33           H  
ATOM   4421  N   ILE B  16      10.178  -6.998  36.871  1.00 91.86           N  
ATOM   4422  CA  ILE B  16       9.703  -5.934  35.982  1.00 91.86           C  
ATOM   4423  C   ILE B  16       9.502  -6.519  34.556  1.00 91.86           C  
ATOM   4424  O   ILE B  16      10.457  -7.097  34.033  1.00 91.86           O  
ATOM   4425  CB  ILE B  16      10.750  -4.776  35.885  1.00 91.86           C  
ATOM   4426  CG1 ILE B  16      11.129  -4.201  37.273  1.00 91.86           C  
ATOM   4427  CG2 ILE B  16      10.258  -3.614  34.987  1.00 91.86           C  
ATOM   4428  CD1 ILE B  16      12.429  -3.386  37.288  1.00 91.86           C  
ATOM   4429  H   ILE B  16      11.124  -6.897  37.209  1.00 91.86           H  
ATOM   4430  HA  ILE B  16       8.793  -5.522  36.415  1.00 91.86           H  
ATOM   4431  HB  ILE B  16      11.661  -5.178  35.439  1.00 91.86           H  
ATOM   4432 HG13 ILE B  16      11.230  -4.988  38.019  1.00 91.86           H  
ATOM   4433 HG12 ILE B  16      10.319  -3.565  37.622  1.00 91.86           H  
ATOM   4434 HG21 ILE B  16      11.005  -2.826  34.902  1.00 91.86           H  
ATOM   4435 HG22 ILE B  16      10.024  -3.927  33.973  1.00 91.86           H  
ATOM   4436 HG23 ILE B  16       9.353  -3.163  35.395  1.00 91.86           H  
ATOM   4437 HD11 ILE B  16      12.786  -3.249  38.308  1.00 91.86           H  
ATOM   4438 HD12 ILE B  16      13.218  -3.887  36.731  1.00 91.86           H  
ATOM   4439 HD13 ILE B  16      12.286  -2.398  36.853  1.00 91.86           H  
ATOM   4440  N   PRO B  17       8.287  -6.398  33.963  1.00 90.53           N  
ATOM   4441  CA  PRO B  17       8.015  -6.797  32.563  1.00 90.53           C  
ATOM   4442  C   PRO B  17       8.975  -6.182  31.530  1.00 90.53           C  
ATOM   4443  O   PRO B  17       9.384  -5.034  31.699  1.00 90.53           O  
ATOM   4444  CB  PRO B  17       6.574  -6.321  32.322  1.00 90.53           C  
ATOM   4445  CG  PRO B  17       5.932  -6.287  33.693  1.00 90.53           C  
ATOM   4446  CD  PRO B  17       7.080  -5.870  34.597  1.00 90.53           C  
ATOM   4447  HA  PRO B  17       8.058  -7.887  32.519  1.00 90.53           H  
ATOM   4448  HB3 PRO B  17       6.033  -6.976  31.639  1.00 90.53           H  
ATOM   4449  HB2 PRO B  17       6.561  -5.315  31.898  1.00 90.53           H  
ATOM   4450  HG3 PRO B  17       5.605  -7.292  33.962  1.00 90.53           H  
ATOM   4451  HG2 PRO B  17       5.070  -5.622  33.753  1.00 90.53           H  
ATOM   4452  HD2 PRO B  17       7.157  -4.784  34.660  1.00 90.53           H  
ATOM   4453  HD3 PRO B  17       6.920  -6.275  35.593  1.00 90.53           H  
ATOM   4454  N   GLU B  18       9.328  -6.963  30.495  1.00 92.99           N  
ATOM   4455  CA  GLU B  18      10.312  -6.598  29.469  1.00 92.99           C  
ATOM   4456  C   GLU B  18       9.988  -5.311  28.682  1.00 92.99           C  
ATOM   4457  O   GLU B  18      10.905  -4.544  28.387  1.00 92.99           O  
ATOM   4458  CB  GLU B  18      10.592  -7.821  28.571  1.00 92.99           C  
ATOM   4459  CG  GLU B  18      11.639  -7.585  27.454  1.00 92.99           C  
ATOM   4460  CD  GLU B  18      12.061  -8.834  26.660  1.00 92.99           C  
ATOM   4461  OE1 GLU B  18      12.977  -8.672  25.823  1.00 92.99           O  
ATOM   4462  OE2 GLU B  18      11.487  -9.924  26.882  1.00 92.99           O1-
ATOM   4463  H   GLU B  18       8.930  -7.887  30.413  1.00 92.99           H  
ATOM   4464  HA  GLU B  18      11.237  -6.390  30.004  1.00 92.99           H  
ATOM   4465  HB3 GLU B  18       9.656  -8.166  28.128  1.00 92.99           H  
ATOM   4466  HB2 GLU B  18      10.940  -8.633  29.212  1.00 92.99           H  
ATOM   4467  HG3 GLU B  18      12.534  -7.144  27.894  1.00 92.99           H  
ATOM   4468  HG2 GLU B  18      11.258  -6.858  26.735  1.00 92.99           H  
ATOM   4469  N   GLU B  19       8.693  -5.066  28.418  1.00 93.70           N  
ATOM   4470  CA  GLU B  19       8.179  -3.846  27.793  1.00 93.70           C  
ATOM   4471  C   GLU B  19       8.267  -2.602  28.705  1.00 93.70           C  
ATOM   4472  O   GLU B  19       8.256  -1.487  28.184  1.00 93.70           O  
ATOM   4473  CB  GLU B  19       6.746  -4.093  27.253  1.00 93.70           C  
ATOM   4474  CG  GLU B  19       5.585  -4.231  28.278  1.00 93.70           C  
ATOM   4475  CD  GLU B  19       5.371  -5.601  28.951  1.00 93.70           C  
ATOM   4476  OE1 GLU B  19       4.407  -5.675  29.744  1.00 93.70           O  
ATOM   4477  OE2 GLU B  19       6.136  -6.553  28.681  1.00 93.70           O1-
ATOM   4478  H   GLU B  19       7.991  -5.748  28.682  1.00 93.70           H  
ATOM   4479  HA  GLU B  19       8.814  -3.644  26.928  1.00 93.70           H  
ATOM   4480  HB3 GLU B  19       6.756  -4.957  26.587  1.00 93.70           H  
ATOM   4481  HB2 GLU B  19       6.499  -3.258  26.597  1.00 93.70           H  
ATOM   4482  HG3 GLU B  19       4.657  -4.004  27.750  1.00 93.70           H  
ATOM   4483  HG2 GLU B  19       5.662  -3.467  29.050  1.00 93.70           H  
ATOM   4484  N   GLU B  20       8.376  -2.808  30.029  1.00 93.49           N  
ATOM   4485  CA  GLU B  20       8.545  -1.759  31.035  1.00 93.49           C  
ATOM   4486  C   GLU B  20      10.011  -1.516  31.431  1.00 93.49           C  
ATOM   4487  O   GLU B  20      10.241  -0.592  32.210  1.00 93.49           O  
ATOM   4488  CB  GLU B  20       7.684  -2.068  32.277  1.00 93.49           C  
ATOM   4489  CG  GLU B  20       6.177  -2.134  31.960  1.00 93.49           C  
ATOM   4490  CD  GLU B  20       5.245  -2.162  33.180  1.00 93.49           C  
ATOM   4491  OE1 GLU B  20       4.030  -1.991  32.940  1.00 93.49           O  
ATOM   4492  OE2 GLU B  20       5.723  -2.338  34.325  1.00 93.49           O1-
ATOM   4493  H   GLU B  20       8.393  -3.757  30.381  1.00 93.49           H  
ATOM   4494  HA  GLU B  20       8.186  -0.812  30.627  1.00 93.49           H  
ATOM   4495  HB3 GLU B  20       7.856  -1.300  33.032  1.00 93.49           H  
ATOM   4496  HB2 GLU B  20       8.001  -3.010  32.727  1.00 93.49           H  
ATOM   4497  HG3 GLU B  20       5.966  -3.019  31.360  1.00 93.49           H  
ATOM   4498  HG2 GLU B  20       5.904  -1.274  31.345  1.00 93.49           H  
ATOM   4499  N   HIS B  21      10.976  -2.285  30.886  1.00 96.29           N  
ATOM   4500  CA  HIS B  21      12.408  -2.109  31.162  1.00 96.29           C  
ATOM   4501  C   HIS B  21      12.956  -0.728  30.766  1.00 96.29           C  
ATOM   4502  O   HIS B  21      13.646  -0.113  31.576  1.00 96.29           O  
ATOM   4503  CB  HIS B  21      13.269  -3.207  30.498  1.00 96.29           C  
ATOM   4504  CG  HIS B  21      13.223  -4.583  31.115  1.00 96.29           C  
ATOM   4505  CD2 HIS B  21      12.544  -5.027  32.229  1.00 96.29           C  
ATOM   4506  ND1 HIS B  21      13.953  -5.651  30.582  1.00 96.29           N  
ATOM   4507  CE1 HIS B  21      13.676  -6.682  31.368  1.00 96.29           C  
ATOM   4508  NE2 HIS B  21      12.846  -6.369  32.361  1.00 96.29           N  
ATOM   4509  H   HIS B  21      10.726  -3.028  30.247  1.00 96.29           H  
ATOM   4510  HA  HIS B  21      12.516  -2.182  32.242  1.00 96.29           H  
ATOM   4511  HB3 HIS B  21      14.320  -2.912  30.516  1.00 96.29           H  
ATOM   4512  HB2 HIS B  21      13.006  -3.297  29.444  1.00 96.29           H  
ATOM   4513  HD2 HIS B  21      11.883  -4.518  32.910  1.00 96.29           H  
ATOM   4514  HE1 HIS B  21      14.076  -7.674  31.214  1.00 96.29           H  
ATOM   4515  HE2 HIS B  21      12.488  -6.999  33.067  1.00 96.29           H  
ATOM   4516  N   GLY B  22      12.623  -0.269  29.546  1.00 97.11           N  
ATOM   4517  CA  GLY B  22      13.049   1.022  28.999  1.00 97.11           C  
ATOM   4518  C   GLY B  22      12.527   2.203  29.839  1.00 97.11           C  
ATOM   4519  O   GLY B  22      13.357   2.984  30.301  1.00 97.11           O  
ATOM   4520  H   GLY B  22      12.041  -0.844  28.954  1.00 97.11           H  
ATOM   4521  HA3 GLY B  22      12.688   1.115  27.975  1.00 97.11           H  
ATOM   4522  HA2 GLY B  22      14.139   1.051  28.953  1.00 97.11           H  
ATOM   4523  N   PRO B  23      11.202   2.303  30.108  1.00 97.38           N  
ATOM   4524  CA  PRO B  23      10.618   3.264  31.065  1.00 97.38           C  
ATOM   4525  C   PRO B  23      11.225   3.286  32.479  1.00 97.38           C  
ATOM   4526  O   PRO B  23      11.437   4.377  33.005  1.00 97.38           O  
ATOM   4527  CB  PRO B  23       9.129   2.886  31.093  1.00 97.38           C  
ATOM   4528  CG  PRO B  23       8.860   2.348  29.699  1.00 97.38           C  
ATOM   4529  CD  PRO B  23      10.150   1.611  29.358  1.00 97.38           C  
ATOM   4530  HA  PRO B  23      10.725   4.256  30.622  1.00 97.38           H  
ATOM   4531  HB3 PRO B  23       8.484   3.729  31.344  1.00 97.38           H  
ATOM   4532  HB2 PRO B  23       8.941   2.098  31.825  1.00 97.38           H  
ATOM   4533  HG3 PRO B  23       8.726   3.183  29.011  1.00 97.38           H  
ATOM   4534  HG2 PRO B  23       7.973   1.716  29.639  1.00 97.38           H  
ATOM   4535  HD2 PRO B  23      10.084   0.578  29.686  1.00 97.38           H  
ATOM   4536  HD3 PRO B  23      10.327   1.609  28.282  1.00 97.38           H  
ATOM   4537  N   HIS B  24      11.492   2.105  33.067  1.00 97.55           N  
ATOM   4538  CA  HIS B  24      12.078   1.964  34.405  1.00 97.55           C  
ATOM   4539  C   HIS B  24      13.526   2.479  34.501  1.00 97.55           C  
ATOM   4540  O   HIS B  24      13.847   3.180  35.460  1.00 97.55           O  
ATOM   4541  CB  HIS B  24      11.977   0.501  34.887  1.00 97.55           C  
ATOM   4542  CG  HIS B  24      10.711   0.159  35.635  1.00 97.55           C  
ATOM   4543  CD2 HIS B  24      10.476  -0.064  36.974  1.00 97.55           C  
ATOM   4544  ND1 HIS B  24       9.489  -0.019  35.012  1.00 97.55           N  
ATOM   4545  CE1 HIS B  24       8.599  -0.322  35.961  1.00 97.55           C  
ATOM   4546  NE2 HIS B  24       9.127  -0.366  37.178  1.00 97.55           N  
ATOM   4547  H   HIS B  24      11.278   1.244  32.582  1.00 97.55           H  
ATOM   4548  HA  HIS B  24      11.495   2.581  35.091  1.00 97.55           H  
ATOM   4549  HB3 HIS B  24      12.802   0.271  35.553  1.00 97.55           H  
ATOM   4550  HB2 HIS B  24      12.093  -0.190  34.052  1.00 97.55           H  
ATOM   4551  HD2 HIS B  24      11.169  -0.034  37.802  1.00 97.55           H  
ATOM   4552  HD1 HIS B  24       9.310   0.050  34.019  1.00 97.55           H  
ATOM   4553  HE1 HIS B  24       7.556  -0.514  35.758  1.00 97.55           H  
ATOM   4554  N   ILE B  25      14.360   2.143  33.503  1.00 98.09           N  
ATOM   4555  CA  ILE B  25      15.747   2.603  33.384  1.00 98.09           C  
ATOM   4556  C   ILE B  25      15.828   4.123  33.136  1.00 98.09           C  
ATOM   4557  O   ILE B  25      16.635   4.793  33.779  1.00 98.09           O  
ATOM   4558  CB  ILE B  25      16.499   1.845  32.245  1.00 98.09           C  
ATOM   4559  CG1 ILE B  25      16.666   0.352  32.605  1.00 98.09           C  
ATOM   4560  CG2 ILE B  25      17.879   2.427  31.857  1.00 98.09           C  
ATOM   4561  CD1 ILE B  25      16.990  -0.553  31.405  1.00 98.09           C  
ATOM   4562  H   ILE B  25      14.023   1.551  32.754  1.00 98.09           H  
ATOM   4563  HA  ILE B  25      16.252   2.392  34.330  1.00 98.09           H  
ATOM   4564  HB  ILE B  25      15.867   1.897  31.357  1.00 98.09           H  
ATOM   4565 HG13 ILE B  25      15.766  -0.030  33.087  1.00 98.09           H  
ATOM   4566 HG12 ILE B  25      17.449   0.256  33.355  1.00 98.09           H  
ATOM   4567 HG21 ILE B  25      18.360   1.827  31.085  1.00 98.09           H  
ATOM   4568 HG22 ILE B  25      17.814   3.440  31.460  1.00 98.09           H  
ATOM   4569 HG23 ILE B  25      18.548   2.442  32.717  1.00 98.09           H  
ATOM   4570 HD11 ILE B  25      16.374  -1.452  31.418  1.00 98.09           H  
ATOM   4571 HD12 ILE B  25      16.809  -0.054  30.452  1.00 98.09           H  
ATOM   4572 HD13 ILE B  25      18.033  -0.867  31.424  1.00 98.09           H  
ATOM   4573  N   GLU B  26      14.963   4.628  32.239  1.00 98.52           N  
ATOM   4574  CA  GLU B  26      14.840   6.039  31.875  1.00 98.52           C  
ATOM   4575  C   GLU B  26      14.337   6.926  33.027  1.00 98.52           C  
ATOM   4576  O   GLU B  26      14.849   8.029  33.198  1.00 98.52           O  
ATOM   4577  CB  GLU B  26      13.951   6.152  30.612  1.00 98.52           C  
ATOM   4578  CG  GLU B  26      13.628   7.585  30.119  1.00 98.52           C  
ATOM   4579  CD  GLU B  26      14.834   8.436  29.691  1.00 98.52           C  
ATOM   4580  OE1 GLU B  26      14.714   9.677  29.782  1.00 98.52           O  
ATOM   4581  OE2 GLU B  26      15.859   7.855  29.269  1.00 98.52           O1-
ATOM   4582  H   GLU B  26      14.335   3.998  31.755  1.00 98.52           H  
ATOM   4583  HA  GLU B  26      15.843   6.385  31.621  1.00 98.52           H  
ATOM   4584  HB3 GLU B  26      13.004   5.646  30.804  1.00 98.52           H  
ATOM   4585  HB2 GLU B  26      14.412   5.591  29.799  1.00 98.52           H  
ATOM   4586  HG3 GLU B  26      13.065   8.114  30.887  1.00 98.52           H  
ATOM   4587  HG2 GLU B  26      12.959   7.516  29.261  1.00 98.52           H  
ATOM   4588  N   GLY B  27      13.362   6.429  33.804  1.00 98.51           N  
ATOM   4589  CA  GLY B  27      12.778   7.142  34.939  1.00 98.51           C  
ATOM   4590  C   GLY B  27      13.774   7.278  36.100  1.00 98.51           C  
ATOM   4591  O   GLY B  27      13.782   8.313  36.766  1.00 98.51           O  
ATOM   4592  H   GLY B  27      12.968   5.523  33.586  1.00 98.51           H  
ATOM   4593  HA3 GLY B  27      11.902   6.587  35.268  1.00 98.51           H  
ATOM   4594  HA2 GLY B  27      12.434   8.128  34.628  1.00 98.51           H  
ATOM   4595  N   CYS B  28      14.644   6.270  36.297  1.00 98.59           N  
ATOM   4596  CA  CYS B  28      15.770   6.320  37.233  1.00 98.59           C  
ATOM   4597  C   CYS B  28      16.856   7.299  36.759  1.00 98.59           C  
ATOM   4598  O   CYS B  28      17.428   7.993  37.597  1.00 98.59           O  
ATOM   4599  CB  CYS B  28      16.405   4.937  37.468  1.00 98.59           C  
ATOM   4600  SG  CYS B  28      15.249   3.862  38.350  1.00 98.59           S  
ATOM   4601  H   CYS B  28      14.582   5.443  35.720  1.00 98.59           H  
ATOM   4602  HA  CYS B  28      15.395   6.686  38.190  1.00 98.59           H  
ATOM   4603  HB3 CYS B  28      17.302   5.026  38.081  1.00 98.59           H  
ATOM   4604  HB2 CYS B  28      16.697   4.464  36.531  1.00 98.59           H  
ATOM   4605  HG  CYS B  28      14.417   3.679  37.318  1.00 98.59           H  
ATOM   4606  N   ARG B  29      17.108   7.346  35.436  1.00 98.63           N  
ATOM   4607  CA  ARG B  29      18.093   8.219  34.795  1.00 98.63           C  
ATOM   4608  C   ARG B  29      17.766   9.713  34.978  1.00 98.63           C  
ATOM   4609  O   ARG B  29      18.659  10.468  35.356  1.00 98.63           O  
ATOM   4610  CB  ARG B  29      18.238   7.831  33.305  1.00 98.63           C  
ATOM   4611  CG  ARG B  29      19.482   8.416  32.609  1.00 98.63           C  
ATOM   4612  CD  ARG B  29      19.498   8.239  31.080  1.00 98.63           C  
ATOM   4613  NE  ARG B  29      18.537   9.125  30.399  1.00 98.63           N  
ATOM   4614  CZ  ARG B  29      18.765  10.314  29.811  1.00 98.63           C  
ATOM   4615  NH1 ARG B  29      19.994  10.845  29.718  1.00 98.63           N  
ATOM   4616  NH2 ARG B  29      17.726  10.985  29.298  1.00 98.63           N1+
ATOM   4617  H   ARG B  29      16.597   6.732  34.817  1.00 98.63           H  
ATOM   4618  HA  ARG B  29      19.049   8.022  35.285  1.00 98.63           H  
ATOM   4619  HB3 ARG B  29      17.341   8.119  32.761  1.00 98.63           H  
ATOM   4620  HB2 ARG B  29      18.303   6.746  33.223  1.00 98.63           H  
ATOM   4621  HG3 ARG B  29      20.394   8.008  33.038  1.00 98.63           H  
ATOM   4622  HG2 ARG B  29      19.504   9.486  32.819  1.00 98.63           H  
ATOM   4623  HD3 ARG B  29      19.127   7.238  30.856  1.00 98.63           H  
ATOM   4624  HD2 ARG B  29      20.507   8.273  30.669  1.00 98.63           H  
ATOM   4625  HE  ARG B  29      17.587   8.770  30.356  1.00 98.63           H  
ATOM   4626 HH12 ARG B  29      20.137  11.740  29.274  1.00 98.63           H  
ATOM   4627 HH11 ARG B  29      20.783  10.352  30.108  1.00 98.63           H  
ATOM   4628 HH22 ARG B  29      17.856  11.879  28.848  1.00 98.63           H  
ATOM   4629 HH21 ARG B  29      16.794  10.588  29.352  1.00 98.63           H  
ATOM   4630  N   ARG B  30      16.493  10.095  34.763  1.00 98.77           N  
ATOM   4631  CA  ARG B  30      15.976  11.451  34.987  1.00 98.77           C  
ATOM   4632  C   ARG B  30      16.018  11.874  36.466  1.00 98.77           C  
ATOM   4633  O   ARG B  30      16.378  13.017  36.745  1.00 98.77           O  
ATOM   4634  CB  ARG B  30      14.533  11.577  34.456  1.00 98.77           C  
ATOM   4635  CG  ARG B  30      14.408  11.445  32.926  1.00 98.77           C  
ATOM   4636  CD  ARG B  30      12.974  11.645  32.397  1.00 98.77           C  
ATOM   4637  NE  ARG B  30      12.060  10.541  32.761  1.00 98.77           N  
ATOM   4638  CZ  ARG B  30      11.199   9.879  31.961  1.00 98.77           C  
ATOM   4639  NH1 ARG B  30      11.086  10.142  30.650  1.00 98.77           N  
ATOM   4640  NH2 ARG B  30      10.422   8.924  32.489  1.00 98.77           N1+
ATOM   4641  H   ARG B  30      15.821   9.408  34.447  1.00 98.77           H  
ATOM   4642  HA  ARG B  30      16.609  12.146  34.432  1.00 98.77           H  
ATOM   4643  HB3 ARG B  30      14.138  12.555  34.737  1.00 98.77           H  
ATOM   4644  HB2 ARG B  30      13.897  10.841  34.951  1.00 98.77           H  
ATOM   4645  HG3 ARG B  30      14.731  10.442  32.660  1.00 98.77           H  
ATOM   4646  HG2 ARG B  30      15.096  12.108  32.401  1.00 98.77           H  
ATOM   4647  HD3 ARG B  30      12.983  11.903  31.339  1.00 98.77           H  
ATOM   4648  HD2 ARG B  30      12.547  12.512  32.902  1.00 98.77           H  
ATOM   4649  HE  ARG B  30      12.082  10.275  33.734  1.00 98.77           H  
ATOM   4650 HH12 ARG B  30      10.431   9.633  30.076  1.00 98.77           H  
ATOM   4651 HH11 ARG B  30      11.693  10.827  30.224  1.00 98.77           H  
ATOM   4652 HH22 ARG B  30       9.771   8.414  31.911  1.00 98.77           H  
ATOM   4653 HH21 ARG B  30      10.443   8.715  33.480  1.00 98.77           H  
ATOM   4654  N   ALA B  31      15.672  10.947  37.376  1.00 98.91           N  
ATOM   4655  CA  ALA B  31      15.715  11.144  38.825  1.00 98.91           C  
ATOM   4656  C   ALA B  31      17.139  11.368  39.359  1.00 98.91           C  
ATOM   4657  O   ALA B  31      17.349  12.298  40.138  1.00 98.91           O  
ATOM   4658  CB  ALA B  31      15.041   9.949  39.509  1.00 98.91           C  
ATOM   4659  H   ALA B  31      15.375  10.032  37.064  1.00 98.91           H  
ATOM   4660  HA  ALA B  31      15.133  12.037  39.064  1.00 98.91           H  
ATOM   4661  HB1 ALA B  31      15.181   9.967  40.590  1.00 98.91           H  
ATOM   4662  HB2 ALA B  31      13.969   9.954  39.312  1.00 98.91           H  
ATOM   4663  HB3 ALA B  31      15.435   9.003  39.142  1.00 98.91           H  
ATOM   4664  N   ALA B  32      18.095  10.546  38.892  1.00 98.87           N  
ATOM   4665  CA  ALA B  32      19.517  10.664  39.212  1.00 98.87           C  
ATOM   4666  C   ALA B  32      20.136  11.967  38.689  1.00 98.87           C  
ATOM   4667  O   ALA B  32      20.868  12.604  39.440  1.00 98.87           O  
ATOM   4668  CB  ALA B  32      20.277   9.437  38.685  1.00 98.87           C  
ATOM   4669  H   ALA B  32      17.841   9.796  38.262  1.00 98.87           H  
ATOM   4670  HA  ALA B  32      19.611  10.670  40.300  1.00 98.87           H  
ATOM   4671  HB1 ALA B  32      21.345   9.513  38.891  1.00 98.87           H  
ATOM   4672  HB2 ALA B  32      19.920   8.527  39.167  1.00 98.87           H  
ATOM   4673  HB3 ALA B  32      20.152   9.317  37.608  1.00 98.87           H  
ATOM   4674  N   MET B  33      19.804  12.358  37.445  1.00 98.73           N  
ATOM   4675  CA  MET B  33      20.260  13.601  36.816  1.00 98.73           C  
ATOM   4676  C   MET B  33      19.737  14.871  37.502  1.00 98.73           C  
ATOM   4677  O   MET B  33      20.501  15.824  37.629  1.00 98.73           O  
ATOM   4678  CB  MET B  33      19.894  13.613  35.321  1.00 98.73           C  
ATOM   4679  CG  MET B  33      20.809  12.724  34.470  1.00 98.73           C  
ATOM   4680  SD  MET B  33      20.313  12.601  32.733  1.00 98.73           S  
ATOM   4681  CE  MET B  33      20.705  14.275  32.155  1.00 98.73           C  
ATOM   4682  H   MET B  33      19.197  11.773  36.885  1.00 98.73           H  
ATOM   4683  HA  MET B  33      21.347  13.633  36.890  1.00 98.73           H  
ATOM   4684  HB3 MET B  33      19.966  14.633  34.940  1.00 98.73           H  
ATOM   4685  HB2 MET B  33      18.852  13.319  35.186  1.00 98.73           H  
ATOM   4686  HG3 MET B  33      20.841  11.714  34.876  1.00 98.73           H  
ATOM   4687  HG2 MET B  33      21.833  13.097  34.511  1.00 98.73           H  
ATOM   4688  HE1 MET B  33      20.547  14.343  31.079  1.00 98.73           H  
ATOM   4689  HE2 MET B  33      20.066  15.013  32.640  1.00 98.73           H  
ATOM   4690  HE3 MET B  33      21.746  14.519  32.367  1.00 98.73           H  
ATOM   4691  N   ALA B  34      18.471  14.867  37.946  1.00 98.77           N  
ATOM   4692  CA  ALA B  34      17.855  16.003  38.631  1.00 98.77           C  
ATOM   4693  C   ALA B  34      18.447  16.260  40.024  1.00 98.77           C  
ATOM   4694  O   ALA B  34      18.700  17.416  40.359  1.00 98.77           O  
ATOM   4695  CB  ALA B  34      16.346  15.781  38.712  1.00 98.77           C  
ATOM   4696  H   ALA B  34      17.886  14.056  37.798  1.00 98.77           H  
ATOM   4697  HA  ALA B  34      18.028  16.895  38.024  1.00 98.77           H  
ATOM   4698  HB1 ALA B  34      15.848  16.637  39.169  1.00 98.77           H  
ATOM   4699  HB2 ALA B  34      15.923  15.652  37.716  1.00 98.77           H  
ATOM   4700  HB3 ALA B  34      16.101  14.894  39.299  1.00 98.77           H  
ATOM   4701  N   GLY B  35      18.705  15.179  40.781  1.00 98.84           N  
ATOM   4702  CA  GLY B  35      19.383  15.244  42.073  1.00 98.84           C  
ATOM   4703  C   GLY B  35      20.891  15.505  41.907  1.00 98.84           C  
ATOM   4704  O   GLY B  35      21.505  16.049  42.821  1.00 98.84           O  
ATOM   4705  H   GLY B  35      18.460  14.261  40.435  1.00 98.84           H  
ATOM   4706  HA3 GLY B  35      19.230  14.302  42.596  1.00 98.84           H  
ATOM   4707  HA2 GLY B  35      18.938  16.024  42.694  1.00 98.84           H  
ATOM   4708  N   TRP B  36      21.484  15.169  40.746  1.00 98.30           N  
ATOM   4709  CA  TRP B  36      22.868  15.498  40.406  1.00 98.30           C  
ATOM   4710  C   TRP B  36      23.081  16.992  40.132  1.00 98.30           C  
ATOM   4711  O   TRP B  36      24.097  17.525  40.568  1.00 98.30           O  
ATOM   4712  CB  TRP B  36      23.370  14.636  39.233  1.00 98.30           C  
ATOM   4713  CG  TRP B  36      24.754  14.959  38.762  1.00 98.30           C  
ATOM   4714  CD1 TRP B  36      25.095  15.616  37.630  1.00 98.30           C  
ATOM   4715  CD2 TRP B  36      25.991  14.750  39.494  1.00 98.30           C  
ATOM   4716  CE2 TRP B  36      27.066  15.319  38.748  1.00 98.30           C  
ATOM   4717  CE3 TRP B  36      26.302  14.145  40.728  1.00 98.30           C  
ATOM   4718  NE1 TRP B  36      26.462  15.817  37.612  1.00 98.30           N  
ATOM   4719  CZ2 TRP B  36      28.392  15.301  39.219  1.00 98.30           C  
ATOM   4720  CZ3 TRP B  36      27.622  14.116  41.203  1.00 98.30           C  
ATOM   4721  CH2 TRP B  36      28.666  14.706  40.464  1.00 98.30           C  
ATOM   4722  H   TRP B  36      20.948  14.698  40.031  1.00 98.30           H  
ATOM   4723  HA  TRP B  36      23.487  15.249  41.270  1.00 98.30           H  
ATOM   4724  HB3 TRP B  36      22.696  14.704  38.383  1.00 98.30           H  
ATOM   4725  HB2 TRP B  36      23.376  13.596  39.552  1.00 98.30           H  
ATOM   4726  HD1 TRP B  36      24.393  15.946  36.878  1.00 98.30           H  
ATOM   4727  HE3 TRP B  36      25.517  13.698  41.318  1.00 98.30           H  
ATOM   4728  HE1 TRP B  36      26.930  16.292  36.853  1.00 98.30           H  
ATOM   4729  HZ2 TRP B  36      29.188  15.740  38.636  1.00 98.30           H  
ATOM   4730  HZ3 TRP B  36      27.814  13.637  42.144  1.00 98.30           H  
ATOM   4731  HH2 TRP B  36      29.675  14.683  40.846  1.00 98.30           H  
ATOM   4732  N   GLU B  37      22.132  17.641  39.437  1.00 98.06           N  
ATOM   4733  CA  GLU B  37      22.169  19.081  39.169  1.00 98.06           C  
ATOM   4734  C   GLU B  37      21.979  19.945  40.429  1.00 98.06           C  
ATOM   4735  O   GLU B  37      22.476  21.070  40.448  1.00 98.06           O  
ATOM   4736  CB  GLU B  37      21.177  19.448  38.044  1.00 98.06           C  
ATOM   4737  CG  GLU B  37      21.577  18.902  36.650  1.00 98.06           C  
ATOM   4738  CD  GLU B  37      22.892  19.451  36.067  1.00 98.06           C  
ATOM   4739  OE1 GLU B  37      23.553  18.678  35.339  1.00 98.06           O  
ATOM   4740  OE2 GLU B  37      23.231  20.624  36.344  1.00 98.06           O1-
ATOM   4741  H   GLU B  37      21.335  17.134  39.074  1.00 98.06           H  
ATOM   4742  HA  GLU B  37      23.173  19.308  38.815  1.00 98.06           H  
ATOM   4743  HB3 GLU B  37      21.040  20.529  37.993  1.00 98.06           H  
ATOM   4744  HB2 GLU B  37      20.195  19.046  38.296  1.00 98.06           H  
ATOM   4745  HG3 GLU B  37      20.782  19.130  35.939  1.00 98.06           H  
ATOM   4746  HG2 GLU B  37      21.641  17.817  36.686  1.00 98.06           H  
ATOM   4747  N   VAL B  38      21.348  19.384  41.476  1.00 98.58           N  
ATOM   4748  CA  VAL B  38      21.311  19.956  42.822  1.00 98.58           C  
ATOM   4749  C   VAL B  38      22.703  19.921  43.491  1.00 98.58           C  
ATOM   4750  O   VAL B  38      23.141  20.958  43.983  1.00 98.58           O  
ATOM   4751  CB  VAL B  38      20.262  19.236  43.718  1.00 98.58           C  
ATOM   4752  CG1 VAL B  38      20.360  19.531  45.226  1.00 98.58           C  
ATOM   4753  CG2 VAL B  38      18.831  19.534  43.238  1.00 98.58           C  
ATOM   4754  H   VAL B  38      20.955  18.459  41.376  1.00 98.58           H  
ATOM   4755  HA  VAL B  38      21.016  21.004  42.731  1.00 98.58           H  
ATOM   4756  HB  VAL B  38      20.403  18.163  43.609  1.00 98.58           H  
ATOM   4757 HG11 VAL B  38      19.526  19.063  45.744  1.00 98.58           H  
ATOM   4758 HG12 VAL B  38      21.270  19.131  45.675  1.00 98.58           H  
ATOM   4759 HG13 VAL B  38      20.317  20.601  45.430  1.00 98.58           H  
ATOM   4760 HG21 VAL B  38      18.098  18.964  43.810  1.00 98.58           H  
ATOM   4761 HG22 VAL B  38      18.589  20.591  43.349  1.00 98.58           H  
ATOM   4762 HG23 VAL B  38      18.694  19.274  42.190  1.00 98.58           H  
ATOM   4763  N   LEU B  39      23.387  18.762  43.452  1.00 98.08           N  
ATOM   4764  CA  LEU B  39      24.746  18.571  43.980  1.00 98.08           C  
ATOM   4765  C   LEU B  39      25.811  19.404  43.242  1.00 98.08           C  
ATOM   4766  O   LEU B  39      26.724  19.924  43.884  1.00 98.08           O  
ATOM   4767  CB  LEU B  39      25.126  17.074  43.923  1.00 98.08           C  
ATOM   4768  CG  LEU B  39      24.302  16.169  44.859  1.00 98.08           C  
ATOM   4769  CD1 LEU B  39      24.536  14.683  44.548  1.00 98.08           C  
ATOM   4770  CD2 LEU B  39      24.523  16.488  46.349  1.00 98.08           C  
ATOM   4771  H   LEU B  39      22.960  17.951  43.024  1.00 98.08           H  
ATOM   4772  HA  LEU B  39      24.748  18.902  45.018  1.00 98.08           H  
ATOM   4773  HB3 LEU B  39      26.181  16.953  44.168  1.00 98.08           H  
ATOM   4774  HB2 LEU B  39      25.025  16.722  42.896  1.00 98.08           H  
ATOM   4775  HG  LEU B  39      23.254  16.358  44.641  1.00 98.08           H  
ATOM   4776 HD11 LEU B  39      23.679  14.091  44.867  1.00 98.08           H  
ATOM   4777 HD12 LEU B  39      24.675  14.505  43.481  1.00 98.08           H  
ATOM   4778 HD13 LEU B  39      25.418  14.296  45.057  1.00 98.08           H  
ATOM   4779 HD21 LEU B  39      24.703  15.591  46.942  1.00 98.08           H  
ATOM   4780 HD22 LEU B  39      25.369  17.157  46.502  1.00 98.08           H  
ATOM   4781 HD23 LEU B  39      23.647  16.979  46.769  1.00 98.08           H  
ATOM   4782  N   ARG B  40      25.655  19.525  41.913  1.00 95.36           N  
ATOM   4783  CA  ARG B  40      26.512  20.298  41.015  1.00 95.36           C  
ATOM   4784  C   ARG B  40      26.342  21.822  41.183  1.00 95.36           C  
ATOM   4785  O   ARG B  40      27.296  22.558  40.932  1.00 95.36           O  
ATOM   4786  CB  ARG B  40      26.244  19.827  39.571  1.00 95.36           C  
ATOM   4787  CG  ARG B  40      27.188  20.406  38.504  1.00 95.36           C  
ATOM   4788  CD  ARG B  40      26.903  19.824  37.112  1.00 95.36           C  
ATOM   4789  NE  ARG B  40      27.705  20.488  36.069  1.00 95.36           N  
ATOM   4790  CZ  ARG B  40      27.431  20.580  34.753  1.00 95.36           C  
ATOM   4791  NH1 ARG B  40      26.313  20.074  34.210  1.00 95.36           N  
ATOM   4792  NH2 ARG B  40      28.309  21.203  33.956  1.00 95.36           N1+
ATOM   4793  H   ARG B  40      24.890  19.032  41.469  1.00 95.36           H  
ATOM   4794  HA  ARG B  40      27.544  20.048  41.263  1.00 95.36           H  
ATOM   4795  HB3 ARG B  40      25.218  20.078  39.301  1.00 95.36           H  
ATOM   4796  HB2 ARG B  40      26.310  18.739  39.531  1.00 95.36           H  
ATOM   4797  HG3 ARG B  40      28.194  20.106  38.801  1.00 95.36           H  
ATOM   4798  HG2 ARG B  40      27.187  21.496  38.480  1.00 95.36           H  
ATOM   4799  HD3 ARG B  40      25.836  19.795  36.902  1.00 95.36           H  
ATOM   4800  HD2 ARG B  40      27.246  18.789  37.099  1.00 95.36           H  
ATOM   4801  HE  ARG B  40      28.565  20.903  36.396  1.00 95.36           H  
ATOM   4802 HH12 ARG B  40      26.134  20.156  33.220  1.00 95.36           H  
ATOM   4803 HH11 ARG B  40      25.608  19.642  34.797  1.00 95.36           H  
ATOM   4804 HH22 ARG B  40      28.128  21.287  32.966  1.00 95.36           H  
ATOM   4805 HH21 ARG B  40      29.158  21.594  34.336  1.00 95.36           H  
ATOM   4806  N   ALA B  41      25.159  22.262  41.647  1.00 96.95           N  
ATOM   4807  CA  ALA B  41      24.873  23.647  42.028  1.00 96.95           C  
ATOM   4808  C   ALA B  41      25.386  24.018  43.435  1.00 96.95           C  
ATOM   4809  O   ALA B  41      25.338  25.197  43.784  1.00 96.95           O  
ATOM   4810  CB  ALA B  41      23.359  23.888  41.918  1.00 96.95           C  
ATOM   4811  H   ALA B  41      24.413  21.599  41.808  1.00 96.95           H  
ATOM   4812  HA  ALA B  41      25.367  24.314  41.318  1.00 96.95           H  
ATOM   4813  HB1 ALA B  41      23.098  24.913  42.182  1.00 96.95           H  
ATOM   4814  HB2 ALA B  41      23.011  23.721  40.899  1.00 96.95           H  
ATOM   4815  HB3 ALA B  41      22.795  23.224  42.574  1.00 96.95           H  
ATOM   4816  N   GLY B  42      25.868  23.030  44.211  1.00 96.87           N  
ATOM   4817  CA  GLY B  42      26.362  23.217  45.575  1.00 96.87           C  
ATOM   4818  C   GLY B  42      25.264  22.992  46.629  1.00 96.87           C  
ATOM   4819  O   GLY B  42      25.513  23.242  47.807  1.00 96.87           O  
ATOM   4820  H   GLY B  42      25.881  22.086  43.849  1.00 96.87           H  
ATOM   4821  HA3 GLY B  42      26.802  24.207  45.708  1.00 96.87           H  
ATOM   4822  HA2 GLY B  42      27.156  22.493  45.751  1.00 96.87           H  
ATOM   4823  N   GLY B  43      24.074  22.511  46.225  1.00 98.46           N  
ATOM   4824  CA  GLY B  43      22.978  22.112  47.109  1.00 98.46           C  
ATOM   4825  C   GLY B  43      23.318  20.795  47.822  1.00 98.46           C  
ATOM   4826  O   GLY B  43      24.160  20.019  47.363  1.00 98.46           O  
ATOM   4827  H   GLY B  43      23.941  22.308  45.243  1.00 98.46           H  
ATOM   4828  HA3 GLY B  43      22.075  21.974  46.515  1.00 98.46           H  
ATOM   4829  HA2 GLY B  43      22.772  22.899  47.835  1.00 98.46           H  
ATOM   4830  N   SER B  44      22.651  20.557  48.961  1.00 98.84           N  
ATOM   4831  CA  SER B  44      22.933  19.432  49.852  1.00 98.84           C  
ATOM   4832  C   SER B  44      22.470  18.071  49.298  1.00 98.84           C  
ATOM   4833  O   SER B  44      21.620  18.012  48.408  1.00 98.84           O  
ATOM   4834  CB  SER B  44      22.357  19.735  51.253  1.00 98.84           C  
ATOM   4835  OG  SER B  44      20.956  19.562  51.326  1.00 98.84           O  
ATOM   4836  H   SER B  44      21.934  21.202  49.266  1.00 98.84           H  
ATOM   4837  HA  SER B  44      24.018  19.395  49.948  1.00 98.84           H  
ATOM   4838  HB3 SER B  44      22.611  20.749  51.566  1.00 98.84           H  
ATOM   4839  HB2 SER B  44      22.808  19.068  51.989  1.00 98.84           H  
ATOM   4840  HG  SER B  44      20.529  20.294  50.869  1.00 98.84           H  
ATOM   4841  N   ALA B  45      23.023  16.999  49.888  1.00 98.93           N  
ATOM   4842  CA  ALA B  45      22.637  15.606  49.659  1.00 98.93           C  
ATOM   4843  C   ALA B  45      21.173  15.328  50.032  1.00 98.93           C  
ATOM   4844  O   ALA B  45      20.525  14.520  49.372  1.00 98.93           O  
ATOM   4845  CB  ALA B  45      23.574  14.691  50.462  1.00 98.93           C  
ATOM   4846  H   ALA B  45      23.738  17.147  50.591  1.00 98.93           H  
ATOM   4847  HA  ALA B  45      22.765  15.386  48.598  1.00 98.93           H  
ATOM   4848  HB1 ALA B  45      23.280  13.645  50.375  1.00 98.93           H  
ATOM   4849  HB2 ALA B  45      24.599  14.773  50.105  1.00 98.93           H  
ATOM   4850  HB3 ALA B  45      23.574  14.943  51.523  1.00 98.93           H  
ATOM   4851  N   LEU B  46      20.685  16.032  51.066  1.00 98.94           N  
ATOM   4852  CA  LEU B  46      19.316  16.001  51.570  1.00 98.94           C  
ATOM   4853  C   LEU B  46      18.301  16.541  50.543  1.00 98.94           C  
ATOM   4854  O   LEU B  46      17.248  15.933  50.354  1.00 98.94           O  
ATOM   4855  CB  LEU B  46      19.305  16.805  52.886  1.00 98.94           C  
ATOM   4856  CG  LEU B  46      18.090  16.575  53.800  1.00 98.94           C  
ATOM   4857  CD1 LEU B  46      18.023  15.114  54.286  1.00 98.94           C  
ATOM   4858  CD2 LEU B  46      18.124  17.583  54.968  1.00 98.94           C  
ATOM   4859  H   LEU B  46      21.300  16.683  51.534  1.00 98.94           H  
ATOM   4860  HA  LEU B  46      19.071  14.960  51.778  1.00 98.94           H  
ATOM   4861  HB3 LEU B  46      19.379  17.868  52.650  1.00 98.94           H  
ATOM   4862  HB2 LEU B  46      20.203  16.572  53.462  1.00 98.94           H  
ATOM   4863  HG  LEU B  46      17.183  16.773  53.231  1.00 98.94           H  
ATOM   4864 HD11 LEU B  46      17.550  15.017  55.263  1.00 98.94           H  
ATOM   4865 HD12 LEU B  46      17.451  14.506  53.587  1.00 98.94           H  
ATOM   4866 HD13 LEU B  46      19.015  14.668  54.356  1.00 98.94           H  
ATOM   4867 HD21 LEU B  46      17.218  18.186  54.991  1.00 98.94           H  
ATOM   4868 HD22 LEU B  46      18.216  17.098  55.937  1.00 98.94           H  
ATOM   4869 HD23 LEU B  46      18.961  18.278  54.892  1.00 98.94           H  
ATOM   4870  N   ASP B  47      18.669  17.641  49.863  1.00 98.94           N  
ATOM   4871  CA  ASP B  47      17.941  18.229  48.732  1.00 98.94           C  
ATOM   4872  C   ASP B  47      17.950  17.310  47.497  1.00 98.94           C  
ATOM   4873  O   ASP B  47      16.934  17.222  46.809  1.00 98.94           O  
ATOM   4874  CB  ASP B  47      18.491  19.624  48.332  1.00 98.94           C  
ATOM   4875  CG  ASP B  47      18.584  20.680  49.445  1.00 98.94           C  
ATOM   4876  OD1 ASP B  47      17.745  20.647  50.371  1.00 98.94           O  
ATOM   4877  OD2 ASP B  47      19.431  21.588  49.289  1.00 98.94           O1-
ATOM   4878  H   ASP B  47      19.550  18.081  50.092  1.00 98.94           H  
ATOM   4879  HA  ASP B  47      16.898  18.345  49.033  1.00 98.94           H  
ATOM   4880  HB3 ASP B  47      17.884  20.047  47.529  1.00 98.94           H  
ATOM   4881  HB2 ASP B  47      19.501  19.501  47.941  1.00 98.94           H  
ATOM   4882  N   ALA B  48      19.094  16.650  47.245  1.00 98.97           N  
ATOM   4883  CA  ALA B  48      19.334  15.782  46.095  1.00 98.97           C  
ATOM   4884  C   ALA B  48      18.507  14.487  46.109  1.00 98.97           C  
ATOM   4885  O   ALA B  48      17.937  14.145  45.073  1.00 98.97           O  
ATOM   4886  CB  ALA B  48      20.833  15.476  46.006  1.00 98.97           C  
ATOM   4887  H   ALA B  48      19.885  16.796  47.859  1.00 98.97           H  
ATOM   4888  HA  ALA B  48      19.057  16.344  45.201  1.00 98.97           H  
ATOM   4889  HB1 ALA B  48      21.067  14.882  45.124  1.00 98.97           H  
ATOM   4890  HB2 ALA B  48      21.404  16.402  45.946  1.00 98.97           H  
ATOM   4891  HB3 ALA B  48      21.190  14.921  46.871  1.00 98.97           H  
ATOM   4892  N   VAL B  49      18.429  13.811  47.273  1.00 98.98           N  
ATOM   4893  CA  VAL B  49      17.613  12.604  47.453  1.00 98.98           C  
ATOM   4894  C   VAL B  49      16.101  12.891  47.464  1.00 98.98           C  
ATOM   4895  O   VAL B  49      15.344  12.023  47.031  1.00 98.98           O  
ATOM   4896  CB  VAL B  49      17.960  11.802  48.739  1.00 98.98           C  
ATOM   4897  CG1 VAL B  49      19.384  11.242  48.685  1.00 98.98           C  
ATOM   4898  CG2 VAL B  49      17.708  12.537  50.070  1.00 98.98           C  
ATOM   4899  H   VAL B  49      18.939  14.140  48.083  1.00 98.98           H  
ATOM   4900  HA  VAL B  49      17.806  11.953  46.598  1.00 98.98           H  
ATOM   4901  HB  VAL B  49      17.316  10.921  48.750  1.00 98.98           H  
ATOM   4902 HG11 VAL B  49      19.570  10.579  49.528  1.00 98.98           H  
ATOM   4903 HG12 VAL B  49      19.550  10.674  47.770  1.00 98.98           H  
ATOM   4904 HG13 VAL B  49      20.122  12.038  48.725  1.00 98.98           H  
ATOM   4905 HG21 VAL B  49      17.992  11.917  50.920  1.00 98.98           H  
ATOM   4906 HG22 VAL B  49      18.288  13.453  50.129  1.00 98.98           H  
ATOM   4907 HG23 VAL B  49      16.661  12.799  50.205  1.00 98.98           H  
ATOM   4908  N   GLU B  50      15.688  14.098  47.901  1.00 98.97           N  
ATOM   4909  CA  GLU B  50      14.300  14.550  47.804  1.00 98.97           C  
ATOM   4910  C   GLU B  50      13.907  14.761  46.333  1.00 98.97           C  
ATOM   4911  O   GLU B  50      12.942  14.147  45.891  1.00 98.97           O  
ATOM   4912  CB  GLU B  50      14.067  15.828  48.638  1.00 98.97           C  
ATOM   4913  CG  GLU B  50      12.567  16.212  48.744  1.00 98.97           C  
ATOM   4914  CD  GLU B  50      12.255  17.626  49.255  1.00 98.97           C  
ATOM   4915  OE1 GLU B  50      11.044  17.931  49.334  1.00 98.97           O  
ATOM   4916  OE2 GLU B  50      13.199  18.394  49.540  1.00 98.97           O1-
ATOM   4917  H   GLU B  50      16.359  14.765  48.255  1.00 98.97           H  
ATOM   4918  HA  GLU B  50      13.666  13.763  48.220  1.00 98.97           H  
ATOM   4919  HB3 GLU B  50      14.640  16.646  48.198  1.00 98.97           H  
ATOM   4920  HB2 GLU B  50      14.474  15.694  49.641  1.00 98.97           H  
ATOM   4921  HG3 GLU B  50      12.068  15.497  49.399  1.00 98.97           H  
ATOM   4922  HG2 GLU B  50      12.081  16.121  47.773  1.00 98.97           H  
ATOM   4923  N   THR B  51      14.686  15.584  45.605  1.00 98.96           N  
ATOM   4924  CA  THR B  51      14.482  15.935  44.193  1.00 98.96           C  
ATOM   4925  C   THR B  51      14.443  14.713  43.252  1.00 98.96           C  
ATOM   4926  O   THR B  51      13.613  14.688  42.342  1.00 98.96           O  
ATOM   4927  CB  THR B  51      15.593  16.905  43.697  1.00 98.96           C  
ATOM   4928  CG2 THR B  51      15.560  17.273  42.202  1.00 98.96           C  
ATOM   4929  OG1 THR B  51      15.508  18.111  44.429  1.00 98.96           O  
ATOM   4930  H   THR B  51      15.476  16.027  46.056  1.00 98.96           H  
ATOM   4931  HA  THR B  51      13.517  16.439  44.121  1.00 98.96           H  
ATOM   4932  HB  THR B  51      16.570  16.472  43.917  1.00 98.96           H  
ATOM   4933 HG21 THR B  51      16.302  18.038  41.971  1.00 98.96           H  
ATOM   4934 HG22 THR B  51      15.787  16.415  41.571  1.00 98.96           H  
ATOM   4935 HG23 THR B  51      14.583  17.658  41.909  1.00 98.96           H  
ATOM   4936  HG1 THR B  51      15.790  17.942  45.334  1.00 98.96           H
[truncated: 280,586 more chars]
