# Supplementary material for: The effects of nature‐inspired amino acid substitutions on structural and biochemical properties of the E. coli L‐asparaginase EcAIII
Source: Protein Sci. 2023 Jun 1;32(6):e4647. doi: 10.1002/pro.4647 (PMC10204187; doi:10.1002/pro.4647)
Supplement: Supplementary file 5 — DATA S2. Supporting Information. [file PRO-32-e4647-s005.zip › docking_results_orthologs_EcAIII_PDB_files/orthologs_K/InducedFit_NZ_FOCL01000002_1_512_post_ref_rec.pdb]

TITLE     InducedFit_NZ_FOCL01000002.1_512_post_ref_rec
REMARK   4      COMPLIES WITH FORMAT V. 3.0, 1-DEC-2006
REMARK 888
REMARK 888 WRITTEN BY MAESTRO (A PRODUCT OF SCHRODINGER, LLC)
ATOM      1  N   MET A   1      16.340 -19.829  81.862  1.00 96.77           N1+
ATOM      2  CA  MET A   1      15.182 -18.870  81.798  1.00 96.77           C  
ATOM      3  C   MET A   1      15.634 -17.558  82.472  1.00 96.77           C  
ATOM      4  O   MET A   1      16.154 -17.583  83.592  1.00 96.77           O  
ATOM      5  CB  MET A   1      13.947 -19.393  82.554  1.00 96.77           C  
ATOM      6  CG  MET A   1      13.173 -20.535  81.892  1.00 96.77           C  
ATOM      7  SD  MET A   1      11.991 -21.317  83.023  1.00 96.77           S  
ATOM      8  CE  MET A   1      11.274 -19.861  83.835  1.00 96.77           C  
ATOM      9  H1  MET A   1      16.060 -20.708  81.452  1.00 96.77           H  
ATOM     10  H2  MET A   1      17.119 -19.447  81.344  1.00 96.77           H  
ATOM     11  H3  MET A   1      16.595 -19.969  82.829  1.00 96.77           H  
ATOM     12  HA  MET A   1      14.989 -18.746  80.734  1.00 96.77           H  
ATOM     13  HB3 MET A   1      13.243 -18.567  82.655  1.00 96.77           H  
ATOM     14  HB2 MET A   1      14.211 -19.675  83.576  1.00 96.77           H  
ATOM     15  HG3 MET A   1      13.856 -21.302  81.529  1.00 96.77           H  
ATOM     16  HG2 MET A   1      12.631 -20.162  81.021  1.00 96.77           H  
ATOM     17  HE1 MET A   1      10.403 -20.138  84.414  1.00 96.77           H  
ATOM     18  HE2 MET A   1      11.989 -19.407  84.519  1.00 96.77           H  
ATOM     19  HE3 MET A   1      10.967 -19.117  83.106  1.00 96.77           H  
ATOM     20  N   LYS A   2      15.336 -16.430  81.805  1.00 98.67           N  
ATOM     21  CA  LYS A   2      15.510 -15.070  82.322  1.00 98.67           C  
ATOM     22  C   LYS A   2      14.416 -14.162  81.733  1.00 98.67           C  
ATOM     23  O   LYS A   2      13.948 -14.415  80.625  1.00 98.67           O  
ATOM     24  CB  LYS A   2      16.931 -14.536  82.000  1.00 98.67           C  
ATOM     25  CG  LYS A   2      18.063 -15.378  82.621  1.00 98.67           C  
ATOM     26  CD  LYS A   2      19.385 -14.644  82.857  1.00 98.67           C  
ATOM     27  CE  LYS A   2      20.420 -15.548  83.550  1.00 98.67           C  
ATOM     28  NZ  LYS A   2      21.468 -14.766  84.229  1.00 98.67           N1+
ATOM     29  H   LYS A   2      14.873 -16.490  80.906  1.00 98.67           H  
ATOM     30  HA  LYS A   2      15.370 -15.082  83.404  1.00 98.67           H  
ATOM     31  HB3 LYS A   2      17.001 -13.518  82.382  1.00 98.67           H  
ATOM     32  HB2 LYS A   2      17.084 -14.462  80.923  1.00 98.67           H  
ATOM     33  HG3 LYS A   2      18.245 -16.259  82.005  1.00 98.67           H  
ATOM     34  HG2 LYS A   2      17.733 -15.737  83.591  1.00 98.67           H  
ATOM     35  HD3 LYS A   2      19.190 -13.781  83.486  1.00 98.67           H  
ATOM     36  HD2 LYS A   2      19.771 -14.262  81.911  1.00 98.67           H  
ATOM     37  HE3 LYS A   2      20.872 -16.233  82.832  1.00 98.67           H  
ATOM     38  HE2 LYS A   2      19.941 -16.161  84.313  1.00 98.67           H  
ATOM     39  HZ1 LYS A   2      21.042 -14.156  84.917  1.00 98.67           H  
ATOM     40  HZ2 LYS A   2      22.115 -15.390  84.690  1.00 98.67           H  
ATOM     41  HZ3 LYS A   2      21.963 -14.212  83.542  1.00 98.67           H  
ATOM     42  N   ILE A   3      14.043 -13.106  82.471  1.00 98.95           N  
ATOM     43  CA  ILE A   3      13.078 -12.092  82.039  1.00 98.95           C  
ATOM     44  C   ILE A   3      13.458 -10.729  82.655  1.00 98.95           C  
ATOM     45  O   ILE A   3      13.989 -10.684  83.765  1.00 98.95           O  
ATOM     46  CB  ILE A   3      11.613 -12.486  82.413  1.00 98.95           C  
ATOM     47  CG1 ILE A   3      10.547 -11.613  81.710  1.00 98.95           C  
ATOM     48  CG2 ILE A   3      11.352 -12.526  83.929  1.00 98.95           C  
ATOM     49  CD1 ILE A   3       9.111 -12.127  81.894  1.00 98.95           C  
ATOM     50  H   ILE A   3      14.447 -12.963  83.388  1.00 98.95           H  
ATOM     51  HA  ILE A   3      13.139 -11.995  80.957  1.00 98.95           H  
ATOM     52  HB  ILE A   3      11.469 -13.502  82.045  1.00 98.95           H  
ATOM     53 HG13 ILE A   3      10.762 -11.563  80.643  1.00 98.95           H  
ATOM     54 HG12 ILE A   3      10.594 -10.588  82.078  1.00 98.95           H  
ATOM     55 HG21 ILE A   3      10.376 -12.949  84.162  1.00 98.95           H  
ATOM     56 HG22 ILE A   3      12.096 -13.139  84.428  1.00 98.95           H  
ATOM     57 HG23 ILE A   3      11.394 -11.532  84.369  1.00 98.95           H  
ATOM     58 HD11 ILE A   3       8.466 -11.799  81.080  1.00 98.95           H  
ATOM     59 HD12 ILE A   3       9.074 -13.217  81.922  1.00 98.95           H  
ATOM     60 HD13 ILE A   3       8.679 -11.753  82.823  1.00 98.95           H  
ATOM     61  N   ILE A   4      13.174  -9.647  81.916  1.00 98.98           N  
ATOM     62  CA  ILE A   4      13.330  -8.260  82.353  1.00 98.98           C  
ATOM     63  C   ILE A   4      12.215  -7.410  81.727  1.00 98.98           C  
ATOM     64  O   ILE A   4      11.829  -7.657  80.586  1.00 98.98           O  
ATOM     65  CB  ILE A   4      14.731  -7.662  81.999  1.00 98.98           C  
ATOM     66  CG1 ILE A   4      14.951  -6.261  82.623  1.00 98.98           C  
ATOM     67  CG2 ILE A   4      15.024  -7.627  80.485  1.00 98.98           C  
ATOM     68  CD1 ILE A   4      16.416  -5.817  82.715  1.00 98.98           C  
ATOM     69  H   ILE A   4      12.758  -9.765  81.001  1.00 98.98           H  
ATOM     70  HA  ILE A   4      13.193  -8.226  83.431  1.00 98.98           H  
ATOM     71  HB  ILE A   4      15.467  -8.331  82.450  1.00 98.98           H  
ATOM     72 HG13 ILE A   4      14.545  -6.245  83.633  1.00 98.98           H  
ATOM     73 HG12 ILE A   4      14.387  -5.507  82.076  1.00 98.98           H  
ATOM     74 HG21 ILE A   4      16.074  -7.414  80.282  1.00 98.98           H  
ATOM     75 HG22 ILE A   4      14.793  -8.581  80.021  1.00 98.98           H  
ATOM     76 HG23 ILE A   4      14.431  -6.876  79.968  1.00 98.98           H  
ATOM     77 HD11 ILE A   4      16.480  -4.802  83.109  1.00 98.98           H  
ATOM     78 HD12 ILE A   4      16.977  -6.461  83.389  1.00 98.98           H  
ATOM     79 HD13 ILE A   4      16.913  -5.824  81.745  1.00 98.98           H  
ATOM     80  N   ILE A   5      11.727  -6.427  82.497  1.00 98.96           N  
ATOM     81  CA  ILE A   5      10.686  -5.478  82.111  1.00 98.96           C  
ATOM     82  C   ILE A   5      11.102  -4.039  82.454  1.00 98.96           C  
ATOM     83  O   ILE A   5      11.965  -3.839  83.308  1.00 98.96           O  
ATOM     84  CB  ILE A   5       9.342  -5.777  82.843  1.00 98.96           C  
ATOM     85  CG1 ILE A   5       9.403  -5.760  84.391  1.00 98.96           C  
ATOM     86  CG2 ILE A   5       8.735  -7.091  82.346  1.00 98.96           C  
ATOM     87  CD1 ILE A   5       8.023  -5.833  85.060  1.00 98.96           C  
ATOM     88  H   ILE A   5      12.101  -6.300  83.430  1.00 98.96           H  
ATOM     89  HA  ILE A   5      10.538  -5.519  81.034  1.00 98.96           H  
ATOM     90  HB  ILE A   5       8.635  -4.998  82.550  1.00 98.96           H  
ATOM     91 HG13 ILE A   5       9.909  -4.868  84.759  1.00 98.96           H  
ATOM     92 HG12 ILE A   5       9.996  -6.606  84.736  1.00 98.96           H  
ATOM     93 HG21 ILE A   5       7.753  -7.239  82.784  1.00 98.96           H  
ATOM     94 HG22 ILE A   5       8.613  -7.074  81.267  1.00 98.96           H  
ATOM     95 HG23 ILE A   5       9.350  -7.954  82.606  1.00 98.96           H  
ATOM     96 HD11 ILE A   5       8.074  -5.452  86.078  1.00 98.96           H  
ATOM     97 HD12 ILE A   5       7.279  -5.243  84.523  1.00 98.96           H  
ATOM     98 HD13 ILE A   5       7.661  -6.859  85.115  1.00 98.96           H  
ATOM     99  N   HIS A   6      10.445  -3.063  81.823  1.00 98.47           N  
ATOM    100  CA  HIS A   6      10.442  -1.656  82.205  1.00 98.47           C  
ATOM    101  C   HIS A   6       8.994  -1.163  82.229  1.00 98.47           C  
ATOM    102  O   HIS A   6       8.122  -1.718  81.553  1.00 98.47           O  
ATOM    103  CB  HIS A   6      11.412  -0.779  81.374  1.00 98.47           C  
ATOM    104  CG  HIS A   6      11.113  -0.653  79.898  1.00 98.47           C  
ATOM    105  CD2 HIS A   6      11.868  -1.098  78.836  1.00 98.47           C  
ATOM    106  ND1 HIS A   6       9.977  -0.006  79.396  1.00 98.47           N  
ATOM    107  CE1 HIS A   6      10.046  -0.170  78.080  1.00 98.47           C  
ATOM    108  NE2 HIS A   6      11.130  -0.837  77.699  1.00 98.47           N  
ATOM    109  H   HIS A   6       9.719  -3.325  81.163  1.00 98.47           H  
ATOM    110  HA  HIS A   6      10.781  -1.596  83.234  1.00 98.47           H  
ATOM    111  HB3 HIS A   6      12.426  -1.162  81.488  1.00 98.47           H  
ATOM    112  HB2 HIS A   6      11.437   0.231  81.785  1.00 98.47           H  
ATOM    113  HD2 HIS A   6      12.819  -1.599  78.810  1.00 98.47           H  
ATOM    114  HE1 HIS A   6       9.292   0.171  77.388  1.00 98.47           H  
ATOM    115  HE2 HIS A   6      11.316  -1.164  76.752  1.00 98.47           H  
ATOM    116  N   GLY A   7       8.751  -0.128  83.033  1.00 95.21           N  
ATOM    117  CA  GLY A   7       7.485   0.593  83.130  1.00 95.21           C  
ATOM    118  C   GLY A   7       7.664   2.054  82.712  1.00 95.21           C  
ATOM    119  O   GLY A   7       6.938   2.926  83.189  1.00 95.21           O  
ATOM    120  H   GLY A   7       9.545   0.273  83.524  1.00 95.21           H  
ATOM    121  HA3 GLY A   7       7.130   0.553  84.158  1.00 95.21           H  
ATOM    122  HA2 GLY A   7       6.707   0.145  82.512  1.00 95.21           H  
ATOM    123  N   GLY A   8       8.678   2.335  81.886  1.00 91.88           N  
ATOM    124  CA  GLY A   8       9.034   3.669  81.438  1.00 91.88           C  
ATOM    125  C   GLY A   8       9.991   4.382  82.399  1.00 91.88           C  
ATOM    126  O   GLY A   8      10.859   3.759  83.015  1.00 91.88           O  
ATOM    127  H   GLY A   8       9.208   1.564  81.503  1.00 91.88           H  
ATOM    128  HA3 GLY A   8       8.135   4.265  81.270  1.00 91.88           H  
ATOM    129  HA2 GLY A   8       9.522   3.572  80.474  1.00 91.88           H  
ATOM    130  N   PHE A   9       9.840   5.703  82.507  1.00 86.64           N  
ATOM    131  CA  PHE A   9      10.695   6.609  83.268  1.00 86.64           C  
ATOM    132  C   PHE A   9       9.924   7.269  84.418  1.00 86.64           C  
ATOM    133  O   PHE A   9       8.695   7.207  84.485  1.00 86.64           O  
ATOM    134  CB  PHE A   9      11.287   7.661  82.305  1.00 86.64           C  
ATOM    135  CG  PHE A   9      12.574   7.209  81.644  1.00 86.64           C  
ATOM    136  CD1 PHE A   9      13.783   7.349  82.350  1.00 86.64           C  
ATOM    137  CD2 PHE A   9      12.578   6.634  80.355  1.00 86.64           C  
ATOM    138  CE1 PHE A   9      14.986   6.893  81.789  1.00 86.64           C  
ATOM    139  CE2 PHE A   9      13.797   6.226  79.777  1.00 86.64           C  
ATOM    140  CZ  PHE A   9      15.000   6.355  80.494  1.00 86.64           C  
ATOM    141  H   PHE A   9       9.041   6.121  82.057  1.00 86.64           H  
ATOM    142  HA  PHE A   9      11.509   6.062  83.741  1.00 86.64           H  
ATOM    143  HB3 PHE A   9      11.517   8.586  82.836  1.00 86.64           H  
ATOM    144  HB2 PHE A   9      10.560   7.946  81.543  1.00 86.64           H  
ATOM    145  HD1 PHE A   9      13.793   7.787  83.336  1.00 86.64           H  
ATOM    146  HD2 PHE A   9      11.656   6.502  79.805  1.00 86.64           H  
ATOM    147  HE1 PHE A   9      15.899   6.943  82.359  1.00 86.64           H  
ATOM    148  HE2 PHE A   9      13.814   5.798  78.789  1.00 86.64           H  
ATOM    149  HZ  PHE A   9      15.938   6.038  80.064  1.00 86.64           H  
ATOM    150  N   PHE A  10      10.665   7.887  85.343  1.00 75.71           N  
ATOM    151  CA  PHE A  10      10.173   8.454  86.591  1.00 75.71           C  
ATOM    152  C   PHE A  10      11.056   9.642  87.000  1.00 75.71           C  
ATOM    153  O   PHE A  10      12.281   9.509  87.018  1.00 75.71           O  
ATOM    154  CB  PHE A  10      10.106   7.336  87.657  1.00 75.71           C  
ATOM    155  CG  PHE A  10       9.859   7.775  89.089  1.00 75.71           C  
ATOM    156  CD1 PHE A  10      10.948   8.083  89.932  1.00 75.71           C  
ATOM    157  CD2 PHE A  10       8.547   8.034  89.536  1.00 75.71           C  
ATOM    158  CE1 PHE A  10      10.720   8.598  91.199  1.00 75.71           C  
ATOM    159  CE2 PHE A  10       8.340   8.535  90.812  1.00 75.71           C  
ATOM    160  CZ  PHE A  10       9.423   8.824  91.635  1.00 75.71           C  
ATOM    161  H   PHE A  10      11.672   7.864  85.255  1.00 75.71           H  
ATOM    162  HA  PHE A  10       9.162   8.837  86.438  1.00 75.71           H  
ATOM    163  HB3 PHE A  10      11.034   6.761  87.641  1.00 75.71           H  
ATOM    164  HB2 PHE A  10       9.314   6.638  87.384  1.00 75.71           H  
ATOM    165  HD1 PHE A  10      11.963   7.934  89.590  1.00 75.71           H  
ATOM    166  HD2 PHE A  10       7.702   7.842  88.892  1.00 75.71           H  
ATOM    167  HE1 PHE A  10      11.555   8.835  91.841  1.00 75.71           H  
ATOM    168  HE2 PHE A  10       7.333   8.708  91.159  1.00 75.71           H  
ATOM    169  HZ  PHE A  10       9.261   9.230  92.622  1.00 75.71           H  
ATOM    170  N   SER A  11      10.407  10.765  87.344  1.00 64.04           N  
ATOM    171  CA  SER A  11      11.050  11.973  87.853  1.00 64.04           C  
ATOM    172  C   SER A  11      11.091  11.951  89.390  1.00 64.04           C  
ATOM    173  O   SER A  11      10.054  11.740  90.023  1.00 64.04           O  
ATOM    174  CB  SER A  11      10.303  13.207  87.296  1.00 64.04           C  
ATOM    175  OG  SER A  11       8.981  13.334  87.790  1.00 64.04           O  
ATOM    176  H   SER A  11       9.397  10.794  87.312  1.00 64.04           H  
ATOM    177  HA  SER A  11      12.074  12.019  87.476  1.00 64.04           H  
ATOM    178  HB3 SER A  11      10.269  13.170  86.206  1.00 64.04           H  
ATOM    179  HB2 SER A  11      10.848  14.116  87.555  1.00 64.04           H  
ATOM    180  HG  SER A  11       9.024  13.526  88.731  1.00 64.04           H  
ATOM    181  N   GLU A  12      12.281  12.216  89.956  1.00 53.76           N  
ATOM    182  CA  GLU A  12      12.462  12.434  91.390  1.00 53.76           C  
ATOM    183  C   GLU A  12      12.053  13.859  91.789  1.00 53.76           C  
ATOM    184  O   GLU A  12      12.889  14.763  91.810  1.00 53.76           O  
ATOM    185  CB  GLU A  12      13.904  12.105  91.835  1.00 53.76           C  
ATOM    186  CG  GLU A  12      14.158  10.591  91.997  1.00 53.76           C  
ATOM    187  CD  GLU A  12      15.478  10.218  92.696  1.00 53.76           C  
ATOM    188  OE1 GLU A  12      15.591   9.024  93.055  1.00 53.76           O  
ATOM    189  OE2 GLU A  12      16.353  11.098  92.864  1.00 53.76           O1-
ATOM    190  H   GLU A  12      13.094  12.369  89.378  1.00 53.76           H  
ATOM    191  HA  GLU A  12      11.802  11.755  91.935  1.00 53.76           H  
ATOM    192  HB3 GLU A  12      14.115  12.605  92.783  1.00 53.76           H  
ATOM    193  HB2 GLU A  12      14.614  12.514  91.114  1.00 53.76           H  
ATOM    194  HG3 GLU A  12      14.125  10.104  91.022  1.00 53.76           H  
ATOM    195  HG2 GLU A  12      13.347  10.158  92.584  1.00 53.76           H  
ATOM    196  N   SER A  13      10.771  13.997  92.149  1.00 51.17           N  
ATOM    197  CA  SER A  13      10.266  15.062  93.008  1.00 51.17           C  
ATOM    198  C   SER A  13      10.042  14.457  94.405  1.00 51.17           C  
ATOM    199  O   SER A  13       9.735  13.268  94.517  1.00 51.17           O  
ATOM    200  CB  SER A  13       8.995  15.673  92.375  1.00 51.17           C  
ATOM    201  OG  SER A  13       7.870  14.817  92.418  1.00 51.17           O  
ATOM    202  H   SER A  13      10.149  13.207  92.050  1.00 51.17           H  
ATOM    203  HA  SER A  13      11.009  15.857  93.093  1.00 51.17           H  
ATOM    204  HB3 SER A  13       9.183  15.953  91.338  1.00 51.17           H  
ATOM    205  HB2 SER A  13       8.730  16.591  92.899  1.00 51.17           H  
ATOM    206  HG  SER A  13       7.411  14.937  93.254  1.00 51.17           H  
ATOM    207  N   LEU A  14      10.203  15.288  95.448  1.00 47.96           N  
ATOM    208  CA  LEU A  14      10.101  14.893  96.861  1.00 47.96           C  
ATOM    209  C   LEU A  14       8.722  14.326  97.261  1.00 47.96           C  
ATOM    210  O   LEU A  14       8.650  13.524  98.191  1.00 47.96           O  
ATOM    211  CB  LEU A  14      10.467  16.108  97.745  1.00 47.96           C  
ATOM    212  CG  LEU A  14      11.948  16.548  97.652  1.00 47.96           C  
ATOM    213  CD1 LEU A  14      12.160  17.941  98.286  1.00 47.96           C  
ATOM    214  CD2 LEU A  14      12.907  15.483  98.230  1.00 47.96           C  
ATOM    215  H   LEU A  14      10.456  16.250  95.279  1.00 47.96           H  
ATOM    216  HA  LEU A  14      10.826  14.095  97.030  1.00 47.96           H  
ATOM    217  HB3 LEU A  14      10.235  15.895  98.790  1.00 47.96           H  
ATOM    218  HB2 LEU A  14       9.820  16.942  97.465  1.00 47.96           H  
ATOM    219  HG  LEU A  14      12.197  16.661  96.596  1.00 47.96           H  
ATOM    220 HD11 LEU A  14      12.854  17.926  99.126  1.00 47.96           H  
ATOM    221 HD12 LEU A  14      12.560  18.642  97.553  1.00 47.96           H  
ATOM    222 HD13 LEU A  14      11.228  18.367  98.659  1.00 47.96           H  
ATOM    223 HD21 LEU A  14      13.488  15.018  97.434  1.00 47.96           H  
ATOM    224 HD22 LEU A  14      13.620  15.893  98.945  1.00 47.96           H  
ATOM    225 HD23 LEU A  14      12.370  14.685  98.746  1.00 47.96           H  
ATOM    226  N   THR A  15       7.670  14.735  96.535  1.00 51.73           N  
ATOM    227  CA  THR A  15       6.282  14.312  96.711  1.00 51.73           C  
ATOM    228  C   THR A  15       5.962  12.924  96.101  1.00 51.73           C  
ATOM    229  O   THR A  15       4.970  12.323  96.514  1.00 51.73           O  
ATOM    230  CB  THR A  15       5.341  15.350  96.039  1.00 51.73           C  
ATOM    231  CG2 THR A  15       5.489  16.771  96.609  1.00 51.73           C  
ATOM    232  OG1 THR A  15       5.539  15.409  94.634  1.00 51.73           O  
ATOM    233  H   THR A  15       7.824  15.392  95.784  1.00 51.73           H  
ATOM    234  HA  THR A  15       6.059  14.272  97.779  1.00 51.73           H  
ATOM    235  HB  THR A  15       4.308  15.039  96.201  1.00 51.73           H  
ATOM    236 HG21 THR A  15       4.758  17.450  96.168  1.00 51.73           H  
ATOM    237 HG22 THR A  15       5.331  16.774  97.687  1.00 51.73           H  
ATOM    238 HG23 THR A  15       6.479  17.185  96.417  1.00 51.73           H  
ATOM    239  HG1 THR A  15       4.933  16.058  94.268  1.00 51.73           H  
ATOM    240  N   ASN A  16       6.780  12.440  95.147  1.00 68.73           N  
ATOM    241  CA  ASN A  16       6.544  11.215  94.367  1.00 68.73           C  
ATOM    242  C   ASN A  16       7.165   9.944  94.981  1.00 68.73           C  
ATOM    243  O   ASN A  16       7.217   8.935  94.279  1.00 68.73           O  
ATOM    244  CB  ASN A  16       7.048  11.449  92.915  1.00 68.73           C  
ATOM    245  CG  ASN A  16       6.043  12.100  91.959  1.00 68.73           C  
ATOM    246  ND2 ASN A  16       6.470  12.307  90.712  1.00 68.73           N  
ATOM    247  OD1 ASN A  16       4.900  12.380  92.311  1.00 68.73           O  
ATOM    248  H   ASN A  16       7.599  12.972  94.888  1.00 68.73           H  
ATOM    249  HA  ASN A  16       5.463  11.068  94.349  1.00 68.73           H  
ATOM    250  HB3 ASN A  16       7.256  10.502  92.431  1.00 68.73           H  
ATOM    251  HB2 ASN A  16       7.995  11.990  92.907  1.00 68.73           H  
ATOM    252 HD22 ASN A  16       5.854  12.723  90.030  1.00 68.73           H  
ATOM    253 HD21 ASN A  16       7.413  12.058  90.444  1.00 68.73           H  
ATOM    254  N   GLN A  17       7.583   9.952  96.259  1.00 79.06           N  
ATOM    255  CA  GLN A  17       8.106   8.748  96.923  1.00 79.06           C  
ATOM    256  C   GLN A  17       7.058   7.621  97.087  1.00 79.06           C  
ATOM    257  O   GLN A  17       7.431   6.451  97.019  1.00 79.06           O  
ATOM    258  CB  GLN A  17       8.812   9.133  98.239  1.00 79.06           C  
ATOM    259  CG  GLN A  17       9.490   7.943  98.957  1.00 79.06           C  
ATOM    260  CD  GLN A  17      10.462   8.364 100.062  1.00 79.06           C  
ATOM    261  NE2 GLN A  17      11.342   7.446 100.466  1.00 79.06           N  
ATOM    262  OE1 GLN A  17      10.419   9.487 100.560  1.00 79.06           O  
ATOM    263  H   GLN A  17       7.522  10.795  96.812  1.00 79.06           H  
ATOM    264  HA  GLN A  17       8.881   8.346  96.266  1.00 79.06           H  
ATOM    265  HB3 GLN A  17       8.107   9.621  98.915  1.00 79.06           H  
ATOM    266  HB2 GLN A  17       9.571   9.880  98.003  1.00 79.06           H  
ATOM    267  HG3 GLN A  17      10.045   7.350  98.227  1.00 79.06           H  
ATOM    268  HG2 GLN A  17       8.740   7.283  99.393  1.00 79.06           H  
ATOM    269 HE22 GLN A  17      12.000   7.668 101.199  1.00 79.06           H  
ATOM    270 HE21 GLN A  17      11.353   6.526 100.051  1.00 79.06           H  
ATOM    271  N   GLU A  18       5.769   7.984  97.227  1.00 84.90           N  
ATOM    272  CA  GLU A  18       4.638   7.049  97.217  1.00 84.90           C  
ATOM    273  C   GLU A  18       4.391   6.419  95.834  1.00 84.90           C  
ATOM    274  O   GLU A  18       4.094   5.228  95.768  1.00 84.90           O  
ATOM    275  CB  GLU A  18       3.361   7.757  97.709  1.00 84.90           C  
ATOM    276  CG  GLU A  18       3.452   8.265  99.166  1.00 84.90           C  
ATOM    277  CD  GLU A  18       2.169   8.915  99.716  1.00 84.90           C  
ATOM    278  OE1 GLU A  18       2.185   9.227 100.927  1.00 84.90           O  
ATOM    279  OE2 GLU A  18       1.197   9.099  98.948  1.00 84.90           O1-
ATOM    280  H   GLU A  18       5.533   8.964  97.280  1.00 84.90           H  
ATOM    281  HA  GLU A  18       4.866   6.238  97.912  1.00 84.90           H  
ATOM    282  HB3 GLU A  18       2.516   7.072  97.618  1.00 84.90           H  
ATOM    283  HB2 GLU A  18       3.141   8.598  97.048  1.00 84.90           H  
ATOM    284  HG3 GLU A  18       4.257   8.995  99.253  1.00 84.90           H  
ATOM    285  HG2 GLU A  18       3.720   7.432  99.818  1.00 84.90           H  
ATOM    286  N   VAL A  19       4.544   7.218  94.762  1.00 83.74           N  
ATOM    287  CA  VAL A  19       4.436   6.777  93.367  1.00 83.74           C  
ATOM    288  C   VAL A  19       5.600   5.849  92.963  1.00 83.74           C  
ATOM    289  O   VAL A  19       5.379   4.913  92.195  1.00 83.74           O  
ATOM    290  CB  VAL A  19       4.377   7.989  92.387  1.00 83.74           C  
ATOM    291  CG1 VAL A  19       4.436   7.624  90.886  1.00 83.74           C  
ATOM    292  CG2 VAL A  19       3.130   8.851  92.652  1.00 83.74           C  
ATOM    293  H   VAL A  19       4.793   8.187  94.901  1.00 83.74           H  
ATOM    294  HA  VAL A  19       3.509   6.209  93.267  1.00 83.74           H  
ATOM    295  HB  VAL A  19       5.239   8.627  92.584  1.00 83.74           H  
ATOM    296 HG11 VAL A  19       4.286   8.507  90.263  1.00 83.74           H  
ATOM    297 HG12 VAL A  19       5.400   7.204  90.598  1.00 83.74           H  
ATOM    298 HG13 VAL A  19       3.663   6.901  90.625  1.00 83.74           H  
ATOM    299 HG21 VAL A  19       3.097   9.714  91.986  1.00 83.74           H  
ATOM    300 HG22 VAL A  19       2.214   8.279  92.500  1.00 83.74           H  
ATOM    301 HG23 VAL A  19       3.115   9.237  93.672  1.00 83.74           H  
ATOM    302  N   LYS A  20       6.798   6.096  93.523  1.00 88.31           N  
ATOM    303  CA  LYS A  20       7.986   5.262  93.360  1.00 88.31           C  
ATOM    304  C   LYS A  20       7.793   3.866  93.975  1.00 88.31           C  
ATOM    305  O   LYS A  20       8.073   2.882  93.296  1.00 88.31           O  
ATOM    306  CB  LYS A  20       9.210   5.984  93.957  1.00 88.31           C  
ATOM    307  CG  LYS A  20      10.552   5.326  93.601  1.00 88.31           C  
ATOM    308  CD  LYS A  20      11.757   6.134  94.101  1.00 88.31           C  
ATOM    309  CE  LYS A  20      13.087   5.477  93.706  1.00 88.31           C  
ATOM    310  NZ  LYS A  20      14.251   6.224  94.215  1.00 88.31           N1+
ATOM    311  H   LYS A  20       6.900   6.900  94.128  1.00 88.31           H  
ATOM    312  HA  LYS A  20       8.152   5.139  92.287  1.00 88.31           H  
ATOM    313  HB3 LYS A  20       9.115   6.066  95.039  1.00 88.31           H  
ATOM    314  HB2 LYS A  20       9.227   7.007  93.587  1.00 88.31           H  
ATOM    315  HG3 LYS A  20      10.615   5.214  92.519  1.00 88.31           H  
ATOM    316  HG2 LYS A  20      10.597   4.318  94.018  1.00 88.31           H  
ATOM    317  HD3 LYS A  20      11.695   6.233  95.186  1.00 88.31           H  
ATOM    318  HD2 LYS A  20      11.708   7.146  93.696  1.00 88.31           H  
ATOM    319  HE3 LYS A  20      13.170   5.401  92.621  1.00 88.31           H  
ATOM    320  HE2 LYS A  20      13.118   4.461  94.099  1.00 88.31           H  
ATOM    321  HZ1 LYS A  20      14.194   6.302  95.220  1.00 88.31           H  
ATOM    322  HZ2 LYS A  20      15.097   5.730  93.968  1.00 88.31           H  
ATOM    323  HZ3 LYS A  20      14.283   7.150  93.807  1.00 88.31           H  
ATOM    324  N   LEU A  21       7.267   3.814  95.213  1.00 92.46           N  
ATOM    325  CA  LEU A  21       6.915   2.582  95.928  1.00 92.46           C  
ATOM    326  C   LEU A  21       5.808   1.778  95.227  1.00 92.46           C  
ATOM    327  O   LEU A  21       5.919   0.557  95.158  1.00 92.46           O  
ATOM    328  CB  LEU A  21       6.505   2.919  97.379  1.00 92.46           C  
ATOM    329  CG  LEU A  21       7.676   3.342  98.296  1.00 92.46           C  
ATOM    330  CD1 LEU A  21       7.160   4.042  99.572  1.00 92.46           C  
ATOM    331  CD2 LEU A  21       8.627   2.164  98.606  1.00 92.46           C  
ATOM    332  H   LEU A  21       7.067   4.676  95.701  1.00 92.46           H  
ATOM    333  HA  LEU A  21       7.800   1.948  95.949  1.00 92.46           H  
ATOM    334  HB3 LEU A  21       6.002   2.065  97.838  1.00 92.46           H  
ATOM    335  HB2 LEU A  21       5.759   3.714  97.347  1.00 92.46           H  
ATOM    336  HG  LEU A  21       8.264   4.083  97.754  1.00 92.46           H  
ATOM    337 HD11 LEU A  21       7.504   3.568 100.490  1.00 92.46           H  
ATOM    338 HD12 LEU A  21       7.496   5.078  99.603  1.00 92.46           H  
ATOM    339 HD13 LEU A  21       6.070   4.060  99.619  1.00 92.46           H  
ATOM    340 HD21 LEU A  21       9.634   2.380  98.247  1.00 92.46           H  
ATOM    341 HD22 LEU A  21       8.708   1.950  99.671  1.00 92.46           H  
ATOM    342 HD23 LEU A  21       8.306   1.238  98.126  1.00 92.46           H  
ATOM    343  N   ALA A  22       4.792   2.472  94.685  1.00 92.66           N  
ATOM    344  CA  ALA A  22       3.700   1.872  93.918  1.00 92.66           C  
ATOM    345  C   ALA A  22       4.172   1.236  92.597  1.00 92.66           C  
ATOM    346  O   ALA A  22       3.700   0.151  92.262  1.00 92.66           O  
ATOM    347  CB  ALA A  22       2.613   2.929  93.674  1.00 92.66           C  
ATOM    348  H   ALA A  22       4.756   3.476  94.804  1.00 92.66           H  
ATOM    349  HA  ALA A  22       3.266   1.081  94.533  1.00 92.66           H  
ATOM    350  HB1 ALA A  22       1.729   2.485  93.216  1.00 92.66           H  
ATOM    351  HB2 ALA A  22       2.292   3.384  94.611  1.00 92.66           H  
ATOM    352  HB3 ALA A  22       2.965   3.728  93.020  1.00 92.66           H  
ATOM    353  N   LYS A  23       5.123   1.890  91.904  1.00 92.52           N  
ATOM    354  CA  LYS A  23       5.785   1.360  90.710  1.00 92.52           C  
ATOM    355  C   LYS A  23       6.737   0.190  91.009  1.00 92.52           C  
ATOM    356  O   LYS A  23       6.778  -0.742  90.210  1.00 92.52           O  
ATOM    357  CB  LYS A  23       6.508   2.487  89.944  1.00 92.52           C  
ATOM    358  CG  LYS A  23       5.553   3.381  89.135  1.00 92.52           C  
ATOM    359  CD  LYS A  23       6.306   4.395  88.261  1.00 92.52           C  
ATOM    360  CE  LYS A  23       5.382   5.143  87.288  1.00 92.52           C  
ATOM    361  NZ  LYS A  23       6.140   6.038  86.394  1.00 92.52           N1+
ATOM    362  H   LYS A  23       5.452   2.787  92.237  1.00 92.52           H  
ATOM    363  HA  LYS A  23       5.003   0.967  90.057  1.00 92.52           H  
ATOM    364  HB3 LYS A  23       7.205   2.037  89.234  1.00 92.52           H  
ATOM    365  HB2 LYS A  23       7.119   3.085  90.623  1.00 92.52           H  
ATOM    366  HG3 LYS A  23       4.871   3.906  89.803  1.00 92.52           H  
ATOM    367  HG2 LYS A  23       4.927   2.755  88.500  1.00 92.52           H  
ATOM    368  HD3 LYS A  23       7.081   3.874  87.701  1.00 92.52           H  
ATOM    369  HD2 LYS A  23       6.822   5.108  88.907  1.00 92.52           H  
ATOM    370  HE3 LYS A  23       4.643   5.727  87.838  1.00 92.52           H  
ATOM    371  HE2 LYS A  23       4.833   4.430  86.671  1.00 92.52           H  
ATOM    372  HZ1 LYS A  23       6.805   5.501  85.856  1.00 92.52           H  
ATOM    373  HZ2 LYS A  23       5.502   6.502  85.763  1.00 92.52           H  
ATOM    374  HZ3 LYS A  23       6.632   6.730  86.940  1.00 92.52           H  
ATOM    375  N   GLN A  24       7.453   0.229  92.149  1.00 95.35           N  
ATOM    376  CA  GLN A  24       8.307  -0.864  92.628  1.00 95.35           C  
ATOM    377  C   GLN A  24       7.520  -2.156  92.897  1.00 95.35           C  
ATOM    378  O   GLN A  24       7.911  -3.203  92.387  1.00 95.35           O  
ATOM    379  CB  GLN A  24       9.113  -0.429  93.873  1.00 95.35           C  
ATOM    380  CG  GLN A  24      10.306   0.487  93.543  1.00 95.35           C  
ATOM    381  CD  GLN A  24      10.981   1.089  94.778  1.00 95.35           C  
ATOM    382  NE2 GLN A  24      12.298   1.286  94.713  1.00 95.35           N  
ATOM    383  OE1 GLN A  24      10.330   1.411  95.768  1.00 95.35           O  
ATOM    384  H   GLN A  24       7.386   1.039  92.752  1.00 95.35           H  
ATOM    385  HA  GLN A  24       9.017  -1.086  91.829  1.00 95.35           H  
ATOM    386  HB3 GLN A  24       9.498  -1.309  94.393  1.00 95.35           H  
ATOM    387  HB2 GLN A  24       8.442   0.060  94.577  1.00 95.35           H  
ATOM    388  HG3 GLN A  24       9.978   1.317  92.924  1.00 95.35           H  
ATOM    389  HG2 GLN A  24      11.040  -0.061  92.954  1.00 95.35           H  
ATOM    390 HE22 GLN A  24      12.790   1.696  95.493  1.00 95.35           H  
ATOM    391 HE21 GLN A  24      12.815   1.002  93.888  1.00 95.35           H  
ATOM    392  N   GLU A  25       6.408  -2.039  93.643  1.00 97.31           N  
ATOM    393  CA  GLU A  25       5.469  -3.123  93.947  1.00 97.31           C  
ATOM    394  C   GLU A  25       4.770  -3.700  92.704  1.00 97.31           C  
ATOM    395  O   GLU A  25       4.623  -4.920  92.619  1.00 97.31           O  
ATOM    396  CB  GLU A  25       4.427  -2.624  94.968  1.00 97.31           C  
ATOM    397  CG  GLU A  25       5.015  -2.369  96.375  1.00 97.31           C  
ATOM    398  CD  GLU A  25       4.062  -1.698  97.380  1.00 97.31           C  
ATOM    399  OE1 GLU A  25       4.539  -1.447  98.509  1.00 97.31           O  
ATOM    400  OE2 GLU A  25       2.887  -1.439  97.033  1.00 97.31           O1-
ATOM    401  H   GLU A  25       6.170  -1.135  94.030  1.00 97.31           H  
ATOM    402  HA  GLU A  25       6.037  -3.935  94.404  1.00 97.31           H  
ATOM    403  HB3 GLU A  25       3.607  -3.340  95.046  1.00 97.31           H  
ATOM    404  HB2 GLU A  25       3.985  -1.701  94.587  1.00 97.31           H  
ATOM    405  HG3 GLU A  25       5.914  -1.757  96.303  1.00 97.31           H  
ATOM    406  HG2 GLU A  25       5.338  -3.321  96.799  1.00 97.31           H  
ATOM    407  N   ALA A  26       4.380  -2.824  91.761  1.00 97.19           N  
ATOM    408  CA  ALA A  26       3.752  -3.198  90.494  1.00 97.19           C  
ATOM    409  C   ALA A  26       4.686  -4.010  89.585  1.00 97.19           C  
ATOM    410  O   ALA A  26       4.277  -5.067  89.113  1.00 97.19           O  
ATOM    411  CB  ALA A  26       3.227  -1.945  89.777  1.00 97.19           C  
ATOM    412  H   ALA A  26       4.516  -1.834  91.916  1.00 97.19           H  
ATOM    413  HA  ALA A  26       2.891  -3.828  90.727  1.00 97.19           H  
ATOM    414  HB1 ALA A  26       2.794  -2.194  88.808  1.00 97.19           H  
ATOM    415  HB2 ALA A  26       2.448  -1.459  90.364  1.00 97.19           H  
ATOM    416  HB3 ALA A  26       4.020  -1.217  89.611  1.00 97.19           H  
ATOM    417  N   LEU A  27       5.931  -3.537  89.399  1.00 98.33           N  
ATOM    418  CA  LEU A  27       6.959  -4.220  88.608  1.00 98.33           C  
ATOM    419  C   LEU A  27       7.442  -5.535  89.251  1.00 98.33           C  
ATOM    420  O   LEU A  27       7.734  -6.469  88.507  1.00 98.33           O  
ATOM    421  CB  LEU A  27       8.146  -3.268  88.346  1.00 98.33           C  
ATOM    422  CG  LEU A  27       7.826  -2.049  87.453  1.00 98.33           C  
ATOM    423  CD1 LEU A  27       8.955  -1.007  87.514  1.00 98.33           C  
ATOM    424  CD2 LEU A  27       7.509  -2.431  85.997  1.00 98.33           C  
ATOM    425  H   LEU A  27       6.204  -2.662  89.829  1.00 98.33           H  
ATOM    426  HA  LEU A  27       6.510  -4.488  87.651  1.00 98.33           H  
ATOM    427  HB3 LEU A  27       8.962  -3.815  87.876  1.00 98.33           H  
ATOM    428  HB2 LEU A  27       8.530  -2.926  89.309  1.00 98.33           H  
ATOM    429  HG  LEU A  27       6.937  -1.566  87.848  1.00 98.33           H  
ATOM    430 HD11 LEU A  27       8.572  -0.044  87.852  1.00 98.33           H  
ATOM    431 HD12 LEU A  27       9.752  -1.298  88.198  1.00 98.33           H  
ATOM    432 HD13 LEU A  27       9.414  -0.858  86.538  1.00 98.33           H  
ATOM    433 HD21 LEU A  27       7.455  -1.548  85.359  1.00 98.33           H  
ATOM    434 HD22 LEU A  27       8.275  -3.084  85.583  1.00 98.33           H  
ATOM    435 HD23 LEU A  27       6.547  -2.936  85.919  1.00 98.33           H  
ATOM    436  N   ASN A  28       7.480  -5.608  90.596  1.00 98.52           N  
ATOM    437  CA  ASN A  28       7.815  -6.814  91.364  1.00 98.52           C  
ATOM    438  C   ASN A  28       6.794  -7.950  91.148  1.00 98.52           C  
ATOM    439  O   ASN A  28       7.203  -9.096  90.961  1.00 98.52           O  
ATOM    440  CB  ASN A  28       7.918  -6.469  92.870  1.00 98.52           C  
ATOM    441  CG  ASN A  28       8.652  -7.526  93.702  1.00 98.52           C  
ATOM    442  ND2 ASN A  28       7.916  -8.490  94.261  1.00 98.52           N  
ATOM    443  OD1 ASN A  28       9.869  -7.464  93.855  1.00 98.52           O  
ATOM    444  H   ASN A  28       7.244  -4.788  91.140  1.00 98.52           H  
ATOM    445  HA  ASN A  28       8.779  -7.198  91.024  1.00 98.52           H  
ATOM    446  HB3 ASN A  28       6.939  -6.258  93.302  1.00 98.52           H  
ATOM    447  HB2 ASN A  28       8.498  -5.556  92.989  1.00 98.52           H  
ATOM    448 HD22 ASN A  28       8.361  -9.201  94.822  1.00 98.52           H  
ATOM    449 HD21 ASN A  28       6.917  -8.523  94.121  1.00 98.52           H  
ATOM    450  N   GLY A  29       5.494  -7.609  91.176  1.00 98.78           N  
ATOM    451  CA  GLY A  29       4.404  -8.568  91.012  1.00 98.78           C  
ATOM    452  C   GLY A  29       4.265  -9.008  89.548  1.00 98.78           C  
ATOM    453  O   GLY A  29       4.022 -10.185  89.295  1.00 98.78           O  
ATOM    454  H   GLY A  29       5.237  -6.646  91.345  1.00 98.78           H  
ATOM    455  HA3 GLY A  29       3.473  -8.101  91.331  1.00 98.78           H  
ATOM    456  HA2 GLY A  29       4.563  -9.438  91.653  1.00 98.78           H  
ATOM    457  N   ILE A  30       4.444  -8.078  88.593  1.00 98.92           N  
ATOM    458  CA  ILE A  30       4.311  -8.336  87.158  1.00 98.92           C  
ATOM    459  C   ILE A  30       5.474  -9.168  86.579  1.00 98.92           C  
ATOM    460  O   ILE A  30       5.209 -10.043  85.755  1.00 98.92           O  
ATOM    461  CB  ILE A  30       4.124  -7.017  86.351  1.00 98.92           C  
ATOM    462  CG1 ILE A  30       2.757  -6.369  86.684  1.00 98.92           C  
ATOM    463  CG2 ILE A  30       4.262  -7.180  84.823  1.00 98.92           C  
ATOM    464  CD1 ILE A  30       2.635  -4.895  86.265  1.00 98.92           C  
ATOM    465  H   ILE A  30       4.639  -7.121  88.858  1.00 98.92           H  
ATOM    466  HA  ILE A  30       3.404  -8.929  87.020  1.00 98.92           H  
ATOM    467  HB  ILE A  30       4.902  -6.322  86.672  1.00 98.92           H  
ATOM    468 HG13 ILE A  30       2.553  -6.431  87.752  1.00 98.92           H  
ATOM    469 HG12 ILE A  30       1.962  -6.945  86.217  1.00 98.92           H  
ATOM    470 HG21 ILE A  30       3.938  -6.283  84.309  1.00 98.92           H  
ATOM    471 HG22 ILE A  30       5.292  -7.363  84.518  1.00 98.92           H  
ATOM    472 HG23 ILE A  30       3.649  -8.001  84.453  1.00 98.92           H  
ATOM    473 HD11 ILE A  30       1.885  -4.381  86.866  1.00 98.92           H  
ATOM    474 HD12 ILE A  30       3.576  -4.360  86.392  1.00 98.92           H  
ATOM    475 HD13 ILE A  30       2.335  -4.805  85.222  1.00 98.92           H  
ATOM    476  N   VAL A  31       6.719  -8.926  87.035  1.00 98.93           N  
ATOM    477  CA  VAL A  31       7.887  -9.713  86.622  1.00 98.93           C  
ATOM    478  C   VAL A  31       7.884 -11.137  87.223  1.00 98.93           C  
ATOM    479  O   VAL A  31       8.409 -12.050  86.587  1.00 98.93           O  
ATOM    480  CB  VAL A  31       9.236  -9.003  86.951  1.00 98.93           C  
ATOM    481  CG1 VAL A  31       9.717  -9.113  88.415  1.00 98.93           C  
ATOM    482  CG2 VAL A  31      10.361  -9.469  86.016  1.00 98.93           C  
ATOM    483  H   VAL A  31       6.884  -8.187  87.707  1.00 98.93           H  
ATOM    484  HA  VAL A  31       7.827  -9.826  85.537  1.00 98.93           H  
ATOM    485  HB  VAL A  31       9.096  -7.942  86.749  1.00 98.93           H  
ATOM    486 HG11 VAL A  31      10.625  -8.531  88.569  1.00 98.93           H  
ATOM    487 HG12 VAL A  31       8.968  -8.736  89.105  1.00 98.93           H  
ATOM    488 HG13 VAL A  31       9.956 -10.136  88.704  1.00 98.93           H  
ATOM    489 HG21 VAL A  31      11.252  -8.864  86.162  1.00 98.93           H  
ATOM    490 HG22 VAL A  31      10.631 -10.505  86.209  1.00 98.93           H  
ATOM    491 HG23 VAL A  31      10.078  -9.377  84.967  1.00 98.93           H  
ATOM    492  N   GLN A  32       7.260 -11.302  88.405  1.00 98.83           N  
ATOM    493  CA  GLN A  32       7.046 -12.592  89.055  1.00 98.83           C  
ATOM    494  C   GLN A  32       6.020 -13.451  88.306  1.00 98.83           C  
ATOM    495  O   GLN A  32       6.320 -14.608  88.020  1.00 98.83           O  
ATOM    496  CB  GLN A  32       6.702 -12.379  90.541  1.00 98.83           C  
ATOM    497  CG  GLN A  32       6.534 -13.684  91.346  1.00 98.83           C  
ATOM    498  CD  GLN A  32       6.421 -13.436  92.852  1.00 98.83           C  
ATOM    499  NE2 GLN A  32       6.900 -14.386  93.658  1.00 98.83           N  
ATOM    500  OE1 GLN A  32       5.891 -12.417  93.290  1.00 98.83           O  
ATOM    501  H   GLN A  32       6.864 -10.498  88.872  1.00 98.83           H  
ATOM    502  HA  GLN A  32       7.984 -13.140  89.015  1.00 98.83           H  
ATOM    503  HB3 GLN A  32       5.801 -11.771  90.631  1.00 98.83           H  
ATOM    504  HB2 GLN A  32       7.504 -11.794  90.991  1.00 98.83           H  
ATOM    505  HG3 GLN A  32       7.387 -14.338  91.157  1.00 98.83           H  
ATOM    506  HG2 GLN A  32       5.645 -14.225  91.021  1.00 98.83           H  
ATOM    507 HE22 GLN A  32       6.840 -14.272  94.659  1.00 98.83           H  
ATOM    508 HE21 GLN A  32       7.317 -15.222  93.276  1.00 98.83           H  
ATOM    509  N   LEU A  33       4.872 -12.851  87.944  1.00 98.90           N  
ATOM    510  CA  LEU A  33       3.843 -13.457  87.093  1.00 98.90           C  
ATOM    511  C   LEU A  33       4.377 -13.846  85.704  1.00 98.90           C  
ATOM    512  O   LEU A  33       4.027 -14.919  85.214  1.00 98.90           O  
ATOM    513  CB  LEU A  33       2.651 -12.484  86.951  1.00 98.90           C  
ATOM    514  CG  LEU A  33       1.761 -12.376  88.208  1.00 98.90           C  
ATOM    515  CD1 LEU A  33       0.837 -11.140  88.132  1.00 98.90           C  
ATOM    516  CD2 LEU A  33       0.986 -13.682  88.485  1.00 98.90           C  
ATOM    517  H   LEU A  33       4.702 -11.895  88.230  1.00 98.90           H  
ATOM    518  HA  LEU A  33       3.510 -14.375  87.580  1.00 98.90           H  
ATOM    519  HB3 LEU A  33       2.019 -12.782  86.113  1.00 98.90           H  
ATOM    520  HB2 LEU A  33       3.040 -11.500  86.686  1.00 98.90           H  
ATOM    521  HG  LEU A  33       2.419 -12.214  89.062  1.00 98.90           H  
ATOM    522 HD11 LEU A  33       0.961 -10.513  89.015  1.00 98.90           H  
ATOM    523 HD12 LEU A  33       1.056 -10.513  87.267  1.00 98.90           H  
ATOM    524 HD13 LEU A  33      -0.219 -11.403  88.066  1.00 98.90           H  
ATOM    525 HD21 LEU A  33      -0.081 -13.520  88.634  1.00 98.90           H  
ATOM    526 HD22 LEU A  33       1.088 -14.400  87.670  1.00 98.90           H  
ATOM    527 HD23 LEU A  33       1.362 -14.166  89.387  1.00 98.90           H  
ATOM    528  N   GLY A  34       5.230 -12.988  85.119  1.00 98.92           N  
ATOM    529  CA  GLY A  34       5.868 -13.201  83.823  1.00 98.92           C  
ATOM    530  C   GLY A  34       6.895 -14.341  83.868  1.00 98.92           C  
ATOM    531  O   GLY A  34       6.980 -15.103  82.908  1.00 98.92           O  
ATOM    532  H   GLY A  34       5.445 -12.118  85.589  1.00 98.92           H  
ATOM    533  HA3 GLY A  34       6.377 -12.281  83.536  1.00 98.92           H  
ATOM    534  HA2 GLY A  34       5.112 -13.405  83.063  1.00 98.92           H  
ATOM    535  N   TYR A  35       7.644 -14.487  84.977  1.00 98.88           N  
ATOM    536  CA  TYR A  35       8.609 -15.571  85.175  1.00 98.88           C  
ATOM    537  C   TYR A  35       7.930 -16.930  85.420  1.00 98.88           C  
ATOM    538  O   TYR A  35       8.417 -17.932  84.902  1.00 98.88           O  
ATOM    539  CB  TYR A  35       9.587 -15.217  86.312  1.00 98.88           C  
ATOM    540  CG  TYR A  35      10.745 -16.191  86.475  1.00 98.88           C  
ATOM    541  CD1 TYR A  35      10.675 -17.236  87.420  1.00 98.88           C  
ATOM    542  CD2 TYR A  35      11.898 -16.056  85.672  1.00 98.88           C  
ATOM    543  CE1 TYR A  35      11.754 -18.129  87.569  1.00 98.88           C  
ATOM    544  CE2 TYR A  35      12.981 -16.941  85.827  1.00 98.88           C  
ATOM    545  CZ  TYR A  35      12.911 -17.977  86.778  1.00 98.88           C  
ATOM    546  OH  TYR A  35      13.958 -18.839  86.929  1.00 98.88           O  
ATOM    547  H   TYR A  35       7.548 -13.826  85.737  1.00 98.88           H  
ATOM    548  HA  TYR A  35       9.197 -15.657  84.259  1.00 98.88           H  
ATOM    549  HB3 TYR A  35       9.051 -15.133  87.259  1.00 98.88           H  
ATOM    550  HB2 TYR A  35      10.013 -14.232  86.129  1.00 98.88           H  
ATOM    551  HD1 TYR A  35       9.794 -17.355  88.034  1.00 98.88           H  
ATOM    552  HD2 TYR A  35      11.958 -15.273  84.934  1.00 98.88           H  
ATOM    553  HE1 TYR A  35      11.695 -18.927  88.295  1.00 98.88           H  
ATOM    554  HE2 TYR A  35      13.859 -16.824  85.210  1.00 98.88           H  
ATOM    555  HH  TYR A  35      14.717 -18.610  86.388  1.00 98.88           H  
ATOM    556  N   ASN A  36       6.811 -16.941  86.169  1.00 98.79           N  
ATOM    557  CA  ASN A  36       5.989 -18.136  86.406  1.00 98.79           C  
ATOM    558  C   ASN A  36       5.273 -18.621  85.133  1.00 98.79           C  
ATOM    559  O   ASN A  36       5.056 -19.824  84.999  1.00 98.79           O  
ATOM    560  CB  ASN A  36       4.965 -17.881  87.539  1.00 98.79           C  
ATOM    561  CG  ASN A  36       5.566 -17.612  88.927  1.00 98.79           C  
ATOM    562  ND2 ASN A  36       6.642 -18.312  89.299  1.00 98.79           N  
ATOM    563  OD1 ASN A  36       5.043 -16.789  89.673  1.00 98.79           O  
ATOM    564  H   ASN A  36       6.479 -16.079  86.582  1.00 98.79           H  
ATOM    565  HA  ASN A  36       6.669 -18.930  86.716  1.00 98.79           H  
ATOM    566  HB3 ASN A  36       4.315 -18.750  87.647  1.00 98.79           H  
ATOM    567  HB2 ASN A  36       4.314 -17.046  87.271  1.00 98.79           H  
ATOM    568 HD22 ASN A  36       7.046 -18.162  90.211  1.00 98.79           H  
ATOM    569 HD21 ASN A  36       7.055 -19.001  88.684  1.00 98.79           H  
ATOM    570  N   HIS A  37       4.959 -17.694  84.212  1.00 98.86           N  
ATOM    571  CA  HIS A  37       4.444 -17.992  82.877  1.00 98.86           C  
ATOM    572  C   HIS A  37       5.533 -18.604  81.973  1.00 98.86           C  
ATOM    573  O   HIS A  37       5.249 -19.574  81.276  1.00 98.86           O  
ATOM    574  CB  HIS A  37       3.827 -16.707  82.292  1.00 98.86           C  
ATOM    575  CG  HIS A  37       2.988 -16.889  81.053  1.00 98.86           C  
ATOM    576  CD2 HIS A  37       1.632 -17.076  80.893  1.00 98.86           C  
ATOM    577  ND1 HIS A  37       3.508 -16.824  79.772  1.00 98.86           N  
ATOM    578  CE1 HIS A  37       2.486 -16.969  78.926  1.00 98.86           C  
ATOM    579  NE2 HIS A  37       1.317 -17.129  79.535  1.00 98.86           N  
ATOM    580  H   HIS A  37       5.142 -16.719  84.409  1.00 98.86           H  
ATOM    581  HA  HIS A  37       3.643 -18.726  82.989  1.00 98.86           H  
ATOM    582  HB3 HIS A  37       4.604 -15.972  82.079  1.00 98.86           H  
ATOM    583  HB2 HIS A  37       3.181 -16.247  83.040  1.00 98.86           H  
ATOM    584  HD2 HIS A  37       0.861 -17.160  81.646  1.00 98.86           H  
ATOM    585  HD1 HIS A  37       4.479 -16.688  79.524  1.00 98.86           H  
ATOM    586  HE1 HIS A  37       2.599 -16.959  77.853  1.00 98.86           H  
ATOM    587  N   LEU A  38       6.765 -18.069  82.051  1.00 98.78           N  
ATOM    588  CA  LEU A  38       7.958 -18.514  81.318  1.00 98.78           C  
ATOM    589  C   LEU A  38       8.426 -19.947  81.662  1.00 98.78           C  
ATOM    590  O   LEU A  38       9.146 -20.538  80.858  1.00 98.78           O  
ATOM    591  CB  LEU A  38       9.066 -17.460  81.548  1.00 98.78           C  
ATOM    592  CG  LEU A  38      10.348 -17.557  80.688  1.00 98.78           C  
ATOM    593  CD1 LEU A  38      10.064 -17.522  79.174  1.00 98.78           C  
ATOM    594  CD2 LEU A  38      11.345 -16.459  81.112  1.00 98.78           C  
ATOM    595  H   LEU A  38       6.906 -17.270  82.654  1.00 98.78           H  
ATOM    596  HA  LEU A  38       7.692 -18.518  80.260  1.00 98.78           H  
ATOM    597  HB3 LEU A  38       9.356 -17.484  82.597  1.00 98.78           H  
ATOM    598  HB2 LEU A  38       8.635 -16.473  81.399  1.00 98.78           H  
ATOM    599  HG  LEU A  38      10.833 -18.510  80.895  1.00 98.78           H  
ATOM    600 HD11 LEU A  38      10.863 -17.041  78.610  1.00 98.78           H  
ATOM    601 HD12 LEU A  38       9.953 -18.532  78.780  1.00 98.78           H  
ATOM    602 HD13 LEU A  38       9.148 -16.986  78.944  1.00 98.78           H  
ATOM    603 HD21 LEU A  38      12.308 -16.888  81.382  1.00 98.78           H  
ATOM    604 HD22 LEU A  38      11.526 -15.732  80.320  1.00 98.78           H  
ATOM    605 HD23 LEU A  38      10.998 -15.897  81.979  1.00 98.78           H  
ATOM    606  N   GLN A  39       7.987 -20.497  82.813  1.00 98.33           N  
ATOM    607  CA  GLN A  39       8.203 -21.895  83.215  1.00 98.33           C  
ATOM    608  C   GLN A  39       7.553 -22.924  82.273  1.00 98.33           C  
ATOM    609  O   GLN A  39       8.055 -24.045  82.186  1.00 98.33           O  
ATOM    610  CB  GLN A  39       7.684 -22.131  84.653  1.00 98.33           C  
ATOM    611  CG  GLN A  39       8.488 -21.405  85.750  1.00 98.33           C  
ATOM    612  CD  GLN A  39       7.944 -21.548  87.175  1.00 98.33           C  
ATOM    613  NE2 GLN A  39       7.106 -22.551  87.443  1.00 98.33           N  
ATOM    614  OE1 GLN A  39       8.287 -20.742  88.038  1.00 98.33           O  
ATOM    615  H   GLN A  39       7.411 -19.943  83.430  1.00 98.33           H  
ATOM    616  HA  GLN A  39       9.274 -22.090  83.202  1.00 98.33           H  
ATOM    617  HB3 GLN A  39       7.703 -23.202  84.867  1.00 98.33           H  
ATOM    618  HB2 GLN A  39       6.636 -21.837  84.708  1.00 98.33           H  
ATOM    619  HG3 GLN A  39       8.510 -20.341  85.533  1.00 98.33           H  
ATOM    620  HG2 GLN A  39       9.520 -21.757  85.748  1.00 98.33           H  
ATOM    621 HE22 GLN A  39       6.736 -22.666  88.376  1.00 98.33           H  
ATOM    622 HE21 GLN A  39       6.819 -23.192  86.716  1.00 98.33           H  
ATOM    623  N   HIS A  40       6.437 -22.538  81.632  1.00 98.43           N  
ATOM    624  CA  HIS A  40       5.542 -23.434  80.894  1.00 98.43           C  
ATOM    625  C   HIS A  40       5.188 -22.908  79.491  1.00 98.43           C  
ATOM    626  O   HIS A  40       4.437 -23.582  78.788  1.00 98.43           O  
ATOM    627  CB  HIS A  40       4.270 -23.661  81.744  1.00 98.43           C  
ATOM    628  CG  HIS A  40       4.531 -24.110  83.164  1.00 98.43           C  
ATOM    629  CD2 HIS A  40       4.251 -23.518  84.377  1.00 98.43           C  
ATOM    630  ND1 HIS A  40       5.205 -25.281  83.470  1.00 98.43           N  
ATOM    631  CE1 HIS A  40       5.313 -25.338  84.800  1.00 98.43           C  
ATOM    632  NE2 HIS A  40       4.761 -24.300  85.416  1.00 98.43           N  
ATOM    633  H   HIS A  40       6.106 -21.591  81.754  1.00 98.43           H  
ATOM    634  HA  HIS A  40       6.028 -24.398  80.739  1.00 98.43           H  
ATOM    635  HB3 HIS A  40       3.629 -24.406  81.269  1.00 98.43           H  
ATOM    636  HB2 HIS A  40       3.685 -22.741  81.787  1.00 98.43           H  
ATOM    637  HD2 HIS A  40       3.751 -22.582  84.579  1.00 98.43           H  
ATOM    638  HD1 HIS A  40       5.571 -25.952  82.810  1.00 98.43           H  
ATOM    639  HE1 HIS A  40       5.806 -26.145  85.322  1.00 98.43           H  
ATOM    640  N   HIS A  41       5.714 -21.731  79.109  1.00 98.86           N  
ATOM    641  CA  HIS A  41       5.449 -21.066  77.833  1.00 98.86           C  
ATOM    642  C   HIS A  41       6.754 -20.549  77.217  1.00 98.86           C  
ATOM    643  O   HIS A  41       7.742 -20.342  77.925  1.00 98.86           O  
ATOM    644  CB  HIS A  41       4.456 -19.900  78.036  1.00 98.86           C  
ATOM    645  CG  HIS A  41       3.095 -20.300  78.550  1.00 98.86           C  
ATOM    646  CD2 HIS A  41       1.916 -20.579  77.896  1.00 98.86           C  
ATOM    647  ND1 HIS A  41       2.810 -20.423  79.899  1.00 98.86           N  
ATOM    648  CE1 HIS A  41       1.527 -20.774  80.002  1.00 98.86           C  
ATOM    649  NE2 HIS A  41       0.920 -20.888  78.827  1.00 98.86           N  
ATOM    650  H   HIS A  41       6.344 -21.243  79.730  1.00 98.86           H  
ATOM    651  HA  HIS A  41       5.016 -21.773  77.123  1.00 98.86           H  
ATOM    652  HB3 HIS A  41       4.298 -19.377  77.094  1.00 98.86           H  
ATOM    653  HB2 HIS A  41       4.882 -19.158  78.711  1.00 98.86           H  
ATOM    654  HD2 HIS A  41       1.710 -20.585  76.836  1.00 98.86           H  
ATOM    655  HD1 HIS A  41       3.460 -20.270  80.658  1.00 98.86           H  
ATOM    656  HE1 HIS A  41       1.031 -20.942  80.947  1.00 98.86           H  
ATOM    657  N   THR A  42       6.705 -20.317  75.896  1.00 98.89           N  
ATOM    658  CA  THR A  42       7.791 -19.731  75.111  1.00 98.89           C  
ATOM    659  C   THR A  42       8.013 -18.239  75.441  1.00 98.89           C  
ATOM    660  O   THR A  42       7.152 -17.599  76.050  1.00 98.89           O  
ATOM    661  CB  THR A  42       7.515 -19.855  73.584  1.00 98.89           C  
ATOM    662  CG2 THR A  42       7.210 -21.290  73.127  1.00 98.89           C  
ATOM    663  OG1 THR A  42       6.488 -18.988  73.134  1.00 98.89           O  
ATOM    664  H   THR A  42       5.842 -20.490  75.396  1.00 98.89           H  
ATOM    665  HA  THR A  42       8.701 -20.279  75.355  1.00 98.89           H  
ATOM    666  HB  THR A  42       8.417 -19.546  73.054  1.00 98.89           H  
ATOM    667 HG21 THR A  42       7.099 -21.339  72.043  1.00 98.89           H  
ATOM    668 HG22 THR A  42       8.020 -21.965  73.405  1.00 98.89           H  
ATOM    669 HG23 THR A  42       6.290 -21.674  73.568  1.00 98.89           H  
ATOM    670  HG1 THR A  42       5.644 -19.335  73.445  1.00 98.89           H  
ATOM    671  N   ALA A  43       9.172 -17.717  75.005  1.00 98.95           N  
ATOM    672  CA  ALA A  43       9.569 -16.317  75.144  1.00 98.95           C  
ATOM    673  C   ALA A  43       8.584 -15.334  74.487  1.00 98.95           C  
ATOM    674  O   ALA A  43       8.283 -14.313  75.099  1.00 98.95           O  
ATOM    675  CB  ALA A  43      10.989 -16.131  74.585  1.00 98.95           C  
ATOM    676  H   ALA A  43       9.835 -18.321  74.535  1.00 98.95           H  
ATOM    677  HA  ALA A  43       9.599 -16.093  76.212  1.00 98.95           H  
ATOM    678  HB1 ALA A  43      11.305 -15.090  74.647  1.00 98.95           H  
ATOM    679  HB2 ALA A  43      11.713 -16.723  75.146  1.00 98.95           H  
ATOM    680  HB3 ALA A  43      11.055 -16.434  73.539  1.00 98.95           H  
ATOM    681  N   ALA A  44       8.076 -15.676  73.287  1.00 98.96           N  
ATOM    682  CA  ALA A  44       7.105 -14.886  72.523  1.00 98.96           C  
ATOM    683  C   ALA A  44       5.739 -14.746  73.215  1.00 98.96           C  
ATOM    684  O   ALA A  44       5.198 -13.642  73.252  1.00 98.96           O  
ATOM    685  CB  ALA A  44       6.947 -15.492  71.123  1.00 98.96           C  
ATOM    686  H   ALA A  44       8.362 -16.548  72.865  1.00 98.96           H  
ATOM    687  HA  ALA A  44       7.517 -13.884  72.399  1.00 98.96           H  
ATOM    688  HB1 ALA A  44       6.249 -14.916  70.515  1.00 98.96           H  
ATOM    689  HB2 ALA A  44       7.902 -15.500  70.599  1.00 98.96           H  
ATOM    690  HB3 ALA A  44       6.585 -16.520  71.166  1.00 98.96           H  
ATOM    691  N   GLU A  45       5.233 -15.854  73.783  1.00 98.94           N  
ATOM    692  CA  GLU A  45       4.006 -15.896  74.584  1.00 98.94           C  
ATOM    693  C   GLU A  45       4.134 -15.121  75.908  1.00 98.94           C  
ATOM    694  O   GLU A  45       3.170 -14.483  76.329  1.00 98.94           O  
ATOM    695  CB  GLU A  45       3.633 -17.365  74.864  1.00 98.94           C  
ATOM    696  CG  GLU A  45       3.203 -18.151  73.608  1.00 98.94           C  
ATOM    697  CD  GLU A  45       2.998 -19.651  73.870  1.00 98.94           C  
ATOM    698  OE1 GLU A  45       1.927 -20.162  73.479  1.00 98.94           O  
ATOM    699  OE2 GLU A  45       3.925 -20.277  74.432  1.00 98.94           O1-
ATOM    700  H   GLU A  45       5.739 -16.726  73.702  1.00 98.94           H  
ATOM    701  HA  GLU A  45       3.202 -15.434  74.008  1.00 98.94           H  
ATOM    702  HB3 GLU A  45       2.828 -17.414  75.597  1.00 98.94           H  
ATOM    703  HB2 GLU A  45       4.492 -17.850  75.330  1.00 98.94           H  
ATOM    704  HG3 GLU A  45       3.947 -18.048  72.818  1.00 98.94           H  
ATOM    705  HG2 GLU A  45       2.285 -17.713  73.210  1.00 98.94           H  
ATOM    706  N   THR A  46       5.324 -15.191  76.528  1.00 98.98           N  
ATOM    707  CA  THR A  46       5.639 -14.558  77.804  1.00 98.98           C  
ATOM    708  C   THR A  46       5.758 -13.030  77.707  1.00 98.98           C  
ATOM    709  O   THR A  46       5.190 -12.361  78.567  1.00 98.98           O  
ATOM    710  CB  THR A  46       6.944 -15.136  78.405  1.00 98.98           C  
ATOM    711  CG2 THR A  46       7.555 -14.372  79.595  1.00 98.98           C  
ATOM    712  OG1 THR A  46       6.663 -16.462  78.808  1.00 98.98           O  
ATOM    713  H   THR A  46       6.063 -15.741  76.110  1.00 98.98           H  
ATOM    714  HA  THR A  46       4.820 -14.772  78.493  1.00 98.98           H  
ATOM    715  HB  THR A  46       7.702 -15.194  77.624  1.00 98.98           H  
ATOM    716 HG21 THR A  46       8.446 -14.873  79.965  1.00 98.98           H  
ATOM    717 HG22 THR A  46       7.878 -13.370  79.317  1.00 98.98           H  
ATOM    718 HG23 THR A  46       6.844 -14.281  80.416  1.00 98.98           H  
ATOM    719  HG1 THR A  46       6.580 -17.006  78.017  1.00 98.98           H  
ATOM    720  N   VAL A  47       6.461 -12.497  76.690  1.00 98.98           N  
ATOM    721  CA  VAL A  47       6.613 -11.047  76.518  1.00 98.98           C  
ATOM    722  C   VAL A  47       5.289 -10.335  76.176  1.00 98.98           C  
ATOM    723  O   VAL A  47       5.100  -9.209  76.632  1.00 98.98           O  
ATOM    724  CB  VAL A  47       7.685 -10.647  75.468  1.00 98.98           C  
ATOM    725  CG1 VAL A  47       9.099 -11.041  75.903  1.00 98.98           C  
ATOM    726  CG2 VAL A  47       7.400 -11.122  74.033  1.00 98.98           C  
ATOM    727  H   VAL A  47       6.919 -13.091  76.010  1.00 98.98           H  
ATOM    728  HA  VAL A  47       6.938 -10.649  77.480  1.00 98.98           H  
ATOM    729  HB  VAL A  47       7.708  -9.559  75.434  1.00 98.98           H  
ATOM    730 HG11 VAL A  47       9.840 -10.632  75.220  1.00 98.98           H  
ATOM    731 HG12 VAL A  47       9.333 -10.662  76.896  1.00 98.98           H  
ATOM    732 HG13 VAL A  47       9.226 -12.119  75.920  1.00 98.98           H  
ATOM    733 HG21 VAL A  47       8.177 -10.789  73.346  1.00 98.98           H  
ATOM    734 HG22 VAL A  47       7.362 -12.206  73.979  1.00 98.98           H  
ATOM    735 HG23 VAL A  47       6.452 -10.744  73.656  1.00 98.98           H  
ATOM    736  N   VAL A  48       4.378 -11.018  75.457  1.00 98.98           N  
ATOM    737  CA  VAL A  48       3.016 -10.548  75.204  1.00 98.98           C  
ATOM    738  C   VAL A  48       2.168 -10.546  76.489  1.00 98.98           C  
ATOM    739  O   VAL A  48       1.538  -9.531  76.770  1.00 98.98           O  
ATOM    740  CB  VAL A  48       2.294 -11.391  74.115  1.00 98.98           C  
ATOM    741  CG1 VAL A  48       0.780 -11.117  73.987  1.00 98.98           C  
ATOM    742  CG2 VAL A  48       2.951 -11.192  72.741  1.00 98.98           C  
ATOM    743  H   VAL A  48       4.604 -11.942  75.113  1.00 98.98           H  
ATOM    744  HA  VAL A  48       3.083  -9.519  74.848  1.00 98.98           H  
ATOM    745  HB  VAL A  48       2.411 -12.446  74.368  1.00 98.98           H  
ATOM    746 HG11 VAL A  48       0.374 -11.617  73.115  1.00 98.98           H  
ATOM    747 HG12 VAL A  48       0.212 -11.477  74.845  1.00 98.98           H  
ATOM    748 HG13 VAL A  48       0.578 -10.056  73.861  1.00 98.98           H  
ATOM    749 HG21 VAL A  48       2.518 -11.872  72.008  1.00 98.98           H  
ATOM    750 HG22 VAL A  48       2.814 -10.177  72.371  1.00 98.98           H  
ATOM    751 HG23 VAL A  48       4.022 -11.383  72.774  1.00 98.98           H  
ATOM    752  N   TYR A  49       2.201 -11.658  77.249  1.00 98.97           N  
ATOM    753  CA  TYR A  49       1.514 -11.826  78.535  1.00 98.97           C  
ATOM    754  C   TYR A  49       1.937 -10.792  79.595  1.00 98.97           C  
ATOM    755  O   TYR A  49       1.080 -10.281  80.310  1.00 98.97           O  
ATOM    756  CB  TYR A  49       1.709 -13.279  79.034  1.00 98.97           C  
ATOM    757  CG  TYR A  49       1.256 -13.554  80.461  1.00 98.97           C  
ATOM    758  CD1 TYR A  49       2.175 -13.464  81.528  1.00 98.97           C  
ATOM    759  CD2 TYR A  49      -0.092 -13.867  80.727  1.00 98.97           C  
ATOM    760  CE1 TYR A  49       1.742 -13.659  82.852  1.00 98.97           C  
ATOM    761  CE2 TYR A  49      -0.523 -14.071  82.053  1.00 98.97           C  
ATOM    762  CZ  TYR A  49       0.393 -13.960  83.118  1.00 98.97           C  
ATOM    763  OH  TYR A  49      -0.028 -14.142  84.403  1.00 98.97           O  
ATOM    764  H   TYR A  49       2.739 -12.454  76.933  1.00 98.97           H  
ATOM    765  HA  TYR A  49       0.449 -11.679  78.346  1.00 98.97           H  
ATOM    766  HB3 TYR A  49       2.766 -13.543  78.978  1.00 98.97           H  
ATOM    767  HB2 TYR A  49       1.200 -13.971  78.363  1.00 98.97           H  
ATOM    768  HD1 TYR A  49       3.211 -13.222  81.336  1.00 98.97           H  
ATOM    769  HD2 TYR A  49      -0.798 -13.942  79.914  1.00 98.97           H  
ATOM    770  HE1 TYR A  49       2.447 -13.562  83.660  1.00 98.97           H  
ATOM    771  HE2 TYR A  49      -1.557 -14.307  82.254  1.00 98.97           H  
ATOM    772  HH  TYR A  49       0.683 -14.079  85.044  1.00 98.97           H  
ATOM    773  N   THR A  50       3.246 -10.519  79.683  1.00 98.98           N  
ATOM    774  CA  THR A  50       3.821  -9.631  80.689  1.00 98.98           C  
ATOM    775  C   THR A  50       3.609  -8.141  80.351  1.00 98.98           C  
ATOM    776  O   THR A  50       3.328  -7.368  81.265  1.00 98.98           O  
ATOM    777  CB  THR A  50       5.331  -9.900  80.891  1.00 98.98           C  
ATOM    778  CG2 THR A  50       5.956  -9.132  82.060  1.00 98.98           C  
ATOM    779  OG1 THR A  50       5.540 -11.273  81.156  1.00 98.98           O  
ATOM    780  H   THR A  50       3.897 -10.986  79.065  1.00 98.98           H  
ATOM    781  HA  THR A  50       3.320  -9.827  81.639  1.00 98.98           H  
ATOM    782  HB  THR A  50       5.866  -9.660  79.972  1.00 98.98           H  
ATOM    783 HG21 THR A  50       7.004  -9.407  82.188  1.00 98.98           H  
ATOM    784 HG22 THR A  50       5.910  -8.056  81.899  1.00 98.98           H  
ATOM    785 HG23 THR A  50       5.443  -9.352  82.996  1.00 98.98           H  
ATOM    786  HG1 THR A  50       5.347 -11.769  80.354  1.00 98.98           H  
ATOM    787  N   VAL A  51       3.666  -7.776  79.054  1.00 98.97           N  
ATOM    788  CA  VAL A  51       3.268  -6.449  78.566  1.00 98.97           C  
ATOM    789  C   VAL A  51       1.748  -6.211  78.680  1.00 98.97           C  
ATOM    790  O   VAL A  51       1.354  -5.071  78.909  1.00 98.97           O  
ATOM    791  CB  VAL A  51       3.774  -6.172  77.115  1.00 98.97           C  
ATOM    792  CG1 VAL A  51       3.090  -5.018  76.351  1.00 98.97           C  
ATOM    793  CG2 VAL A  51       5.289  -5.910  77.130  1.00 98.97           C  
ATOM    794  H   VAL A  51       3.907  -8.457  78.346  1.00 98.97           H  
ATOM    795  HA  VAL A  51       3.742  -5.717  79.219  1.00 98.97           H  
ATOM    796  HB  VAL A  51       3.601  -7.072  76.524  1.00 98.97           H  
ATOM    797 HG11 VAL A  51       3.566  -4.844  75.386  1.00 98.97           H  
ATOM    798 HG12 VAL A  51       2.043  -5.232  76.145  1.00 98.97           H  
ATOM    799 HG13 VAL A  51       3.132  -4.086  76.912  1.00 98.97           H  
ATOM    800 HG21 VAL A  51       5.675  -5.734  76.128  1.00 98.97           H  
ATOM    801 HG22 VAL A  51       5.534  -5.034  77.731  1.00 98.97           H  
ATOM    802 HG23 VAL A  51       5.827  -6.758  77.546  1.00 98.97           H  
ATOM    803  N   ARG A  52       0.931  -7.277  78.599  1.00 98.93           N  
ATOM    804  CA  ARG A  52      -0.513  -7.232  78.841  1.00 98.93           C  
ATOM    805  C   ARG A  52      -0.862  -6.864  80.298  1.00 98.93           C  
ATOM    806  O   ARG A  52      -1.818  -6.122  80.505  1.00 98.93           O  
ATOM    807  CB  ARG A  52      -1.156  -8.561  78.395  1.00 98.93           C  
ATOM    808  CG  ARG A  52      -2.690  -8.538  78.296  1.00 98.93           C  
ATOM    809  CD  ARG A  52      -3.309  -9.913  78.000  1.00 98.93           C  
ATOM    810  NE  ARG A  52      -3.281 -10.815  79.165  1.00 98.93           N  
ATOM    811  CZ  ARG A  52      -3.562 -12.132  79.176  1.00 98.93           C  
ATOM    812  NH1 ARG A  52      -3.884 -12.806  78.060  1.00 98.93           N  
ATOM    813  NH2 ARG A  52      -3.523 -12.789  80.340  1.00 98.93           N1+
ATOM    814  H   ARG A  52       1.319  -8.186  78.386  1.00 98.93           H  
ATOM    815  HA  ARG A  52      -0.913  -6.447  78.202  1.00 98.93           H  
ATOM    816  HB3 ARG A  52      -0.845  -9.363  79.058  1.00 98.93           H  
ATOM    817  HB2 ARG A  52      -0.783  -8.820  77.405  1.00 98.93           H  
ATOM    818  HG3 ARG A  52      -3.013  -7.823  77.545  1.00 98.93           H  
ATOM    819  HG2 ARG A  52      -3.089  -8.181  79.247  1.00 98.93           H  
ATOM    820  HD3 ARG A  52      -2.682 -10.401  77.254  1.00 98.93           H  
ATOM    821  HD2 ARG A  52      -4.303  -9.823  77.559  1.00 98.93           H  
ATOM    822  HE  ARG A  52      -3.046 -10.373  80.042  1.00 98.93           H  
ATOM    823 HH12 ARG A  52      -4.087 -13.794  78.091  1.00 98.93           H  
ATOM    824 HH11 ARG A  52      -3.910 -12.324  77.172  1.00 98.93           H  
ATOM    825 HH22 ARG A  52      -3.734 -13.776  80.380  1.00 98.93           H  
ATOM    826 HH21 ARG A  52      -3.284 -12.303  81.193  1.00 98.93           H  
ATOM    827  N   LEU A  53      -0.059  -7.334  81.269  1.00 98.93           N  
ATOM    828  CA  LEU A  53      -0.182  -6.974  82.686  1.00 98.93           C  
ATOM    829  C   LEU A  53       0.270  -5.527  82.972  1.00 98.93           C  
ATOM    830  O   LEU A  53      -0.346  -4.870  83.812  1.00 98.93           O  
ATOM    831  CB  LEU A  53       0.625  -7.961  83.555  1.00 98.93           C  
ATOM    832  CG  LEU A  53       0.123  -9.421  83.546  1.00 98.93           C  
ATOM    833  CD1 LEU A  53       1.183 -10.361  84.159  1.00 98.93           C  
ATOM    834  CD2 LEU A  53      -1.258  -9.569  84.219  1.00 98.93           C  
ATOM    835  H   LEU A  53       0.711  -7.943  81.027  1.00 98.93           H  
ATOM    836  HA  LEU A  53      -1.236  -7.041  82.961  1.00 98.93           H  
ATOM    837  HB3 LEU A  53       0.632  -7.613  84.587  1.00 98.93           H  
ATOM    838  HB2 LEU A  53       1.663  -7.941  83.224  1.00 98.93           H  
ATOM    839  HG  LEU A  53      -0.004  -9.733  82.511  1.00 98.93           H  
ATOM    840 HD11 LEU A  53       0.748 -11.139  84.785  1.00 98.93           H  
ATOM    841 HD12 LEU A  53       1.745 -10.864  83.372  1.00 98.93           H  
ATOM    842 HD13 LEU A  53       1.906  -9.820  84.772  1.00 98.93           H  
ATOM    843 HD21 LEU A  53      -1.260 -10.299  85.028  1.00 98.93           H  
ATOM    844 HD22 LEU A  53      -1.609  -8.630  84.648  1.00 98.93           H  
ATOM    845 HD23 LEU A  53      -2.007  -9.890  83.495  1.00 98.93           H  
ATOM    846  N   LEU A  54       1.306  -5.050  82.257  1.00 98.78           N  
ATOM    847  CA  LEU A  54       1.784  -3.662  82.300  1.00 98.78           C  
ATOM    848  C   LEU A  54       0.758  -2.670  81.712  1.00 98.78           C  
ATOM    849  O   LEU A  54       0.641  -1.558  82.225  1.00 98.78           O  
ATOM    850  CB  LEU A  54       3.123  -3.543  81.539  1.00 98.78           C  
ATOM    851  CG  LEU A  54       4.348  -4.221  82.190  1.00 98.78           C  
ATOM    852  CD1 LEU A  54       5.496  -4.458  81.183  1.00 98.78           C  
ATOM    853  CD2 LEU A  54       4.823  -3.467  83.453  1.00 98.78           C  
ATOM    854  H   LEU A  54       1.772  -5.658  81.597  1.00 98.78           H  
ATOM    855  HA  LEU A  54       1.939  -3.384  83.343  1.00 98.78           H  
ATOM    856  HB3 LEU A  54       3.361  -2.493  81.425  1.00 98.78           H  
ATOM    857  HB2 LEU A  54       2.984  -3.927  80.531  1.00 98.78           H  
ATOM    858  HG  LEU A  54       4.020  -5.209  82.494  1.00 98.78           H  
ATOM    859 HD11 LEU A  54       5.742  -5.519  81.121  1.00 98.78           H  
ATOM    860 HD12 LEU A  54       5.240  -4.135  80.175  1.00 98.78           H  
ATOM    861 HD13 LEU A  54       6.414  -3.938  81.454  1.00 98.78           H  
ATOM    862 HD21 LEU A  54       4.864  -4.132  84.314  1.00 98.78           H  
ATOM    863 HD22 LEU A  54       5.816  -3.032  83.339  1.00 98.78           H  
ATOM    864 HD23 LEU A  54       4.156  -2.646  83.713  1.00 98.78           H  
ATOM    865  N   GLU A  55       0.024  -3.105  80.673  1.00 98.69           N  
ATOM    866  CA  GLU A  55      -1.081  -2.385  80.040  1.00 98.69           C  
ATOM    867  C   GLU A  55      -2.321  -2.246  80.935  1.00 98.69           C  
ATOM    868  O   GLU A  55      -2.974  -1.207  80.889  1.00 98.69           O  
ATOM    869  CB  GLU A  55      -1.459  -3.098  78.732  1.00 98.69           C  
ATOM    870  CG  GLU A  55      -0.497  -2.812  77.561  1.00 98.69           C  
ATOM    871  CD  GLU A  55      -0.700  -3.721  76.340  1.00 98.69           C  
ATOM    872  OE1 GLU A  55      -0.005  -3.474  75.336  1.00 98.69           O  
ATOM    873  OE2 GLU A  55      -1.546  -4.638  76.394  1.00 98.69           O1-
ATOM    874  H   GLU A  55       0.219  -4.021  80.291  1.00 98.69           H  
ATOM    875  HA  GLU A  55      -0.728  -1.383  79.804  1.00 98.69           H  
ATOM    876  HB3 GLU A  55      -2.481  -2.859  78.432  1.00 98.69           H  
ATOM    877  HB2 GLU A  55      -1.469  -4.167  78.934  1.00 98.69           H  
ATOM    878  HG3 GLU A  55       0.540  -2.897  77.886  1.00 98.69           H  
ATOM    879  HG2 GLU A  55      -0.622  -1.778  77.241  1.00 98.69           H  
ATOM    880  N   ASP A  56      -2.628  -3.287  81.726  1.00 98.62           N  
ATOM    881  CA  ASP A  56      -3.753  -3.300  82.669  1.00 98.62           C  
ATOM    882  C   ASP A  56      -3.484  -2.468  83.935  1.00 98.62           C  
ATOM    883  O   ASP A  56      -4.444  -2.042  84.577  1.00 98.62           O  
ATOM    884  CB  ASP A  56      -4.198  -4.737  83.050  1.00 98.62           C  
ATOM    885  CG  ASP A  56      -4.635  -5.646  81.885  1.00 98.62           C  
ATOM    886  OD1 ASP A  56      -4.967  -5.122  80.798  1.00 98.62           O  
ATOM    887  OD2 ASP A  56      -4.760  -6.864  82.140  1.00 98.62           O1-
ATOM    888  H   ASP A  56      -2.066  -4.126  81.686  1.00 98.62           H  
ATOM    889  HA  ASP A  56      -4.600  -2.817  82.177  1.00 98.62           H  
ATOM    890  HB3 ASP A  56      -5.032  -4.688  83.752  1.00 98.62           H  
ATOM    891  HB2 ASP A  56      -3.377  -5.237  83.567  1.00 98.62           H  
ATOM    892  N   CYS A  57      -2.200  -2.237  84.262  1.00 96.91           N  
ATOM    893  CA  CYS A  57      -1.760  -1.422  85.389  1.00 96.91           C  
ATOM    894  C   CYS A  57      -1.756   0.067  84.990  1.00 96.91           C  
ATOM    895  O   CYS A  57      -0.955   0.472  84.147  1.00 96.91           O  
ATOM    896  CB  CYS A  57      -0.396  -1.913  85.914  1.00 96.91           C  
ATOM    897  SG  CYS A  57       0.160  -0.968  87.363  1.00 96.91           S  
ATOM    898  H   CYS A  57      -1.470  -2.613  83.675  1.00 96.91           H  
ATOM    899  HA  CYS A  57      -2.474  -1.557  86.205  1.00 96.91           H  
ATOM    900  HB3 CYS A  57       0.360  -1.856  85.132  1.00 96.91           H  
ATOM    901  HB2 CYS A  57      -0.463  -2.964  86.201  1.00 96.91           H  
ATOM    902  HG  CYS A  57      -0.765  -1.441  88.204  1.00 96.91           H  
ATOM    903  N   GLU A  58      -2.657   0.841  85.619  1.00 94.73           N  
ATOM    904  CA  GLU A  58      -2.914   2.264  85.356  1.00 94.73           C  
ATOM    905  C   GLU A  58      -1.748   3.220  85.682  1.00 94.73           C  
ATOM    906  O   GLU A  58      -1.765   4.352  85.199  1.00 94.73           O  
ATOM    907  CB  GLU A  58      -4.181   2.701  86.121  1.00 94.73           C  
ATOM    908  CG  GLU A  58      -5.438   1.872  85.772  1.00 94.73           C  
ATOM    909  CD  GLU A  58      -6.756   2.369  86.393  1.00 94.73           C  
ATOM    910  OE1 GLU A  58      -7.797   1.792  86.010  1.00 94.73           O  
ATOM    911  OE2 GLU A  58      -6.727   3.305  87.224  1.00 94.73           O1-
ATOM    912  H   GLU A  58      -3.278   0.413  86.291  1.00 94.73           H  
ATOM    913  HA  GLU A  58      -3.112   2.362  84.288  1.00 94.73           H  
ATOM    914  HB3 GLU A  58      -4.375   3.754  85.912  1.00 94.73           H  
ATOM    915  HB2 GLU A  58      -3.995   2.637  87.195  1.00 94.73           H  
ATOM    916  HG3 GLU A  58      -5.299   0.836  86.080  1.00 94.73           H  
ATOM    917  HG2 GLU A  58      -5.552   1.853  84.689  1.00 94.73           H  
ATOM    918  N   LEU A  59      -0.764   2.757  86.475  1.00 91.28           N  
ATOM    919  CA  LEU A  59       0.449   3.496  86.846  1.00 91.28           C  
ATOM    920  C   LEU A  59       1.376   3.808  85.658  1.00 91.28           C  
ATOM    921  O   LEU A  59       2.162   4.751  85.755  1.00 91.28           O  
ATOM    922  CB  LEU A  59       1.251   2.681  87.887  1.00 91.28           C  
ATOM    923  CG  LEU A  59       0.536   2.440  89.234  1.00 91.28           C  
ATOM    924  CD1 LEU A  59       1.350   1.462  90.105  1.00 91.28           C  
ATOM    925  CD2 LEU A  59       0.220   3.755  89.977  1.00 91.28           C  
ATOM    926  H   LEU A  59      -0.827   1.812  86.824  1.00 91.28           H  
ATOM    927  HA  LEU A  59       0.143   4.450  87.279  1.00 91.28           H  
ATOM    928  HB3 LEU A  59       2.200   3.180  88.093  1.00 91.28           H  
ATOM    929  HB2 LEU A  59       1.518   1.721  87.442  1.00 91.28           H  
ATOM    930  HG  LEU A  59      -0.413   1.945  89.023  1.00 91.28           H  
ATOM    931 HD11 LEU A  59       0.715   0.668  90.499  1.00 91.28           H  
ATOM    932 HD12 LEU A  59       2.154   0.982  89.546  1.00 91.28           H  
ATOM    933 HD13 LEU A  59       1.819   1.958  90.952  1.00 91.28           H  
ATOM    934 HD21 LEU A  59       0.458   3.706  91.039  1.00 91.28           H  
ATOM    935 HD22 LEU A  59       0.772   4.601  89.566  1.00 91.28           H  
ATOM    936 HD23 LEU A  59      -0.842   3.992  89.901  1.00 91.28           H  
ATOM    937  N   PHE A  60       1.288   3.001  84.588  1.00 93.87           N  
ATOM    938  CA  PHE A  60       2.181   3.068  83.438  1.00 93.87           C  
ATOM    939  C   PHE A  60       1.444   3.596  82.202  1.00 93.87           C  
ATOM    940  O   PHE A  60       0.222   3.491  82.099  1.00 93.87           O  
ATOM    941  CB  PHE A  60       2.751   1.667  83.160  1.00 93.87           C  
ATOM    942  CG  PHE A  60       3.415   0.990  84.347  1.00 93.87           C  
ATOM    943  CD1 PHE A  60       4.505   1.595  85.008  1.00 93.87           C  
ATOM    944  CD2 PHE A  60       2.916  -0.237  84.829  1.00 93.87           C  
ATOM    945  CE1 PHE A  60       5.066   0.985  86.122  1.00 93.87           C  
ATOM    946  CE2 PHE A  60       3.490  -0.831  85.944  1.00 93.87           C  
ATOM    947  CZ  PHE A  60       4.553  -0.217  86.592  1.00 93.87           C  
ATOM    948  H   PHE A  60       0.596   2.264  84.569  1.00 93.87           H  
ATOM    949  HA  PHE A  60       3.017   3.740  83.645  1.00 93.87           H  
ATOM    950  HB3 PHE A  60       3.506   1.771  82.386  1.00 93.87           H  
ATOM    951  HB2 PHE A  60       1.976   1.012  82.755  1.00 93.87           H  
ATOM    952  HD1 PHE A  60       4.895   2.540  84.661  1.00 93.87           H  
ATOM    953  HD2 PHE A  60       2.085  -0.713  84.333  1.00 93.87           H  
ATOM    954  HE1 PHE A  60       5.899   1.450  86.629  1.00 93.87           H  
ATOM    955  HE2 PHE A  60       3.102  -1.768  86.314  1.00 93.87           H  
ATOM    956  HZ  PHE A  60       4.978  -0.676  87.470  1.00 93.87           H  
ATOM    957  N   ASN A  61       2.201   4.175  81.264  1.00 94.05           N  
ATOM    958  CA  ASN A  61       1.699   4.702  80.000  1.00 94.05           C  
ATOM    959  C   ASN A  61       1.796   3.576  78.959  1.00 94.05           C  
ATOM    960  O   ASN A  61       2.764   3.502  78.199  1.00 94.05           O  
ATOM    961  CB  ASN A  61       2.601   5.892  79.599  1.00 94.05           C  
ATOM    962  CG  ASN A  61       2.246   6.514  78.247  1.00 94.05           C  
ATOM    963  ND2 ASN A  61       3.137   6.392  77.272  1.00 94.05           N  
ATOM    964  OD1 ASN A  61       1.170   7.072  78.069  1.00 94.05           O  
ATOM    965  H   ASN A  61       3.200   4.173  81.401  1.00 94.05           H  
ATOM    966  HA  ASN A  61       0.664   5.038  80.091  1.00 94.05           H  
ATOM    967  HB3 ASN A  61       3.652   5.606  79.611  1.00 94.05           H  
ATOM    968  HB2 ASN A  61       2.501   6.679  80.347  1.00 94.05           H  
ATOM    969 HD22 ASN A  61       3.040   6.932  76.416  1.00 94.05           H  
ATOM    970 HD21 ASN A  61       3.951   5.799  77.379  1.00 94.05           H  
ATOM    971  N   ALA A  62       0.786   2.712  78.944  1.00 96.97           N  
ATOM    972  CA  ALA A  62       0.477   1.713  77.933  1.00 96.97           C  
ATOM    973  C   ALA A  62      -0.897   1.154  78.294  1.00 96.97           C  
ATOM    974  O   ALA A  62      -1.207   1.043  79.473  1.00 96.97           O  
ATOM    975  CB  ALA A  62       1.527   0.598  77.888  1.00 96.97           C  
ATOM    976  H   ALA A  62       0.098   2.764  79.694  1.00 96.97           H  
ATOM    977  HA  ALA A  62       0.417   2.209  76.963  1.00 96.97           H  
ATOM    978  HB1 ALA A  62       1.282  -0.141  77.127  1.00 96.97           H  
ATOM    979  HB2 ALA A  62       2.518   0.984  77.653  1.00 96.97           H  
ATOM    980  HB3 ALA A  62       1.581   0.081  78.847  1.00 96.97           H  
ATOM    981  N   GLY A  63      -1.714   0.801  77.298  1.00 97.95           N  
ATOM    982  CA  GLY A  63      -3.050   0.215  77.455  1.00 97.95           C  
ATOM    983  C   GLY A  63      -3.972   1.156  78.242  1.00 97.95           C  
ATOM    984  O   GLY A  63      -4.101   2.328  77.894  1.00 97.95           O  
ATOM    985  H   GLY A  63      -1.389   0.932  76.351  1.00 97.95           H  
ATOM    986  HA3 GLY A  63      -2.972  -0.746  77.959  1.00 97.95           H  
ATOM    987  HA2 GLY A  63      -3.480   0.026  76.472  1.00 97.95           H  
ATOM    988  N   THR A  64      -4.581   0.638  79.320  1.00 97.66           N  
ATOM    989  CA  THR A  64      -5.329   1.418  80.307  1.00 97.66           C  
ATOM    990  C   THR A  64      -4.398   2.366  81.095  1.00 97.66           C  
ATOM    991  O   THR A  64      -3.377   1.918  81.615  1.00 97.66           O  
ATOM    992  CB  THR A  64      -6.048   0.515  81.346  1.00 97.66           C  
ATOM    993  CG2 THR A  64      -7.080   1.272  82.203  1.00 97.66           C  
ATOM    994  OG1 THR A  64      -6.740  -0.530  80.691  1.00 97.66           O  
ATOM    995  H   THR A  64      -4.370  -0.314  79.585  1.00 97.66           H  
ATOM    996  HA  THR A  64      -6.080   1.998  79.771  1.00 97.66           H  
ATOM    997  HB  THR A  64      -5.317   0.045  82.007  1.00 97.66           H  
ATOM    998 HG21 THR A  64      -7.545   0.611  82.934  1.00 97.66           H  
ATOM    999 HG22 THR A  64      -6.633   2.096  82.754  1.00 97.66           H  
ATOM   1000 HG23 THR A  64      -7.872   1.695  81.584  1.00 97.66           H  
ATOM   1001  HG1 THR A  64      -6.097  -1.100  80.262  1.00 97.66           H  
ATOM   1002  N   GLY A  65      -4.770   3.653  81.168  1.00 94.48           N  
ATOM   1003  CA  GLY A  65      -3.972   4.682  81.830  1.00 94.48           C  
ATOM   1004  C   GLY A  65      -2.921   5.279  80.884  1.00 94.48           C  
ATOM   1005  O   GLY A  65      -1.863   5.698  81.350  1.00 94.48           O  
ATOM   1006  H   GLY A  65      -5.624   3.950  80.710  1.00 94.48           H  
ATOM   1007  HA3 GLY A  65      -3.495   4.298  82.734  1.00 94.48           H  
ATOM   1008  HA2 GLY A  65      -4.640   5.483  82.137  1.00 94.48           H  
ATOM   1009  N   SER A  66      -3.202   5.317  79.571  1.00 95.07           N  
ATOM   1010  CA  SER A  66      -2.340   5.904  78.545  1.00 95.07           C  
ATOM   1011  C   SER A  66      -2.509   7.425  78.412  1.00 95.07           C  
ATOM   1012  O   SER A  66      -3.572   7.962  78.729  1.00 95.07           O  
ATOM   1013  CB  SER A  66      -2.650   5.218  77.205  1.00 95.07           C  
ATOM   1014  OG  SER A  66      -1.864   4.056  77.097  1.00 95.07           O  
ATOM   1015  H   SER A  66      -4.083   4.942  79.247  1.00 95.07           H  
ATOM   1016  HA  SER A  66      -1.294   5.721  78.804  1.00 95.07           H  
ATOM   1017  HB3 SER A  66      -2.413   5.858  76.355  1.00 95.07           H  
ATOM   1018  HB2 SER A  66      -3.706   4.962  77.118  1.00 95.07           H  
ATOM   1019  HG  SER A  66      -2.304   3.356  77.591  1.00 95.07           H  
ATOM   1020  N   GLN A  67      -1.463   8.127  77.968  1.00 93.16           N  
ATOM   1021  CA  GLN A  67      -1.495   9.548  77.681  1.00 93.16           C  
ATOM   1022  C   GLN A  67      -2.337   9.902  76.444  1.00 93.16           C  
ATOM   1023  O   GLN A  67      -2.623   9.075  75.579  1.00 93.16           O  
ATOM   1024  CB  GLN A  67      -0.047  10.053  77.512  1.00 93.16           C  
ATOM   1025  CG  GLN A  67       0.727  10.215  78.839  1.00 93.16           C  
ATOM   1026  CD  GLN A  67       0.114  11.253  79.781  1.00 93.16           C  
ATOM   1027  NE2 GLN A  67       0.599  11.333  81.013  1.00 93.16           N  
ATOM   1028  OE1 GLN A  67      -0.820  11.962  79.418  1.00 93.16           O  
ATOM   1029  H   GLN A  67      -0.590   7.641  77.775  1.00 93.16           H  
ATOM   1030  HA  GLN A  67      -1.992  10.030  78.520  1.00 93.16           H  
ATOM   1031  HB3 GLN A  67      -0.059  11.023  77.023  1.00 93.16           H  
ATOM   1032  HB2 GLN A  67       0.503   9.399  76.833  1.00 93.16           H  
ATOM   1033  HG3 GLN A  67       1.754  10.512  78.621  1.00 93.16           H  
ATOM   1034  HG2 GLN A  67       0.780   9.260  79.361  1.00 93.16           H  
ATOM   1035 HE22 GLN A  67       0.211  12.009  81.655  1.00 93.16           H  
ATOM   1036 HE21 GLN A  67       1.366  10.746  81.303  1.00 93.16           H  
ATOM   1037  N   ILE A  68      -2.770  11.162  76.424  1.00 94.45           N  
ATOM   1038  CA  ILE A  68      -3.745  11.736  75.500  1.00 94.45           C  
ATOM   1039  C   ILE A  68      -3.028  12.718  74.550  1.00 94.45           C  
ATOM   1040  O   ILE A  68      -2.333  13.623  75.017  1.00 94.45           O  
ATOM   1041  CB  ILE A  68      -4.861  12.480  76.302  1.00 94.45           C  
ATOM   1042  CG1 ILE A  68      -5.654  11.495  77.194  1.00 94.45           C  
ATOM   1043  CG2 ILE A  68      -5.846  13.262  75.414  1.00 94.45           C  
ATOM   1044  CD1 ILE A  68      -6.575  12.153  78.225  1.00 94.45           C  
ATOM   1045  H   ILE A  68      -2.449  11.779  77.156  1.00 94.45           H  
ATOM   1046  HA  ILE A  68      -4.216  10.952  74.904  1.00 94.45           H  
ATOM   1047  HB  ILE A  68      -4.374  13.200  76.961  1.00 94.45           H  
ATOM   1048 HG13 ILE A  68      -4.987  10.816  77.725  1.00 94.45           H  
ATOM   1049 HG12 ILE A  68      -6.271  10.874  76.553  1.00 94.45           H  
ATOM   1050 HG21 ILE A  68      -6.654  13.705  75.995  1.00 94.45           H  
ATOM   1051 HG22 ILE A  68      -5.363  14.086  74.899  1.00 94.45           H  
ATOM   1052 HG23 ILE A  68      -6.291  12.607  74.667  1.00 94.45           H  
ATOM   1053 HD11 ILE A  68      -6.769  11.475  79.056  1.00 94.45           H  
ATOM   1054 HD12 ILE A  68      -6.136  13.061  78.629  1.00 94.45           H  
ATOM   1055 HD13 ILE A  68      -7.538  12.413  77.788  1.00 94.45           H  
ATOM   1056  N   GLN A  69      -3.226  12.542  73.230  1.00 95.28           N  
ATOM   1057  CA  GLN A  69      -2.685  13.360  72.136  1.00 95.28           C  
ATOM   1058  C   GLN A  69      -3.464  14.691  72.040  1.00 95.28           C  
ATOM   1059  O   GLN A  69      -4.576  14.807  72.556  1.00 95.28           O  
ATOM   1060  CB  GLN A  69      -2.822  12.594  70.790  1.00 95.28           C  
ATOM   1061  CG  GLN A  69      -2.159  11.195  70.796  1.00 95.28           C  
ATOM   1062  CD  GLN A  69      -1.884  10.604  69.406  1.00 95.28           C  
ATOM   1063  NE2 GLN A  69      -0.854   9.774  69.286  1.00 95.28           N  
ATOM   1064  OE1 GLN A  69      -2.603  10.858  68.443  1.00 95.28           O  
ATOM   1065  H   GLN A  69      -3.924  11.858  72.954  1.00 95.28           H  
ATOM   1066  HA  GLN A  69      -1.633  13.570  72.335  1.00 95.28           H  
ATOM   1067  HB3 GLN A  69      -2.370  13.195  69.998  1.00 95.28           H  
ATOM   1068  HB2 GLN A  69      -3.874  12.488  70.515  1.00 95.28           H  
ATOM   1069  HG3 GLN A  69      -2.789  10.493  71.344  1.00 95.28           H  
ATOM   1070  HG2 GLN A  69      -1.220  11.243  71.344  1.00 95.28           H  
ATOM   1071 HE22 GLN A  69      -0.692   9.270  68.417  1.00 95.28           H  
ATOM   1072 HE21 GLN A  69      -0.283   9.551  70.086  1.00 95.28           H  
ATOM   1073  N   SER A  70      -2.878  15.711  71.397  1.00 95.40           N  
ATOM   1074  CA  SER A  70      -3.334  17.113  71.396  1.00 95.40           C  
ATOM   1075  C   SER A  70      -4.796  17.388  70.974  1.00 95.40           C  
ATOM   1076  O   SER A  70      -5.329  18.416  71.390  1.00 95.40           O  
ATOM   1077  CB  SER A  70      -2.342  17.988  70.606  1.00 95.40           C  
ATOM   1078  OG  SER A  70      -2.407  17.753  69.216  1.00 95.40           O  
ATOM   1079  H   SER A  70      -2.014  15.534  70.901  1.00 95.40           H  
ATOM   1080  HA  SER A  70      -3.260  17.436  72.435  1.00 95.40           H  
ATOM   1081  HB3 SER A  70      -1.323  17.821  70.947  1.00 95.40           H  
ATOM   1082  HB2 SER A  70      -2.552  19.044  70.779  1.00 95.40           H  
ATOM   1083  HG  SER A  70      -1.950  16.927  69.032  1.00 95.40           H  
ATOM   1084  N   ASP A  71      -5.426  16.483  70.204  1.00 96.81           N  
ATOM   1085  CA  ASP A  71      -6.840  16.563  69.803  1.00 96.81           C  
ATOM   1086  C   ASP A  71      -7.823  16.057  70.885  1.00 96.81           C  
ATOM   1087  O   ASP A  71      -9.028  16.243  70.717  1.00 96.81           O  
ATOM   1088  CB  ASP A  71      -7.129  15.862  68.448  1.00 96.81           C  
ATOM   1089  CG  ASP A  71      -6.893  14.342  68.347  1.00 96.81           C  
ATOM   1090  OD1 ASP A  71      -6.148  13.773  69.177  1.00 96.81           O  
ATOM   1091  OD2 ASP A  71      -7.383  13.779  67.345  1.00 96.81           O1-
ATOM   1092  H   ASP A  71      -4.936  15.648  69.910  1.00 96.81           H  
ATOM   1093  HA  ASP A  71      -7.079  17.618  69.655  1.00 96.81           H  
ATOM   1094  HB3 ASP A  71      -6.483  16.320  67.698  1.00 96.81           H  
ATOM   1095  HB2 ASP A  71      -8.145  16.096  68.124  1.00 96.81           H  
ATOM   1096  N   GLY A  72      -7.312  15.432  71.958  1.00 96.41           N  
ATOM   1097  CA  GLY A  72      -8.111  14.925  73.071  1.00 96.41           C  
ATOM   1098  C   GLY A  72      -8.397  13.421  72.960  1.00 96.41           C  
ATOM   1099  O   GLY A  72      -9.166  12.917  73.778  1.00 96.41           O  
ATOM   1100  H   GLY A  72      -6.310  15.306  72.024  1.00 96.41           H  
ATOM   1101  HA3 GLY A  72      -9.049  15.472  73.176  1.00 96.41           H  
ATOM   1102  HA2 GLY A  72      -7.551  15.094  73.990  1.00 96.41           H  
ATOM   1103  N   LYS A  73      -7.785  12.701  72.003  1.00 97.77           N  
ATOM   1104  CA  LYS A  73      -7.901  11.247  71.858  1.00 97.77           C  
ATOM   1105  C   LYS A  73      -6.630  10.533  72.333  1.00 97.77           C  
ATOM   1106  O   LYS A  73      -5.528  11.051  72.151  1.00 97.77           O  
ATOM   1107  CB  LYS A  73      -8.161  10.898  70.381  1.00 97.77           C  
ATOM   1108  CG  LYS A  73      -9.585  11.232  69.917  1.00 97.77           C  
ATOM   1109  CD  LYS A  73      -9.842  10.732  68.490  1.00 97.77           C  
ATOM   1110  CE  LYS A  73     -11.333  10.652  68.136  1.00 97.77           C  
ATOM   1111  NZ  LYS A  73     -11.540   9.977  66.843  1.00 97.77           N1+
ATOM   1112  H   LYS A  73      -7.163  13.162  71.351  1.00 97.77           H  
ATOM   1113  HA  LYS A  73      -8.738  10.870  72.448  1.00 97.77           H  
ATOM   1114  HB3 LYS A  73      -8.021   9.824  70.247  1.00 97.77           H  
ATOM   1115  HB2 LYS A  73      -7.424  11.375  69.735  1.00 97.77           H  
ATOM   1116  HG3 LYS A  73      -9.756  12.308  69.968  1.00 97.77           H  
ATOM   1117  HG2 LYS A  73     -10.299  10.772  70.601  1.00 97.77           H  
ATOM   1118  HD3 LYS A  73      -9.368   9.759  68.354  1.00 97.77           H  
ATOM   1119  HD2 LYS A  73      -9.348  11.411  67.794  1.00 97.77           H  
ATOM   1120  HE3 LYS A  73     -11.775  11.649  68.104  1.00 97.77           H  
ATOM   1121  HE2 LYS A  73     -11.869  10.084  68.896  1.00 97.77           H  
ATOM   1122  HZ1 LYS A  73     -11.150   9.043  66.898  1.00 97.77           H  
ATOM   1123  HZ2 LYS A  73     -12.528   9.915  66.644  1.00 97.77           H  
ATOM   1124  HZ3 LYS A  73     -11.075  10.491  66.109  1.00 97.77           H  
ATOM   1125  N   ILE A  74      -6.816   9.316  72.870  1.00 97.62           N  
ATOM   1126  CA  ILE A  74      -5.737   8.370  73.151  1.00 97.62           C  
ATOM   1127  C   ILE A  74      -5.557   7.469  71.920  1.00 97.62           C  
ATOM   1128  O   ILE A  74      -6.534   6.893  71.436  1.00 97.62           O  
ATOM   1129  CB  ILE A  74      -6.044   7.466  74.384  1.00 97.62           C  
ATOM   1130  CG1 ILE A  74      -6.198   8.337  75.647  1.00 97.62           C  
ATOM   1131  CG2 ILE A  74      -4.982   6.363  74.613  1.00 97.62           C  
ATOM   1132  CD1 ILE A  74      -6.682   7.604  76.901  1.00 97.62           C  
ATOM   1133  H   ILE A  74      -7.753   8.954  72.971  1.00 97.62           H  
ATOM   1134  HA  ILE A  74      -4.807   8.910  73.345  1.00 97.62           H  
ATOM   1135  HB  ILE A  74      -7.002   6.970  74.213  1.00 97.62           H  
ATOM   1136 HG13 ILE A  74      -6.920   9.126  75.445  1.00 97.62           H  
ATOM   1137 HG12 ILE A  74      -5.252   8.829  75.868  1.00 97.62           H  
ATOM   1138 HG21 ILE A  74      -5.185   5.782  75.510  1.00 97.62           H  
ATOM   1139 HG22 ILE A  74      -4.949   5.642  73.796  1.00 97.62           H  
ATOM   1140 HG23 ILE A  74      -3.986   6.792  74.718  1.00 97.62           H  
ATOM   1141 HD11 ILE A  74      -6.947   8.326  77.673  1.00 97.62           H  
ATOM   1142 HD12 ILE A  74      -7.568   7.009  76.687  1.00 97.62           H  
ATOM   1143 HD13 ILE A  74      -5.917   6.950  77.317  1.00 97.62           H  
ATOM   1144  N   ARG A  75      -4.301   7.348  71.470  1.00 98.45           N  
ATOM   1145  CA  ARG A  75      -3.895   6.428  70.416  1.00 98.45           C  
ATOM   1146  C   ARG A  75      -2.699   5.626  70.926  1.00 98.45           C  
ATOM   1147  O   ARG A  75      -1.682   6.202  71.316  1.00 98.45           O  
ATOM   1148  CB  ARG A  75      -3.563   7.196  69.127  1.00 98.45           C  
ATOM   1149  CG  ARG A  75      -4.786   7.861  68.487  1.00 98.45           C  
ATOM   1150  CD  ARG A  75      -4.511   8.349  67.060  1.00 98.45           C  
ATOM   1151  NE  ARG A  75      -5.644   9.089  66.497  1.00 98.45           N  
ATOM   1152  CZ  ARG A  75      -5.989  10.363  66.733  1.00 98.45           C  
ATOM   1153  NH1 ARG A  75      -5.285  11.153  67.554  1.00 98.45           N  
ATOM   1154  NH2 ARG A  75      -7.078  10.852  66.134  1.00 98.45           N1+
ATOM   1155  H   ARG A  75      -3.552   7.844  71.932  1.00 98.45           H  
ATOM   1156  HA  ARG A  75      -4.699   5.723  70.193  1.00 98.45           H  
ATOM   1157  HB3 ARG A  75      -3.148   6.502  68.403  1.00 98.45           H  
ATOM   1158  HB2 ARG A  75      -2.789   7.937  69.315  1.00 98.45           H  
ATOM   1159  HG3 ARG A  75      -5.242   8.628  69.115  1.00 98.45           H  
ATOM   1160  HG2 ARG A  75      -5.519   7.062  68.405  1.00 98.45           H  
ATOM   1161  HD3 ARG A  75      -4.502   7.468  66.423  1.00 98.45           H  
ATOM   1162  HD2 ARG A  75      -3.541   8.833  66.936  1.00 98.45           H  
ATOM   1163  HE  ARG A  75      -6.302   8.522  65.976  1.00 98.45           H  
ATOM   1164 HH12 ARG A  75      -5.613  12.088  67.772  1.00 98.45           H  
ATOM   1165 HH11 ARG A  75      -4.444  10.810  68.000  1.00 98.45           H  
ATOM   1166 HH22 ARG A  75      -7.356  11.811  66.311  1.00 98.45           H  
ATOM   1167 HH21 ARG A  75      -7.638  10.265  65.533  1.00 98.45           H  
ATOM   1168  N   LEU A  76      -2.875   4.300  70.919  1.00 98.74           N  
ATOM   1169  CA  LEU A  76      -1.935   3.322  71.445  1.00 98.74           C  
ATOM   1170  C   LEU A  76      -1.026   2.808  70.323  1.00 98.74           C  
ATOM   1171  O   LEU A  76      -1.467   2.710  69.181  1.00 98.74           O  
ATOM   1172  CB  LEU A  76      -2.744   2.146  72.025  1.00 98.74           C  
ATOM   1173  CG  LEU A  76      -3.727   2.517  73.157  1.00 98.74           C  
ATOM   1174  CD1 LEU A  76      -4.639   1.326  73.513  1.00 98.74           C  
ATOM   1175  CD2 LEU A  76      -2.996   3.080  74.386  1.00 98.74           C  
ATOM   1176  H   LEU A  76      -3.736   3.917  70.550  1.00 98.74           H  
ATOM   1177  HA  LEU A  76      -1.321   3.772  72.228  1.00 98.74           H  
ATOM   1178  HB3 LEU A  76      -2.042   1.400  72.388  1.00 98.74           H  
ATOM   1179  HB2 LEU A  76      -3.301   1.670  71.219  1.00 98.74           H  
ATOM   1180  HG  LEU A  76      -4.393   3.298  72.791  1.00 98.74           H  
ATOM   1181 HD11 LEU A  76      -5.688   1.604  73.406  1.00 98.74           H  
ATOM   1182 HD12 LEU A  76      -4.466   0.473  72.859  1.00 98.74           H  
ATOM   1183 HD13 LEU A  76      -4.502   0.974  74.535  1.00 98.74           H  
ATOM   1184 HD21 LEU A  76      -3.450   2.753  75.320  1.00 98.74           H  
ATOM   1185 HD22 LEU A  76      -1.947   2.782  74.412  1.00 98.74           H  
ATOM   1186 HD23 LEU A  76      -3.023   4.170  74.382  1.00 98.74           H  
ATOM   1187  N   SER A  77       0.212   2.438  70.644  1.00 98.90           N  
ATOM   1188  CA  SER A  77       1.154   1.836  69.702  1.00 98.90           C  
ATOM   1189  C   SER A  77       1.884   0.700  70.428  1.00 98.90           C  
ATOM   1190  O   SER A  77       2.267   0.870  71.585  1.00 98.90           O  
ATOM   1191  CB  SER A  77       2.082   2.909  69.080  1.00 98.90           C  
ATOM   1192  OG  SER A  77       1.373   3.830  68.254  1.00 98.90           O  
ATOM   1193  H   SER A  77       0.514   2.492  71.614  1.00 98.90           H  
ATOM   1194  HA  SER A  77       0.596   1.369  68.890  1.00 98.90           H  
ATOM   1195  HB3 SER A  77       2.847   2.431  68.470  1.00 98.90           H  
ATOM   1196  HB2 SER A  77       2.614   3.457  69.859  1.00 98.90           H  
ATOM   1197  HG  SER A  77       0.876   4.390  68.838  1.00 98.90           H  
ATOM   1198  N   ALA A  78       2.032  -0.464  69.786  1.00 98.97           N  
ATOM   1199  CA  ALA A  78       2.658  -1.664  70.341  1.00 98.97           C  
ATOM   1200  C   ALA A  78       3.281  -2.535  69.247  1.00 98.97           C  
ATOM   1201  O   ALA A  78       2.914  -2.412  68.080  1.00 98.97           O  
ATOM   1202  CB  ALA A  78       1.622  -2.463  71.154  1.00 98.97           C  
ATOM   1203  H   ALA A  78       1.725  -0.527  68.822  1.00 98.97           H  
ATOM   1204  HA  ALA A  78       3.475  -1.349  70.988  1.00 98.97           H  
ATOM   1205  HB1 ALA A  78       2.079  -3.319  71.652  1.00 98.97           H  
ATOM   1206  HB2 ALA A  78       1.163  -1.849  71.928  1.00 98.97           H  
ATOM   1207  HB3 ALA A  78       0.822  -2.840  70.517  1.00 98.97           H  
ATOM   1208  N   SER A  79       4.199  -3.422  69.659  1.00 98.97           N  
ATOM   1209  CA  SER A  79       4.827  -4.422  68.801  1.00 98.97           C  
ATOM   1210  C   SER A  79       5.343  -5.628  69.587  1.00 98.97           C  
ATOM   1211  O   SER A  79       5.655  -5.517  70.771  1.00 98.97           O  
ATOM   1212  CB  SER A  79       5.931  -3.799  67.920  1.00 98.97           C  
ATOM   1213  OG  SER A  79       6.987  -3.244  68.679  1.00 98.97           O  
ATOM   1214  H   SER A  79       4.461  -3.453  70.637  1.00 98.97           H  
ATOM   1215  HA  SER A  79       4.046  -4.811  68.151  1.00 98.97           H  
ATOM   1216  HB3 SER A  79       5.515  -3.076  67.223  1.00 98.97           H  
ATOM   1217  HB2 SER A  79       6.384  -4.568  67.297  1.00 98.97           H  
ATOM   1218  HG  SER A  79       6.662  -2.462  69.139  1.00 98.97           H  
ATOM   1219  N   LEU A  80       5.449  -6.744  68.855  1.00 98.98           N  
ATOM   1220  CA  LEU A  80       6.056  -8.002  69.262  1.00 98.98           C  
ATOM   1221  C   LEU A  80       7.072  -8.396  68.182  1.00 98.98           C  
ATOM   1222  O   LEU A  80       6.757  -8.333  66.994  1.00 98.98           O  
ATOM   1223  CB  LEU A  80       4.938  -9.062  69.445  1.00 98.98           C  
ATOM   1224  CG  LEU A  80       5.387 -10.542  69.556  1.00 98.98           C  
ATOM   1225  CD1 LEU A  80       6.347 -10.785  70.740  1.00 98.98           C  
ATOM   1226  CD2 LEU A  80       4.164 -11.480  69.587  1.00 98.98           C  
ATOM   1227  H   LEU A  80       5.175  -6.707  67.880  1.00 98.98           H  
ATOM   1228  HA  LEU A  80       6.583  -7.869  70.208  1.00 98.98           H  
ATOM   1229  HB3 LEU A  80       4.253  -8.988  68.597  1.00 98.98           H  
ATOM   1230  HB2 LEU A  80       4.345  -8.797  70.321  1.00 98.98           H  
ATOM   1231  HG  LEU A  80       5.930 -10.808  68.649  1.00 98.98           H  
ATOM   1232 HD11 LEU A  80       6.019 -11.591  71.396  1.00 98.98           H  
ATOM   1233 HD12 LEU A  80       7.340 -11.059  70.385  1.00 98.98           H  
ATOM   1234 HD13 LEU A  80       6.460  -9.898  71.363  1.00 98.98           H  
ATOM   1235 HD21 LEU A  80       4.231 -12.249  70.356  1.00 98.98           H  
ATOM   1236 HD22 LEU A  80       3.238 -10.931  69.760  1.00 98.98           H  
ATOM   1237 HD23 LEU A  80       4.057 -12.000  68.638  1.00 98.98           H  
ATOM   1238  N   MET A  81       8.253  -8.840  68.629  1.00 98.98           N  
ATOM   1239  CA  MET A  81       9.284  -9.432  67.792  1.00 98.98           C  
ATOM   1240  C   MET A  81       9.676 -10.773  68.410  1.00 98.98           C  
ATOM   1241  O   MET A  81      10.313 -10.788  69.463  1.00 98.98           O  
ATOM   1242  CB  MET A  81      10.485  -8.470  67.675  1.00 98.98           C  
ATOM   1243  CG  MET A  81      11.628  -8.987  66.780  1.00 98.98           C  
ATOM   1244  SD  MET A  81      11.175  -9.365  65.074  1.00 98.98           S  
ATOM   1245  CE  MET A  81      12.783  -9.808  64.386  1.00 98.98           C  
ATOM   1246  H   MET A  81       8.439  -8.853  69.625  1.00 98.98           H  
ATOM   1247  HA  MET A  81       8.890  -9.621  66.792  1.00 98.98           H  
ATOM   1248  HB3 MET A  81      10.888  -8.259  68.668  1.00 98.98           H  
ATOM   1249  HB2 MET A  81      10.140  -7.507  67.302  1.00 98.98           H  
ATOM   1250  HG3 MET A  81      12.092  -9.871  67.217  1.00 98.98           H  
ATOM   1251  HG2 MET A  81      12.400  -8.226  66.721  1.00 98.98           H  
ATOM   1252  HE1 MET A  81      12.740  -9.797  63.299  1.00 98.98           H  
ATOM   1253  HE2 MET A  81      13.546  -9.101  64.704  1.00 98.98           H  
ATOM   1254  HE3 MET A  81      13.070 -10.806  64.712  1.00 98.98           H  
ATOM   1255  N   ASP A  82       9.306 -11.867  67.729  1.00 98.92           N  
ATOM   1256  CA  ASP A  82       9.788 -13.210  68.033  1.00 98.92           C  
ATOM   1257  C   ASP A  82      11.163 -13.370  67.365  1.00 98.92           C  
ATOM   1258  O   ASP A  82      11.259 -13.209  66.149  1.00 98.92           O  
ATOM   1259  CB  ASP A  82       8.779 -14.286  67.559  1.00 98.92           C  
ATOM   1260  CG  ASP A  82       9.155 -15.755  67.834  1.00 98.92           C  
ATOM   1261  OD1 ASP A  82       9.947 -16.017  68.768  1.00 98.92           O  
ATOM   1262  OD2 ASP A  82       8.538 -16.616  67.171  1.00 98.92           O1-
ATOM   1263  H   ASP A  82       8.783 -11.768  66.869  1.00 98.92           H  
ATOM   1264  HA  ASP A  82       9.899 -13.305  69.115  1.00 98.92           H  
ATOM   1265  HB3 ASP A  82       8.581 -14.152  66.493  1.00 98.92           H  
ATOM   1266  HB2 ASP A  82       7.821 -14.098  68.045  1.00 98.92           H  
ATOM   1267  N   GLY A  83      12.189 -13.683  68.169  1.00 98.78           N  
ATOM   1268  CA  GLY A  83      13.562 -13.851  67.700  1.00 98.78           C  
ATOM   1269  C   GLY A  83      13.819 -15.246  67.106  1.00 98.78           C  
ATOM   1270  O   GLY A  83      14.820 -15.414  66.410  1.00 98.78           O  
ATOM   1271  H   GLY A  83      12.026 -13.829  69.157  1.00 98.78           H  
ATOM   1272  HA3 GLY A  83      14.240 -13.690  68.538  1.00 98.78           H  
ATOM   1273  HA2 GLY A  83      13.789 -13.091  66.952  1.00 98.78           H  
ATOM   1274  N   LYS A  84      12.933 -16.230  67.355  1.00 98.21           N  
ATOM   1275  CA  LYS A  84      13.015 -17.588  66.810  1.00 98.21           C  
ATOM   1276  C   LYS A  84      12.673 -17.609  65.309  1.00 98.21           C  
ATOM   1277  O   LYS A  84      13.521 -17.990  64.502  1.00 98.21           O  
ATOM   1278  CB  LYS A  84      12.099 -18.523  67.628  1.00 98.21           C  
ATOM   1279  CG  LYS A  84      12.189 -20.011  67.245  1.00 98.21           C  
ATOM   1280  CD  LYS A  84      11.186 -20.868  68.028  1.00 98.21           C  
ATOM   1281  CE  LYS A  84      11.360 -22.369  67.754  1.00 98.21           C  
ATOM   1282  NZ  LYS A  84      10.380 -23.176  68.502  1.00 98.21           N1+
ATOM   1283  H   LYS A  84      12.128 -16.035  67.936  1.00 98.21           H  
ATOM   1284  HA  LYS A  84      14.042 -17.939  66.928  1.00 98.21           H  
ATOM   1285  HB3 LYS A  84      11.063 -18.199  67.533  1.00 98.21           H  
ATOM   1286  HB2 LYS A  84      12.345 -18.425  68.685  1.00 98.21           H  
ATOM   1287  HG3 LYS A  84      13.203 -20.367  67.427  1.00 98.21           H  
ATOM   1288  HG2 LYS A  84      12.004 -20.144  66.178  1.00 98.21           H  
ATOM   1289  HD3 LYS A  84      10.175 -20.558  67.760  1.00 98.21           H  
ATOM   1290  HD2 LYS A  84      11.291 -20.666  69.095  1.00 98.21           H  
ATOM   1291  HE3 LYS A  84      12.364 -22.689  68.036  1.00 98.21           H  
ATOM   1292  HE2 LYS A  84      11.243 -22.575  66.689  1.00 98.21           H  
ATOM   1293  HZ1 LYS A  84      10.496 -23.015  69.492  1.00 98.21           H  
ATOM   1294  HZ2 LYS A  84       9.445 -22.909  68.227  1.00 98.21           H  
ATOM   1295  HZ3 LYS A  84      10.523 -24.155  68.300  1.00 98.21           H  
ATOM   1296  N   THR A  85      11.443 -17.186  64.973  1.00 97.84           N  
ATOM   1297  CA  THR A  85      10.938 -17.098  63.599  1.00 97.84           C  
ATOM   1298  C   THR A  85      11.401 -15.819  62.863  1.00 97.84           C  
ATOM   1299  O   THR A  85      11.269 -15.764  61.641  1.00 97.84           O  
ATOM   1300  CB  THR A  85       9.384 -17.126  63.569  1.00 97.84           C  
ATOM   1301  CG2 THR A  85       8.793 -18.395  64.203  1.00 97.84           C  
ATOM   1302  OG1 THR A  85       8.808 -15.984  64.181  1.00 97.84           O  
ATOM   1303  H   THR A  85      10.803 -16.897  65.700  1.00 97.84           H  
ATOM   1304  HA  THR A  85      11.307 -17.955  63.033  1.00 97.84           H  
ATOM   1305  HB  THR A  85       9.058 -17.111  62.529  1.00 97.84           H  
ATOM   1306 HG21 THR A  85       7.703 -18.385  64.157  1.00 97.84           H  
ATOM   1307 HG22 THR A  85       9.135 -19.285  63.676  1.00 97.84           H  
ATOM   1308 HG23 THR A  85       9.078 -18.506  65.249  1.00 97.84           H  
ATOM   1309  HG1 THR A  85       8.724 -16.151  65.127  1.00 97.84           H  
ATOM   1310  N   GLN A  86      11.922 -14.829  63.612  1.00 97.96           N  
ATOM   1311  CA  GLN A  86      12.367 -13.505  63.157  1.00 97.96           C  
ATOM   1312  C   GLN A  86      11.226 -12.599  62.641  1.00 97.96           C  
ATOM   1313  O   GLN A  86      11.511 -11.623  61.953  1.00 97.96           O  
ATOM   1314  CB  GLN A  86      13.551 -13.600  62.160  1.00 97.96           C  
ATOM   1315  CG  GLN A  86      14.786 -14.322  62.733  1.00 97.96           C  
ATOM   1316  CD  GLN A  86      15.987 -14.216  61.791  1.00 97.96           C  
ATOM   1317  NE2 GLN A  86      16.436 -15.344  61.238  1.00 97.96           N  
ATOM   1318  OE1 GLN A  86      16.514 -13.126  61.573  1.00 97.96           O  
ATOM   1319  H   GLN A  86      11.983 -14.972  64.610  1.00 97.96           H  
ATOM   1320  HA  GLN A  86      12.751 -13.009  64.047  1.00 97.96           H  
ATOM   1321  HB3 GLN A  86      13.849 -12.592  61.865  1.00 97.96           H  
ATOM   1322  HB2 GLN A  86      13.237 -14.093  61.239  1.00 97.96           H  
ATOM   1323  HG3 GLN A  86      14.557 -15.369  62.936  1.00 97.96           H  
ATOM   1324  HG2 GLN A  86      15.066 -13.876  63.688  1.00 97.96           H  
ATOM   1325 HE22 GLN A  86      17.226 -15.316  60.610  1.00 97.96           H  
ATOM   1326 HE21 GLN A  86      15.988 -16.227  61.439  1.00 97.96           H  
ATOM   1327  N   ARG A  87       9.962 -12.915  62.972  1.00 98.64           N  
ATOM   1328  CA  ARG A  87       8.777 -12.187  62.511  1.00 98.64           C  
ATOM   1329  C   ARG A  87       8.451 -11.020  63.454  1.00 98.64           C  
ATOM   1330  O   ARG A  87       8.233 -11.240  64.647  1.00 98.64           O  
ATOM   1331  CB  ARG A  87       7.593 -13.166  62.394  1.00 98.64           C  
ATOM   1332  CG  ARG A  87       7.815 -14.257  61.327  1.00 98.64           C  
ATOM   1333  CD  ARG A  87       6.707 -15.325  61.260  1.00 98.64           C  
ATOM   1334  NE  ARG A  87       5.448 -14.848  60.655  1.00 98.64           N  
ATOM   1335  CZ  ARG A  87       5.136 -14.800  59.344  1.00 98.64           C  
ATOM   1336  NH1 ARG A  87       6.010 -15.144  58.386  1.00 98.64           N  
ATOM   1337  NH2 ARG A  87       3.910 -14.403  58.982  1.00 98.64           N1+
ATOM   1338  H   ARG A  87       9.790 -13.718  63.561  1.00 98.64           H  
ATOM   1339  HA  ARG A  87       8.962 -11.787  61.513  1.00 98.64           H  
ATOM   1340  HB3 ARG A  87       6.679 -12.617  62.163  1.00 98.64           H  
ATOM   1341  HB2 ARG A  87       7.433 -13.644  63.360  1.00 98.64           H  
ATOM   1342  HG3 ARG A  87       8.784 -14.744  61.420  1.00 98.64           H  
ATOM   1343  HG2 ARG A  87       7.849 -13.732  60.371  1.00 98.64           H  
ATOM   1344  HD3 ARG A  87       6.419 -15.567  62.284  1.00 98.64           H  
ATOM   1345  HD2 ARG A  87       7.064 -16.263  60.833  1.00 98.64           H  
ATOM   1346  HE  ARG A  87       4.737 -14.558  61.315  1.00 98.64           H  
ATOM   1347 HH12 ARG A  87       5.741 -15.132  57.412  1.00 98.64           H  
ATOM   1348 HH11 ARG A  87       6.934 -15.463  58.640  1.00 98.64           H  
ATOM   1349 HH22 ARG A  87       3.635 -14.373  58.010  1.00 98.64           H  
ATOM   1350 HH21 ARG A  87       3.224 -14.167  59.690  1.00 98.64           H  
ATOM   1351  N   PHE A  88       8.410  -9.805  62.882  1.00 98.93           N  
ATOM   1352  CA  PHE A  88       8.026  -8.565  63.558  1.00 98.93           C  
ATOM   1353  C   PHE A  88       6.563  -8.249  63.228  1.00 98.93           C  
ATOM   1354  O   PHE A  88       6.188  -8.298  62.059  1.00 98.93           O  
ATOM   1355  CB  PHE A  88       8.933  -7.415  63.061  1.00 98.93           C  
ATOM   1356  CG  PHE A  88       8.720  -6.081  63.765  1.00 98.93           C  
ATOM   1357  CD1 PHE A  88       7.726  -5.180  63.322  1.00 98.93           C  
ATOM   1358  CD2 PHE A  88       9.383  -5.818  64.981  1.00 98.93           C  
ATOM   1359  CE1 PHE A  88       7.444  -4.035  64.055  1.00 98.93           C  
ATOM   1360  CE2 PHE A  88       9.081  -4.673  65.705  1.00 98.93           C  
ATOM   1361  CZ  PHE A  88       8.120  -3.785  65.241  1.00 98.93           C  
ATOM   1362  H   PHE A  88       8.609  -9.719  61.895  1.00 98.93           H  
ATOM   1363  HA  PHE A  88       8.149  -8.668  64.637  1.00 98.93           H  
ATOM   1364  HB3 PHE A  88       8.774  -7.283  61.992  1.00 98.93           H  
ATOM   1365  HB2 PHE A  88       9.983  -7.688  63.159  1.00 98.93           H  
ATOM   1366  HD1 PHE A  88       7.172  -5.386  62.418  1.00 98.93           H  
ATOM   1367  HD2 PHE A  88      10.124  -6.508  65.350  1.00 98.93           H  
ATOM   1368  HE1 PHE A  88       6.685  -3.347  63.713  1.00 98.93           H  
ATOM   1369  HE2 PHE A  88       9.581  -4.474  66.639  1.00 98.93           H  
ATOM   1370  HZ  PHE A  88       7.886  -2.904  65.817  1.00 98.93           H  
ATOM   1371  N   SER A  89       5.788  -7.861  64.245  1.00 98.96           N  
ATOM   1372  CA  SER A  89       4.396  -7.438  64.110  1.00 98.96           C  
ATOM   1373  C   SER A  89       4.115  -6.233  65.016  1.00 98.96           C  
ATOM   1374  O   SER A  89       4.828  -6.048  66.001  1.00 98.96           O  
ATOM   1375  CB  SER A  89       3.488  -8.641  64.429  1.00 98.96           C  
ATOM   1376  OG  SER A  89       3.581  -8.998  65.794  1.00 98.96           O  
ATOM   1377  H   SER A  89       6.163  -7.829  65.186  1.00 98.96           H  
ATOM   1378  HA  SER A  89       4.226  -7.110  63.086  1.00 98.96           H  
ATOM   1379  HB3 SER A  89       3.745  -9.503  63.813  1.00 98.96           H  
ATOM   1380  HB2 SER A  89       2.450  -8.397  64.206  1.00 98.96           H  
ATOM   1381  HG  SER A  89       2.696  -9.223  66.106  1.00 98.96           H  
ATOM   1382  N   GLY A  90       3.074  -5.450  64.693  1.00 98.92           N  
ATOM   1383  CA  GLY A  90       2.723  -4.300  65.518  1.00 98.92           C  
ATOM   1384  C   GLY A  90       1.436  -3.617  65.061  1.00 98.92           C  
ATOM   1385  O   GLY A  90       0.868  -3.911  64.012  1.00 98.92           O  
ATOM   1386  H   GLY A  90       2.507  -5.642  63.877  1.00 98.92           H  
ATOM   1387  HA3 GLY A  90       3.538  -3.574  65.508  1.00 98.92           H  
ATOM   1388  HA2 GLY A  90       2.577  -4.626  66.545  1.00 98.92           H  
ATOM   1389  N   VAL A  91       1.003  -2.663  65.892  1.00 98.94           N  
ATOM   1390  CA  VAL A  91      -0.095  -1.736  65.650  1.00 98.94           C  
ATOM   1391  C   VAL A  91       0.400  -0.322  65.990  1.00 98.94           C  
ATOM   1392  O   VAL A  91       1.126  -0.147  66.967  1.00 98.94           O  
ATOM   1393  CB  VAL A  91      -1.342  -2.064  66.518  1.00 98.94           C  
ATOM   1394  CG1 VAL A  91      -2.027  -3.352  66.042  1.00 98.94           C  
ATOM   1395  CG2 VAL A  91      -1.086  -2.117  68.040  1.00 98.94           C  
ATOM   1396  H   VAL A  91       1.536  -2.479  66.734  1.00 98.94           H  
ATOM   1397  HA  VAL A  91      -0.379  -1.761  64.597  1.00 98.94           H  
ATOM   1398  HB  VAL A  91      -2.069  -1.267  66.354  1.00 98.94           H  
ATOM   1399 HG11 VAL A  91      -2.972  -3.490  66.565  1.00 98.94           H  
ATOM   1400 HG12 VAL A  91      -2.246  -3.318  64.974  1.00 98.94           H  
ATOM   1401 HG13 VAL A  91      -1.409  -4.231  66.231  1.00 98.94           H  
ATOM   1402 HG21 VAL A  91      -1.977  -2.452  68.571  1.00 98.94           H  
ATOM   1403 HG22 VAL A  91      -0.287  -2.816  68.289  1.00 98.94           H  
ATOM   1404 HG23 VAL A  91      -0.821  -1.143  68.448  1.00 98.94           H  
ATOM   1405  N   ILE A  92       0.023   0.651  65.150  1.00 98.90           N  
ATOM   1406  CA  ILE A  92       0.460   2.043  65.240  1.00 98.90           C  
ATOM   1407  C   ILE A  92      -0.782   2.941  65.308  1.00 98.90           C  
ATOM   1408  O   ILE A  92      -1.559   2.980  64.361  1.00 98.90           O  
ATOM   1409  CB  ILE A  92       1.355   2.427  64.017  1.00 98.90           C  
ATOM   1410  CG1 ILE A  92       2.754   1.786  64.153  1.00 98.90           C  
ATOM   1411  CG2 ILE A  92       1.509   3.944  63.763  1.00 98.90           C  
ATOM   1412  CD1 ILE A  92       3.544   1.638  62.848  1.00 98.90           C  
ATOM   1413  H   ILE A  92      -0.553   0.423  64.351  1.00 98.90           H  
ATOM   1414  HA  ILE A  92       1.042   2.203  66.149  1.00 98.90           H  
ATOM   1415  HB  ILE A  92       0.894   1.996  63.130  1.00 98.90           H  
ATOM   1416 HG13 ILE A  92       2.654   0.785  64.567  1.00 98.90           H  
ATOM   1417 HG12 ILE A  92       3.343   2.357  64.868  1.00 98.90           H  
ATOM   1418 HG21 ILE A  92       2.172   4.146  62.925  1.00 98.90           H  
ATOM   1419 HG22 ILE A  92       0.565   4.429  63.516  1.00 98.90           H  
ATOM   1420 HG23 ILE A  92       1.927   4.437  64.641  1.00 98.90           H  
ATOM   1421 HD11 ILE A  92       4.580   1.371  63.058  1.00 98.90           H  
ATOM   1422 HD12 ILE A  92       3.123   0.840  62.239  1.00 98.90           H  
ATOM   1423 HD13 ILE A  92       3.556   2.550  62.253  1.00 98.90           H  
ATOM   1424  N   ASN A  93      -0.942   3.664  66.425  1.00 98.80           N  
ATOM   1425  CA  ASN A  93      -2.023   4.629  66.671  1.00 98.80           C  
ATOM   1426  C   ASN A  93      -3.439   4.008  66.603  1.00 98.80           C  
ATOM   1427  O   ASN A  93      -4.364   4.647  66.099  1.00 98.80           O  
ATOM   1428  CB  ASN A  93      -1.837   5.866  65.751  1.00 98.80           C  
ATOM   1429  CG  ASN A  93      -0.679   6.751  66.202  1.00 98.80           C  
ATOM   1430  ND2 ASN A  93       0.470   6.633  65.542  1.00 98.80           N  
ATOM   1431  OD1 ASN A  93      -0.826   7.543  67.131  1.00 98.80           O  
ATOM   1432  H   ASN A  93      -0.265   3.566  67.170  1.00 98.80           H  
ATOM   1433  HA  ASN A  93      -1.829   4.919  67.703  1.00 98.80           H  
ATOM   1434  HB3 ASN A  93      -2.713   6.506  65.777  1.00 98.80           H  
ATOM   1435  HB2 ASN A  93      -1.722   5.587  64.703  1.00 98.80           H  
ATOM   1436 HD22 ASN A  93       1.259   7.205  65.817  1.00 98.80           H  
ATOM   1437 HD21 ASN A  93       0.562   5.985  64.774  1.00 98.80           H  
ATOM   1438  N   ILE A  94      -3.586   2.781  67.132  1.00 98.81           N  
ATOM   1439  CA  ILE A  94      -4.871   2.099  67.291  1.00 98.81           C  
ATOM   1440  C   ILE A  94      -5.677   2.717  68.455  1.00 98.81           C  
ATOM   1441  O   ILE A  94      -5.131   2.937  69.538  1.00 98.81           O  
ATOM   1442  CB  ILE A  94      -4.695   0.563  67.506  1.00 98.81           C  
ATOM   1443  CG1 ILE A  94      -6.046  -0.189  67.482  1.00 98.81           C  
ATOM   1444  CG2 ILE A  94      -3.892   0.170  68.763  1.00 98.81           C  
ATOM   1445  CD1 ILE A  94      -5.915  -1.711  67.367  1.00 98.81           C  
ATOM   1446  H   ILE A  94      -2.787   2.329  67.555  1.00 98.81           H  
ATOM   1447  HA  ILE A  94      -5.432   2.240  66.364  1.00 98.81           H  
ATOM   1448  HB  ILE A  94      -4.122   0.207  66.649  1.00 98.81           H  
ATOM   1449 HG13 ILE A  94      -6.640   0.162  66.640  1.00 98.81           H  
ATOM   1450 HG12 ILE A  94      -6.624   0.042  68.377  1.00 98.81           H  
ATOM   1451 HG21 ILE A  94      -3.692  -0.900  68.783  1.00 98.81           H  
ATOM   1452 HG22 ILE A  94      -2.925   0.665  68.795  1.00 98.81           H  
ATOM   1453 HG23 ILE A  94      -4.430   0.406  69.680  1.00 98.81           H  
ATOM   1454 HD11 ILE A  94      -6.875  -2.148  67.100  1.00 98.81           H  
ATOM   1455 HD12 ILE A  94      -5.190  -2.000  66.607  1.00 98.81           H  
ATOM   1456 HD13 ILE A  94      -5.603  -2.155  68.310  1.00 98.81           H  
ATOM   1457  N   GLU A  95      -6.962   2.987  68.190  1.00 98.62           N  
ATOM   1458  CA  GLU A  95      -7.924   3.517  69.153  1.00 98.62           C  
ATOM   1459  C   GLU A  95      -8.816   2.387  69.685  1.00 98.62           C  
ATOM   1460  O   GLU A  95      -9.077   1.417  68.970  1.00 98.62           O  
ATOM   1461  CB  GLU A  95      -8.806   4.585  68.464  1.00 98.62           C  
ATOM   1462  CG  GLU A  95      -8.027   5.815  67.947  1.00 98.62           C  
ATOM   1463  CD  GLU A  95      -8.890   6.863  67.221  1.00 98.62           C  
ATOM   1464  OE1 GLU A  95      -8.378   7.442  66.237  1.00 98.62           O  
ATOM   1465  OE2 GLU A  95     -10.039   7.103  67.655  1.00 98.62           O1-
ATOM   1466  H   GLU A  95      -7.337   2.772  67.277  1.00 98.62           H  
ATOM   1467  HA  GLU A  95      -7.407   3.985  69.993  1.00 98.62           H  
ATOM   1468  HB3 GLU A  95      -9.567   4.920  69.172  1.00 98.62           H  
ATOM   1469  HB2 GLU A  95      -9.352   4.132  67.634  1.00 98.62           H  
ATOM   1470  HG3 GLU A  95      -7.216   5.497  67.290  1.00 98.62           H  
ATOM   1471  HG2 GLU A  95      -7.563   6.308  68.801  1.00 98.62           H  
ATOM   1472  N   ASP A  96      -9.324   2.589  70.911  1.00 97.88           N  
ATOM   1473  CA  ASP A  96     -10.481   1.888  71.483  1.00 97.88           C  
ATOM   1474  C   ASP A  96     -10.286   0.373  71.714  1.00 97.88           C  
ATOM   1475  O   ASP A  96     -11.259  -0.380  71.649  1.00 97.88           O  
ATOM   1476  CB  ASP A  96     -11.813   2.200  70.740  1.00 97.88           C  
ATOM   1477  CG  ASP A  96     -12.104   3.690  70.476  1.00 97.88           C  
ATOM   1478  OD1 ASP A  96     -11.717   4.532  71.319  1.00 97.88           O  
ATOM   1479  OD2 ASP A  96     -12.853   3.949  69.509  1.00 97.88           O1-
ATOM   1480  H   ASP A  96      -9.050   3.423  71.411  1.00 97.88           H  
ATOM   1481  HA  ASP A  96     -10.577   2.307  72.485  1.00 97.88           H  
ATOM   1482  HB3 ASP A  96     -12.647   1.823  71.330  1.00 97.88           H  
ATOM   1483  HB2 ASP A  96     -11.829   1.669  69.786  1.00 97.88           H  
ATOM   1484  N   VAL A  97      -9.048  -0.035  72.034  1.00 98.32           N  
ATOM   1485  CA  VAL A  97      -8.710  -1.388  72.478  1.00 98.32           C  
ATOM   1486  C   VAL A  97      -8.057  -1.322  73.870  1.00 98.32           C  
ATOM   1487  O   VAL A  97      -7.394  -0.337  74.200  1.00 98.32           O  
ATOM   1488  CB  VAL A  97      -7.735  -2.104  71.495  1.00 98.32           C  
ATOM   1489  CG1 VAL A  97      -8.385  -2.324  70.118  1.00 98.32           C  
ATOM   1490  CG2 VAL A  97      -6.343  -1.454  71.351  1.00 98.32           C  
ATOM   1491  H   VAL A  97      -8.301   0.643  72.080  1.00 98.32           H  
ATOM   1492  HA  VAL A  97      -9.613  -1.996  72.571  1.00 98.32           H  
ATOM   1493  HB  VAL A  97      -7.561  -3.105  71.895  1.00 98.32           H  
ATOM   1494 HG11 VAL A  97      -7.751  -2.935  69.476  1.00 98.32           H  
ATOM   1495 HG12 VAL A  97      -9.343  -2.838  70.211  1.00 98.32           H  
ATOM   1496 HG13 VAL A  97      -8.564  -1.380  69.603  1.00 98.32           H  
ATOM   1497 HG21 VAL A  97      -5.735  -1.991  70.624  1.00 98.32           H  
ATOM   1498 HG22 VAL A  97      -6.417  -0.418  71.021  1.00 98.32           H  
ATOM   1499 HG23 VAL A  97      -5.786  -1.471  72.287  1.00 98.32           H  
ATOM   1500  N   LYS A  98      -8.262  -2.387  74.660  1.00 98.46           N  
ATOM   1501  CA  LYS A  98      -7.700  -2.534  76.003  1.00 98.46           C  
ATOM   1502  C   LYS A  98      -6.222  -2.942  75.973  1.00 98.46           C  
ATOM   1503  O   LYS A  98      -5.442  -2.427  76.776  1.00 98.46           O  
ATOM   1504  CB  LYS A  98      -8.554  -3.557  76.782  1.00 98.46           C  
ATOM   1505  CG  LYS A  98      -8.214  -3.688  78.279  1.00 98.46           C  
ATOM   1506  CD  LYS A  98      -9.316  -4.443  79.042  1.00 98.46           C  
ATOM   1507  CE  LYS A  98      -9.082  -4.557  80.557  1.00 98.46           C  
ATOM   1508  NZ  LYS A  98      -8.083  -5.585  80.896  1.00 98.46           N1+
ATOM   1509  H   LYS A  98      -8.833  -3.151  74.329  1.00 98.46           H  
ATOM   1510  HA  LYS A  98      -7.759  -1.572  76.515  1.00 98.46           H  
ATOM   1511  HB3 LYS A  98      -8.497  -4.539  76.309  1.00 98.46           H  
ATOM   1512  HB2 LYS A  98      -9.597  -3.255  76.699  1.00 98.46           H  
ATOM   1513  HG3 LYS A  98      -8.085  -2.697  78.714  1.00 98.46           H  
ATOM   1514  HG2 LYS A  98      -7.258  -4.196  78.402  1.00 98.46           H  
ATOM   1515  HD3 LYS A  98      -9.448  -5.434  78.605  1.00 98.46           H  
ATOM   1516  HD2 LYS A  98     -10.265  -3.931  78.883  1.00 98.46           H  
ATOM   1517  HE3 LYS A  98     -10.016  -4.838  81.045  1.00 98.46           H  
ATOM   1518  HE2 LYS A  98      -8.783  -3.596  80.978  1.00 98.46           H  
ATOM   1519  HZ1 LYS A  98      -7.180  -5.331  80.513  1.00 98.46           H  
ATOM   1520  HZ2 LYS A  98      -7.995  -5.658  81.900  1.00 98.46           H  
ATOM   1521  HZ3 LYS A  98      -8.364  -6.478  80.518  1.00 98.46           H  
ATOM   1522  N   ASN A  99      -5.886  -3.872  75.063  1.00 98.83           N  
ATOM   1523  CA  ASN A  99      -4.590  -4.541  74.999  1.00 98.83           C  
ATOM   1524  C   ASN A  99      -4.081  -4.549  73.546  1.00 98.83           C  
ATOM   1525  O   ASN A  99      -4.357  -5.512  72.827  1.00 98.83           O  
ATOM   1526  CB  ASN A  99      -4.703  -5.970  75.591  1.00 98.83           C  
ATOM   1527  CG  ASN A  99      -5.050  -5.985  77.084  1.00 98.83           C  
ATOM   1528  ND2 ASN A  99      -4.160  -5.443  77.918  1.00 98.83           N  
ATOM   1529  OD1 ASN A  99      -6.106  -6.477  77.475  1.00 98.83           O  
ATOM   1530  H   ASN A  99      -6.590  -4.215  74.426  1.00 98.83           H  
ATOM   1531  HA  ASN A  99      -3.896  -3.998  75.630  1.00 98.83           H  
ATOM   1532  HB3 ASN A  99      -3.754  -6.495  75.469  1.00 98.83           H  
ATOM   1533  HB2 ASN A  99      -5.449  -6.554  75.049  1.00 98.83           H  
ATOM   1534 HD22 ASN A  99      -4.347  -5.406  78.915  1.00 98.83           H  
ATOM   1535 HD21 ASN A  99      -3.293  -5.057  77.561  1.00 98.83           H  
ATOM   1536  N   PRO A 100      -3.354  -3.486  73.121  1.00 98.91           N  
ATOM   1537  CA  PRO A 100      -2.802  -3.397  71.753  1.00 98.91           C  
ATOM   1538  C   PRO A 100      -1.700  -4.426  71.415  1.00 98.91           C  
ATOM   1539  O   PRO A 100      -1.529  -4.719  70.231  1.00 98.91           O  
ATOM   1540  CB  PRO A 100      -2.304  -1.945  71.650  1.00 98.91           C  
ATOM   1541  CG  PRO A 100      -1.970  -1.572  73.082  1.00 98.91           C  
ATOM   1542  CD  PRO A 100      -3.065  -2.264  73.876  1.00 98.91           C  
ATOM   1543  HA  PRO A 100      -3.607  -3.541  71.030  1.00 98.91           H  
ATOM   1544  HB3 PRO A 100      -3.111  -1.308  71.286  1.00 98.91           H  
ATOM   1545  HB2 PRO A 100      -1.455  -1.811  70.980  1.00 98.91           H  
ATOM   1546  HG3 PRO A 100      -1.919  -0.506  73.279  1.00 98.91           H  
ATOM   1547  HG2 PRO A 100      -1.000  -1.996  73.336  1.00 98.91           H  
ATOM   1548  HD2 PRO A 100      -2.732  -2.419  74.899  1.00 98.91           H  
ATOM   1549  HD3 PRO A 100      -3.966  -1.652  73.910  1.00 98.91           H  
ATOM   1550  N   ILE A 101      -1.008  -4.991  72.426  1.00 98.96           N  
ATOM   1551  CA  ILE A 101      -0.032  -6.076  72.238  1.00 98.96           C  
ATOM   1552  C   ILE A 101      -0.685  -7.410  71.812  1.00 98.96           C  
ATOM   1553  O   ILE A 101      -0.030  -8.203  71.140  1.00 98.96           O  
ATOM   1554  CB  ILE A 101       0.816  -6.335  73.523  1.00 98.96           C  
ATOM   1555  CG1 ILE A 101       2.101  -7.161  73.286  1.00 98.96           C  
ATOM   1556  CG2 ILE A 101       0.016  -6.990  74.673  1.00 98.96           C  
ATOM   1557  CD1 ILE A 101       3.026  -6.622  72.188  1.00 98.96           C  
ATOM   1558  H   ILE A 101      -1.161  -4.689  73.379  1.00 98.96           H  
ATOM   1559  HA  ILE A 101       0.627  -5.754  71.433  1.00 98.96           H  
ATOM   1560  HB  ILE A 101       1.146  -5.357  73.871  1.00 98.96           H  
ATOM   1561 HG13 ILE A 101       1.842  -8.192  73.052  1.00 98.96           H  
ATOM   1562 HG12 ILE A 101       2.669  -7.208  74.216  1.00 98.96           H  
ATOM   1563 HG21 ILE A 101       0.535  -6.899  75.626  1.00 98.96           H  
ATOM   1564 HG22 ILE A 101      -0.966  -6.537  74.781  1.00 98.96           H  
ATOM   1565 HG23 ILE A 101      -0.153  -8.052  74.505  1.00 98.96           H  
ATOM   1566 HD11 ILE A 101       3.990  -7.126  72.221  1.00 98.96           H  
ATOM   1567 HD12 ILE A 101       2.618  -6.799  71.194  1.00 98.96           H  
ATOM   1568 HD13 ILE A 101       3.201  -5.552  72.302  1.00 98.96           H  
ATOM   1569  N   CYS A 102      -1.958  -7.621  72.190  1.00 98.89           N  
ATOM   1570  CA  CYS A 102      -2.745  -8.803  71.836  1.00 98.89           C  
ATOM   1571  C   CYS A 102      -3.302  -8.712  70.402  1.00 98.89           C  
ATOM   1572  O   CYS A 102      -3.560  -9.755  69.803  1.00 98.89           O  
ATOM   1573  CB  CYS A 102      -3.882  -9.046  72.843  1.00 98.89           C  
ATOM   1574  SG  CYS A 102      -3.187  -9.440  74.471  1.00 98.89           S  
ATOM   1575  H   CYS A 102      -2.434  -6.915  72.734  1.00 98.89           H  
ATOM   1576  HA  CYS A 102      -2.088  -9.674  71.868  1.00 98.89           H  
ATOM   1577  HB3 CYS A 102      -4.502  -9.888  72.531  1.00 98.89           H  
ATOM   1578  HB2 CYS A 102      -4.532  -8.176  72.931  1.00 98.89           H  
ATOM   1579  HG  CYS A 102      -2.610  -8.252  74.671  1.00 98.89           H  
ATOM   1580  N   VAL A 103      -3.444  -7.487  69.861  1.00 98.91           N  
ATOM   1581  CA  VAL A 103      -3.762  -7.250  68.450  1.00 98.91           C  
ATOM   1582  C   VAL A 103      -2.509  -7.483  67.576  1.00 98.91           C  
ATOM   1583  O   VAL A 103      -2.622  -8.098  66.516  1.00 98.91           O  
ATOM   1584  CB  VAL A 103      -4.276  -5.803  68.189  1.00 98.91           C  
ATOM   1585  CG1 VAL A 103      -4.741  -5.591  66.733  1.00 98.91           C  
ATOM   1586  CG2 VAL A 103      -5.422  -5.405  69.137  1.00 98.91           C  
ATOM   1587  H   VAL A 103      -3.223  -6.670  70.412  1.00 98.91           H  
ATOM   1588  HA  VAL A 103      -4.535  -7.955  68.138  1.00 98.91           H  
ATOM   1589  HB  VAL A 103      -3.460  -5.104  68.376  1.00 98.91           H  
ATOM   1590 HG11 VAL A 103      -5.116  -4.579  66.583  1.00 98.91           H  
ATOM   1591 HG12 VAL A 103      -3.938  -5.735  66.010  1.00 98.91           H  
ATOM   1592 HG13 VAL A 103      -5.545  -6.281  66.477  1.00 98.91           H  
ATOM   1593 HG21 VAL A 103      -5.741  -4.380  68.959  1.00 98.91           H  
ATOM   1594 HG22 VAL A 103      -6.291  -6.043  68.992  1.00 98.91           H  
ATOM   1595 HG23 VAL A 103      -5.129  -5.468  70.185  1.00 98.91           H  
ATOM   1596  N   ALA A 104      -1.337  -7.039  68.072  1.00 98.95           N  
ATOM   1597  CA  ALA A 104      -0.023  -7.295  67.481  1.00 98.95           C  
ATOM   1598  C   ALA A 104       0.368  -8.785  67.495  1.00 98.95           C  
ATOM   1599  O   ALA A 104       0.975  -9.242  66.531  1.00 98.95           O  
ATOM   1600  CB  ALA A 104       1.037  -6.441  68.193  1.00 98.95           C  
ATOM   1601  H   ALA A 104      -1.334  -6.530  68.946  1.00 98.95           H  
ATOM   1602  HA  ALA A 104      -0.063  -6.973  66.439  1.00 98.95           H  
ATOM   1603  HB1 ALA A 104       2.027  -6.602  67.763  1.00 98.95           H  
ATOM   1604  HB2 ALA A 104       0.808  -5.378  68.108  1.00 98.95           H  
ATOM   1605  HB3 ALA A 104       1.100  -6.681  69.253  1.00 98.95           H  
ATOM   1606  N   GLU A 105      -0.022  -9.530  68.545  1.00 98.90           N  
ATOM   1607  CA  GLU A 105       0.174 -10.979  68.662  1.00 98.90           C  
ATOM   1608  C   GLU A 105      -0.506 -11.763  67.527  1.00 98.90           C  
ATOM   1609  O   GLU A 105       0.118 -12.660  66.965  1.00 98.90           O  
ATOM   1610  CB  GLU A 105      -0.317 -11.460  70.045  1.00 98.90           C  
ATOM   1611  CG  GLU A 105      -0.128 -12.977  70.315  1.00 98.90           C  
ATOM   1612  CD  GLU A 105      -0.798 -13.506  71.594  1.00 98.90           C  
ATOM   1613  OE1 GLU A 105      -0.256 -14.490  72.142  1.00 98.90           O  
ATOM   1614  OE2 GLU A 105      -1.837 -12.941  72.009  1.00 98.90           O1-
ATOM   1615  H   GLU A 105      -0.488  -9.083  69.323  1.00 98.90           H  
ATOM   1616  HA  GLU A 105       1.245 -11.169  68.594  1.00 98.90           H  
ATOM   1617  HB3 GLU A 105      -1.368 -11.191  70.141  1.00 98.90           H  
ATOM   1618  HB2 GLU A 105       0.207 -10.902  70.821  1.00 98.90           H  
ATOM   1619  HG3 GLU A 105       0.940 -13.200  70.341  1.00 98.90           H  
ATOM   1620  HG2 GLU A 105      -0.540 -13.573  69.502  1.00 98.90           H  
ATOM   1621  N   LYS A 106      -1.757 -11.393  67.204  1.00 98.78           N  
ATOM   1622  CA  LYS A 106      -2.547 -12.010  66.137  1.00 98.78           C  
ATOM   1623  C   LYS A 106      -2.002 -11.724  64.730  1.00 98.78           C  
ATOM   1624  O   LYS A 106      -2.124 -12.593  63.870  1.00 98.78           O  
ATOM   1625  CB  LYS A 106      -4.021 -11.587  66.269  1.00 98.78           C  
ATOM   1626  CG  LYS A 106      -4.682 -12.193  67.516  1.00 98.78           C  
ATOM   1627  CD  LYS A 106      -6.151 -11.790  67.674  1.00 98.78           C  
ATOM   1628  CE  LYS A 106      -6.736 -12.301  69.000  1.00 98.78           C  
ATOM   1629  NZ  LYS A 106      -8.125 -11.856  69.198  1.00 98.78           N1+
ATOM   1630  H   LYS A 106      -2.204 -10.646  67.717  1.00 98.78           H  
ATOM   1631  HA  LYS A 106      -2.494 -13.091  66.279  1.00 98.78           H  
ATOM   1632  HB3 LYS A 106      -4.579 -11.919  65.392  1.00 98.78           H  
ATOM   1633  HB2 LYS A 106      -4.101 -10.498  66.287  1.00 98.78           H  
ATOM   1634  HG3 LYS A 106      -4.129 -11.897  68.407  1.00 98.78           H  
ATOM   1635  HG2 LYS A 106      -4.613 -13.281  67.469  1.00 98.78           H  
ATOM   1636  HD3 LYS A 106      -6.720 -12.198  66.837  1.00 98.78           H  
ATOM   1637  HD2 LYS A 106      -6.236 -10.705  67.605  1.00 98.78           H  
ATOM   1638  HE3 LYS A 106      -6.140 -11.940  69.838  1.00 98.78           H  
ATOM   1639  HE2 LYS A 106      -6.708 -13.391  69.029  1.00 98.78           H  
ATOM   1640  HZ1 LYS A 106      -8.144 -10.845  69.225  1.00 98.78           H  
ATOM   1641  HZ2 LYS A 106      -8.707 -12.177  68.436  1.00 98.78           H  
ATOM   1642  HZ3 LYS A 106      -8.480 -12.222  70.070  1.00 98.78           H  
ATOM   1643  N   LEU A 107      -1.371 -10.551  64.538  1.00 98.88           N  
ATOM   1644  CA  LEU A 107      -0.716 -10.137  63.294  1.00 98.88           C  
ATOM   1645  C   LEU A 107       0.526 -10.965  62.903  1.00 98.88           C  
ATOM   1646  O   LEU A 107       0.923 -10.892  61.741  1.00 98.88           O  
ATOM   1647  CB  LEU A 107      -0.365  -8.639  63.380  1.00 98.88           C  
ATOM   1648  CG  LEU A 107      -1.546  -7.681  63.141  1.00 98.88           C  
ATOM   1649  CD1 LEU A 107      -1.271  -6.273  63.701  1.00 98.88           C  
ATOM   1650  CD2 LEU A 107      -1.941  -7.632  61.654  1.00 98.88           C  
ATOM   1651  H   LEU A 107      -1.312  -9.896  65.305  1.00 98.88           H  
ATOM   1652  HA  LEU A 107      -1.437 -10.283  62.491  1.00 98.88           H  
ATOM   1653  HB3 LEU A 107       0.406  -8.401  62.653  1.00 98.88           H  
ATOM   1654  HB2 LEU A 107       0.079  -8.438  64.351  1.00 98.88           H  
ATOM   1655  HG  LEU A 107      -2.389  -8.081  63.701  1.00 98.88           H  
ATOM   1656 HD11 LEU A 107      -1.988  -6.024  64.483  1.00 98.88           H  
ATOM   1657 HD12 LEU A 107      -0.278  -6.203  64.141  1.00 98.88           H  
ATOM   1658 HD13 LEU A 107      -1.343  -5.495  62.940  1.00 98.88           H  
ATOM   1659 HD21 LEU A 107      -3.005  -7.439  61.541  1.00 98.88           H  
ATOM   1660 HD22 LEU A 107      -1.405  -6.847  61.124  1.00 98.88           H  
ATOM   1661 HD23 LEU A 107      -1.723  -8.562  61.131  1.00 98.88           H  
ATOM   1662  N   GLN A 108       1.085 -11.768  63.829  1.00 98.73           N  
ATOM   1663  CA  GLN A 108       2.128 -12.765  63.549  1.00 98.73           C  
ATOM   1664  C   GLN A 108       1.715 -13.832  62.516  1.00 98.73           C  
ATOM   1665  O   GLN A 108       2.582 -14.321  61.795  1.00 98.73           O  
ATOM   1666  CB  GLN A 108       2.547 -13.471  64.857  1.00 98.73           C  
ATOM   1667  CG  GLN A 108       3.371 -12.608  65.832  1.00 98.73           C  
ATOM   1668  CD  GLN A 108       4.837 -12.445  65.413  1.00 98.73           C  
ATOM   1669  NE2 GLN A 108       5.429 -11.277  65.664  1.00 98.73           N  
ATOM   1670  OE1 GLN A 108       5.447 -13.377  64.897  1.00 98.73           O  
ATOM   1671  H   GLN A 108       0.709 -11.774  64.768  1.00 98.73           H  
ATOM   1672  HA  GLN A 108       2.990 -12.236  63.140  1.00 98.73           H  
ATOM   1673  HB3 GLN A 108       3.104 -14.383  64.633  1.00 98.73           H  
ATOM   1674  HB2 GLN A 108       1.651 -13.828  65.364  1.00 98.73           H  
ATOM   1675  HG3 GLN A 108       3.373 -13.107  66.801  1.00 98.73           H  
ATOM   1676  HG2 GLN A 108       2.897 -11.639  65.986  1.00 98.73           H  
ATOM   1677 HE22 GLN A 108       6.402 -11.145  65.420  1.00 98.73           H  
ATOM   1678 HE21 GLN A 108       4.906 -10.505  66.059  1.00 98.73           H  
ATOM   1679  N   ALA A 109       0.413 -14.167  62.465  1.00 98.02           N  
ATOM   1680  CA  ALA A 109      -0.160 -15.172  61.569  1.00 98.02           C  
ATOM   1681  C   ALA A 109      -0.410 -14.677  60.130  1.00 98.02           C  
ATOM   1682  O   ALA A 109      -0.606 -15.514  59.250  1.00 98.02           O  
ATOM   1683  CB  ALA A 109      -1.472 -15.676  62.191  1.00 98.02           C  
ATOM   1684  H   ALA A 109      -0.238 -13.711  63.089  1.00 98.02           H  
ATOM   1685  HA  ALA A 109       0.530 -16.016  61.509  1.00 98.02           H  
ATOM   1686  HB1 ALA A 109      -1.913 -16.476  61.596  1.00 98.02           H  
ATOM   1687  HB2 ALA A 109      -1.304 -16.072  63.194  1.00 98.02           H  
ATOM   1688  HB3 ALA A 109      -2.210 -14.877  62.269  1.00 98.02           H  
ATOM   1689  N   TYR A 110      -0.418 -13.351  59.917  1.00 97.65           N  
ATOM   1690  CA  TYR A 110      -0.751 -12.707  58.642  1.00 97.65           C  
ATOM   1691  C   TYR A 110       0.514 -12.320  57.863  1.00 97.65           C  
ATOM   1692  O   TYR A 110       1.590 -12.203  58.447  1.00 97.65           O  
ATOM   1693  CB  TYR A 110      -1.621 -11.462  58.930  1.00 97.65           C  
ATOM   1694  CG  TYR A 110      -3.010 -11.786  59.459  1.00 97.65           C  
ATOM   1695  CD1 TYR A 110      -4.123 -11.794  58.593  1.00 97.65           C  
ATOM   1696  CD2 TYR A 110      -3.191 -12.101  60.820  1.00 97.65           C  
ATOM   1697  CE1 TYR A 110      -5.403 -12.111  59.089  1.00 97.65           C  
ATOM   1698  CE2 TYR A 110      -4.467 -12.425  61.318  1.00 97.65           C  
ATOM   1699  CZ  TYR A 110      -5.578 -12.423  60.452  1.00 97.65           C  
ATOM   1700  OH  TYR A 110      -6.823 -12.704  60.935  1.00 97.65           O  
ATOM   1701  H   TYR A 110      -0.211 -12.726  60.683  1.00 97.65           H  
ATOM   1702  HA  TYR A 110      -1.332 -13.393  58.021  1.00 97.65           H  
ATOM   1703  HB3 TYR A 110      -1.746 -10.875  58.019  1.00 97.65           H  
ATOM   1704  HB2 TYR A 110      -1.115 -10.799  59.636  1.00 97.65           H  
ATOM   1705  HD1 TYR A 110      -4.000 -11.557  57.546  1.00 97.65           H  
ATOM   1706  HD2 TYR A 110      -2.339 -12.106  61.478  1.00 97.65           H  
ATOM   1707  HE1 TYR A 110      -6.253 -12.108  58.422  1.00 97.65           H  
ATOM   1708  HE2 TYR A 110      -4.590 -12.662  62.365  1.00 97.65           H  
ATOM   1709  HH  TYR A 110      -6.847 -12.829  61.888  1.00 97.65           H  
ATOM   1710  N   ASP A 111       0.345 -12.101  56.548  1.00 95.32           N  
ATOM   1711  CA  ASP A 111       1.382 -11.576  55.647  1.00 95.32           C  
ATOM   1712  C   ASP A 111       1.600 -10.061  55.817  1.00 95.32           C  
ATOM   1713  O   ASP A 111       2.692  -9.587  55.512  1.00 95.32           O  
ATOM   1714  CB  ASP A 111       1.107 -11.894  54.155  1.00 95.32           C  
ATOM   1715  CG  ASP A 111       0.907 -13.378  53.797  1.00 95.32           C  
ATOM   1716  OD1 ASP A 111       1.416 -14.251  54.537  1.00 95.32           O  
ATOM   1717  OD2 ASP A 111       0.368 -13.610  52.693  1.00 95.32           O1-
ATOM   1718  H   ASP A 111      -0.561 -12.258  56.129  1.00 95.32           H  
ATOM   1719  HA  ASP A 111       2.328 -12.051  55.916  1.00 95.32           H  
ATOM   1720  HB3 ASP A 111       1.936 -11.529  53.547  1.00 95.32           H  
ATOM   1721  HB2 ASP A 111       0.216 -11.351  53.833  1.00 95.32           H  
ATOM   1722  N   ASP A 112       0.573  -9.349  56.309  1.00 97.84           N  
ATOM   1723  CA  ASP A 112       0.596  -7.933  56.674  1.00 97.84           C  
ATOM   1724  C   ASP A 112       0.683  -7.857  58.198  1.00 97.84           C  
ATOM   1725  O   ASP A 112      -0.345  -7.950  58.869  1.00 97.84           O  
ATOM   1726  CB  ASP A 112      -0.657  -7.193  56.147  1.00 97.84           C  
ATOM   1727  CG  ASP A 112      -0.762  -7.153  54.616  1.00 97.84           C  
ATOM   1728  OD1 ASP A 112       0.282  -6.946  53.963  1.00 97.84           O  
ATOM   1729  OD2 ASP A 112      -1.907  -7.186  54.122  1.00 97.84           O1-
ATOM   1730  H   ASP A 112      -0.288  -9.831  56.519  1.00 97.84           H  
ATOM   1731  HA  ASP A 112       1.485  -7.451  56.267  1.00 97.84           H  
ATOM   1732  HB3 ASP A 112      -0.690  -6.170  56.527  1.00 97.84           H  
ATOM   1733  HB2 ASP A 112      -1.548  -7.696  56.527  1.00 97.84           H  
ATOM   1734  N   ARG A 113       1.920  -7.764  58.710  1.00 98.75           N  
ATOM   1735  CA  ARG A 113       2.204  -7.876  60.140  1.00 98.75           C  
ATOM   1736  C   ARG A 113       2.153  -6.543  60.903  1.00 98.75           C  
ATOM   1737  O   ARG A 113       1.963  -6.587  62.117  1.00 98.75           O  
ATOM   1738  CB  ARG A 113       3.545  -8.602  60.370  1.00 98.75           C  
ATOM   1739  CG  ARG A 113       3.617  -9.992  59.712  1.00 98.75           C  
ATOM   1740  CD  ARG A 113       4.708 -10.910  60.302  1.00 98.75           C  
ATOM   1741  NE  ARG A 113       5.712 -11.336  59.308  1.00 98.75           N  
ATOM   1742  CZ  ARG A 113       6.892 -10.758  59.012  1.00 98.75           C  
ATOM   1743  NH1 ARG A 113       7.292  -9.612  59.578  1.00 98.75           N  
ATOM   1744  NH2 ARG A 113       7.702 -11.351  58.125  1.00 98.75           N1+
ATOM   1745  H   ARG A 113       2.715  -7.688  58.091  1.00 98.75           H  
ATOM   1746  HA  ARG A 113       1.435  -8.509  60.585  1.00 98.75           H  
ATOM   1747  HB3 ARG A 113       3.673  -8.729  61.444  1.00 98.75           H  
ATOM   1748  HB2 ARG A 113       4.376  -7.988  60.023  1.00 98.75           H  
ATOM   1749  HG3 ARG A 113       3.735  -9.872  58.635  1.00 98.75           H  
ATOM   1750  HG2 ARG A 113       2.656 -10.480  59.850  1.00 98.75           H  
ATOM   1751  HD3 ARG A 113       4.240 -11.805  60.714  1.00 98.75           H  
ATOM   1752  HD2 ARG A 113       5.216 -10.445  61.144  1.00 98.75           H  
ATOM   1753  HE  ARG A 113       5.454 -12.158  58.781  1.00 98.75           H  
ATOM   1754 HH12 ARG A 113       8.188  -9.209  59.329  1.00 98.75           H  
ATOM   1755 HH11 ARG A 113       6.707  -9.144  60.260  1.00 98.75           H  
ATOM   1756 HH22 ARG A 113       8.597 -10.936  57.902  1.00 98.75           H  
ATOM   1757 HH21 ARG A 113       7.427 -12.200  57.655  1.00 98.75           H  
ATOM   1758  N   VAL A 114       2.306  -5.395  60.222  1.00 98.92           N  
ATOM   1759  CA  VAL A 114       2.234  -4.082  60.868  1.00 98.92           C  
ATOM   1760  C   VAL A 114       1.119  -3.257  60.205  1.00 98.92           C  
ATOM   1761  O   VAL A 114       1.142  -3.084  58.987  1.00 98.92           O  
ATOM   1762  CB  VAL A 114       3.572  -3.291  60.803  1.00 98.92           C  
ATOM   1763  CG1 VAL A 114       3.519  -1.994  61.640  1.00 98.92           C  
ATOM   1764  CG2 VAL A 114       4.768  -4.135  61.280  1.00 98.92           C  
ATOM   1765  H   VAL A 114       2.442  -5.403  59.220  1.00 98.92           H  
ATOM   1766  HA  VAL A 114       1.990  -4.190  61.918  1.00 98.92           H  
ATOM   1767  HB  VAL A 114       3.766  -3.012  59.766  1.00 98.92           H  
ATOM   1768 HG11 VAL A 114       4.449  -1.431  61.551  1.00 98.92           H  
ATOM   1769 HG12 VAL A 114       2.712  -1.331  61.334  1.00 98.92           H  
ATOM   1770 HG13 VAL A 114       3.370  -2.215  62.698  1.00 98.92           H  
ATOM   1771 HG21 VAL A 114       5.690  -3.554  61.263  1.00 98.92           H  
ATOM   1772 HG22 VAL A 114       4.620  -4.492  62.300  1.00 98.92           H  
ATOM   1773 HG23 VAL A 114       4.930  -5.005  60.644  1.00 98.92           H  
ATOM   1774  N   LEU A 115       0.174  -2.773  61.028  1.00 98.91           N  
ATOM   1775  CA  LEU A 115      -0.972  -1.954  60.617  1.00 98.91           C  
ATOM   1776  C   LEU A 115      -0.963  -0.613  61.362  1.00 98.91           C  
ATOM   1777  O   LEU A 115      -0.227  -0.457  62.338  1.00 98.91           O  
ATOM   1778  CB  LEU A 115      -2.285  -2.719  60.906  1.00 98.91           C  
ATOM   1779  CG  LEU A 115      -2.448  -4.040  60.128  1.00 98.91           C  
ATOM   1780  CD1 LEU A 115      -3.765  -4.726  60.512  1.00 98.91           C  
ATOM   1781  CD2 LEU A 115      -2.348  -3.866  58.603  1.00 98.91           C  
ATOM   1782  H   LEU A 115       0.244  -2.958  62.019  1.00 98.91           H  
ATOM   1783  HA  LEU A 115      -0.913  -1.716  59.557  1.00 98.91           H  
ATOM   1784  HB3 LEU A 115      -3.138  -2.079  60.669  1.00 98.91           H  
ATOM   1785  HB2 LEU A 115      -2.355  -2.922  61.977  1.00 98.91           H  
ATOM   1786  HG  LEU A 115      -1.643  -4.708  60.431  1.00 98.91           H  
ATOM   1787 HD11 LEU A 115      -3.811  -5.740  60.113  1.00 98.91           H  
ATOM   1788 HD12 LEU A 115      -3.879  -4.791  61.595  1.00 98.91           H  
ATOM   1789 HD13 LEU A 115      -4.622  -4.179  60.119  1.00 98.91           H  
ATOM   1790 HD21 LEU A 115      -3.023  -4.538  58.079  1.00 98.91           H  
ATOM   1791 HD22 LEU A 115      -2.593  -2.851  58.290  1.00 98.91           H  
ATOM   1792 HD23 LEU A 115      -1.343  -4.098  58.251  1.00 98.91           H  
ATOM   1793  N   SER A 116      -1.788   0.337  60.886  1.00 98.83           N  
ATOM   1794  CA  SER A 116      -1.896   1.673  61.464  1.00 98.83           C  
ATOM   1795  C   SER A 116      -3.296   2.286  61.327  1.00 98.83           C  
ATOM   1796  O   SER A 116      -4.024   1.967  60.386  1.00 98.83           O  
ATOM   1797  CB  SER A 116      -0.792   2.600  60.903  1.00 98.83           C  
ATOM   1798  OG  SER A 116      -1.024   2.990  59.563  1.00 98.83           O  
ATOM   1799  H   SER A 116      -2.358   0.156  60.071  1.00 98.83           H  
ATOM   1800  HA  SER A 116      -1.730   1.535  62.527  1.00 98.83           H  
ATOM   1801  HB3 SER A 116       0.184   2.128  60.977  1.00 98.83           H  
ATOM   1802  HB2 SER A 116      -0.733   3.508  61.504  1.00 98.83           H  
ATOM   1803  HG  SER A 116      -1.062   2.196  59.018  1.00 98.83           H  
ATOM   1804  N   GLY A 117      -3.598   3.200  62.268  1.00 98.20           N  
ATOM   1805  CA  GLY A 117      -4.785   4.052  62.314  1.00 98.20           C  
ATOM   1806  C   GLY A 117      -6.072   3.225  62.391  1.00 98.20           C  
ATOM   1807  O   GLY A 117      -6.161   2.270  63.164  1.00 98.20           O  
ATOM   1808  H   GLY A 117      -2.924   3.352  63.008  1.00 98.20           H  
ATOM   1809  HA3 GLY A 117      -4.793   4.705  61.440  1.00 98.20           H  
ATOM   1810  HA2 GLY A 117      -4.725   4.692  63.195  1.00 98.20           H  
ATOM   1811  N   LYS A 118      -7.060   3.613  61.565  1.00 97.56           N  
ATOM   1812  CA  LYS A 118      -8.327   2.905  61.359  1.00 97.56           C  
ATOM   1813  C   LYS A 118      -8.140   1.461  60.851  1.00 97.56           C  
ATOM   1814  O   LYS A 118      -8.953   0.608  61.187  1.00 97.56           O  
ATOM   1815  CB  LYS A 118      -9.216   3.739  60.408  1.00 97.56           C  
ATOM   1816  CG  LYS A 118     -10.629   3.164  60.182  1.00 97.56           C  
ATOM   1817  CD  LYS A 118     -11.497   4.033  59.256  1.00 97.56           C  
ATOM   1818  CE  LYS A 118     -12.967   3.575  59.163  1.00 97.56           C  
ATOM   1819  NZ  LYS A 118     -13.122   2.247  58.539  1.00 97.56           N1+
ATOM   1820  H   LYS A 118      -6.914   4.419  60.976  1.00 97.56           H  
ATOM   1821  HA  LYS A 118      -8.825   2.853  62.329  1.00 97.56           H  
ATOM   1822  HB3 LYS A 118      -8.715   3.852  59.445  1.00 97.56           H  
ATOM   1823  HB2 LYS A 118      -9.318   4.745  60.816  1.00 97.56           H  
ATOM   1824  HG3 LYS A 118     -11.125   3.042  61.146  1.00 97.56           H  
ATOM   1825  HG2 LYS A 118     -10.554   2.168  59.748  1.00 97.56           H  
ATOM   1826  HD3 LYS A 118     -11.054   4.055  58.259  1.00 97.56           H  
ATOM   1827  HD2 LYS A 118     -11.475   5.064  59.611  1.00 97.56           H  
ATOM   1828  HE3 LYS A 118     -13.536   4.294  58.573  1.00 97.56           H  
ATOM   1829  HE2 LYS A 118     -13.418   3.553  60.156  1.00 97.56           H  
ATOM   1830  HZ1 LYS A 118     -12.634   1.549  59.090  1.00 97.56           H  
ATOM   1831  HZ2 LYS A 118     -14.100   2.000  58.496  1.00 97.56           H  
ATOM   1832  HZ3 LYS A 118     -12.734   2.253  57.608  1.00 97.56           H  
ATOM   1833  N   GLY A 119      -7.059   1.208  60.095  1.00 98.12           N  
ATOM   1834  CA  GLY A 119      -6.682  -0.103  59.573  1.00 98.12           C  
ATOM   1835  C   GLY A 119      -6.391  -1.126  60.680  1.00 98.12           C  
ATOM   1836  O   GLY A 119      -6.802  -2.281  60.568  1.00 98.12           O  
ATOM   1837  H   GLY A 119      -6.424   1.966  59.889  1.00 98.12           H  
ATOM   1838  HA3 GLY A 119      -5.758   0.056  59.025  1.00 98.12           H  
ATOM   1839  HA2 GLY A 119      -7.436  -0.477  58.879  1.00 98.12           H  
ATOM   1840  N   ALA A 120      -5.723  -0.683  61.760  1.00 98.71           N  
ATOM   1841  CA  ALA A 120      -5.479  -1.473  62.965  1.00 98.71           C  
ATOM   1842  C   ALA A 120      -6.751  -1.668  63.812  1.00 98.71           C  
ATOM   1843  O   ALA A 120      -6.906  -2.737  64.402  1.00 98.71           O  
ATOM   1844  CB  ALA A 120      -4.361  -0.806  63.782  1.00 98.71           C  
ATOM   1845  H   ALA A 120      -5.424   0.282  61.792  1.00 98.71           H  
ATOM   1846  HA  ALA A 120      -5.123  -2.459  62.658  1.00 98.71           H  
ATOM   1847  HB1 ALA A 120      -4.084  -1.415  64.641  1.00 98.71           H  
ATOM   1848  HB2 ALA A 120      -3.461  -0.673  63.181  1.00 98.71           H  
ATOM   1849  HB3 ALA A 120      -4.660   0.176  64.150  1.00 98.71           H  
ATOM   1850  N   CYS A 121      -7.641  -0.656  63.831  1.00 98.54           N  
ATOM   1851  CA  CYS A 121      -8.927  -0.669  64.542  1.00 98.54           C  
ATOM   1852  C   CYS A 121      -9.910  -1.684  63.930  1.00 98.54           C  
ATOM   1853  O   CYS A 121     -10.476  -2.484  64.673  1.00 98.54           O  
ATOM   1854  CB  CYS A 121      -9.605   0.717  64.585  1.00 98.54           C  
ATOM   1855  SG  CYS A 121      -8.560   1.946  65.409  1.00 98.54           S  
ATOM   1856  H   CYS A 121      -7.437   0.183  63.308  1.00 98.54           H  
ATOM   1857  HA  CYS A 121      -8.730  -0.978  65.570  1.00 98.54           H  
ATOM   1858  HB3 CYS A 121     -10.548   0.660  65.130  1.00 98.54           H  
ATOM   1859  HB2 CYS A 121      -9.846   1.076  63.585  1.00 98.54           H  
ATOM   1860  HG  CYS A 121      -7.621   2.003  64.457  1.00 98.54           H  
ATOM   1861  N   ASP A 122     -10.068  -1.644  62.593  1.00 98.44           N  
ATOM   1862  CA  ASP A 122     -10.899  -2.558  61.799  1.00 98.44           C  
ATOM   1863  C   ASP A 122     -10.441  -4.014  61.938  1.00 98.44           C  
ATOM   1864  O   ASP A 122     -11.282  -4.874  62.191  1.00 98.44           O  
ATOM   1865  CB  ASP A 122     -10.971  -2.197  60.292  1.00 98.44           C  
ATOM   1866  CG  ASP A 122     -11.486  -0.794  59.928  1.00 98.44           C  
ATOM   1867  OD1 ASP A 122     -12.189  -0.162  60.749  1.00 98.44           O  
ATOM   1868  OD2 ASP A 122     -11.261  -0.408  58.759  1.00 98.44           O1-
ATOM   1869  H   ASP A 122      -9.582  -0.930  62.064  1.00 98.44           H  
ATOM   1870  HA  ASP A 122     -11.909  -2.503  62.208  1.00 98.44           H  
ATOM   1871  HB3 ASP A 122     -11.610  -2.917  59.776  1.00 98.44           H  
ATOM   1872  HB2 ASP A 122      -9.974  -2.296  59.857  1.00 98.44           H  
ATOM   1873  N   PHE A 123      -9.120  -4.247  61.830  1.00 98.62           N  
ATOM   1874  CA  PHE A 123      -8.486  -5.549  62.038  1.00 98.62           C  
ATOM   1875  C   PHE A 123      -8.782  -6.150  63.423  1.00 98.62           C  
ATOM   1876  O   PHE A 123      -9.150  -7.320  63.496  1.00 98.62           O  
ATOM   1877  CB  PHE A 123      -6.971  -5.454  61.745  1.00 98.62           C  
ATOM   1878  CG  PHE A 123      -6.163  -6.710  62.037  1.00 98.62           C  
ATOM   1879  CD1 PHE A 123      -5.670  -6.957  63.337  1.00 98.62           C  
ATOM   1880  CD2 PHE A 123      -6.060  -7.726  61.064  1.00 98.62           C  
ATOM   1881  CE1 PHE A 123      -5.074  -8.173  63.640  1.00 98.62           C  
ATOM   1882  CE2 PHE A 123      -5.429  -8.922  61.376  1.00 98.62           C  
ATOM   1883  CZ  PHE A 123      -4.944  -9.148  62.660  1.00 98.62           C  
ATOM   1884  H   PHE A 123      -8.499  -3.479  61.613  1.00 98.62           H  
ATOM   1885  HA  PHE A 123      -8.918  -6.230  61.301  1.00 98.62           H  
ATOM   1886  HB3 PHE A 123      -6.537  -4.627  62.308  1.00 98.62           H  
ATOM   1887  HB2 PHE A 123      -6.831  -5.203  60.693  1.00 98.62           H  
ATOM   1888  HD1 PHE A 123      -5.779  -6.207  64.106  1.00 98.62           H  
ATOM   1889  HD2 PHE A 123      -6.466  -7.575  60.074  1.00 98.62           H  
ATOM   1890  HE1 PHE A 123      -4.705  -8.359  64.638  1.00 98.62           H  
ATOM   1891  HE2 PHE A 123      -5.329  -9.682  60.618  1.00 98.62           H  
ATOM   1892  HZ  PHE A 123      -4.464 -10.085  62.900  1.00 98.62           H  
ATOM   1893  N   ALA A 124      -8.638  -5.334  64.483  1.00 98.63           N  
ATOM   1894  CA  ALA A 124      -8.904  -5.726  65.865  1.00 98.63           C  
ATOM   1895  C   ALA A 124     -10.367  -6.139  66.097  1.00 98.63           C  
ATOM   1896  O   ALA A 124     -10.595  -7.195  66.682  1.00 98.63           O  
ATOM   1897  CB  ALA A 124      -8.479  -4.594  66.809  1.00 98.63           C  
ATOM   1898  H   ALA A 124      -8.331  -4.381  64.341  1.00 98.63           H  
ATOM   1899  HA  ALA A 124      -8.274  -6.591  66.079  1.00 98.63           H  
ATOM   1900  HB1 ALA A 124      -8.569  -4.885  67.855  1.00 98.63           H  
ATOM   1901  HB2 ALA A 124      -7.435  -4.334  66.644  1.00 98.63           H  
ATOM   1902  HB3 ALA A 124      -9.072  -3.691  66.660  1.00 98.63           H  
ATOM   1903  N   ILE A 125     -11.317  -5.339  65.584  1.00 97.68           N  
ATOM   1904  CA  ILE A 125     -12.761  -5.597  65.633  1.00 97.68           C  
ATOM   1905  C   ILE A 125     -13.167  -6.902  64.912  1.00 97.68           C  
ATOM   1906  O   ILE A 125     -13.947  -7.674  65.472  1.00 97.68           O  
ATOM   1907  CB  ILE A 125     -13.562  -4.385  65.064  1.00 97.68           C  
ATOM   1908  CG1 ILE A 125     -13.440  -3.164  66.008  1.00 97.68           C  
ATOM   1909  CG2 ILE A 125     -15.053  -4.654  64.749  1.00 97.68           C  
ATOM   1910  CD1 ILE A 125     -13.758  -1.820  65.334  1.00 97.68           C  
ATOM   1911  H   ILE A 125     -11.040  -4.491  65.106  1.00 97.68           H  
ATOM   1912  HA  ILE A 125     -13.029  -5.716  66.685  1.00 97.68           H  
ATOM   1913  HB  ILE A 125     -13.089  -4.109  64.120  1.00 97.68           H  
ATOM   1914 HG13 ILE A 125     -12.433  -3.098  66.420  1.00 97.68           H  
ATOM   1915 HG12 ILE A 125     -14.093  -3.303  66.870  1.00 97.68           H  
ATOM   1916 HG21 ILE A 125     -15.557  -3.749  64.413  1.00 97.68           H  
ATOM   1917 HG22 ILE A 125     -15.183  -5.386  63.952  1.00 97.68           H  
ATOM   1918 HG23 ILE A 125     -15.582  -5.018  65.631  1.00 97.68           H  
ATOM   1919 HD11 ILE A 125     -13.258  -1.001  65.852  1.00 97.68           H  
ATOM   1920 HD12 ILE A 125     -13.426  -1.798  64.296  1.00 97.68           H  
ATOM   1921 HD13 ILE A 125     -14.829  -1.615  65.349  1.00 97.68           H  
ATOM   1922  N   GLU A 126     -12.590  -7.145  63.722  1.00 97.28           N  
ATOM   1923  CA  GLU A 126     -12.763  -8.365  62.925  1.00 97.28           C  
ATOM   1924  C   GLU A 126     -12.196  -9.631  63.595  1.00 97.28           C  
ATOM   1925  O   GLU A 126     -12.789 -10.699  63.444  1.00 97.28           O  
ATOM   1926  CB  GLU A 126     -12.132  -8.156  61.533  1.00 97.28           C  
ATOM   1927  CG  GLU A 126     -12.919  -7.166  60.643  1.00 97.28           C  
ATOM   1928  CD  GLU A 126     -12.199  -6.704  59.362  1.00 97.28           C  
ATOM   1929  OE1 GLU A 126     -12.804  -5.861  58.664  1.00 97.28           O  
ATOM   1930  OE2 GLU A 126     -11.073  -7.177  59.087  1.00 97.28           O1-
ATOM   1931  H   GLU A 126     -11.972  -6.448  63.324  1.00 97.28           H  
ATOM   1932  HA  GLU A 126     -13.834  -8.527  62.793  1.00 97.28           H  
ATOM   1933  HB3 GLU A 126     -12.042  -9.111  61.012  1.00 97.28           H  
ATOM   1934  HB2 GLU A 126     -11.112  -7.794  61.671  1.00 97.28           H  
ATOM   1935  HG3 GLU A 126     -13.191  -6.278  61.215  1.00 97.28           H  
ATOM   1936  HG2 GLU A 126     -13.864  -7.628  60.354  1.00 97.28           H  
ATOM   1937  N   ASN A 127     -11.089  -9.484  64.345  1.00 97.12           N  
ATOM   1938  CA  ASN A 127     -10.442 -10.544  65.132  1.00 97.12           C  
ATOM   1939  C   ASN A 127     -11.043 -10.691  66.548  1.00 97.12           C  
ATOM   1940  O   ASN A 127     -10.547 -11.522  67.308  1.00 97.12           O  
ATOM   1941  CB  ASN A 127      -8.913 -10.291  65.151  1.00 97.12           C  
ATOM   1942  CG  ASN A 127      -8.222 -10.768  63.867  1.00 97.12           C  
ATOM   1943  ND2 ASN A 127      -8.264  -9.965  62.804  1.00 97.12           N  
ATOM   1944  OD1 ASN A 127      -7.654 -11.858  63.834  1.00 97.12           O  
ATOM   1945  H   ASN A 127     -10.664  -8.568  64.407  1.00 97.12           H  
ATOM   1946  HA  ASN A 127     -10.625 -11.473  64.589  1.00 97.12           H  
ATOM   1947  HB3 ASN A 127      -8.452 -10.854  65.962  1.00 97.12           H  
ATOM   1948  HB2 ASN A 127      -8.683  -9.245  65.355  1.00 97.12           H  
ATOM   1949 HD22 ASN A 127      -7.823 -10.240  61.938  1.00 97.12           H  
ATOM   1950 HD21 ASN A 127      -8.714  -9.060  62.866  1.00 97.12           H  
ATOM   1951  N   GLY A 128     -12.120  -9.952  66.870  1.00 95.30           N  
ATOM   1952  CA  GLY A 128     -12.944 -10.188  68.055  1.00 95.30           C  
ATOM   1953  C   GLY A 128     -12.525  -9.368  69.285  1.00 95.30           C  
ATOM   1954  O   GLY A 128     -13.035  -9.647  70.370  1.00 95.30           O  
ATOM   1955  H   GLY A 128     -12.470  -9.279  66.201  1.00 95.30           H  
ATOM   1956  HA3 GLY A 128     -12.960 -11.248  68.315  1.00 95.30           H  
ATOM   1957  HA2 GLY A 128     -13.971  -9.918  67.804  1.00 95.30           H  
ATOM   1958  N   HIS A 129     -11.641  -8.362  69.144  1.00 95.10           N  
ATOM   1959  CA  HIS A 129     -11.347  -7.391  70.203  1.00 95.10           C  
ATOM   1960  C   HIS A 129     -12.524  -6.419  70.368  1.00 95.10           C  
ATOM   1961  O   HIS A 129     -12.905  -5.748  69.408  1.00 95.10           O  
ATOM   1962  CB  HIS A 129     -10.053  -6.614  69.902  1.00 95.10           C  
ATOM   1963  CG  HIS A 129      -8.806  -7.459  69.866  1.00 95.10           C  
ATOM   1964  CD2 HIS A 129      -8.190  -8.148  68.844  1.00 95.10           C  
ATOM   1965  ND1 HIS A 129      -8.011  -7.655  70.981  1.00 95.10           N  
ATOM   1966  CE1 HIS A 129      -6.992  -8.430  70.606  1.00 95.10           C  
ATOM   1967  NE2 HIS A 129      -7.036  -8.769  69.325  1.00 95.10           N  
ATOM   1968  H   HIS A 129     -11.257  -8.156  68.231  1.00 95.10           H  
ATOM   1969  HA  HIS A 129     -11.198  -7.931  71.140  1.00 95.10           H  
ATOM   1970  HB3 HIS A 129      -9.905  -5.842  70.660  1.00 95.10           H  
ATOM   1971  HB2 HIS A 129     -10.146  -6.077  68.962  1.00 95.10           H  
ATOM   1972  HD2 HIS A 129      -8.482  -8.253  67.810  1.00 95.10           H  
ATOM   1973  HD1 HIS A 129      -8.170  -7.280  71.906  1.00 95.10           H  
ATOM   1974  HE1 HIS A 129      -6.213  -8.751  71.278  1.00 95.10           H  
ATOM   1975  N   LYS A 130     -13.069  -6.377  71.591  1.00 94.94           N  
ATOM   1976  CA  LYS A 130     -14.193  -5.527  71.974  1.00 94.94           C  
ATOM   1977  C   LYS A 130     -13.756  -4.067  72.179  1.00 94.94           C  
ATOM   1978  O   LYS A 130     -12.587  -3.811  72.477  1.00 94.94           O  
ATOM   1979  CB  LYS A 130     -14.816  -6.092  73.268  1.00 94.94           C  
ATOM   1980  CG  LYS A 130     -15.406  -7.503  73.096  1.00 94.94           C  
ATOM   1981  CD  LYS A 130     -16.027  -8.048  74.389  1.00 94.94           C  
ATOM   1982  CE  LYS A 130     -16.569  -9.476  74.215  1.00 94.94           C  
ATOM   1983  NZ  LYS A 130     -17.156  -9.995  75.464  1.00 94.94           N1+
ATOM   1984  H   LYS A 130     -12.690  -6.961  72.322  1.00 94.94           H  
ATOM   1985  HA  LYS A 130     -14.942  -5.557  71.180  1.00 94.94           H  
ATOM   1986  HB3 LYS A 130     -15.610  -5.426  73.610  1.00 94.94           H  
ATOM   1987  HB2 LYS A 130     -14.068  -6.102  74.063  1.00 94.94           H  
ATOM   1988  HG3 LYS A 130     -14.631  -8.193  72.758  1.00 94.94           H  
ATOM   1989  HG2 LYS A 130     -16.161  -7.485  72.308  1.00 94.94           H  
ATOM   1990  HD3 LYS A 130     -16.830  -7.382  74.707  1.00 94.94           H  
ATOM   1991  HD2 LYS A 130     -15.278  -8.028  75.182  1.00 94.94           H  
ATOM   1992  HE3 LYS A 130     -15.769 -10.148  73.902  1.00 94.94           H  
ATOM   1993  HE2 LYS A 130     -17.331  -9.499  73.436  1.00 94.94           H  
ATOM   1994  HZ1 LYS A 130     -17.921  -9.401  75.750  1.00 94.94           H  
ATOM   1995  HZ2 LYS A 130     -17.499 -10.933  75.311  1.00 94.94           H  
ATOM   1996  HZ3 LYS A 130     -16.452 -10.009  76.188  1.00 94.94           H  
ATOM   1997  N   TYR A 131     -14.730  -3.147  72.064  1.00 96.49           N  
ATOM   1998  CA  TYR A 131     -14.576  -1.731  72.401  1.00 96.49           C  
ATOM   1999  C   TYR A 131     -14.224  -1.550  73.889  1.00 96.49           C  
ATOM   2000  O   TYR A 131     -14.883  -2.138  74.748  1.00 96.49           O  
ATOM   2001  CB  TYR A 131     -15.867  -0.965  72.025  1.00 96.49           C  
ATOM   2002  CG  TYR A 131     -15.878   0.514  72.392  1.00 96.49           C  
ATOM   2003  CD1 TYR A 131     -16.321   0.931  73.667  1.00 96.49           C  
ATOM   2004  CD2 TYR A 131     -15.419   1.478  71.470  1.00 96.49           C  
ATOM   2005  CE1 TYR A 131     -16.265   2.289  74.032  1.00 96.49           C  
ATOM   2006  CE2 TYR A 131     -15.383   2.840  71.829  1.00 96.49           C  
ATOM   2007  CZ  TYR A 131     -15.790   3.245  73.114  1.00 96.49           C  
ATOM   2008  OH  TYR A 131     -15.725   4.562  73.466  1.00 96.49           O  
ATOM   2009  H   TYR A 131     -15.663  -3.442  71.816  1.00 96.49           H  
ATOM   2010  HA  TYR A 131     -13.761  -1.337  71.792  1.00 96.49           H  
ATOM   2011  HB3 TYR A 131     -16.726  -1.434  72.509  1.00 96.49           H  
ATOM   2012  HB2 TYR A 131     -16.045  -1.058  70.953  1.00 96.49           H  
ATOM   2013  HD1 TYR A 131     -16.679   0.203  74.381  1.00 96.49           H  
ATOM   2014  HD2 TYR A 131     -15.080   1.177  70.489  1.00 96.49           H  
ATOM   2015  HE1 TYR A 131     -16.586   2.592  75.018  1.00 96.49           H  
ATOM   2016  HE2 TYR A 131     -15.030   3.574  71.122  1.00 96.49           H  
ATOM   2017  HH  TYR A 131     -16.032   4.731  74.359  1.00 96.49           H  
ATOM   2018  N   TYR A 132     -13.216  -0.710  74.151  1.00 98.15           N  
ATOM   2019  CA  TYR A 132     -12.779  -0.347  75.492  1.00 98.15           C  
ATOM   2020  C   TYR A 132     -12.033   0.983  75.405  1.00 98.15           C  
ATOM   2021  O   TYR A 132     -11.047   1.059  74.678  1.00 98.15           O  
ATOM   2022  CB  TYR A 132     -11.895  -1.471  76.077  1.00 98.15           C  
ATOM   2023  CG  TYR A 132     -11.328  -1.197  77.460  1.00 98.15           C  
ATOM   2024  CD1 TYR A 132     -10.100  -0.517  77.606  1.00 98.15           C  
ATOM   2025  CD2 TYR A 132     -12.023  -1.635  78.605  1.00 98.15           C  
ATOM   2026  CE1 TYR A 132      -9.556  -0.305  78.886  1.00 98.15           C  
ATOM   2027  CE2 TYR A 132     -11.479  -1.421  79.886  1.00 98.15           C  
ATOM   2028  CZ  TYR A 132     -10.239  -0.769  80.026  1.00 98.15           C  
ATOM   2029  OH  TYR A 132      -9.696  -0.602  81.265  1.00 98.15           O  
ATOM   2030  H   TYR A 132     -12.711  -0.275  73.389  1.00 98.15           H  
ATOM   2031  HA  TYR A 132     -13.656  -0.216  76.129  1.00 98.15           H  
ATOM   2032  HB3 TYR A 132     -11.061  -1.669  75.402  1.00 98.15           H  
ATOM   2033  HB2 TYR A 132     -12.460  -2.403  76.121  1.00 98.15           H  
ATOM   2034  HD1 TYR A 132      -9.568  -0.162  76.736  1.00 98.15           H  
ATOM   2035  HD2 TYR A 132     -12.967  -2.149  78.505  1.00 98.15           H  
ATOM   2036  HE1 TYR A 132      -8.610   0.204  78.984  1.00 98.15           H  
ATOM   2037  HE2 TYR A 132     -12.007  -1.771  80.761  1.00 98.15           H  
ATOM   2038  HH  TYR A 132      -8.800  -0.253  81.235  1.00 98.15           H  
ATOM   2039  N   ASN A 133     -12.482   1.982  76.178  1.00 97.80           N  
ATOM   2040  CA  ASN A 133     -11.813   3.276  76.294  1.00 97.80           C  
ATOM   2041  C   ASN A 133     -10.611   3.140  77.266  1.00 97.80           C  
ATOM   2042  O   ASN A 133     -10.848   2.866  78.443  1.00 97.80           O  
ATOM   2043  CB  ASN A 133     -12.856   4.305  76.798  1.00 97.80           C  
ATOM   2044  CG  ASN A 133     -12.373   5.763  76.780  1.00 97.80           C  
ATOM   2045  ND2 ASN A 133     -13.171   6.669  77.349  1.00 97.80           N  
ATOM   2046  OD1 ASN A 133     -11.300   6.077  76.269  1.00 97.80           O  
ATOM   2047  H   ASN A 133     -13.288   1.840  76.769  1.00 97.80           H  
ATOM   2048  HA  ASN A 133     -11.511   3.582  75.294  1.00 97.80           H  
ATOM   2049  HB3 ASN A 133     -13.207   4.046  77.798  1.00 97.80           H  
ATOM   2050  HB2 ASN A 133     -13.731   4.266  76.146  1.00 97.80           H  
ATOM   2051 HD22 ASN A 133     -12.884   7.640  77.379  1.00 97.80           H  
ATOM   2052 HD21 ASN A 133     -14.046   6.398  77.772  1.00 97.80           H  
ATOM   2053  N   PRO A 134      -9.355   3.325  76.783  1.00 97.70           N  
ATOM   2054  CA  PRO A 134      -8.151   3.247  77.641  1.00 97.70           C  
ATOM   2055  C   PRO A 134      -7.950   4.418  78.631  1.00 97.70           C  
ATOM   2056  O   PRO A 134      -6.978   4.398  79.386  1.00 97.70           O  
ATOM   2057  CB  PRO A 134      -7.001   3.158  76.624  1.00 97.70           C  
ATOM   2058  CG  PRO A 134      -7.505   3.914  75.410  1.00 97.70           C  
ATOM   2059  CD  PRO A 134      -8.988   3.589  75.387  1.00 97.70           C  
ATOM   2060  HA  PRO A 134      -8.172   2.331  78.233  1.00 97.70           H  
ATOM   2061  HB3 PRO A 134      -6.819   2.114  76.364  1.00 97.70           H  
ATOM   2062  HB2 PRO A 134      -6.063   3.579  76.981  1.00 97.70           H  
ATOM   2063  HG3 PRO A 134      -6.986   3.657  74.487  1.00 97.70           H  
ATOM   2064  HG2 PRO A 134      -7.385   4.982  75.578  1.00 97.70           H  
ATOM   2065  HD2 PRO A 134      -9.543   4.413  74.938  1.00 97.70           H  
ATOM   2066  HD3 PRO A 134      -9.153   2.692  74.792  1.00 97.70           H  
ATOM   2067  N   GLU A 135      -8.849   5.414  78.612  1.00 97.16           N  
ATOM   2068  CA  GLU A 135      -8.844   6.591  79.476  1.00 97.16           C  
ATOM   2069  C   GLU A 135      -9.104   6.258  80.953  1.00 97.16           C  
ATOM   2070  O   GLU A 135      -9.963   5.428  81.252  1.00 97.16           O  
ATOM   2071  CB  GLU A 135      -9.893   7.570  78.911  1.00 97.16           C  
ATOM   2072  CG  GLU A 135     -10.145   8.869  79.711  1.00 97.16           C  
ATOM   2073  CD  GLU A 135     -11.253   9.762  79.128  1.00 97.16           C  
ATOM   2074  OE1 GLU A 135     -11.729  10.628  79.892  1.00 97.16           O  
ATOM   2075  OE2 GLU A 135     -11.610   9.601  77.938  1.00 97.16           O1-
ATOM   2076  H   GLU A 135      -9.619   5.362  77.961  1.00 97.16           H  
ATOM   2077  HA  GLU A 135      -7.859   7.056  79.406  1.00 97.16           H  
ATOM   2078  HB3 GLU A 135     -10.840   7.037  78.832  1.00 97.16           H  
ATOM   2079  HB2 GLU A 135      -9.603   7.828  77.892  1.00 97.16           H  
ATOM   2080  HG3 GLU A 135      -9.223   9.450  79.768  1.00 97.16           H  
ATOM   2081  HG2 GLU A 135     -10.426   8.632  80.738  1.00 97.16           H  
ATOM   2082  N   ILE A 136      -8.399   6.986  81.832  1.00 95.61           N  
ATOM   2083  CA  ILE A 136      -8.664   7.061  83.269  1.00 95.61           C  
ATOM   2084  C   ILE A 136      -8.857   8.554  83.646  1.00 95.61           C  
ATOM   2085  O   ILE A 136      -8.339   9.414  82.925  1.00 95.61           O  
ATOM   2086  CB  ILE A 136      -7.497   6.443  84.102  1.00 95.61           C  
ATOM   2087  CG1 ILE A 136      -6.153   7.212  84.030  1.00 95.61           C  
ATOM   2088  CG2 ILE A 136      -7.322   4.951  83.751  1.00 95.61           C  
ATOM   2089  CD1 ILE A 136      -5.052   6.644  84.941  1.00 95.61           C  
ATOM   2090  H   ILE A 136      -7.729   7.657  81.487  1.00 95.61           H  
ATOM   2091  HA  ILE A 136      -9.578   6.509  83.478  1.00 95.61           H  
ATOM   2092  HB  ILE A 136      -7.807   6.464  85.147  1.00 95.61           H  
ATOM   2093 HG13 ILE A 136      -6.288   8.254  84.308  1.00 95.61           H  
ATOM   2094 HG12 ILE A 136      -5.802   7.224  82.999  1.00 95.61           H  
ATOM   2095 HG21 ILE A 136      -6.594   4.466  84.399  1.00 95.61           H  
ATOM   2096 HG22 ILE A 136      -8.261   4.408  83.862  1.00 95.61           H  
ATOM   2097 HG23 ILE A 136      -6.983   4.814  82.724  1.00 95.61           H  
ATOM   2098 HD11 ILE A 136      -4.260   7.375  85.099  1.00 95.61           H  
ATOM   2099 HD12 ILE A 136      -5.447   6.369  85.920  1.00 95.61           H  
ATOM   2100 HD13 ILE A 136      -4.590   5.758  84.508  1.00 95.61           H  
ATOM   2101  N   PRO A 137      -9.577   8.857  84.757  1.00 94.99           N  
ATOM   2102  CA  PRO A 137      -9.818  10.250  85.199  1.00 94.99           C  
ATOM   2103  C   PRO A 137      -8.569  11.118  85.448  1.00 94.99           C  
ATOM   2104  O   PRO A 137      -8.634  12.324  85.212  1.00 94.99           O  
ATOM   2105  CB  PRO A 137     -10.653  10.101  86.482  1.00 94.99           C  
ATOM   2106  CG  PRO A 137     -11.334   8.753  86.341  1.00 94.99           C  
ATOM   2107  CD  PRO A 137     -10.285   7.912  85.627  1.00 94.99           C  
ATOM   2108  HA  PRO A 137     -10.430  10.725  84.429  1.00 94.99           H  
ATOM   2109  HB3 PRO A 137     -11.369  10.913  86.614  1.00 94.99           H  
ATOM   2110  HB2 PRO A 137     -10.010  10.084  87.364  1.00 94.99           H  
ATOM   2111  HG3 PRO A 137     -12.212   8.858  85.702  1.00 94.99           H  
ATOM   2112  HG2 PRO A 137     -11.659   8.328  87.291  1.00 94.99           H  
ATOM   2113  HD2 PRO A 137      -9.578   7.495  86.345  1.00 94.99           H  
ATOM   2114  HD3 PRO A 137     -10.774   7.090  85.107  1.00 94.99           H  
ATOM   2115  N   GLN A 138      -7.465  10.492  85.894  1.00 90.29           N  
ATOM   2116  CA  GLN A 138      -6.171  11.138  86.122  1.00 90.29           C  
ATOM   2117  C   GLN A 138      -5.549  11.721  84.841  1.00 90.29           C  
ATOM   2118  O   GLN A 138      -5.204  12.900  84.837  1.00 90.29           O  
ATOM   2119  CB  GLN A 138      -5.228  10.171  86.872  1.00 90.29           C  
ATOM   2120  CG  GLN A 138      -3.777  10.678  87.024  1.00 90.29           C  
ATOM   2121  CD  GLN A 138      -2.876   9.774  87.865  1.00 90.29           C  
ATOM   2122  NE2 GLN A 138      -1.604  10.160  87.980  1.00 90.29           N  
ATOM   2123  OE1 GLN A 138      -3.303   8.753  88.400  1.00 90.29           O  
ATOM   2124  H   GLN A 138      -7.500   9.499  86.075  1.00 90.29           H  
ATOM   2125  HA  GLN A 138      -6.357  11.982  86.790  1.00 90.29           H  
ATOM   2126  HB3 GLN A 138      -5.217   9.205  86.366  1.00 90.29           H  
ATOM   2127  HB2 GLN A 138      -5.648   9.985  87.863  1.00 90.29           H  
ATOM   2128  HG3 GLN A 138      -3.779  11.672  87.472  1.00 90.29           H  
ATOM   2129  HG2 GLN A 138      -3.306  10.773  86.044  1.00 90.29           H  
ATOM   2130 HE22 GLN A 138      -0.952   9.613  88.521  1.00 90.29           H  
ATOM   2131 HE21 GLN A 138      -1.290  11.006  87.518  1.00 90.29           H  
ATOM   2132  N   ARG A 139      -5.477  10.915  83.768  1.00 90.89           N  
ATOM   2133  CA  ARG A 139      -4.922  11.290  82.464  1.00 90.89           C  
ATOM   2134  C   ARG A 139      -5.745  12.406  81.814  1.00 90.89           C  
ATOM   2135  O   ARG A 139      -5.188  13.325  81.216  1.00 90.89           O  
ATOM   2136  CB  ARG A 139      -4.922  10.071  81.511  1.00 90.89           C  
ATOM   2137  CG  ARG A 139      -3.938   8.950  81.882  1.00 90.89           C  
ATOM   2138  CD  ARG A 139      -2.465   9.295  81.621  1.00 90.89           C  
ATOM   2139  NE  ARG A 139      -1.821   9.769  82.852  1.00 90.89           N  
ATOM   2140  CZ  ARG A 139      -1.240   9.013  83.794  1.00 90.89           C  
ATOM   2141  NH1 ARG A 139      -1.156   7.678  83.684  1.00 90.89           N  
ATOM   2142  NH2 ARG A 139      -0.744   9.630  84.869  1.00 90.89           N1+
ATOM   2143  H   ARG A 139      -5.881   9.997  83.856  1.00 90.89           H  
ATOM   2144  HA  ARG A 139      -3.906  11.664  82.601  1.00 90.89           H  
ATOM   2145  HB3 ARG A 139      -4.703  10.394  80.490  1.00 90.89           H  
ATOM   2146  HB2 ARG A 139      -5.929   9.652  81.463  1.00 90.89           H  
ATOM   2147  HG3 ARG A 139      -4.187   8.063  81.299  1.00 90.89           H  
ATOM   2148  HG2 ARG A 139      -4.064   8.664  82.924  1.00 90.89           H  
ATOM   2149  HD3 ARG A 139      -2.376  10.057  80.848  1.00 90.89           H  
ATOM   2150  HD2 ARG A 139      -1.924   8.424  81.250  1.00 90.89           H  
ATOM   2151  HE  ARG A 139      -1.834  10.775  83.009  1.00 90.89           H  
ATOM   2152 HH12 ARG A 139      -0.747   7.114  84.416  1.00 90.89           H  
ATOM   2153 HH11 ARG A 139      -1.477   7.194  82.853  1.00 90.89           H  
ATOM   2154 HH22 ARG A 139      -0.302   9.117  85.617  1.00 90.89           H  
ATOM   2155 HH21 ARG A 139      -0.826  10.643  84.946  1.00 90.89           H  
ATOM   2156  N   ARG A 140      -7.075  12.340  81.961  1.00 93.85           N  
ATOM   2157  CA  ARG A 140      -7.996  13.360  81.461  1.00 93.85           C  
ATOM   2158  C   ARG A 140      -7.796  14.718  82.155  1.00 93.85           C  
ATOM   2159  O   ARG A 140      -7.739  15.730  81.460  1.00 93.85           O  
ATOM   2160  CB  ARG A 140      -9.449  12.851  81.564  1.00 93.85           C  
ATOM   2161  CG  ARG A 140     -10.540  13.824  81.053  1.00 93.85           C  
ATOM   2162  CD  ARG A 140     -10.359  14.353  79.613  1.00 93.85           C  
ATOM   2163  NE  ARG A 140     -10.440  13.275  78.614  1.00 93.85           N  
ATOM   2164  CZ  ARG A 140     -10.119  13.326  77.308  1.00 93.85           C  
ATOM   2165  NH1 ARG A 140      -9.649  14.438  76.727  1.00 93.85           N  
ATOM   2166  NH2 ARG A 140     -10.279  12.227  76.562  1.00 93.85           N1+
ATOM   2167  H   ARG A 140      -7.483  11.599  82.515  1.00 93.85           H  
ATOM   2168  HA  ARG A 140      -7.768  13.502  80.405  1.00 93.85           H  
ATOM   2169  HB3 ARG A 140      -9.673  12.606  82.603  1.00 93.85           H  
ATOM   2170  HB2 ARG A 140      -9.524  11.907  81.023  1.00 93.85           H  
ATOM   2171  HG3 ARG A 140     -10.623  14.673  81.731  1.00 93.85           H  
ATOM   2172  HG2 ARG A 140     -11.506  13.322  81.128  1.00 93.85           H  
ATOM   2173  HD3 ARG A 140      -9.399  14.859  79.512  1.00 93.85           H  
ATOM   2174  HD2 ARG A 140     -11.119  15.102  79.394  1.00 93.85           H  
ATOM   2175  HE  ARG A 140     -10.828  12.406  78.966  1.00 93.85           H  
ATOM   2176 HH12 ARG A 140      -9.421  14.440  75.743  1.00 93.85           H  
ATOM   2177 HH11 ARG A 140      -9.536  15.282  77.269  1.00 93.85           H  
ATOM   2178 HH22 ARG A 140     -10.035  12.238  75.580  1.00 93.85           H  
ATOM   2179 HH21 ARG A 140     -10.664  11.382  76.970  1.00 93.85           H  
ATOM   2180  N   HIS A 141      -7.645  14.712  83.491  1.00 91.59           N  
ATOM   2181  CA  HIS A 141      -7.358  15.904  84.290  1.00 91.59           C  
ATOM   2182  C   HIS A 141      -5.991  16.531  83.956  1.00 91.59           C  
ATOM   2183  O   HIS A 141      -5.919  17.748  83.808  1.00 91.59           O  
ATOM   2184  CB  HIS A 141      -7.485  15.571  85.789  1.00 91.59           C  
ATOM   2185  CG  HIS A 141      -7.266  16.748  86.709  1.00 91.59           C  
ATOM   2186  CD2 HIS A 141      -6.293  17.007  87.650  1.00 91.59           C  
ATOM   2187  ND1 HIS A 141      -8.087  17.863  86.705  1.00 91.59           N  
ATOM   2188  CE1 HIS A 141      -7.596  18.716  87.607  1.00 91.59           C  
ATOM   2189  NE2 HIS A 141      -6.506  18.266  88.217  1.00 91.59           N  
ATOM   2190  H   HIS A 141      -7.708  13.839  83.999  1.00 91.59           H  
ATOM   2191  HA  HIS A 141      -8.126  16.643  84.048  1.00 91.59           H  
ATOM   2192  HB3 HIS A 141      -6.778  14.786  86.062  1.00 91.59           H  
ATOM   2193  HB2 HIS A 141      -8.477  15.168  85.993  1.00 91.59           H  
ATOM   2194  HD2 HIS A 141      -5.455  16.395  87.950  1.00 91.59           H  
ATOM   2195  HD1 HIS A 141      -8.901  18.007  86.123  1.00 91.59           H  
ATOM   2196  HE1 HIS A 141      -8.035  19.681  87.814  1.00 91.59           H  
ATOM   2197  N   GLU A 142      -4.953  15.693  83.799  1.00 88.01           N  
ATOM   2198  CA  GLU A 142      -3.607  16.091  83.373  1.00 88.01           C  
ATOM   2199  C   GLU A 142      -3.569  16.721  81.968  1.00 88.01           C  
ATOM   2200  O   GLU A 142      -2.794  17.654  81.758  1.00 88.01           O  
ATOM   2201  CB  GLU A 142      -2.664  14.875  83.462  1.00 88.01           C  
ATOM   2202  CG  GLU A 142      -2.326  14.467  84.917  1.00 88.01           C  
ATOM   2203  CD  GLU A 142      -1.573  13.133  85.077  1.00 88.01           C  
ATOM   2204  OE1 GLU A 142      -1.189  12.847  86.233  1.00 88.01           O  
ATOM   2205  OE2 GLU A 142      -1.389  12.407  84.074  1.00 88.01           O1-
ATOM   2206  H   GLU A 142      -5.090  14.703  83.959  1.00 88.01           H  
ATOM   2207  HA  GLU A 142      -3.252  16.852  84.071  1.00 88.01           H  
ATOM   2208  HB3 GLU A 142      -1.737  15.075  82.922  1.00 88.01           H  
ATOM   2209  HB2 GLU A 142      -3.137  14.040  82.944  1.00 88.01           H  
ATOM   2210  HG3 GLU A 142      -3.235  14.410  85.514  1.00 88.01           H  
ATOM   2211  HG2 GLU A 142      -1.725  15.256  85.371  1.00 88.01           H  
ATOM   2212  N   TYR A 143      -4.431  16.237  81.056  1.00 91.07           N  
ATOM   2213  CA  TYR A 143      -4.630  16.808  79.724  1.00 91.07           C  
ATOM   2214  C   TYR A 143      -5.350  18.174  79.755  1.00 91.07           C  
ATOM   2215  O   TYR A 143      -4.950  19.075  79.019  1.00 91.07           O  
ATOM   2216  CB  TYR A 143      -5.326  15.778  78.810  1.00 91.07           C  
ATOM   2217  CG  TYR A 143      -5.746  16.316  77.454  1.00 91.07           C  
ATOM   2218  CD1 TYR A 143      -7.073  16.750  77.251  1.00 91.07           C  
ATOM   2219  CD2 TYR A 143      -4.799  16.449  76.416  1.00 91.07           C  
ATOM   2220  CE1 TYR A 143      -7.445  17.336  76.028  1.00 91.07           C  
ATOM   2221  CE2 TYR A 143      -5.174  17.033  75.190  1.00 91.07           C  
ATOM   2222  CZ  TYR A 143      -6.495  17.486  75.001  1.00 91.07           C  
ATOM   2223  OH  TYR A 143      -6.868  18.075  73.828  1.00 91.07           O  
ATOM   2224  H   TYR A 143      -5.024  15.456  81.300  1.00 91.07           H  
ATOM   2225  HA  TYR A 143      -3.640  16.967  79.302  1.00 91.07           H  
ATOM   2226  HB3 TYR A 143      -6.215  15.387  79.306  1.00 91.07           H  
ATOM   2227  HB2 TYR A 143      -4.666  14.923  78.661  1.00 91.07           H  
ATOM   2228  HD1 TYR A 143      -7.798  16.666  78.047  1.00 91.07           H  
ATOM   2229  HD2 TYR A 143      -3.780  16.124  76.565  1.00 91.07           H  
ATOM   2230  HE1 TYR A 143      -8.457  17.684  75.884  1.00 91.07           H  
ATOM   2231  HE2 TYR A 143      -4.441  17.141  74.406  1.00 91.07           H  
ATOM   2232  HH  TYR A 143      -6.163  18.150  73.178  1.00 91.07           H  
ATOM   2233  N   GLU A 144      -6.389  18.300  80.598  1.00 91.95           N  
ATOM   2234  CA  GLU A 144      -7.174  19.525  80.785  1.00 91.95           C  
ATOM   2235  C   GLU A 144      -6.379  20.676  81.426  1.00 91.95           C  
ATOM   2236  O   GLU A 144      -6.593  21.828  81.052  1.00 91.95           O  
ATOM   2237  CB  GLU A 144      -8.433  19.204  81.613  1.00 91.95           C  
ATOM   2238  CG  GLU A 144      -9.502  18.419  80.819  1.00 91.95           C  
ATOM   2239  CD  GLU A 144     -10.674  17.868  81.651  1.00 91.95           C  
ATOM   2240  OE1 GLU A 144     -11.608  17.345  81.005  1.00 91.95           O  
ATOM   2241  OE2 GLU A 144     -10.639  17.959  82.900  1.00 91.95           O1-
ATOM   2242  H   GLU A 144      -6.674  17.505  81.155  1.00 91.95           H  
ATOM   2243  HA  GLU A 144      -7.493  19.871  79.800  1.00 91.95           H  
ATOM   2244  HB3 GLU A 144      -8.879  20.122  82.000  1.00 91.95           H  
ATOM   2245  HB2 GLU A 144      -8.127  18.630  82.489  1.00 91.95           H  
ATOM   2246  HG3 GLU A 144      -9.043  17.584  80.292  1.00 91.95           H  
ATOM   2247  HG2 GLU A 144      -9.908  19.070  80.043  1.00 91.95           H  
ATOM   2248  N   GLN A 145      -5.470  20.344  82.361  1.00 87.12           N  
ATOM   2249  CA  GLN A 145      -4.565  21.276  83.043  1.00 87.12           C  
ATOM   2250  C   GLN A 145      -3.308  21.348  82.196  1.00 87.12           C  
ATOM   2251  O   GLN A 145      -2.375  22.102  82.468  1.00 87.12           O  
ATOM   2252  CB  GLN A 145      -4.253  20.767  84.476  1.00 87.12           C  
ATOM   2253  CG  GLN A 145      -5.469  20.661  85.427  1.00 87.12           C  
ATOM   2254  CD  GLN A 145      -6.277  21.954  85.553  1.00 87.12           C  
ATOM   2255  NE2 GLN A 145      -7.594  21.871  85.352  1.00 87.12           N  
ATOM   2256  OE1 GLN A 145      -5.724  23.011  85.844  1.00 87.12           O  
ATOM   2257  H   GLN A 145      -5.376  19.371  82.624  1.00 87.12           H  
ATOM   2258  HA  GLN A 145      -5.006  22.274  83.097  1.00 87.12           H  
ATOM   2259  HXT GLN A 145      -3.266  20.688  81.327  1.00 87.12           H  
ATOM   2260  HB3 GLN A 145      -3.521  21.430  84.942  1.00 87.12           H  
ATOM   2261  HB2 GLN A 145      -3.772  19.788  84.429  1.00 87.12           H  
ATOM   2262  HG3 GLN A 145      -5.128  20.370  86.421  1.00 87.12           H  
ATOM   2263  HG2 GLN A 145      -6.134  19.866  85.096  1.00 87.12           H  
ATOM   2264 HE22 GLN A 145      -8.167  22.698  85.428  1.00 87.12           H  
ATOM   2265 HE21 GLN A 145      -8.022  20.990  85.107  1.00 87.12           H  
ATOM   2266  N   THR A 155       5.576   4.299  78.113  1.00 93.60           N  
ATOM   2267  CA  THR A 155       5.915   3.036  77.423  1.00 93.60           C  
ATOM   2268  C   THR A 155       6.085   1.984  78.521  1.00 93.60           C  
ATOM   2269  O   THR A 155       6.446   2.350  79.640  1.00 93.60           O  
ATOM   2270  CB  THR A 155       7.186   3.146  76.536  1.00 93.60           C  
ATOM   2271  CG2 THR A 155       7.510   1.927  75.662  1.00 93.60           C  
ATOM   2272  OG1 THR A 155       7.022   4.212  75.628  1.00 93.60           O  
ATOM   2273  H2  THR A 155       4.615   4.081  78.379  1.00 93.60           H  
ATOM   2274  HA  THR A 155       5.060   2.777  76.808  1.00 93.60           H  
ATOM   2275  HB  THR A 155       8.049   3.355  77.169  1.00 93.60           H  
ATOM   2276 HG21 THR A 155       8.440   2.078  75.112  1.00 93.60           H  
ATOM   2277 HG22 THR A 155       7.635   1.023  76.250  1.00 93.60           H  
ATOM   2278 HG23 THR A 155       6.730   1.732  74.929  1.00 93.60           H  
ATOM   2279  HG1 THR A 155       7.193   4.999  76.141  1.00 93.60           H  
ATOM   2280  H   THR A 155       6.105   4.138  78.972  1.00  0.00           H  
ATOM   2281  N   VAL A 156       5.817   0.724  78.199  1.00 98.33           N  
ATOM   2282  CA  VAL A 156       6.109  -0.462  78.989  1.00 98.33           C  
ATOM   2283  C   VAL A 156       6.793  -1.459  78.049  1.00 98.33           C  
ATOM   2284  O   VAL A 156       6.561  -1.413  76.833  1.00 98.33           O  
ATOM   2285  CB  VAL A 156       4.818  -1.012  79.643  1.00 98.33           C  
ATOM   2286  CG1 VAL A 156       4.091   0.062  80.464  1.00 98.33           C  
ATOM   2287  CG2 VAL A 156       3.856  -1.703  78.654  1.00 98.33           C  
ATOM   2288  H   VAL A 156       5.488   0.539  77.252  1.00 98.33           H  
ATOM   2289  HA  VAL A 156       6.826  -0.202  79.771  1.00 98.33           H  
ATOM   2290  HB  VAL A 156       5.154  -1.768  80.352  1.00 98.33           H  
ATOM   2291 HG11 VAL A 156       3.247  -0.342  81.020  1.00 98.33           H  
ATOM   2292 HG12 VAL A 156       4.786   0.502  81.177  1.00 98.33           H  
ATOM   2293 HG13 VAL A 156       3.704   0.867  79.840  1.00 98.33           H  
ATOM   2294 HG21 VAL A 156       2.893  -1.932  79.111  1.00 98.33           H  
ATOM   2295 HG22 VAL A 156       3.672  -1.078  77.782  1.00 98.33           H  
ATOM   2296 HG23 VAL A 156       4.271  -2.644  78.296  1.00 98.33           H  
ATOM   2297  N   GLY A 157       7.613  -2.365  78.583  1.00 98.92           N  
ATOM   2298  CA  GLY A 157       8.318  -3.320  77.741  1.00 98.92           C  
ATOM   2299  C   GLY A 157       8.622  -4.595  78.516  1.00 98.92           C  
ATOM   2300  O   GLY A 157       8.524  -4.641  79.743  1.00 98.92           O  
ATOM   2301  H   GLY A 157       7.786  -2.397  79.579  1.00 98.92           H  
ATOM   2302  HA3 GLY A 157       9.250  -2.872  77.403  1.00 98.92           H  
ATOM   2303  HA2 GLY A 157       7.728  -3.586  76.865  1.00 98.92           H  
ATOM   2304  N   CYS A 158       9.013  -5.629  77.759  1.00 98.98           N  
ATOM   2305  CA  CYS A 158       9.414  -6.933  78.263  1.00 98.98           C  
ATOM   2306  C   CYS A 158      10.343  -7.593  77.238  1.00 98.98           C  
ATOM   2307  O   CYS A 158      10.035  -7.585  76.049  1.00 98.98           O  
ATOM   2308  CB  CYS A 158       8.206  -7.838  78.591  1.00 98.98           C  
ATOM   2309  SG  CYS A 158       8.728  -9.363  79.430  1.00 98.98           S  
ATOM   2310  H   CYS A 158       9.059  -5.517  76.753  1.00 98.98           H  
ATOM   2311  HA  CYS A 158       9.979  -6.766  79.177  1.00 98.98           H  
ATOM   2312  HB3 CYS A 158       7.671  -8.110  77.681  1.00 98.98           H  
ATOM   2313  HB2 CYS A 158       7.495  -7.321  79.235  1.00 98.98           H  
ATOM   2314  HG  CYS A 158       9.396  -9.875  78.393  1.00 98.98           H  
ATOM   2315  N   VAL A 159      11.428  -8.201  77.732  1.00 98.99           N  
ATOM   2316  CA  VAL A 159      12.281  -9.124  76.991  1.00 98.99           C  
ATOM   2317  C   VAL A 159      12.367 -10.414  77.823  1.00 98.99           C  
ATOM   2318  O   VAL A 159      12.497 -10.329  79.044  1.00 98.99           O  
ATOM   2319  CB  VAL A 159      13.713  -8.552  76.786  1.00 98.99           C  
ATOM   2320  CG1 VAL A 159      14.695  -9.544  76.131  1.00 98.99           C  
ATOM   2321  CG2 VAL A 159      13.681  -7.255  75.962  1.00 98.99           C  
ATOM   2322  H   VAL A 159      11.608  -8.154  78.728  1.00 98.99           H  
ATOM   2323  HA  VAL A 159      11.843  -9.361  76.022  1.00 98.99           H  
ATOM   2324  HB  VAL A 159      14.121  -8.295  77.764  1.00 98.99           H  
ATOM   2325 HG11 VAL A 159      15.672  -9.085  75.995  1.00 98.99           H  
ATOM   2326 HG12 VAL A 159      14.853 -10.436  76.735  1.00 98.99           H  
ATOM   2327 HG13 VAL A 159      14.342  -9.863  75.151  1.00 98.99           H  
ATOM   2328 HG21 VAL A 159      14.681  -6.843  75.840  1.00 98.99           H  
ATOM   2329 HG22 VAL A 159      13.267  -7.426  74.969  1.00 98.99           H  
ATOM   2330 HG23 VAL A 159      13.078  -6.488  76.445  1.00 98.99           H  
ATOM   2331  N   ALA A 160      12.286 -11.573  77.151  1.00 98.98           N  
ATOM   2332  CA  ALA A 160      12.320 -12.886  77.792  1.00 98.98           C  
ATOM   2333  C   ALA A 160      13.235 -13.849  77.029  1.00 98.98           C  
ATOM   2334  O   ALA A 160      13.357 -13.755  75.809  1.00 98.98           O  
ATOM   2335  CB  ALA A 160      10.894 -13.453  77.886  1.00 98.98           C  
ATOM   2336  H   ALA A 160      12.204 -11.571  76.143  1.00 98.98           H  
ATOM   2337  HA  ALA A 160      12.715 -12.793  78.805  1.00 98.98           H  
ATOM   2338  HB1 ALA A 160      10.873 -14.369  78.476  1.00 98.98           H  
ATOM   2339  HB2 ALA A 160      10.215 -12.746  78.362  1.00 98.98           H  
ATOM   2340  HB3 ALA A 160      10.495 -13.696  76.902  1.00 98.98           H  
ATOM   2341  N   LEU A 161      13.817 -14.776  77.799  1.00 98.96           N  
ATOM   2342  CA  LEU A 161      14.607 -15.923  77.372  1.00 98.96           C  
ATOM   2343  C   LEU A 161      13.935 -17.160  77.984  1.00 98.96           C  
ATOM   2344  O   LEU A 161      13.804 -17.211  79.206  1.00 98.96           O  
ATOM   2345  CB  LEU A 161      16.058 -15.731  77.885  1.00 98.96           C  
ATOM   2346  CG  LEU A 161      17.020 -16.926  77.683  1.00 98.96           C  
ATOM   2347  CD1 LEU A 161      17.127 -17.339  76.203  1.00 98.96           C  
ATOM   2348  CD2 LEU A 161      18.401 -16.638  78.312  1.00 98.96           C  
ATOM   2349  H   LEU A 161      13.654 -14.737  78.798  1.00 98.96           H  
ATOM   2350  HA  LEU A 161      14.602 -16.000  76.286  1.00 98.96           H  
ATOM   2351  HB3 LEU A 161      16.024 -15.503  78.951  1.00 98.96           H  
ATOM   2352  HB2 LEU A 161      16.486 -14.847  77.415  1.00 98.96           H  
ATOM   2353  HG  LEU A 161      16.618 -17.782  78.225  1.00 98.96           H  
ATOM   2354 HD11 LEU A 161      18.132 -17.653  75.921  1.00 98.96           H  
ATOM   2355 HD12 LEU A 161      16.459 -18.176  76.001  1.00 98.96           H  
ATOM   2356 HD13 LEU A 161      16.841 -16.531  75.530  1.00 98.96           H  
ATOM   2357 HD21 LEU A 161      19.211 -16.673  77.584  1.00 98.96           H  
ATOM   2358 HD22 LEU A 161      18.441 -15.655  78.780  1.00 98.96           H  
ATOM   2359 HD23 LEU A 161      18.634 -17.370  79.085  1.00 98.96           H  
ATOM   2360  N   ASP A 162      13.518 -18.123  77.145  1.00 98.81           N  
ATOM   2361  CA  ASP A 162      12.820 -19.341  77.585  1.00 98.81           C  
ATOM   2362  C   ASP A 162      13.802 -20.478  77.949  1.00 98.81           C  
ATOM   2363  O   ASP A 162      15.018 -20.276  77.965  1.00 98.81           O  
ATOM   2364  CB  ASP A 162      11.696 -19.771  76.593  1.00 98.81           C  
ATOM   2365  CG  ASP A 162      12.076 -20.089  75.134  1.00 98.81           C  
ATOM   2366  OD1 ASP A 162      13.258 -20.387  74.867  1.00 98.81           O1-
ATOM   2367  OD2 ASP A 162      11.141 -20.152  74.306  1.00 98.81           O  
ATOM   2368  H   ASP A 162      13.681 -18.035  76.150  1.00 98.81           H  
ATOM   2369  HA  ASP A 162      12.309 -19.119  78.522  1.00 98.81           H  
ATOM   2370  HB3 ASP A 162      10.983 -18.949  76.557  1.00 98.81           H  
ATOM   2371  HB2 ASP A 162      11.127 -20.608  76.999  1.00 98.81           H  
ATOM   2372  N   VAL A 163      13.238 -21.664  78.235  1.00 97.79           N  
ATOM   2373  CA  VAL A 163      13.961 -22.907  78.522  1.00 97.79           C  
ATOM   2374  C   VAL A 163      14.740 -23.486  77.316  1.00 97.79           C  
ATOM   2375  O   VAL A 163      15.686 -24.241  77.536  1.00 97.79           O  
ATOM   2376  CB  VAL A 163      12.991 -24.014  79.031  1.00 97.79           C  
ATOM   2377  CG1 VAL A 163      12.342 -23.648  80.374  1.00 97.79           C  
ATOM   2378  CG2 VAL A 163      11.915 -24.447  78.016  1.00 97.79           C  
ATOM   2379  H   VAL A 163      12.232 -21.744  78.210  1.00 97.79           H  
ATOM   2380  HA  VAL A 163      14.688 -22.694  79.308  1.00 97.79           H  
ATOM   2381  HB  VAL A 163      13.588 -24.905  79.237  1.00 97.79           H  
ATOM   2382 HG11 VAL A 163      11.694 -24.448  80.732  1.00 97.79           H  
ATOM   2383 HG12 VAL A 163      13.101 -23.485  81.139  1.00 97.79           H  
ATOM   2384 HG13 VAL A 163      11.734 -22.746  80.296  1.00 97.79           H  
ATOM   2385 HG21 VAL A 163      11.224 -25.167  78.455  1.00 97.79           H  
ATOM   2386 HG22 VAL A 163      11.325 -23.601  77.663  1.00 97.79           H  
ATOM   2387 HG23 VAL A 163      12.360 -24.931  77.150  1.00 97.79           H  
ATOM   2388  N   HIS A 164      14.337 -23.131  76.082  1.00 98.03           N  
ATOM   2389  CA  HIS A 164      14.910 -23.633  74.828  1.00 98.03           C  
ATOM   2390  C   HIS A 164      16.018 -22.733  74.242  1.00 98.03           C  
ATOM   2391  O   HIS A 164      16.615 -23.122  73.238  1.00 98.03           O  
ATOM   2392  CB  HIS A 164      13.779 -23.836  73.800  1.00 98.03           C  
ATOM   2393  CG  HIS A 164      12.669 -24.761  74.234  1.00 98.03           C  
ATOM   2394  CD2 HIS A 164      12.721 -26.121  74.463  1.00 98.03           C  
ATOM   2395  ND1 HIS A 164      11.363 -24.314  74.466  1.00 98.03           N  
ATOM   2396  CE1 HIS A 164      10.688 -25.401  74.818  1.00 98.03           C  
ATOM   2397  NE2 HIS A 164      11.444 -26.500  74.836  1.00 98.03           N  
ATOM   2398  H   HIS A 164      13.571 -22.478  75.980  1.00 98.03           H  
ATOM   2399  HA  HIS A 164      15.365 -24.608  75.010  1.00 98.03           H  
ATOM   2400  HB3 HIS A 164      14.181 -24.221  72.862  1.00 98.03           H  
ATOM   2401  HB2 HIS A 164      13.331 -22.872  73.567  1.00 98.03           H  
ATOM   2402  HD2 HIS A 164      13.538 -26.824  74.394  1.00 98.03           H  
ATOM   2403  HE1 HIS A 164       9.638 -25.394  75.068  1.00 98.03           H  
ATOM   2404  HE2 HIS A 164      11.138 -27.433  75.077  1.00 98.03           H  
ATOM   2405  N   GLY A 165      16.285 -21.569  74.859  1.00 98.42           N  
ATOM   2406  CA  GLY A 165      17.335 -20.637  74.438  1.00 98.42           C  
ATOM   2407  C   GLY A 165      16.846 -19.596  73.413  1.00 98.42           C  
ATOM   2408  O   GLY A 165      17.656 -18.780  72.973  1.00 98.42           O  
ATOM   2409  H   GLY A 165      15.736 -21.306  75.666  1.00 98.42           H  
ATOM   2410  HA3 GLY A 165      18.189 -21.175  74.024  1.00 98.42           H  
ATOM   2411  HA2 GLY A 165      17.702 -20.117  75.322  1.00 98.42           H  
ATOM   2412  N   ASN A 166      15.550 -19.599  73.050  1.00 98.86           N  
ATOM   2413  CA  ASN A 166      14.920 -18.607  72.171  1.00 98.86           C  
ATOM   2414  C   ASN A 166      14.672 -17.293  72.926  1.00 98.86           C  
ATOM   2415  O   ASN A 166      14.388 -17.315  74.124  1.00 98.86           O  
ATOM   2416  CB  ASN A 166      13.559 -19.100  71.624  1.00 98.86           C  
ATOM   2417  CG  ASN A 166      13.594 -20.481  70.969  1.00 98.86           C  
ATOM   2418  ND2 ASN A 166      12.764 -21.401  71.464  1.00 98.86           N  
ATOM   2419  OD1 ASN A 166      14.338 -20.710  70.019  1.00 98.86           O  
ATOM   2420  H   ASN A 166      14.918 -20.259  73.487  1.00 98.86           H  
ATOM   2421  HA  ASN A 166      15.578 -18.385  71.329  1.00 98.86           H  
ATOM   2422  HB3 ASN A 166      13.187 -18.390  70.884  1.00 98.86           H  
ATOM   2423  HB2 ASN A 166      12.814 -19.105  72.418  1.00 98.86           H  
ATOM   2424 HD22 ASN A 166      12.760 -22.336  71.089  1.00 98.86           H  
ATOM   2425 HD21 ASN A 166      12.180 -21.178  72.262  1.00 98.86           H  
ATOM   2426  N   LEU A 167      14.739 -16.183  72.181  1.00 98.96           N  
ATOM   2427  CA  LEU A 167      14.493 -14.833  72.678  1.00 98.96           C  
ATOM   2428  C   LEU A 167      13.270 -14.230  71.983  1.00 98.96           C  
ATOM   2429  O   LEU A 167      12.909 -14.638  70.879  1.00 98.96           O  
ATOM   2430  CB  LEU A 167      15.738 -13.973  72.390  1.00 98.96           C  
ATOM   2431  CG  LEU A 167      16.935 -14.295  73.305  1.00 98.96           C  
ATOM   2432  CD1 LEU A 167      18.255 -13.849  72.663  1.00 98.96           C  
ATOM   2433  CD2 LEU A 167      16.756 -13.680  74.704  1.00 98.96           C  
ATOM   2434  H   LEU A 167      14.947 -16.255  71.196  1.00 98.96           H  
ATOM   2435  HA  LEU A 167      14.298 -14.846  73.749  1.00 98.96           H  
ATOM   2436  HB3 LEU A 167      15.510 -12.908  72.467  1.00 98.96           H  
ATOM   2437  HB2 LEU A 167      16.012 -14.137  71.350  1.00 98.96           H  
ATOM   2438  HG  LEU A 167      17.006 -15.376  73.424  1.00 98.96           H  
ATOM   2439 HD11 LEU A 167      18.810 -13.175  73.311  1.00 98.96           H  
ATOM   2440 HD12 LEU A 167      18.894 -14.704  72.457  1.00 98.96           H  
ATOM   2441 HD13 LEU A 167      18.098 -13.335  71.717  1.00 98.96           H  
ATOM   2442 HD21 LEU A 167      17.681 -13.712  75.281  1.00 98.96           H  
ATOM   2443 HD22 LEU A 167      16.433 -12.640  74.651  1.00 98.96           H  
ATOM   2444 HD23 LEU A 167      16.005 -14.228  75.269  1.00 98.96           H  
ATOM   2445  N   ALA A 168      12.689 -13.225  72.648  1.00 98.98           N  
ATOM   2446  CA  ALA A 168      11.646 -12.363  72.112  1.00 98.98           C  
ATOM   2447  C   ALA A 168      11.646 -11.040  72.881  1.00 98.98           C  
ATOM   2448  O   ALA A 168      12.177 -10.970  73.992  1.00 98.98           O  
ATOM   2449  CB  ALA A 168      10.278 -13.057  72.204  1.00 98.98           C  
ATOM   2450  H   ALA A 168      13.038 -12.964  73.561  1.00 98.98           H  
ATOM   2451  HA  ALA A 168      11.878 -12.151  71.067  1.00 98.98           H  
ATOM   2452  HB1 ALA A 168       9.500 -12.461  71.725  1.00 98.98           H  
ATOM   2453  HB2 ALA A 168      10.283 -14.032  71.716  1.00 98.98           H  
ATOM   2454  HB3 ALA A 168       9.988 -13.201  73.244  1.00 98.98           H  
ATOM   2455  N   ALA A 169      11.022 -10.024  72.274  1.00 98.99           N  
ATOM   2456  CA  ALA A 169      10.842  -8.701  72.854  1.00 98.99           C  
ATOM   2457  C   ALA A 169       9.451  -8.170  72.493  1.00 98.99           C  
ATOM   2458  O   ALA A 169       9.002  -8.353  71.363  1.00 98.99           O  
ATOM   2459  CB  ALA A 169      11.955  -7.768  72.349  1.00 98.99           C  
ATOM   2460  H   ALA A 169      10.609 -10.165  71.360  1.00 98.99           H  
ATOM   2461  HA  ALA A 169      10.911  -8.766  73.939  1.00 98.99           H  
ATOM   2462  HB1 ALA A 169      11.894  -6.793  72.832  1.00 98.99           H  
ATOM   2463  HB2 ALA A 169      12.943  -8.174  72.569  1.00 98.99           H  
ATOM   2464  HB3 ALA A 169      11.894  -7.612  71.270  1.00 98.99           H  
ATOM   2465  N   ALA A 170       8.815  -7.491  73.458  1.00 98.98           N  
ATOM   2466  CA  ALA A 170       7.568  -6.753  73.288  1.00 98.98           C  
ATOM   2467  C   ALA A 170       7.709  -5.357  73.898  1.00 98.98           C  
ATOM   2468  O   ALA A 170       8.439  -5.181  74.874  1.00 98.98           O  
ATOM   2469  CB  ALA A 170       6.412  -7.506  73.955  1.00 98.98           C  
ATOM   2470  H   ALA A 170       9.260  -7.386  74.362  1.00 98.98           H  
ATOM   2471  HA  ALA A 170       7.353  -6.639  72.227  1.00 98.98           H  
ATOM   2472  HB1 ALA A 170       5.486  -6.934  73.905  1.00 98.98           H  
ATOM   2473  HB2 ALA A 170       6.230  -8.463  73.470  1.00 98.98           H  
ATOM   2474  HB3 ALA A 170       6.617  -7.683  75.010  1.00 98.98           H  
ATOM   2475  N   THR A 171       7.005  -4.389  73.310  1.00 98.96           N  
ATOM   2476  CA  THR A 171       6.974  -2.987  73.715  1.00 98.96           C  
ATOM   2477  C   THR A 171       5.547  -2.471  73.437  1.00 98.96           C  
ATOM   2478  O   THR A 171       4.911  -2.904  72.471  1.00 98.96           O  
ATOM   2479  CB  THR A 171       8.118  -2.180  73.022  1.00 98.96           C  
ATOM   2480  CG2 THR A 171       8.207  -0.720  73.490  1.00 98.96           C  
ATOM   2481  OG1 THR A 171       9.409  -2.719  73.294  1.00 98.96           O  
ATOM   2482  H   THR A 171       6.430  -4.623  72.504  1.00 98.96           H  
ATOM   2483  HA  THR A 171       7.127  -2.937  74.792  1.00 98.96           H  
ATOM   2484  HB  THR A 171       7.955  -2.192  71.943  1.00 98.96           H  
ATOM   2485 HG21 THR A 171       9.039  -0.203  73.008  1.00 98.96           H  
ATOM   2486 HG22 THR A 171       7.300  -0.164  73.256  1.00 98.96           H  
ATOM   2487 HG23 THR A 171       8.370  -0.664  74.567  1.00 98.96           H  
ATOM   2488  HG1 THR A 171       9.469  -3.579  72.877  1.00 98.96           H  
ATOM   2489  N   SER A 172       5.027  -1.572  74.280  1.00 98.90           N  
ATOM   2490  CA  SER A 172       3.735  -0.925  74.134  1.00 98.90           C  
ATOM   2491  C   SER A 172       3.785   0.471  74.762  1.00 98.90           C  
ATOM   2492  O   SER A 172       4.525   0.663  75.724  1.00 98.90           O  
ATOM   2493  CB  SER A 172       2.650  -1.849  74.698  1.00 98.90           C  
ATOM   2494  OG  SER A 172       1.375  -1.282  74.539  1.00 98.90           O  
ATOM   2495  H   SER A 172       5.573  -1.280  75.090  1.00 98.90           H  
ATOM   2496  HA  SER A 172       3.546  -0.777  73.075  1.00 98.90           H  
ATOM   2497  HB3 SER A 172       2.820  -2.038  75.758  1.00 98.90           H  
ATOM   2498  HB2 SER A 172       2.664  -2.814  74.190  1.00 98.90           H  
ATOM   2499  HG  SER A 172       0.751  -1.931  74.855  1.00 98.90           H  
ATOM   2500  N   THR A 173       3.023   1.438  74.237  1.00 98.20           N  
ATOM   2501  CA  THR A 173       2.951   2.801  74.719  1.00 98.20           C  
ATOM   2502  C   THR A 173       1.563   3.429  74.524  1.00 98.20           C  
ATOM   2503  O   THR A 173       0.797   3.033  73.641  1.00 98.20           O  
ATOM   2504  CB  THR A 173       4.104   3.621  74.096  1.00 98.20           C  
ATOM   2505  CG2 THR A 173       3.841   4.084  72.660  1.00 98.20           C  
ATOM   2506  OG1 THR A 173       4.370   4.767  74.864  1.00 98.20           O  
ATOM   2507  H   THR A 173       2.447   1.211  73.427  1.00 98.20           H  
ATOM   2508  HA  THR A 173       3.095   2.753  75.797  1.00 98.20           H  
ATOM   2509  HB  THR A 173       5.018   3.027  74.101  1.00 98.20           H  
ATOM   2510 HG21 THR A 173       4.714   4.587  72.245  1.00 98.20           H  
ATOM   2511 HG22 THR A 173       3.599   3.227  72.035  1.00 98.20           H  
ATOM   2512 HG23 THR A 173       3.004   4.773  72.574  1.00 98.20           H  
ATOM   2513  HG1 THR A 173       5.229   4.609  75.267  1.00 98.20           H  
ATOM   2514  N   GLY A 174       1.321   4.488  75.301  1.00 96.21           N  
ATOM   2515  CA  GLY A 174       0.290   5.501  75.100  1.00 96.21           C  
ATOM   2516  C   GLY A 174       0.845   6.784  74.459  1.00 96.21           C  
ATOM   2517  O   GLY A 174       0.142   7.788  74.392  1.00 96.21           O  
ATOM   2518  H   GLY A 174       2.021   4.701  76.001  1.00 96.21           H  
ATOM   2519  HA3 GLY A 174      -0.113   5.767  76.074  1.00 96.21           H  
ATOM   2520  HA2 GLY A 174      -0.538   5.121  74.499  1.00 96.21           H  
ATOM   2521  N   GLY A 175       2.113   6.788  74.021  1.00 93.97           N  
ATOM   2522  CA  GLY A 175       2.767   7.921  73.372  1.00 93.97           C  
ATOM   2523  C   GLY A 175       3.547   8.765  74.382  1.00 93.97           C  
ATOM   2524  O   GLY A 175       4.025   8.238  75.389  1.00 93.97           O  
ATOM   2525  H   GLY A 175       2.682   5.964  74.187  1.00 93.97           H  
ATOM   2526  HA3 GLY A 175       2.043   8.538  72.836  1.00 93.97           H  
ATOM   2527  HA2 GLY A 175       3.463   7.536  72.627  1.00 93.97           H  
ATOM   2528  N   LYS A 176       3.701  10.068  74.113  1.00 91.09           N  
ATOM   2529  CA  LYS A 176       4.373  11.015  75.012  1.00 91.09           C  
ATOM   2530  C   LYS A 176       3.352  11.924  75.730  1.00 91.09           C  
ATOM   2531  O   LYS A 176       3.676  12.516  76.756  1.00 91.09           O  
ATOM   2532  CB  LYS A 176       5.421  11.824  74.196  1.00 91.09           C  
ATOM   2533  CG  LYS A 176       4.927  13.086  73.452  1.00 91.09           C  
ATOM   2534  CD  LYS A 176       5.915  13.606  72.393  1.00 91.09           C  
ATOM   2535  CE  LYS A 176       5.646  15.066  71.985  1.00 91.09           C  
ATOM   2536  NZ  LYS A 176       6.514  15.474  70.869  1.00 91.09           N1+
ATOM   2537  H   LYS A 176       3.289  10.434  73.263  1.00 91.09           H  
ATOM   2538  HA  LYS A 176       4.916  10.477  75.791  1.00 91.09           H  
ATOM   2539  HB3 LYS A 176       5.915  11.151  73.494  1.00 91.09           H  
ATOM   2540  HB2 LYS A 176       6.210  12.137  74.882  1.00 91.09           H  
ATOM   2541  HG3 LYS A 176       4.761  13.870  74.191  1.00 91.09           H  
ATOM   2542  HG2 LYS A 176       3.963  12.907  72.980  1.00 91.09           H  
ATOM   2543  HD3 LYS A 176       5.871  12.962  71.513  1.00 91.09           H  
ATOM   2544  HD2 LYS A 176       6.934  13.533  72.775  1.00 91.09           H  
ATOM   2545  HE3 LYS A 176       5.829  15.729  72.831  1.00 91.09           H  
ATOM   2546  HE2 LYS A 176       4.607  15.209  71.688  1.00 91.09           H  
ATOM   2547  HZ1 LYS A 176       6.489  16.478  70.733  1.00 91.09           H  
ATOM   2548  HZ2 LYS A 176       7.466  15.194  71.048  1.00 91.09           H  
ATOM   2549  HZ3 LYS A 176       6.186  15.036  70.014  1.00 91.09           H  
ATOM   2550  N   GLY A 177       2.127  12.032  75.196  1.00 91.25           N  
ATOM   2551  CA  GLY A 177       1.101  12.989  75.595  1.00 91.25           C  
ATOM   2552  C   GLY A 177       1.265  14.305  74.831  1.00 91.25           C  
ATOM   2553  O   GLY A 177       2.382  14.769  74.613  1.00 91.25           O  
ATOM   2554  H   GLY A 177       1.948  11.542  74.332  1.00 91.25           H  
ATOM   2555  HA3 GLY A 177       1.135  13.185  76.669  1.00 91.25           H  
ATOM   2556  HA2 GLY A 177       0.126  12.558  75.372  1.00 91.25           H  
ATOM   2557  N   PHE A 178       0.151  14.898  74.386  1.00 93.06           N  
ATOM   2558  CA  PHE A 178       0.075  16.215  73.743  1.00 93.06           C  
ATOM   2559  C   PHE A 178       0.762  16.301  72.361  1.00 93.06           C  
ATOM   2560  O   PHE A 178       0.961  17.406  71.856  1.00 93.06           O  
ATOM   2561  CB  PHE A 178       0.559  17.350  74.679  1.00 93.06           C  
ATOM   2562  CG  PHE A 178      -0.294  17.621  75.905  1.00 93.06           C  
ATOM   2563  CD1 PHE A 178      -1.428  18.454  75.804  1.00 93.06           C  
ATOM   2564  CD2 PHE A 178       0.092  17.111  77.162  1.00 93.06           C  
ATOM   2565  CE1 PHE A 178      -2.139  18.820  76.963  1.00 93.06           C  
ATOM   2566  CE2 PHE A 178      -0.620  17.477  78.320  1.00 93.06           C  
ATOM   2567  CZ  PHE A 178      -1.716  18.355  78.222  1.00 93.06           C  
ATOM   2568  H   PHE A 178      -0.738  14.461  74.630  1.00 93.06           H  
ATOM   2569  HA  PHE A 178      -0.983  16.388  73.545  1.00 93.06           H  
ATOM   2570  HB3 PHE A 178       0.592  18.295  74.133  1.00 93.06           H  
ATOM   2571  HB2 PHE A 178       1.591  17.184  74.988  1.00 93.06           H  
ATOM   2572  HD1 PHE A 178      -1.735  18.849  74.846  1.00 93.06           H  
ATOM   2573  HD2 PHE A 178       0.957  16.468  77.248  1.00 93.06           H  
ATOM   2574  HE1 PHE A 178      -2.998  19.474  76.895  1.00 93.06           H  
ATOM   2575  HE2 PHE A 178      -0.312  17.108  79.288  1.00 93.06           H  
ATOM   2576  HZ  PHE A 178      -2.238  18.669  79.115  1.00 93.06           H  
ATOM   2577  N   GLU A 179       1.112  15.177  71.718  1.00 94.35           N  
ATOM   2578  CA  GLU A 179       1.696  15.169  70.374  1.00 94.35           C  
ATOM   2579  C   GLU A 179       0.651  15.553  69.309  1.00 94.35           C  
ATOM   2580  O   GLU A 179      -0.564  15.520  69.560  1.00 94.35           O  
ATOM   2581  CB  GLU A 179       2.275  13.769  70.042  1.00 94.35           C  
ATOM   2582  CG  GLU A 179       1.345  12.558  70.285  1.00 94.35           C  
ATOM   2583  CD  GLU A 179       1.721  11.769  71.533  1.00 94.35           C  
ATOM   2584  OE1 GLU A 179       0.989  11.905  72.534  1.00 94.35           O1-
ATOM   2585  OE2 GLU A 179       2.746  11.055  71.477  1.00 94.35           O  
ATOM   2586  H   GLU A 179       0.959  14.290  72.176  1.00 94.35           H  
ATOM   2587  HA  GLU A 179       2.504  15.902  70.332  1.00 94.35           H  
ATOM   2588  HB3 GLU A 179       3.208  13.642  70.590  1.00 94.35           H  
ATOM   2589  HB2 GLU A 179       2.583  13.755  68.995  1.00 94.35           H  
ATOM   2590  HG3 GLU A 179       1.406  11.869  69.444  1.00 94.35           H  
ATOM   2591  HG2 GLU A 179       0.300  12.863  70.328  1.00 94.35           H  
ATOM   2592  N   ILE A 180       1.136  15.867  68.100  1.00 97.26           N  
ATOM   2593  CA  ILE A 180       0.340  15.976  66.871  1.00 97.26           C  
ATOM   2594  C   ILE A 180      -0.427  14.647  66.631  1.00 97.26           C  
ATOM   2595  O   ILE A 180       0.199  13.596  66.773  1.00 97.26           O  
ATOM   2596  CB  ILE A 180       1.267  16.252  65.641  1.00 97.26           C  
ATOM   2597  CG1 ILE A 180       1.926  17.649  65.744  1.00 97.26           C  
ATOM   2598  CG2 ILE A 180       0.564  16.133  64.265  1.00 97.26           C  
ATOM   2599  CD1 ILE A 180       3.073  17.880  64.744  1.00 97.26           C  
ATOM   2600  H   ILE A 180       2.141  15.936  67.979  1.00 97.26           H  
ATOM   2601  HA  ILE A 180      -0.319  16.830  67.006  1.00 97.26           H  
ATOM   2602  HB  ILE A 180       2.068  15.511  65.666  1.00 97.26           H  
ATOM   2603 HG13 ILE A 180       2.311  17.818  66.749  1.00 97.26           H  
ATOM   2604 HG12 ILE A 180       1.165  18.416  65.598  1.00 97.26           H  
ATOM   2605 HG21 ILE A 180       1.241  16.372  63.445  1.00 97.26           H  
ATOM   2606 HG22 ILE A 180       0.196  15.128  64.064  1.00 97.26           H  
ATOM   2607 HG23 ILE A 180      -0.278  16.821  64.192  1.00 97.26           H  
ATOM   2608 HD11 ILE A 180       3.897  18.418  65.213  1.00 97.26           H  
ATOM   2609 HD12 ILE A 180       3.473  16.943  64.355  1.00 97.26           H  
ATOM   2610 HD13 ILE A 180       2.736  18.471  63.892  1.00 97.26           H  
ATOM   2611  N   PRO A 181      -1.749  14.694  66.326  1.00 98.12           N  
ATOM   2612  CA  PRO A 181      -2.568  13.485  66.086  1.00 98.12           C  
ATOM   2613  C   PRO A 181      -1.952  12.491  65.088  1.00 98.12           C  
ATOM   2614  O   PRO A 181      -1.429  12.922  64.062  1.00 98.12           O  
ATOM   2615  CB  PRO A 181      -3.901  14.043  65.561  1.00 98.12           C  
ATOM   2616  CG  PRO A 181      -3.999  15.417  66.190  1.00 98.12           C  
ATOM   2617  CD  PRO A 181      -2.560  15.902  66.150  1.00 98.12           C  
ATOM   2618  HA  PRO A 181      -2.727  13.010  67.054  1.00 98.12           H  
ATOM   2619  HB3 PRO A 181      -4.755  13.415  65.813  1.00 98.12           H  
ATOM   2620  HB2 PRO A 181      -3.883  14.148  64.474  1.00 98.12           H  
ATOM   2621  HG3 PRO A 181      -4.313  15.319  67.230  1.00 98.12           H  
ATOM   2622  HG2 PRO A 181      -4.698  16.082  65.683  1.00 98.12           H  
ATOM   2623  HD2 PRO A 181      -2.336  16.343  65.179  1.00 98.12           H  
ATOM   2624  HD3 PRO A 181      -2.413  16.658  66.915  1.00 98.12           H  
ATOM   2625  N   GLY A 182      -1.986  11.195  65.433  1.00 98.57           N  
ATOM   2626  CA  GLY A 182      -1.487  10.114  64.582  1.00 98.57           C  
ATOM   2627  C   GLY A 182       0.048   9.994  64.568  1.00 98.57           C  
ATOM   2628  O   GLY A 182       0.570   9.265  63.728  1.00 98.57           O  
ATOM   2629  H   GLY A 182      -2.385  10.933  66.324  1.00 98.57           H  
ATOM   2630  HA3 GLY A 182      -1.848  10.245  63.561  1.00 98.57           H  
ATOM   2631  HA2 GLY A 182      -1.907   9.175  64.941  1.00 98.57           H  
ATOM   2632  N   ARG A 183       0.791  10.713  65.423  1.00 98.63           N  
ATOM   2633  CA  ARG A 183       2.252  10.626  65.525  1.00 98.63           C  
ATOM   2634  C   ARG A 183       2.725   9.218  65.949  1.00 98.63           C  
ATOM   2635  O   ARG A 183       2.163   8.620  66.864  1.00 98.63           O  
ATOM   2636  CB  ARG A 183       2.761  11.747  66.452  1.00 98.63           C  
ATOM   2637  CG  ARG A 183       4.253  11.669  66.823  1.00 98.63           C  
ATOM   2638  CD  ARG A 183       4.455  11.132  68.242  1.00 98.63           C  
ATOM   2639  NE  ARG A 183       5.844  10.748  68.491  1.00 98.63           N  
ATOM   2640  CZ  ARG A 183       6.304  10.316  69.668  1.00 98.63           C  
ATOM   2641  NH1 ARG A 183       5.521  10.270  70.753  1.00 98.63           N  
ATOM   2642  NH2 ARG A 183       7.567   9.901  69.755  1.00 98.63           N1+
ATOM   2643  H   ARG A 183       0.313  11.359  66.037  1.00 98.63           H  
ATOM   2644  HA  ARG A 183       2.664  10.819  64.542  1.00 98.63           H  
ATOM   2645  HB3 ARG A 183       2.156  11.778  67.357  1.00 98.63           H  
ATOM   2646  HB2 ARG A 183       2.581  12.703  65.961  1.00 98.63           H  
ATOM   2647  HG3 ARG A 183       4.678  12.664  66.774  1.00 98.63           H  
ATOM   2648  HG2 ARG A 183       4.824  11.092  66.096  1.00 98.63           H  
ATOM   2649  HD3 ARG A 183       3.837  10.251  68.413  1.00 98.63           H  
ATOM   2650  HD2 ARG A 183       4.152  11.882  68.972  1.00 98.63           H  
ATOM   2651  HE  ARG A 183       6.443  10.661  67.675  1.00 98.63           H  
ATOM   2652 HH12 ARG A 183       5.846   9.758  71.566  1.00 98.63           H  
ATOM   2653 HH11 ARG A 183       4.558  10.594  70.743  1.00 98.63           H  
ATOM   2654 HH22 ARG A 183       7.916   9.526  70.632  1.00 98.63           H  
ATOM   2655 HH21 ARG A 183       8.152   9.891  68.919  1.00 98.63           H  
ATOM   2656  N   VAL A 184       3.747   8.688  65.272  1.00 98.74           N  
ATOM   2657  CA  VAL A 184       4.317   7.353  65.470  1.00 98.74           C  
ATOM   2658  C   VAL A 184       5.597   7.489  66.321  1.00 98.74           C  
ATOM   2659  O   VAL A 184       6.130   8.590  66.479  1.00 98.74           O  
ATOM   2660  CB  VAL A 184       4.638   6.752  64.070  1.00 98.74           C  
ATOM   2661  CG1 VAL A 184       5.055   5.266  64.103  1.00 98.74           C  
ATOM   2662  CG2 VAL A 184       3.454   6.925  63.102  1.00 98.74           C  
ATOM   2663  H   VAL A 184       4.242   9.292  64.620  1.00 98.74           H  
ATOM   2664  HA  VAL A 184       3.607   6.710  65.995  1.00 98.74           H  
ATOM   2665  HB  VAL A 184       5.479   7.305  63.650  1.00 98.74           H  
ATOM   2666 HG11 VAL A 184       5.155   4.859  63.097  1.00 98.74           H  
ATOM   2667 HG12 VAL A 184       6.024   5.121  64.580  1.00 98.74           H  
ATOM   2668 HG13 VAL A 184       4.326   4.653  64.633  1.00 98.74           H  
ATOM   2669 HG21 VAL A 184       3.598   6.351  62.192  1.00 98.74           H  
ATOM   2670 HG22 VAL A 184       2.520   6.594  63.552  1.00 98.74           H  
ATOM   2671 HG23 VAL A 184       3.324   7.965  62.806  1.00 98.74           H  
ATOM   2672  N   SER A 185       6.086   6.380  66.886  1.00 96.34           N  
ATOM   2673  CA  SER A 185       7.264   6.331  67.743  1.00 96.34           C  
ATOM   2674  C   SER A 185       8.040   5.016  67.575  1.00 96.34           C  
ATOM   2675  O   SER A 185       7.677   4.152  66.773  1.00 96.34           O  
ATOM   2676  CB  SER A 185       6.864   6.692  69.193  1.00 96.34           C  
ATOM   2677  OG  SER A 185       6.273   5.626  69.926  1.00 96.34           O  
ATOM   2678  H   SER A 185       5.659   5.487  66.692  1.00 96.34           H  
ATOM   2679  HA  SER A 185       7.952   7.105  67.394  1.00 96.34           H  
ATOM   2680  HB3 SER A 185       6.182   7.543  69.199  1.00 96.34           H  
ATOM   2681  HB2 SER A 185       7.748   7.013  69.742  1.00 96.34           H  
ATOM   2682  HG  SER A 185       5.961   6.003  70.743  1.00 96.34           H  
ATOM   2683  N   ASP A 186       9.101   4.868  68.378  1.00 98.24           N  
ATOM   2684  CA  ASP A 186       9.977   3.705  68.522  1.00 98.24           C  
ATOM   2685  C   ASP A 186       9.192   2.424  68.879  1.00 98.24           C  
ATOM   2686  O   ASP A 186       9.493   1.359  68.352  1.00 98.24           O  
ATOM   2687  CB  ASP A 186      11.052   4.036  69.595  1.00 98.24           C  
ATOM   2688  CG  ASP A 186      10.557   4.209  71.044  1.00 98.24           C  
ATOM   2689  OD1 ASP A 186       9.566   4.950  71.239  1.00 98.24           O1-
ATOM   2690  OD2 ASP A 186      11.187   3.615  71.943  1.00 98.24           O  
ATOM   2691  H   ASP A 186       9.266   5.599  69.051  1.00 98.24           H  
ATOM   2692  HA  ASP A 186      10.475   3.540  67.566  1.00 98.24           H  
ATOM   2693  HB3 ASP A 186      11.586   4.942  69.315  1.00 98.24           H  
ATOM   2694  HB2 ASP A 186      11.807   3.252  69.582  1.00 98.24           H  
ATOM   2695  N   SER A 187       8.177   2.565  69.738  1.00 98.40           N  
ATOM   2696  CA  SER A 187       7.317   1.552  70.365  1.00 98.40           C  
ATOM   2697  C   SER A 187       6.744   0.445  69.462  1.00 98.40           C  
ATOM   2698  O   SER A 187       6.535  -0.684  69.914  1.00 98.40           O  
ATOM   2699  CB  SER A 187       6.183   2.284  71.113  1.00 98.40           C  
ATOM   2700  OG  SER A 187       5.320   2.995  70.224  1.00 98.40           O  
ATOM   2701  H   SER A 187       8.058   3.508  70.081  1.00 98.40           H  
ATOM   2702  HA  SER A 187       7.941   1.046  71.104  1.00 98.40           H  
ATOM   2703  HB3 SER A 187       6.591   2.968  71.859  1.00 98.40           H  
ATOM   2704  HB2 SER A 187       5.581   1.557  71.661  1.00 98.40           H  
ATOM   2705  HG  SER A 187       5.738   3.817  69.965  1.00 98.40           H  
ATOM   2706  N   ALA A 188       6.460   0.791  68.204  1.00 98.55           N  
ATOM   2707  CA  ALA A 188       5.788  -0.056  67.228  1.00 98.55           C  
ATOM   2708  C   ALA A 188       6.626  -0.256  65.962  1.00 98.55           C  
ATOM   2709  O   ALA A 188       6.112  -0.712  64.942  1.00 98.55           O  
ATOM   2710  CB  ALA A 188       4.381   0.477  66.962  1.00 98.55           C  
ATOM   2711  H   ALA A 188       6.680   1.739  67.931  1.00 98.55           H  
ATOM   2712  HA  ALA A 188       5.659  -1.044  67.651  1.00 98.55           H  
ATOM   2713  HB1 ALA A 188       3.862  -0.141  66.231  1.00 98.55           H  
ATOM   2714  HB2 ALA A 188       3.788   0.451  67.873  1.00 98.55           H  
ATOM   2715  HB3 ALA A 188       4.410   1.504  66.603  1.00 98.55           H  
ATOM   2716  N   THR A 189       7.917   0.074  66.032  1.00 98.89           N  
ATOM   2717  CA  THR A 189       8.913  -0.153  64.985  1.00 98.89           C  
ATOM   2718  C   THR A 189      10.111  -0.922  65.581  1.00 98.89           C  
ATOM   2719  O   THR A 189      10.178  -1.134  66.795  1.00 98.89           O  
ATOM   2720  CB  THR A 189       9.417   1.191  64.376  1.00 98.89           C  
ATOM   2721  CG2 THR A 189       8.291   2.102  63.862  1.00 98.89           C  
ATOM   2722  OG1 THR A 189      10.250   1.926  65.254  1.00 98.89           O  
ATOM   2723  H   THR A 189       8.291   0.406  66.910  1.00 98.89           H  
ATOM   2724  HA  THR A 189       8.495  -0.770  64.188  1.00 98.89           H  
ATOM   2725  HB  THR A 189      10.038   0.952  63.510  1.00 98.89           H  
ATOM   2726 HG21 THR A 189       8.697   2.987  63.371  1.00 98.89           H  
ATOM   2727 HG22 THR A 189       7.668   1.580  63.136  1.00 98.89           H  
ATOM   2728 HG23 THR A 189       7.643   2.444  64.670  1.00 98.89           H  
ATOM   2729  HG1 THR A 189       9.714   2.243  65.985  1.00 98.89           H  
ATOM   2730  N   THR A 190      11.037  -1.342  64.703  1.00 98.92           N  
ATOM   2731  CA  THR A 190      12.250  -2.072  65.077  1.00 98.92           C  
ATOM   2732  C   THR A 190      13.238  -1.247  65.930  1.00 98.92           C  
ATOM   2733  O   THR A 190      13.982  -1.842  66.703  1.00 98.92           O  
ATOM   2734  CB  THR A 190      13.010  -2.601  63.839  1.00 98.92           C  
ATOM   2735  CG2 THR A 190      12.150  -3.498  62.948  1.00 98.92           C  
ATOM   2736  OG1 THR A 190      13.562  -1.559  63.053  1.00 98.92           O  
ATOM   2737  H   THR A 190      10.932  -1.142  63.719  1.00 98.92           H  
ATOM   2738  HA  THR A 190      11.934  -2.937  65.650  1.00 98.92           H  
ATOM   2739  HB  THR A 190      13.845  -3.211  64.183  1.00 98.92           H  
ATOM   2740 HG21 THR A 190      12.716  -3.790  62.068  1.00 98.92           H  
ATOM   2741 HG22 THR A 190      11.842  -4.404  63.473  1.00 98.92           H  
ATOM   2742 HG23 THR A 190      11.253  -2.985  62.607  1.00 98.92           H  
ATOM   2743  HG1 THR A 190      14.132  -1.947  62.381  1.00 98.92           H  
ATOM   2744  N   ALA A 191      13.200   0.093  65.815  1.00 98.94           N  
ATOM   2745  CA  ALA A 191      14.044   1.028  66.558  1.00 98.94           C  
ATOM   2746  C   ALA A 191      13.925   0.942  68.089  1.00 98.94           C  
ATOM   2747  O   ALA A 191      14.929   1.160  68.767  1.00 98.94           O  
ATOM   2748  CB  ALA A 191      13.714   2.452  66.102  1.00 98.94           C  
ATOM   2749  H   ALA A 191      12.543   0.509  65.170  1.00 98.94           H  
ATOM   2750  HA  ALA A 191      15.081   0.813  66.298  1.00 98.94           H  
ATOM   2751  HB1 ALA A 191      14.257   3.175  66.708  1.00 98.94           H  
ATOM   2752  HB2 ALA A 191      13.985   2.612  65.059  1.00 98.94           H  
ATOM   2753  HB3 ALA A 191      12.654   2.674  66.216  1.00 98.94           H  
ATOM   2754  N   GLY A 192      12.726   0.644  68.602  1.00 98.90           N  
ATOM   2755  CA  GLY A 192      12.445   0.533  70.029  1.00 98.90           C  
ATOM   2756  C   GLY A 192      12.186  -0.896  70.497  1.00 98.90           C  
ATOM   2757  O   GLY A 192      12.081  -1.110  71.705  1.00 98.90           O  
ATOM   2758  H   GLY A 192      11.958   0.458  67.966  1.00 98.90           H  
ATOM   2759  HA3 GLY A 192      11.553   1.111  70.264  1.00 98.90           H  
ATOM   2760  HA2 GLY A 192      13.254   0.955  70.625  1.00 98.90           H  
ATOM   2761  N   ASN A 193      12.070  -1.866  69.580  1.00 98.97           N  
ATOM   2762  CA  ASN A 193      11.729  -3.247  69.909  1.00 98.97           C  
ATOM   2763  C   ASN A 193      12.311  -4.174  68.840  1.00 98.97           C  
ATOM   2764  O   ASN A 193      11.837  -4.141  67.708  1.00 98.97           O  
ATOM   2765  CB  ASN A 193      10.190  -3.402  69.984  1.00 98.97           C  
ATOM   2766  CG  ASN A 193       9.761  -4.729  70.615  1.00 98.97           C  
ATOM   2767  ND2 ASN A 193       8.901  -5.485  69.932  1.00 98.97           N  
ATOM   2768  OD1 ASN A 193      10.196  -5.061  71.714  1.00 98.97           O  
ATOM   2769  H   ASN A 193      12.207  -1.661  68.600  1.00 98.97           H  
ATOM   2770  HA  ASN A 193      12.181  -3.536  70.860  1.00 98.97           H  
ATOM   2771  HB3 ASN A 193       9.734  -3.274  69.000  1.00 98.97           H  
ATOM   2772  HB2 ASN A 193       9.773  -2.606  70.599  1.00 98.97           H  
ATOM   2773 HD22 ASN A 193       8.602  -6.374  70.308  1.00 98.97           H  
ATOM   2774 HD21 ASN A 193       8.527  -5.163  69.050  1.00 98.97           H  
ATOM   2775  N   TYR A 194      13.296  -5.008  69.205  1.00 98.98           N  
ATOM   2776  CA  TYR A 194      13.888  -5.958  68.266  1.00 98.98           C  
ATOM   2777  C   TYR A 194      14.460  -7.171  69.005  1.00 98.98           C  
ATOM   2778  O   TYR A 194      14.892  -7.042  70.149  1.00 98.98           O  
ATOM   2779  CB  TYR A 194      14.943  -5.245  67.390  1.00 98.98           C  
ATOM   2780  CG  TYR A 194      15.358  -6.016  66.152  1.00 98.98           C  
ATOM   2781  CD1 TYR A 194      16.623  -6.631  66.087  1.00 98.98           C  
ATOM   2782  CD2 TYR A 194      14.471  -6.121  65.059  1.00 98.98           C  
ATOM   2783  CE1 TYR A 194      16.995  -7.367  64.947  1.00 98.98           C  
ATOM   2784  CE2 TYR A 194      14.845  -6.850  63.914  1.00 98.98           C  
ATOM   2785  CZ  TYR A 194      16.102  -7.487  63.865  1.00 98.98           C  
ATOM   2786  OH  TYR A 194      16.449  -8.233  62.779  1.00 98.98           O  
ATOM   2787  H   TYR A 194      13.641  -5.026  70.156  1.00 98.98           H  
ATOM   2788  HA  TYR A 194      13.093  -6.331  67.619  1.00 98.98           H  
ATOM   2789  HB3 TYR A 194      15.819  -4.985  67.986  1.00 98.98           H  
ATOM   2790  HB2 TYR A 194      14.543  -4.300  67.029  1.00 98.98           H  
ATOM   2791  HD1 TYR A 194      17.300  -6.546  66.921  1.00 98.98           H  
ATOM   2792  HD2 TYR A 194      13.500  -5.649  65.101  1.00 98.98           H  
ATOM   2793  HE1 TYR A 194      17.961  -7.850  64.912  1.00 98.98           H  
ATOM   2794  HE2 TYR A 194      14.157  -6.934  63.085  1.00 98.98           H  
ATOM   2795  HH  TYR A 194      15.709  -8.380  62.179  1.00 98.98           H  
ATOM   2796  N   ALA A 195      14.470  -8.324  68.320  1.00 98.97           N  
ATOM   2797  CA  ALA A 195      15.017  -9.575  68.822  1.00 98.97           C  
ATOM   2798  C   ALA A 195      15.401 -10.510  67.674  1.00 98.97           C  
ATOM   2799  O   ALA A 195      14.767 -10.491  66.622  1.00 98.97           O  
ATOM   2800  CB  ALA A 195      14.024 -10.257  69.786  1.00 98.97           C  
ATOM   2801  H   ALA A 195      14.123  -8.351  67.372  1.00 98.97           H  
ATOM   2802  HA  ALA A 195      15.932  -9.323  69.346  1.00 98.97           H  
ATOM   2803  HB1 ALA A 195      14.448 -11.168  70.209  1.00 98.97           H  
ATOM   2804  HB2 ALA A 195      13.763  -9.606  70.621  1.00 98.97           H  
ATOM   2805  HB3 ALA A 195      13.097 -10.530  69.281  1.00 98.97           H  
ATOM   2806  N   ASN A 196      16.415 -11.345  67.930  1.00 98.87           N  
ATOM   2807  CA  ASN A 196      16.853 -12.437  67.063  1.00 98.87           C  
ATOM   2808  C   ASN A 196      17.345 -13.610  67.934  1.00 98.87           C  
ATOM   2809  O   ASN A 196      17.066 -13.638  69.132  1.00 98.87           O  
ATOM   2810  CB  ASN A 196      17.836 -11.937  65.967  1.00 98.87           C  
ATOM   2811  CG  ASN A 196      19.251 -11.542  66.416  1.00 98.87           C  
ATOM   2812  ND2 ASN A 196      20.098 -11.186  65.450  1.00 98.87           N  
ATOM   2813  OD1 ASN A 196      19.588 -11.563  67.597  1.00 98.87           O  
ATOM   2814  H   ASN A 196      16.890 -11.284  68.822  1.00 98.87           H  
ATOM   2815  HA  ASN A 196      15.996 -12.855  66.537  1.00 98.87           H  
ATOM   2816  HB3 ASN A 196      17.395 -11.087  65.443  1.00 98.87           H  
ATOM   2817  HB2 ASN A 196      17.945 -12.718  65.213  1.00 98.87           H  
ATOM   2818 HD22 ASN A 196      21.055 -10.942  65.680  1.00 98.87           H  
ATOM   2819 HD21 ASN A 196      19.810 -11.196  64.483  1.00 98.87           H  
ATOM   2820  N   ALA A 197      18.069 -14.560  67.322  1.00 98.48           N  
ATOM   2821  CA  ALA A 197      18.653 -15.722  67.997  1.00 98.48           C  
ATOM   2822  C   ALA A 197      19.789 -15.405  68.996  1.00 98.48           C  
ATOM   2823  O   ALA A 197      20.152 -16.299  69.758  1.00 98.48           O  
ATOM   2824  CB  ALA A 197      19.147 -16.701  66.920  1.00 98.48           C  
ATOM   2825  H   ALA A 197      18.249 -14.488  66.332  1.00 98.48           H  
ATOM   2826  HA  ALA A 197      17.858 -16.214  68.560  1.00 98.48           H  
ATOM   2827  HB1 ALA A 197      19.553 -17.611  67.364  1.00 98.48           H  
ATOM   2828  HB2 ALA A 197      18.332 -16.999  66.259  1.00 98.48           H  
ATOM   2829  HB3 ALA A 197      19.929 -16.255  66.304  1.00 98.48           H  
ATOM   2830  N   PHE A 198      20.336 -14.175  68.970  1.00 98.85           N  
ATOM   2831  CA  PHE A 198      21.511 -13.764  69.745  1.00 98.85           C  
ATOM   2832  C   PHE A 198      21.163 -12.804  70.894  1.00 98.85           C  
ATOM   2833  O   PHE A 198      21.765 -12.923  71.961  1.00 98.85           O  
ATOM   2834  CB  PHE A 198      22.541 -13.105  68.805  1.00 98.85           C  
ATOM   2835  CG  PHE A 198      23.063 -14.015  67.709  1.00 98.85           C  
ATOM   2836  CD1 PHE A 198      24.096 -14.936  67.985  1.00 98.85           C  
ATOM   2837  CD2 PHE A 198      22.408 -14.072  66.461  1.00 98.85           C  
ATOM   2838  CE1 PHE A 198      24.499 -15.835  67.007  1.00 98.85           C  
ATOM   2839  CE2 PHE A 198      22.826 -14.979  65.497  1.00 98.85           C  
ATOM   2840  CZ  PHE A 198      23.871 -15.852  65.768  1.00 98.85           C  
ATOM   2841  H   PHE A 198      19.971 -13.487  68.326  1.00 98.85           H  
ATOM   2842  HA  PHE A 198      21.987 -14.639  70.191  1.00 98.85           H  
ATOM   2843  HB3 PHE A 198      23.398 -12.758  69.384  1.00 98.85           H  
ATOM   2844  HB2 PHE A 198      22.115 -12.213  68.343  1.00 98.85           H  
ATOM   2845  HD1 PHE A 198      24.575 -14.942  68.953  1.00 98.85           H  
ATOM   2846  HD2 PHE A 198      21.583 -13.410  66.250  1.00 98.85           H  
ATOM   2847  HE1 PHE A 198      25.299 -16.531  67.215  1.00 98.85           H  
ATOM   2848  HE2 PHE A 198      22.332 -15.010  64.537  1.00 98.85           H  
ATOM   2849  HZ  PHE A 198      24.190 -16.558  65.014  1.00 98.85           H  
ATOM   2850  N   ALA A 199      20.213 -11.880  70.665  1.00 98.97           N  
ATOM   2851  CA  ALA A 199      19.811 -10.859  71.633  1.00 98.97           C  
ATOM   2852  C   ALA A 199      18.379 -10.381  71.384  1.00 98.97           C  
ATOM   2853  O   ALA A 199      17.965 -10.300  70.231  1.00 98.97           O  
ATOM   2854  CB  ALA A 199      20.797  -9.681  71.585  1.00 98.97           C  
ATOM   2855  H   ALA A 199      19.754 -11.839  69.765  1.00 98.97           H  
ATOM   2856  HA  ALA A 199      19.835 -11.280  72.633  1.00 98.97           H  
ATOM   2857  HB1 ALA A 199      20.453  -8.838  72.186  1.00 98.97           H  
ATOM   2858  HB2 ALA A 199      21.769  -9.975  71.972  1.00 98.97           H  
ATOM   2859  HB3 ALA A 199      20.941  -9.334  70.563  1.00 98.97           H  
ATOM   2860  N   GLY A 200      17.683 -10.037  72.479  1.00 98.98           N  
ATOM   2861  CA  GLY A 200      16.403  -9.333  72.494  1.00 98.98           C  
ATOM   2862  C   GLY A 200      16.603  -8.026  73.269  1.00 98.98           C  
ATOM   2863  O   GLY A 200      17.343  -8.003  74.253  1.00 98.98           O  
ATOM   2864  H   GLY A 200      18.115 -10.168  73.386  1.00 98.98           H  
ATOM   2865  HA3 GLY A 200      15.653  -9.947  72.992  1.00 98.98           H  
ATOM   2866  HA2 GLY A 200      16.040  -9.115  71.494  1.00 98.98           H  
ATOM   2867  N   VAL A 201      15.937  -6.945  72.829  1.00 98.98           N  
ATOM   2868  CA  VAL A 201      16.018  -5.602  73.412  1.00 98.98           C  
ATOM   2869  C   VAL A 201      14.661  -4.876  73.286  1.00 98.98           C  
ATOM   2870  O   VAL A 201      13.993  -4.994  72.258  1.00 98.98           O  
ATOM   2871  CB  VAL A 201      17.132  -4.732  72.740  1.00 98.98           C  
ATOM   2872  CG1 VAL A 201      17.107  -3.237  73.129  1.00 98.98           C  
ATOM   2873  CG2 VAL A 201      18.545  -5.275  73.020  1.00 98.98           C  
ATOM   2874  H   VAL A 201      15.354  -7.021  72.004  1.00 98.98           H  
ATOM   2875  HA  VAL A 201      16.244  -5.698  74.473  1.00 98.98           H  
ATOM   2876  HB  VAL A 201      16.988  -4.778  71.658  1.00 98.98           H  
ATOM   2877 HG11 VAL A 201      18.001  -2.718  72.787  1.00 98.98           H  
ATOM   2878 HG12 VAL A 201      16.252  -2.712  72.702  1.00 98.98           H  
ATOM   2879 HG13 VAL A 201      17.062  -3.117  74.209  1.00 98.98           H  
ATOM   2880 HG21 VAL A 201      19.300  -4.652  72.546  1.00 98.98           H  
ATOM   2881 HG22 VAL A 201      18.757  -5.298  74.089  1.00 98.98           H  
ATOM   2882 HG23 VAL A 201      18.687  -6.280  72.628  1.00 98.98           H  
ATOM   2883  N   SER A 202      14.318  -4.101  74.328  1.00 98.97           N  
ATOM   2884  CA  SER A 202      13.166  -3.198  74.395  1.00 98.97           C  
ATOM   2885  C   SER A 202      13.629  -1.838  74.955  1.00 98.97           C  
ATOM   2886  O   SER A 202      14.525  -1.806  75.800  1.00 98.97           O  
ATOM   2887  CB  SER A 202      12.066  -3.863  75.251  1.00 98.97           C  
ATOM   2888  OG  SER A 202      10.974  -3.002  75.492  1.00 98.97           O  
ATOM   2889  H   SER A 202      14.944  -4.049  75.122  1.00 98.97           H  
ATOM   2890  HA  SER A 202      12.772  -3.029  73.391  1.00 98.97           H  
ATOM   2891  HB3 SER A 202      12.464  -4.173  76.216  1.00 98.97           H  
ATOM   2892  HB2 SER A 202      11.696  -4.763  74.759  1.00 98.97           H  
ATOM   2893  HG  SER A 202      10.466  -2.905  74.677  1.00 98.97           H  
ATOM   2894  N   CYS A 203      13.066  -0.722  74.474  1.00 98.71           N  
ATOM   2895  CA  CYS A 203      13.481   0.639  74.824  1.00 98.71           C  
ATOM   2896  C   CYS A 203      12.309   1.484  75.349  1.00 98.71           C  
ATOM   2897  O   CYS A 203      11.138   1.180  75.121  1.00 98.71           O  
ATOM   2898  CB  CYS A 203      14.145   1.333  73.613  1.00 98.71           C  
ATOM   2899  SG  CYS A 203      15.594   0.423  72.997  1.00 98.71           S  
ATOM   2900  H   CYS A 203      12.359  -0.813  73.749  1.00 98.71           H  
ATOM   2901  HA  CYS A 203      14.210   0.597  75.632  1.00 98.71           H  
ATOM   2902  HB3 CYS A 203      14.476   2.335  73.892  1.00 98.71           H  
ATOM   2903  HB2 CYS A 203      13.423   1.459  72.807  1.00 98.71           H  
ATOM   2904  HG  CYS A 203      16.189   0.303  74.188  1.00 98.71           H  
ATOM   2905  N   THR A 204      12.652   2.579  76.030  1.00 97.28           N  
ATOM   2906  CA  THR A 204      11.803   3.672  76.458  1.00 97.28           C  
ATOM   2907  C   THR A 204      12.650   4.959  76.419  1.00 97.28           C  
ATOM   2908  O   THR A 204      13.868   4.893  76.245  1.00 97.28           O  
ATOM   2909  CB  THR A 204      11.101   3.306  77.789  1.00 97.28           C  
ATOM   2910  CG2 THR A 204      12.062   2.912  78.927  1.00 97.28           C  
ATOM   2911  OG1 THR A 204      10.314   4.387  78.244  1.00 97.28           O  
ATOM   2912  H   THR A 204      13.643   2.737  76.199  1.00 97.28           H  
ATOM   2913  HA  THR A 204      11.032   3.804  75.695  1.00 97.28           H  
ATOM   2914  HB  THR A 204      10.424   2.471  77.606  1.00 97.28           H  
ATOM   2915 HG21 THR A 204      11.518   2.635  79.829  1.00 97.28           H  
ATOM   2916 HG22 THR A 204      12.664   2.045  78.655  1.00 97.28           H  
ATOM   2917 HG23 THR A 204      12.745   3.718  79.186  1.00 97.28           H  
ATOM   2918  HG1 THR A 204       9.622   4.579  77.621  1.00 97.28           H  
ATOM   2919  N   GLY A 205      12.031   6.134  76.564  1.00 94.69           N  
ATOM   2920  CA  GLY A 205      12.657   7.445  76.434  1.00 94.69           C  
ATOM   2921  C   GLY A 205      11.973   8.225  75.315  1.00 94.69           C  
ATOM   2922  O   GLY A 205      10.802   7.983  75.026  1.00 94.69           O  
ATOM   2923  H   GLY A 205      11.029   6.135  76.707  1.00 94.69           H  
ATOM   2924  HA3 GLY A 205      13.728   7.380  76.244  1.00 94.69           H  
ATOM   2925  HA2 GLY A 205      12.528   7.986  77.371  1.00 94.69           H  
ATOM   2926  N   VAL A 206      12.669   9.171  74.680  1.00 94.44           N  
ATOM   2927  CA  VAL A 206      12.099   9.991  73.615  1.00 94.44           C  
ATOM   2928  C   VAL A 206      12.209   9.187  72.312  1.00 94.44           C  
ATOM   2929  O   VAL A 206      13.299   8.981  71.776  1.00 94.44           O  
ATOM   2930  CB  VAL A 206      12.871  11.332  73.533  1.00 94.44           C  
ATOM   2931  CG1 VAL A 206      12.503  12.191  72.304  1.00 94.44           C  
ATOM   2932  CG2 VAL A 206      12.639  12.169  74.808  1.00 94.44           C  
ATOM   2933  H   VAL A 206      13.676   9.213  74.817  1.00 94.44           H  
ATOM   2934  HA  VAL A 206      11.049  10.208  73.821  1.00 94.44           H  
ATOM   2935  HB  VAL A 206      13.934  11.101  73.468  1.00 94.44           H  
ATOM   2936 HG11 VAL A 206      13.025  13.149  72.331  1.00 94.44           H  
ATOM   2937 HG12 VAL A 206      12.787  11.716  71.365  1.00 94.44           H  
ATOM   2938 HG13 VAL A 206      11.434  12.401  72.266  1.00 94.44           H  
ATOM   2939 HG21 VAL A 206      13.276  13.055  74.816  1.00 94.44           H  
ATOM   2940 HG22 VAL A 206      11.604  12.506  74.874  1.00 94.44           H  
ATOM   2941 HG23 VAL A 206      12.849  11.610  75.720  1.00 94.44           H  
ATOM   2942  N   GLY A 207      11.062   8.742  71.793  1.00 96.72           N  
ATOM   2943  CA  GLY A 207      10.960   7.830  70.660  1.00 96.72           C  
ATOM   2944  C   GLY A 207      11.620   8.333  69.377  1.00 96.72           C  
ATOM   2945  O   GLY A 207      12.216   7.543  68.658  1.00 96.72           O  
ATOM   2946  H   GLY A 207      10.220   8.898  72.333  1.00 96.72           H  
ATOM   2947  HA3 GLY A 207       9.911   7.622  70.460  1.00 96.72           H  
ATOM   2948  HA2 GLY A 207      11.421   6.886  70.943  1.00 96.72           H  
ATOM   2949  N   GLU A 208      11.608   9.646  69.131  1.00 97.30           N  
ATOM   2950  CA  GLU A 208      12.219  10.264  67.954  1.00 97.30           C  
ATOM   2951  C   GLU A 208      13.762  10.279  68.041  1.00 97.30           C  
ATOM   2952  O   GLU A 208      14.436  10.277  67.010  1.00 97.30           O  
ATOM   2953  CB  GLU A 208      11.683  11.707  67.811  1.00 97.30           C  
ATOM   2954  CG  GLU A 208      10.150  11.862  67.969  1.00 97.30           C  
ATOM   2955  CD  GLU A 208       9.339  11.075  66.941  1.00 97.30           C  
ATOM   2956  OE1 GLU A 208       9.099  11.626  65.845  1.00 97.30           O1-
ATOM   2957  OE2 GLU A 208       8.949   9.939  67.287  1.00 97.30           O  
ATOM   2958  H   GLU A 208      11.118  10.250  69.772  1.00 97.30           H  
ATOM   2959  HA  GLU A 208      11.932   9.692  67.069  1.00 97.30           H  
ATOM   2960  HB3 GLU A 208      11.985  12.105  66.840  1.00 97.30           H  
ATOM   2961  HB2 GLU A 208      12.165  12.353  68.548  1.00 97.30           H  
ATOM   2962  HG3 GLU A 208       9.884  12.910  67.873  1.00 97.30           H  
ATOM   2963  HG2 GLU A 208       9.828  11.584  68.971  1.00 97.30           H  
ATOM   2964  N   ASP A 209      14.327  10.226  69.258  1.00 97.13           N  
ATOM   2965  CA  ASP A 209      15.766  10.092  69.512  1.00 97.13           C  
ATOM   2966  C   ASP A 209      16.180   8.621  69.397  1.00 97.13           C  
ATOM   2967  O   ASP A 209      17.272   8.319  68.911  1.00 97.13           O  
ATOM   2968  CB  ASP A 209      16.128  10.549  70.948  1.00 97.13           C  
ATOM   2969  CG  ASP A 209      15.897  12.032  71.234  1.00 97.13           C  
ATOM   2970  OD1 ASP A 209      15.772  12.811  70.265  1.00 97.13           O1-
ATOM   2971  OD2 ASP A 209      15.901  12.367  72.437  1.00 97.13           O  
ATOM   2972  H   ASP A 209      13.717  10.150  70.062  1.00 97.13           H  
ATOM   2973  HA  ASP A 209      16.329  10.682  68.786  1.00 97.13           H  
ATOM   2974  HB3 ASP A 209      17.178  10.346  71.152  1.00 97.13           H  
ATOM   2975  HB2 ASP A 209      15.583   9.970  71.693  1.00 97.13           H  
ATOM   2976  N   ILE A 210      15.299   7.710  69.823  1.00 98.39           N  
ATOM   2977  CA  ILE A 210      15.481   6.266  69.744  1.00 98.39           C  
ATOM   2978  C   ILE A 210      15.334   5.792  68.286  1.00 98.39           C  
ATOM   2979  O   ILE A 210      16.088   4.920  67.878  1.00 98.39           O  
ATOM   2980  CB  ILE A 210      14.482   5.571  70.706  1.00 98.39           C  
ATOM   2981  CG1 ILE A 210      14.787   5.971  72.167  1.00 98.39           C  
ATOM   2982  CG2 ILE A 210      14.473   4.033  70.584  1.00 98.39           C  
ATOM   2983  CD1 ILE A 210      13.630   5.716  73.131  1.00 98.39           C  
ATOM   2984  H   ILE A 210      14.460   8.050  70.281  1.00 98.39           H  
ATOM   2985  HA  ILE A 210      16.495   6.032  70.070  1.00 98.39           H  
ATOM   2986  HB  ILE A 210      13.482   5.921  70.454  1.00 98.39           H  
ATOM   2987 HG13 ILE A 210      15.030   7.031  72.245  1.00 98.39           H  
ATOM   2988 HG12 ILE A 210      15.676   5.446  72.517  1.00 98.39           H  
ATOM   2989 HG21 ILE A 210      13.776   3.576  71.284  1.00 98.39           H  
ATOM   2990 HG22 ILE A 210      14.174   3.696  69.592  1.00 98.39           H  
ATOM   2991 HG23 ILE A 210      15.455   3.618  70.792  1.00 98.39           H  
ATOM   2992 HD11 ILE A 210      13.859   6.185  74.084  1.00 98.39           H  
ATOM   2993 HD12 ILE A 210      12.697   6.148  72.775  1.00 98.39           H  
ATOM   2994 HD13 ILE A 210      13.466   4.654  73.309  1.00 98.39           H  
ATOM   2995  N   VAL A 211      14.446   6.394  67.483  1.00 98.80           N  
ATOM   2996  CA  VAL A 211      14.330   6.196  66.033  1.00 98.80           C  
ATOM   2997  C   VAL A 211      15.535   6.810  65.288  1.00 98.80           C  
ATOM   2998  O   VAL A 211      16.009   6.219  64.322  1.00 98.80           O  
ATOM   2999  CB  VAL A 211      12.956   6.759  65.559  1.00 98.80           C  
ATOM   3000  CG1 VAL A 211      12.805   6.940  64.039  1.00 98.80           C  
ATOM   3001  CG2 VAL A 211      11.800   5.861  66.044  1.00 98.80           C  
ATOM   3002  H   VAL A 211      13.754   7.000  67.920  1.00 98.80           H  
ATOM   3003  HA  VAL A 211      14.355   5.133  65.808  1.00 98.80           H  
ATOM   3004  HB  VAL A 211      12.829   7.747  66.003  1.00 98.80           H  
ATOM   3005 HG11 VAL A 211      11.820   7.336  63.785  1.00 98.80           H  
ATOM   3006 HG12 VAL A 211      13.537   7.634  63.635  1.00 98.80           H  
ATOM   3007 HG13 VAL A 211      12.922   5.996  63.510  1.00 98.80           H  
ATOM   3008 HG21 VAL A 211      10.834   6.344  65.893  1.00 98.80           H  
ATOM   3009 HG22 VAL A 211      11.781   4.914  65.503  1.00 98.80           H  
ATOM   3010 HG23 VAL A 211      11.881   5.617  67.100  1.00 98.80           H  
ATOM   3011  N   SER A 212      16.089   7.936  65.763  1.00 98.57           N  
ATOM   3012  CA  SER A 212      17.301   8.556  65.213  1.00 98.57           C  
ATOM   3013  C   SER A 212      18.545   7.667  65.368  1.00 98.57           C  
ATOM   3014  O   SER A 212      19.362   7.615  64.451  1.00 98.57           O  
ATOM   3015  CB  SER A 212      17.555   9.915  65.891  1.00 98.57           C  
ATOM   3016  OG  SER A 212      16.592  10.852  65.469  1.00 98.57           O  
ATOM   3017  H   SER A 212      15.698   8.375  66.585  1.00 98.57           H  
ATOM   3018  HA  SER A 212      17.150   8.721  64.144  1.00 98.57           H  
ATOM   3019  HB3 SER A 212      18.545  10.303  65.651  1.00 98.57           H  
ATOM   3020  HB2 SER A 212      17.520   9.836  66.974  1.00 98.57           H  
ATOM   3021  HG  SER A 212      15.768  10.611  65.907  1.00 98.57           H  
ATOM   3022  N   GLY A 213      18.649   6.972  66.512  1.00 98.58           N  
ATOM   3023  CA  GLY A 213      19.741   6.048  66.801  1.00 98.58           C  
ATOM   3024  C   GLY A 213      19.401   4.617  66.358  1.00 98.58           C  
ATOM   3025  O   GLY A 213      20.319   3.820  66.201  1.00 98.58           O  
ATOM   3026  H   GLY A 213      17.942   7.086  67.226  1.00 98.58           H  
ATOM   3027  HA3 GLY A 213      19.911   6.044  67.879  1.00 98.58           H  
ATOM   3028  HA2 GLY A 213      20.673   6.375  66.338  1.00 98.58           H  
ATOM   3029  N   SER A 214      18.109   4.283  66.180  1.00 98.86           N  
ATOM   3030  CA  SER A 214      17.550   2.944  65.940  1.00 98.86           C  
ATOM   3031  C   SER A 214      18.063   1.896  66.956  1.00 98.86           C  
ATOM   3032  O   SER A 214      18.618   0.866  66.567  1.00 98.86           O  
ATOM   3033  CB  SER A 214      17.724   2.544  64.462  1.00 98.86           C  
ATOM   3034  OG  SER A 214      16.951   1.392  64.188  1.00 98.86           O  
ATOM   3035  H   SER A 214      17.414   5.002  66.323  1.00 98.86           H  
ATOM   3036  HA  SER A 214      16.481   3.042  66.118  1.00 98.86           H  
ATOM   3037  HB3 SER A 214      18.771   2.354  64.221  1.00 98.86           H  
ATOM   3038  HB2 SER A 214      17.388   3.347  63.806  1.00 98.86           H  
ATOM   3039  HG  SER A 214      17.345   0.650  64.655  1.00 98.86           H  
ATOM   3040  N   VAL A 215      17.930   2.256  68.245  1.00 98.93           N  
ATOM   3041  CA  VAL A 215      18.669   1.710  69.386  1.00 98.93           C  
ATOM   3042  C   VAL A 215      18.582   0.182  69.558  1.00 98.93           C  
ATOM   3043  O   VAL A 215      19.624  -0.451  69.719  1.00 98.93           O  
ATOM   3044  CB  VAL A 215      18.235   2.402  70.713  1.00 98.93           C  
ATOM   3045  CG1 VAL A 215      18.866   1.837  72.004  1.00 98.93           C  
ATOM   3046  CG2 VAL A 215      18.492   3.919  70.655  1.00 98.93           C  
ATOM   3047  H   VAL A 215      17.412   3.101  68.444  1.00 98.93           H  
ATOM   3048  HA  VAL A 215      19.714   1.957  69.201  1.00 98.93           H  
ATOM   3049  HB  VAL A 215      17.161   2.257  70.815  1.00 98.93           H  
ATOM   3050 HG11 VAL A 215      18.562   2.424  72.871  1.00 98.93           H  
ATOM   3051 HG12 VAL A 215      18.562   0.810  72.203  1.00 98.93           H  
ATOM   3052 HG13 VAL A 215      19.954   1.864  71.961  1.00 98.93           H  
ATOM   3053 HG21 VAL A 215      18.115   4.414  71.551  1.00 98.93           H  
ATOM   3054 HG22 VAL A 215      19.558   4.134  70.576  1.00 98.93           H  
ATOM   3055 HG23 VAL A 215      18.001   4.386  69.803  1.00 98.93           H  
ATOM   3056  N   ALA A 216      17.363  -0.382  69.507  1.00 98.97           N  
ATOM   3057  CA  ALA A 216      17.124  -1.809  69.727  1.00 98.97           C  
ATOM   3058  C   ALA A 216      17.760  -2.727  68.672  1.00 98.97           C  
ATOM   3059  O   ALA A 216      18.246  -3.794  69.040  1.00 98.97           O  
ATOM   3060  CB  ALA A 216      15.621  -2.079  69.874  1.00 98.97           C  
ATOM   3061  H   ALA A 216      16.546   0.196  69.351  1.00 98.97           H  
ATOM   3062  HA  ALA A 216      17.596  -2.058  70.676  1.00 98.97           H  
ATOM   3063  HB1 ALA A 216      15.421  -3.136  70.053  1.00 98.97           H  
ATOM   3064  HB2 ALA A 216      15.202  -1.525  70.713  1.00 98.97           H  
ATOM   3065  HB3 ALA A 216      15.074  -1.783  68.982  1.00 98.97           H  
ATOM   3066  N   VAL A 217      17.794  -2.287  67.401  1.00 98.92           N  
ATOM   3067  CA  VAL A 217      18.462  -3.014  66.319  1.00 98.92           C  
ATOM   3068  C   VAL A 217      19.991  -2.916  66.426  1.00 98.92           C  
ATOM   3069  O   VAL A 217      20.635  -3.949  66.277  1.00 98.92           O  
ATOM   3070  CB  VAL A 217      18.022  -2.531  64.911  1.00 98.92           C  
ATOM   3071  CG1 VAL A 217      18.834  -3.115  63.730  1.00 98.92           C  
ATOM   3072  CG2 VAL A 217      16.540  -2.848  64.687  1.00 98.92           C  
ATOM   3073  H   VAL A 217      17.389  -1.392  67.167  1.00 98.92           H  
ATOM   3074  HA  VAL A 217      18.191  -4.069  66.406  1.00 98.92           H  
ATOM   3075  HB  VAL A 217      18.125  -1.446  64.890  1.00 98.92           H  
ATOM   3076 HG11 VAL A 217      18.417  -2.799  62.775  1.00 98.92           H  
ATOM   3077 HG12 VAL A 217      19.875  -2.795  63.734  1.00 98.92           H  
ATOM   3078 HG13 VAL A 217      18.824  -4.206  63.744  1.00 98.92           H  
ATOM   3079 HG21 VAL A 217      16.115  -2.180  63.942  1.00 98.92           H  
ATOM   3080 HG22 VAL A 217      16.392  -3.877  64.355  1.00 98.92           H  
ATOM   3081 HG23 VAL A 217      15.962  -2.719  65.594  1.00 98.92           H  
ATOM   3082  N   LYS A 218      20.537  -1.714  66.704  1.00 98.94           N  
ATOM   3083  CA  LYS A 218      21.980  -1.479  66.852  1.00 98.94           C  
ATOM   3084  C   LYS A 218      22.652  -2.372  67.904  1.00 98.94           C  
ATOM   3085  O   LYS A 218      23.713  -2.925  67.624  1.00 98.94           O  
ATOM   3086  CB  LYS A 218      22.276   0.004  67.164  1.00 98.94           C  
ATOM   3087  CG  LYS A 218      22.194   0.924  65.941  1.00 98.94           C  
ATOM   3088  CD  LYS A 218      22.987   2.227  66.126  1.00 98.94           C  
ATOM   3089  CE  LYS A 218      23.046   3.067  64.840  1.00 98.94           C  
ATOM   3090  NZ  LYS A 218      23.555   4.424  65.103  1.00 98.94           N1+
ATOM   3091  H   LYS A 218      19.938  -0.908  66.825  1.00 98.94           H  
ATOM   3092  HA  LYS A 218      22.433  -1.730  65.892  1.00 98.94           H  
ATOM   3093  HB3 LYS A 218      23.300   0.070  67.538  1.00 98.94           H  
ATOM   3094  HB2 LYS A 218      21.643   0.373  67.971  1.00 98.94           H  
ATOM   3095  HG3 LYS A 218      21.151   1.151  65.718  1.00 98.94           H  
ATOM   3096  HG2 LYS A 218      22.575   0.399  65.074  1.00 98.94           H  
ATOM   3097  HD3 LYS A 218      24.005   1.990  66.437  1.00 98.94           H  
ATOM   3098  HD2 LYS A 218      22.551   2.797  66.947  1.00 98.94           H  
ATOM   3099  HE3 LYS A 218      22.057   3.152  64.390  1.00 98.94           H  
ATOM   3100  HE2 LYS A 218      23.684   2.580  64.102  1.00 98.94           H  
ATOM   3101  HZ1 LYS A 218      24.479   4.368  65.515  1.00 98.94           H  
ATOM   3102  HZ2 LYS A 218      23.592   4.947  64.240  1.00 98.94           H  
ATOM   3103  HZ3 LYS A 218      22.933   4.891  65.747  1.00 98.94           H  
ATOM   3104  N   ILE A 219      22.004  -2.516  69.069  1.00 98.97           N  
ATOM   3105  CA  ILE A 219      22.483  -3.330  70.184  1.00 98.97           C  
ATOM   3106  C   ILE A 219      22.438  -4.836  69.862  1.00 98.97           C  
ATOM   3107  O   ILE A 219      23.417  -5.531  70.128  1.00 98.97           O  
ATOM   3108  CB  ILE A 219      21.680  -3.038  71.485  1.00 98.97           C  
ATOM   3109  CG1 ILE A 219      21.879  -1.560  71.883  1.00 98.97           C  
ATOM   3110  CG2 ILE A 219      22.030  -3.967  72.674  1.00 98.97           C  
ATOM   3111  CD1 ILE A 219      20.963  -1.062  73.003  1.00 98.97           C  
ATOM   3112  H   ILE A 219      21.135  -2.020  69.219  1.00 98.97           H  
ATOM   3113  HA  ILE A 219      23.526  -3.058  70.360  1.00 98.97           H  
ATOM   3114  HB  ILE A 219      20.621  -3.171  71.257  1.00 98.97           H  
ATOM   3115 HG13 ILE A 219      21.725  -0.909  71.029  1.00 98.97           H  
ATOM   3116 HG12 ILE A 219      22.919  -1.411  72.156  1.00 98.97           H  
ATOM   3117 HG21 ILE A 219      21.442  -3.726  73.558  1.00 98.97           H  
ATOM   3118 HG22 ILE A 219      21.826  -5.017  72.462  1.00 98.97           H  
ATOM   3119 HG23 ILE A 219      23.081  -3.881  72.948  1.00 98.97           H  
ATOM   3120 HD11 ILE A 219      21.039   0.020  73.111  1.00 98.97           H  
ATOM   3121 HD12 ILE A 219      19.920  -1.307  72.807  1.00 98.97           H  
ATOM   3122 HD13 ILE A 219      21.246  -1.500  73.957  1.00 98.97           H  
ATOM   3123  N   VAL A 220      21.331  -5.299  69.257  1.00 98.97           N  
ATOM   3124  CA  VAL A 220      21.148  -6.693  68.848  1.00 98.97           C  
ATOM   3125  C   VAL A 220      22.093  -7.115  67.700  1.00 98.97           C  
ATOM   3126  O   VAL A 220      22.603  -8.235  67.735  1.00 98.97           O  
ATOM   3127  CB  VAL A 220      19.665  -6.974  68.467  1.00 98.97           C  
ATOM   3128  CG1 VAL A 220      19.413  -8.326  67.774  1.00 98.97           C  
ATOM   3129  CG2 VAL A 220      18.753  -6.881  69.704  1.00 98.97           C  
ATOM   3130  H   VAL A 220      20.566  -4.670  69.060  1.00 98.97           H  
ATOM   3131  HA  VAL A 220      21.400  -7.309  69.711  1.00 98.97           H  
ATOM   3132  HB  VAL A 220      19.350  -6.190  67.777  1.00 98.97           H  
ATOM   3133 HG11 VAL A 220      18.348  -8.541  67.682  1.00 98.97           H  
ATOM   3134 HG12 VAL A 220      19.831  -8.360  66.768  1.00 98.97           H  
ATOM   3135 HG13 VAL A 220      19.857  -9.134  68.354  1.00 98.97           H  
ATOM   3136 HG21 VAL A 220      17.701  -6.976  69.434  1.00 98.97           H  
ATOM   3137 HG22 VAL A 220      18.981  -7.665  70.424  1.00 98.97           H  
ATOM   3138 HG23 VAL A 220      18.871  -5.932  70.223  1.00 98.97           H  
ATOM   3139  N   THR A 221      22.352  -6.201  66.746  1.00 98.97           N  
ATOM   3140  CA  THR A 221      23.306  -6.369  65.644  1.00 98.97           C  
ATOM   3141  C   THR A 221      24.756  -6.482  66.142  1.00 98.97           C  
ATOM   3142  O   THR A 221      25.495  -7.318  65.632  1.00 98.97           O  
ATOM   3143  CB  THR A 221      23.249  -5.182  64.642  1.00 98.97           C  
ATOM   3144  CG2 THR A 221      24.222  -5.250  63.446  1.00 98.97           C  
ATOM   3145  OG1 THR A 221      21.943  -5.107  64.118  1.00 98.97           O  
ATOM   3146  H   THR A 221      21.886  -5.304  66.792  1.00 98.97           H  
ATOM   3147  HA  THR A 221      23.053  -7.290  65.115  1.00 98.97           H  
ATOM   3148  HB  THR A 221      23.427  -4.247  65.175  1.00 98.97           H  
ATOM   3149 HG21 THR A 221      24.037  -4.436  62.744  1.00 98.97           H  
ATOM   3150 HG22 THR A 221      25.263  -5.162  63.758  1.00 98.97           H  
ATOM   3151 HG23 THR A 221      24.114  -6.187  62.900  1.00 98.97           H  
ATOM   3152  HG1 THR A 221      21.351  -4.828  64.825  1.00 98.97           H  
ATOM   3153  N   ARG A 222      25.116  -5.672  67.150  1.00 98.96           N  
ATOM   3154  CA  ARG A 222      26.429  -5.680  67.790  1.00 98.96           C  
ATOM   3155  C   ARG A 222      26.695  -6.954  68.602  1.00 98.96           C  
ATOM   3156  O   ARG A 222      27.825  -7.438  68.557  1.00 98.96           O  
ATOM   3157  CB  ARG A 222      26.579  -4.403  68.635  1.00 98.96           C  
ATOM   3158  CG  ARG A 222      26.926  -3.211  67.736  1.00 98.96           C  
ATOM   3159  CD  ARG A 222      26.897  -1.841  68.422  1.00 98.96           C  
ATOM   3160  NE  ARG A 222      27.379  -0.829  67.470  1.00 98.96           N  
ATOM   3161  CZ  ARG A 222      27.097   0.480  67.395  1.00 98.96           C  
ATOM   3162  NH1 ARG A 222      26.292   1.103  68.262  1.00 98.96           N  
ATOM   3163  NH2 ARG A 222      27.648   1.185  66.404  1.00 98.96           N1+
ATOM   3164  H   ARG A 222      24.451  -5.004  67.514  1.00 98.96           H  
ATOM   3165  HA  ARG A 222      27.189  -5.663  67.004  1.00 98.96           H  
ATOM   3166  HB3 ARG A 222      27.375  -4.525  69.366  1.00 98.96           H  
ATOM   3167  HB2 ARG A 222      25.671  -4.209  69.205  1.00 98.96           H  
ATOM   3168  HG3 ARG A 222      26.211  -3.189  66.912  1.00 98.96           H  
ATOM   3169  HG2 ARG A 222      27.897  -3.382  67.271  1.00 98.96           H  
ATOM   3170  HD3 ARG A 222      27.479  -1.834  69.344  1.00 98.96           H  
ATOM   3171  HD2 ARG A 222      25.867  -1.598  68.687  1.00 98.96           H  
ATOM   3172  HE  ARG A 222      28.010  -1.194  66.764  1.00 98.96           H  
ATOM   3173 HH12 ARG A 222      26.125   2.097  68.165  1.00 98.96           H  
ATOM   3174 HH11 ARG A 222      25.833   0.592  69.003  1.00 98.96           H  
ATOM   3175 HH22 ARG A 222      27.519   2.190  66.357  1.00 98.96           H  
ATOM   3176 HH21 ARG A 222      28.281   0.733  65.754  1.00 98.96           H  
ATOM   3177  N   VAL A 223      25.668  -7.515  69.266  1.00 98.96           N  
ATOM   3178  CA  VAL A 223      25.778  -8.805  69.955  1.00 98.96           C  
ATOM   3179  C   VAL A 223      25.857  -9.999  68.979  1.00 98.96           C  
ATOM   3180  O   VAL A 223      26.582 -10.952  69.266  1.00 98.96           O  
ATOM   3181  CB  VAL A 223      24.642  -9.023  70.993  1.00 98.96           C  
ATOM   3182  CG1 VAL A 223      24.599 -10.439  71.609  1.00 98.96           C  
ATOM   3183  CG2 VAL A 223      24.752  -7.997  72.133  1.00 98.96           C  
ATOM   3184  H   VAL A 223      24.763  -7.065  69.278  1.00 98.96           H  
ATOM   3185  HA  VAL A 223      26.720  -8.792  70.499  1.00 98.96           H  
ATOM   3186  HB  VAL A 223      23.686  -8.851  70.495  1.00 98.96           H  
ATOM   3187 HG11 VAL A 223      23.911 -10.491  72.450  1.00 98.96           H  
ATOM   3188 HG12 VAL A 223      24.270 -11.189  70.892  1.00 98.96           H  
ATOM   3189 HG13 VAL A 223      25.580 -10.735  71.983  1.00 98.96           H  
ATOM   3190 HG21 VAL A 223      23.918  -8.098  72.823  1.00 98.96           H  
ATOM   3191 HG22 VAL A 223      25.672  -8.133  72.701  1.00 98.96           H  
ATOM   3192 HG23 VAL A 223      24.743  -6.973  71.767  1.00 98.96           H  
ATOM   3193  N   THR A 224      25.188  -9.893  67.817  1.00 98.88           N  
ATOM   3194  CA  THR A 224      25.314 -10.834  66.697  1.00 98.88           C  
ATOM   3195  C   THR A 224      26.719 -10.797  66.045  1.00 98.88           C  
ATOM   3196  O   THR A 224      27.186 -11.832  65.569  1.00 98.88           O  
ATOM   3197  CB  THR A 224      24.244 -10.552  65.604  1.00 98.88           C  
ATOM   3198  CG2 THR A 224      24.267 -11.490  64.385  1.00 98.88           C  
ATOM   3199  OG1 THR A 224      22.955 -10.631  66.179  1.00 98.88           O  
ATOM   3200  H   THR A 224      24.619  -9.074  67.650  1.00 98.88           H  
ATOM   3201  HA  THR A 224      25.154 -11.842  67.085  1.00 98.88           H  
ATOM   3202  HB  THR A 224      24.355  -9.533  65.237  1.00 98.88           H  
ATOM   3203 HG21 THR A 224      23.401 -11.317  63.745  1.00 98.88           H  
ATOM   3204 HG22 THR A 224      25.152 -11.334  63.768  1.00 98.88           H  
ATOM   3205 HG23 THR A 224      24.252 -12.536  64.688  1.00 98.88           H  
ATOM   3206  HG1 THR A 224      22.873  -9.933  66.838  1.00 98.88           H  
ATOM   3207  N   ASP A 225      27.381  -9.625  66.091  1.00 98.84           N  
ATOM   3208  CA  ASP A 225      28.762  -9.389  65.648  1.00 98.84           C  
ATOM   3209  C   ASP A 225      29.821  -9.676  66.736  1.00 98.84           C  
ATOM   3210  O   ASP A 225      31.006  -9.487  66.463  1.00 98.84           O  
ATOM   3211  CB  ASP A 225      28.957  -7.973  65.037  1.00 98.84           C  
ATOM   3212  CG  ASP A 225      28.080  -7.639  63.817  1.00 98.84           C  
ATOM   3213  OD1 ASP A 225      27.623  -8.577  63.126  1.00 98.84           O1-
ATOM   3214  OD2 ASP A 225      27.981  -6.435  63.503  1.00 98.84           O  
ATOM   3215  H   ASP A 225      26.912  -8.821  66.483  1.00 98.84           H  
ATOM   3216  HA  ASP A 225      28.986 -10.110  64.859  1.00 98.84           H  
ATOM   3217  HB3 ASP A 225      29.993  -7.836  64.723  1.00 98.84           H  
ATOM   3218  HB2 ASP A 225      28.760  -7.224  65.806  1.00 98.84           H  
ATOM   3219  N   GLY A 226      29.405 -10.176  67.913  1.00 98.54           N  
ATOM   3220  CA  GLY A 226      30.306 -10.756  68.910  1.00 98.54           C  
ATOM   3221  C   GLY A 226      30.631  -9.829  70.090  1.00 98.54           C  
ATOM   3222  O   GLY A 226      31.461 -10.216  70.913  1.00 98.54           O  
ATOM   3223  H   GLY A 226      28.414 -10.293  68.076  1.00 98.54           H  
ATOM   3224  HA3 GLY A 226      31.237 -11.098  68.455  1.00 98.54           H  
ATOM   3225  HA2 GLY A 226      29.821 -11.646  69.311  1.00 98.54           H  
ATOM   3226  N   MET A 227      29.996  -8.648  70.219  1.00 98.82           N  
ATOM   3227  CA  MET A 227      30.082  -7.823  71.434  1.00 98.82           C  
ATOM   3228  C   MET A 227      29.258  -8.435  72.583  1.00 98.82           C  
ATOM   3229  O   MET A 227      28.296  -9.163  72.336  1.00 98.82           O  
ATOM   3230  CB  MET A 227      29.608  -6.377  71.158  1.00 98.82           C  
ATOM   3231  CG  MET A 227      30.374  -5.648  70.041  1.00 98.82           C  
ATOM   3232  SD  MET A 227      30.040  -3.865  69.970  1.00 98.82           S  
ATOM   3233  CE  MET A 227      30.763  -3.475  68.355  1.00 98.82           C  
ATOM   3234  H   MET A 227      29.319  -8.359  69.524  1.00 98.82           H  
ATOM   3235  HA  MET A 227      31.126  -7.778  71.750  1.00 98.82           H  
ATOM   3236  HB3 MET A 227      29.688  -5.788  72.073  1.00 98.82           H  
ATOM   3237  HB2 MET A 227      28.545  -6.382  70.912  1.00 98.82           H  
ATOM   3238  HG3 MET A 227      30.125  -6.087  69.075  1.00 98.82           H  
ATOM   3239  HG2 MET A 227      31.447  -5.783  70.177  1.00 98.82           H  
ATOM   3240  HE1 MET A 227      30.618  -2.420  68.123  1.00 98.82           H  
ATOM   3241  HE2 MET A 227      31.832  -3.689  68.354  1.00 98.82           H  
ATOM   3242  HE3 MET A 227      30.289  -4.066  67.572  1.00 98.82           H  
ATOM   3243  N   THR A 228      29.615  -8.082  73.828  1.00 98.86           N  
ATOM   3244  CA  THR A 228      28.771  -8.324  75.004  1.00 98.86           C  
ATOM   3245  C   THR A 228      27.563  -7.361  75.001  1.00 98.86           C  
ATOM   3246  O   THR A 228      27.615  -6.320  74.341  1.00 98.86           O  
ATOM   3247  CB  THR A 228      29.560  -8.125  76.330  1.00 98.86           C  
ATOM   3248  CG2 THR A 228      30.836  -8.976  76.408  1.00 98.86           C  
ATOM   3249  OG1 THR A 228      29.888  -6.771  76.596  1.00 98.86           O  
ATOM   3250  H   THR A 228      30.422  -7.493  73.970  1.00 98.86           H  
ATOM   3251  HA  THR A 228      28.398  -9.350  74.972  1.00 98.86           H  
ATOM   3252  HB  THR A 228      28.918  -8.441  77.153  1.00 98.86           H  
ATOM   3253 HG21 THR A 228      31.318  -8.869  77.381  1.00 98.86           H  
ATOM   3254 HG22 THR A 228      30.607 -10.033  76.272  1.00 98.86           H  
ATOM   3255 HG23 THR A 228      31.564  -8.692  75.648  1.00 98.86           H  
ATOM   3256  HG1 THR A 228      30.667  -6.541  76.084  1.00 98.86           H  
ATOM   3257  N   LEU A 229      26.499  -7.719  75.742  1.00 98.92           N  
ATOM   3258  CA  LEU A 229      25.282  -6.911  75.877  1.00 98.92           C  
ATOM   3259  C   LEU A 229      25.551  -5.520  76.478  1.00 98.92           C  
ATOM   3260  O   LEU A 229      24.959  -4.550  76.013  1.00 98.92           O  
ATOM   3261  CB  LEU A 229      24.238  -7.685  76.709  1.00 98.92           C  
ATOM   3262  CG  LEU A 229      22.798  -7.118  76.652  1.00 98.92           C  
ATOM   3263  CD1 LEU A 229      22.196  -7.114  75.234  1.00 98.92           C  
ATOM   3264  CD2 LEU A 229      21.879  -7.859  77.639  1.00 98.92           C  
ATOM   3265  H   LEU A 229      26.521  -8.583  76.270  1.00 98.92           H  
ATOM   3266  HA  LEU A 229      24.892  -6.766  74.868  1.00 98.92           H  
ATOM   3267  HB3 LEU A 229      24.574  -7.723  77.747  1.00 98.92           H  
ATOM   3268  HB2 LEU A 229      24.227  -8.720  76.378  1.00 98.92           H  
ATOM   3269  HG  LEU A 229      22.833  -6.081  76.982  1.00 98.92           H  
ATOM   3270 HD11 LEU A 229      21.123  -7.312  75.240  1.00 98.92           H  
ATOM   3271 HD12 LEU A 229      22.340  -6.145  74.755  1.00 98.92           H  
ATOM   3272 HD13 LEU A 229      22.658  -7.870  74.605  1.00 98.92           H  
ATOM   3273 HD21 LEU A 229      21.215  -7.156  78.140  1.00 98.92           H  
ATOM   3274 HD22 LEU A 229      21.251  -8.597  77.141  1.00 98.92           H  
ATOM   3275 HD23 LEU A 229      22.442  -8.384  78.410  1.00 98.92           H  
ATOM   3276  N   MET A 230      26.482  -5.455  77.447  1.00 98.86           N  
ATOM   3277  CA  MET A 230      27.001  -4.229  78.047  1.00 98.86           C  
ATOM   3278  C   MET A 230      27.696  -3.324  77.016  1.00 98.86           C  
ATOM   3279  O   MET A 230      27.277  -2.181  76.859  1.00 98.86           O  
ATOM   3280  CB  MET A 230      27.905  -4.595  79.245  1.00 98.86           C  
ATOM   3281  CG  MET A 230      28.619  -3.411  79.926  1.00 98.86           C  
ATOM   3282  SD  MET A 230      29.724  -3.888  81.282  1.00 98.86           S  
ATOM   3283  CE  MET A 230      28.525  -4.200  82.602  1.00 98.86           C  
ATOM   3284  H   MET A 230      26.923  -6.311  77.753  1.00 98.86           H  
ATOM   3285  HA  MET A 230      26.149  -3.672  78.438  1.00 98.86           H  
ATOM   3286  HB3 MET A 230      28.662  -5.311  78.920  1.00 98.86           H  
ATOM   3287  HB2 MET A 230      27.303  -5.120  79.986  1.00 98.86           H  
ATOM   3288  HG3 MET A 230      27.888  -2.692  80.300  1.00 98.86           H  
ATOM   3289  HG2 MET A 230      29.237  -2.874  79.207  1.00 98.86           H  
ATOM   3290  HE1 MET A 230      29.036  -4.565  83.493  1.00 98.86           H  
ATOM   3291  HE2 MET A 230      28.007  -3.277  82.860  1.00 98.86           H  
ATOM   3292  HE3 MET A 230      27.789  -4.944  82.298  1.00 98.86           H  
ATOM   3293  N   ALA A 231      28.717  -3.857  76.320  1.00 98.90           N  
ATOM   3294  CA  ALA A 231      29.503  -3.141  75.309  1.00 98.90           C  
ATOM   3295  C   ALA A 231      28.675  -2.637  74.115  1.00 98.90           C  
ATOM   3296  O   ALA A 231      28.913  -1.523  73.648  1.00 98.90           O  
ATOM   3297  CB  ALA A 231      30.649  -4.041  74.825  1.00 98.90           C  
ATOM   3298  H   ALA A 231      28.986  -4.815  76.496  1.00 98.90           H  
ATOM   3299  HA  ALA A 231      29.941  -2.267  75.796  1.00 98.90           H  
ATOM   3300  HB1 ALA A 231      31.261  -3.536  74.076  1.00 98.90           H  
ATOM   3301  HB2 ALA A 231      31.307  -4.316  75.650  1.00 98.90           H  
ATOM   3302  HB3 ALA A 231      30.272  -4.962  74.377  1.00 98.90           H  
ATOM   3303  N   ALA A 232      27.700  -3.451  73.678  1.00 98.94           N  
ATOM   3304  CA  ALA A 232      26.735  -3.121  72.635  1.00 98.94           C  
ATOM   3305  C   ALA A 232      25.776  -1.991  73.044  1.00 98.94           C  
ATOM   3306  O   ALA A 232      25.576  -1.074  72.248  1.00 98.94           O  
ATOM   3307  CB  ALA A 232      25.961  -4.391  72.259  1.00 98.94           C  
ATOM   3308  H   ALA A 232      27.589  -4.360  74.109  1.00 98.94           H  
ATOM   3309  HA  ALA A 232      27.290  -2.791  71.755  1.00 98.94           H  
ATOM   3310  HB1 ALA A 232      25.208  -4.180  71.504  1.00 98.94           H  
ATOM   3311  HB2 ALA A 232      26.628  -5.152  71.851  1.00 98.94           H  
ATOM   3312  HB3 ALA A 232      25.453  -4.825  73.121  1.00 98.94           H  
ATOM   3313  N   THR A 233      25.230  -2.062  74.274  1.00 98.92           N  
ATOM   3314  CA  THR A 233      24.321  -1.063  74.847  1.00 98.92           C  
ATOM   3315  C   THR A 233      25.003   0.293  75.082  1.00 98.92           C  
ATOM   3316  O   THR A 233      24.462   1.305  74.638  1.00 98.92           O  
ATOM   3317  CB  THR A 233      23.665  -1.536  76.173  1.00 98.92           C  
ATOM   3318  CG2 THR A 233      22.774  -0.503  76.888  1.00 98.92           C  
ATOM   3319  OG1 THR A 233      22.861  -2.669  75.912  1.00 98.92           O  
ATOM   3320  H   THR A 233      25.457  -2.846  74.872  1.00 98.92           H  
ATOM   3321  HA  THR A 233      23.522  -0.885  74.134  1.00 98.92           H  
ATOM   3322  HB  THR A 233      24.446  -1.855  76.865  1.00 98.92           H  
ATOM   3323 HG21 THR A 233      22.238  -0.955  77.724  1.00 98.92           H  
ATOM   3324 HG22 THR A 233      23.361   0.319  77.298  1.00 98.92           H  
ATOM   3325 HG23 THR A 233      22.032  -0.082  76.209  1.00 98.92           H  
ATOM   3326  HG1 THR A 233      23.442  -3.412  75.719  1.00 98.92           H  
ATOM   3327  N   GLU A 234      26.179   0.288  75.733  1.00 98.76           N  
ATOM   3328  CA  GLU A 234      26.953   1.494  76.026  1.00 98.76           C  
ATOM   3329  C   GLU A 234      27.424   2.236  74.768  1.00 98.76           C  
ATOM   3330  O   GLU A 234      27.252   3.450  74.722  1.00 98.76           O  
ATOM   3331  CB  GLU A 234      28.127   1.178  76.981  1.00 98.76           C  
ATOM   3332  CG  GLU A 234      27.704   0.735  78.401  1.00 98.76           C  
ATOM   3333  CD  GLU A 234      26.844   1.764  79.147  1.00 98.76           C  
ATOM   3334  OE1 GLU A 234      25.734   1.373  79.568  1.00 98.76           O1-
ATOM   3335  OE2 GLU A 234      27.297   2.921  79.283  1.00 98.76           O  
ATOM   3336  H   GLU A 234      26.567  -0.584  76.070  1.00 98.76           H  
ATOM   3337  HA  GLU A 234      26.274   2.183  76.530  1.00 98.76           H  
ATOM   3338  HB3 GLU A 234      28.790   2.042  77.053  1.00 98.76           H  
ATOM   3339  HB2 GLU A 234      28.735   0.385  76.544  1.00 98.76           H  
ATOM   3340  HG3 GLU A 234      28.595   0.541  78.999  1.00 98.76           H  
ATOM   3341  HG2 GLU A 234      27.169  -0.212  78.357  1.00 98.76           H  
ATOM   3342  N   LYS A 235      27.928   1.510  73.751  1.00 98.85           N  
ATOM   3343  CA  LYS A 235      28.332   2.097  72.468  1.00 98.85           C  
ATOM   3344  C   LYS A 235      27.163   2.748  71.703  1.00 98.85           C  
ATOM   3345  O   LYS A 235      27.359   3.808  71.110  1.00 98.85           O  
ATOM   3346  CB  LYS A 235      29.073   1.051  71.603  1.00 98.85           C  
ATOM   3347  CG  LYS A 235      29.652   1.633  70.297  1.00 98.85           C  
ATOM   3348  CD  LYS A 235      30.513   0.643  69.502  1.00 98.85           C  
ATOM   3349  CE  LYS A 235      31.170   1.325  68.289  1.00 98.85           C  
ATOM   3350  NZ  LYS A 235      32.015   0.397  67.519  1.00 98.85           N1+
ATOM   3351  H   LYS A 235      28.036   0.510  73.846  1.00 98.85           H  
ATOM   3352  HA  LYS A 235      29.044   2.893  72.699  1.00 98.85           H  
ATOM   3353  HB3 LYS A 235      28.411   0.214  71.375  1.00 98.85           H  
ATOM   3354  HB2 LYS A 235      29.896   0.638  72.189  1.00 98.85           H  
ATOM   3355  HG3 LYS A 235      30.248   2.514  70.538  1.00 98.85           H  
ATOM   3356  HG2 LYS A 235      28.848   1.981  69.649  1.00 98.85           H  
ATOM   3357  HD3 LYS A 235      29.890  -0.190  69.172  1.00 98.85           H  
ATOM   3358  HD2 LYS A 235      31.277   0.218  70.155  1.00 98.85           H  
ATOM   3359  HE3 LYS A 235      31.790   2.159  68.620  1.00 98.85           H  
ATOM   3360  HE2 LYS A 235      30.410   1.737  67.624  1.00 98.85           H  
ATOM   3361  HZ1 LYS A 235      31.435  -0.331  67.123  1.00 98.85           H  
ATOM   3362  HZ2 LYS A 235      32.462   0.899  66.764  1.00 98.85           H  
ATOM   3363  HZ3 LYS A 235      32.718  -0.010  68.118  1.00 98.85           H  
ATOM   3364  N   THR A 236      25.971   2.126  71.754  1.00 98.89           N  
ATOM   3365  CA  THR A 236      24.760   2.652  71.121  1.00 98.89           C  
ATOM   3366  C   THR A 236      24.229   3.924  71.808  1.00 98.89           C  
ATOM   3367  O   THR A 236      23.834   4.849  71.101  1.00 98.89           O  
ATOM   3368  CB  THR A 236      23.618   1.604  71.068  1.00 98.89           C  
ATOM   3369  CG2 THR A 236      22.344   2.078  70.349  1.00 98.89           C  
ATOM   3370  OG1 THR A 236      24.070   0.445  70.396  1.00 98.89           O  
ATOM   3371  H   THR A 236      25.875   1.268  72.279  1.00 98.89           H  
ATOM   3372  HA  THR A 236      25.013   2.927  70.095  1.00 98.89           H  
ATOM   3373  HB  THR A 236      23.353   1.300  72.082  1.00 98.89           H  
ATOM   3374 HG21 THR A 236      21.632   1.261  70.258  1.00 98.89           H  
ATOM   3375 HG22 THR A 236      21.840   2.880  70.889  1.00 98.89           H  
ATOM   3376 HG23 THR A 236      22.565   2.439  69.345  1.00 98.89           H  
ATOM   3377  HG1 THR A 236      24.645  -0.046  70.994  1.00 98.89           H  
ATOM   3378  N   LEU A 237      24.270   3.967  73.152  1.00 98.55           N  
ATOM   3379  CA  LEU A 237      23.863   5.125  73.952  1.00 98.55           C  
ATOM   3380  C   LEU A 237      24.866   6.297  73.885  1.00 98.55           C  
ATOM   3381  O   LEU A 237      24.433   7.442  74.008  1.00 98.55           O  
ATOM   3382  CB  LEU A 237      23.591   4.687  75.411  1.00 98.55           C  
ATOM   3383  CG  LEU A 237      22.348   3.780  75.611  1.00 98.55           C  
ATOM   3384  CD1 LEU A 237      22.226   3.330  77.081  1.00 98.55           C  
ATOM   3385  CD2 LEU A 237      21.030   4.399  75.100  1.00 98.55           C  
ATOM   3386  H   LEU A 237      24.609   3.167  73.670  1.00 98.55           H  
ATOM   3387  HA  LEU A 237      22.935   5.508  73.525  1.00 98.55           H  
ATOM   3388  HB3 LEU A 237      23.469   5.571  76.037  1.00 98.55           H  
ATOM   3389  HB2 LEU A 237      24.478   4.179  75.794  1.00 98.55           H  
ATOM   3390  HG  LEU A 237      22.509   2.877  75.026  1.00 98.55           H  
ATOM   3391 HD11 LEU A 237      21.894   2.295  77.141  1.00 98.55           H  
ATOM   3392 HD12 LEU A 237      23.178   3.396  77.610  1.00 98.55           H  
ATOM   3393 HD13 LEU A 237      21.510   3.933  77.642  1.00 98.55           H  
ATOM   3394 HD21 LEU A 237      20.219   4.314  75.824  1.00 98.55           H  
ATOM   3395 HD22 LEU A 237      21.137   5.456  74.866  1.00 98.55           H  
ATOM   3396 HD23 LEU A 237      20.696   3.898  74.190  1.00 98.55           H  
ATOM   3397  N   ASP A 238      26.161   6.016  73.640  1.00 98.40           N  
ATOM   3398  CA  ASP A 238      27.196   7.027  73.369  1.00 98.40           C  
ATOM   3399  C   ASP A 238      26.998   7.747  72.023  1.00 98.40           C  
ATOM   3400  O   ASP A 238      27.321   8.930  71.935  1.00 98.40           O  
ATOM   3401  CB  ASP A 238      28.647   6.484  73.450  1.00 98.40           C  
ATOM   3402  CG  ASP A 238      29.117   5.939  74.811  1.00 98.40           C  
ATOM   3403  OD1 ASP A 238      28.496   6.273  75.845  1.00 98.40           O1-
ATOM   3404  OD2 ASP A 238      30.188   5.294  74.808  1.00 98.40           O  
ATOM   3405  H   ASP A 238      26.462   5.051  73.602  1.00 98.40           H  
ATOM   3406  HA  ASP A 238      27.089   7.796  74.135  1.00 98.40           H  
ATOM   3407  HB3 ASP A 238      29.349   7.268  73.162  1.00 98.40           H  
ATOM   3408  HB2 ASP A 238      28.763   5.680  72.720  1.00 98.40           H  
ATOM   3409  N   GLU A 239      26.442   7.047  71.018  1.00 98.31           N  
ATOM   3410  CA  GLU A 239      26.084   7.609  69.710  1.00 98.31           C  
ATOM   3411  C   GLU A 239      24.836   8.511  69.723  1.00 98.31           C  
ATOM   3412  O   GLU A 239      24.581   9.173  68.717  1.00 98.31           O  
ATOM   3413  CB  GLU A 239      25.946   6.471  68.681  1.00 98.31           C  
ATOM   3414  CG  GLU A 239      27.309   5.847  68.315  1.00 98.31           C  
ATOM   3415  CD  GLU A 239      27.255   4.663  67.341  1.00 98.31           C  
ATOM   3416  OE1 GLU A 239      28.357   4.235  66.938  1.00 98.31           O1-
ATOM   3417  OE2 GLU A 239      26.147   4.182  67.010  1.00 98.31           O  
ATOM   3418  H   GLU A 239      26.214   6.073  71.161  1.00 98.31           H  
ATOM   3419  HA  GLU A 239      26.905   8.251  69.385  1.00 98.31           H  
ATOM   3420  HB3 GLU A 239      25.461   6.833  67.773  1.00 98.31           H  
ATOM   3421  HB2 GLU A 239      25.289   5.701  69.086  1.00 98.31           H  
ATOM   3422  HG3 GLU A 239      27.823   5.516  69.217  1.00 98.31           H  
ATOM   3423  HG2 GLU A 239      27.943   6.619  67.876  1.00 98.31           H  
ATOM   3424  N   MET A 240      24.105   8.549  70.850  1.00 97.63           N  
ATOM   3425  CA  MET A 240      22.977   9.454  71.075  1.00 97.63           C  
ATOM   3426  C   MET A 240      23.408  10.821  71.637  1.00 97.63           C  
ATOM   3427  O   MET A 240      22.662  11.784  71.476  1.00 97.63           O  
ATOM   3428  CB  MET A 240      21.936   8.778  71.989  1.00 97.63           C  
ATOM   3429  CG  MET A 240      21.442   7.431  71.441  1.00 97.63           C  
ATOM   3430  SD  MET A 240      20.036   6.695  72.307  1.00 97.63           S  
ATOM   3431  CE  MET A 240      18.740   7.888  71.891  1.00 97.63           C  
ATOM   3432  H   MET A 240      24.370   7.966  71.632  1.00 97.63           H  
ATOM   3433  HA  MET A 240      22.491   9.643  70.120  1.00 97.63           H  
ATOM   3434  HB3 MET A 240      21.088   9.442  72.124  1.00 97.63           H  
ATOM   3435  HB2 MET A 240      22.350   8.630  72.986  1.00 97.63           H  
ATOM   3436  HG3 MET A 240      22.251   6.709  71.487  1.00 97.63           H  
ATOM   3437  HG2 MET A 240      21.179   7.526  70.388  1.00 97.63           H  
ATOM   3438  HE1 MET A 240      17.773   7.391  71.820  1.00 97.63           H  
ATOM   3439  HE2 MET A 240      18.676   8.653  72.660  1.00 97.63           H  
ATOM   3440  HE3 MET A 240      18.952   8.371  70.939  1.00 97.63           H  
ATOM   3441  N   LYS A 241      24.605  10.895  72.250  1.00 96.92           N  
ATOM   3442  CA  LYS A 241      25.166  12.097  72.878  1.00 96.92           C  
ATOM   3443  C   LYS A 241      25.391  13.345  71.985  1.00 96.92           C  
ATOM   3444  O   LYS A 241      25.224  14.440  72.523  1.00 96.92           O  
ATOM   3445  CB  LYS A 241      26.460  11.747  73.643  1.00 96.92           C  
ATOM   3446  CG  LYS A 241      26.251  10.775  74.817  1.00 96.92           C  
ATOM   3447  CD  LYS A 241      27.572  10.398  75.504  1.00 96.92           C  
ATOM   3448  CE  LYS A 241      27.354   9.522  76.748  1.00 96.92           C  
ATOM   3449  NZ  LYS A 241      28.631   9.109  77.357  1.00 96.92           N1+
ATOM   3450  H   LYS A 241      25.174  10.062  72.312  1.00 96.92           H  
ATOM   3451  HA  LYS A 241      24.429  12.400  73.624  1.00 96.92           H  
ATOM   3452  HB3 LYS A 241      26.906  12.661  74.040  1.00 96.92           H  
ATOM   3453  HB2 LYS A 241      27.197  11.337  72.953  1.00 96.92           H  
ATOM   3454  HG3 LYS A 241      25.757   9.868  74.468  1.00 96.92           H  
ATOM   3455  HG2 LYS A 241      25.576  11.230  75.543  1.00 96.92           H  
ATOM   3456  HD3 LYS A 241      28.107  11.308  75.780  1.00 96.92           H  
ATOM   3457  HD2 LYS A 241      28.207   9.876  74.786  1.00 96.92           H  
ATOM   3458  HE3 LYS A 241      26.788   8.626  76.489  1.00 96.92           H  
ATOM   3459  HE2 LYS A 241      26.771  10.065  77.491  1.00 96.92           H  
ATOM   3460  HZ1 LYS A 241      29.134   8.525  76.701  1.00 96.92           H  
ATOM   3461  HZ2 LYS A 241      29.184   9.920  77.593  1.00 96.92           H  
ATOM   3462  HZ3 LYS A 241      28.444   8.568  78.190  1.00 96.92           H  
ATOM   3463  N   PRO A 242      25.687  13.215  70.664  1.00 95.17           N  
ATOM   3464  CA  PRO A 242      25.790  14.377  69.751  1.00 95.17           C  
ATOM   3465  C   PRO A 242      24.508  15.205  69.541  1.00 95.17           C  
ATOM   3466  O   PRO A 242      24.617  16.347  69.096  1.00 95.17           O  
ATOM   3467  CB  PRO A 242      26.287  13.778  68.424  1.00 95.17           C  
ATOM   3468  CG  PRO A 242      27.005  12.505  68.828  1.00 95.17           C  
ATOM   3469  CD  PRO A 242      26.155  12.006  69.985  1.00 95.17           C  
ATOM   3470  HA  PRO A 242      26.565  15.033  70.153  1.00 95.17           H  
ATOM   3471  HB3 PRO A 242      26.933  14.459  67.869  1.00 95.17           H  
ATOM   3472  HB2 PRO A 242      25.444  13.523  67.777  1.00 95.17           H  
ATOM   3473  HG3 PRO A 242      28.006  12.746  69.187  1.00 95.17           H  
ATOM   3474  HG2 PRO A 242      27.098  11.782  68.017  1.00 95.17           H  
ATOM   3475  HD2 PRO A 242      25.285  11.480  69.595  1.00 95.17           H  
ATOM   3476  HD3 PRO A 242      26.722  11.328  70.622  1.00 95.17           H  
ATOM   3477  N   TYR A 243      23.338  14.631  69.867  1.00 94.61           N  
ATOM   3478  CA  TYR A 243      22.031  15.287  69.800  1.00 94.61           C  
ATOM   3479  C   TYR A 243      21.284  15.244  71.149  1.00 94.61           C  
ATOM   3480  O   TYR A 243      20.104  15.590  71.178  1.00 94.61           O  
ATOM   3481  CB  TYR A 243      21.221  14.709  68.614  1.00 94.61           C  
ATOM   3482  CG  TYR A 243      20.963  13.208  68.604  1.00 94.61           C  
ATOM   3483  CD1 TYR A 243      21.851  12.341  67.931  1.00 94.61           C  
ATOM   3484  CD2 TYR A 243      19.809  12.677  69.220  1.00 94.61           C  
ATOM   3485  CE1 TYR A 243      21.580  10.960  67.860  1.00 94.61           C  
ATOM   3486  CE2 TYR A 243      19.540  11.297  69.149  1.00 94.61           C  
ATOM   3487  CZ  TYR A 243      20.420  10.438  68.465  1.00 94.61           C  
ATOM   3488  OH  TYR A 243      20.150   9.104  68.390  1.00 94.61           O  
ATOM   3489  H   TYR A 243      23.330  13.679  70.209  1.00 94.61           H  
ATOM   3490  HA  TYR A 243      22.168  16.351  69.601  1.00 94.61           H  
ATOM   3491  HB3 TYR A 243      21.740  14.959  67.687  1.00 94.61           H  
ATOM   3492  HB2 TYR A 243      20.260  15.220  68.541  1.00 94.61           H  
ATOM   3493  HD1 TYR A 243      22.737  12.734  67.453  1.00 94.61           H  
ATOM   3494  HD2 TYR A 243      19.118  13.328  69.737  1.00 94.61           H  
ATOM   3495  HE1 TYR A 243      22.262  10.303  67.340  1.00 94.61           H  
ATOM   3496  HE2 TYR A 243      18.652  10.901  69.614  1.00 94.61           H  
ATOM   3497  HH  TYR A 243      19.306   8.868  68.785  1.00 94.61           H  
ATOM   3498  N   ASP A 244      21.984  14.848  72.233  1.00 95.04           N  
ATOM   3499  CA  ASP A 244      21.499  14.734  73.618  1.00 95.04           C  
ATOM   3500  C   ASP A 244      20.272  13.797  73.715  1.00 95.04           C  
ATOM   3501  O   ASP A 244      19.253  14.156  74.306  1.00 95.04           O  
ATOM   3502  CB  ASP A 244      21.278  16.131  74.272  1.00 95.04           C  
ATOM   3503  CG  ASP A 244      21.083  16.173  75.802  1.00 95.04           C  
ATOM   3504  OD1 ASP A 244      21.554  15.244  76.498  1.00 95.04           O1-
ATOM   3505  OD2 ASP A 244      20.586  17.221  76.271  1.00 95.04           O  
ATOM   3506  H   ASP A 244      22.958  14.611  72.108  1.00 95.04           H  
ATOM   3507  HA  ASP A 244      22.307  14.229  74.149  1.00 95.04           H  
ATOM   3508  HB3 ASP A 244      20.432  16.625  73.790  1.00 95.04           H  
ATOM   3509  HB2 ASP A 244      22.136  16.761  74.038  1.00 95.04           H  
ATOM   3510  N   GLY A 245      20.380  12.628  73.060  1.00 95.32           N  
ATOM   3511  CA  GLY A 245      19.272  11.703  72.863  1.00 95.32           C  
ATOM   3512  C   GLY A 245      18.903  11.016  74.180  1.00 95.32           C  
ATOM   3513  O   GLY A 245      19.771  10.500  74.885  1.00 95.32           O  
ATOM   3514  H   GLY A 245      21.247  12.406  72.588  1.00 95.32           H  
ATOM   3515  HA3 GLY A 245      19.539  10.962  72.114  1.00 95.32           H  
ATOM   3516  HA2 GLY A 245      18.430  12.259  72.457  1.00 95.32           H  
ATOM   3517  N   PHE A 246      17.612  11.021  74.521  1.00 94.20           N  
ATOM   3518  CA  PHE A 246      17.095  10.493  75.780  1.00 94.20           C  
ATOM   3519  C   PHE A 246      16.598   9.059  75.531  1.00 94.20           C  
ATOM   3520  O   PHE A 246      15.620   8.871  74.800  1.00 94.20           O  
ATOM   3521  CB  PHE A 246      15.916  11.396  76.211  1.00 94.20           C  
ATOM   3522  CG  PHE A 246      15.456  11.254  77.656  1.00 94.20           C  
ATOM   3523  CD1 PHE A 246      14.772  10.098  78.090  1.00 94.20           C  
ATOM   3524  CD2 PHE A 246      15.723  12.285  78.582  1.00 94.20           C  
ATOM   3525  CE1 PHE A 246      14.398   9.958  79.440  1.00 94.20           C  
ATOM   3526  CE2 PHE A 246      15.330  12.153  79.928  1.00 94.20           C  
ATOM   3527  CZ  PHE A 246      14.682  10.982  80.362  1.00 94.20           C  
ATOM   3528  H   PHE A 246      16.949  11.460  73.892  1.00 94.20           H  
ATOM   3529  HA  PHE A 246      17.859  10.522  76.554  1.00 94.20           H  
ATOM   3530  HB3 PHE A 246      15.064  11.243  75.556  1.00 94.20           H  
ATOM   3531  HB2 PHE A 246      16.201  12.439  76.062  1.00 94.20           H  
ATOM   3532  HD1 PHE A 246      14.555   9.299  77.401  1.00 94.20           H  
ATOM   3533  HD2 PHE A 246      16.251  13.176  78.272  1.00 94.20           H  
ATOM   3534  HE1 PHE A 246      13.907   9.058  79.776  1.00 94.20           H  
ATOM   3535  HE2 PHE A 246      15.555  12.940  80.633  1.00 94.20           H  
ATOM   3536  HZ  PHE A 246      14.411  10.861  81.401  1.00 94.20           H  
ATOM   3537  N   ALA A 247      17.243   8.058  76.143  1.00 96.29           N  
ATOM   3538  CA  ALA A 247      16.898   6.643  76.026  1.00 96.29           C  
ATOM   3539  C   ALA A 247      17.139   5.863  77.322  1.00 96.29           C  
ATOM   3540  O   ALA A 247      18.103   6.115  78.046  1.00 96.29           O  
ATOM   3541  CB  ALA A 247      17.606   6.009  74.824  1.00 96.29           C  
ATOM   3542  H   ALA A 247      18.047   8.285  76.733  1.00 96.29           H  
ATOM   3543  HA  ALA A 247      15.828   6.577  75.828  1.00 96.29           H  
ATOM   3544  HB1 ALA A 247      17.373   4.947  74.737  1.00 96.29           H  
ATOM   3545  HB2 ALA A 247      17.297   6.489  73.899  1.00 96.29           H  
ATOM   3546  HB3 ALA A 247      18.687   6.109  74.912  1.00 96.29           H  
ATOM   3547  N   GLY A 248      16.273   4.878  77.568  1.00 97.04           N  
ATOM   3548  CA  GLY A 248      16.399   3.785  78.520  1.00 97.04           C  
ATOM   3549  C   GLY A 248      16.277   2.475  77.744  1.00 97.04           C  
ATOM   3550  O   GLY A 248      15.521   2.403  76.771  1.00 97.04           O  
ATOM   3551  H   GLY A 248      15.495   4.765  76.917  1.00 97.04           H  
ATOM   3552  HA3 GLY A 248      15.594   3.832  79.252  1.00 97.04           H  
ATOM   3553  HA2 GLY A 248      17.344   3.826  79.060  1.00 97.04           H  
ATOM   3554  N   VAL A 249      17.042   1.461  78.146  1.00 98.45           N  
ATOM   3555  CA  VAL A 249      17.194   0.177  77.466  1.00 98.45           C  
ATOM   3556  C   VAL A 249      17.142  -0.960  78.500  1.00 98.45           C  
ATOM   3557  O   VAL A 249      17.783  -0.850  79.543  1.00 98.45           O  
ATOM   3558  CB  VAL A 249      18.577   0.105  76.742  1.00 98.45           C  
ATOM   3559  CG1 VAL A 249      18.934  -1.281  76.164  1.00 98.45           C  
ATOM   3560  CG2 VAL A 249      18.702   1.161  75.627  1.00 98.45           C  
ATOM   3561  H   VAL A 249      17.619   1.587  78.969  1.00 98.45           H  
ATOM   3562  HA  VAL A 249      16.393   0.025  76.740  1.00 98.45           H  
ATOM   3563  HB  VAL A 249      19.351   0.341  77.475  1.00 98.45           H  
ATOM   3564 HG11 VAL A 249      19.890  -1.246  75.650  1.00 98.45           H  
ATOM   3565 HG12 VAL A 249      19.039  -2.048  76.931  1.00 98.45           H  
ATOM   3566 HG13 VAL A 249      18.181  -1.611  75.451  1.00 98.45           H  
ATOM   3567 HG21 VAL A 249      19.654   1.076  75.103  1.00 98.45           H  
ATOM   3568 HG22 VAL A 249      17.906   1.051  74.891  1.00 98.45           H  
ATOM   3569 HG23 VAL A 249      18.652   2.175  76.023  1.00 98.45           H  
ATOM   3570  N   ILE A 250      16.458  -2.058  78.139  1.00 98.93           N  
ATOM   3571  CA  ILE A 250      16.578  -3.376  78.770  1.00 98.93           C  
ATOM   3572  C   ILE A 250      16.894  -4.404  77.665  1.00 98.93           C  
ATOM   3573  O   ILE A 250      16.521  -4.184  76.512  1.00 98.93           O  
ATOM   3574  CB  ILE A 250      15.265  -3.812  79.495  1.00 98.93           C  
ATOM   3575  CG1 ILE A 250      14.058  -4.106  78.559  1.00 98.93           C  
ATOM   3576  CG2 ILE A 250      14.920  -2.824  80.630  1.00 98.93           C  
ATOM   3577  CD1 ILE A 250      12.776  -4.568  79.267  1.00 98.93           C  
ATOM   3578  H   ILE A 250      15.952  -2.052  77.262  1.00 98.93           H  
ATOM   3579  HA  ILE A 250      17.405  -3.385  79.483  1.00 98.93           H  
ATOM   3580  HB  ILE A 250      15.497  -4.753  79.993  1.00 98.93           H  
ATOM   3581 HG13 ILE A 250      14.309  -4.886  77.842  1.00 98.93           H  
ATOM   3582 HG12 ILE A 250      13.840  -3.224  77.962  1.00 98.93           H  
ATOM   3583 HG21 ILE A 250      14.079  -3.166  81.232  1.00 98.93           H  
ATOM   3584 HG22 ILE A 250      15.766  -2.704  81.307  1.00 98.93           H  
ATOM   3585 HG23 ILE A 250      14.670  -1.836  80.246  1.00 98.93           H  
ATOM   3586 HD11 ILE A 250      12.260  -5.330  78.683  1.00 98.93           H  
ATOM   3587 HD12 ILE A 250      12.990  -4.997  80.242  1.00 98.93           H  
ATOM   3588 HD13 ILE A 250      12.080  -3.744  79.413  1.00 98.93           H  
ATOM   3589  N   GLY A 251      17.542  -5.521  78.028  1.00 98.95           N  
ATOM   3590  CA  GLY A 251      17.817  -6.582  77.065  1.00 98.95           C  
ATOM   3591  C   GLY A 251      18.276  -7.859  77.766  1.00 98.95           C  
ATOM   3592  O   GLY A 251      18.688  -7.838  78.928  1.00 98.95           O  
ATOM   3593  H   GLY A 251      17.859  -5.656  78.979  1.00 98.95           H  
ATOM   3594  HA3 GLY A 251      18.585  -6.258  76.361  1.00 98.95           H  
ATOM   3595  HA2 GLY A 251      16.912  -6.804  76.501  1.00 98.95           H  
ATOM   3596  N   ILE A 252      18.214  -8.972  77.015  1.00 98.97           N  
ATOM   3597  CA  ILE A 252      18.699 -10.298  77.404  1.00 98.97           C  
ATOM   3598  C   ILE A 252      19.290 -10.988  76.159  1.00 98.97           C  
ATOM   3599  O   ILE A 252      18.718 -10.866  75.075  1.00 98.97           O  
ATOM   3600  CB  ILE A 252      17.590 -11.235  77.983  1.00 98.97           C  
ATOM   3601  CG1 ILE A 252      16.788 -10.552  79.108  1.00 98.97           C  
ATOM   3602  CG2 ILE A 252      18.165 -12.580  78.487  1.00 98.97           C  
ATOM   3603  CD1 ILE A 252      15.682 -11.424  79.708  1.00 98.97           C  
ATOM   3604  H   ILE A 252      17.877  -8.902  76.063  1.00 98.97           H  
ATOM   3605  HA  ILE A 252      19.477 -10.166  78.148  1.00 98.97           H  
ATOM   3606  HB  ILE A 252      16.886 -11.469  77.184  1.00 98.97           H  
ATOM   3607 HG13 ILE A 252      16.320  -9.648  78.724  1.00 98.97           H  
ATOM   3608 HG12 ILE A 252      17.464 -10.229  79.899  1.00 98.97           H  
ATOM   3609 HG21 ILE A 252      17.409 -13.206  78.955  1.00 98.97           H  
ATOM   3610 HG22 ILE A 252      18.563 -13.179  77.673  1.00 98.97           H  
ATOM   3611 HG23 ILE A 252      18.961 -12.426  79.217  1.00 98.97           H  
ATOM   3612 HD11 ILE A 252      14.864 -10.805  80.058  1.00 98.97           H  
ATOM   3613 HD12 ILE A 252      15.271 -12.127  78.982  1.00 98.97           H  
ATOM   3614 HD13 ILE A 252      16.054 -11.988  80.562  1.00 98.97           H  
ATOM   3615  N   THR A 253      20.399 -11.720  76.345  1.00 98.91           N  
ATOM   3616  CA  THR A 253      21.066 -12.514  75.310  1.00 98.91           C  
ATOM   3617  C   THR A 253      20.830 -14.024  75.511  1.00 98.91           C  
ATOM   3618  O   THR A 253      20.435 -14.453  76.595  1.00 98.91           O  
ATOM   3619  CB  THR A 253      22.593 -12.267  75.330  1.00 98.91           C  
ATOM   3620  CG2 THR A 253      22.956 -10.790  75.172  1.00 98.91           C  
ATOM   3621  OG1 THR A 253      23.189 -12.766  76.509  1.00 98.91           O  
ATOM   3622  H   THR A 253      20.819 -11.762  77.265  1.00 98.91           H  
ATOM   3623  HA  THR A 253      20.694 -12.246  74.327  1.00 98.91           H  
ATOM   3624  HB  THR A 253      23.046 -12.802  74.494  1.00 98.91           H  
ATOM   3625 HG21 THR A 253      24.035 -10.660  75.076  1.00 98.91           H  
ATOM   3626 HG22 THR A 253      22.485 -10.363  74.288  1.00 98.91           H  
ATOM   3627 HG23 THR A 253      22.619 -10.216  76.033  1.00 98.91           H  
ATOM   3628  HG1 THR A 253      24.004 -13.221  76.259  1.00 98.91           H  
ATOM   3629  N   THR A 254      21.101 -14.804  74.449  1.00 98.24           N  
ATOM   3630  CA  THR A 254      20.950 -16.263  74.419  1.00 98.24           C  
ATOM   3631  C   THR A 254      21.872 -17.020  75.408  1.00 98.24           C  
ATOM   3632  O   THR A 254      21.435 -18.029  75.961  1.00 98.24           O  
ATOM   3633  CB  THR A 254      21.139 -16.819  72.979  1.00 98.24           C  
ATOM   3634  CG2 THR A 254      22.540 -16.597  72.376  1.00 98.24           C  
ATOM   3635  OG1 THR A 254      20.876 -18.210  72.917  1.00 98.24           O  
ATOM   3636  H   THR A 254      21.425 -14.376  73.592  1.00 98.24           H  
ATOM   3637  HA  THR A 254      19.921 -16.471  74.717  1.00 98.24           H  
ATOM   3638  HB  THR A 254      20.410 -16.338  72.331  1.00 98.24           H  
ATOM   3639 HG21 THR A 254      22.571 -16.929  71.338  1.00 98.24           H  
ATOM   3640 HG22 THR A 254      22.816 -15.543  72.386  1.00 98.24           H  
ATOM   3641 HG23 THR A 254      23.312 -17.147  72.915  1.00 98.24           H  
ATOM   3642  HG1 THR A 254      19.939 -18.353  73.075  1.00 98.24           H  
ATOM   3643  N   ASP A 255      23.087 -16.492  75.661  1.00 97.10           N  
ATOM   3644  CA  ASP A 255      24.029 -17.000  76.672  1.00 97.10           C  
ATOM   3645  C   ASP A 255      23.680 -16.559  78.114  1.00 97.10           C  
ATOM   3646  O   ASP A 255      24.355 -17.001  79.043  1.00 97.10           O  
ATOM   3647  CB  ASP A 255      25.533 -16.750  76.351  1.00 97.10           C  
ATOM   3648  CG  ASP A 255      26.022 -15.300  76.167  1.00 97.10           C  
ATOM   3649  OD1 ASP A 255      25.273 -14.473  75.605  1.00 97.10           O1-
ATOM   3650  OD2 ASP A 255      27.215 -15.071  76.463  1.00 97.10           O  
ATOM   3651  H   ASP A 255      23.382 -15.653  75.180  1.00 97.10           H  
ATOM   3652  HA  ASP A 255      23.918 -18.086  76.680  1.00 97.10           H  
ATOM   3653  HB3 ASP A 255      25.755 -17.254  75.410  1.00 97.10           H  
ATOM   3654  HB2 ASP A 255      26.153 -17.258  77.092  1.00 97.10           H  
ATOM   3655  N   GLY A 256      22.615 -15.758  78.292  1.00 96.49           N  
ATOM   3656  CA  GLY A 256      22.021 -15.477  79.595  1.00 96.49           C  
ATOM   3657  C   GLY A 256      22.560 -14.199  80.250  1.00 96.49           C  
ATOM   3658  O   GLY A 256      22.415 -14.061  81.463  1.00 96.49           O  
ATOM   3659  H   GLY A 256      22.108 -15.427  77.482  1.00 96.49           H  
ATOM   3660  HA3 GLY A 256      22.147 -16.321  80.276  1.00 96.49           H  
ATOM   3661  HA2 GLY A 256      20.947 -15.354  79.454  1.00 96.49           H  
ATOM   3662  N   GLN A 257      23.153 -13.257  79.496  1.00 98.13           N  
ATOM   3663  CA  GLN A 257      23.473 -11.918  80.006  1.00 98.13           C  
ATOM   3664  C   GLN A 257      22.174 -11.098  80.069  1.00 98.13           C  
ATOM   3665  O   GLN A 257      21.535 -10.956  79.030  1.00 98.13           O  
ATOM   3666  CB  GLN A 257      24.479 -11.194  79.078  1.00 98.13           C  
ATOM   3667  CG  GLN A 257      25.778 -11.967  78.774  1.00 98.13           C  
ATOM   3668  CD  GLN A 257      26.682 -11.224  77.783  1.00 98.13           C  
ATOM   3669  NE2 GLN A 257      27.448 -11.968  76.983  1.00 98.13           N  
ATOM   3670  OE1 GLN A 257      26.708  -9.995  77.742  1.00 98.13           O  
ATOM   3671  H   GLN A 257      23.250 -13.391  78.498  1.00 98.13           H  
ATOM   3672  HA  GLN A 257      23.914 -11.997  81.002  1.00 98.13           H  
ATOM   3673  HB3 GLN A 257      24.737 -10.238  79.538  1.00 98.13           H  
ATOM   3674  HB2 GLN A 257      23.999 -10.932  78.134  1.00 98.13           H  
ATOM   3675  HG3 GLN A 257      25.543 -12.948  78.357  1.00 98.13           H  
ATOM   3676  HG2 GLN A 257      26.334 -12.142  79.695  1.00 98.13           H  
ATOM   3677 HE22 GLN A 257      28.066 -11.532  76.317  1.00 98.13           H  
ATOM   3678 HE21 GLN A 257      27.388 -12.981  77.005  1.00 98.13           H  
ATOM   3679  N   ILE A 258      21.833 -10.544  81.245  1.00 98.74           N  
ATOM   3680  CA  ILE A 258      20.845  -9.464  81.362  1.00 98.74           C  
ATOM   3681  C   ILE A 258      21.635  -8.156  81.532  1.00 98.74           C  
ATOM   3682  O   ILE A 258      22.630  -8.136  82.260  1.00 98.74           O  
ATOM   3683  CB  ILE A 258      19.893  -9.593  82.598  1.00 98.74           C  
ATOM   3684  CG1 ILE A 258      19.147 -10.946  82.616  1.00 98.74           C  
ATOM   3685  CG2 ILE A 258      18.871  -8.428  82.678  1.00 98.74           C  
ATOM   3686  CD1 ILE A 258      18.142 -11.087  83.778  1.00 98.74           C  
ATOM   3687  H   ILE A 258      22.402 -10.709  82.063  1.00 98.74           H  
ATOM   3688  HA  ILE A 258      20.231  -9.398  80.461  1.00 98.74           H  
ATOM   3689  HB  ILE A 258      20.500  -9.553  83.504  1.00 98.74           H  
ATOM   3690 HG13 ILE A 258      19.873 -11.755  82.672  1.00 98.74           H  
ATOM   3691 HG12 ILE A 258      18.617 -11.086  81.675  1.00 98.74           H  
ATOM   3692 HG21 ILE A 258      18.218  -8.512  83.545  1.00 98.74           H  
ATOM   3693 HG22 ILE A 258      19.343  -7.452  82.782  1.00 98.74           H  
ATOM   3694 HG23 ILE A 258      18.236  -8.397  81.791  1.00 98.74           H  
ATOM   3695 HD11 ILE A 258      17.902 -12.124  83.990  1.00 98.74           H  
ATOM   3696 HD12 ILE A 258      18.530 -10.652  84.700  1.00 98.74           H  
ATOM   3697 HD13 ILE A 258      17.198 -10.595  83.543  1.00 98.74           H  
ATOM   3698  N   TYR A 259      21.154  -7.082  80.891  1.00 98.69           N  
ATOM   3699  CA  TYR A 259      21.685  -5.741  81.089  1.00 98.69           C  
ATOM   3700  C   TYR A 259      20.574  -4.702  80.909  1.00 98.69           C  
ATOM   3701  O   TYR A 259      19.600  -4.941  80.194  1.00 98.69           O  
ATOM   3702  CB  TYR A 259      22.883  -5.492  80.144  1.00 98.69           C  
ATOM   3703  CG  TYR A 259      23.694  -4.255  80.477  1.00 98.69           C  
ATOM   3704  CD1 TYR A 259      23.691  -3.136  79.618  1.00 98.69           C  
ATOM   3705  CD2 TYR A 259      24.437  -4.216  81.674  1.00 98.69           C  
ATOM   3706  CE1 TYR A 259      24.431  -1.986  79.956  1.00 98.69           C  
ATOM   3707  CE2 TYR A 259      25.160  -3.061  82.019  1.00 98.69           C  
ATOM   3708  CZ  TYR A 259      25.163  -1.948  81.159  1.00 98.69           C  
ATOM   3709  OH  TYR A 259      25.880  -0.839  81.499  1.00 98.69           O  
ATOM   3710  H   TYR A 259      20.329  -7.157  80.309  1.00 98.69           H  
ATOM   3711  HA  TYR A 259      22.023  -5.654  82.125  1.00 98.69           H  
ATOM   3712  HB3 TYR A 259      22.536  -5.428  79.115  1.00 98.69           H  
ATOM   3713  HB2 TYR A 259      23.570  -6.339  80.179  1.00 98.69           H  
ATOM   3714  HD1 TYR A 259      23.120  -3.156  78.701  1.00 98.69           H  
ATOM   3715  HD2 TYR A 259      24.440  -5.066  82.340  1.00 98.69           H  
ATOM   3716  HE1 TYR A 259      24.431  -1.134  79.292  1.00 98.69           H  
ATOM   3717  HE2 TYR A 259      25.710  -3.030  82.947  1.00 98.69           H  
ATOM   3718  HH  TYR A 259      25.802  -0.119  80.862  1.00 98.69           H  
ATOM   3719  N   HIS A 260      20.778  -3.550  81.559  1.00 98.42           N  
ATOM   3720  CA  HIS A 260      19.943  -2.364  81.453  1.00 98.42           C  
ATOM   3721  C   HIS A 260      20.820  -1.125  81.677  1.00 98.42           C  
ATOM   3722  O   HIS A 260      21.827  -1.201  82.383  1.00 98.42           O  
ATOM   3723  CB  HIS A 260      18.764  -2.450  82.450  1.00 98.42           C  
ATOM   3724  CG  HIS A 260      19.163  -2.608  83.899  1.00 98.42           C  
ATOM   3725  CD2 HIS A 260      19.244  -3.720  84.708  1.00 98.42           C  
ATOM   3726  ND1 HIS A 260      19.571  -1.544  84.686  1.00 98.42           N  
ATOM   3727  CE1 HIS A 260      19.915  -2.044  85.874  1.00 98.42           C  
ATOM   3728  NE2 HIS A 260      19.741  -3.357  85.960  1.00 98.42           N  
ATOM   3729  H   HIS A 260      21.612  -3.434  82.118  1.00 98.42           H  
ATOM   3730  HA  HIS A 260      19.561  -2.317  80.434  1.00 98.42           H  
ATOM   3731  HB3 HIS A 260      18.120  -3.287  82.179  1.00 98.42           H  
ATOM   3732  HB2 HIS A 260      18.142  -1.559  82.364  1.00 98.42           H  
ATOM   3733  HD2 HIS A 260      19.013  -4.750  84.477  1.00 98.42           H  
ATOM   3734  HD1 HIS A 260      19.635  -0.576  84.404  1.00 98.42           H  
ATOM   3735  HE1 HIS A 260      20.289  -1.441  86.688  1.00 98.42           H  
ATOM   3736  N   SER A 261      20.401   0.001  81.084  1.00 97.79           N  
ATOM   3737  CA  SER A 261      21.081   1.291  81.185  1.00 97.79           C  
ATOM   3738  C   SER A 261      20.131   2.411  80.738  1.00 97.79           C  
ATOM   3739  O   SER A 261      19.122   2.140  80.084  1.00 97.79           O  
ATOM   3740  CB  SER A 261      22.392   1.255  80.362  1.00 97.79           C  
ATOM   3741  OG  SER A 261      23.132   2.454  80.472  1.00 97.79           O  
ATOM   3742  H   SER A 261      19.555  -0.006  80.529  1.00 97.79           H  
ATOM   3743  HA  SER A 261      21.323   1.468  82.234  1.00 97.79           H  
ATOM   3744  HB3 SER A 261      22.175   1.075  79.309  1.00 97.79           H  
ATOM   3745  HB2 SER A 261      23.041   0.445  80.694  1.00 97.79           H  
ATOM   3746  HG  SER A 261      24.015   2.297  80.115  1.00 97.79           H  
ATOM   3747  N   ASP A 262      20.489   3.655  81.087  1.00 93.86           N  
ATOM   3748  CA  ASP A 262      19.790   4.866  80.669  1.00 93.86           C  
ATOM   3749  C   ASP A 262      20.798   6.008  80.469  1.00 93.86           C  
ATOM   3750  O   ASP A 262      21.812   6.077  81.164  1.00 93.86           O  
ATOM   3751  CB  ASP A 262      18.594   5.257  81.588  1.00 93.86           C  
ATOM   3752  CG  ASP A 262      18.805   5.202  83.117  1.00 93.86           C  
ATOM   3753  OD1 ASP A 262      19.918   5.513  83.593  1.00 93.86           O1-
ATOM   3754  OD2 ASP A 262      17.786   5.003  83.812  1.00 93.86           O  
ATOM   3755  H   ASP A 262      21.341   3.804  81.611  1.00 93.86           H  
ATOM   3756  HA  ASP A 262      19.386   4.665  79.677  1.00 93.86           H  
ATOM   3757  HB3 ASP A 262      17.755   4.604  81.339  1.00 93.86           H  
ATOM   3758  HB2 ASP A 262      18.256   6.264  81.339  1.00 93.86           H  
ATOM   3759  N   THR A 263      20.483   6.894  79.513  1.00 90.56           N  
ATOM   3760  CA  THR A 263      21.232   8.118  79.224  1.00 90.56           C  
ATOM   3761  C   THR A 263      20.926   9.241  80.242  1.00 90.56           C  
ATOM   3762  O   THR A 263      21.779  10.102  80.452  1.00 90.56           O  
ATOM   3763  CB  THR A 263      20.873   8.648  77.809  1.00 90.56           C  
ATOM   3764  CG2 THR A 263      21.194   7.656  76.685  1.00 90.56           C  
ATOM   3765  OG1 THR A 263      19.505   8.996  77.711  1.00 90.56           O  
ATOM   3766  H   THR A 263      19.645   6.754  78.962  1.00 90.56           H  
ATOM   3767  HA  THR A 263      22.301   7.901  79.260  1.00 90.56           H  
ATOM   3768  HB  THR A 263      21.443   9.559  77.618  1.00 90.56           H  
ATOM   3769 HG21 THR A 263      20.946   8.071  75.708  1.00 90.56           H  
ATOM   3770 HG22 THR A 263      22.256   7.414  76.678  1.00 90.56           H  
ATOM   3771 HG23 THR A 263      20.637   6.727  76.801  1.00 90.56           H  
ATOM   3772  HG1 THR A 263      19.363   9.816  78.198  1.00 90.56           H  
ATOM   3773  N   HIS A 264      19.726   9.205  80.843  1.00 82.15           N  
ATOM   3774  CA  HIS A 264      19.224  10.162  81.824  1.00 82.15           C  
ATOM   3775  C   HIS A 264      18.367   9.363  82.824  1.00 82.15           C  
ATOM   3776  O   HIS A 264      17.398   8.751  82.379  1.00 82.15           O  
ATOM   3777  CB  HIS A 264      18.332  11.205  81.113  1.00 82.15           C  
ATOM   3778  CG  HIS A 264      18.999  12.080  80.080  1.00 82.15           C  
ATOM   3779  CD2 HIS A 264      19.598  13.313  80.243  1.00 82.15           C  
ATOM   3780  ND1 HIS A 264      19.058  11.729  78.727  1.00 82.15           N  
ATOM   3781  CE1 HIS A 264      19.679  12.739  78.134  1.00 82.15           C  
ATOM   3782  NE2 HIS A 264      20.021  13.707  78.984  1.00 82.15           N  
ATOM   3783  H   HIS A 264      19.091   8.452  80.617  1.00 82.15           H  
ATOM   3784  HA  HIS A 264      20.058  10.673  82.301  1.00 82.15           H  
ATOM   3785  HB3 HIS A 264      17.879  11.865  81.855  1.00 82.15           H  
ATOM   3786  HB2 HIS A 264      17.504  10.697  80.617  1.00 82.15           H  
ATOM   3787  HD2 HIS A 264      19.746  13.924  81.121  1.00 82.15           H  
ATOM   3788  HE1 HIS A 264      19.882  12.775  77.073  1.00 82.15           H  
ATOM   3789  HE2 HIS A 264      20.499  14.564  78.739  1.00 82.15           H  
ATOM   3790  N   PRO A 265      18.709   9.356  84.133  1.00 71.10           N  
ATOM   3791  CA  PRO A 265      17.921   8.615  85.140  1.00 71.10           C  
ATOM   3792  C   PRO A 265      16.537   9.258  85.422  1.00 71.10           C  
ATOM   3793  O   PRO A 265      16.382  10.457  85.194  1.00 71.10           O  
ATOM   3794  CB  PRO A 265      18.853   8.624  86.362  1.00 71.10           C  
ATOM   3795  CG  PRO A 265      19.642   9.915  86.243  1.00 71.10           C  
ATOM   3796  CD  PRO A 265      19.846  10.052  84.740  1.00 71.10           C  
ATOM   3797  HA  PRO A 265      17.780   7.595  84.786  1.00 71.10           H  
ATOM   3798  HB3 PRO A 265      19.530   7.770  86.302  1.00 71.10           H  
ATOM   3799  HB2 PRO A 265      18.333   8.556  87.312  1.00 71.10           H  
ATOM   3800  HG3 PRO A 265      20.575   9.908  86.809  1.00 71.10           H  
ATOM   3801  HG2 PRO A 265      19.033  10.743  86.608  1.00 71.10           H  
ATOM   3802  HD2 PRO A 265      19.901  11.105  84.460  1.00 71.10           H  
ATOM   3803  HD3 PRO A 265      20.767   9.557  84.429  1.00 71.10           H  
ATOM   3804  N   TYR A 266      15.521   8.514  85.899  1.00 81.39           N  
ATOM   3805  CA  TYR A 266      15.542   7.132  86.383  1.00 81.39           C  
ATOM   3806  C   TYR A 266      14.504   6.312  85.611  1.00 81.39           C  
ATOM   3807  O   TYR A 266      13.308   6.566  85.758  1.00 81.39           O  
ATOM   3808  CB  TYR A 266      15.185   7.116  87.890  1.00 81.39           C  
ATOM   3809  CG  TYR A 266      16.171   7.845  88.782  1.00 81.39           C  
ATOM   3810  CD1 TYR A 266      17.216   7.137  89.411  1.00 81.39           C  
ATOM   3811  CD2 TYR A 266      16.068   9.242  88.953  1.00 81.39           C  
ATOM   3812  CE1 TYR A 266      18.164   7.826  90.191  1.00 81.39           C  
ATOM   3813  CE2 TYR A 266      17.026   9.932  89.718  1.00 81.39           C  
ATOM   3814  CZ  TYR A 266      18.072   9.224  90.342  1.00 81.39           C  
ATOM   3815  OH  TYR A 266      18.987   9.889  91.104  1.00 81.39           O  
ATOM   3816  H   TYR A 266      14.632   8.976  86.025  1.00 81.39           H  
ATOM   3817  HA  TYR A 266      16.520   6.667  86.265  1.00 81.39           H  
ATOM   3818  HB3 TYR A 266      15.114   6.084  88.238  1.00 81.39           H  
ATOM   3819  HB2 TYR A 266      14.197   7.551  88.056  1.00 81.39           H  
ATOM   3820  HD1 TYR A 266      17.304   6.068  89.284  1.00 81.39           H  
ATOM   3821  HD2 TYR A 266      15.269   9.792  88.477  1.00 81.39           H  
ATOM   3822  HE1 TYR A 266      18.965   7.282  90.670  1.00 81.39           H  
ATOM   3823  HE2 TYR A 266      16.947  11.002  89.836  1.00 81.39           H  
ATOM   3824  HH  TYR A 266      18.727  10.796  91.285  1.00 81.39           H  
ATOM   3825  N   MET A 267      14.967   5.315  84.838  1.00 92.39           N  
ATOM   3826  CA  MET A 267      14.110   4.273  84.273  1.00 92.39           C  
ATOM   3827  C   MET A 267      13.652   3.333  85.399  1.00 92.39           C  
ATOM   3828  O   MET A 267      14.479   2.915  86.211  1.00 92.39           O  
ATOM   3829  CB  MET A 267      14.857   3.503  83.160  1.00 92.39           C  
ATOM   3830  CG  MET A 267      13.978   2.485  82.406  1.00 92.39           C  
ATOM   3831  SD  MET A 267      14.818   1.527  81.118  1.00 92.39           S  
ATOM   3832  CE  MET A 267      15.917   0.518  82.143  1.00 92.39           C  
ATOM   3833  H   MET A 267      15.966   5.183  84.717  1.00 92.39           H  
ATOM   3834  HA  MET A 267      13.243   4.754  83.822  1.00 92.39           H  
ATOM   3835  HB3 MET A 267      15.720   2.995  83.591  1.00 92.39           H  
ATOM   3836  HB2 MET A 267      15.261   4.210  82.437  1.00 92.39           H  
ATOM   3837  HG3 MET A 267      13.148   3.011  81.933  1.00 92.39           H  
ATOM   3838  HG2 MET A 267      13.532   1.769  83.096  1.00 92.39           H  
ATOM   3839  HE1 MET A 267      16.388  -0.249  81.536  1.00 92.39           H  
ATOM   3840  HE2 MET A 267      16.699   1.126  82.596  1.00 92.39           H  
ATOM   3841  HE3 MET A 267      15.353   0.020  82.929  1.00 92.39           H  
ATOM   3842  N   VAL A 268      12.352   3.011  85.411  1.00 94.13           N  
ATOM   3843  CA  VAL A 268      11.776   2.038  86.333  1.00 94.13           C  
ATOM   3844  C   VAL A 268      11.768   0.664  85.640  1.00 94.13           C  
ATOM   3845  O   VAL A 268      11.403   0.578  84.466  1.00 94.13           O  
ATOM   3846  CB  VAL A 268      10.347   2.445  86.799  1.00 94.13           C  
ATOM   3847  CG1 VAL A 268      10.337   3.879  87.353  1.00 94.13           C  
ATOM   3848  CG2 VAL A 268       9.201   2.262  85.791  1.00 94.13           C  
ATOM   3849  H   VAL A 268      11.733   3.378  84.698  1.00 94.13           H  
ATOM   3850  HA  VAL A 268      12.400   1.970  87.223  1.00 94.13           H  
ATOM   3851  HB  VAL A 268      10.107   1.797  87.639  1.00 94.13           H  
ATOM   3852 HG11 VAL A 268       9.415   4.091  87.892  1.00 94.13           H  
ATOM   3853 HG12 VAL A 268      11.165   4.047  88.041  1.00 94.13           H  
ATOM   3854 HG13 VAL A 268      10.429   4.609  86.548  1.00 94.13           H  
ATOM   3855 HG21 VAL A 268       8.255   2.616  86.198  1.00 94.13           H  
ATOM   3856 HG22 VAL A 268       9.389   2.818  84.877  1.00 94.13           H  
ATOM   3857 HG23 VAL A 268       9.051   1.217  85.532  1.00 94.13           H  
ATOM   3858  N   TRP A 269      12.215  -0.372  86.364  1.00 97.70           N  
ATOM   3859  CA  TRP A 269      12.426  -1.716  85.824  1.00 97.70           C  
ATOM   3860  C   TRP A 269      12.391  -2.778  86.926  1.00 97.70           C  
ATOM   3861  O   TRP A 269      12.550  -2.462  88.105  1.00 97.70           O  
ATOM   3862  CB  TRP A 269      13.757  -1.771  85.023  1.00 97.70           C  
ATOM   3863  CG  TRP A 269      15.006  -1.425  85.783  1.00 97.70           C  
ATOM   3864  CD1 TRP A 269      15.561  -0.194  85.847  1.00 97.70           C  
ATOM   3865  CD2 TRP A 269      15.797  -2.265  86.681  1.00 97.70           C  
ATOM   3866  CE2 TRP A 269      16.787  -1.447  87.306  1.00 97.70           C  
ATOM   3867  CE3 TRP A 269      15.771  -3.631  87.051  1.00 97.70           C  
ATOM   3868  NE1 TRP A 269      16.610  -0.202  86.741  1.00 97.70           N  
ATOM   3869  CZ2 TRP A 269      17.672  -1.947  88.276  1.00 97.70           C  
ATOM   3870  CZ3 TRP A 269      16.656  -4.147  88.019  1.00 97.70           C  
ATOM   3871  CH2 TRP A 269      17.601  -3.304  88.635  1.00 97.70           C  
ATOM   3872  H   TRP A 269      12.493  -0.237  87.326  1.00 97.70           H  
ATOM   3873  HA  TRP A 269      11.593  -1.954  85.169  1.00 97.70           H  
ATOM   3874  HB3 TRP A 269      13.685  -1.116  84.154  1.00 97.70           H  
ATOM   3875  HB2 TRP A 269      13.907  -2.771  84.615  1.00 97.70           H  
ATOM   3876  HD1 TRP A 269      15.204   0.660  85.293  1.00 97.70           H  
ATOM   3877  HE3 TRP A 269      15.058  -4.293  86.585  1.00 97.70           H  
ATOM   3878  HE1 TRP A 269      17.151   0.625  86.949  1.00 97.70           H  
ATOM   3879  HZ2 TRP A 269      18.403  -1.300  88.738  1.00 97.70           H  
ATOM   3880  HZ3 TRP A 269      16.608  -5.191  88.291  1.00 97.70           H  
ATOM   3881  HH2 TRP A 269      18.282  -3.697  89.372  1.00 97.70           H  
ATOM   3882  N   ALA A 270      12.247  -4.036  86.489  1.00 98.81           N  
ATOM   3883  CA  ALA A 270      12.446  -5.223  87.312  1.00 98.81           C  
ATOM   3884  C   ALA A 270      12.878  -6.398  86.431  1.00 98.81           C  
ATOM   3885  O   ALA A 270      12.530  -6.436  85.253  1.00 98.81           O  
ATOM   3886  CB  ALA A 270      11.175  -5.545  88.109  1.00 98.81           C  
ATOM   3887  H   ALA A 270      12.127  -4.211  85.500  1.00 98.81           H  
ATOM   3888  HA  ALA A 270      13.262  -5.020  88.003  1.00 98.81           H  
ATOM   3889  HB1 ALA A 270      11.334  -6.402  88.761  1.00 98.81           H  
ATOM   3890  HB2 ALA A 270      10.891  -4.711  88.751  1.00 98.81           H  
ATOM   3891  HB3 ALA A 270      10.334  -5.773  87.453  1.00 98.81           H  
ATOM   3892  N   LEU A 271      13.618  -7.340  87.029  1.00 98.86           N  
ATOM   3893  CA  LEU A 271      14.101  -8.564  86.391  1.00 98.86           C  
ATOM   3894  C   LEU A 271      13.889  -9.764  87.321  1.00 98.86           C  
ATOM   3895  O   LEU A 271      13.703  -9.587  88.525  1.00 98.86           O  
ATOM   3896  CB  LEU A 271      15.566  -8.368  85.914  1.00 98.86           C  
ATOM   3897  CG  LEU A 271      16.658  -8.280  87.013  1.00 98.86           C  
ATOM   3898  CD1 LEU A 271      17.087  -9.657  87.571  1.00 98.86           C  
ATOM   3899  CD2 LEU A 271      17.883  -7.472  86.534  1.00 98.86           C  
ATOM   3900  H   LEU A 271      13.849  -7.239  88.010  1.00 98.86           H  
ATOM   3901  HA  LEU A 271      13.488  -8.764  85.515  1.00 98.86           H  
ATOM   3902  HB3 LEU A 271      15.578  -7.454  85.323  1.00 98.86           H  
ATOM   3903  HB2 LEU A 271      15.833  -9.155  85.208  1.00 98.86           H  
ATOM   3904  HG  LEU A 271      16.227  -7.706  87.833  1.00 98.86           H  
ATOM   3905 HD11 LEU A 271      18.169  -9.750  87.669  1.00 98.86           H  
ATOM   3906 HD12 LEU A 271      16.670  -9.821  88.565  1.00 98.86           H  
ATOM   3907 HD13 LEU A 271      16.757 -10.481  86.938  1.00 98.86           H  
ATOM   3908 HD21 LEU A 271      18.251  -6.824  87.330  1.00 98.86           H  
ATOM   3909 HD22 LEU A 271      18.710  -8.115  86.231  1.00 98.86           H  
ATOM   3910 HD23 LEU A 271      17.659  -6.828  85.684  1.00 98.86           H  
ATOM   3911  N   HIS A 272      13.933 -10.964  86.726  1.00 98.69           N  
ATOM   3912  CA  HIS A 272      13.855 -12.247  87.416  1.00 98.69           C  
ATOM   3913  C   HIS A 272      14.647 -13.279  86.601  1.00 98.69           C  
ATOM   3914  O   HIS A 272      14.448 -13.392  85.392  1.00 98.69           O  
ATOM   3915  CB  HIS A 272      12.374 -12.640  87.624  1.00 98.69           C  
ATOM   3916  CG  HIS A 272      12.078 -13.724  88.636  1.00 98.69           C  
ATOM   3917  CD2 HIS A 272      10.919 -13.900  89.359  1.00 98.69           C  
ATOM   3918  ND1 HIS A 272      12.967 -14.748  88.980  1.00 98.69           N  
ATOM   3919  CE1 HIS A 272      12.320 -15.483  89.875  1.00 98.69           C  
ATOM   3920  NE2 HIS A 272      11.099 -15.025  90.140  1.00 98.69           N  
ATOM   3921  H   HIS A 272      14.080 -11.016  85.726  1.00 98.69           H  
ATOM   3922  HA  HIS A 272      14.324 -12.129  88.392  1.00 98.69           H  
ATOM   3923  HB3 HIS A 272      11.925 -12.937  86.679  1.00 98.69           H  
ATOM   3924  HB2 HIS A 272      11.813 -11.764  87.950  1.00 98.69           H  
ATOM   3925  HD2 HIS A 272      10.019 -13.312  89.390  1.00 98.69           H  
ATOM   3926  HE1 HIS A 272      12.732 -16.369  90.334  1.00 98.69           H  
ATOM   3927  HE2 HIS A 272      10.436 -15.425  90.788  1.00 98.69           H  
ATOM   3928  N   ASP A 273      15.522 -14.022  87.290  1.00 97.47           N  
ATOM   3929  CA  ASP A 273      16.357 -15.088  86.721  1.00 97.47           C  
ATOM   3930  C   ASP A 273      16.515 -16.272  87.699  1.00 97.47           C  
ATOM   3931  O   ASP A 273      17.429 -17.080  87.537  1.00 97.47           O  
ATOM   3932  CB  ASP A 273      17.712 -14.573  86.161  1.00 97.47           C  
ATOM   3933  CG  ASP A 273      18.615 -13.705  87.063  1.00 97.47           C  
ATOM   3934  OD1 ASP A 273      18.359 -13.599  88.283  1.00 97.47           O1-
ATOM   3935  OD2 ASP A 273      19.618 -13.207  86.504  1.00 97.47           O  
ATOM   3936  H   ASP A 273      15.663 -13.833  88.273  1.00 97.47           H  
ATOM   3937  HA  ASP A 273      15.816 -15.518  85.877  1.00 97.47           H  
ATOM   3938  HB3 ASP A 273      17.488 -13.982  85.274  1.00 97.47           H  
ATOM   3939  HB2 ASP A 273      18.306 -15.414  85.808  1.00 97.47           H  
ATOM   3940  N   GLY A 274      15.613 -16.351  88.688  1.00 94.74           N  
ATOM   3941  CA  GLY A 274      15.672 -17.255  89.833  1.00 94.74           C  
ATOM   3942  C   GLY A 274      15.538 -16.414  91.112  1.00 94.74           C  
ATOM   3943  O   GLY A 274      14.859 -16.845  92.043  1.00 94.74           O  
ATOM   3944  H   GLY A 274      14.863 -15.671  88.707  1.00 94.74           H  
ATOM   3945  HA3 GLY A 274      16.606 -17.818  89.872  1.00 94.74           H  
ATOM   3946  HA2 GLY A 274      14.853 -17.972  89.766  1.00 94.74           H  
ATOM   3947  N   ASP A 275      16.118 -15.200  91.120  1.00 96.58           N  
ATOM   3948  CA  ASP A 275      15.953 -14.162  92.142  1.00 96.58           C  
ATOM   3949  C   ASP A 275      15.412 -12.897  91.460  1.00 96.58           C  
ATOM   3950  O   ASP A 275      15.825 -12.590  90.341  1.00 96.58           O  
ATOM   3951  CB  ASP A 275      17.285 -13.816  92.860  1.00 96.58           C  
ATOM   3952  CG  ASP A 275      17.974 -14.968  93.615  1.00 96.58           C  
ATOM   3953  OD1 ASP A 275      17.258 -15.851  94.138  1.00 96.58           O1-
ATOM   3954  OD2 ASP A 275      19.205 -14.853  93.804  1.00 96.58           O  
ATOM   3955  H   ASP A 275      16.662 -14.918  90.317  1.00 96.58           H  
ATOM   3956  HA  ASP A 275      15.218 -14.478  92.884  1.00 96.58           H  
ATOM   3957  HB3 ASP A 275      17.120 -13.009  93.576  1.00 96.58           H  
ATOM   3958  HB2 ASP A 275      17.994 -13.438  92.121  1.00 96.58           H  
ATOM   3959  N   ILE A 276      14.521 -12.173  92.160  1.00 98.03           N  
ATOM   3960  CA  ILE A 276      13.958 -10.904  91.692  1.00 98.03           C  
ATOM   3961  C   ILE A 276      14.850  -9.728  92.132  1.00 98.03           C  
ATOM   3962  O   ILE A 276      15.297  -9.696  93.279  1.00 98.03           O  
ATOM   3963  CB  ILE A 276      12.511 -10.662  92.230  1.00 98.03           C  
ATOM   3964  CG1 ILE A 276      11.543 -11.739  91.697  1.00 98.03           C  
ATOM   3965  CG2 ILE A 276      11.938  -9.262  91.897  1.00 98.03           C  
ATOM   3966  CD1 ILE A 276      10.180 -11.781  92.406  1.00 98.03           C  
ATOM   3967  H   ILE A 276      14.247 -12.471  93.084  1.00 98.03           H  
ATOM   3968  HA  ILE A 276      13.909 -10.929  90.604  1.00 98.03           H  
ATOM   3969  HB  ILE A 276      12.539 -10.756  93.316  1.00 98.03           H  
ATOM   3970 HG13 ILE A 276      11.993 -12.728  91.778  1.00 98.03           H  
ATOM   3971 HG12 ILE A 276      11.386 -11.562  90.633  1.00 98.03           H  
ATOM   3972 HG21 ILE A 276      10.891  -9.178  92.181  1.00 98.03           H  
ATOM   3973 HG22 ILE A 276      12.461  -8.466  92.425  1.00 98.03           H  
ATOM   3974 HG23 ILE A 276      11.998  -9.054  90.828  1.00 98.03           H  
ATOM   3975 HD11 ILE A 276       9.706 -12.754  92.276  1.00 98.03           H  
ATOM   3976 HD12 ILE A 276      10.278 -11.602  93.477  1.00 98.03           H  
ATOM   3977 HD13 ILE A 276       9.502 -11.030  92.002  1.00 98.03           H  
ATOM   3978  N   GLU A 277      15.027  -8.760  91.220  1.00 98.29           N  
ATOM   3979  CA  GLU A 277      15.625  -7.456  91.493  1.00 98.29           C  
ATOM   3980  C   GLU A 277      14.744  -6.377  90.844  1.00 98.29           C  
ATOM   3981  O   GLU A 277      14.219  -6.600  89.755  1.00 98.29           O  
ATOM   3982  CB  GLU A 277      17.081  -7.442  90.982  1.00 98.29           C  
ATOM   3983  CG  GLU A 277      17.846  -6.129  91.270  1.00 98.29           C  
ATOM   3984  CD  GLU A 277      19.297  -6.079  90.761  1.00 98.29           C  
ATOM   3985  OE1 GLU A 277      19.970  -5.086  91.113  1.00 98.29           O1-
ATOM   3986  OE2 GLU A 277      19.721  -7.002  90.029  1.00 98.29           O  
ATOM   3987  H   GLU A 277      14.624  -8.870  90.298  1.00 98.29           H  
ATOM   3988  HA  GLU A 277      15.633  -7.273  92.570  1.00 98.29           H  
ATOM   3989  HB3 GLU A 277      17.083  -7.638  89.911  1.00 98.29           H  
ATOM   3990  HB2 GLU A 277      17.620  -8.275  91.437  1.00 98.29           H  
ATOM   3991  HG3 GLU A 277      17.852  -5.952  92.347  1.00 98.29           H  
ATOM   3992  HG2 GLU A 277      17.319  -5.285  90.827  1.00 98.29           H  
ATOM   3993  N   VAL A 278      14.598  -5.236  91.533  1.00 97.44           N  
ATOM   3994  CA  VAL A 278      13.787  -4.090  91.114  1.00 97.44           C  
ATOM   3995  C   VAL A 278      14.635  -2.811  91.268  1.00 97.44           C  
ATOM   3996  O   VAL A 278      15.532  -2.778  92.113  1.00 97.44           O  
ATOM   3997  CB  VAL A 278      12.508  -3.961  92.001  1.00 97.44           C  
ATOM   3998  CG1 VAL A 278      11.582  -2.785  91.629  1.00 97.44           C  
ATOM   3999  CG2 VAL A 278      11.670  -5.253  92.010  1.00 97.44           C  
ATOM   4000  H   VAL A 278      15.088  -5.120  92.408  1.00 97.44           H  
ATOM   4001  HA  VAL A 278      13.497  -4.181  90.068  1.00 97.44           H  
ATOM   4002  HB  VAL A 278      12.827  -3.794  93.032  1.00 97.44           H  
ATOM   4003 HG11 VAL A 278      10.679  -2.798  92.239  1.00 97.44           H  
ATOM   4004 HG12 VAL A 278      12.050  -1.818  91.798  1.00 97.44           H  
ATOM   4005 HG13 VAL A 278      11.272  -2.837  90.585  1.00 97.44           H  
ATOM   4006 HG21 VAL A 278      10.766  -5.128  92.604  1.00 97.44           H  
ATOM   4007 HG22 VAL A 278      11.366  -5.542  91.005  1.00 97.44           H  
ATOM   4008 HG23 VAL A 278      12.217  -6.088  92.446  1.00 97.44           H  
ATOM   4009  N   PHE A 279      14.328  -1.778  90.459  1.00 92.95           N  
ATOM   4010  CA  PHE A 279      14.957  -0.450  90.486  1.00 92.95           C  
ATOM   4011  C   PHE A 279      14.874   0.185  91.892  1.00 92.95           C  
ATOM   4012  O   PHE A 279      13.801   0.201  92.495  1.00 92.95           O  
ATOM   4013  CB  PHE A 279      14.309   0.434  89.388  1.00 92.95           C  
ATOM   4014  CG  PHE A 279      13.023   1.174  89.739  1.00 92.95           C  
ATOM   4015  CD1 PHE A 279      11.790   0.491  89.789  1.00 92.95           C  
ATOM   4016  CD2 PHE A 279      13.073   2.521  90.160  1.00 92.95           C  
ATOM   4017  CE1 PHE A 279      10.640   1.157  90.190  1.00 92.95           C  
ATOM   4018  CE2 PHE A 279      11.912   3.168  90.562  1.00 92.95           C  
ATOM   4019  CZ  PHE A 279      10.699   2.492  90.568  1.00 92.95           C  
ATOM   4020  H   PHE A 279      13.590  -1.898  89.778  1.00 92.95           H  
ATOM   4021  HA  PHE A 279      16.006  -0.603  90.225  1.00 92.95           H  
ATOM   4022  HB3 PHE A 279      14.119  -0.173  88.502  1.00 92.95           H  
ATOM   4023  HB2 PHE A 279      15.039   1.176  89.063  1.00 92.95           H  
ATOM   4024  HD1 PHE A 279      11.731  -0.551  89.521  1.00 92.95           H  
ATOM   4025  HD2 PHE A 279      14.012   3.055  90.171  1.00 92.95           H  
ATOM   4026  HE1 PHE A 279       9.696   0.633  90.212  1.00 92.95           H  
ATOM   4027  HE2 PHE A 279      11.953   4.203  90.865  1.00 92.95           H  
ATOM   4028  HZ  PHE A 279       9.799   3.002  90.880  1.00 92.95           H  
ATOM   4029  N   ASN A 280      16.022   0.663  92.395  1.00 85.45           N  
ATOM   4030  CA  ASN A 280      16.163   1.194  93.758  1.00 85.45           C  
ATOM   4031  C   ASN A 280      15.677   2.650  93.913  1.00 85.45           C  
ATOM   4032  O   ASN A 280      15.987   3.408  92.818  1.00 85.45           O1-
ATOM   4033  CB  ASN A 280      17.623   1.043  94.241  1.00 85.45           C  
ATOM   4034  CG  ASN A 280      18.093  -0.415  94.272  1.00 85.45           C  
ATOM   4035  ND2 ASN A 280      17.583  -1.207  95.218  1.00 85.45           N  
ATOM   4036  OD1 ASN A 280      18.905  -0.822  93.446  1.00 85.45           O  
ATOM   4037  OXT ASN A 280      15.112   3.045  94.911  1.00 85.45           O  
ATOM   4038  H   ASN A 280      16.874   0.575  91.859  1.00 85.45           H  
ATOM   4039  HA  ASN A 280      15.541   0.582  94.416  1.00 85.45           H  
ATOM   4040  HB3 ASN A 280      17.729   1.450  95.248  1.00 85.45           H  
ATOM   4041  HB2 ASN A 280      18.296   1.620  93.605  1.00 85.45           H  
ATOM   4042 HD22 ASN A 280      17.862  -2.176  95.260  1.00 85.45           H  
ATOM   4043 HD21 ASN A 280      16.915  -0.853  95.888  1.00 85.45           H  
TER    4044      ASN A 280
ATOM   4045  N   MET B   1      31.528  13.653  45.351  1.00 96.77           N1+
ATOM   4046  CA  MET B   1      30.033  13.634  45.163  1.00 96.77           C  
ATOM   4047  C   MET B   1      29.698  12.280  44.504  1.00 96.77           C  
ATOM   4048  O   MET B   1      30.282  11.932  43.473  1.00 96.77           O  
ATOM   4049  CB  MET B   1      29.527  14.773  44.252  1.00 96.77           C  
ATOM   4050  CG  MET B   1      29.791  16.193  44.757  1.00 96.77           C  
ATOM   4051  SD  MET B   1      29.163  17.467  43.639  1.00 96.77           S  
ATOM   4052  CE  MET B   1      30.086  17.098  42.124  1.00 96.77           C  
ATOM   4053  H1  MET B   1      31.794  14.536  45.764  1.00 96.77           H  
ATOM   4054  H2  MET B   1      31.796  12.897  45.965  1.00 96.77           H  
ATOM   4055  H3  MET B   1      31.971  13.550  44.449  1.00 96.77           H  
ATOM   4056  HA  MET B   1      29.634  13.717  46.173  1.00 96.77           H  
ATOM   4057  HB3 MET B   1      28.451  14.674  44.105  1.00 96.77           H  
ATOM   4058  HB2 MET B   1      29.961  14.665  43.257  1.00 96.77           H  
ATOM   4059  HG3 MET B   1      30.859  16.363  44.894  1.00 96.77           H  
ATOM   4060  HG2 MET B   1      29.320  16.333  45.730  1.00 96.77           H  
ATOM   4061  HE1 MET B   1      30.086  17.961  41.461  1.00 96.77           H  
ATOM   4062  HE2 MET B   1      31.122  16.848  42.352  1.00 96.77           H  
ATOM   4063  HE3 MET B   1      29.630  16.263  41.592  1.00 96.77           H  
ATOM   4064  N   LYS B   2      28.713  11.574  45.082  1.00 98.66           N  
ATOM   4065  CA  LYS B   2      28.165  10.325  44.551  1.00 98.66           C  
ATOM   4066  C   LYS B   2      26.662  10.263  44.857  1.00 98.66           C  
ATOM   4067  O   LYS B   2      26.226  10.795  45.875  1.00 98.66           O  
ATOM   4068  CB  LYS B   2      28.919   9.102  45.137  1.00 98.66           C  
ATOM   4069  CG  LYS B   2      30.430   9.101  44.829  1.00 98.66           C  
ATOM   4070  CD  LYS B   2      31.098   7.725  44.833  1.00 98.66           C  
ATOM   4071  CE  LYS B   2      32.582   7.807  44.428  1.00 98.66           C  
ATOM   4072  NZ  LYS B   2      33.086   6.519  43.920  1.00 98.66           N1+
ATOM   4073  H   LYS B   2      28.248  11.937  45.905  1.00 98.66           H  
ATOM   4074  HA  LYS B   2      28.272  10.319  43.465  1.00 98.66           H  
ATOM   4075  HB3 LYS B   2      28.473   8.201  44.716  1.00 98.66           H  
ATOM   4076  HB2 LYS B   2      28.771   9.034  46.215  1.00 98.66           H  
ATOM   4077  HG3 LYS B   2      30.947   9.758  45.530  1.00 98.66           H  
ATOM   4078  HG2 LYS B   2      30.584   9.523  43.840  1.00 98.66           H  
ATOM   4079  HD3 LYS B   2      30.572   7.085  44.131  1.00 98.66           H  
ATOM   4080  HD2 LYS B   2      30.991   7.264  45.815  1.00 98.66           H  
ATOM   4081  HE3 LYS B   2      33.189   8.139  45.271  1.00 98.66           H  
ATOM   4082  HE2 LYS B   2      32.720   8.537  43.631  1.00 98.66           H  
ATOM   4083  HZ1 LYS B   2      32.539   6.236  43.115  1.00 98.66           H  
ATOM   4084  HZ2 LYS B   2      34.054   6.614  43.649  1.00 98.66           H  
ATOM   4085  HZ3 LYS B   2      33.005   5.822  44.649  1.00 98.66           H  
ATOM   4086  N   ILE B   3      25.897   9.596  43.982  1.00 98.95           N  
ATOM   4087  CA  ILE B   3      24.459   9.373  44.137  1.00 98.95           C  
ATOM   4088  C   ILE B   3      24.085   8.011  43.517  1.00 98.95           C  
ATOM   4089  O   ILE B   3      24.701   7.594  42.536  1.00 98.95           O  
ATOM   4090  CB  ILE B   3      23.620  10.528  43.502  1.00 98.95           C  
ATOM   4091  CG1 ILE B   3      22.125  10.481  43.893  1.00 98.95           C  
ATOM   4092  CG2 ILE B   3      23.768  10.630  41.973  1.00 98.95           C  
ATOM   4093  CD1 ILE B   3      21.337  11.729  43.469  1.00 98.95           C  
ATOM   4094  H   ILE B   3      26.313   9.198  43.149  1.00 98.95           H  
ATOM   4095  HA  ILE B   3      24.229   9.327  45.200  1.00 98.95           H  
ATOM   4096  HB  ILE B   3      24.018  11.454  43.917  1.00 98.95           H  
ATOM   4097 HG13 ILE B   3      22.034  10.365  44.973  1.00 98.95           H  
ATOM   4098 HG12 ILE B   3      21.645   9.606  43.453  1.00 98.95           H  
ATOM   4099 HG21 ILE B   3      23.298  11.531  41.579  1.00 98.95           H  
ATOM   4100 HG22 ILE B   3      24.815  10.666  41.691  1.00 98.95           H  
ATOM   4101 HG23 ILE B   3      23.320   9.777  41.470  1.00 98.95           H  
ATOM   4102 HD11 ILE B   3      20.475  11.890  44.115  1.00 98.95           H  
ATOM   4103 HD12 ILE B   3      21.952  12.628  43.513  1.00 98.95           H  
ATOM   4104 HD13 ILE B   3      20.966  11.626  42.449  1.00 98.95           H  
ATOM   4105  N   ILE B   4      23.081   7.350  44.109  1.00 98.98           N  
ATOM   4106  CA  ILE B   4      22.484   6.108  43.623  1.00 98.98           C  
ATOM   4107  C   ILE B   4      20.982   6.116  43.948  1.00 98.98           C  
ATOM   4108  O   ILE B   4      20.587   6.639  44.988  1.00 98.98           O  
ATOM   4109  CB  ILE B   4      23.166   4.834  44.219  1.00 98.98           C  
ATOM   4110  CG1 ILE B   4      22.656   3.526  43.561  1.00 98.98           C  
ATOM   4111  CG2 ILE B   4      23.063   4.739  45.756  1.00 98.98           C  
ATOM   4112  CD1 ILE B   4      23.574   2.311  43.744  1.00 98.98           C  
ATOM   4113  H   ILE B   4      22.639   7.749  44.929  1.00 98.98           H  
ATOM   4114  HA  ILE B   4      22.578   6.087  42.540  1.00 98.98           H  
ATOM   4115  HB  ILE B   4      24.226   4.918  43.978  1.00 98.98           H  
ATOM   4116 HG13 ILE B   4      22.536   3.682  42.491  1.00 98.98           H  
ATOM   4117 HG12 ILE B   4      21.662   3.277  43.929  1.00 98.98           H  
ATOM   4118 HG21 ILE B   4      23.716   3.964  46.157  1.00 98.98           H  
ATOM   4119 HG22 ILE B   4      23.349   5.675  46.224  1.00 98.98           H  
ATOM   4120 HG23 ILE B   4      22.050   4.519  46.088  1.00 98.98           H  
ATOM   4121 HD11 ILE B   4      23.120   1.423  43.302  1.00 98.98           H  
ATOM   4122 HD12 ILE B   4      24.529   2.466  43.248  1.00 98.98           H  
ATOM   4123 HD13 ILE B   4      23.767   2.092  44.794  1.00 98.98           H  
ATOM   4124  N   ILE B   5      20.184   5.537  43.041  1.00 98.95           N  
ATOM   4125  CA  ILE B   5      18.732   5.406  43.141  1.00 98.95           C  
ATOM   4126  C   ILE B   5      18.284   3.977  42.799  1.00 98.95           C  
ATOM   4127  O   ILE B   5      19.012   3.257  42.115  1.00 98.95           O  
ATOM   4128  CB  ILE B   5      18.001   6.381  42.170  1.00 98.95           C  
ATOM   4129  CG1 ILE B   5      18.385   6.246  40.675  1.00 98.95           C  
ATOM   4130  CG2 ILE B   5      18.162   7.830  42.636  1.00 98.95           C  
ATOM   4131  CD1 ILE B   5      17.498   7.075  39.735  1.00 98.95           C  
ATOM   4132  H   ILE B   5      20.595   5.139  42.205  1.00 98.95           H  
ATOM   4133  HA  ILE B   5      18.418   5.601  44.165  1.00 98.95           H  
ATOM   4134  HB  ILE B   5      16.932   6.168  42.239  1.00 98.95           H  
ATOM   4135 HG13 ILE B   5      18.348   5.207  40.349  1.00 98.95           H  
ATOM   4136 HG12 ILE B   5      19.418   6.567  40.539  1.00 98.95           H  
ATOM   4137 HG21 ILE B   5      17.567   8.490  42.013  1.00 98.95           H  
ATOM   4138 HG22 ILE B   5      17.813   7.942  43.658  1.00 98.95           H  
ATOM   4139 HG23 ILE B   5      19.198   8.166  42.586  1.00 98.95           H  
ATOM   4140 HD11 ILE B   5      17.532   6.669  38.726  1.00 98.95           H  
ATOM   4141 HD12 ILE B   5      16.457   7.079  40.056  1.00 98.95           H  
ATOM   4142 HD13 ILE B   5      17.837   8.109  39.680  1.00 98.95           H  
ATOM   4143  N   HIS B   6      17.066   3.628  43.242  1.00 98.45           N  
ATOM   4144  CA  HIS B   6      16.314   2.477  42.747  1.00 98.45           C  
ATOM   4145  C   HIS B   6      14.872   2.892  42.425  1.00 98.45           C  
ATOM   4146  O   HIS B   6      14.369   3.872  42.977  1.00 98.45           O  
ATOM   4147  CB  HIS B   6      16.421   1.252  43.693  1.00 98.45           C  
ATOM   4148  CG  HIS B   6      15.917   1.398  45.111  1.00 98.45           C  
ATOM   4149  CD2 HIS B   6      16.591   1.156  46.290  1.00 98.45           C  
ATOM   4150  ND1 HIS B   6      14.605   1.765  45.422  1.00 98.45           N  
ATOM   4151  CE1 HIS B   6      14.557   1.783  46.746  1.00 98.45           C  
ATOM   4152  NE2 HIS B   6      15.709   1.440  47.313  1.00 98.45           N  
ATOM   4153  H   HIS B   6      16.536   4.281  43.805  1.00 98.45           H  
ATOM   4154  HA  HIS B   6      16.740   2.181  41.793  1.00 98.45           H  
ATOM   4155  HB3 HIS B   6      17.464   0.934  43.739  1.00 98.45           H  
ATOM   4156  HB2 HIS B   6      15.886   0.409  43.255  1.00 98.45           H  
ATOM   4157  HD2 HIS B   6      17.594   0.817  46.481  1.00 98.45           H  
ATOM   4158  HE1 HIS B   6      13.674   2.043  47.309  1.00 98.45           H  
ATOM   4159  HE2 HIS B   6      15.894   1.392  48.306  1.00 98.45           H  
ATOM   4160  N   GLY B   7      14.248   2.124  41.521  1.00 95.13           N  
ATOM   4161  CA  GLY B   7      12.856   2.284  41.102  1.00 95.13           C  
ATOM   4162  C   GLY B   7      12.013   1.069  41.523  1.00 95.13           C  
ATOM   4163  O   GLY B   7      10.883   0.934  41.054  1.00 95.13           O  
ATOM   4164  H   GLY B   7      14.755   1.348  41.115  1.00 95.13           H  
ATOM   4165  HA3 GLY B   7      12.829   2.379  40.018  1.00 95.13           H  
ATOM   4166  HA2 GLY B   7      12.407   3.192  41.505  1.00 95.13           H  
ATOM   4167  N   GLY B   8      12.558   0.178  42.368  1.00 91.76           N  
ATOM   4168  CA  GLY B   8      11.896  -1.033  42.837  1.00 91.76           C  
ATOM   4169  C   GLY B   8      12.386  -2.251  42.050  1.00 91.76           C  
ATOM   4170  O   GLY B   8      13.520  -2.277  41.571  1.00 91.76           O  
ATOM   4171  H   GLY B   8      13.489   0.347  42.722  1.00 91.76           H  
ATOM   4172  HA3 GLY B   8      10.809  -0.950  42.809  1.00 91.76           H  
ATOM   4173  HA2 GLY B   8      12.184  -1.165  43.871  1.00 91.76           H  
ATOM   4174  N   PHE B   9      11.527  -3.278  41.967  1.00 86.50           N  
ATOM   4175  CA  PHE B   9      11.783  -4.534  41.260  1.00 86.50           C  
ATOM   4176  C   PHE B   9      11.079  -4.607  39.898  1.00 86.50           C  
ATOM   4177  O   PHE B   9      10.157  -3.838  39.621  1.00 86.50           O  
ATOM   4178  CB  PHE B   9      11.415  -5.724  42.172  1.00 86.50           C  
ATOM   4179  CG  PHE B   9      12.517  -6.077  43.151  1.00 86.50           C  
ATOM   4180  CD1 PHE B   9      13.625  -6.820  42.697  1.00 86.50           C  
ATOM   4181  CD2 PHE B   9      12.552  -5.517  44.446  1.00 86.50           C  
ATOM   4182  CE1 PHE B   9      14.710  -7.028  43.532  1.00 86.50           C  
ATOM   4183  CE2 PHE B   9      13.628  -5.785  45.283  1.00 86.50           C  
ATOM   4184  CZ  PHE B   9      14.701  -6.538  44.827  1.00 86.50           C  
ATOM   4185  H   PHE B   9      10.616  -3.195  42.394  1.00 86.50           H  
ATOM   4186  HA  PHE B   9      12.846  -4.614  41.031  1.00 86.50           H  
ATOM   4187  HB3 PHE B   9      11.216  -6.619  41.579  1.00 86.50           H  
ATOM   4188  HB2 PHE B   9      10.494  -5.522  42.721  1.00 86.50           H  
ATOM   4189  HD1 PHE B   9      13.642  -7.210  41.691  1.00 86.50           H  
ATOM   4190  HD2 PHE B   9      11.741  -4.895  44.796  1.00 86.50           H  
ATOM   4191  HE1 PHE B   9      15.576  -7.554  43.165  1.00 86.50           H  
ATOM   4192  HE2 PHE B   9      13.640  -5.391  46.286  1.00 86.50           H  
ATOM   4193  HZ  PHE B   9      15.546  -6.732  45.468  1.00 86.50           H  
ATOM   4194  N   PHE B  10      11.557  -5.550  39.075  1.00 75.52           N  
ATOM   4195  CA  PHE B  10      11.099  -5.820  37.719  1.00 75.52           C  
ATOM   4196  C   PHE B  10      11.162  -7.331  37.453  1.00 75.52           C  
ATOM   4197  O   PHE B  10      12.196  -7.950  37.713  1.00 75.52           O  
ATOM   4198  CB  PHE B  10      11.943  -4.980  36.732  1.00 75.52           C  
ATOM   4199  CG  PHE B  10      11.789  -5.296  35.255  1.00 75.52           C  
ATOM   4200  CD1 PHE B  10      12.587  -6.299  34.662  1.00 75.52           C  
ATOM   4201  CD2 PHE B  10      10.751  -4.707  34.501  1.00 75.52           C  
ATOM   4202  CE1 PHE B  10      12.373  -6.665  33.342  1.00 75.52           C  
ATOM   4203  CE2 PHE B  10      10.567  -5.076  33.176  1.00 75.52           C  
ATOM   4204  CZ  PHE B  10      11.370  -6.055  32.605  1.00 75.52           C  
ATOM   4205  H   PHE B  10      12.338  -6.118  39.378  1.00 75.52           H  
ATOM   4206  HA  PHE B  10      10.056  -5.513  37.622  1.00 75.52           H  
ATOM   4207  HB3 PHE B  10      13.001  -5.080  36.982  1.00 75.52           H  
ATOM   4208  HB2 PHE B  10      11.701  -3.926  36.872  1.00 75.52           H  
ATOM   4209  HD1 PHE B  10      13.358  -6.794  35.235  1.00 75.52           H  
ATOM   4210  HD2 PHE B  10      10.105  -3.966  34.947  1.00 75.52           H  
ATOM   4211  HE1 PHE B  10      12.984  -7.432  32.891  1.00 75.52           H  
ATOM   4212  HE2 PHE B  10       9.788  -4.611  32.590  1.00 75.52           H  
ATOM   4213  HZ  PHE B  10      11.220  -6.346  31.577  1.00 75.52           H  
ATOM   4214  N   SER B  11      10.063  -7.880  36.912  1.00 63.96           N  
ATOM   4215  CA  SER B  11       9.955  -9.272  36.486  1.00 63.96           C  
ATOM   4216  C   SER B  11      10.307  -9.400  34.996  1.00 63.96           C  
ATOM   4217  O   SER B  11       9.745  -8.672  34.175  1.00 63.96           O  
ATOM   4218  CB  SER B  11       8.531  -9.781  36.807  1.00 63.96           C  
ATOM   4219  OG  SER B  11       7.522  -9.142  36.044  1.00 63.96           O  
ATOM   4220  H   SER B  11       9.254  -7.305  36.723  1.00 63.96           H  
ATOM   4221  HA  SER B  11      10.653  -9.881  37.064  1.00 63.96           H  
ATOM   4222  HB3 SER B  11       8.309  -9.645  37.866  1.00 63.96           H  
ATOM   4223  HB2 SER B  11       8.470 -10.853  36.616  1.00 63.96           H  
ATOM   4224  HG  SER B  11       7.629  -9.396  35.124  1.00 63.96           H  
ATOM   4225  N   GLU B  12      11.202 -10.347  34.668  1.00 53.98           N  
ATOM   4226  CA  GLU B  12      11.488 -10.719  33.285  1.00 53.98           C  
ATOM   4227  C   GLU B  12      10.379 -11.611  32.710  1.00 53.98           C  
ATOM   4228  O   GLU B  12      10.242 -12.768  33.105  1.00 53.98           O  
ATOM   4229  CB  GLU B  12      12.873 -11.384  33.146  1.00 53.98           C  
ATOM   4230  CG  GLU B  12      14.025 -10.356  33.104  1.00 53.98           C  
ATOM   4231  CD  GLU B  12      15.402 -10.923  32.716  1.00 53.98           C  
ATOM   4232  OE1 GLU B  12      16.290 -10.079  32.460  1.00 53.98           O  
ATOM   4233  OE2 GLU B  12      15.566 -12.164  32.682  1.00 53.98           O1-
ATOM   4234  H   GLU B  12      11.638 -10.909  35.384  1.00 53.98           H  
ATOM   4235  HA  GLU B  12      11.515  -9.806  32.685  1.00 53.98           H  
ATOM   4236  HB3 GLU B  12      12.897 -11.993  32.240  1.00 53.98           H  
ATOM   4237  HB2 GLU B  12      13.035 -12.074  33.976  1.00 53.98           H  
ATOM   4238  HG3 GLU B  12      14.108  -9.856  34.069  1.00 53.98           H  
ATOM   4239  HG2 GLU B  12      13.781  -9.581  32.377  1.00 53.98           H  
ATOM   4240  N   SER B  13       9.651 -11.036  31.747  1.00 51.41           N  
ATOM   4241  CA  SER B  13       8.804 -11.734  30.791  1.00 51.41           C  
ATOM   4242  C   SER B  13       9.071 -11.115  29.409  1.00 51.41           C  
ATOM   4243  O   SER B  13       9.521  -9.969  29.325  1.00 51.41           O  
ATOM   4244  CB  SER B  13       7.328 -11.701  31.248  1.00 51.41           C  
ATOM   4245  OG  SER B  13       6.729 -10.426  31.130  1.00 51.41           O  
ATOM   4246  H   SER B  13       9.839 -10.073  31.508  1.00 51.41           H  
ATOM   4247  HA  SER B  13       9.120 -12.778  30.742  1.00 51.41           H  
ATOM   4248  HB3 SER B  13       7.240 -12.040  32.281  1.00 51.41           H  
ATOM   4249  HB2 SER B  13       6.744 -12.396  30.645  1.00 51.41           H  
ATOM   4250  HG  SER B  13       7.067  -9.864  31.831  1.00 51.41           H  
ATOM   4251  N   LEU B  14       8.829 -11.904  28.351  1.00 47.72           N  
ATOM   4252  CA  LEU B  14       9.182 -11.582  26.961  1.00 47.72           C  
ATOM   4253  C   LEU B  14       8.516 -10.308  26.404  1.00 47.72           C  
ATOM   4254  O   LEU B  14       9.119  -9.638  25.566  1.00 47.72           O  
ATOM   4255  CB  LEU B  14       8.859 -12.802  26.070  1.00 47.72           C  
ATOM   4256  CG  LEU B  14       9.743 -14.043  26.340  1.00 47.72           C  
ATOM   4257  CD1 LEU B  14       9.166 -15.302  25.656  1.00 47.72           C  
ATOM   4258  CD2 LEU B  14      11.222 -13.794  25.967  1.00 47.72           C  
ATOM   4259  H   LEU B  14       8.453 -12.828  28.503  1.00 47.72           H  
ATOM   4260  HA  LEU B  14      10.257 -11.400  26.939  1.00 47.72           H  
ATOM   4261  HB3 LEU B  14       8.953 -12.533  25.016  1.00 47.72           H  
ATOM   4262  HB2 LEU B  14       7.809 -13.064  26.213  1.00 47.72           H  
ATOM   4263  HG  LEU B  14       9.714 -14.247  27.411  1.00 47.72           H  
ATOM   4264 HD11 LEU B  14       9.838 -15.727  24.910  1.00 47.72           H  
ATOM   4265 HD12 LEU B  14       8.967 -16.083  26.390  1.00 47.72           H  
ATOM   4266 HD13 LEU B  14       8.225 -15.095  25.146  1.00 47.72           H  
ATOM   4267 HD21 LEU B  14      11.837 -13.724  26.865  1.00 47.72           H  
ATOM   4268 HD22 LEU B  14      11.647 -14.587  25.353  1.00 47.72           H  
ATOM   4269 HD23 LEU B  14      11.354 -12.864  25.413  1.00 47.72           H  
ATOM   4270  N   THR B  15       7.312  -9.981  26.900  1.00 52.15           N  
ATOM   4271  CA  THR B  15       6.540  -8.790  26.536  1.00 52.15           C  
ATOM   4272  C   THR B  15       6.999  -7.505  27.269  1.00 52.15           C  
ATOM   4273  O   THR B  15       6.552  -6.421  26.896  1.00 52.15           O  
ATOM   4274  CB  THR B  15       5.038  -9.016  26.868  1.00 52.15           C  
ATOM   4275  CG2 THR B  15       4.443 -10.265  26.197  1.00 52.15           C  
ATOM   4276  OG1 THR B  15       4.799  -9.098  28.264  1.00 52.15           O  
ATOM   4277  H   THR B  15       6.890 -10.572  27.602  1.00 52.15           H  
ATOM   4278  HA  THR B  15       6.639  -8.616  25.463  1.00 52.15           H  
ATOM   4279  HB  THR B  15       4.472  -8.157  26.504  1.00 52.15           H  
ATOM   4280 HG21 THR B  15       3.370 -10.333  26.379  1.00 52.15           H  
ATOM   4281 HG22 THR B  15       4.592 -10.235  25.117  1.00 52.15           H  
ATOM   4282 HG23 THR B  15       4.897 -11.183  26.572  1.00 52.15           H  
ATOM   4283  HG1 THR B  15       4.995  -8.245  28.661  1.00 52.15           H  
ATOM   4284  N   ASN B  16       7.850  -7.643  28.300  1.00 68.91           N  
ATOM   4285  CA  ASN B  16       8.212  -6.582  29.244  1.00 68.91           C  
ATOM   4286  C   ASN B  16       9.528  -5.857  28.898  1.00 68.91           C  
ATOM   4287  O   ASN B  16       9.958  -5.022  29.692  1.00 68.91           O  
ATOM   4288  CB  ASN B  16       8.276  -7.196  30.672  1.00 68.91           C  
ATOM   4289  CG  ASN B  16       7.488  -6.454  31.759  1.00 68.91           C  
ATOM   4290  ND2 ASN B  16       7.733  -6.806  33.021  1.00 68.91           N  
ATOM   4291  OD1 ASN B  16       6.655  -5.594  31.484  1.00 68.91           O  
ATOM   4292  H   ASN B  16       8.203  -8.565  28.524  1.00 68.91           H  
ATOM   4293  HA  ASN B  16       7.470  -5.784  29.200  1.00 68.91           H  
ATOM   4294  HB3 ASN B  16       9.299  -7.398  30.990  1.00 68.91           H  
ATOM   4295  HB2 ASN B  16       7.805  -8.176  30.647  1.00 68.91           H  
ATOM   4296 HD22 ASN B  16       7.227  -6.361  33.772  1.00 68.91           H  
ATOM   4297 HD21 ASN B  16       8.438  -7.499  33.243  1.00 68.91           H  
ATOM   4298  N   GLN B  17      10.148  -6.155  27.741  1.00 78.94           N  
ATOM   4299  CA  GLN B  17      11.400  -5.528  27.299  1.00 78.94           C  
ATOM   4300  C   GLN B  17      11.268  -4.023  26.973  1.00 78.94           C  
ATOM   4301  O   GLN B  17      12.231  -3.287  27.180  1.00 78.94           O  
ATOM   4302  CB  GLN B  17      12.011  -6.354  26.147  1.00 78.94           C  
ATOM   4303  CG  GLN B  17      13.380  -5.838  25.647  1.00 78.94           C  
ATOM   4304  CD  GLN B  17      14.110  -6.823  24.729  1.00 78.94           C  
ATOM   4305  NE2 GLN B  17      15.407  -6.592  24.516  1.00 78.94           N  
ATOM   4306  OE1 GLN B  17      13.524  -7.768  24.206  1.00 78.94           O  
ATOM   4307  H   GLN B  17       9.749  -6.850  27.125  1.00 78.94           H  
ATOM   4308  HA  GLN B  17      12.095  -5.599  28.139  1.00 78.94           H  
ATOM   4309  HB3 GLN B  17      11.310  -6.405  25.313  1.00 78.94           H  
ATOM   4310  HB2 GLN B  17      12.132  -7.379  26.502  1.00 78.94           H  
ATOM   4311  HG3 GLN B  17      14.023  -5.631  26.503  1.00 78.94           H  
ATOM   4312  HG2 GLN B  17      13.259  -4.897  25.108  1.00 78.94           H  
ATOM   4313 HE22 GLN B  17      15.935  -7.206  23.912  1.00 78.94           H  
ATOM   4314 HE21 GLN B  17      15.867  -5.804  24.947  1.00 78.94           H  
ATOM   4315  N   GLU B  18      10.075  -3.580  26.537  1.00 84.62           N  
ATOM   4316  CA  GLU B  18       9.740  -2.164  26.351  1.00 84.62           C  
ATOM   4317  C   GLU B  18       9.634  -1.397  27.682  1.00 84.62           C  
ATOM   4318  O   GLU B  18      10.084  -0.255  27.749  1.00 84.62           O  
ATOM   4319  CB  GLU B  18       8.430  -2.027  25.553  1.00 84.62           C  
ATOM   4320  CG  GLU B  18       8.511  -2.601  24.121  1.00 84.62           C  
ATOM   4321  CD  GLU B  18       7.245  -2.415  23.265  1.00 84.62           C  
ATOM   4322  OE1 GLU B  18       7.331  -2.768  22.068  1.00 84.62           O  
ATOM   4323  OE2 GLU B  18       6.214  -1.937  23.792  1.00 84.62           O1-
ATOM   4324  H   GLU B  18       9.325  -4.238  26.381  1.00 84.62           H  
ATOM   4325  HA  GLU B  18      10.541  -1.700  25.770  1.00 84.62           H  
ATOM   4326  HB3 GLU B  18       8.150  -0.972  25.504  1.00 84.62           H  
ATOM   4327  HB2 GLU B  18       7.626  -2.527  26.097  1.00 84.62           H  
ATOM   4328  HG3 GLU B  18       8.730  -3.669  24.163  1.00 84.62           H  
ATOM   4329  HG2 GLU B  18       9.348  -2.137  23.597  1.00 84.62           H  
ATOM   4330  N   VAL B  19       9.077  -2.051  28.718  1.00 83.67           N  
ATOM   4331  CA  VAL B  19       8.978  -1.524  30.083  1.00 83.67           C  
ATOM   4332  C   VAL B  19      10.357  -1.442  30.769  1.00 83.67           C  
ATOM   4333  O   VAL B  19      10.587  -0.505  31.531  1.00 83.67           O  
ATOM   4334  CB  VAL B  19       8.014  -2.383  30.956  1.00 83.67           C  
ATOM   4335  CG1 VAL B  19       7.964  -1.998  32.452  1.00 83.67           C  
ATOM   4336  CG2 VAL B  19       6.588  -2.369  30.375  1.00 83.67           C  
ATOM   4337  H   VAL B  19       8.736  -2.992  28.582  1.00 83.67           H  
ATOM   4338  HA  VAL B  19       8.576  -0.510  30.022  1.00 83.67           H  
ATOM   4339  HB  VAL B  19       8.353  -3.417  30.918  1.00 83.67           H  
ATOM   4340 HG11 VAL B  19       7.201  -2.574  32.977  1.00 83.67           H  
ATOM   4341 HG12 VAL B  19       8.906  -2.197  32.963  1.00 83.67           H  
ATOM   4342 HG13 VAL B  19       7.728  -0.942  32.580  1.00 83.67           H  
ATOM   4343 HG21 VAL B  19       5.905  -2.960  30.986  1.00 83.67           H  
ATOM   4344 HG22 VAL B  19       6.192  -1.355  30.324  1.00 83.67           H  
ATOM   4345 HG23 VAL B  19       6.560  -2.790  29.369  1.00 83.67           H  
ATOM   4346  N   LYS B  20      11.256  -2.391  30.449  1.00 88.24           N  
ATOM   4347  CA  LYS B  20      12.649  -2.405  30.893  1.00 88.24           C  
ATOM   4348  C   LYS B  20      13.442  -1.211  30.338  1.00 88.24           C  
ATOM   4349  O   LYS B  20      14.108  -0.536  31.117  1.00 88.24           O  
ATOM   4350  CB  LYS B  20      13.295  -3.751  30.511  1.00 88.24           C  
ATOM   4351  CG  LYS B  20      14.698  -3.968  31.101  1.00 88.24           C  
ATOM   4352  CD  LYS B  20      15.205  -5.401  30.887  1.00 88.24           C  
ATOM   4353  CE  LYS B  20      16.624  -5.596  31.438  1.00 88.24           C  
ATOM   4354  NZ  LYS B  20      17.108  -6.977  31.258  1.00 88.24           N1+
ATOM   4355  H   LYS B  20      10.980  -3.139  29.828  1.00 88.24           H  
ATOM   4356  HA  LYS B  20      12.643  -2.329  31.982  1.00 88.24           H  
ATOM   4357  HB3 LYS B  20      13.340  -3.861  29.429  1.00 88.24           H  
ATOM   4358  HB2 LYS B  20      12.650  -4.553  30.859  1.00 88.24           H  
ATOM   4359  HG3 LYS B  20      14.677  -3.746  32.168  1.00 88.24           H  
ATOM   4360  HG2 LYS B  20      15.401  -3.264  30.653  1.00 88.24           H  
ATOM   4361  HD3 LYS B  20      15.182  -5.636  29.822  1.00 88.24           H  
ATOM   4362  HD2 LYS B  20      14.522  -6.100  31.372  1.00 88.24           H  
ATOM   4363  HE3 LYS B  20      16.662  -5.350  32.500  1.00 88.24           H  
ATOM   4364  HE2 LYS B  20      17.302  -4.913  30.927  1.00 88.24           H  
ATOM   4365  HZ1 LYS B  20      17.100  -7.217  30.278  1.00 88.24           H  
ATOM   4366  HZ2 LYS B  20      18.053  -7.047  31.609  1.00 88.24           H  
ATOM   4367  HZ3 LYS B  20      16.521  -7.626  31.766  1.00 88.24           H  
ATOM   4368  N   LEU B  21      13.309  -0.949  29.024  1.00 92.39           N  
ATOM   4369  CA  LEU B  21      13.904   0.197  28.329  1.00 92.39           C  
ATOM   4370  C   LEU B  21      13.370   1.547  28.835  1.00 92.39           C  
ATOM   4371  O   LEU B  21      14.163   2.470  29.005  1.00 92.39           O  
ATOM   4372  CB  LEU B  21      13.677   0.060  26.807  1.00 92.39           C  
ATOM   4373  CG  LEU B  21      14.528  -1.037  26.129  1.00 92.39           C  
ATOM   4374  CD1 LEU B  21      13.970  -1.392  24.732  1.00 92.39           C  
ATOM   4375  CD2 LEU B  21      16.029  -0.672  26.095  1.00 92.39           C  
ATOM   4376  H   LEU B  21      12.742  -1.562  28.454  1.00 92.39           H  
ATOM   4377  HA  LEU B  21      14.974   0.187  28.529  1.00 92.39           H  
ATOM   4378  HB3 LEU B  21      13.879   1.010  26.307  1.00 92.39           H  
ATOM   4379  HB2 LEU B  21      12.618  -0.140  26.637  1.00 92.39           H  
ATOM   4380  HG  LEU B  21      14.441  -1.940  26.733  1.00 92.39           H  
ATOM   4381 HD11 LEU B  21      14.706  -1.282  23.936  1.00 92.39           H  
ATOM   4382 HD12 LEU B  21      13.626  -2.426  24.709  1.00 92.39           H  
ATOM   4383 HD13 LEU B  21      13.118  -0.767  24.460  1.00 92.39           H  
ATOM   4384 HD21 LEU B  21      16.616  -1.408  26.644  1.00 92.39           H  
ATOM   4385 HD22 LEU B  21      16.436  -0.630  25.085  1.00 92.39           H  
ATOM   4386 HD23 LEU B  21      16.227   0.300  26.549  1.00 92.39           H  
ATOM   4387  N   ALA B  22      12.056   1.625  29.112  1.00 92.56           N  
ATOM   4388  CA  ALA B  22      11.401   2.806  29.674  1.00 92.56           C  
ATOM   4389  C   ALA B  22      11.877   3.135  31.101  1.00 92.56           C  
ATOM   4390  O   ALA B  22      12.077   4.311  31.401  1.00 92.56           O  
ATOM   4391  CB  ALA B  22       9.878   2.612  29.623  1.00 92.56           C  
ATOM   4392  H   ALA B  22      11.460   0.829  28.925  1.00 92.56           H  
ATOM   4393  HA  ALA B  22      11.652   3.654  29.034  1.00 92.56           H  
ATOM   4394  HB1 ALA B  22       9.355   3.522  29.917  1.00 92.56           H  
ATOM   4395  HB2 ALA B  22       9.549   2.367  28.613  1.00 92.56           H  
ATOM   4396  HB3 ALA B  22       9.550   1.808  30.283  1.00 92.56           H  
ATOM   4397  N   LYS B  23      12.093   2.099  31.934  1.00 92.39           N  
ATOM   4398  CA  LYS B  23      12.679   2.222  33.270  1.00 92.39           C  
ATOM   4399  C   LYS B  23      14.174   2.584  33.249  1.00 92.39           C  
ATOM   4400  O   LYS B  23      14.591   3.368  34.097  1.00 92.39           O  
ATOM   4401  CB  LYS B  23      12.426   0.944  34.094  1.00 92.39           C  
ATOM   4402  CG  LYS B  23      10.988   0.841  34.632  1.00 92.39           C  
ATOM   4403  CD  LYS B  23      10.804  -0.362  35.569  1.00 92.39           C  
ATOM   4404  CE  LYS B  23       9.437  -0.365  36.270  1.00 92.39           C  
ATOM   4405  NZ  LYS B  23       9.321  -1.478  37.231  1.00 92.39           N1+
ATOM   4406  H   LYS B  23      11.889   1.159  31.620  1.00 92.39           H  
ATOM   4407  HA  LYS B  23      12.165   3.045  33.772  1.00 92.39           H  
ATOM   4408  HB3 LYS B  23      13.092   0.947  34.960  1.00 92.39           H  
ATOM   4409  HB2 LYS B  23      12.690   0.055  33.518  1.00 92.39           H  
ATOM   4410  HG3 LYS B  23      10.280   0.779  33.807  1.00 92.39           H  
ATOM   4411  HG2 LYS B  23      10.740   1.757  35.170  1.00 92.39           H  
ATOM   4412  HD3 LYS B  23      11.597  -0.353  36.315  1.00 92.39           H  
ATOM   4413  HD2 LYS B  23      10.931  -1.282  34.995  1.00 92.39           H  
ATOM   4414  HE3 LYS B  23       8.634  -0.440  35.537  1.00 92.39           H  
ATOM   4415  HE2 LYS B  23       9.293   0.570  36.813  1.00 92.39           H  
ATOM   4416  HZ1 LYS B  23      10.043  -1.401  37.934  1.00 92.39           H  
ATOM   4417  HZ2 LYS B  23       8.416  -1.441  37.679  1.00 92.39           H  
ATOM   4418  HZ3 LYS B  23       9.418  -2.359  36.748  1.00 92.39           H  
ATOM   4419  N   GLN B  24      14.943   2.049  32.282  1.00 95.28           N  
ATOM   4420  CA  GLN B  24      16.353   2.393  32.062  1.00 95.28           C  
ATOM   4421  C   GLN B  24      16.555   3.878  31.723  1.00 95.28           C  
ATOM   4422  O   GLN B  24      17.370   4.528  32.373  1.00 95.28           O  
ATOM   4423  CB  GLN B  24      16.981   1.481  30.985  1.00 95.28           C  
ATOM   4424  CG  GLN B  24      17.312   0.065  31.494  1.00 95.28           C  
ATOM   4425  CD  GLN B  24      17.738  -0.904  30.388  1.00 95.28           C  
ATOM   4426  NE2 GLN B  24      18.646  -1.826  30.708  1.00 95.28           N  
ATOM   4427  OE1 GLN B  24      17.232  -0.857  29.271  1.00 95.28           O  
ATOM   4428  H   GLN B  24      14.537   1.392  31.628  1.00 95.28           H  
ATOM   4429  HA  GLN B  24      16.875   2.210  33.003  1.00 95.28           H  
ATOM   4430  HB3 GLN B  24      17.904   1.928  30.610  1.00 95.28           H  
ATOM   4431  HB2 GLN B  24      16.310   1.429  30.129  1.00 95.28           H  
ATOM   4432  HG3 GLN B  24      16.444  -0.368  31.980  1.00 95.28           H  
ATOM   4433  HG2 GLN B  24      18.091   0.121  32.254  1.00 95.28           H  
ATOM   4434 HE22 GLN B  24      18.949  -2.501  30.021  1.00 95.28           H  
ATOM   4435 HE21 GLN B  24      19.054  -1.839  31.636  1.00 95.28           H  
ATOM   4436  N   GLU B  25      15.767   4.387  30.759  1.00 97.25           N  
ATOM   4437  CA  GLU B  25      15.730   5.791  30.342  1.00 97.25           C  
ATOM   4438  C   GLU B  25      15.268   6.752  31.452  1.00 97.25           C  
ATOM   4439  O   GLU B  25      15.852   7.827  31.587  1.00 97.25           O  
ATOM   4440  CB  GLU B  25      14.830   5.932  29.099  1.00 97.25           C  
ATOM   4441  CG  GLU B  25      15.426   5.282  27.829  1.00 97.25           C  
ATOM   4442  CD  GLU B  25      14.490   5.234  26.608  1.00 97.25           C  
ATOM   4443  OE1 GLU B  25      14.945   4.671  25.587  1.00 97.25           O  
ATOM   4444  OE2 GLU B  25      13.349   5.744  26.688  1.00 97.25           O1-
ATOM   4445  H   GLU B  25      15.128   3.771  30.272  1.00 97.25           H  
ATOM   4446  HA  GLU B  25      16.746   6.081  30.066  1.00 97.25           H  
ATOM   4447  HB3 GLU B  25      14.627   6.986  28.901  1.00 97.25           H  
ATOM   4448  HB2 GLU B  25      13.862   5.476  29.320  1.00 97.25           H  
ATOM   4449  HG3 GLU B  25      15.752   4.265  28.043  1.00 97.25           H  
ATOM   4450  HG2 GLU B  25      16.327   5.827  27.544  1.00 97.25           H  
ATOM   4451  N   ALA B  26      14.254   6.338  32.234  1.00 97.11           N  
ATOM   4452  CA  ALA B  26      13.721   7.098  33.365  1.00 97.11           C  
ATOM   4453  C   ALA B  26      14.739   7.263  34.503  1.00 97.11           C  
ATOM   4454  O   ALA B  26      14.940   8.388  34.954  1.00 97.11           O  
ATOM   4455  CB  ALA B  26      12.422   6.451  33.866  1.00 97.11           C  
ATOM   4456  H   ALA B  26      13.811   5.449  32.045  1.00 97.11           H  
ATOM   4457  HA  ALA B  26      13.471   8.097  33.001  1.00 97.11           H  
ATOM   4458  HB1 ALA B  26      12.028   6.975  34.737  1.00 97.11           H  
ATOM   4459  HB2 ALA B  26      11.652   6.479  33.096  1.00 97.11           H  
ATOM   4460  HB3 ALA B  26      12.575   5.409  34.144  1.00 97.11           H  
ATOM   4461  N   LEU B  27      15.397   6.163  34.909  1.00 98.28           N  
ATOM   4462  CA  LEU B  27      16.439   6.164  35.941  1.00 98.28           C  
ATOM   4463  C   LEU B  27      17.721   6.899  35.504  1.00 98.28           C  
ATOM   4464  O   LEU B  27      18.344   7.532  36.353  1.00 98.28           O  
ATOM   4465  CB  LEU B  27      16.757   4.717  36.377  1.00 98.28           C  
ATOM   4466  CG  LEU B  27      15.606   3.980  37.097  1.00 98.28           C  
ATOM   4467  CD1 LEU B  27      15.896   2.474  37.204  1.00 98.28           C  
ATOM   4468  CD2 LEU B  27      15.274   4.575  38.476  1.00 98.28           C  
ATOM   4469  H   LEU B  27      15.187   5.268  34.485  1.00 98.28           H  
ATOM   4470  HA  LEU B  27      16.046   6.707  36.802  1.00 98.28           H  
ATOM   4471  HB3 LEU B  27      17.618   4.713  37.042  1.00 98.28           H  
ATOM   4472  HB2 LEU B  27      17.058   4.152  35.492  1.00 98.28           H  
ATOM   4473  HG  LEU B  27      14.711   4.081  36.492  1.00 98.28           H  
ATOM   4474 HD11 LEU B  27      15.102   1.895  36.732  1.00 98.28           H  
ATOM   4475 HD12 LEU B  27      16.832   2.196  36.719  1.00 98.28           H  
ATOM   4476 HD13 LEU B  27      15.970   2.153  38.242  1.00 98.28           H  
ATOM   4477 HD21 LEU B  27      14.598   3.927  39.035  1.00 98.28           H  
ATOM   4478 HD22 LEU B  27      16.171   4.703  39.080  1.00 98.28           H  
ATOM   4479 HD23 LEU B  27      14.781   5.542  38.383  1.00 98.28           H  
ATOM   4480  N   ASN B  28      18.070   6.845  34.203  1.00 98.48           N  
ATOM   4481  CA  ASN B  28      19.196   7.574  33.603  1.00 98.48           C  
ATOM   4482  C   ASN B  28      19.013   9.103  33.682  1.00 98.48           C  
ATOM   4483  O   ASN B  28      19.968   9.804  34.016  1.00 98.48           O  
ATOM   4484  CB  ASN B  28      19.385   7.134  32.131  1.00 98.48           C  
ATOM   4485  CG  ASN B  28      20.752   7.499  31.542  1.00 98.48           C  
ATOM   4486  ND2 ASN B  28      20.854   8.667  30.903  1.00 98.48           N  
ATOM   4487  OD1 ASN B  28      21.701   6.727  31.645  1.00 98.48           O  
ATOM   4488  H   ASN B  28      17.518   6.284  33.567  1.00 98.48           H  
ATOM   4489  HA  ASN B  28      20.108   7.344  34.158  1.00 98.48           H  
ATOM   4490  HB3 ASN B  28      18.583   7.509  31.493  1.00 98.48           H  
ATOM   4491  HB2 ASN B  28      19.327   6.049  32.071  1.00 98.48           H  
ATOM   4492 HD22 ASN B  28      21.736   8.941  30.495  1.00 98.48           H  
ATOM   4493 HD21 ASN B  28      20.061   9.287  30.830  1.00 98.48           H  
ATOM   4494  N   GLY B  29      17.795   9.585  33.379  1.00 98.78           N  
ATOM   4495  CA  GLY B  29      17.462  11.007  33.389  1.00 98.78           C  
ATOM   4496  C   GLY B  29      17.317  11.534  34.823  1.00 98.78           C  
ATOM   4497  O   GLY B  29      17.774  12.640  35.106  1.00 98.78           O  
ATOM   4498  H   GLY B  29      17.063   8.943  33.104  1.00 98.78           H  
ATOM   4499  HA3 GLY B  29      16.519  11.152  32.862  1.00 98.78           H  
ATOM   4500  HA2 GLY B  29      18.221  11.579  32.852  1.00 98.78           H  
ATOM   4501  N   ILE B  30      16.713  10.741  35.726  1.00 98.91           N  
ATOM   4502  CA  ILE B  30      16.475  11.110  37.123  1.00 98.91           C  
ATOM   4503  C   ILE B  30      17.765  11.155  37.968  1.00 98.91           C  
ATOM   4504  O   ILE B  30      17.901  12.076  38.773  1.00 98.91           O  
ATOM   4505  CB  ILE B  30      15.414  10.183  37.790  1.00 98.91           C  
ATOM   4506  CG1 ILE B  30      14.018  10.428  37.165  1.00 98.91           C  
ATOM   4507  CG2 ILE B  30      15.324  10.306  39.328  1.00 98.91           C  
ATOM   4508  CD1 ILE B  30      12.989   9.324  37.456  1.00 98.91           C  
ATOM   4509  H   ILE B  30      16.353   9.841  35.436  1.00 98.91           H  
ATOM   4510  HA  ILE B  30      16.066  12.123  37.122  1.00 98.91           H  
ATOM   4511  HB  ILE B  30      15.694   9.152  37.568  1.00 98.91           H  
ATOM   4512 HG13 ILE B  30      14.095  10.539  36.084  1.00 98.91           H  
ATOM   4513 HG12 ILE B  30      13.633  11.383  37.513  1.00 98.91           H  
ATOM   4514 HG21 ILE B  30      14.477   9.751  39.716  1.00 98.91           H  
ATOM   4515 HG22 ILE B  30      16.208   9.910  39.826  1.00 98.91           H  
ATOM   4516 HG23 ILE B  30      15.201  11.344  39.636  1.00 98.91           H  
ATOM   4517 HD11 ILE B  30      12.204   9.316  36.700  1.00 98.91           H  
ATOM   4518 HD12 ILE B  30      13.449   8.336  37.461  1.00 98.91           H  
ATOM   4519 HD13 ILE B  30      12.509   9.477  38.422  1.00 98.91           H  
ATOM   4520  N   VAL B  31      18.696  10.204  37.755  1.00 98.93           N  
ATOM   4521  CA  VAL B  31      19.991  10.186  38.444  1.00 98.93           C  
ATOM   4522  C   VAL B  31      20.944  11.298  37.948  1.00 98.93           C  
ATOM   4523  O   VAL B  31      21.765  11.769  38.733  1.00 98.93           O  
ATOM   4524  CB  VAL B  31      20.699   8.800  38.347  1.00 98.93           C  
ATOM   4525  CG1 VAL B  31      21.433   8.509  37.019  1.00 98.93           C  
ATOM   4526  CG2 VAL B  31      21.666   8.577  39.517  1.00 98.93           C  
ATOM   4527  H   VAL B  31      18.527   9.464  37.086  1.00 98.93           H  
ATOM   4528  HA  VAL B  31      19.793  10.386  39.499  1.00 98.93           H  
ATOM   4529  HB  VAL B  31      19.925   8.040  38.446  1.00 98.93           H  
ATOM   4530 HG11 VAL B  31      21.832   7.496  37.010  1.00 98.93           H  
ATOM   4531 HG12 VAL B  31      20.763   8.603  36.169  1.00 98.93           H  
ATOM   4532 HG13 VAL B  31      22.281   9.174  36.853  1.00 98.93           H  
ATOM   4533 HG21 VAL B  31      22.038   7.556  39.513  1.00 98.93           H  
ATOM   4534 HG22 VAL B  31      22.526   9.240  39.450  1.00 98.93           H  
ATOM   4535 HG23 VAL B  31      21.179   8.739  40.480  1.00 98.93           H  
ATOM   4536  N   GLN B  32      20.788  11.717  36.678  1.00 98.83           N  
ATOM   4537  CA  GLN B  32      21.514  12.837  36.082  1.00 98.83           C  
ATOM   4538  C   GLN B  32      21.058  14.186  36.651  1.00 98.83           C  
ATOM   4539  O   GLN B  32      21.912  14.968  37.062  1.00 98.83           O  
ATOM   4540  CB  GLN B  32      21.430  12.760  34.546  1.00 98.83           C  
ATOM   4541  CG  GLN B  32      22.239  13.850  33.814  1.00 98.83           C  
ATOM   4542  CD  GLN B  32      22.321  13.607  32.305  1.00 98.83           C  
ATOM   4543  NE2 GLN B  32      23.437  14.002  31.689  1.00 98.83           N  
ATOM   4544  OE1 GLN B  32      21.387  13.091  31.694  1.00 98.83           O  
ATOM   4545  H   GLN B  32      20.098  11.271  36.089  1.00 98.83           H  
ATOM   4546  HA  GLN B  32      22.560  12.733  36.355  1.00 98.83           H  
ATOM   4547  HB3 GLN B  32      20.387  12.796  34.228  1.00 98.83           H  
ATOM   4548  HB2 GLN B  32      21.803  11.784  34.238  1.00 98.83           H  
ATOM   4549  HG3 GLN B  32      23.250  13.886  34.223  1.00 98.83           H  
ATOM   4550  HG2 GLN B  32      21.798  14.833  33.978  1.00 98.83           H  
ATOM   4551 HE22 GLN B  32      23.534  13.872  30.692  1.00 98.83           H  
ATOM   4552 HE21 GLN B  32      24.185  14.437  32.208  1.00 98.83           H  
ATOM   4553  N   LEU B  33      19.732  14.394  36.737  1.00 98.90           N  
ATOM   4554  CA  LEU B  33      19.106  15.544  37.398  1.00 98.90           C  
ATOM   4555  C   LEU B  33      19.471  15.639  38.889  1.00 98.90           C  
ATOM   4556  O   LEU B  33      19.717  16.744  39.369  1.00 98.90           O  
ATOM   4557  CB  LEU B  33      17.572  15.465  37.229  1.00 98.90           C  
ATOM   4558  CG  LEU B  33      17.068  15.813  35.812  1.00 98.90           C  
ATOM   4559  CD1 LEU B  33      15.603  15.365  35.616  1.00 98.90           C  
ATOM   4560  CD2 LEU B  33      17.285  17.303  35.468  1.00 98.90           C  
ATOM   4561  H   LEU B  33      19.097  13.698  36.366  1.00 98.90           H  
ATOM   4562  HA  LEU B  33      19.482  16.448  36.916  1.00 98.90           H  
ATOM   4563  HB3 LEU B  33      17.079  16.132  37.938  1.00 98.90           H  
ATOM   4564  HB2 LEU B  33      17.247  14.460  37.502  1.00 98.90           H  
ATOM   4565  HG  LEU B  33      17.662  15.238  35.102  1.00 98.90           H  
ATOM   4566 HD11 LEU B  33      15.511  14.729  34.735  1.00 98.90           H  
ATOM   4567 HD12 LEU B  33      15.231  14.786  36.462  1.00 98.90           H  
ATOM   4568 HD13 LEU B  33      14.917  16.202  35.484  1.00 98.90           H  
ATOM   4569 HD21 LEU B  33      16.385  17.788  35.091  1.00 98.90           H  
ATOM   4570 HD22 LEU B  33      17.617  17.879  36.333  1.00 98.90           H  
ATOM   4571 HD23 LEU B  33      18.050  17.411  34.698  1.00 98.90           H  
ATOM   4572  N   GLY B  34      19.530  14.484  39.574  1.00 98.92           N  
ATOM   4573  CA  GLY B  34      19.895  14.370  40.983  1.00 98.92           C  
ATOM   4574  C   GLY B  34      21.378  14.693  41.222  1.00 98.92           C  
ATOM   4575  O   GLY B  34      21.693  15.315  42.233  1.00 98.92           O  
ATOM   4576  H   GLY B  34      19.291  13.622  39.100  1.00 98.92           H  
ATOM   4577  HA3 GLY B  34      19.701  13.348  41.307  1.00 98.92           H  
ATOM   4578  HA2 GLY B  34      19.265  15.025  41.587  1.00 98.92           H  
ATOM   4579  N   TYR B  35      22.277  14.316  40.294  1.00 98.88           N  
ATOM   4580  CA  TYR B  35      23.708  14.625  40.367  1.00 98.88           C  
ATOM   4581  C   TYR B  35      24.008  16.106  40.067  1.00 98.88           C  
ATOM   4582  O   TYR B  35      24.884  16.676  40.715  1.00 98.88           O  
ATOM   4583  CB  TYR B  35      24.502  13.688  39.438  1.00 98.88           C  
ATOM   4584  CG  TYR B  35      26.013  13.773  39.595  1.00 98.88           C  
ATOM   4585  CD1 TYR B  35      26.778  14.603  38.747  1.00 98.88           C  
ATOM   4586  CD2 TYR B  35      26.658  13.022  40.599  1.00 98.88           C  
ATOM   4587  CE1 TYR B  35      28.177  14.668  38.896  1.00 98.88           C  
ATOM   4588  CE2 TYR B  35      28.057  13.079  40.742  1.00 98.88           C  
ATOM   4589  CZ  TYR B  35      28.818  13.899  39.888  1.00 98.88           C  
ATOM   4590  OH  TYR B  35      30.175  13.949  40.020  1.00 98.88           O  
ATOM   4591  H   TYR B  35      21.971  13.793  39.484  1.00 98.88           H  
ATOM   4592  HA  TYR B  35      24.036  14.423  41.389  1.00 98.88           H  
ATOM   4593  HB3 TYR B  35      24.235  13.872  38.396  1.00 98.88           H  
ATOM   4594  HB2 TYR B  35      24.213  12.656  39.635  1.00 98.88           H  
ATOM   4595  HD1 TYR B  35      26.294  15.192  37.982  1.00 98.88           H  
ATOM   4596  HD2 TYR B  35      26.085  12.397  41.264  1.00 98.88           H  
ATOM   4597  HE1 TYR B  35      28.757  15.304  38.244  1.00 98.88           H  
ATOM   4598  HE2 TYR B  35      28.538  12.492  41.509  1.00 98.88           H  
ATOM   4599  HH  TYR B  35      30.514  13.329  40.671  1.00 98.88           H  
ATOM   4600  N   ASN B  36      23.261  16.712  39.127  1.00 98.79           N  
ATOM   4601  CA  ASN B  36      23.339  18.144  38.810  1.00 98.79           C  
ATOM   4602  C   ASN B  36      22.788  19.030  39.942  1.00 98.79           C  
ATOM   4603  O   ASN B  36      23.241  20.166  40.078  1.00 98.79           O  
ATOM   4604  CB  ASN B  36      22.620  18.449  37.473  1.00 98.79           C  
ATOM   4605  CG  ASN B  36      23.221  17.777  36.230  1.00 98.79           C  
ATOM   4606  ND2 ASN B  36      24.547  17.623  36.166  1.00 98.79           N  
ATOM   4607  OD1 ASN B  36      22.486  17.413  35.314  1.00 98.79           O  
ATOM   4608  H   ASN B  36      22.571  16.177  38.615  1.00 98.79           H  
ATOM   4609  HA  ASN B  36      24.393  18.394  38.704  1.00 98.79           H  
ATOM   4610  HB3 ASN B  36      22.637  19.523  37.285  1.00 98.79           H  
ATOM   4611  HB2 ASN B  36      21.567  18.170  37.547  1.00 98.79           H  
ATOM   4612 HD22 ASN B  36      24.963  17.194  35.353  1.00 98.79           H  
ATOM   4613 HD21 ASN B  36      25.144  17.926  36.924  1.00 98.79           H  
ATOM   4614  N   HIS B  37      21.864  18.489  40.754  1.00 98.86           N  
ATOM   4615  CA  HIS B  37      21.374  19.108  41.982  1.00 98.86           C  
ATOM   4616  C   HIS B  37      22.413  19.009  43.117  1.00 98.86           C  
ATOM   4617  O   HIS B  37      22.622  19.998  43.815  1.00 98.86           O  
ATOM   4618  CB  HIS B  37      20.021  18.468  42.347  1.00 98.86           C  
ATOM   4619  CG  HIS B  37      19.215  19.199  43.389  1.00 98.86           C  
ATOM   4620  CD2 HIS B  37      18.225  20.151  43.270  1.00 98.86           C  
ATOM   4621  ND1 HIS B  37      19.329  18.948  44.745  1.00 98.86           N  
ATOM   4622  CE1 HIS B  37      18.436  19.725  45.364  1.00 98.86           C  
ATOM   4623  NE2 HIS B  37      17.733  20.484  44.533  1.00 98.86           N  
ATOM   4624  H   HIS B  37      21.518  17.559  40.558  1.00 98.86           H  
ATOM   4625  HA  HIS B  37      21.196  20.165  41.774  1.00 98.86           H  
ATOM   4626  HB3 HIS B  37      20.159  17.438  42.676  1.00 98.86           H  
ATOM   4627  HB2 HIS B  37      19.397  18.413  41.454  1.00 98.86           H  
ATOM   4628  HD2 HIS B  37      17.820  20.606  42.378  1.00 98.86           H  
ATOM   4629  HD1 HIS B  37      19.963  18.295  45.185  1.00 98.86           H  
ATOM   4630  HE1 HIS B  37      18.303  19.737  46.434  1.00 98.86           H  
ATOM   4631  N   LEU B  38      23.083  17.847  43.239  1.00 98.78           N  
ATOM   4632  CA  LEU B  38      24.133  17.542  44.222  1.00 98.78           C  
ATOM   4633  C   LEU B  38      25.394  18.426  44.112  1.00 98.78           C  
ATOM   4634  O   LEU B  38      26.100  18.581  45.107  1.00 98.78           O  
ATOM   4635  CB  LEU B  38      24.473  16.038  44.097  1.00 98.78           C  
ATOM   4636  CG  LEU B  38      25.357  15.411  45.198  1.00 98.78           C  
ATOM   4637  CD1 LEU B  38      24.810  15.649  46.620  1.00 98.78           C  
ATOM   4638  CD2 LEU B  38      25.555  13.908  44.911  1.00 98.78           C  
ATOM   4639  H   LEU B  38      22.842  17.085  42.620  1.00 98.78           H  
ATOM   4640  HA  LEU B  38      23.702  17.731  45.206  1.00 98.78           H  
ATOM   4641  HB3 LEU B  38      24.955  15.865  43.136  1.00 98.78           H  
ATOM   4642  HB2 LEU B  38      23.542  15.478  44.056  1.00 98.78           H  
ATOM   4643  HG  LEU B  38      26.344  15.873  45.146  1.00 98.78           H  
ATOM   4644 HD11 LEU B  38      25.036  14.825  47.297  1.00 98.78           H  
ATOM   4645 HD12 LEU B  38      25.243  16.551  47.054  1.00 98.78           H  
ATOM   4646 HD13 LEU B  38      23.731  15.776  46.625  1.00 98.78           H  
ATOM   4647 HD21 LEU B  38      26.609  13.637  44.940  1.00 98.78           H  
ATOM   4648 HD22 LEU B  38      25.040  13.278  45.636  1.00 98.78           H  
ATOM   4649 HD23 LEU B  38      25.184  13.622  43.926  1.00 98.78           H  
ATOM   4650  N   GLN B  39      25.628  19.019  42.927  1.00 98.32           N  
ATOM   4651  CA  GLN B  39      26.676  20.008  42.655  1.00 98.32           C  
ATOM   4652  C   GLN B  39      26.559  21.316  43.455  1.00 98.32           C  
ATOM   4653  O   GLN B  39      27.580  21.973  43.659  1.00 98.32           O  
ATOM   4654  CB  GLN B  39      26.717  20.303  41.141  1.00 98.32           C  
ATOM   4655  CG  GLN B  39      27.350  19.164  40.316  1.00 98.32           C  
ATOM   4656  CD  GLN B  39      27.123  19.281  38.805  1.00 98.32           C  
ATOM   4657  NE2 GLN B  39      27.058  20.502  38.269  1.00 98.32           N  
ATOM   4658  OE1 GLN B  39      27.008  18.267  38.119  1.00 98.32           O  
ATOM   4659  H   GLN B  39      25.006  18.817  42.156  1.00 98.32           H  
ATOM   4660  HA  GLN B  39      27.631  19.577  42.938  1.00 98.32           H  
ATOM   4661  HB3 GLN B  39      27.282  21.218  40.954  1.00 98.32           H  
ATOM   4662  HB2 GLN B  39      25.705  20.504  40.792  1.00 98.32           H  
ATOM   4663  HG3 GLN B  39      26.961  18.200  40.642  1.00 98.32           H  
ATOM   4664  HG2 GLN B  39      28.423  19.137  40.497  1.00 98.32           H  
ATOM   4665 HE22 GLN B  39      26.909  20.613  37.277  1.00 98.32           H  
ATOM   4666 HE21 GLN B  39      27.143  21.323  38.852  1.00 98.32           H  
ATOM   4667  N   HIS B  40      25.329  21.683  43.855  1.00 98.42           N  
ATOM   4668  CA  HIS B  40      24.998  22.986  44.439  1.00 98.42           C  
ATOM   4669  C   HIS B  40      24.136  22.876  45.710  1.00 98.42           C  
ATOM   4670  O   HIS B  40      23.790  23.914  46.272  1.00 98.42           O  
ATOM   4671  CB  HIS B  40      24.302  23.845  43.357  1.00 98.42           C  
ATOM   4672  CG  HIS B  40      25.067  23.962  42.059  1.00 98.42           C  
ATOM   4673  CD2 HIS B  40      24.777  23.527  40.784  1.00 98.42           C  
ATOM   4674  ND1 HIS B  40      26.327  24.533  41.978  1.00 98.42           N  
ATOM   4675  CE1 HIS B  40      26.734  24.414  40.712  1.00 98.42           C  
ATOM   4676  NE2 HIS B  40      25.846  23.811  39.930  1.00 98.42           N  
ATOM   4677  H   HIS B  40      24.545  21.077  43.654  1.00 98.42           H  
ATOM   4678  HA  HIS B  40      25.912  23.498  44.746  1.00 98.42           H  
ATOM   4679  HB3 HIS B  40      24.124  24.853  43.734  1.00 98.42           H  
ATOM   4680  HB2 HIS B  40      23.319  23.429  43.130  1.00 98.42           H  
ATOM   4681  HD2 HIS B  40      23.899  23.011  40.423  1.00 98.42           H  
ATOM   4682  HD1 HIS B  40      26.851  24.938  42.740  1.00 98.42           H  
ATOM   4683  HE1 HIS B  40      27.692  24.766  40.360  1.00 98.42           H  
ATOM   4684  N   HIS B  41      23.797  21.646  46.135  1.00 98.86           N  
ATOM   4685  CA  HIS B  41      22.940  21.362  47.288  1.00 98.86           C  
ATOM   4686  C   HIS B  41      23.530  20.223  48.126  1.00 98.86           C  
ATOM   4687  O   HIS B  41      24.328  19.426  47.628  1.00 98.86           O  
ATOM   4688  CB  HIS B  41      21.517  20.994  46.814  1.00 98.86           C  
ATOM   4689  CG  HIS B  41      20.795  22.075  46.047  1.00 98.86           C  
ATOM   4690  CD2 HIS B  41      19.910  23.049  46.452  1.00 98.86           C  
ATOM   4691  ND1 HIS B  41      20.916  22.230  44.677  1.00 98.86           N  
ATOM   4692  CE1 HIS B  41      20.145  23.260  44.325  1.00 98.86           C  
ATOM   4693  NE2 HIS B  41      19.504  23.807  45.351  1.00 98.86           N  
ATOM   4694  H   HIS B  41      24.139  20.835  45.639  1.00 98.86           H  
ATOM   4695  HA  HIS B  41      22.878  22.239  47.934  1.00 98.86           H  
ATOM   4696  HB3 HIS B  41      20.893  20.743  47.671  1.00 98.86           H  
ATOM   4697  HB2 HIS B  41      21.546  20.092  46.203  1.00 98.86           H  
ATOM   4698  HD2 HIS B  41      19.540  23.262  47.445  1.00 98.86           H  
ATOM   4699  HD1 HIS B  41      21.485  21.661  44.064  1.00 98.86           H  
ATOM   4700  HE1 HIS B  41      20.047  23.609  43.308  1.00 98.86           H  
ATOM   4701  N   THR B  42      23.083  20.157  49.390  1.00 98.89           N  
ATOM   4702  CA  THR B  42      23.427  19.101  50.343  1.00 98.89           C  
ATOM   4703  C   THR B  42      22.793  17.745  49.966  1.00 98.89           C  
ATOM   4704  O   THR B  42      21.864  17.693  49.156  1.00 98.89           O  
ATOM   4705  CB  THR B  42      22.967  19.468  51.784  1.00 98.89           C  
ATOM   4706  CG2 THR B  42      23.473  20.837  52.264  1.00 98.89           C  
ATOM   4707  OG1 THR B  42      21.561  19.400  51.952  1.00 98.89           O  
ATOM   4708  H   THR B  42      22.406  20.838  49.711  1.00 98.89           H  
ATOM   4709  HA  THR B  42      24.511  18.993  50.331  1.00 98.89           H  
ATOM   4710  HB  THR B  42      23.384  18.726  52.467  1.00 98.89           H  
ATOM   4711 HG21 THR B  42      23.191  21.015  53.302  1.00 98.89           H  
ATOM   4712 HG22 THR B  42      24.561  20.889  52.205  1.00 98.89           H  
ATOM   4713 HG23 THR B  42      23.069  21.655  51.669  1.00 98.89           H  
ATOM   4714  HG1 THR B  42      21.167  20.153  51.497  1.00 98.89           H  
ATOM   4715  N   ALA B  43      23.308  16.672  50.591  1.00 98.95           N  
ATOM   4716  CA  ALA B  43      22.826  15.300  50.442  1.00 98.95           C  
ATOM   4717  C   ALA B  43      21.343  15.127  50.814  1.00 98.95           C  
ATOM   4718  O   ALA B  43      20.636  14.433  50.089  1.00 98.95           O  
ATOM   4719  CB  ALA B  43      23.715  14.356  51.267  1.00 98.95           C  
ATOM   4720  H   ALA B  43      24.088  16.802  51.223  1.00 98.95           H  
ATOM   4721  HA  ALA B  43      22.938  15.029  49.390  1.00 98.95           H  
ATOM   4722  HB1 ALA B  43      23.367  13.325  51.199  1.00 98.95           H  
ATOM   4723  HB2 ALA B  43      24.746  14.374  50.910  1.00 98.95           H  
ATOM   4724  HB3 ALA B  43      23.726  14.630  52.323  1.00 98.95           H  
ATOM   4725  N   ALA B  44      20.898  15.785  51.902  1.00 98.96           N  
ATOM   4726  CA  ALA B  44      19.517  15.765  52.395  1.00 98.96           C  
ATOM   4727  C   ALA B  44      18.506  16.406  51.430  1.00 98.96           C  
ATOM   4728  O   ALA B  44      17.446  15.826  51.202  1.00 98.96           O  
ATOM   4729  CB  ALA B  44      19.459  16.440  53.772  1.00 98.96           C  
ATOM   4730  H   ALA B  44      21.545  16.353  52.431  1.00 98.96           H  
ATOM   4731  HA  ALA B  44      19.228  14.723  52.532  1.00 98.96           H  
ATOM   4732  HB1 ALA B  44      18.448  16.422  54.182  1.00 98.96           H  
ATOM   4733  HB2 ALA B  44      20.105  15.922  54.479  1.00 98.96           H  
ATOM   4734  HB3 ALA B  44      19.784  17.480  53.727  1.00 98.96           H  
ATOM   4735  N   GLU B  45      18.872  17.562  50.850  1.00 98.94           N  
ATOM   4736  CA  GLU B  45      18.100  18.259  49.817  1.00 98.94           C  
ATOM   4737  C   GLU B  45      18.025  17.470  48.498  1.00 98.94           C  
ATOM   4738  O   GLU B  45      16.986  17.494  47.839  1.00 98.94           O  
ATOM   4739  CB  GLU B  45      18.724  19.646  49.569  1.00 98.94           C  
ATOM   4740  CG  GLU B  45      18.594  20.616  50.763  1.00 98.94           C  
ATOM   4741  CD  GLU B  45      19.368  21.929  50.568  1.00 98.94           C  
ATOM   4742  OE1 GLU B  45      18.750  22.996  50.769  1.00 98.94           O  
ATOM   4743  OE2 GLU B  45      20.575  21.852  50.244  1.00 98.94           O1-
ATOM   4744  H   GLU B  45      19.760  17.979  51.096  1.00 98.94           H  
ATOM   4745  HA  GLU B  45      17.080  18.394  50.182  1.00 98.94           H  
ATOM   4746  HB3 GLU B  45      18.266  20.111  48.695  1.00 98.94           H  
ATOM   4747  HB2 GLU B  45      19.775  19.505  49.316  1.00 98.94           H  
ATOM   4748  HG3 GLU B  45      18.956  20.148  51.678  1.00 98.94           H  
ATOM   4749  HG2 GLU B  45      17.537  20.827  50.937  1.00 98.94           H  
ATOM   4750  N   THR B  46      19.126  16.784  48.149  1.00 98.98           N  
ATOM   4751  CA  THR B  46      19.271  16.004  46.923  1.00 98.98           C  
ATOM   4752  C   THR B  46      18.448  14.707  46.931  1.00 98.98           C  
ATOM   4753  O   THR B  46      17.794  14.443  45.924  1.00 98.98           O  
ATOM   4754  CB  THR B  46      20.757  15.667  46.648  1.00 98.98           C  
ATOM   4755  CG2 THR B  46      21.033  14.647  45.528  1.00 98.98           C  
ATOM   4756  OG1 THR B  46      21.412  16.880  46.329  1.00 98.98           O  
ATOM   4757  H   THR B  46      19.937  16.820  48.751  1.00 98.98           H  
ATOM   4758  HA  THR B  46      18.900  16.612  46.097  1.00 98.98           H  
ATOM   4759  HB  THR B  46      21.216  15.290  47.563  1.00 98.98           H  
ATOM   4760 HG21 THR B  46      22.101  14.515  45.374  1.00 98.98           H  
ATOM   4761 HG22 THR B  46      20.645  13.659  45.771  1.00 98.98           H  
ATOM   4762 HG23 THR B  46      20.585  14.963  44.586  1.00 98.98           H  
ATOM   4763  HG1 THR B  46      21.501  17.397  47.136  1.00 98.98           H  
ATOM   4764  N   VAL B  47      18.467  13.933  48.033  1.00 98.98           N  
ATOM   4765  CA  VAL B  47      17.695  12.688  48.132  1.00 98.98           C  
ATOM   4766  C   VAL B  47      16.170  12.917  48.144  1.00 98.98           C  
ATOM   4767  O   VAL B  47      15.453  12.086  47.591  1.00 98.98           O  
ATOM   4768  CB  VAL B  47      18.078  11.806  49.351  1.00 98.98           C  
ATOM   4769  CG1 VAL B  47      19.505  11.257  49.242  1.00 98.98           C  
ATOM   4770  CG2 VAL B  47      17.841  12.455  50.726  1.00 98.98           C  
ATOM   4771  H   VAL B  47      19.030  14.189  48.834  1.00 98.98           H  
ATOM   4772  HA  VAL B  47      17.913  12.110  47.232  1.00 98.98           H  
ATOM   4773  HB  VAL B  47      17.447  10.920  49.315  1.00 98.98           H  
ATOM   4774 HG11 VAL B  47      19.703  10.539  50.034  1.00 98.98           H  
ATOM   4775 HG12 VAL B  47      19.665  10.746  48.295  1.00 98.98           H  
ATOM   4776 HG13 VAL B  47      20.243  12.049  49.322  1.00 98.98           H  
ATOM   4777 HG21 VAL B  47      18.109  11.775  51.534  1.00 98.98           H  
ATOM   4778 HG22 VAL B  47      18.440  13.352  50.844  1.00 98.98           H  
ATOM   4779 HG23 VAL B  47      16.800  12.736  50.873  1.00 98.98           H  
ATOM   4780  N   VAL B  48      15.711  14.056  48.699  1.00 98.98           N  
ATOM   4781  CA  VAL B  48      14.316  14.493  48.627  1.00 98.98           C  
ATOM   4782  C   VAL B  48      13.921  14.887  47.193  1.00 98.98           C  
ATOM   4783  O   VAL B  48      12.898  14.404  46.717  1.00 98.98           O  
ATOM   4784  CB  VAL B  48      14.016  15.685  49.580  1.00 98.98           C  
ATOM   4785  CG1 VAL B  48      12.641  16.352  49.362  1.00 98.98           C  
ATOM   4786  CG2 VAL B  48      14.129  15.259  51.051  1.00 98.98           C  
ATOM   4787  H   VAL B  48      16.359  14.694  49.141  1.00 98.98           H  
ATOM   4788  HA  VAL B  48      13.690  13.651  48.927  1.00 98.98           H  
ATOM   4789  HB  VAL B  48      14.777  16.451  49.416  1.00 98.98           H  
ATOM   4790 HG11 VAL B  48      12.432  17.068  50.148  1.00 98.98           H  
ATOM   4791 HG12 VAL B  48      12.580  16.899  48.420  1.00 98.98           H  
ATOM   4792 HG13 VAL B  48      11.837  15.620  49.385  1.00 98.98           H  
ATOM   4793 HG21 VAL B  48      14.039  16.126  51.704  1.00 98.98           H  
ATOM   4794 HG22 VAL B  48      13.349  14.552  51.329  1.00 98.98           H  
ATOM   4795 HG23 VAL B  48      15.086  14.786  51.262  1.00 98.98           H  
ATOM   4796  N   TYR B  49      14.752  15.718  46.535  1.00 98.97           N  
ATOM   4797  CA  TYR B  49      14.579  16.166  45.149  1.00 98.97           C  
ATOM   4798  C   TYR B  49      14.525  15.009  44.134  1.00 98.97           C  
ATOM   4799  O   TYR B  49      13.703  15.049  43.223  1.00 98.97           O  
ATOM   4800  CB  TYR B  49      15.686  17.191  44.800  1.00 98.97           C  
ATOM   4801  CG  TYR B  49      15.781  17.586  43.333  1.00 98.97           C  
ATOM   4802  CD1 TYR B  49      16.662  16.900  42.470  1.00 98.97           C  
ATOM   4803  CD2 TYR B  49      14.962  18.613  42.822  1.00 98.97           C  
ATOM   4804  CE1 TYR B  49      16.702  17.223  41.101  1.00 98.97           C  
ATOM   4805  CE2 TYR B  49      15.012  18.942  41.453  1.00 98.97           C  
ATOM   4806  CZ  TYR B  49      15.877  18.242  40.590  1.00 98.97           C  
ATOM   4807  OH  TYR B  49      15.912  18.549  39.261  1.00 98.97           O  
ATOM   4808  H   TYR B  49      15.569  16.076  47.012  1.00 98.97           H  
ATOM   4809  HA  TYR B  49      13.619  16.683  45.101  1.00 98.97           H  
ATOM   4810  HB3 TYR B  49      16.658  16.789  45.088  1.00 98.97           H  
ATOM   4811  HB2 TYR B  49      15.556  18.093  45.400  1.00 98.97           H  
ATOM   4812  HD1 TYR B  49      17.291  16.109  42.850  1.00 98.97           H  
ATOM   4813  HD2 TYR B  49      14.289  19.143  43.479  1.00 98.97           H  
ATOM   4814  HE1 TYR B  49      17.360  16.675  40.447  1.00 98.97           H  
ATOM   4815  HE2 TYR B  49      14.382  19.728  41.064  1.00 98.97           H  
ATOM   4816  HH  TYR B  49      16.559  18.035  38.772  1.00 98.97           H  
ATOM   4817  N   THR B  50      15.407  14.014  44.305  1.00 98.98           N  
ATOM   4818  CA  THR B  50      15.542  12.888  43.385  1.00 98.98           C  
ATOM   4819  C   THR B  50      14.430  11.834  43.572  1.00 98.98           C  
ATOM   4820  O   THR B  50      13.953  11.301  42.571  1.00 98.98           O  
ATOM   4821  CB  THR B  50      16.924  12.206  43.519  1.00 98.98           C  
ATOM   4822  CG2 THR B  50      17.206  11.144  42.451  1.00 98.98           C  
ATOM   4823  OG1 THR B  50      17.949  13.173  43.401  1.00 98.98           O  
ATOM   4824  H   THR B  50      16.061  14.051  45.076  1.00 98.98           H  
ATOM   4825  HA  THR B  50      15.460  13.272  42.366  1.00 98.98           H  
ATOM   4826  HB  THR B  50      17.012  11.756  44.509  1.00 98.98           H  
ATOM   4827 HG21 THR B  50      18.208  10.731  42.569  1.00 98.98           H  
ATOM   4828 HG22 THR B  50      16.494  10.323  42.513  1.00 98.98           H  
ATOM   4829 HG23 THR B  50      17.141  11.568  41.449  1.00 98.98           H  
ATOM   4830  HG1 THR B  50      17.922  13.740  44.178  1.00 98.98           H  
ATOM   4831  N   VAL B  51      13.986  11.602  44.824  1.00 98.97           N  
ATOM   4832  CA  VAL B  51      12.799  10.792  45.128  1.00 98.97           C  
ATOM   4833  C   VAL B  51      11.488  11.481  44.696  1.00 98.97           C  
ATOM   4834  O   VAL B  51      10.555  10.777  44.320  1.00 98.97           O  
ATOM   4835  CB  VAL B  51      12.737  10.365  46.628  1.00 98.97           C  
ATOM   4836  CG1 VAL B  51      11.377   9.848  47.143  1.00 98.97           C  
ATOM   4837  CG2 VAL B  51      13.797   9.289  46.905  1.00 98.97           C  
ATOM   4838  H   VAL B  51      14.421  12.066  45.610  1.00 98.97           H  
ATOM   4839  HA  VAL B  51      12.875   9.880  44.535  1.00 98.97           H  
ATOM   4840  HB  VAL B  51      12.984  11.237  47.235  1.00 98.97           H  
ATOM   4841 HG11 VAL B  51      11.452   9.489  48.170  1.00 98.97           H  
ATOM   4842 HG12 VAL B  51      10.620  10.630  47.145  1.00 98.97           H  
ATOM   4843 HG13 VAL B  51      11.006   9.025  46.532  1.00 98.97           H  
ATOM   4844 HG21 VAL B  51      13.783   8.969  47.946  1.00 98.97           H  
ATOM   4845 HG22 VAL B  51      13.629   8.406  46.290  1.00 98.97           H  
ATOM   4846 HG23 VAL B  51      14.795   9.659  46.687  1.00 98.97           H  
ATOM   4847  N   ARG B  52      11.457  12.825  44.679  1.00 98.93           N  
ATOM   4848  CA  ARG B  52      10.349  13.618  44.140  1.00 98.93           C  
ATOM   4849  C   ARG B  52      10.154  13.413  42.624  1.00 98.93           C  
ATOM   4850  O   ARG B  52       9.012  13.374  42.177  1.00 98.93           O  
ATOM   4851  CB  ARG B  52      10.542  15.102  44.517  1.00 98.93           C  
ATOM   4852  CG  ARG B  52       9.306  15.990  44.303  1.00 98.93           C  
ATOM   4853  CD  ARG B  52       9.571  17.487  44.534  1.00 98.93           C  
ATOM   4854  NE  ARG B  52      10.353  18.101  43.447  1.00 98.93           N  
ATOM   4855  CZ  ARG B  52      10.887  19.337  43.432  1.00 98.93           C  
ATOM   4856  NH1 ARG B  52      10.784  20.175  44.475  1.00 98.93           N  
ATOM   4857  NH2 ARG B  52      11.542  19.743  42.337  1.00 98.93           N1+
ATOM   4858  H   ARG B  52      12.250  13.347  45.026  1.00 98.93           H  
ATOM   4859  HA  ARG B  52       9.445  13.271  44.637  1.00 98.93           H  
ATOM   4860  HB3 ARG B  52      11.388  15.514  43.974  1.00 98.93           H  
ATOM   4861  HB2 ARG B  52      10.795  15.169  45.574  1.00 98.93           H  
ATOM   4862  HG3 ARG B  52       8.487  15.663  44.938  1.00 98.93           H  
ATOM   4863  HG2 ARG B  52       8.964  15.859  43.276  1.00 98.93           H  
ATOM   4864  HD3 ARG B  52      10.203  17.577  45.418  1.00 98.93           H  
ATOM   4865  HD2 ARG B  52       8.652  18.031  44.753  1.00 98.93           H  
ATOM   4866  HE  ARG B  52      10.468  17.524  42.625  1.00 98.93           H  
ATOM   4867 HH12 ARG B  52      11.196  21.096  44.444  1.00 98.93           H  
ATOM   4868 HH11 ARG B  52      10.299  19.878  45.310  1.00 98.93           H  
ATOM   4869 HH22 ARG B  52      11.948  20.666  42.296  1.00 98.93           H  
ATOM   4870 HH21 ARG B  52      11.632  19.129  41.540  1.00 98.93           H  
ATOM   4871  N   LEU B  53      11.256  13.225  41.875  1.00 98.92           N  
ATOM   4872  CA  LEU B  53      11.235  12.898  40.446  1.00 98.92           C  
ATOM   4873  C   LEU B  53      10.808  11.439  40.175  1.00 98.92           C  
ATOM   4874  O   LEU B  53      10.129  11.203  39.176  1.00 98.92           O  
ATOM   4875  CB  LEU B  53      12.617  13.178  39.820  1.00 98.92           C  
ATOM   4876  CG  LEU B  53      13.069  14.654  39.830  1.00 98.92           C  
ATOM   4877  CD1 LEU B  53      14.576  14.763  39.512  1.00 98.92           C  
ATOM   4878  CD2 LEU B  53      12.202  15.538  38.908  1.00 98.92           C  
ATOM   4879  H   LEU B  53      12.167  13.270  42.311  1.00 98.92           H  
ATOM   4880  HA  LEU B  53      10.496  13.541  39.964  1.00 98.92           H  
ATOM   4881  HB3 LEU B  53      12.619  12.833  38.787  1.00 98.92           H  
ATOM   4882  HB2 LEU B  53      13.359  12.574  40.342  1.00 98.92           H  
ATOM   4883  HG  LEU B  53      12.939  15.043  40.837  1.00 98.92           H  
ATOM   4884 HD11 LEU B  53      14.810  15.589  38.842  1.00 98.92           H  
ATOM   4885 HD12 LEU B  53      15.146  14.925  40.426  1.00 98.92           H  
ATOM   4886 HD13 LEU B  53      14.966  13.854  39.050  1.00 98.92           H  
ATOM   4887 HD21 LEU B  53      12.788  16.082  38.167  1.00 98.92           H  
ATOM   4888 HD22 LEU B  53      11.466  14.955  38.354  1.00 98.92           H  
ATOM   4889 HD23 LEU B  53      11.653  16.279  39.490  1.00 98.92           H  
ATOM   4890  N   LEU B  54      11.177  10.500  41.069  1.00 98.77           N  
ATOM   4891  CA  LEU B  54      10.726   9.099  41.045  1.00 98.77           C  
ATOM   4892  C   LEU B  54       9.215   8.971  41.324  1.00 98.77           C  
ATOM   4893  O   LEU B  54       8.567   8.113  40.727  1.00 98.77           O  
ATOM   4894  CB  LEU B  54      11.521   8.260  42.075  1.00 98.77           C  
ATOM   4895  CG  LEU B  54      13.014   8.033  41.749  1.00 98.77           C  
ATOM   4896  CD1 LEU B  54      13.823   7.611  42.997  1.00 98.77           C  
ATOM   4897  CD2 LEU B  54      13.206   7.056  40.568  1.00 98.77           C  
ATOM   4898  H   LEU B  54      11.752  10.767  41.856  1.00 98.77           H  
ATOM   4899  HA  LEU B  54      10.905   8.700  40.046  1.00 98.77           H  
ATOM   4900  HB3 LEU B  54      11.054   7.283  42.187  1.00 98.77           H  
ATOM   4901  HB2 LEU B  54      11.430   8.735  43.049  1.00 98.77           H  
ATOM   4902  HG  LEU B  54      13.417   8.997  41.449  1.00 98.77           H  
ATOM   4903 HD11 LEU B  54      14.599   8.344  43.219  1.00 98.77           H  
ATOM   4904 HD12 LEU B  54      13.199   7.529  43.887  1.00 98.77           H  
ATOM   4905 HD13 LEU B  54      14.323   6.651  42.877  1.00 98.77           H  
ATOM   4906 HD21 LEU B  54      13.780   7.519  39.766  1.00 98.77           H  
ATOM   4907 HD22 LEU B  54      13.735   6.145  40.849  1.00 98.77           H  
ATOM   4908 HD23 LEU B  54      12.255   6.740  40.141  1.00 98.77           H  
ATOM   4909  N   GLU B  55       8.691   9.843  42.202  1.00 98.67           N  
ATOM   4910  CA  GLU B  55       7.276   9.975  42.541  1.00 98.67           C  
ATOM   4911  C   GLU B  55       6.417  10.542  41.402  1.00 98.67           C  
ATOM   4912  O   GLU B  55       5.285  10.095  41.232  1.00 98.67           O  
ATOM   4913  CB  GLU B  55       7.142  10.856  43.792  1.00 98.67           C  
ATOM   4914  CG  GLU B  55       7.495  10.126  45.105  1.00 98.67           C  
ATOM   4915  CD  GLU B  55       7.639  11.047  46.324  1.00 98.67           C  
ATOM   4916  OE1 GLU B  55       7.842  10.493  47.422  1.00 98.67           O  
ATOM   4917  OE2 GLU B  55       7.532  12.282  46.172  1.00 98.67           O1-
ATOM   4918  H   GLU B  55       9.311  10.488  42.674  1.00 98.67           H  
ATOM   4919  HA  GLU B  55       6.901   8.981  42.774  1.00 98.67           H  
ATOM   4920  HB3 GLU B  55       6.142  11.286  43.869  1.00 98.67           H  
ATOM   4921  HB2 GLU B  55       7.806  11.708  43.666  1.00 98.67           H  
ATOM   4922  HG3 GLU B  55       8.418   9.558  44.991  1.00 98.67           H  
ATOM   4923  HG2 GLU B  55       6.720   9.392  45.323  1.00 98.67           H  
ATOM   4924  N   ASP B  56       6.959  11.509  40.644  1.00 98.60           N  
ATOM   4925  CA  ASP B  56       6.286  12.123  39.493  1.00 98.60           C  
ATOM   4926  C   ASP B  56       6.268  11.212  38.252  1.00 98.60           C  
ATOM   4927  O   ASP B  56       5.398  11.392  37.400  1.00 98.60           O  
ATOM   4928  CB  ASP B  56       6.867  13.516  39.131  1.00 98.60           C  
ATOM   4929  CG  ASP B  56       6.823  14.581  40.242  1.00 98.60           C  
ATOM   4930  OD1 ASP B  56       6.024  14.430  41.193  1.00 98.60           O  
ATOM   4931  OD2 ASP B  56       7.494  15.619  40.051  1.00 98.60           O1-
ATOM   4932  H   ASP B  56       7.882  11.857  40.864  1.00 98.60           H  
ATOM   4933  HA  ASP B  56       5.238  12.268  39.763  1.00 98.60           H  
ATOM   4934  HB3 ASP B  56       6.331  13.924  38.272  1.00 98.60           H  
ATOM   4935  HB2 ASP B  56       7.909  13.398  38.828  1.00 98.60           H  
ATOM   4936  N   CYS B  57       7.205  10.250  38.178  1.00 96.79           N
[truncated: 257,143 more chars]
