# Supplementary material for: The effects of nature‐inspired amino acid substitutions on structural and biochemical properties of the E. coli L‐asparaginase EcAIII
Source: Protein Sci. 2023 Jun 1;32(6):e4647. doi: 10.1002/pro.4647 (PMC10204187; doi:10.1002/pro.4647)
Supplement: Supplementary file 5 — DATA S2. Supporting Information. [file PRO-32-e4647-s005.zip › docking_results_orthologs_EcAIII_PDB_files/orthologs_K/InducedFit_NZ_FORU01000015_1_18_post_ref.pdb]

TITLE     InducedFit_NZ_FORU01000015.1_18_post_ref
REMARK   4      COMPLIES WITH FORMAT V. 3.0, 1-DEC-2006
REMARK 888
REMARK 888 WRITTEN BY MAESTRO (A PRODUCT OF SCHRODINGER, LLC)
ATOM      1  N   MET A   1      15.721 -20.054  82.240  1.00 96.67           N1+
ATOM      2  CA  MET A   1      14.640 -19.048  81.938  1.00 96.67           C  
ATOM      3  C   MET A   1      15.036 -17.708  82.609  1.00 96.67           C  
ATOM      4  O   MET A   1      15.642 -17.670  83.685  1.00 96.67           O  
ATOM      5  CB  MET A   1      13.253 -19.532  82.425  1.00 96.67           C  
ATOM      6  CG  MET A   1      12.675 -20.700  81.613  1.00 96.67           C  
ATOM      7  SD  MET A   1      11.058 -21.287  82.167  1.00 96.67           S  
ATOM      8  CE  MET A   1      11.498 -22.073  83.739  1.00 96.67           C  
ATOM      9  H1  MET A   1      15.483 -20.933  81.805  1.00 96.67           H  
ATOM     10  H2  MET A   1      16.600 -19.718  81.871  1.00 96.67           H  
ATOM     11  H3  MET A   1      15.784 -20.172  83.242  1.00 96.67           H  
ATOM     12  HA  MET A   1      14.664 -18.952  80.851  1.00 96.67           H  
ATOM     13  HB3 MET A   1      12.536 -18.714  82.363  1.00 96.67           H  
ATOM     14  HB2 MET A   1      13.291 -19.797  83.483  1.00 96.67           H  
ATOM     15  HG3 MET A   1      13.359 -21.548  81.595  1.00 96.67           H  
ATOM     16  HG2 MET A   1      12.555 -20.371  80.583  1.00 96.67           H  
ATOM     17  HE1 MET A   1      10.635 -22.601  84.146  1.00 96.67           H  
ATOM     18  HE2 MET A   1      12.303 -22.793  83.595  1.00 96.67           H  
ATOM     19  HE3 MET A   1      11.816 -21.329  84.468  1.00 96.67           H  
ATOM     20  N   LYS A   2      14.667 -16.609  81.930  1.00 98.09           N  
ATOM     21  CA  LYS A   2      14.931 -15.227  82.338  1.00 98.09           C  
ATOM     22  C   LYS A   2      13.780 -14.340  81.838  1.00 98.09           C  
ATOM     23  O   LYS A   2      13.192 -14.638  80.798  1.00 98.09           O  
ATOM     24  CB  LYS A   2      16.262 -14.722  81.721  1.00 98.09           C  
ATOM     25  CG  LYS A   2      17.539 -15.522  82.036  1.00 98.09           C  
ATOM     26  CD  LYS A   2      18.016 -15.394  83.490  1.00 98.09           C  
ATOM     27  CE  LYS A   2      19.133 -16.393  83.837  1.00 98.09           C  
ATOM     28  NZ  LYS A   2      19.717 -16.128  85.165  1.00 98.09           N1+
ATOM     29  H   LYS A   2      14.155 -16.708  81.062  1.00 98.09           H  
ATOM     30  HA  LYS A   2      14.966 -15.157  83.427  1.00 98.09           H  
ATOM     31  HB3 LYS A   2      16.431 -13.691  82.031  1.00 98.09           H  
ATOM     32  HB2 LYS A   2      16.154 -14.685  80.638  1.00 98.09           H  
ATOM     33  HG3 LYS A   2      18.326 -15.160  81.379  1.00 98.09           H  
ATOM     34  HG2 LYS A   2      17.414 -16.570  81.765  1.00 98.09           H  
ATOM     35  HD3 LYS A   2      17.173 -15.528  84.165  1.00 98.09           H  
ATOM     36  HD2 LYS A   2      18.378 -14.378  83.648  1.00 98.09           H  
ATOM     37  HE3 LYS A   2      19.932 -16.343  83.099  1.00 98.09           H  
ATOM     38  HE2 LYS A   2      18.743 -17.411  83.817  1.00 98.09           H  
ATOM     39  HZ1 LYS A   2      19.003 -16.180  85.879  1.00 98.09           H  
ATOM     40  HZ2 LYS A   2      20.437 -16.808  85.364  1.00 98.09           H  
ATOM     41  HZ3 LYS A   2      20.122 -15.203  85.178  1.00 98.09           H  
ATOM     42  N   ILE A   3      13.524 -13.233  82.549  1.00 98.89           N  
ATOM     43  CA  ILE A   3      12.577 -12.198  82.137  1.00 98.89           C  
ATOM     44  C   ILE A   3      12.959 -10.852  82.779  1.00 98.89           C  
ATOM     45  O   ILE A   3      13.383 -10.818  83.934  1.00 98.89           O  
ATOM     46  CB  ILE A   3      11.097 -12.573  82.466  1.00 98.89           C  
ATOM     47  CG1 ILE A   3      10.065 -11.575  81.891  1.00 98.89           C  
ATOM     48  CG2 ILE A   3      10.830 -12.793  83.966  1.00 98.89           C  
ATOM     49  CD1 ILE A   3       8.626 -12.120  81.875  1.00 98.89           C  
ATOM     50  H   ILE A   3      14.027 -13.050  83.407  1.00 98.89           H  
ATOM     51  HA  ILE A   3      12.667 -12.077  81.057  1.00 98.89           H  
ATOM     52  HB  ILE A   3      10.908 -13.528  81.974  1.00 98.89           H  
ATOM     53 HG13 ILE A   3      10.348 -11.298  80.876  1.00 98.89           H  
ATOM     54 HG12 ILE A   3      10.082 -10.647  82.464  1.00 98.89           H  
ATOM     55 HG21 ILE A   3       9.795 -13.078  84.143  1.00 98.89           H  
ATOM     56 HG22 ILE A   3      11.459 -13.583  84.365  1.00 98.89           H  
ATOM     57 HG23 ILE A   3      11.025 -11.897  84.548  1.00 98.89           H  
ATOM     58 HD11 ILE A   3       8.107 -11.852  80.956  1.00 98.89           H  
ATOM     59 HD12 ILE A   3       8.596 -13.208  81.951  1.00 98.89           H  
ATOM     60 HD13 ILE A   3       8.051 -11.714  82.707  1.00 98.89           H  
ATOM     61  N   ILE A   4      12.782  -9.772  82.007  1.00 98.93           N  
ATOM     62  CA  ILE A   4      12.939  -8.386  82.435  1.00 98.93           C  
ATOM     63  C   ILE A   4      11.833  -7.541  81.782  1.00 98.93           C  
ATOM     64  O   ILE A   4      11.455  -7.807  80.643  1.00 98.93           O  
ATOM     65  CB  ILE A   4      14.352  -7.810  82.097  1.00 98.93           C  
ATOM     66  CG1 ILE A   4      14.552  -6.368  82.634  1.00 98.93           C  
ATOM     67  CG2 ILE A   4      14.718  -7.899  80.599  1.00 98.93           C  
ATOM     68  CD1 ILE A   4      16.013  -5.906  82.753  1.00 98.93           C  
ATOM     69  H   ILE A   4      12.445  -9.890  81.059  1.00 98.93           H  
ATOM     70  HA  ILE A   4      12.786  -8.335  83.510  1.00 98.93           H  
ATOM     71  HB  ILE A   4      15.063  -8.443  82.629  1.00 98.93           H  
ATOM     72 HG13 ILE A   4      14.109  -6.290  83.625  1.00 98.93           H  
ATOM     73 HG12 ILE A   4      14.003  -5.658  82.019  1.00 98.93           H  
ATOM     74 HG21 ILE A   4      15.761  -7.639  80.420  1.00 98.93           H  
ATOM     75 HG22 ILE A   4      14.579  -8.908  80.219  1.00 98.93           H  
ATOM     76 HG23 ILE A   4      14.109  -7.240  79.985  1.00 98.93           H  
ATOM     77 HD11 ILE A   4      16.057  -4.840  82.980  1.00 98.93           H  
ATOM     78 HD12 ILE A   4      16.527  -6.426  83.560  1.00 98.93           H  
ATOM     79 HD13 ILE A   4      16.578  -6.066  81.835  1.00 98.93           H  
ATOM     80  N   ILE A   5      11.336  -6.545  82.528  1.00 98.91           N  
ATOM     81  CA  ILE A   5      10.305  -5.600  82.105  1.00 98.91           C  
ATOM     82  C   ILE A   5      10.723  -4.158  82.432  1.00 98.91           C  
ATOM     83  O   ILE A   5      11.601  -3.952  83.270  1.00 98.91           O  
ATOM     84  CB  ILE A   5       8.944  -5.886  82.808  1.00 98.91           C  
ATOM     85  CG1 ILE A   5       8.963  -5.804  84.353  1.00 98.91           C  
ATOM     86  CG2 ILE A   5       8.360  -7.226  82.347  1.00 98.91           C  
ATOM     87  CD1 ILE A   5       7.561  -5.806  84.976  1.00 98.91           C  
ATOM     88  H   ILE A   5      11.699  -6.397  83.462  1.00 98.91           H  
ATOM     89  HA  ILE A   5      10.181  -5.655  81.025  1.00 98.91           H  
ATOM     90  HB  ILE A   5       8.241  -5.125  82.463  1.00 98.91           H  
ATOM     91 HG13 ILE A   5       9.482  -4.912  84.701  1.00 98.91           H  
ATOM     92 HG12 ILE A   5       9.529  -6.646  84.751  1.00 98.91           H  
ATOM     93 HG21 ILE A   5       7.365  -7.370  82.758  1.00 98.91           H  
ATOM     94 HG22 ILE A   5       8.275  -7.254  81.265  1.00 98.91           H  
ATOM     95 HG23 ILE A   5       8.973  -8.071  82.661  1.00 98.91           H  
ATOM     96 HD11 ILE A   5       7.607  -5.448  86.000  1.00 98.91           H  
ATOM     97 HD12 ILE A   5       6.873  -5.162  84.429  1.00 98.91           H  
ATOM     98 HD13 ILE A   5       7.134  -6.808  85.003  1.00 98.91           H  
ATOM     99  N   HIS A   6      10.079  -3.183  81.783  1.00 98.03           N  
ATOM    100  CA  HIS A   6      10.182  -1.756  82.071  1.00 98.03           C  
ATOM    101  C   HIS A   6       8.782  -1.141  82.105  1.00 98.03           C  
ATOM    102  O   HIS A   6       7.836  -1.694  81.535  1.00 98.03           O  
ATOM    103  CB  HIS A   6      11.200  -1.015  81.172  1.00 98.03           C  
ATOM    104  CG  HIS A   6      10.797  -0.799  79.733  1.00 98.03           C  
ATOM    105  CD2 HIS A   6      11.294  -1.409  78.603  1.00 98.03           C  
ATOM    106  ND1 HIS A   6       9.825   0.131  79.343  1.00 98.03           N  
ATOM    107  CE1 HIS A   6       9.757   0.017  78.022  1.00 98.03           C  
ATOM    108  NE2 HIS A   6      10.586  -0.900  77.537  1.00 98.03           N  
ATOM    109  H   HIS A   6       9.335  -3.440  81.142  1.00 98.03           H  
ATOM    110  HA  HIS A   6      10.550  -1.663  83.086  1.00 98.03           H  
ATOM    111  HB3 HIS A   6      12.152  -1.545  81.192  1.00 98.03           H  
ATOM    112  HB2 HIS A   6      11.410  -0.030  81.590  1.00 98.03           H  
ATOM    113  HD2 HIS A   6      12.058  -2.148  78.470  1.00 98.03           H  
ATOM    114  HE1 HIS A   6       9.092   0.598  77.406  1.00 98.03           H  
ATOM    115  HE2 HIS A   6      10.663  -1.199  76.563  1.00 98.03           H  
ATOM    116  N   GLY A   7       8.662  -0.017  82.813  1.00 93.76           N  
ATOM    117  CA  GLY A   7       7.437   0.751  82.989  1.00 93.76           C  
ATOM    118  C   GLY A   7       7.701   2.250  82.845  1.00 93.76           C  
ATOM    119  O   GLY A   7       7.094   3.050  83.557  1.00 93.76           O  
ATOM    120  H   GLY A   7       9.509   0.366  83.227  1.00 93.76           H  
ATOM    121  HA3 GLY A   7       7.027   0.541  83.975  1.00 93.76           H  
ATOM    122  HA2 GLY A   7       6.677   0.469  82.259  1.00 93.76           H  
ATOM    123  N   GLY A   8       8.639   2.633  81.972  1.00 89.10           N  
ATOM    124  CA  GLY A   8       8.989   4.021  81.701  1.00 89.10           C  
ATOM    125  C   GLY A   8      10.069   4.550  82.648  1.00 89.10           C  
ATOM    126  O   GLY A   8      11.092   3.896  82.851  1.00 89.10           O  
ATOM    127  H   GLY A   8       9.091   1.923  81.410  1.00 89.10           H  
ATOM    128  HA3 GLY A   8       8.101   4.654  81.728  1.00 89.10           H  
ATOM    129  HA2 GLY A   8       9.375   4.077  80.686  1.00 89.10           H  
ATOM    130  N   PHE A   9       9.859   5.739  83.222  1.00 85.93           N  
ATOM    131  CA  PHE A   9      10.855   6.504  83.971  1.00 85.93           C  
ATOM    132  C   PHE A   9      10.299   7.043  85.291  1.00 85.93           C  
ATOM    133  O   PHE A   9       9.087   7.191  85.461  1.00 85.93           O  
ATOM    134  CB  PHE A   9      11.443   7.617  83.083  1.00 85.93           C  
ATOM    135  CG  PHE A   9      12.550   7.145  82.167  1.00 85.93           C  
ATOM    136  CD1 PHE A   9      13.873   7.139  82.647  1.00 85.93           C  
ATOM    137  CD2 PHE A   9      12.278   6.710  80.853  1.00 85.93           C  
ATOM    138  CE1 PHE A   9      14.924   6.702  81.824  1.00 85.93           C  
ATOM    139  CE2 PHE A   9      13.334   6.284  80.027  1.00 85.93           C  
ATOM    140  CZ  PHE A   9      14.653   6.283  80.515  1.00 85.93           C  
ATOM    141  H   PHE A   9       8.952   6.169  83.126  1.00 85.93           H  
ATOM    142  HA  PHE A   9      11.673   5.845  84.265  1.00 85.93           H  
ATOM    143  HB3 PHE A   9      11.860   8.413  83.703  1.00 85.93           H  
ATOM    144  HB2 PHE A   9      10.658   8.094  82.495  1.00 85.93           H  
ATOM    145  HD1 PHE A   9      14.091   7.479  83.647  1.00 85.93           H  
ATOM    146  HD2 PHE A   9      11.266   6.695  80.473  1.00 85.93           H  
ATOM    147  HE1 PHE A   9      15.943   6.708  82.183  1.00 85.93           H  
ATOM    148  HE2 PHE A   9      13.133   5.958  79.021  1.00 85.93           H  
ATOM    149  HZ  PHE A   9      15.473   5.976  79.896  1.00 85.93           H  
ATOM    150  N   PHE A  10      11.211   7.320  86.225  1.00 77.61           N  
ATOM    151  CA  PHE A  10      10.979   7.851  87.563  1.00 77.61           C  
ATOM    152  C   PHE A  10      12.014   8.945  87.854  1.00 77.61           C  
ATOM    153  O   PHE A  10      13.196   8.745  87.579  1.00 77.61           O  
ATOM    154  CB  PHE A  10      11.029   6.698  88.598  1.00 77.61           C  
ATOM    155  CG  PHE A  10      11.048   7.123  90.057  1.00 77.61           C  
ATOM    156  CD1 PHE A  10      12.271   7.391  90.709  1.00 77.61           C  
ATOM    157  CD2 PHE A  10       9.840   7.444  90.708  1.00 77.61           C  
ATOM    158  CE1 PHE A  10      12.273   7.950  91.979  1.00 77.61           C  
ATOM    159  CE2 PHE A  10       9.865   8.005  91.977  1.00 77.61           C  
ATOM    160  CZ  PHE A  10      11.075   8.264  92.607  1.00 77.61           C  
ATOM    161  H   PHE A  10      12.183   7.137  86.008  1.00 77.61           H  
ATOM    162  HA  PHE A  10       9.990   8.312  87.611  1.00 77.61           H  
ATOM    163  HB3 PHE A  10      11.901   6.068  88.412  1.00 77.61           H  
ATOM    164  HB2 PHE A  10      10.157   6.062  88.456  1.00 77.61           H  
ATOM    165  HD1 PHE A  10      13.209   7.188  90.212  1.00 77.61           H  
ATOM    166  HD2 PHE A  10       8.894   7.281  90.213  1.00 77.61           H  
ATOM    167  HE1 PHE A  10      13.211   8.153  92.474  1.00 77.61           H  
ATOM    168  HE2 PHE A  10       8.937   8.254  92.469  1.00 77.61           H  
ATOM    169  HZ  PHE A  10      11.079   8.709  93.591  1.00 77.61           H  
ATOM    170  N   SER A  11      11.554  10.046  88.465  1.00 71.70           N  
ATOM    171  CA  SER A  11      12.394  11.139  88.945  1.00 71.70           C  
ATOM    172  C   SER A  11      11.809  11.643  90.267  1.00 71.70           C  
ATOM    173  O   SER A  11      10.604  11.880  90.335  1.00 71.70           O  
ATOM    174  CB  SER A  11      12.448  12.248  87.874  1.00 71.70           C  
ATOM    175  OG  SER A  11      13.243  13.344  88.287  1.00 71.70           O  
ATOM    176  H   SER A  11      10.571  10.124  88.687  1.00 71.70           H  
ATOM    177  HA  SER A  11      13.406  10.774  89.134  1.00 71.70           H  
ATOM    178  HB3 SER A  11      11.445  12.608  87.643  1.00 71.70           H  
ATOM    179  HB2 SER A  11      12.858  11.853  86.947  1.00 71.70           H  
ATOM    180  HG  SER A  11      14.168  13.103  88.197  1.00 71.70           H  
ATOM    181  N   GLU A  12      12.675  11.837  91.276  1.00 64.96           N  
ATOM    182  CA  GLU A  12      12.302  12.327  92.609  1.00 64.96           C  
ATOM    183  C   GLU A  12      11.734  13.762  92.635  1.00 64.96           C  
ATOM    184  O   GLU A  12      11.017  14.095  93.578  1.00 64.96           O  
ATOM    185  CB  GLU A  12      13.490  12.169  93.580  1.00 64.96           C  
ATOM    186  CG  GLU A  12      13.884  10.690  93.800  1.00 64.96           C  
ATOM    187  CD  GLU A  12      14.953  10.427  94.874  1.00 64.96           C  
ATOM    188  OE1 GLU A  12      15.121   9.232  95.201  1.00 64.96           O  
ATOM    189  OE2 GLU A  12      15.584  11.393  95.359  1.00 64.96           O1-
ATOM    190  H   GLU A  12      13.653  11.628  91.143  1.00 64.96           H  
ATOM    191  HA  GLU A  12      11.503  11.680  92.972  1.00 64.96           H  
ATOM    192  HB3 GLU A  12      13.239  12.627  94.538  1.00 64.96           H  
ATOM    193  HB2 GLU A  12      14.349  12.721  93.194  1.00 64.96           H  
ATOM    194  HG3 GLU A  12      14.245  10.263  92.864  1.00 64.96           H  
ATOM    195  HG2 GLU A  12      12.992  10.127  94.075  1.00 64.96           H  
ATOM    196  N   TYR A  13      12.028  14.565  91.596  1.00 60.30           N  
ATOM    197  CA  TYR A  13      11.479  15.908  91.395  1.00 60.30           C  
ATOM    198  C   TYR A  13      10.012  15.915  90.924  1.00 60.30           C  
ATOM    199  O   TYR A  13       9.315  16.889  91.207  1.00 60.30           O  
ATOM    200  CB  TYR A  13      12.356  16.668  90.379  1.00 60.30           C  
ATOM    201  CG  TYR A  13      13.732  17.048  90.893  1.00 60.30           C  
ATOM    202  CD1 TYR A  13      13.891  18.217  91.666  1.00 60.30           C  
ATOM    203  CD2 TYR A  13      14.855  16.246  90.599  1.00 60.30           C  
ATOM    204  CE1 TYR A  13      15.164  18.586  92.140  1.00 60.30           C  
ATOM    205  CE2 TYR A  13      16.129  16.615  91.074  1.00 60.30           C  
ATOM    206  CZ  TYR A  13      16.285  17.786  91.842  1.00 60.30           C  
ATOM    207  OH  TYR A  13      17.520  18.143  92.297  1.00 60.30           O  
ATOM    208  H   TYR A  13      12.627  14.217  90.861  1.00 60.30           H  
ATOM    209  HA  TYR A  13      11.519  16.439  92.348  1.00 60.30           H  
ATOM    210  HB3 TYR A  13      11.862  17.597  90.087  1.00 60.30           H  
ATOM    211  HB2 TYR A  13      12.457  16.090  89.458  1.00 60.30           H  
ATOM    212  HD1 TYR A  13      13.035  18.835  91.897  1.00 60.30           H  
ATOM    213  HD2 TYR A  13      14.742  15.349  90.008  1.00 60.30           H  
ATOM    214  HE1 TYR A  13      15.276  19.484  92.730  1.00 60.30           H  
ATOM    215  HE2 TYR A  13      16.986  15.999  90.845  1.00 60.30           H  
ATOM    216  HH  TYR A  13      17.514  18.953  92.810  1.00 60.30           H  
ATOM    217  N   PHE A  14       9.581  14.863  90.207  1.00 60.05           N  
ATOM    218  CA  PHE A  14       8.267  14.784  89.561  1.00 60.05           C  
ATOM    219  C   PHE A  14       7.296  13.812  90.247  1.00 60.05           C  
ATOM    220  O   PHE A  14       6.086  14.002  90.123  1.00 60.05           O  
ATOM    221  CB  PHE A  14       8.452  14.399  88.078  1.00 60.05           C  
ATOM    222  CG  PHE A  14       9.037  15.506  87.219  1.00 60.05           C  
ATOM    223  CD1 PHE A  14       8.193  16.504  86.687  1.00 60.05           C  
ATOM    224  CD2 PHE A  14      10.435  15.651  87.091  1.00 60.05           C  
ATOM    225  CE1 PHE A  14       8.738  17.572  85.986  1.00 60.05           C  
ATOM    226  CE2 PHE A  14      10.960  16.726  86.387  1.00 60.05           C  
ATOM    227  CZ  PHE A  14      10.114  17.679  85.831  1.00 60.05           C  
ATOM    228  H   PHE A  14      10.207  14.087  90.040  1.00 60.05           H  
ATOM    229  HA  PHE A  14       7.777  15.760  89.585  1.00 60.05           H  
ATOM    230  HB3 PHE A  14       7.493  14.112  87.641  1.00 60.05           H  
ATOM    231  HB2 PHE A  14       9.089  13.517  87.999  1.00 60.05           H  
ATOM    232  HD1 PHE A  14       7.123  16.440  86.821  1.00 60.05           H  
ATOM    233  HD2 PHE A  14      11.101  14.932  87.542  1.00 60.05           H  
ATOM    234  HE1 PHE A  14       8.089  18.327  85.568  1.00 60.05           H  
ATOM    235  HE2 PHE A  14      12.030  16.828  86.280  1.00 60.05           H  
ATOM    236  HZ  PHE A  14      10.530  18.515  85.289  1.00 60.05           H  
ATOM    237  N   THR A  15       7.828  12.792  90.935  1.00 65.09           N  
ATOM    238  CA  THR A  15       7.061  11.734  91.591  1.00 65.09           C  
ATOM    239  C   THR A  15       7.756  11.363  92.913  1.00 65.09           C  
ATOM    240  O   THR A  15       8.976  11.202  92.952  1.00 65.09           O  
ATOM    241  CB  THR A  15       6.960  10.462  90.702  1.00 65.09           C  
ATOM    242  CG2 THR A  15       6.067  10.646  89.466  1.00 65.09           C  
ATOM    243  OG1 THR A  15       8.228  10.044  90.237  1.00 65.09           O  
ATOM    244  H   THR A  15       8.833  12.690  90.984  1.00 65.09           H  
ATOM    245  HA  THR A  15       6.054  12.092  91.821  1.00 65.09           H  
ATOM    246  HB  THR A  15       6.548   9.644  91.291  1.00 65.09           H  
ATOM    247 HG21 THR A  15       5.967   9.712  88.914  1.00 65.09           H  
ATOM    248 HG22 THR A  15       5.065  10.966  89.753  1.00 65.09           H  
ATOM    249 HG23 THR A  15       6.471  11.391  88.781  1.00 65.09           H  
ATOM    250  HG1 THR A  15       8.815   9.955  90.994  1.00 65.09           H  
ATOM    251  N   ASP A  16       6.942  11.247  93.973  1.00 70.99           N  
ATOM    252  CA  ASP A  16       7.354  10.998  95.359  1.00 70.99           C  
ATOM    253  C   ASP A  16       7.810   9.544  95.611  1.00 70.99           C  
ATOM    254  O   ASP A  16       7.707   8.688  94.731  1.00 70.99           O  
ATOM    255  CB  ASP A  16       6.260  11.438  96.378  1.00 70.99           C  
ATOM    256  CG  ASP A  16       4.865  10.777  96.316  1.00 70.99           C  
ATOM    257  OD1 ASP A  16       4.568  10.031  95.356  1.00 70.99           O  
ATOM    258  OD2 ASP A  16       4.078  11.074  97.240  1.00 70.99           O1-
ATOM    259  H   ASP A  16       5.946  11.357  93.843  1.00 70.99           H  
ATOM    260  HA  ASP A  16       8.228  11.626  95.543  1.00 70.99           H  
ATOM    261  HB3 ASP A  16       6.084  12.503  96.219  1.00 70.99           H  
ATOM    262  HB2 ASP A  16       6.645  11.371  97.396  1.00 70.99           H  
ATOM    263  N   LYS A  17       8.289   9.294  96.841  1.00 77.96           N  
ATOM    264  CA  LYS A  17       8.688   7.972  97.335  1.00 77.96           C  
ATOM    265  C   LYS A  17       7.526   6.965  97.452  1.00 77.96           C  
ATOM    266  O   LYS A  17       7.784   5.766  97.364  1.00 77.96           O  
ATOM    267  CB  LYS A  17       9.419   8.121  98.684  1.00 77.96           C  
ATOM    268  CG  LYS A  17      10.784   8.820  98.564  1.00 77.96           C  
ATOM    269  CD  LYS A  17      11.536   8.878  99.902  1.00 77.96           C  
ATOM    270  CE  LYS A  17      12.912   9.551  99.769  1.00 77.96           C  
ATOM    271  NZ  LYS A  17      13.627   9.597 101.057  1.00 77.96           N1+
ATOM    272  H   LYS A  17       8.348  10.050  97.508  1.00 77.96           H  
ATOM    273  HA  LYS A  17       9.393   7.559  96.612  1.00 77.96           H  
ATOM    274  HB3 LYS A  17       9.587   7.131  99.111  1.00 77.96           H  
ATOM    275  HB2 LYS A  17       8.787   8.654  99.397  1.00 77.96           H  
ATOM    276  HG3 LYS A  17      10.649   9.832  98.182  1.00 77.96           H  
ATOM    277  HG2 LYS A  17      11.395   8.294  97.829  1.00 77.96           H  
ATOM    278  HD3 LYS A  17      11.655   7.865 100.290  1.00 77.96           H  
ATOM    279  HD2 LYS A  17      10.927   9.417 100.630  1.00 77.96           H  
ATOM    280  HE3 LYS A  17      12.800  10.569  99.395  1.00 77.96           H  
ATOM    281  HE2 LYS A  17      13.529   9.011  99.048  1.00 77.96           H  
ATOM    282  HZ1 LYS A  17      13.768   8.658 101.401  1.00 77.96           H  
ATOM    283  HZ2 LYS A  17      14.523  10.045 100.928  1.00 77.96           H  
ATOM    284  HZ3 LYS A  17      13.084  10.123 101.727  1.00 77.96           H  
ATOM    285  N   ALA A  18       6.279   7.449  97.609  1.00 81.78           N  
ATOM    286  CA  ALA A  18       5.074   6.616  97.583  1.00 81.78           C  
ATOM    287  C   ALA A  18       4.795   6.049  96.181  1.00 81.78           C  
ATOM    288  O   ALA A  18       4.501   4.860  96.071  1.00 81.78           O  
ATOM    289  CB  ALA A  18       3.872   7.412  98.110  1.00 81.78           C  
ATOM    290  H   ALA A  18       6.131   8.446  97.669  1.00 81.78           H  
ATOM    291  HA  ALA A  18       5.235   5.774  98.260  1.00 81.78           H  
ATOM    292  HB1 ALA A  18       2.988   6.780  98.190  1.00 81.78           H  
ATOM    293  HB2 ALA A  18       4.073   7.820  99.101  1.00 81.78           H  
ATOM    294  HB3 ALA A  18       3.620   8.245  97.454  1.00 81.78           H  
ATOM    295  N   SER A  19       4.954   6.889  95.141  1.00 82.05           N  
ATOM    296  CA  SER A  19       4.874   6.500  93.730  1.00 82.05           C  
ATOM    297  C   SER A  19       6.012   5.560  93.297  1.00 82.05           C  
ATOM    298  O   SER A  19       5.777   4.706  92.443  1.00 82.05           O  
ATOM    299  CB  SER A  19       4.859   7.755  92.836  1.00 82.05           C  
ATOM    300  OG  SER A  19       3.607   8.402  92.903  1.00 82.05           O  
ATOM    301  H   SER A  19       5.170   7.862  95.317  1.00 82.05           H  
ATOM    302  HA  SER A  19       3.939   5.956  93.580  1.00 82.05           H  
ATOM    303  HB3 SER A  19       5.033   7.492  91.791  1.00 82.05           H  
ATOM    304  HB2 SER A  19       5.645   8.453  93.121  1.00 82.05           H  
ATOM    305  HG  SER A  19       3.566   8.889  93.733  1.00 82.05           H  
ATOM    306  N   ARG A  20       7.205   5.708  93.908  1.00 86.85           N  
ATOM    307  CA  ARG A  20       8.352   4.823  93.702  1.00 86.85           C  
ATOM    308  C   ARG A  20       8.059   3.397  94.189  1.00 86.85           C  
ATOM    309  O   ARG A  20       8.186   2.463  93.403  1.00 86.85           O  
ATOM    310  CB  ARG A  20       9.613   5.394  94.386  1.00 86.85           C  
ATOM    311  CG  ARG A  20      10.900   4.652  93.984  1.00 86.85           C  
ATOM    312  CD  ARG A  20      12.168   5.233  94.625  1.00 86.85           C  
ATOM    313  NE  ARG A  20      13.344   4.385  94.356  1.00 86.85           N  
ATOM    314  CZ  ARG A  20      14.643   4.720  94.479  1.00 86.85           C  
ATOM    315  NH1 ARG A  20      15.039   5.940  94.871  1.00 86.85           N  
ATOM    316  NH2 ARG A  20      15.578   3.804  94.201  1.00 86.85           N1+
ATOM    317  H   ARG A  20       7.324   6.450  94.585  1.00 86.85           H  
ATOM    318  HA  ARG A  20       8.536   4.790  92.627  1.00 86.85           H  
ATOM    319  HB3 ARG A  20       9.505   5.350  95.468  1.00 86.85           H  
ATOM    320  HB2 ARG A  20       9.715   6.450  94.151  1.00 86.85           H  
ATOM    321  HG3 ARG A  20      10.987   4.790  92.906  1.00 86.85           H  
ATOM    322  HG2 ARG A  20      10.833   3.576  94.143  1.00 86.85           H  
ATOM    323  HD3 ARG A  20      12.037   5.456  95.684  1.00 86.85           H  
ATOM    324  HD2 ARG A  20      12.380   6.180  94.133  1.00 86.85           H  
ATOM    325  HE  ARG A  20      13.128   3.434  94.085  1.00 86.85           H  
ATOM    326 HH12 ARG A  20      16.019   6.169  94.946  1.00 86.85           H  
ATOM    327 HH11 ARG A  20      14.361   6.664  95.066  1.00 86.85           H  
ATOM    328 HH22 ARG A  20      16.558   4.031  94.292  1.00 86.85           H  
ATOM    329 HH21 ARG A  20      15.320   2.889  93.859  1.00 86.85           H  
ATOM    330  N   VAL A  21       7.645   3.274  95.462  1.00 90.55           N  
ATOM    331  CA  VAL A  21       7.294   2.016  96.123  1.00 90.55           C  
ATOM    332  C   VAL A  21       6.092   1.300  95.472  1.00 90.55           C  
ATOM    333  O   VAL A  21       6.105   0.072  95.397  1.00 90.55           O  
ATOM    334  CB  VAL A  21       7.035   2.248  97.643  1.00 90.55           C  
ATOM    335  CG1 VAL A  21       6.325   1.100  98.394  1.00 90.55           C  
ATOM    336  CG2 VAL A  21       8.353   2.581  98.366  1.00 90.55           C  
ATOM    337  H   VAL A  21       7.562   4.105  96.033  1.00 90.55           H  
ATOM    338  HA  VAL A  21       8.155   1.353  96.024  1.00 90.55           H  
ATOM    339  HB  VAL A  21       6.393   3.126  97.738  1.00 90.55           H  
ATOM    340 HG11 VAL A  21       6.279   1.303  99.464  1.00 90.55           H  
ATOM    341 HG12 VAL A  21       5.296   0.964  98.061  1.00 90.55           H  
ATOM    342 HG13 VAL A  21       6.852   0.155  98.261  1.00 90.55           H  
ATOM    343 HG21 VAL A  21       8.176   2.841  99.410  1.00 90.55           H  
ATOM    344 HG22 VAL A  21       9.037   1.732  98.348  1.00 90.55           H  
ATOM    345 HG23 VAL A  21       8.869   3.424  97.907  1.00 90.55           H  
ATOM    346  N   GLN A  22       5.109   2.074  94.980  1.00 90.04           N  
ATOM    347  CA  GLN A  22       3.935   1.565  94.274  1.00 90.04           C  
ATOM    348  C   GLN A  22       4.291   0.998  92.884  1.00 90.04           C  
ATOM    349  O   GLN A  22       3.765  -0.057  92.531  1.00 90.04           O  
ATOM    350  CB  GLN A  22       2.866   2.674  94.209  1.00 90.04           C  
ATOM    351  CG  GLN A  22       1.482   2.188  93.733  1.00 90.04           C  
ATOM    352  CD  GLN A  22       0.436   3.303  93.655  1.00 90.04           C  
ATOM    353  NE2 GLN A  22      -0.768   2.959  93.193  1.00 90.04           N  
ATOM    354  OE1 GLN A  22       0.696   4.454  93.997  1.00 90.04           O  
ATOM    355  H   GLN A  22       5.159   3.078  95.096  1.00 90.04           H  
ATOM    356  HA  GLN A  22       3.527   0.745  94.870  1.00 90.04           H  
ATOM    357  HB3 GLN A  22       3.221   3.486  93.572  1.00 90.04           H  
ATOM    358  HB2 GLN A  22       2.745   3.100  95.206  1.00 90.04           H  
ATOM    359  HG3 GLN A  22       1.114   1.416  94.410  1.00 90.04           H  
ATOM    360  HG2 GLN A  22       1.561   1.725  92.752  1.00 90.04           H  
ATOM    361 HE22 GLN A  22      -1.495   3.655  93.117  1.00 90.04           H  
ATOM    362 HE21 GLN A  22      -0.959   2.009  92.910  1.00 90.04           H  
ATOM    363  N   LYS A  23       5.208   1.662  92.153  1.00 89.91           N  
ATOM    364  CA  LYS A  23       5.775   1.165  90.895  1.00 89.91           C  
ATOM    365  C   LYS A  23       6.679  -0.065  91.083  1.00 89.91           C  
ATOM    366  O   LYS A  23       6.565  -0.996  90.291  1.00 89.91           O  
ATOM    367  CB  LYS A  23       6.519   2.287  90.141  1.00 89.91           C  
ATOM    368  CG  LYS A  23       5.583   3.235  89.371  1.00 89.91           C  
ATOM    369  CD  LYS A  23       6.362   4.256  88.527  1.00 89.91           C  
ATOM    370  CE  LYS A  23       5.445   5.112  87.638  1.00 89.91           C  
ATOM    371  NZ  LYS A  23       6.217   6.027  86.777  1.00 89.91           N1+
ATOM    372  H   LYS A  23       5.589   2.533  92.501  1.00 89.91           H  
ATOM    373  HA  LYS A  23       4.937   0.850  90.271  1.00 89.91           H  
ATOM    374  HB3 LYS A  23       7.184   1.835  89.403  1.00 89.91           H  
ATOM    375  HB2 LYS A  23       7.164   2.845  90.821  1.00 89.91           H  
ATOM    376  HG3 LYS A  23       4.922   3.754  90.066  1.00 89.91           H  
ATOM    377  HG2 LYS A  23       4.938   2.648  88.716  1.00 89.91           H  
ATOM    378  HD3 LYS A  23       7.085   3.725  87.909  1.00 89.91           H  
ATOM    379  HD2 LYS A  23       6.941   4.899  89.192  1.00 89.91           H  
ATOM    380  HE3 LYS A  23       4.759   5.695  88.252  1.00 89.91           H  
ATOM    381  HE2 LYS A  23       4.837   4.471  86.997  1.00 89.91           H  
ATOM    382  HZ1 LYS A  23       6.829   5.495  86.175  1.00 89.91           H  
ATOM    383  HZ2 LYS A  23       5.583   6.570  86.209  1.00 89.91           H  
ATOM    384  HZ3 LYS A  23       6.771   6.650  87.348  1.00 89.91           H  
ATOM    385  N   GLN A  24       7.523  -0.074  92.130  1.00 94.27           N  
ATOM    386  CA  GLN A  24       8.371  -1.210  92.513  1.00 94.27           C  
ATOM    387  C   GLN A  24       7.567  -2.485  92.823  1.00 94.27           C  
ATOM    388  O   GLN A  24       7.945  -3.558  92.355  1.00 94.27           O  
ATOM    389  CB  GLN A  24       9.264  -0.833  93.715  1.00 94.27           C  
ATOM    390  CG  GLN A  24      10.441   0.102  93.360  1.00 94.27           C  
ATOM    391  CD  GLN A  24      11.257   0.611  94.557  1.00 94.27           C  
ATOM    392  NE2 GLN A  24      10.844   0.319  95.792  1.00 94.27           N  
ATOM    393  OE1 GLN A  24      12.270   1.281  94.363  1.00 94.27           O  
ATOM    394  H   GLN A  24       7.577   0.742  92.726  1.00 94.27           H  
ATOM    395  HA  GLN A  24       9.017  -1.435  91.661  1.00 94.27           H  
ATOM    396  HB3 GLN A  24       9.676  -1.738  94.165  1.00 94.27           H  
ATOM    397  HB2 GLN A  24       8.636  -0.375  94.478  1.00 94.27           H  
ATOM    398  HG3 GLN A  24      10.082   0.972  92.816  1.00 94.27           H  
ATOM    399  HG2 GLN A  24      11.121  -0.409  92.682  1.00 94.27           H  
ATOM    400 HE22 GLN A  24      11.367   0.647  96.591  1.00 94.27           H  
ATOM    401 HE21 GLN A  24      10.010  -0.230  95.937  1.00 94.27           H  
ATOM    402  N   LYS A  25       6.462  -2.328  93.575  1.00 96.08           N  
ATOM    403  CA  LYS A  25       5.515  -3.389  93.921  1.00 96.08           C  
ATOM    404  C   LYS A  25       4.731  -3.905  92.700  1.00 96.08           C  
ATOM    405  O   LYS A  25       4.572  -5.118  92.569  1.00 96.08           O  
ATOM    406  CB  LYS A  25       4.584  -2.883  95.045  1.00 96.08           C  
ATOM    407  CG  LYS A  25       3.542  -3.908  95.532  1.00 96.08           C  
ATOM    408  CD  LYS A  25       2.706  -3.391  96.710  1.00 96.08           C  
ATOM    409  CE  LYS A  25       1.666  -4.423  97.178  1.00 96.08           C  
ATOM    410  NZ  LYS A  25       0.855  -3.916  98.300  1.00 96.08           N1+
ATOM    411  H   LYS A  25       6.236  -1.407  93.928  1.00 96.08           H  
ATOM    412  HA  LYS A  25       6.094  -4.225  94.318  1.00 96.08           H  
ATOM    413  HB3 LYS A  25       4.067  -1.980  94.714  1.00 96.08           H  
ATOM    414  HB2 LYS A  25       5.198  -2.581  95.895  1.00 96.08           H  
ATOM    415  HG3 LYS A  25       4.050  -4.830  95.820  1.00 96.08           H  
ATOM    416  HG2 LYS A  25       2.867  -4.172  94.718  1.00 96.08           H  
ATOM    417  HD3 LYS A  25       2.207  -2.466  96.415  1.00 96.08           H  
ATOM    418  HD2 LYS A  25       3.370  -3.132  97.536  1.00 96.08           H  
ATOM    419  HE3 LYS A  25       2.161  -5.342  97.493  1.00 96.08           H  
ATOM    420  HE2 LYS A  25       0.997  -4.683  96.357  1.00 96.08           H  
ATOM    421  HZ1 LYS A  25       0.363  -3.082  98.012  1.00 96.08           H  
ATOM    422  HZ2 LYS A  25       0.186  -4.620  98.578  1.00 96.08           H  
ATOM    423  HZ3 LYS A  25       1.456  -3.698  99.081  1.00 96.08           H  
ATOM    424  N   ALA A  26       4.278  -2.980  91.835  1.00 95.98           N  
ATOM    425  CA  ALA A  26       3.554  -3.269  90.596  1.00 95.98           C  
ATOM    426  C   ALA A  26       4.378  -4.093  89.597  1.00 95.98           C  
ATOM    427  O   ALA A  26       3.875  -5.095  89.092  1.00 95.98           O  
ATOM    428  CB  ALA A  26       3.083  -1.956  89.956  1.00 95.98           C  
ATOM    429  H   ALA A  26       4.436  -2.000  92.030  1.00 95.98           H  
ATOM    430  HA  ALA A  26       2.669  -3.854  90.856  1.00 95.98           H  
ATOM    431  HB1 ALA A  26       2.646  -2.133  88.974  1.00 95.98           H  
ATOM    432  HB2 ALA A  26       2.326  -1.468  90.570  1.00 95.98           H  
ATOM    433  HB3 ALA A  26       3.905  -1.254  89.819  1.00 95.98           H  
ATOM    434  N   LEU A  27       5.639  -3.686  89.373  1.00 97.54           N  
ATOM    435  CA  LEU A  27       6.592  -4.392  88.518  1.00 97.54           C  
ATOM    436  C   LEU A  27       6.980  -5.771  89.076  1.00 97.54           C  
ATOM    437  O   LEU A  27       7.036  -6.714  88.294  1.00 97.54           O  
ATOM    438  CB  LEU A  27       7.866  -3.554  88.333  1.00 97.54           C  
ATOM    439  CG  LEU A  27       7.717  -2.236  87.555  1.00 97.54           C  
ATOM    440  CD1 LEU A  27       8.955  -1.363  87.812  1.00 97.54           C  
ATOM    441  CD2 LEU A  27       7.477  -2.441  86.049  1.00 97.54           C  
ATOM    442  H   LEU A  27       5.979  -2.844  89.822  1.00 97.54           H  
ATOM    443  HA  LEU A  27       6.116  -4.544  87.548  1.00 97.54           H  
ATOM    444  HB3 LEU A  27       8.616  -4.147  87.815  1.00 97.54           H  
ATOM    445  HB2 LEU A  27       8.274  -3.347  89.325  1.00 97.54           H  
ATOM    446  HG  LEU A  27       6.851  -1.697  87.931  1.00 97.54           H  
ATOM    447 HD11 LEU A  27       9.443  -1.062  86.888  1.00 97.54           H  
ATOM    448 HD12 LEU A  27       8.667  -0.472  88.365  1.00 97.54           H  
ATOM    449 HD13 LEU A  27       9.711  -1.869  88.412  1.00 97.54           H  
ATOM    450 HD21 LEU A  27       7.432  -1.485  85.526  1.00 97.54           H  
ATOM    451 HD22 LEU A  27       8.278  -3.023  85.594  1.00 97.54           H  
ATOM    452 HD23 LEU A  27       6.533  -2.952  85.861  1.00 97.54           H  
ATOM    453  N   LYS A  28       7.215  -5.873  90.399  1.00 97.86           N  
ATOM    454  CA  LYS A  28       7.521  -7.132  91.089  1.00 97.86           C  
ATOM    455  C   LYS A  28       6.392  -8.174  91.024  1.00 97.86           C  
ATOM    456  O   LYS A  28       6.690  -9.364  90.941  1.00 97.86           O  
ATOM    457  CB  LYS A  28       7.946  -6.864  92.546  1.00 97.86           C  
ATOM    458  CG  LYS A  28       9.437  -6.516  92.676  1.00 97.86           C  
ATOM    459  CD  LYS A  28       9.851  -6.231  94.126  1.00 97.86           C  
ATOM    460  CE  LYS A  28      11.374  -6.294  94.312  1.00 97.86           C  
ATOM    461  NZ  LYS A  28      11.781  -5.914  95.676  1.00 97.86           N1+
ATOM    462  H   LYS A  28       7.165  -5.047  90.981  1.00 97.86           H  
ATOM    463  HA  LYS A  28       8.379  -7.565  90.575  1.00 97.86           H  
ATOM    464  HB3 LYS A  28       7.787  -7.765  93.141  1.00 97.86           H  
ATOM    465  HB2 LYS A  28       7.314  -6.098  92.997  1.00 97.86           H  
ATOM    466  HG3 LYS A  28       9.681  -5.658  92.048  1.00 97.86           H  
ATOM    467  HG2 LYS A  28      10.025  -7.350  92.290  1.00 97.86           H  
ATOM    468  HD3 LYS A  28       9.366  -6.943  94.796  1.00 97.86           H  
ATOM    469  HD2 LYS A  28       9.481  -5.243  94.406  1.00 97.86           H  
ATOM    470  HE3 LYS A  28      11.866  -5.633  93.602  1.00 97.86           H  
ATOM    471  HE2 LYS A  28      11.735  -7.303  94.109  1.00 97.86           H  
ATOM    472  HZ1 LYS A  28      11.355  -6.542  96.343  1.00 97.86           H  
ATOM    473  HZ2 LYS A  28      12.787  -5.973  95.756  1.00 97.86           H  
ATOM    474  HZ3 LYS A  28      11.484  -4.968  95.868  1.00 97.86           H  
ATOM    475  N   THR A  29       5.131  -7.711  91.027  1.00 98.41           N  
ATOM    476  CA  THR A  29       3.948  -8.551  90.849  1.00 98.41           C  
ATOM    477  C   THR A  29       3.814  -9.045  89.394  1.00 98.41           C  
ATOM    478  O   THR A  29       3.541 -10.226  89.186  1.00 98.41           O  
ATOM    479  CB  THR A  29       2.652  -7.785  91.237  1.00 98.41           C  
ATOM    480  CG2 THR A  29       1.334  -8.554  91.027  1.00 98.41           C  
ATOM    481  OG1 THR A  29       2.721  -7.422  92.602  1.00 98.41           O  
ATOM    482  H   THR A  29       4.968  -6.716  91.107  1.00 98.41           H  
ATOM    483  HA  THR A  29       4.043  -9.424  91.498  1.00 98.41           H  
ATOM    484  HB  THR A  29       2.597  -6.855  90.670  1.00 98.41           H  
ATOM    485 HG21 THR A  29       0.488  -7.992  91.423  1.00 98.41           H  
ATOM    486 HG22 THR A  29       1.131  -8.729  89.971  1.00 98.41           H  
ATOM    487 HG23 THR A  29       1.358  -9.520  91.532  1.00 98.41           H  
ATOM    488  HG1 THR A  29       3.427  -6.776  92.711  1.00 98.41           H  
ATOM    489  N   ILE A  30       4.023  -8.140  88.424  1.00 98.83           N  
ATOM    490  CA  ILE A  30       3.858  -8.400  86.993  1.00 98.83           C  
ATOM    491  C   ILE A  30       4.986  -9.261  86.386  1.00 98.83           C  
ATOM    492  O   ILE A  30       4.685 -10.134  85.572  1.00 98.83           O  
ATOM    493  CB  ILE A  30       3.695  -7.067  86.201  1.00 98.83           C  
ATOM    494  CG1 ILE A  30       2.348  -6.392  86.564  1.00 98.83           C  
ATOM    495  CG2 ILE A  30       3.820  -7.211  84.670  1.00 98.83           C  
ATOM    496  CD1 ILE A  30       2.250  -4.911  86.165  1.00 98.83           C  
ATOM    497  H   ILE A  30       4.254  -7.187  88.674  1.00 98.83           H  
ATOM    498  HA  ILE A  30       2.932  -8.966  86.872  1.00 98.83           H  
ATOM    499  HB  ILE A  30       4.490  -6.393  86.526  1.00 98.83           H  
ATOM    500 HG13 ILE A  30       2.162  -6.459  87.635  1.00 98.83           H  
ATOM    501 HG12 ILE A  30       1.533  -6.946  86.104  1.00 98.83           H  
ATOM    502 HG21 ILE A  30       3.512  -6.301  84.167  1.00 98.83           H  
ATOM    503 HG22 ILE A  30       4.845  -7.410  84.358  1.00 98.83           H  
ATOM    504 HG23 ILE A  30       3.194  -8.017  84.292  1.00 98.83           H  
ATOM    505 HD11 ILE A  30       1.486  -4.402  86.753  1.00 98.83           H  
ATOM    506 HD12 ILE A  30       3.191  -4.386  86.333  1.00 98.83           H  
ATOM    507 HD13 ILE A  30       1.981  -4.798  85.116  1.00 98.83           H  
ATOM    508  N   VAL A  31       6.245  -9.031  86.801  1.00 98.84           N  
ATOM    509  CA  VAL A  31       7.415  -9.794  86.350  1.00 98.84           C  
ATOM    510  C   VAL A  31       7.449 -11.225  86.933  1.00 98.84           C  
ATOM    511  O   VAL A  31       7.951 -12.128  86.265  1.00 98.84           O  
ATOM    512  CB  VAL A  31       8.745  -9.051  86.683  1.00 98.84           C  
ATOM    513  CG1 VAL A  31       9.198  -9.142  88.153  1.00 98.84           C  
ATOM    514  CG2 VAL A  31       9.903  -9.491  85.777  1.00 98.84           C  
ATOM    515  H   VAL A  31       6.427  -8.283  87.460  1.00 98.84           H  
ATOM    516  HA  VAL A  31       7.340  -9.887  85.264  1.00 98.84           H  
ATOM    517  HB  VAL A  31       8.575  -7.995  86.479  1.00 98.84           H  
ATOM    518 HG11 VAL A  31       9.991  -8.424  88.366  1.00 98.84           H  
ATOM    519 HG12 VAL A  31       8.370  -8.937  88.827  1.00 98.84           H  
ATOM    520 HG13 VAL A  31       9.581 -10.131  88.400  1.00 98.84           H  
ATOM    521 HG21 VAL A  31      10.764  -8.840  85.915  1.00 98.84           H  
ATOM    522 HG22 VAL A  31      10.217 -10.505  86.013  1.00 98.84           H  
ATOM    523 HG23 VAL A  31       9.630  -9.451  84.722  1.00 98.84           H  
ATOM    524  N   LYS A  32       6.872 -11.406  88.138  1.00 98.63           N  
ATOM    525  CA  LYS A  32       6.666 -12.705  88.776  1.00 98.63           C  
ATOM    526  C   LYS A  32       5.589 -13.523  88.048  1.00 98.63           C  
ATOM    527  O   LYS A  32       5.858 -14.674  87.715  1.00 98.63           O  
ATOM    528  CB  LYS A  32       6.356 -12.502  90.275  1.00 98.63           C  
ATOM    529  CG  LYS A  32       6.058 -13.775  91.095  1.00 98.63           C  
ATOM    530  CD  LYS A  32       7.147 -14.858  91.013  1.00 98.63           C  
ATOM    531  CE  LYS A  32       6.888 -16.016  91.991  1.00 98.63           C  
ATOM    532  NZ  LYS A  32       7.786 -17.158  91.743  1.00 98.63           N1+
ATOM    533  H   LYS A  32       6.490 -10.609  88.625  1.00 98.63           H  
ATOM    534  HA  LYS A  32       7.609 -13.251  88.702  1.00 98.63           H  
ATOM    535  HB3 LYS A  32       5.505 -11.828  90.380  1.00 98.63           H  
ATOM    536  HB2 LYS A  32       7.198 -11.987  90.732  1.00 98.63           H  
ATOM    537  HG3 LYS A  32       5.103 -14.199  90.784  1.00 98.63           H  
ATOM    538  HG2 LYS A  32       5.924 -13.484  92.137  1.00 98.63           H  
ATOM    539  HD3 LYS A  32       8.120 -14.412  91.217  1.00 98.63           H  
ATOM    540  HD2 LYS A  32       7.196 -15.245  89.995  1.00 98.63           H  
ATOM    541  HE3 LYS A  32       5.863 -16.371  91.893  1.00 98.63           H  
ATOM    542  HE2 LYS A  32       7.014 -15.677  93.019  1.00 98.63           H  
ATOM    543  HZ1 LYS A  32       7.609 -17.507  90.809  1.00 98.63           H  
ATOM    544  HZ2 LYS A  32       8.752 -16.867  91.820  1.00 98.63           H  
ATOM    545  HZ3 LYS A  32       7.597 -17.891  92.411  1.00 98.63           H  
ATOM    546  N   LYS A  33       4.429 -12.901  87.760  1.00 98.82           N  
ATOM    547  CA  LYS A  33       3.353 -13.477  86.943  1.00 98.82           C  
ATOM    548  C   LYS A  33       3.811 -13.880  85.532  1.00 98.82           C  
ATOM    549  O   LYS A  33       3.402 -14.937  85.053  1.00 98.82           O  
ATOM    550  CB  LYS A  33       2.174 -12.486  86.849  1.00 98.82           C  
ATOM    551  CG  LYS A  33       1.313 -12.416  88.119  1.00 98.82           C  
ATOM    552  CD  LYS A  33       0.239 -11.323  88.020  1.00 98.82           C  
ATOM    553  CE  LYS A  33      -0.669 -11.275  89.258  1.00 98.82           C  
ATOM    554  NZ  LYS A  33      -1.682 -10.210  89.149  1.00 98.82           N1+
ATOM    555  H   LYS A  33       4.285 -11.952  88.076  1.00 98.82           H  
ATOM    556  HA  LYS A  33       3.012 -14.382  87.449  1.00 98.82           H  
ATOM    557  HB3 LYS A  33       1.513 -12.782  86.033  1.00 98.82           H  
ATOM    558  HB2 LYS A  33       2.544 -11.494  86.585  1.00 98.82           H  
ATOM    559  HG3 LYS A  33       1.940 -12.242  88.993  1.00 98.82           H  
ATOM    560  HG2 LYS A  33       0.835 -13.383  88.280  1.00 98.82           H  
ATOM    561  HD3 LYS A  33      -0.364 -11.494  87.126  1.00 98.82           H  
ATOM    562  HD2 LYS A  33       0.728 -10.357  87.879  1.00 98.82           H  
ATOM    563  HE3 LYS A  33      -0.075 -11.103  90.156  1.00 98.82           H  
ATOM    564  HE2 LYS A  33      -1.179 -12.229  89.388  1.00 98.82           H  
ATOM    565  HZ1 LYS A  33      -2.259 -10.375  88.336  1.00 98.82           H  
ATOM    566  HZ2 LYS A  33      -2.262 -10.209  89.977  1.00 98.82           H  
ATOM    567  HZ3 LYS A  33      -1.225  -9.314  89.059  1.00 98.82           H  
ATOM    568  N   GLY A  34       4.670 -13.049  84.919  1.00 98.89           N  
ATOM    569  CA  GLY A  34       5.266 -13.285  83.608  1.00 98.89           C  
ATOM    570  C   GLY A  34       6.237 -14.473  83.631  1.00 98.89           C  
ATOM    571  O   GLY A  34       6.234 -15.259  82.687  1.00 98.89           O  
ATOM    572  H   GLY A  34       4.930 -12.188  85.382  1.00 98.89           H  
ATOM    573  HA3 GLY A  34       5.814 -12.390  83.316  1.00 98.89           H  
ATOM    574  HA2 GLY A  34       4.484 -13.448  82.865  1.00 98.89           H  
ATOM    575  N   PHE A  35       7.029 -14.633  84.708  1.00 98.79           N  
ATOM    576  CA  PHE A  35       7.946 -15.763  84.882  1.00 98.79           C  
ATOM    577  C   PHE A  35       7.215 -17.090  85.147  1.00 98.79           C  
ATOM    578  O   PHE A  35       7.621 -18.110  84.596  1.00 98.79           O  
ATOM    579  CB  PHE A  35       8.965 -15.467  85.999  1.00 98.79           C  
ATOM    580  CG  PHE A  35      10.046 -16.526  86.148  1.00 98.79           C  
ATOM    581  CD1 PHE A  35       9.864 -17.618  87.023  1.00 98.79           C  
ATOM    582  CD2 PHE A  35      11.144 -16.539  85.261  1.00 98.79           C  
ATOM    583  CE1 PHE A  35      10.780 -18.661  87.033  1.00 98.79           C  
ATOM    584  CE2 PHE A  35      12.058 -17.581  85.299  1.00 98.79           C  
ATOM    585  CZ  PHE A  35      11.875 -18.640  86.178  1.00 98.79           C  
ATOM    586  H   PHE A  35       6.998 -13.958  85.460  1.00 98.79           H  
ATOM    587  HA  PHE A  35       8.507 -15.869  83.952  1.00 98.79           H  
ATOM    588  HB3 PHE A  35       8.446 -15.344  86.951  1.00 98.79           H  
ATOM    589  HB2 PHE A  35       9.458 -14.518  85.803  1.00 98.79           H  
ATOM    590  HD1 PHE A  35       9.000 -17.658  87.671  1.00 98.79           H  
ATOM    591  HD2 PHE A  35      11.274 -15.750  84.538  1.00 98.79           H  
ATOM    592  HE1 PHE A  35      10.638 -19.495  87.705  1.00 98.79           H  
ATOM    593  HE2 PHE A  35      12.908 -17.572  84.635  1.00 98.79           H  
ATOM    594  HZ  PHE A  35      12.589 -19.450  86.198  1.00 98.79           H  
ATOM    595  N   ASP A  36       6.156 -17.055  85.973  1.00 98.63           N  
ATOM    596  CA  ASP A  36       5.308 -18.211  86.293  1.00 98.63           C  
ATOM    597  C   ASP A  36       4.535 -18.729  85.067  1.00 98.63           C  
ATOM    598  O   ASP A  36       4.329 -19.937  84.953  1.00 98.63           O  
ATOM    599  CB  ASP A  36       4.342 -17.943  87.475  1.00 98.63           C  
ATOM    600  CG  ASP A  36       4.999 -17.525  88.805  1.00 98.63           C  
ATOM    601  OD1 ASP A  36       6.193 -17.840  89.018  1.00 98.63           O  
ATOM    602  OD2 ASP A  36       4.248 -17.002  89.658  1.00 98.63           O1-
ATOM    603  H   ASP A  36       5.906 -16.184  86.424  1.00 98.63           H  
ATOM    604  HA  ASP A  36       5.975 -19.020  86.594  1.00 98.63           H  
ATOM    605  HB3 ASP A  36       3.748 -18.836  87.673  1.00 98.63           H  
ATOM    606  HB2 ASP A  36       3.644 -17.153  87.189  1.00 98.63           H  
ATOM    607  N   PHE A  37       4.177 -17.813  84.152  1.00 98.83           N  
ATOM    608  CA  PHE A  37       3.590 -18.109  82.849  1.00 98.83           C  
ATOM    609  C   PHE A  37       4.631 -18.722  81.883  1.00 98.83           C  
ATOM    610  O   PHE A  37       4.300 -19.678  81.185  1.00 98.83           O  
ATOM    611  CB  PHE A  37       2.950 -16.806  82.323  1.00 98.83           C  
ATOM    612  CG  PHE A  37       2.073 -16.920  81.092  1.00 98.83           C  
ATOM    613  CD1 PHE A  37       2.643 -16.866  79.806  1.00 98.83           C  
ATOM    614  CD2 PHE A  37       0.696 -17.198  81.220  1.00 98.83           C  
ATOM    615  CE1 PHE A  37       1.840 -17.009  78.686  1.00 98.83           C  
ATOM    616  CE2 PHE A  37      -0.093 -17.333  80.085  1.00 98.83           C  
ATOM    617  CZ  PHE A  37       0.476 -17.230  78.822  1.00 98.83           C  
ATOM    618  H   PHE A  37       4.366 -16.837  84.339  1.00 98.83           H  
ATOM    619  HA  PHE A  37       2.793 -18.841  82.997  1.00 98.83           H  
ATOM    620  HB3 PHE A  37       3.723 -16.063  82.127  1.00 98.83           H  
ATOM    621  HB2 PHE A  37       2.327 -16.378  83.109  1.00 98.83           H  
ATOM    622  HD1 PHE A  37       3.704 -16.711  79.695  1.00 98.83           H  
ATOM    623  HD2 PHE A  37       0.246 -17.286  82.198  1.00 98.83           H  
ATOM    624  HE1 PHE A  37       2.285 -16.965  77.706  1.00 98.83           H  
ATOM    625  HE2 PHE A  37      -1.151 -17.527  80.183  1.00 98.83           H  
ATOM    626  HZ  PHE A  37      -0.139 -17.346  77.942  1.00 98.83           H  
ATOM    627  N   LEU A  38       5.877 -18.209  81.905  1.00 98.61           N  
ATOM    628  CA  LEU A  38       7.027 -18.655  81.101  1.00 98.61           C  
ATOM    629  C   LEU A  38       7.475 -20.109  81.358  1.00 98.61           C  
ATOM    630  O   LEU A  38       8.089 -20.699  80.469  1.00 98.61           O  
ATOM    631  CB  LEU A  38       8.179 -17.637  81.308  1.00 98.61           C  
ATOM    632  CG  LEU A  38       9.486 -17.819  80.500  1.00 98.61           C  
ATOM    633  CD1 LEU A  38       9.253 -17.902  78.980  1.00 98.61           C  
ATOM    634  CD2 LEU A  38      10.499 -16.710  80.861  1.00 98.61           C  
ATOM    635  H   LEU A  38       6.062 -17.423  82.513  1.00 98.61           H  
ATOM    636  HA  LEU A  38       6.711 -18.617  80.059  1.00 98.61           H  
ATOM    637  HB3 LEU A  38       8.458 -17.632  82.357  1.00 98.61           H  
ATOM    638  HB2 LEU A  38       7.787 -16.644  81.110  1.00 98.61           H  
ATOM    639  HG  LEU A  38       9.944 -18.759  80.808  1.00 98.61           H  
ATOM    640 HD11 LEU A  38      10.036 -17.405  78.408  1.00 98.61           H  
ATOM    641 HD12 LEU A  38       9.221 -18.941  78.656  1.00 98.61           H  
ATOM    642 HD13 LEU A  38       8.315 -17.448  78.682  1.00 98.61           H  
ATOM    643 HD21 LEU A  38      10.709 -16.050  80.021  1.00 98.61           H  
ATOM    644 HD22 LEU A  38      10.148 -16.077  81.678  1.00 98.61           H  
ATOM    645 HD23 LEU A  38      11.451 -17.135  81.174  1.00 98.61           H  
ATOM    646  N   THR A  39       7.142 -20.679  82.531  1.00 98.00           N  
ATOM    647  CA  THR A  39       7.430 -22.078  82.877  1.00 98.00           C  
ATOM    648  C   THR A  39       6.700 -23.116  81.993  1.00 98.00           C  
ATOM    649  O   THR A  39       7.221 -24.222  81.842  1.00 98.00           O  
ATOM    650  CB  THR A  39       7.115 -22.403  84.365  1.00 98.00           C  
ATOM    651  CG2 THR A  39       7.757 -21.434  85.367  1.00 98.00           C  
ATOM    652  OG1 THR A  39       5.729 -22.497  84.641  1.00 98.00           O  
ATOM    653  H   THR A  39       6.650 -20.135  83.226  1.00 98.00           H  
ATOM    654  HA  THR A  39       8.495 -22.240  82.727  1.00 98.00           H  
ATOM    655  HB  THR A  39       7.530 -23.391  84.577  1.00 98.00           H  
ATOM    656 HG21 THR A  39       7.649 -21.798  86.389  1.00 98.00           H  
ATOM    657 HG22 THR A  39       8.821 -21.303  85.171  1.00 98.00           H  
ATOM    658 HG23 THR A  39       7.285 -20.457  85.322  1.00 98.00           H  
ATOM    659  HG1 THR A  39       5.356 -21.611  84.688  1.00 98.00           H  
ATOM    660  N   ASN A  40       5.538 -22.747  81.424  1.00 98.06           N  
ATOM    661  CA  ASN A  40       4.664 -23.636  80.648  1.00 98.06           C  
ATOM    662  C   ASN A  40       4.344 -23.089  79.246  1.00 98.06           C  
ATOM    663  O   ASN A  40       3.728 -23.821  78.472  1.00 98.06           O  
ATOM    664  CB  ASN A  40       3.360 -23.887  81.445  1.00 98.06           C  
ATOM    665  CG  ASN A  40       3.579 -24.666  82.748  1.00 98.06           C  
ATOM    666  ND2 ASN A  40       2.988 -24.195  83.847  1.00 98.06           N  
ATOM    667  OD1 ASN A  40       4.261 -25.688  82.759  1.00 98.06           O  
ATOM    668  H   ASN A  40       5.188 -21.813  81.588  1.00 98.06           H  
ATOM    669  HA  ASN A  40       5.161 -24.594  80.489  1.00 98.06           H  
ATOM    670  HB3 ASN A  40       2.667 -24.482  80.848  1.00 98.06           H  
ATOM    671  HB2 ASN A  40       2.854 -22.942  81.647  1.00 98.06           H  
ATOM    672 HD22 ASN A  40       3.112 -24.673  84.728  1.00 98.06           H  
ATOM    673 HD21 ASN A  40       2.436 -23.351  83.815  1.00 98.06           H  
ATOM    674  N   HIS A  41       4.755 -21.848  78.931  1.00 98.82           N  
ATOM    675  CA  HIS A  41       4.478 -21.182  77.654  1.00 98.82           C  
ATOM    676  C   HIS A  41       5.775 -20.689  77.001  1.00 98.82           C  
ATOM    677  O   HIS A  41       6.789 -20.520  77.679  1.00 98.82           O  
ATOM    678  CB  HIS A  41       3.507 -20.006  77.882  1.00 98.82           C  
ATOM    679  CG  HIS A  41       2.155 -20.402  78.422  1.00 98.82           C  
ATOM    680  CD2 HIS A  41       0.965 -20.688  77.791  1.00 98.82           C  
ATOM    681  ND1 HIS A  41       1.893 -20.512  79.776  1.00 98.82           N  
ATOM    682  CE1 HIS A  41       0.612 -20.860  79.905  1.00 98.82           C  
ATOM    683  NE2 HIS A  41      -0.015 -20.985  78.742  1.00 98.82           N  
ATOM    684  H   HIS A  41       5.284 -21.308  79.600  1.00 98.82           H  
ATOM    685  HA  HIS A  41       4.013 -21.876  76.952  1.00 98.82           H  
ATOM    686  HB3 HIS A  41       3.334 -19.479  76.944  1.00 98.82           H  
ATOM    687  HB2 HIS A  41       3.954 -19.273  78.554  1.00 98.82           H  
ATOM    688  HD2 HIS A  41       0.740 -20.702  76.734  1.00 98.82           H  
ATOM    689  HD1 HIS A  41       2.554 -20.344  80.523  1.00 98.82           H  
ATOM    690  HE1 HIS A  41       0.131 -21.013  80.860  1.00 98.82           H  
ATOM    691  N   SER A  42       5.694 -20.445  75.683  1.00 98.84           N  
ATOM    692  CA  SER A  42       6.773 -19.882  74.872  1.00 98.84           C  
ATOM    693  C   SER A  42       7.073 -18.413  75.223  1.00 98.84           C  
ATOM    694  O   SER A  42       6.260 -17.746  75.868  1.00 98.84           O  
ATOM    695  CB  SER A  42       6.433 -20.064  73.375  1.00 98.84           C  
ATOM    696  OG  SER A  42       5.455 -19.149  72.916  1.00 98.84           O  
ATOM    697  H   SER A  42       4.812 -20.588  75.206  1.00 98.84           H  
ATOM    698  HA  SER A  42       7.667 -20.470  75.087  1.00 98.84           H  
ATOM    699  HB3 SER A  42       6.092 -21.081  73.177  1.00 98.84           H  
ATOM    700  HB2 SER A  42       7.331 -19.920  72.773  1.00 98.84           H  
ATOM    701  HG  SER A  42       4.597 -19.438  73.246  1.00 98.84           H  
ATOM    702  N   ALA A  43       8.235 -17.935  74.750  1.00 98.91           N  
ATOM    703  CA  ALA A  43       8.695 -16.559  74.917  1.00 98.91           C  
ATOM    704  C   ALA A  43       7.745 -15.509  74.313  1.00 98.91           C  
ATOM    705  O   ALA A  43       7.542 -14.473  74.940  1.00 98.91           O  
ATOM    706  CB  ALA A  43      10.118 -16.417  74.353  1.00 98.91           C  
ATOM    707  H   ALA A  43       8.865 -18.559  74.260  1.00 98.91           H  
ATOM    708  HA  ALA A  43       8.739 -16.387  75.992  1.00 98.91           H  
ATOM    709  HB1 ALA A  43      10.507 -15.409  74.502  1.00 98.91           H  
ATOM    710  HB2 ALA A  43      10.808 -17.099  74.850  1.00 98.91           H  
ATOM    711  HB3 ALA A  43      10.153 -16.634  73.284  1.00 98.91           H  
ATOM    712  N   VAL A  44       7.156 -15.807  73.141  1.00 98.95           N  
ATOM    713  CA  VAL A  44       6.211 -14.941  72.425  1.00 98.95           C  
ATOM    714  C   VAL A  44       4.892 -14.744  73.194  1.00 98.95           C  
ATOM    715  O   VAL A  44       4.427 -13.611  73.320  1.00 98.95           O  
ATOM    716  CB  VAL A  44       5.865 -15.513  71.022  1.00 98.95           C  
ATOM    717  CG1 VAL A  44       4.832 -14.682  70.226  1.00 98.95           C  
ATOM    718  CG2 VAL A  44       7.131 -15.685  70.176  1.00 98.95           C  
ATOM    719  H   VAL A  44       7.360 -16.693  72.701  1.00 98.95           H  
ATOM    720  HA  VAL A  44       6.683 -13.966  72.292  1.00 98.95           H  
ATOM    721  HB  VAL A  44       5.440 -16.510  71.153  1.00 98.95           H  
ATOM    722 HG11 VAL A  44       4.705 -15.079  69.219  1.00 98.95           H  
ATOM    723 HG12 VAL A  44       3.844 -14.688  70.687  1.00 98.95           H  
ATOM    724 HG13 VAL A  44       5.152 -13.643  70.132  1.00 98.95           H  
ATOM    725 HG21 VAL A  44       6.879 -16.098  69.200  1.00 98.95           H  
ATOM    726 HG22 VAL A  44       7.636 -14.731  70.023  1.00 98.95           H  
ATOM    727 HG23 VAL A  44       7.845 -16.370  70.634  1.00 98.95           H  
ATOM    728  N   GLU A  45       4.335 -15.849  73.718  1.00 98.93           N  
ATOM    729  CA  GLU A  45       3.136 -15.852  74.556  1.00 98.93           C  
ATOM    730  C   GLU A  45       3.342 -15.111  75.886  1.00 98.93           C  
ATOM    731  O   GLU A  45       2.418 -14.443  76.346  1.00 98.93           O  
ATOM    732  CB  GLU A  45       2.690 -17.304  74.812  1.00 98.93           C  
ATOM    733  CG  GLU A  45       2.245 -18.060  73.545  1.00 98.93           C  
ATOM    734  CD  GLU A  45       1.935 -19.534  73.836  1.00 98.93           C  
ATOM    735  OE1 GLU A  45       0.749 -19.909  73.706  1.00 98.93           O  
ATOM    736  OE2 GLU A  45       2.890 -20.266  74.180  1.00 98.93           O1-
ATOM    737  H   GLU A  45       4.779 -16.745  73.574  1.00 98.93           H  
ATOM    738  HA  GLU A  45       2.344 -15.336  74.017  1.00 98.93           H  
ATOM    739  HB3 GLU A  45       1.863 -17.315  75.524  1.00 98.93           H  
ATOM    740  HB2 GLU A  45       3.510 -17.839  75.292  1.00 98.93           H  
ATOM    741  HG3 GLU A  45       3.016 -18.015  72.776  1.00 98.93           H  
ATOM    742  HG2 GLU A  45       1.370 -17.569  73.118  1.00 98.93           H  
ATOM    743  N   THR A  46       4.552 -15.233  76.458  1.00 98.97           N  
ATOM    744  CA  THR A  46       4.946 -14.611  77.717  1.00 98.97           C  
ATOM    745  C   THR A  46       5.085 -13.089  77.611  1.00 98.97           C  
ATOM    746  O   THR A  46       4.503 -12.405  78.448  1.00 98.97           O  
ATOM    747  CB  THR A  46       6.278 -15.196  78.241  1.00 98.97           C  
ATOM    748  CG2 THR A  46       6.928 -14.461  79.431  1.00 98.97           C  
ATOM    749  OG1 THR A  46       6.026 -16.533  78.610  1.00 98.97           O  
ATOM    750  H   THR A  46       5.254 -15.802  76.004  1.00 98.97           H  
ATOM    751  HA  THR A  46       4.163 -14.815  78.450  1.00 98.97           H  
ATOM    752  HB  THR A  46       7.001 -15.229  77.427  1.00 98.97           H  
ATOM    753 HG21 THR A  46       7.829 -14.972  79.763  1.00 98.97           H  
ATOM    754 HG22 THR A  46       7.244 -13.450  79.171  1.00 98.97           H  
ATOM    755 HG23 THR A  46       6.240 -14.388  80.272  1.00 98.97           H  
ATOM    756  HG1 THR A  46       5.861 -17.044  77.812  1.00 98.97           H  
ATOM    757  N   VAL A  47       5.830 -12.581  76.613  1.00 98.97           N  
ATOM    758  CA  VAL A  47       6.025 -11.139  76.430  1.00 98.97           C  
ATOM    759  C   VAL A  47       4.720 -10.403  76.053  1.00 98.97           C  
ATOM    760  O   VAL A  47       4.527  -9.280  76.517  1.00 98.97           O  
ATOM    761  CB  VAL A  47       7.138 -10.799  75.400  1.00 98.97           C  
ATOM    762  CG1 VAL A  47       8.522 -11.271  75.866  1.00 98.97           C  
ATOM    763  CG2 VAL A  47       6.851 -11.262  73.960  1.00 98.97           C  
ATOM    764  H   VAL A  47       6.298 -13.192  75.956  1.00 98.97           H  
ATOM    765  HA  VAL A  47       6.342 -10.736  77.394  1.00 98.97           H  
ATOM    766  HB  VAL A  47       7.224  -9.716  75.369  1.00 98.97           H  
ATOM    767 HG11 VAL A  47       9.304 -10.887  75.214  1.00 98.97           H  
ATOM    768 HG12 VAL A  47       8.749 -10.926  76.872  1.00 98.97           H  
ATOM    769 HG13 VAL A  47       8.597 -12.355  75.862  1.00 98.97           H  
ATOM    770 HG21 VAL A  47       7.696 -11.067  73.303  1.00 98.97           H  
ATOM    771 HG22 VAL A  47       6.659 -12.329  73.923  1.00 98.97           H  
ATOM    772 HG23 VAL A  47       5.986 -10.761  73.531  1.00 98.97           H  
ATOM    773  N   ALA A  48       3.821 -11.073  75.305  1.00 98.97           N  
ATOM    774  CA  ALA A  48       2.462 -10.605  75.024  1.00 98.97           C  
ATOM    775  C   ALA A  48       1.598 -10.518  76.292  1.00 98.97           C  
ATOM    776  O   ALA A  48       0.979  -9.481  76.519  1.00 98.97           O  
ATOM    777  CB  ALA A  48       1.795 -11.530  73.998  1.00 98.97           C  
ATOM    778  H   ALA A  48       4.053 -11.993  74.958  1.00 98.97           H  
ATOM    779  HA  ALA A  48       2.536  -9.607  74.588  1.00 98.97           H  
ATOM    780  HB1 ALA A  48       0.823 -11.138  73.698  1.00 98.97           H  
ATOM    781  HB2 ALA A  48       2.394 -11.628  73.096  1.00 98.97           H  
ATOM    782  HB3 ALA A  48       1.643 -12.535  74.393  1.00 98.97           H  
ATOM    783  N   TYR A  49       1.601 -11.592  77.103  1.00 98.96           N  
ATOM    784  CA  TYR A  49       0.893 -11.680  78.381  1.00 98.96           C  
ATOM    785  C   TYR A  49       1.379 -10.651  79.417  1.00 98.96           C  
ATOM    786  O   TYR A  49       0.549 -10.000  80.044  1.00 98.96           O  
ATOM    787  CB  TYR A  49       0.965 -13.129  78.919  1.00 98.96           C  
ATOM    788  CG  TYR A  49       0.474 -13.320  80.346  1.00 98.96           C  
ATOM    789  CD1 TYR A  49       1.398 -13.513  81.394  1.00 98.96           C  
ATOM    790  CD2 TYR A  49      -0.906 -13.259  80.632  1.00 98.96           C  
ATOM    791  CE1 TYR A  49       0.945 -13.638  82.720  1.00 98.96           C  
ATOM    792  CE2 TYR A  49      -1.358 -13.380  81.961  1.00 98.96           C  
ATOM    793  CZ  TYR A  49      -0.432 -13.569  83.006  1.00 98.96           C  
ATOM    794  OH  TYR A  49      -0.869 -13.680  84.294  1.00 98.96           O  
ATOM    795  H   TYR A  49       2.129 -12.412  76.835  1.00 98.96           H  
ATOM    796  HA  TYR A  49      -0.156 -11.462  78.174  1.00 98.96           H  
ATOM    797  HB3 TYR A  49       1.997 -13.480  78.879  1.00 98.96           H  
ATOM    798  HB2 TYR A  49       0.403 -13.796  78.264  1.00 98.96           H  
ATOM    799  HD1 TYR A  49       2.458 -13.554  81.187  1.00 98.96           H  
ATOM    800  HD2 TYR A  49      -1.618 -13.102  79.836  1.00 98.96           H  
ATOM    801  HE1 TYR A  49       1.659 -13.777  83.516  1.00 98.96           H  
ATOM    802  HE2 TYR A  49      -2.414 -13.323  82.176  1.00 98.96           H  
ATOM    803  HH  TYR A  49      -0.160 -13.868  84.913  1.00 98.96           H  
ATOM    804  N   THR A  50       2.705 -10.521  79.573  1.00 98.97           N  
ATOM    805  CA  THR A  50       3.336  -9.655  80.568  1.00 98.97           C  
ATOM    806  C   THR A  50       3.149  -8.156  80.262  1.00 98.97           C  
ATOM    807  O   THR A  50       2.907  -7.389  81.194  1.00 98.97           O  
ATOM    808  CB  THR A  50       4.849  -9.956  80.711  1.00 98.97           C  
ATOM    809  CG2 THR A  50       5.552  -9.178  81.832  1.00 98.97           C  
ATOM    810  OG1 THR A  50       5.037 -11.327  80.993  1.00 98.97           O  
ATOM    811  H   THR A  50       3.328 -11.091  79.014  1.00 98.97           H  
ATOM    812  HA  THR A  50       2.858  -9.857  81.530  1.00 98.97           H  
ATOM    813  HB  THR A  50       5.351  -9.749  79.765  1.00 98.97           H  
ATOM    814 HG21 THR A  50       6.587  -9.503  81.938  1.00 98.97           H  
ATOM    815 HG22 THR A  50       5.561  -8.108  81.629  1.00 98.97           H  
ATOM    816 HG23 THR A  50       5.059  -9.336  82.792  1.00 98.97           H  
ATOM    817  HG1 THR A  50       4.794 -11.833  80.211  1.00 98.97           H  
ATOM    818  N   VAL A  51       3.192  -7.774  78.970  1.00 98.97           N  
ATOM    819  CA  VAL A  51       2.841  -6.425  78.519  1.00 98.97           C  
ATOM    820  C   VAL A  51       1.325  -6.148  78.597  1.00 98.97           C  
ATOM    821  O   VAL A  51       0.968  -4.997  78.828  1.00 98.97           O  
ATOM    822  CB  VAL A  51       3.409  -6.102  77.103  1.00 98.97           C  
ATOM    823  CG1 VAL A  51       2.819  -4.865  76.388  1.00 98.97           C  
ATOM    824  CG2 VAL A  51       4.935  -5.932  77.186  1.00 98.97           C  
ATOM    825  H   VAL A  51       3.401  -8.449  78.247  1.00 98.97           H  
ATOM    826  HA  VAL A  51       3.309  -5.727  79.213  1.00 98.97           H  
ATOM    827  HB  VAL A  51       3.208  -6.958  76.458  1.00 98.97           H  
ATOM    828 HG11 VAL A  51       3.328  -4.675  75.443  1.00 98.97           H  
ATOM    829 HG12 VAL A  51       1.764  -4.985  76.154  1.00 98.97           H  
ATOM    830 HG13 VAL A  51       2.914  -3.971  77.000  1.00 98.97           H  
ATOM    831 HG21 VAL A  51       5.366  -5.680  76.219  1.00 98.97           H  
ATOM    832 HG22 VAL A  51       5.209  -5.134  77.875  1.00 98.97           H  
ATOM    833 HG23 VAL A  51       5.411  -6.847  77.532  1.00 98.97           H  
ATOM    834  N   SER A  52       0.463  -7.180  78.495  1.00 98.96           N  
ATOM    835  CA  SER A  52      -0.981  -7.041  78.729  1.00 98.96           C  
ATOM    836  C   SER A  52      -1.342  -6.740  80.201  1.00 98.96           C  
ATOM    837  O   SER A  52      -2.354  -6.081  80.433  1.00 98.96           O  
ATOM    838  CB  SER A  52      -1.772  -8.214  78.105  1.00 98.96           C  
ATOM    839  OG  SER A  52      -1.953  -9.318  78.968  1.00 98.96           O  
ATOM    840  H   SER A  52       0.804  -8.110  78.293  1.00 98.96           H  
ATOM    841  HA  SER A  52      -1.282  -6.166  78.161  1.00 98.96           H  
ATOM    842  HB3 SER A  52      -1.325  -8.543  77.167  1.00 98.96           H  
ATOM    843  HB2 SER A  52      -2.769  -7.863  77.844  1.00 98.96           H  
ATOM    844  HG  SER A  52      -1.088  -9.644  79.239  1.00 98.96           H  
ATOM    845  N   LEU A  53      -0.493  -7.163  81.156  1.00 98.92           N  
ATOM    846  CA  LEU A  53      -0.613  -6.812  82.574  1.00 98.92           C  
ATOM    847  C   LEU A  53      -0.139  -5.371  82.854  1.00 98.92           C  
ATOM    848  O   LEU A  53      -0.774  -4.689  83.658  1.00 98.92           O  
ATOM    849  CB  LEU A  53       0.173  -7.814  83.446  1.00 98.92           C  
ATOM    850  CG  LEU A  53      -0.302  -9.282  83.384  1.00 98.92           C  
ATOM    851  CD1 LEU A  53       0.712 -10.213  84.085  1.00 98.92           C  
ATOM    852  CD2 LEU A  53      -1.741  -9.460  83.916  1.00 98.92           C  
ATOM    853  H   LEU A  53       0.317  -7.708  80.896  1.00 98.92           H  
ATOM    854  HA  LEU A  53      -1.667  -6.863  82.852  1.00 98.92           H  
ATOM    855  HB3 LEU A  53       0.131  -7.488  84.485  1.00 98.92           H  
ATOM    856  HB2 LEU A  53       1.222  -7.770  83.159  1.00 98.92           H  
ATOM    857  HG  LEU A  53      -0.322  -9.587  82.341  1.00 98.92           H  
ATOM    858 HD11 LEU A  53       0.243 -10.916  84.773  1.00 98.92           H  
ATOM    859 HD12 LEU A  53       1.258 -10.805  83.350  1.00 98.92           H  
ATOM    860 HD13 LEU A  53       1.453  -9.658  84.660  1.00 98.92           H  
ATOM    861 HD21 LEU A  53      -1.833 -10.277  84.631  1.00 98.92           H  
ATOM    862 HD22 LEU A  53      -2.108  -8.563  84.414  1.00 98.92           H  
ATOM    863 HD23 LEU A  53      -2.426  -9.679  83.096  1.00 98.92           H  
ATOM    864  N   LEU A  54       0.929  -4.923  82.163  1.00 98.67           N  
ATOM    865  CA  LEU A  54       1.426  -3.539  82.190  1.00 98.67           C  
ATOM    866  C   LEU A  54       0.414  -2.550  81.577  1.00 98.67           C  
ATOM    867  O   LEU A  54       0.257  -1.450  82.103  1.00 98.67           O  
ATOM    868  CB  LEU A  54       2.775  -3.441  81.437  1.00 98.67           C  
ATOM    869  CG  LEU A  54       3.975  -4.156  82.096  1.00 98.67           C  
ATOM    870  CD1 LEU A  54       5.133  -4.390  81.099  1.00 98.67           C  
ATOM    871  CD2 LEU A  54       4.444  -3.438  83.382  1.00 98.67           C  
ATOM    872  H   LEU A  54       1.404  -5.550  81.529  1.00 98.67           H  
ATOM    873  HA  LEU A  54       1.574  -3.251  83.231  1.00 98.67           H  
ATOM    874  HB3 LEU A  54       3.040  -2.394  81.318  1.00 98.67           H  
ATOM    875  HB2 LEU A  54       2.633  -3.824  80.428  1.00 98.67           H  
ATOM    876  HG  LEU A  54       3.627  -5.145  82.374  1.00 98.67           H  
ATOM    877 HD11 LEU A  54       5.361  -5.454  81.016  1.00 98.67           H  
ATOM    878 HD12 LEU A  54       4.893  -4.040  80.096  1.00 98.67           H  
ATOM    879 HD13 LEU A  54       6.057  -3.891  81.391  1.00 98.67           H  
ATOM    880 HD21 LEU A  54       4.416  -4.111  84.237  1.00 98.67           H  
ATOM    881 HD22 LEU A  54       5.463  -3.059  83.311  1.00 98.67           H  
ATOM    882 HD23 LEU A  54       3.814  -2.582  83.625  1.00 98.67           H  
ATOM    883  N   GLU A  55      -0.270  -2.982  80.503  1.00 98.70           N  
ATOM    884  CA  GLU A  55      -1.364  -2.275  79.840  1.00 98.70           C  
ATOM    885  C   GLU A  55      -2.629  -2.135  80.699  1.00 98.70           C  
ATOM    886  O   GLU A  55      -3.335  -1.143  80.546  1.00 98.70           O  
ATOM    887  CB  GLU A  55      -1.721  -2.994  78.526  1.00 98.70           C  
ATOM    888  CG  GLU A  55      -0.751  -2.709  77.359  1.00 98.70           C  
ATOM    889  CD  GLU A  55      -0.976  -3.579  76.113  1.00 98.70           C  
ATOM    890  OE1 GLU A  55      -0.396  -3.225  75.067  1.00 98.70           O  
ATOM    891  OE2 GLU A  55      -1.728  -4.574  76.188  1.00 98.70           O1-
ATOM    892  H   GLU A  55      -0.036  -3.884  80.110  1.00 98.70           H  
ATOM    893  HA  GLU A  55      -1.009  -1.275  79.607  1.00 98.70           H  
ATOM    894  HB3 GLU A  55      -2.736  -2.749  78.208  1.00 98.70           H  
ATOM    895  HB2 GLU A  55      -1.741  -4.060  78.738  1.00 98.70           H  
ATOM    896  HG3 GLU A  55       0.284  -2.829  77.681  1.00 98.70           H  
ATOM    897  HG2 GLU A  55      -0.853  -1.664  77.069  1.00 98.70           H  
ATOM    898  N   LYS A  56      -2.918  -3.126  81.559  1.00 98.47           N  
ATOM    899  CA  LYS A  56      -4.120  -3.127  82.395  1.00 98.47           C  
ATOM    900  C   LYS A  56      -4.000  -2.198  83.617  1.00 98.47           C  
ATOM    901  O   LYS A  56      -5.018  -1.674  84.068  1.00 98.47           O  
ATOM    902  CB  LYS A  56      -4.452  -4.576  82.807  1.00 98.47           C  
ATOM    903  CG  LYS A  56      -5.866  -4.734  83.391  1.00 98.47           C  
ATOM    904  CD  LYS A  56      -6.368  -6.184  83.368  1.00 98.47           C  
ATOM    905  CE  LYS A  56      -7.820  -6.291  83.863  1.00 98.47           C  
ATOM    906  NZ  LYS A  56      -8.341  -7.664  83.741  1.00 98.47           N1+
ATOM    907  H   LYS A  56      -2.301  -3.921  81.641  1.00 98.47           H  
ATOM    908  HA  LYS A  56      -4.949  -2.757  81.789  1.00 98.47           H  
ATOM    909  HB3 LYS A  56      -3.703  -4.970  83.497  1.00 98.47           H  
ATOM    910  HB2 LYS A  56      -4.390  -5.205  81.923  1.00 98.47           H  
ATOM    911  HG3 LYS A  56      -6.562  -4.114  82.824  1.00 98.47           H  
ATOM    912  HG2 LYS A  56      -5.886  -4.357  84.414  1.00 98.47           H  
ATOM    913  HD3 LYS A  56      -5.714  -6.802  83.984  1.00 98.47           H  
ATOM    914  HD2 LYS A  56      -6.295  -6.572  82.350  1.00 98.47           H  
ATOM    915  HE3 LYS A  56      -8.465  -5.631  83.282  1.00 98.47           H  
ATOM    916  HE2 LYS A  56      -7.889  -5.975  84.904  1.00 98.47           H  
ATOM    917  HZ1 LYS A  56      -8.325  -7.944  82.771  1.00 98.47           H  
ATOM    918  HZ2 LYS A  56      -7.771  -8.295  84.286  1.00 98.47           H  
ATOM    919  HZ3 LYS A  56      -9.293  -7.692  84.079  1.00 98.47           H  
ATOM    920  N   ASP A  57      -2.769  -2.018  84.121  1.00 96.62           N  
ATOM    921  CA  ASP A  57      -2.450  -1.232  85.309  1.00 96.62           C  
ATOM    922  C   ASP A  57      -2.315   0.260  84.904  1.00 96.62           C  
ATOM    923  O   ASP A  57      -1.421   0.572  84.114  1.00 96.62           O  
ATOM    924  CB  ASP A  57      -1.158  -1.809  85.946  1.00 96.62           C  
ATOM    925  CG  ASP A  57      -0.724  -1.268  87.322  1.00 96.62           C  
ATOM    926  OD1 ASP A  57      -1.335  -0.307  87.840  1.00 96.62           O  
ATOM    927  OD2 ASP A  57       0.254  -1.839  87.847  1.00 96.62           O1-
ATOM    928  H   ASP A  57      -1.983  -2.467  83.671  1.00 96.62           H  
ATOM    929  HA  ASP A  57      -3.254  -1.400  86.023  1.00 96.62           H  
ATOM    930  HB3 ASP A  57      -0.329  -1.701  85.247  1.00 96.62           H  
ATOM    931  HB2 ASP A  57      -1.282  -2.888  86.047  1.00 96.62           H  
ATOM    932  N   PRO A  58      -3.191   1.154  85.433  1.00 94.26           N  
ATOM    933  CA  PRO A  58      -3.202   2.586  85.064  1.00 94.26           C  
ATOM    934  C   PRO A  58      -1.999   3.430  85.535  1.00 94.26           C  
ATOM    935  O   PRO A  58      -1.911   4.589  85.128  1.00 94.26           O  
ATOM    936  CB  PRO A  58      -4.524   3.104  85.654  1.00 94.26           C  
ATOM    937  CG  PRO A  58      -4.764   2.222  86.864  1.00 94.26           C  
ATOM    938  CD  PRO A  58      -4.265   0.864  86.390  1.00 94.26           C  
ATOM    939  HA  PRO A  58      -3.242   2.679  83.979  1.00 94.26           H  
ATOM    940  HB3 PRO A  58      -5.325   2.949  84.933  1.00 94.26           H  
ATOM    941  HB2 PRO A  58      -4.516   4.165  85.908  1.00 94.26           H  
ATOM    942  HG3 PRO A  58      -5.802   2.210  87.195  1.00 94.26           H  
ATOM    943  HG2 PRO A  58      -4.147   2.569  87.694  1.00 94.26           H  
ATOM    944  HD2 PRO A  58      -3.944   0.267  87.243  1.00 94.26           H  
ATOM    945  HD3 PRO A  58      -5.062   0.327  85.873  1.00 94.26           H  
ATOM    946  N   LEU A  59      -1.086   2.852  86.340  1.00 90.80           N  
ATOM    947  CA  LEU A  59       0.192   3.458  86.734  1.00 90.80           C  
ATOM    948  C   LEU A  59       1.150   3.712  85.557  1.00 90.80           C  
ATOM    949  O   LEU A  59       2.033   4.562  85.687  1.00 90.80           O  
ATOM    950  CB  LEU A  59       0.911   2.533  87.742  1.00 90.80           C  
ATOM    951  CG  LEU A  59       0.310   2.514  89.161  1.00 90.80           C  
ATOM    952  CD1 LEU A  59       0.958   1.392  89.993  1.00 90.80           C  
ATOM    953  CD2 LEU A  59       0.414   3.884  89.864  1.00 90.80           C  
ATOM    954  H   LEU A  59      -1.233   1.901  86.651  1.00 90.80           H  
ATOM    955  HA  LEU A  59      -0.019   4.425  87.192  1.00 90.80           H  
ATOM    956  HB3 LEU A  59       1.959   2.822  87.839  1.00 90.80           H  
ATOM    957  HB2 LEU A  59       0.929   1.523  87.330  1.00 90.80           H  
ATOM    958  HG  LEU A  59      -0.748   2.266  89.065  1.00 90.80           H  
ATOM    959 HD11 LEU A  59       0.257   0.998  90.729  1.00 90.80           H  
ATOM    960 HD12 LEU A  59       1.271   0.554  89.370  1.00 90.80           H  
ATOM    961 HD13 LEU A  59       1.848   1.741  90.516  1.00 90.80           H  
ATOM    962 HD21 LEU A  59       0.913   3.816  90.829  1.00 90.80           H  
ATOM    963 HD22 LEU A  59       0.975   4.610  89.275  1.00 90.80           H  
ATOM    964 HD23 LEU A  59      -0.577   4.304  90.042  1.00 90.80           H  
ATOM    965  N   PHE A  60       0.982   2.956  84.461  1.00 93.98           N  
ATOM    966  CA  PHE A  60       1.886   2.958  83.319  1.00 93.98           C  
ATOM    967  C   PHE A  60       1.209   3.545  82.072  1.00 93.98           C  
ATOM    968  O   PHE A  60      -0.015   3.516  81.942  1.00 93.98           O  
ATOM    969  CB  PHE A  60       2.344   1.515  83.054  1.00 93.98           C  
ATOM    970  CG  PHE A  60       3.031   0.817  84.218  1.00 93.98           C  
ATOM    971  CD1 PHE A  60       4.253   1.306  84.728  1.00 93.98           C  
ATOM    972  CD2 PHE A  60       2.419  -0.287  84.846  1.00 93.98           C  
ATOM    973  CE1 PHE A  60       4.848   0.686  85.820  1.00 93.98           C  
ATOM    974  CE2 PHE A  60       3.035  -0.898  85.930  1.00 93.98           C  
ATOM    975  CZ  PHE A  60       4.242  -0.414  86.416  1.00 93.98           C  
ATOM    976  H   PHE A  60       0.219   2.294  84.421  1.00 93.98           H  
ATOM    977  HA  PHE A  60       2.770   3.561  83.533  1.00 93.98           H  
ATOM    978  HB3 PHE A  60       3.062   1.558  82.244  1.00 93.98           H  
ATOM    979  HB2 PHE A  60       1.511   0.905  82.702  1.00 93.98           H  
ATOM    980  HD1 PHE A  60       4.722   2.165  84.275  1.00 93.98           H  
ATOM    981  HD2 PHE A  60       1.478  -0.664  84.478  1.00 93.98           H  
ATOM    982  HE1 PHE A  60       5.783   1.060  86.208  1.00 93.98           H  
ATOM    983  HE2 PHE A  60       2.572  -1.754  86.398  1.00 93.98           H  
ATOM    984  HZ  PHE A  60       4.708  -0.893  87.264  1.00 93.98           H  
ATOM    985  N   ASN A  61       2.016   4.119  81.172  1.00 94.63           N  
ATOM    986  CA  ASN A  61       1.578   4.714  79.912  1.00 94.63           C  
ATOM    987  C   ASN A  61       1.636   3.611  78.846  1.00 94.63           C  
ATOM    988  O   ASN A  61       2.643   3.453  78.151  1.00 94.63           O  
ATOM    989  CB  ASN A  61       2.553   5.862  79.561  1.00 94.63           C  
ATOM    990  CG  ASN A  61       2.298   6.497  78.191  1.00 94.63           C  
ATOM    991  ND2 ASN A  61       3.293   6.447  77.314  1.00 94.63           N  
ATOM    992  OD1 ASN A  61       1.207   6.977  77.906  1.00 94.63           O  
ATOM    993  H   ASN A  61       3.010   4.067  81.333  1.00 94.63           H  
ATOM    994  HA  ASN A  61       0.562   5.109  79.989  1.00 94.63           H  
ATOM    995  HB3 ASN A  61       3.586   5.522  79.625  1.00 94.63           H  
ATOM    996  HB2 ASN A  61       2.452   6.653  80.304  1.00 94.63           H  
ATOM    997 HD22 ASN A  61       3.251   6.979  76.448  1.00 94.63           H  
ATOM    998 HD21 ASN A  61       4.131   5.911  77.508  1.00 94.63           H  
ATOM    999  N   ALA A  62       0.541   2.862  78.757  1.00 97.91           N  
ATOM   1000  CA  ALA A  62       0.214   1.807  77.797  1.00 97.91           C  
ATOM   1001  C   ALA A  62      -1.166   1.257  78.167  1.00 97.91           C  
ATOM   1002  O   ALA A  62      -1.462   1.157  79.358  1.00 97.91           O  
ATOM   1003  CB  ALA A  62       1.250   0.669  77.832  1.00 97.91           C  
ATOM   1004  H   ALA A  62      -0.166   3.017  79.464  1.00 97.91           H  
ATOM   1005  HA  ALA A  62       0.177   2.243  76.797  1.00 97.91           H  
ATOM   1006  HB1 ALA A  62       0.976  -0.135  77.149  1.00 97.91           H  
ATOM   1007  HB2 ALA A  62       2.238   1.010  77.529  1.00 97.91           H  
ATOM   1008  HB3 ALA A  62       1.335   0.238  78.830  1.00 97.91           H  
ATOM   1009  N   GLY A  63      -1.977   0.902  77.152  1.00 98.28           N  
ATOM   1010  CA  GLY A  63      -3.341   0.382  77.312  1.00 98.28           C  
ATOM   1011  C   GLY A  63      -4.211   1.374  78.098  1.00 98.28           C  
ATOM   1012  O   GLY A  63      -4.329   2.534  77.712  1.00 98.28           O  
ATOM   1013  H   GLY A  63      -1.648   1.015  76.203  1.00 98.28           H  
ATOM   1014  HA3 GLY A  63      -3.310  -0.584  77.812  1.00 98.28           H  
ATOM   1015  HA2 GLY A  63      -3.782   0.216  76.329  1.00 98.28           H  
ATOM   1016  N   THR A  64      -4.781   0.911  79.220  1.00 98.14           N  
ATOM   1017  CA  THR A  64      -5.447   1.734  80.230  1.00 98.14           C  
ATOM   1018  C   THR A  64      -4.449   2.693  80.918  1.00 98.14           C  
ATOM   1019  O   THR A  64      -3.423   2.236  81.421  1.00 98.14           O  
ATOM   1020  CB  THR A  64      -6.098   0.853  81.330  1.00 98.14           C  
ATOM   1021  CG2 THR A  64      -6.898   1.634  82.388  1.00 98.14           C  
ATOM   1022  OG1 THR A  64      -6.988  -0.069  80.732  1.00 98.14           O  
ATOM   1023  H   THR A  64      -4.574  -0.037  79.506  1.00 98.14           H  
ATOM   1024  HA  THR A  64      -6.229   2.303  79.730  1.00 98.14           H  
ATOM   1025  HB  THR A  64      -5.329   0.270  81.839  1.00 98.14           H  
ATOM   1026 HG21 THR A  64      -7.381   0.956  83.092  1.00 98.14           H  
ATOM   1027 HG22 THR A  64      -6.261   2.298  82.970  1.00 98.14           H  
ATOM   1028 HG23 THR A  64      -7.676   2.242  81.925  1.00 98.14           H  
ATOM   1029  HG1 THR A  64      -6.485  -0.651  80.156  1.00 98.14           H  
ATOM   1030  N   GLY A  65      -4.772   3.996  80.928  1.00 95.31           N  
ATOM   1031  CA  GLY A  65      -3.927   5.045  81.507  1.00 95.31           C  
ATOM   1032  C   GLY A  65      -2.970   5.667  80.475  1.00 95.31           C  
ATOM   1033  O   GLY A  65      -2.074   6.411  80.873  1.00 95.31           O  
ATOM   1034  H   GLY A  65      -5.631   4.292  80.481  1.00 95.31           H  
ATOM   1035  HA3 GLY A  65      -3.354   4.669  82.357  1.00 95.31           H  
ATOM   1036  HA2 GLY A  65      -4.571   5.836  81.892  1.00 95.31           H  
ATOM   1037  N   SER A  66      -3.149   5.379  79.171  1.00 96.94           N  
ATOM   1038  CA  SER A  66      -2.359   5.920  78.060  1.00 96.94           C  
ATOM   1039  C   SER A  66      -2.492   7.441  77.886  1.00 96.94           C  
ATOM   1040  O   SER A  66      -3.586   7.980  78.060  1.00 96.94           O  
ATOM   1041  CB  SER A  66      -2.790   5.226  76.755  1.00 96.94           C  
ATOM   1042  OG  SER A  66      -2.099   4.009  76.611  1.00 96.94           O  
ATOM   1043  H   SER A  66      -3.894   4.748  78.911  1.00 96.94           H  
ATOM   1044  HA  SER A  66      -1.306   5.701  78.256  1.00 96.94           H  
ATOM   1045  HB3 SER A  66      -2.556   5.833  75.880  1.00 96.94           H  
ATOM   1046  HB2 SER A  66      -3.865   5.049  76.732  1.00 96.94           H  
ATOM   1047  HG  SER A  66      -2.574   3.339  77.114  1.00 96.94           H  
ATOM   1048  N   GLN A  67      -1.387   8.113  77.540  1.00 95.49           N  
ATOM   1049  CA  GLN A  67      -1.305   9.521  77.186  1.00 95.49           C  
ATOM   1050  C   GLN A  67      -2.239   9.955  76.045  1.00 95.49           C  
ATOM   1051  O   GLN A  67      -2.534   9.192  75.124  1.00 95.49           O  
ATOM   1052  CB  GLN A  67       0.165   9.884  76.880  1.00 95.49           C  
ATOM   1053  CG  GLN A  67       1.016  10.201  78.125  1.00 95.49           C  
ATOM   1054  CD  GLN A  67       0.716  11.588  78.693  1.00 95.49           C  
ATOM   1055  NE2 GLN A  67       1.735  12.344  79.075  1.00 95.49           N  
ATOM   1056  OE1 GLN A  67      -0.435  12.008  78.751  1.00 95.49           O  
ATOM   1057  H   GLN A  67      -0.512   7.596  77.496  1.00 95.49           H  
ATOM   1058  HA  GLN A  67      -1.653  10.045  78.069  1.00 95.49           H  
ATOM   1059  HB3 GLN A  67       0.207  10.738  76.205  1.00 95.49           H  
ATOM   1060  HB2 GLN A  67       0.636   9.076  76.323  1.00 95.49           H  
ATOM   1061  HG3 GLN A  67       2.072  10.140  77.857  1.00 95.49           H  
ATOM   1062  HG2 GLN A  67       0.850   9.456  78.904  1.00 95.49           H  
ATOM   1063 HE22 GLN A  67       1.551  13.269  79.428  1.00 95.49           H  
ATOM   1064 HE21 GLN A  67       2.685  12.075  78.852  1.00 95.49           H  
ATOM   1065  N   ILE A  68      -2.708  11.202  76.136  1.00 96.64           N  
ATOM   1066  CA  ILE A  68      -3.688  11.800  75.231  1.00 96.64           C  
ATOM   1067  C   ILE A  68      -2.951  12.796  74.313  1.00 96.64           C  
ATOM   1068  O   ILE A  68      -2.215  13.652  74.809  1.00 96.64           O  
ATOM   1069  CB  ILE A  68      -4.801  12.571  76.012  1.00 96.64           C  
ATOM   1070  CG1 ILE A  68      -5.329  11.753  77.217  1.00 96.64           C  
ATOM   1071  CG2 ILE A  68      -5.955  12.981  75.074  1.00 96.64           C  
ATOM   1072  CD1 ILE A  68      -6.589  12.300  77.907  1.00 96.64           C  
ATOM   1073  H   ILE A  68      -2.395  11.787  76.897  1.00 96.64           H  
ATOM   1074  HA  ILE A  68      -4.164  11.032  74.617  1.00 96.64           H  
ATOM   1075  HB  ILE A  68      -4.373  13.487  76.420  1.00 96.64           H  
ATOM   1076 HG13 ILE A  68      -4.539  11.676  77.962  1.00 96.64           H  
ATOM   1077 HG12 ILE A  68      -5.537  10.734  76.903  1.00 96.64           H  
ATOM   1078 HG21 ILE A  68      -6.686  13.609  75.582  1.00 96.64           H  
ATOM   1079 HG22 ILE A  68      -5.605  13.554  74.220  1.00 96.64           H  
ATOM   1080 HG23 ILE A  68      -6.479  12.105  74.690  1.00 96.64           H  
ATOM   1081 HD11 ILE A  68      -6.664  11.926  78.927  1.00 96.64           H  
ATOM   1082 HD12 ILE A  68      -6.591  13.387  77.951  1.00 96.64           H  
ATOM   1083 HD13 ILE A  68      -7.490  11.984  77.381  1.00 96.64           H  
ATOM   1084  N   GLN A  69      -3.141  12.677  72.987  1.00 96.83           N  
ATOM   1085  CA  GLN A  69      -2.549  13.538  71.956  1.00 96.83           C  
ATOM   1086  C   GLN A  69      -3.306  14.883  71.887  1.00 96.83           C  
ATOM   1087  O   GLN A  69      -4.414  15.014  72.407  1.00 96.83           O  
ATOM   1088  CB  GLN A  69      -2.610  12.820  70.583  1.00 96.83           C  
ATOM   1089  CG  GLN A  69      -1.780  11.513  70.557  1.00 96.83           C  
ATOM   1090  CD  GLN A  69      -1.652  10.852  69.179  1.00 96.83           C  
ATOM   1091  NE2 GLN A  69      -0.764   9.872  69.058  1.00 96.83           N  
ATOM   1092  OE1 GLN A  69      -2.345  11.206  68.228  1.00 96.83           O  
ATOM   1093  H   GLN A  69      -3.825  12.003  72.662  1.00 96.83           H  
ATOM   1094  HA  GLN A  69      -1.507  13.740  72.215  1.00 96.83           H  
ATOM   1095  HB3 GLN A  69      -2.226  13.488  69.808  1.00 96.83           H  
ATOM   1096  HB2 GLN A  69      -3.644  12.610  70.306  1.00 96.83           H  
ATOM   1097  HG3 GLN A  69      -2.217  10.782  71.239  1.00 96.83           H  
ATOM   1098  HG2 GLN A  69      -0.774  11.718  70.926  1.00 96.83           H  
ATOM   1099 HE22 GLN A  69      -0.655   9.348  68.195  1.00 96.83           H  
ATOM   1100 HE21 GLN A  69      -0.231   9.571  69.861  1.00 96.83           H  
ATOM   1101  N   SER A  70      -2.693  15.905  71.274  1.00 96.48           N  
ATOM   1102  CA  SER A  70      -3.097  17.321  71.315  1.00 96.48           C  
ATOM   1103  C   SER A  70      -4.534  17.663  70.860  1.00 96.48           C  
ATOM   1104  O   SER A  70      -5.020  18.727  71.242  1.00 96.48           O  
ATOM   1105  CB  SER A  70      -2.052  18.185  70.583  1.00 96.48           C  
ATOM   1106  OG  SER A  70      -2.081  17.991  69.185  1.00 96.48           O  
ATOM   1107  H   SER A  70      -1.841  15.709  70.765  1.00 96.48           H  
ATOM   1108  HA  SER A  70      -3.046  17.604  72.368  1.00 96.48           H  
ATOM   1109  HB3 SER A  70      -1.051  17.970  70.948  1.00 96.48           H  
ATOM   1110  HB2 SER A  70      -2.229  19.242  70.782  1.00 96.48           H  
ATOM   1111  HG  SER A  70      -1.647  17.154  68.992  1.00 96.48           H  
ATOM   1112  N   ASP A  71      -5.195  16.773  70.100  1.00 97.77           N  
ATOM   1113  CA  ASP A  71      -6.599  16.903  69.680  1.00 97.77           C  
ATOM   1114  C   ASP A  71      -7.605  16.349  70.717  1.00 97.77           C  
ATOM   1115  O   ASP A  71      -8.805  16.561  70.542  1.00 97.77           O  
ATOM   1116  CB  ASP A  71      -6.863  16.287  68.280  1.00 97.77           C  
ATOM   1117  CG  ASP A  71      -6.576  14.788  68.071  1.00 97.77           C  
ATOM   1118  OD1 ASP A  71      -5.950  14.141  68.941  1.00 97.77           O  
ATOM   1119  OD2 ASP A  71      -6.937  14.315  66.972  1.00 97.77           O1-
ATOM   1120  H   ASP A  71      -4.740  15.912  69.830  1.00 97.77           H  
ATOM   1121  HA  ASP A  71      -6.824  17.967  69.590  1.00 97.77           H  
ATOM   1122  HB3 ASP A  71      -6.231  16.818  67.567  1.00 97.77           H  
ATOM   1123  HB2 ASP A  71      -7.886  16.505  67.968  1.00 97.77           H  
ATOM   1124  N   GLY A  72      -7.118  15.664  71.765  1.00 97.82           N  
ATOM   1125  CA  GLY A  72      -7.935  15.126  72.849  1.00 97.82           C  
ATOM   1126  C   GLY A  72      -8.274  13.640  72.658  1.00 97.82           C  
ATOM   1127  O   GLY A  72      -9.117  13.140  73.400  1.00 97.82           O  
ATOM   1128  H   GLY A  72      -6.118  15.526  71.839  1.00 97.82           H  
ATOM   1129  HA3 GLY A  72      -8.855  15.699  72.978  1.00 97.82           H  
ATOM   1130  HA2 GLY A  72      -7.376  15.230  73.777  1.00 97.82           H  
ATOM   1131  N   ILE A  73      -7.636  12.937  71.705  1.00 98.47           N  
ATOM   1132  CA  ILE A  73      -7.854  11.511  71.433  1.00 98.47           C  
ATOM   1133  C   ILE A  73      -6.589  10.712  71.801  1.00 98.47           C  
ATOM   1134  O   ILE A  73      -5.480  11.131  71.466  1.00 98.47           O  
ATOM   1135  CB  ILE A  73      -8.215  11.279  69.931  1.00 98.47           C  
ATOM   1136  CG1 ILE A  73      -9.580  11.934  69.603  1.00 98.47           C  
ATOM   1137  CG2 ILE A  73      -8.222   9.796  69.487  1.00 98.47           C  
ATOM   1138  CD1 ILE A  73      -9.885  12.060  68.104  1.00 98.47           C  
ATOM   1139  H   ILE A  73      -6.955  13.397  71.115  1.00 98.47           H  
ATOM   1140  HA  ILE A  73      -8.680  11.128  72.036  1.00 98.47           H  
ATOM   1141  HB  ILE A  73      -7.459  11.785  69.331  1.00 98.47           H  
ATOM   1142 HG13 ILE A  73      -9.632  12.937  70.025  1.00 98.47           H  
ATOM   1143 HG12 ILE A  73     -10.378  11.370  70.086  1.00 98.47           H  
ATOM   1144 HG21 ILE A  73      -8.490   9.695  68.436  1.00 98.47           H  
ATOM   1145 HG22 ILE A  73      -7.248   9.323  69.588  1.00 98.47           H  
ATOM   1146 HG23 ILE A  73      -8.937   9.210  70.065  1.00 98.47           H  
ATOM   1147 HD11 ILE A  73     -10.722  12.739  67.939  1.00 98.47           H  
ATOM   1148 HD12 ILE A  73      -9.032  12.457  67.559  1.00 98.47           H  
ATOM   1149 HD13 ILE A  73     -10.154  11.099  67.664  1.00 98.47           H  
ATOM   1150  N   ILE A  74      -6.790   9.563  72.470  1.00 98.53           N  
ATOM   1151  CA  ILE A  74      -5.738   8.597  72.793  1.00 98.53           C  
ATOM   1152  C   ILE A  74      -5.515   7.659  71.593  1.00 98.53           C  
ATOM   1153  O   ILE A  74      -6.464   7.016  71.140  1.00 98.53           O  
ATOM   1154  CB  ILE A  74      -6.101   7.740  74.048  1.00 98.53           C  
ATOM   1155  CG1 ILE A  74      -6.149   8.626  75.312  1.00 98.53           C  
ATOM   1156  CG2 ILE A  74      -5.154   6.539  74.289  1.00 98.53           C  
ATOM   1157  CD1 ILE A  74      -6.868   7.991  76.511  1.00 98.53           C  
ATOM   1158  H   ILE A  74      -7.731   9.282  72.702  1.00 98.53           H  
ATOM   1159  HA  ILE A  74      -4.810   9.134  73.005  1.00 98.53           H  
ATOM   1160  HB  ILE A  74      -7.103   7.337  73.895  1.00 98.53           H  
ATOM   1161 HG13 ILE A  74      -6.647   9.570  75.093  1.00 98.53           H  
ATOM   1162 HG12 ILE A  74      -5.133   8.885  75.604  1.00 98.53           H  
ATOM   1163 HG21 ILE A  74      -5.378   6.031  75.224  1.00 98.53           H  
ATOM   1164 HG22 ILE A  74      -5.240   5.783  73.509  1.00 98.53           H  
ATOM   1165 HG23 ILE A  74      -4.114   6.861  74.332  1.00 98.53           H  
ATOM   1166 HD11 ILE A  74      -7.097   8.746  77.264  1.00 98.53           H  
ATOM   1167 HD12 ILE A  74      -7.810   7.534  76.211  1.00 98.53           H  
ATOM   1168 HD13 ILE A  74      -6.256   7.228  76.993  1.00 98.53           H  
ATOM   1169  N   ARG A  75      -4.283   7.555  71.096  1.00 98.72           N  
ATOM   1170  CA  ARG A  75      -3.902   6.635  70.033  1.00 98.72           C  
ATOM   1171  C   ARG A  75      -2.683   5.873  70.558  1.00 98.72           C  
ATOM   1172  O   ARG A  75      -1.674   6.494  70.889  1.00 98.72           O  
ATOM   1173  CB  ARG A  75      -3.615   7.417  68.737  1.00 98.72           C  
ATOM   1174  CG  ARG A  75      -4.759   8.332  68.259  1.00 98.72           C  
ATOM   1175  CD  ARG A  75      -4.497   8.910  66.863  1.00 98.72           C  
ATOM   1176  NE  ARG A  75      -5.620   9.716  66.367  1.00 98.72           N  
ATOM   1177  CZ  ARG A  75      -5.871  11.006  66.640  1.00 98.72           C  
ATOM   1178  NH1 ARG A  75      -5.153  11.699  67.531  1.00 98.72           N  
ATOM   1179  NH2 ARG A  75      -6.866  11.623  66.002  1.00 98.72           N1+
ATOM   1180  H   ARG A  75      -3.522   8.038  71.555  1.00 98.72           H  
ATOM   1181  HA  ARG A  75      -4.698   5.913  69.830  1.00 98.72           H  
ATOM   1182  HB3 ARG A  75      -3.405   6.693  67.956  1.00 98.72           H  
ATOM   1183  HB2 ARG A  75      -2.705   8.005  68.849  1.00 98.72           H  
ATOM   1184  HG3 ARG A  75      -4.895   9.150  68.968  1.00 98.72           H  
ATOM   1185  HG2 ARG A  75      -5.694   7.776  68.246  1.00 98.72           H  
ATOM   1186  HD3 ARG A  75      -4.365   8.093  66.155  1.00 98.72           H  
ATOM   1187  HD2 ARG A  75      -3.578   9.492  66.836  1.00 98.72           H  
ATOM   1188  HE  ARG A  75      -6.289   9.204  65.800  1.00 98.72           H  
ATOM   1189 HH12 ARG A  75      -5.453  12.636  67.803  1.00 98.72           H  
ATOM   1190 HH11 ARG A  75      -4.342  11.299  67.986  1.00 98.72           H  
ATOM   1191 HH22 ARG A  75      -7.065  12.598  66.223  1.00 98.72           H  
ATOM   1192 HH21 ARG A  75      -7.341  11.175  65.229  1.00 98.72           H  
ATOM   1193  N   MET A  76      -2.798   4.551  70.700  1.00 98.88           N  
ATOM   1194  CA  MET A  76      -1.779   3.687  71.295  1.00 98.88           C  
ATOM   1195  C   MET A  76      -0.943   3.058  70.175  1.00 98.88           C  
ATOM   1196  O   MET A  76      -1.451   2.828  69.078  1.00 98.88           O  
ATOM   1197  CB  MET A  76      -2.501   2.551  72.043  1.00 98.88           C  
ATOM   1198  CG  MET A  76      -3.205   3.042  73.319  1.00 98.88           C  
ATOM   1199  SD  MET A  76      -4.526   1.965  73.935  1.00 98.88           S  
ATOM   1200  CE  MET A  76      -5.768   2.221  72.638  1.00 98.88           C  
ATOM   1201  H   MET A  76      -3.619   4.087  70.318  1.00 98.88           H  
ATOM   1202  HA  MET A  76      -1.132   4.242  71.976  1.00 98.88           H  
ATOM   1203  HB3 MET A  76      -1.786   1.776  72.322  1.00 98.88           H  
ATOM   1204  HB2 MET A  76      -3.212   2.071  71.370  1.00 98.88           H  
ATOM   1205  HG3 MET A  76      -3.639   4.029  73.166  1.00 98.88           H  
ATOM   1206  HG2 MET A  76      -2.461   3.165  74.106  1.00 98.88           H  
ATOM   1207  HE1 MET A  76      -6.723   1.804  72.949  1.00 98.88           H  
ATOM   1208  HE2 MET A  76      -5.906   3.282  72.433  1.00 98.88           H  
ATOM   1209  HE3 MET A  76      -5.466   1.729  71.715  1.00 98.88           H  
ATOM   1210  N   SER A  77       0.324   2.746  70.445  1.00 98.91           N  
ATOM   1211  CA  SER A  77       1.228   2.092  69.497  1.00 98.91           C  
ATOM   1212  C   SER A  77       1.960   0.969  70.236  1.00 98.91           C  
ATOM   1213  O   SER A  77       2.306   1.125  71.407  1.00 98.91           O  
ATOM   1214  CB  SER A  77       2.168   3.112  68.811  1.00 98.91           C  
ATOM   1215  OG  SER A  77       1.453   4.008  67.964  1.00 98.91           O  
ATOM   1216  H   SER A  77       0.670   2.860  71.395  1.00 98.91           H  
ATOM   1217  HA  SER A  77       0.646   1.604  68.713  1.00 98.91           H  
ATOM   1218  HB3 SER A  77       2.898   2.582  68.196  1.00 98.91           H  
ATOM   1219  HB2 SER A  77       2.741   3.675  69.549  1.00 98.91           H  
ATOM   1220  HG  SER A  77       1.060   4.673  68.515  1.00 98.91           H  
ATOM   1221  N   ALA A  78       2.144  -0.180  69.584  1.00 98.96           N  
ATOM   1222  CA  ALA A  78       2.731  -1.380  70.170  1.00 98.96           C  
ATOM   1223  C   ALA A  78       3.300  -2.297  69.088  1.00 98.96           C  
ATOM   1224  O   ALA A  78       2.867  -2.242  67.938  1.00 98.96           O  
ATOM   1225  CB  ALA A  78       1.669  -2.118  71.008  1.00 98.96           C  
ATOM   1226  H   ALA A  78       1.827  -0.262  68.625  1.00 98.96           H  
ATOM   1227  HA  ALA A  78       3.567  -1.083  70.804  1.00 98.96           H  
ATOM   1228  HB1 ALA A  78       2.080  -3.005  71.489  1.00 98.96           H  
ATOM   1229  HB2 ALA A  78       1.275  -1.477  71.795  1.00 98.96           H  
ATOM   1230  HB3 ALA A  78       0.826  -2.439  70.397  1.00 98.96           H  
ATOM   1231  N   ALA A  79       4.240  -3.156  69.497  1.00 98.97           N  
ATOM   1232  CA  ALA A  79       4.760  -4.231  68.666  1.00 98.97           C  
ATOM   1233  C   ALA A  79       5.355  -5.352  69.509  1.00 98.97           C  
ATOM   1234  O   ALA A  79       5.790  -5.134  70.638  1.00 98.97           O  
ATOM   1235  CB  ALA A  79       5.771  -3.711  67.634  1.00 98.97           C  
ATOM   1236  H   ALA A  79       4.548  -3.149  70.462  1.00 98.97           H  
ATOM   1237  HA  ALA A  79       3.915  -4.672  68.142  1.00 98.97           H  
ATOM   1238  HB1 ALA A  79       6.240  -4.536  67.098  1.00 98.97           H  
ATOM   1239  HB2 ALA A  79       5.281  -3.095  66.880  1.00 98.97           H  
ATOM   1240  HB3 ALA A  79       6.564  -3.126  68.102  1.00 98.97           H  
ATOM   1241  N   ILE A  80       5.364  -6.534  68.891  1.00 98.98           N  
ATOM   1242  CA  ILE A  80       5.905  -7.779  69.403  1.00 98.98           C  
ATOM   1243  C   ILE A  80       6.810  -8.382  68.318  1.00 98.98           C  
ATOM   1244  O   ILE A  80       6.539  -8.204  67.130  1.00 98.98           O  
ATOM   1245  CB  ILE A  80       4.745  -8.763  69.730  1.00 98.98           C  
ATOM   1246  CG1 ILE A  80       5.216 -10.033  70.469  1.00 98.98           C  
ATOM   1247  CG2 ILE A  80       3.879  -9.140  68.509  1.00 98.98           C  
ATOM   1248  CD1 ILE A  80       4.067 -10.836  71.084  1.00 98.98           C  
ATOM   1249  H   ILE A  80       5.006  -6.587  67.945  1.00 98.98           H  
ATOM   1250  HA  ILE A  80       6.498  -7.586  70.293  1.00 98.98           H  
ATOM   1251  HB  ILE A  80       4.088  -8.226  70.416  1.00 98.98           H  
ATOM   1252 HG13 ILE A  80       5.902  -9.757  71.268  1.00 98.98           H  
ATOM   1253 HG12 ILE A  80       5.778 -10.681  69.794  1.00 98.98           H  
ATOM   1254 HG21 ILE A  80       2.979  -9.652  68.833  1.00 98.98           H  
ATOM   1255 HG22 ILE A  80       3.556  -8.264  67.949  1.00 98.98           H  
ATOM   1256 HG23 ILE A  80       4.401  -9.803  67.819  1.00 98.98           H  
ATOM   1257 HD11 ILE A  80       4.440 -11.488  71.871  1.00 98.98           H  
ATOM   1258 HD12 ILE A  80       3.313 -10.181  71.522  1.00 98.98           H  
ATOM   1259 HD13 ILE A  80       3.576 -11.466  70.343  1.00 98.98           H  
ATOM   1260  N   MET A  81       7.860  -9.096  68.744  1.00 98.98           N  
ATOM   1261  CA  MET A  81       8.743  -9.811  67.838  1.00 98.98           C  
ATOM   1262  C   MET A  81       9.207 -11.130  68.456  1.00 98.98           C  
ATOM   1263  O   MET A  81       9.785 -11.132  69.543  1.00 98.98           O  
ATOM   1264  CB  MET A  81       9.900  -8.902  67.367  1.00 98.98           C  
ATOM   1265  CG  MET A  81      10.903  -9.613  66.449  1.00 98.98           C  
ATOM   1266  SD  MET A  81      12.006  -8.506  65.547  1.00 98.98           S  
ATOM   1267  CE  MET A  81      12.381  -9.592  64.150  1.00 98.98           C  
ATOM   1268  H   MET A  81       8.044  -9.195  69.735  1.00 98.98           H  
ATOM   1269  HA  MET A  81       8.165 -10.079  66.955  1.00 98.98           H  
ATOM   1270  HB3 MET A  81      10.433  -8.504  68.227  1.00 98.98           H  
ATOM   1271  HB2 MET A  81       9.491  -8.036  66.846  1.00 98.98           H  
ATOM   1272  HG3 MET A  81      10.360 -10.206  65.715  1.00 98.98           H  
ATOM   1273  HG2 MET A  81      11.521 -10.311  67.015  1.00 98.98           H  
ATOM   1274  HE1 MET A  81      13.165  -9.146  63.546  1.00 98.98           H  
ATOM   1275  HE2 MET A  81      12.718 -10.566  64.502  1.00 98.98           H  
ATOM   1276  HE3 MET A  81      11.498  -9.736  63.526  1.00 98.98           H  
ATOM   1277  N   ASP A  82       8.985 -12.212  67.696  1.00 98.89           N  
ATOM   1278  CA  ASP A  82       9.582 -13.524  67.899  1.00 98.89           C  
ATOM   1279  C   ASP A  82      10.999 -13.478  67.310  1.00 98.89           C  
ATOM   1280  O   ASP A  82      11.145 -13.176  66.126  1.00 98.89           O  
ATOM   1281  CB  ASP A  82       8.721 -14.618  67.218  1.00 98.89           C  
ATOM   1282  CG  ASP A  82       9.130 -16.086  67.444  1.00 98.89           C  
ATOM   1283  OD1 ASP A  82      10.024 -16.362  68.274  1.00 98.89           O  
ATOM   1284  OD2 ASP A  82       8.465 -16.939  66.820  1.00 98.89           O1-
ATOM   1285  H   ASP A  82       8.502 -12.093  66.815  1.00 98.89           H  
ATOM   1286  HA  ASP A  82       9.634 -13.724  68.972  1.00 98.89           H  
ATOM   1287  HB3 ASP A  82       8.677 -14.429  66.143  1.00 98.89           H  
ATOM   1288  HB2 ASP A  82       7.689 -14.501  67.551  1.00 98.89           H  
ATOM   1289  N   GLY A  83      12.005 -13.780  68.143  1.00 98.85           N  
ATOM   1290  CA  GLY A  83      13.402 -13.790  67.728  1.00 98.85           C  
ATOM   1291  C   GLY A  83      13.804 -15.128  67.087  1.00 98.85           C  
ATOM   1292  O   GLY A  83      14.744 -15.140  66.294  1.00 98.85           O  
ATOM   1293  H   GLY A  83      11.810 -14.033  69.103  1.00 98.85           H  
ATOM   1294  HA3 GLY A  83      14.031 -13.610  68.600  1.00 98.85           H  
ATOM   1295  HA2 GLY A  83      13.587 -12.975  67.029  1.00 98.85           H  
ATOM   1296  N   GLN A  84      13.107 -16.238  67.398  1.00 98.41           N  
ATOM   1297  CA  GLN A  84      13.407 -17.567  66.857  1.00 98.41           C  
ATOM   1298  C   GLN A  84      13.028 -17.702  65.375  1.00 98.41           C  
ATOM   1299  O   GLN A  84      13.887 -18.064  64.571  1.00 98.41           O  
ATOM   1300  CB  GLN A  84      12.782 -18.669  67.741  1.00 98.41           C  
ATOM   1301  CG  GLN A  84      13.015 -20.123  67.269  1.00 98.41           C  
ATOM   1302  CD  GLN A  84      14.497 -20.496  67.136  1.00 98.41           C  
ATOM   1303  NE2 GLN A  84      14.843 -21.248  66.090  1.00 98.41           N  
ATOM   1304  OE1 GLN A  84      15.318 -20.128  67.974  1.00 98.41           O  
ATOM   1305  H   GLN A  84      12.316 -16.177  68.027  1.00 98.41           H  
ATOM   1306  HA  GLN A  84      14.488 -17.686  66.918  1.00 98.41           H  
ATOM   1307  HB3 GLN A  84      11.708 -18.504  67.833  1.00 98.41           H  
ATOM   1308  HB2 GLN A  84      13.184 -18.564  68.747  1.00 98.41           H  
ATOM   1309  HG3 GLN A  84      12.506 -20.294  66.320  1.00 98.41           H  
ATOM   1310  HG2 GLN A  84      12.553 -20.809  67.978  1.00 98.41           H  
ATOM   1311 HE22 GLN A  84      15.807 -21.521  65.962  1.00 98.41           H  
ATOM   1312 HE21 GLN A  84      14.151 -21.537  65.414  1.00 98.41           H  
ATOM   1313  N   LEU A  85      11.766 -17.383  65.041  1.00 97.99           N  
ATOM   1314  CA  LEU A  85      11.286 -17.342  63.655  1.00 97.99           C  
ATOM   1315  C   LEU A  85      11.722 -16.065  62.914  1.00 97.99           C  
ATOM   1316  O   LEU A  85      11.661 -16.058  61.685  1.00 97.99           O  
ATOM   1317  CB  LEU A  85       9.746 -17.474  63.621  1.00 97.99           C  
ATOM   1318  CG  LEU A  85       9.197 -18.829  64.125  1.00 97.99           C  
ATOM   1319  CD1 LEU A  85       7.654 -18.813  64.175  1.00 97.99           C  
ATOM   1320  CD2 LEU A  85       9.733 -20.027  63.315  1.00 97.99           C  
ATOM   1321  H   LEU A  85      11.107 -17.111  65.758  1.00 97.99           H  
ATOM   1322  HA  LEU A  85      11.724 -18.179  63.110  1.00 97.99           H  
ATOM   1323  HB3 LEU A  85       9.394 -17.330  62.599  1.00 97.99           H  
ATOM   1324  HB2 LEU A  85       9.310 -16.658  64.198  1.00 97.99           H  
ATOM   1325  HG  LEU A  85       9.538 -18.960  65.152  1.00 97.99           H  
ATOM   1326 HD11 LEU A  85       7.297 -19.168  65.143  1.00 97.99           H  
ATOM   1327 HD12 LEU A  85       7.251 -17.810  64.038  1.00 97.99           H  
ATOM   1328 HD13 LEU A  85       7.202 -19.444  63.410  1.00 97.99           H  
ATOM   1329 HD21 LEU A  85       8.966 -20.776  63.117  1.00 97.99           H  
ATOM   1330 HD22 LEU A  85      10.137 -19.721  62.350  1.00 97.99           H  
ATOM   1331 HD23 LEU A  85      10.533 -20.530  63.860  1.00 97.99           H  
ATOM   1332  N   LEU A  86      12.135 -15.025  63.666  1.00 98.55           N  
ATOM   1333  CA  LEU A  86      12.498 -13.685  63.199  1.00 98.55           C  
ATOM   1334  C   LEU A  86      11.296 -13.036  62.482  1.00 98.55           C  
ATOM   1335  O   LEU A  86      11.320 -12.883  61.263  1.00 98.55           O  
ATOM   1336  CB  LEU A  86      13.798 -13.738  62.354  1.00 98.55           C  
ATOM   1337  CG  LEU A  86      14.487 -12.370  62.158  1.00 98.55           C  
ATOM   1338  CD1 LEU A  86      15.216 -11.906  63.434  1.00 98.55           C  
ATOM   1339  CD2 LEU A  86      15.437 -12.379  60.948  1.00 98.55           C  
ATOM   1340  H   LEU A  86      12.161 -15.146  64.668  1.00 98.55           H  
ATOM   1341  HA  LEU A  86      12.702 -13.095  64.091  1.00 98.55           H  
ATOM   1342  HB3 LEU A  86      13.569 -14.166  61.378  1.00 98.55           H  
ATOM   1343  HB2 LEU A  86      14.511 -14.428  62.808  1.00 98.55           H  
ATOM   1344  HG  LEU A  86      13.711 -11.637  61.945  1.00 98.55           H  
ATOM   1345 HD11 LEU A  86      14.959 -10.877  63.684  1.00 98.55           H  
ATOM   1346 HD12 LEU A  86      14.970 -12.522  64.298  1.00 98.55           H  
ATOM   1347 HD13 LEU A  86      16.298 -11.944  63.318  1.00 98.55           H  
ATOM   1348 HD21 LEU A  86      16.263 -11.676  61.065  1.00 98.55           H  
ATOM   1349 HD22 LEU A  86      15.871 -13.366  60.787  1.00 98.55           H  
ATOM   1350 HD23 LEU A  86      14.905 -12.093  60.040  1.00 98.55           H  
ATOM   1351  N   LYS A  87      10.235 -12.754  63.255  1.00 98.54           N  
ATOM   1352  CA  LYS A  87       8.954 -12.247  62.766  1.00 98.54           C  
ATOM   1353  C   LYS A  87       8.452 -11.159  63.714  1.00 98.54           C  
ATOM   1354  O   LYS A  87       8.162 -11.466  64.870  1.00 98.54           O  
ATOM   1355  CB  LYS A  87       7.923 -13.392  62.662  1.00 98.54           C  
ATOM   1356  CG  LYS A  87       8.193 -14.367  61.506  1.00 98.54           C  
ATOM   1357  CD  LYS A  87       7.125 -15.463  61.405  1.00 98.54           C  
ATOM   1358  CE  LYS A  87       7.414 -16.450  60.264  1.00 98.54           C  
ATOM   1359  NZ  LYS A  87       6.420 -17.537  60.219  1.00 98.54           N1+
ATOM   1360  H   LYS A  87      10.295 -12.918  64.252  1.00 98.54           H  
ATOM   1361  HA  LYS A  87       9.074 -11.808  61.777  1.00 98.54           H  
ATOM   1362  HB3 LYS A  87       6.932 -12.963  62.504  1.00 98.54           H  
ATOM   1363  HB2 LYS A  87       7.869 -13.937  63.606  1.00 98.54           H  
ATOM   1364  HG3 LYS A  87       9.168 -14.835  61.642  1.00 98.54           H  
ATOM   1365  HG2 LYS A  87       8.247 -13.815  60.567  1.00 98.54           H  
ATOM   1366  HD3 LYS A  87       6.148 -15.001  61.260  1.00 98.54           H  
ATOM   1367  HD2 LYS A  87       7.074 -15.996  62.356  1.00 98.54           H  
ATOM   1368  HE3 LYS A  87       8.403 -16.892  60.387  1.00 98.54           H  
ATOM   1369  HE2 LYS A  87       7.413 -15.930  59.304  1.00 98.54           H  
ATOM   1370  HZ1 LYS A  87       5.497 -17.151  60.076  1.00 98.54           H  
ATOM   1371  HZ2 LYS A  87       6.642 -18.166  59.461  1.00 98.54           H  
ATOM   1372  HZ3 LYS A  87       6.438 -18.045  61.092  1.00 98.54           H  
ATOM   1373  N   MET A  88       8.341  -9.926  63.198  1.00 98.85           N  
ATOM   1374  CA  MET A  88       7.807  -8.770  63.911  1.00 98.85           C  
ATOM   1375  C   MET A  88       6.393  -8.436  63.415  1.00 98.85           C  
ATOM   1376  O   MET A  88       6.138  -8.525  62.216  1.00 98.85           O  
ATOM   1377  CB  MET A  88       8.758  -7.575  63.712  1.00 98.85           C  
ATOM   1378  CG  MET A  88       8.333  -6.322  64.489  1.00 98.85           C  
ATOM   1379  SD  MET A  88       9.580  -5.021  64.583  1.00 98.85           S  
ATOM   1380  CE  MET A  88       8.713  -3.962  65.761  1.00 98.85           C  
ATOM   1381  H   MET A  88       8.613  -9.761  62.237  1.00 98.85           H  
ATOM   1382  HA  MET A  88       7.760  -8.987  64.977  1.00 98.85           H  
ATOM   1383  HB3 MET A  88       8.819  -7.335  62.651  1.00 98.85           H  
ATOM   1384  HB2 MET A  88       9.765  -7.857  64.007  1.00 98.85           H  
ATOM   1385  HG3 MET A  88       8.071  -6.601  65.510  1.00 98.85           H  
ATOM   1386  HG2 MET A  88       7.437  -5.884  64.048  1.00 98.85           H  
ATOM   1387  HE1 MET A  88       9.310  -3.090  65.997  1.00 98.85           H  
ATOM   1388  HE2 MET A  88       7.760  -3.631  65.350  1.00 98.85           H  
ATOM   1389  HE3 MET A  88       8.533  -4.505  66.689  1.00 98.85           H  
ATOM   1390  N   ALA A  89       5.533  -8.004  64.349  1.00 98.95           N  
ATOM   1391  CA  ALA A  89       4.171  -7.537  64.099  1.00 98.95           C  
ATOM   1392  C   ALA A  89       3.812  -6.401  65.066  1.00 98.95           C  
ATOM   1393  O   ALA A  89       4.426  -6.302  66.127  1.00 98.95           O  
ATOM   1394  CB  ALA A  89       3.209  -8.722  64.258  1.00 98.95           C  
ATOM   1395  H   ALA A  89       5.835  -7.948  65.314  1.00 98.95           H  
ATOM   1396  HA  ALA A  89       4.113  -7.132  63.089  1.00 98.95           H  
ATOM   1397  HB1 ALA A  89       2.173  -8.420  64.119  1.00 98.95           H  
ATOM   1398  HB2 ALA A  89       3.423  -9.510  63.536  1.00 98.95           H  
ATOM   1399  HB3 ALA A  89       3.289  -9.152  65.255  1.00 98.95           H  
ATOM   1400  N   GLY A  90       2.832  -5.561  64.694  1.00 98.91           N  
ATOM   1401  CA  GLY A  90       2.493  -4.390  65.497  1.00 98.91           C  
ATOM   1402  C   GLY A  90       1.141  -3.777  65.130  1.00 98.91           C  
ATOM   1403  O   GLY A  90       0.464  -4.181  64.186  1.00 98.91           O  
ATOM   1404  H   GLY A  90       2.335  -5.700  63.823  1.00 98.91           H  
ATOM   1405  HA3 GLY A  90       3.272  -3.636  65.378  1.00 98.91           H  
ATOM   1406  HA2 GLY A  90       2.449  -4.655  66.550  1.00 98.91           H  
ATOM   1407  N   VAL A  91       0.783  -2.758  65.920  1.00 98.96           N  
ATOM   1408  CA  VAL A  91      -0.344  -1.848  65.739  1.00 98.96           C  
ATOM   1409  C   VAL A  91       0.167  -0.422  66.016  1.00 98.96           C  
ATOM   1410  O   VAL A  91       1.008  -0.238  66.896  1.00 98.96           O  
ATOM   1411  CB  VAL A  91      -1.520  -2.169  66.703  1.00 98.96           C  
ATOM   1412  CG1 VAL A  91      -2.214  -3.489  66.335  1.00 98.96           C  
ATOM   1413  CG2 VAL A  91      -1.157  -2.154  68.201  1.00 98.96           C  
ATOM   1414  H   VAL A  91       1.406  -2.500  66.676  1.00 98.96           H  
ATOM   1415  HA  VAL A  91      -0.699  -1.903  64.710  1.00 98.96           H  
ATOM   1416  HB  VAL A  91      -2.273  -1.393  66.559  1.00 98.96           H  
ATOM   1417 HG11 VAL A  91      -3.097  -3.642  66.955  1.00 98.96           H  
ATOM   1418 HG12 VAL A  91      -2.539  -3.491  65.294  1.00 98.96           H  
ATOM   1419 HG13 VAL A  91      -1.556  -4.346  66.482  1.00 98.96           H  
ATOM   1420 HG21 VAL A  91      -2.013  -2.449  68.805  1.00 98.96           H  
ATOM   1421 HG22 VAL A  91      -0.353  -2.856  68.420  1.00 98.96           H  
ATOM   1422 HG23 VAL A  91      -0.850  -1.167  68.546  1.00 98.96           H  
ATOM   1423  N   VAL A  92      -0.300   0.556  65.227  1.00 98.92           N  
ATOM   1424  CA  VAL A  92       0.274   1.902  65.203  1.00 98.92           C  
ATOM   1425  C   VAL A  92      -0.854   2.939  65.216  1.00 98.92           C  
ATOM   1426  O   VAL A  92      -1.588   3.054  64.240  1.00 98.92           O  
ATOM   1427  CB  VAL A  92       1.143   2.116  63.931  1.00 98.92           C  
ATOM   1428  CG1 VAL A  92       1.734   3.531  63.824  1.00 98.92           C  
ATOM   1429  CG2 VAL A  92       2.273   1.081  63.837  1.00 98.92           C  
ATOM   1430  H   VAL A  92      -0.978   0.346  64.508  1.00 98.92           H  
ATOM   1431  HA  VAL A  92       0.900   2.079  66.079  1.00 98.92           H  
ATOM   1432  HB  VAL A  92       0.517   1.968  63.053  1.00 98.92           H  
ATOM   1433 HG11 VAL A  92       2.429   3.606  62.989  1.00 98.92           H  
ATOM   1434 HG12 VAL A  92       0.962   4.282  63.657  1.00 98.92           H  
ATOM   1435 HG13 VAL A  92       2.277   3.797  64.732  1.00 98.92           H  
ATOM   1436 HG21 VAL A  92       2.987   1.313  63.047  1.00 98.92           H  
ATOM   1437 HG22 VAL A  92       2.810   1.049  64.777  1.00 98.92           H  
ATOM   1438 HG23 VAL A  92       1.889   0.080  63.645  1.00 98.92           H  
ATOM   1439  N   ASN A  93      -0.974   3.681  66.326  1.00 98.89           N  
ATOM   1440  CA  ASN A  93      -2.030   4.672  66.577  1.00 98.89           C  
ATOM   1441  C   ASN A  93      -3.446   4.052  66.568  1.00 98.89           C  
ATOM   1442  O   ASN A  93      -4.395   4.693  66.114  1.00 98.89           O  
ATOM   1443  CB  ASN A  93      -1.886   5.882  65.616  1.00 98.89           C  
ATOM   1444  CG  ASN A  93      -0.661   6.738  65.926  1.00 98.89           C  
ATOM   1445  ND2 ASN A  93       0.301   6.764  65.009  1.00 98.89           N  
ATOM   1446  OD1 ASN A  93      -0.595   7.384  66.969  1.00 98.89           O  
ATOM   1447  H   ASN A  93      -0.324   3.535  67.086  1.00 98.89           H  
ATOM   1448  HA  ASN A  93      -1.817   4.997  67.595  1.00 98.89           H  
ATOM   1449  HB3 ASN A  93      -2.735   6.550  65.716  1.00 98.89           H  
ATOM   1450  HB2 ASN A  93      -1.888   5.577  64.570  1.00 98.89           H  
ATOM   1451 HD22 ASN A  93       1.117   7.342  65.158  1.00 98.89           H  
ATOM   1452 HD21 ASN A  93       0.212   6.239  64.152  1.00 98.89           H  
ATOM   1453  N   ILE A  94      -3.559   2.817  67.088  1.00 98.92           N  
ATOM   1454  CA  ILE A  94      -4.822   2.115  67.293  1.00 98.92           C  
ATOM   1455  C   ILE A  94      -5.607   2.758  68.454  1.00 98.92           C  
ATOM   1456  O   ILE A  94      -5.021   3.097  69.484  1.00 98.92           O  
ATOM   1457  CB  ILE A  94      -4.599   0.594  67.560  1.00 98.92           C  
ATOM   1458  CG1 ILE A  94      -5.912  -0.211  67.452  1.00 98.92           C  
ATOM   1459  CG2 ILE A  94      -3.866   0.257  68.879  1.00 98.92           C  
ATOM   1460  CD1 ILE A  94      -5.701  -1.714  67.237  1.00 98.92           C  
ATOM   1461  H   ILE A  94      -2.736   2.371  67.470  1.00 98.92           H  
ATOM   1462  HA  ILE A  94      -5.403   2.220  66.373  1.00 98.92           H  
ATOM   1463  HB  ILE A  94      -3.957   0.247  66.749  1.00 98.92           H  
ATOM   1464 HG13 ILE A  94      -6.491   0.162  66.609  1.00 98.92           H  
ATOM   1465 HG12 ILE A  94      -6.532  -0.052  68.335  1.00 98.92           H  
ATOM   1466 HG21 ILE A  94      -3.661  -0.809  68.959  1.00 98.92           H  
ATOM   1467 HG22 ILE A  94      -2.905   0.759  68.939  1.00 98.92           H  
ATOM   1468 HG23 ILE A  94      -4.446   0.531  69.759  1.00 98.92           H  
ATOM   1469 HD11 ILE A  94      -6.655  -2.204  67.049  1.00 98.92           H  
ATOM   1470 HD12 ILE A  94      -5.055  -1.908  66.381  1.00 98.92           H  
ATOM   1471 HD13 ILE A  94      -5.254  -2.188  68.109  1.00 98.92           H  
ATOM   1472  N   GLU A  95      -6.915   2.934  68.235  1.00 98.87           N  
ATOM   1473  CA  GLU A  95      -7.839   3.570  69.169  1.00 98.87           C  
ATOM   1474  C   GLU A  95      -8.786   2.524  69.761  1.00 98.87           C  
ATOM   1475  O   GLU A  95      -9.062   1.510  69.119  1.00 98.87           O  
ATOM   1476  CB  GLU A  95      -8.663   4.638  68.420  1.00 98.87           C  
ATOM   1477  CG  GLU A  95      -7.808   5.767  67.806  1.00 98.87           C  
ATOM   1478  CD  GLU A  95      -8.602   6.856  67.066  1.00 98.87           C  
ATOM   1479  OE1 GLU A  95      -7.986   7.496  66.187  1.00 98.87           O  
ATOM   1480  OE2 GLU A  95      -9.799   7.050  67.375  1.00 98.87           O1-
ATOM   1481  H   GLU A  95      -7.329   2.612  67.370  1.00 98.87           H  
ATOM   1482  HA  GLU A  95      -7.297   4.055  69.984  1.00 98.87           H  
ATOM   1483  HB3 GLU A  95      -9.380   5.074  69.116  1.00 98.87           H  
ATOM   1484  HB2 GLU A  95      -9.254   4.166  67.633  1.00 98.87           H  
ATOM   1485  HG3 GLU A  95      -7.067   5.347  67.123  1.00 98.87           H  
ATOM   1486  HG2 GLU A  95      -7.254   6.249  68.610  1.00 98.87           H  
ATOM   1487  N   GLU A  96      -9.308   2.837  70.958  1.00 98.79           N  
ATOM   1488  CA  GLU A  96     -10.436   2.164  71.608  1.00 98.79           C  
ATOM   1489  C   GLU A  96     -10.269   0.638  71.784  1.00 98.79           C  
ATOM   1490  O   GLU A  96     -11.191  -0.122  71.486  1.00 98.79           O  
ATOM   1491  CB  GLU A  96     -11.752   2.518  70.882  1.00 98.79           C  
ATOM   1492  CG  GLU A  96     -12.127   4.013  70.903  1.00 98.79           C  
ATOM   1493  CD  GLU A  96     -13.462   4.312  70.201  1.00 98.79           C  
ATOM   1494  OE1 GLU A  96     -14.145   5.251  70.665  1.00 98.79           O  
ATOM   1495  OE2 GLU A  96     -13.804   3.600  69.229  1.00 98.79           O1-
ATOM   1496  H   GLU A  96      -9.009   3.692  71.403  1.00 98.79           H  
ATOM   1497  HA  GLU A  96     -10.490   2.592  72.607  1.00 98.79           H  
ATOM   1498  HB3 GLU A  96     -12.577   1.958  71.322  1.00 98.79           H  
ATOM   1499  HB2 GLU A  96     -11.666   2.193  69.846  1.00 98.79           H  
ATOM   1500  HG3 GLU A  96     -11.354   4.605  70.413  1.00 98.79           H  
ATOM   1501  HG2 GLU A  96     -12.171   4.358  71.938  1.00 98.79           H  
ATOM   1502  N   VAL A  97      -9.096   0.215  72.274  1.00 98.86           N  
ATOM   1503  CA  VAL A  97      -8.795  -1.182  72.581  1.00 98.86           C  
ATOM   1504  C   VAL A  97      -8.102  -1.266  73.949  1.00 98.86           C  
ATOM   1505  O   VAL A  97      -7.306  -0.391  74.295  1.00 98.86           O  
ATOM   1506  CB  VAL A  97      -7.896  -1.842  71.494  1.00 98.86           C  
ATOM   1507  CG1 VAL A  97      -8.664  -2.041  70.175  1.00 98.86           C  
ATOM   1508  CG2 VAL A  97      -6.552  -1.130  71.240  1.00 98.86           C  
ATOM   1509  H   VAL A  97      -8.377   0.884  72.508  1.00 98.86           H  
ATOM   1510  HA  VAL A  97      -9.722  -1.755  72.659  1.00 98.86           H  
ATOM   1511  HB  VAL A  97      -7.644  -2.844  71.847  1.00 98.86           H  
ATOM   1512 HG11 VAL A  97      -8.044  -2.514  69.416  1.00 98.86           H  
ATOM   1513 HG12 VAL A  97      -9.538  -2.675  70.326  1.00 98.86           H  
ATOM   1514 HG13 VAL A  97      -9.004  -1.094  69.758  1.00 98.86           H  
ATOM   1515 HG21 VAL A  97      -5.967  -1.655  70.486  1.00 98.86           H  
ATOM   1516 HG22 VAL A  97      -6.704  -0.111  70.884  1.00 98.86           H  
ATOM   1517 HG23 VAL A  97      -5.939  -1.083  72.138  1.00 98.86           H  
ATOM   1518  N   GLU A  98      -8.433  -2.325  74.707  1.00 98.68           N  
ATOM   1519  CA  GLU A  98      -7.871  -2.587  76.033  1.00 98.68           C  
ATOM   1520  C   GLU A  98      -6.407  -3.050  75.955  1.00 98.68           C  
ATOM   1521  O   GLU A  98      -5.616  -2.664  76.817  1.00 98.68           O  
ATOM   1522  CB  GLU A  98      -8.758  -3.619  76.767  1.00 98.68           C  
ATOM   1523  CG  GLU A  98      -8.425  -3.789  78.272  1.00 98.68           C  
ATOM   1524  CD  GLU A  98      -9.198  -4.898  79.009  1.00 98.68           C  
ATOM   1525  OE1 GLU A  98      -8.835  -5.140  80.183  1.00 98.68           O  
ATOM   1526  OE2 GLU A  98     -10.106  -5.515  78.408  1.00 98.68           O1-
ATOM   1527  H   GLU A  98      -9.109  -2.994  74.368  1.00 98.68           H  
ATOM   1528  HA  GLU A  98      -7.886  -1.655  76.599  1.00 98.68           H  
ATOM   1529  HB3 GLU A  98      -8.664  -4.583  76.265  1.00 98.68           H  
ATOM   1530  HB2 GLU A  98      -9.806  -3.335  76.664  1.00 98.68           H  
ATOM   1531  HG3 GLU A  98      -8.618  -2.849  78.787  1.00 98.68           H  
ATOM   1532  HG2 GLU A  98      -7.361  -3.982  78.401  1.00 98.68           H  
ATOM   1533  N   HIS A  99      -6.085  -3.861  74.930  1.00 98.88           N  
ATOM   1534  CA  HIS A  99      -4.782  -4.497  74.771  1.00 98.88           C  
ATOM   1535  C   HIS A  99      -4.271  -4.402  73.320  1.00 98.88           C  
ATOM   1536  O   HIS A  99      -4.491  -5.339  72.549  1.00 98.88           O  
ATOM   1537  CB  HIS A  99      -4.852  -5.964  75.254  1.00 98.88           C  
ATOM   1538  CG  HIS A  99      -5.164  -6.152  76.718  1.00 98.88           C  
ATOM   1539  CD2 HIS A  99      -6.256  -6.734  77.335  1.00 98.88           C  
ATOM   1540  ND1 HIS A  99      -4.436  -5.510  77.708  1.00 98.88           N1+
ATOM   1541  CE1 HIS A  99      -5.055  -5.750  78.860  1.00 98.88           C  
ATOM   1542  NE2 HIS A  99      -6.140  -6.501  78.695  1.00 98.88           N  
ATOM   1543  H   HIS A  99      -6.789  -4.108  74.249  1.00 98.88           H  
ATOM   1544  HA  HIS A  99      -4.059  -3.984  75.397  1.00 98.88           H  
ATOM   1545  HB3 HIS A  99      -3.891  -6.445  75.071  1.00 98.88           H  
ATOM   1546  HB2 HIS A  99      -5.589  -6.521  74.674  1.00 98.88           H  
ATOM   1547  HD2 HIS A  99      -7.104  -7.271  76.935  1.00 98.88           H  
ATOM   1548  HD1 HIS A  99      -3.607  -4.946  77.565  1.00 98.88           H  
ATOM   1549  HE1 HIS A  99      -4.729  -5.351  79.806  1.00 98.88           H  
ATOM   1550  HE2 HIS A  99      -6.795  -6.781  79.412  1.00 98.88           H  
ATOM   1551  N   PRO A 100      -3.555  -3.301  72.983  1.00 98.93           N  
ATOM   1552  CA  PRO A 100      -2.751  -3.190  71.749  1.00 98.93           C  
ATOM   1553  C   PRO A 100      -1.799  -4.365  71.426  1.00 98.93           C  
ATOM   1554  O   PRO A 100      -1.724  -4.749  70.258  1.00 98.93           O  
ATOM   1555  CB  PRO A 100      -1.977  -1.875  71.939  1.00 98.93           C  
ATOM   1556  CG  PRO A 100      -2.882  -1.025  72.810  1.00 98.93           C  
ATOM   1557  CD  PRO A 100      -3.529  -2.043  73.740  1.00 98.93           C  
ATOM   1558  HA  PRO A 100      -3.454  -3.070  70.923  1.00 98.93           H  
ATOM   1559  HB3 PRO A 100      -1.734  -1.380  70.999  1.00 98.93           H  
ATOM   1560  HB2 PRO A 100      -1.039  -2.052  72.469  1.00 98.93           H  
ATOM   1561  HG3 PRO A 100      -3.643  -0.555  72.187  1.00 98.93           H  
ATOM   1562  HG2 PRO A 100      -2.352  -0.238  73.346  1.00 98.93           H  
ATOM   1563  HD2 PRO A 100      -2.926  -2.161  74.637  1.00 98.93           H  
ATOM   1564  HD3 PRO A 100      -4.521  -1.710  74.045  1.00 98.93           H  
ATOM   1565  N   ILE A 101      -1.102  -4.922  72.439  1.00 98.97           N  
ATOM   1566  CA  ILE A 101      -0.110  -5.990  72.248  1.00 98.97           C  
ATOM   1567  C   ILE A 101      -0.722  -7.354  71.862  1.00 98.97           C  
ATOM   1568  O   ILE A 101      -0.056  -8.124  71.174  1.00 98.97           O  
ATOM   1569  CB  ILE A 101       0.793  -6.196  73.506  1.00 98.97           C  
ATOM   1570  CG1 ILE A 101       2.151  -6.863  73.185  1.00 98.97           C  
ATOM   1571  CG2 ILE A 101       0.113  -6.985  74.649  1.00 98.97           C  
ATOM   1572  CD1 ILE A 101       3.026  -6.069  72.206  1.00 98.97           C  
ATOM   1573  H   ILE A 101      -1.184  -4.548  73.377  1.00 98.97           H  
ATOM   1574  HA  ILE A 101       0.514  -5.668  71.415  1.00 98.97           H  
ATOM   1575  HB  ILE A 101       1.019  -5.204  73.894  1.00 98.97           H  
ATOM   1576 HG13 ILE A 101       2.004  -7.872  72.801  1.00 98.97           H  
ATOM   1577 HG12 ILE A 101       2.709  -6.988  74.113  1.00 98.97           H  
ATOM   1578 HG21 ILE A 101       0.671  -6.898  75.579  1.00 98.97           H  
ATOM   1579 HG22 ILE A 101      -0.898  -6.630  74.837  1.00 98.97           H  
ATOM   1580 HG23 ILE A 101       0.043  -8.049  74.423  1.00 98.97           H  
ATOM   1581 HD11 ILE A 101       4.056  -6.419  72.236  1.00 98.97           H  
ATOM   1582 HD12 ILE A 101       2.687  -6.182  71.177  1.00 98.97           H  
ATOM   1583 HD13 ILE A 101       3.030  -5.007  72.449  1.00 98.97           H  
ATOM   1584  N   LEU A 102      -1.963  -7.630  72.300  1.00 98.95           N  
ATOM   1585  CA  LEU A 102      -2.671  -8.875  71.997  1.00 98.95           C  
ATOM   1586  C   LEU A 102      -3.207  -8.902  70.554  1.00 98.95           C  
ATOM   1587  O   LEU A 102      -3.325  -9.986  69.986  1.00 98.95           O  
ATOM   1588  CB  LEU A 102      -3.800  -9.102  73.026  1.00 98.95           C  
ATOM   1589  CG  LEU A 102      -3.317  -9.333  74.479  1.00 98.95           C  
ATOM   1590  CD1 LEU A 102      -4.515  -9.478  75.439  1.00 98.95           C  
ATOM   1591  CD2 LEU A 102      -2.345 -10.521  74.614  1.00 98.95           C  
ATOM   1592  H   LEU A 102      -2.459  -6.949  72.857  1.00 98.95           H  
ATOM   1593  HA  LEU A 102      -1.961  -9.699  72.074  1.00 98.95           H  
ATOM   1594  HB3 LEU A 102      -4.395  -9.965  72.721  1.00 98.95           H  
ATOM   1595  HB2 LEU A 102      -4.479  -8.248  72.999  1.00 98.95           H  
ATOM   1596  HG  LEU A 102      -2.772  -8.442  74.792  1.00 98.95           H  
ATOM   1597 HD11 LEU A 102      -4.358  -8.894  76.345  1.00 98.95           H  
ATOM   1598 HD12 LEU A 102      -5.446  -9.134  74.988  1.00 98.95           H  
ATOM   1599 HD13 LEU A 102      -4.675 -10.512  75.746  1.00 98.95           H  
ATOM   1600 HD21 LEU A 102      -2.485 -11.070  75.545  1.00 98.95           H  
ATOM   1601 HD22 LEU A 102      -2.466 -11.234  73.798  1.00 98.95           H  
ATOM   1602 HD23 LEU A 102      -1.310 -10.177  74.603  1.00 98.95           H  
ATOM   1603  N   ILE A 103      -3.470  -7.719  69.972  1.00 98.95           N  
ATOM   1604  CA  ILE A 103      -3.826  -7.549  68.561  1.00 98.95           C  
ATOM   1605  C   ILE A 103      -2.571  -7.645  67.665  1.00 98.95           C  
ATOM   1606  O   ILE A 103      -2.651  -8.234  66.588  1.00 98.95           O  
ATOM   1607  CB  ILE A 103      -4.543  -6.187  68.323  1.00 98.95           C  
ATOM   1608  CG1 ILE A 103      -5.843  -6.096  69.156  1.00 98.95           C  
ATOM   1609  CG2 ILE A 103      -4.859  -5.879  66.840  1.00 98.95           C  
ATOM   1610  CD1 ILE A 103      -6.237  -4.669  69.535  1.00 98.95           C  
ATOM   1611  H   ILE A 103      -3.353  -6.869  70.506  1.00 98.95           H  
ATOM   1612  HA  ILE A 103      -4.510  -8.350  68.272  1.00 98.95           H  
ATOM   1613  HB  ILE A 103      -3.871  -5.403  68.676  1.00 98.95           H  
ATOM   1614 HG13 ILE A 103      -5.760  -6.655  70.088  1.00 98.95           H  
ATOM   1615 HG12 ILE A 103      -6.660  -6.566  68.610  1.00 98.95           H  
ATOM   1616 HG21 ILE A 103      -5.368  -4.921  66.736  1.00 98.95           H  
ATOM   1617 HG22 ILE A 103      -3.964  -5.819  66.223  1.00 98.95           H  
ATOM   1618 HG23 ILE A 103      -5.506  -6.643  66.409  1.00 98.95           H  
ATOM   1619 HD11 ILE A 103      -7.086  -4.677  70.218  1.00 98.95           H  
ATOM   1620 HD12 ILE A 103      -5.419  -4.145  70.030  1.00 98.95           H  
ATOM   1621 HD13 ILE A 103      -6.522  -4.098  68.655  1.00 98.95           H  
ATOM   1622  N   ALA A 104      -1.427  -7.129  68.158  1.00 98.96           N  
ATOM   1623  CA  ALA A 104      -0.105  -7.295  67.551  1.00 98.96           C  
ATOM   1624  C   ALA A 104       0.391  -8.754  67.565  1.00 98.96           C  
ATOM   1625  O   ALA A 104       1.073  -9.153  66.624  1.00 98.96           O  
ATOM   1626  CB  ALA A 104       0.901  -6.371  68.254  1.00 98.96           C  
ATOM   1627  H   ALA A 104      -1.448  -6.643  69.044  1.00 98.96           H  
ATOM   1628  HA  ALA A 104      -0.174  -6.976  66.510  1.00 98.96           H  
ATOM   1629  HB1 ALA A 104       1.894  -6.468  67.816  1.00 98.96           H  
ATOM   1630  HB2 ALA A 104       0.602  -5.325  68.169  1.00 98.96           H  
ATOM   1631  HB3 ALA A 104       0.993  -6.605  69.312  1.00 98.96           H  
ATOM   1632  N   GLN A 105       0.021  -9.531  68.602  1.00 98.94           N  
ATOM   1633  CA  GLN A 105       0.320 -10.961  68.726  1.00 98.94           C  
ATOM   1634  C   GLN A 105      -0.408 -11.804  67.668  1.00 98.94           C  
ATOM   1635  O   GLN A 105       0.220 -12.681  67.077  1.00 98.94           O  
ATOM   1636  CB  GLN A 105       0.024 -11.449  70.160  1.00 98.94           C  
ATOM   1637  CG  GLN A 105       0.393 -12.931  70.407  1.00 98.94           C  
ATOM   1638  CD  GLN A 105      -0.038 -13.458  71.776  1.00 98.94           C  
ATOM   1639  NE2 GLN A 105       0.535 -14.590  72.187  1.00 98.94           N  
ATOM   1640  OE1 GLN A 105      -0.893 -12.882  72.445  1.00 98.94           O  
ATOM   1641  H   GLN A 105      -0.508  -9.121  69.360  1.00 98.94           H  
ATOM   1642  HA  GLN A 105       1.385 -11.093  68.551  1.00 98.94           H  
ATOM   1643  HB3 GLN A 105      -1.034 -11.292  70.374  1.00 98.94           H  
ATOM   1644  HB2 GLN A 105       0.572 -10.830  70.871  1.00 98.94           H  
ATOM   1645  HG3 GLN A 105       1.471 -13.062  70.294  1.00 98.94           H  
ATOM   1646  HG2 GLN A 105      -0.079 -13.581  69.672  1.00 98.94           H  
ATOM   1647 HE22 GLN A 105       0.273 -14.993  73.075  1.00 98.94           H  
ATOM   1648 HE21 GLN A 105       1.223 -15.055  71.613  1.00 98.94           H  
ATOM   1649  N   LYS A 106      -1.698 -11.505  67.428  1.00 98.83           N  
ATOM   1650  CA  LYS A 106      -2.504 -12.137  66.381  1.00 98.83           C  
ATOM   1651  C   LYS A 106      -1.986 -11.843  64.965  1.00 98.83           C  
ATOM   1652  O   LYS A 106      -2.069 -12.723  64.111  1.00 98.83           O  
ATOM   1653  CB  LYS A 106      -3.983 -11.714  66.524  1.00 98.83           C  
ATOM   1654  CG  LYS A 106      -4.696 -12.282  67.764  1.00 98.83           C  
ATOM   1655  CD  LYS A 106      -4.856 -13.811  67.747  1.00 98.83           C  
ATOM   1656  CE  LYS A 106      -5.630 -14.334  68.966  1.00 98.83           C  
ATOM   1657  NZ  LYS A 106      -5.740 -15.804  68.944  1.00 98.83           N1+
ATOM   1658  H   LYS A 106      -2.147 -10.773  67.961  1.00 98.83           H  
ATOM   1659  HA  LYS A 106      -2.419 -13.216  66.512  1.00 98.83           H  
ATOM   1660  HB3 LYS A 106      -4.543 -12.033  65.643  1.00 98.83           H  
ATOM   1661  HB2 LYS A 106      -4.050 -10.625  66.536  1.00 98.83           H  
ATOM   1662  HG3 LYS A 106      -5.680 -11.819  67.843  1.00 98.83           H  
ATOM   1663  HG2 LYS A 106      -4.156 -11.994  68.664  1.00 98.83           H  
ATOM   1664  HD3 LYS A 106      -3.874 -14.285  67.729  1.00 98.83           H  
ATOM   1665  HD2 LYS A 106      -5.359 -14.110  66.826  1.00 98.83           H  
ATOM   1666  HE3 LYS A 106      -6.632 -13.905  68.992  1.00 98.83           H  
ATOM   1667  HE2 LYS A 106      -5.128 -14.036  69.887  1.00 98.83           H  
ATOM   1668  HZ1 LYS A 106      -4.815 -16.211  68.945  1.00 98.83           H  
ATOM   1669  HZ2 LYS A 106      -6.247 -16.119  69.760  1.00 98.83           H  
ATOM   1670  HZ3 LYS A 106      -6.231 -16.093  68.111  1.00 98.83           H  
ATOM   1671  N   LEU A 107      -1.425 -10.640  64.764  1.00 98.88           N  
ATOM   1672  CA  LEU A 107      -0.840 -10.177  63.508  1.00 98.88           C  
ATOM   1673  C   LEU A 107       0.468 -10.878  63.089  1.00 98.88           C  
ATOM   1674  O   LEU A 107       0.828 -10.763  61.918  1.00 98.88           O  
ATOM   1675  CB  LEU A 107      -0.690  -8.645  63.569  1.00 98.88           C  
ATOM   1676  CG  LEU A 107      -1.978  -7.894  63.177  1.00 98.88           C  
ATOM   1677  CD1 LEU A 107      -1.916  -6.407  63.575  1.00 98.88           C  
ATOM   1678  CD2 LEU A 107      -2.290  -8.086  61.678  1.00 98.88           C  
ATOM   1679  H   LEU A 107      -1.398  -9.980  65.529  1.00 98.88           H  
ATOM   1680  HA  LEU A 107      -1.551 -10.415  62.720  1.00 98.88           H  
ATOM   1681  HB3 LEU A 107       0.094  -8.329  62.890  1.00 98.88           H  
ATOM   1682  HB2 LEU A 107      -0.357  -8.350  64.563  1.00 98.88           H  
ATOM   1683  HG  LEU A 107      -2.797  -8.331  63.750  1.00 98.88           H  
ATOM   1684 HD11 LEU A 107      -2.878  -6.068  63.959  1.00 98.88           H  
ATOM   1685 HD12 LEU A 107      -1.181  -6.228  64.359  1.00 98.88           H  
ATOM   1686 HD13 LEU A 107      -1.650  -5.763  62.736  1.00 98.88           H  
ATOM   1687 HD21 LEU A 107      -2.523  -7.150  61.175  1.00 98.88           H  
ATOM   1688 HD22 LEU A 107      -1.452  -8.535  61.146  1.00 98.88           H  
ATOM   1689 HD23 LEU A 107      -3.135  -8.757  61.537  1.00 98.88           H  
ATOM   1690  N   LEU A 108       1.121 -11.641  63.988  1.00 98.68           N  
ATOM   1691  CA  LEU A 108       2.237 -12.540  63.648  1.00 98.68           C  
ATOM   1692  C   LEU A 108       1.829 -13.677  62.682  1.00 98.68           C  
ATOM   1693  O   LEU A 108       2.696 -14.195  61.978  1.00 98.68           O  
ATOM   1694  CB  LEU A 108       2.834 -13.164  64.934  1.00 98.68           C  
ATOM   1695  CG  LEU A 108       3.582 -12.200  65.886  1.00 98.68           C  
ATOM   1696  CD1 LEU A 108       3.793 -12.837  67.278  1.00 98.68           C  
ATOM   1697  CD2 LEU A 108       4.916 -11.704  65.285  1.00 98.68           C  
ATOM   1698  H   LEU A 108       0.776 -11.698  64.937  1.00 98.68           H  
ATOM   1699  HA  LEU A 108       2.999 -11.949  63.140  1.00 98.68           H  
ATOM   1700  HB3 LEU A 108       3.525 -13.967  64.670  1.00 98.68           H  
ATOM   1701  HB2 LEU A 108       2.024 -13.656  65.475  1.00 98.68           H  
ATOM   1702  HG  LEU A 108       2.940 -11.332  66.035  1.00 98.68           H  
ATOM   1703 HD11 LEU A 108       4.839 -12.854  67.585  1.00 98.68           H  
ATOM   1704 HD12 LEU A 108       3.254 -12.280  68.042  1.00 98.68           H  
ATOM   1705 HD13 LEU A 108       3.433 -13.865  67.319  1.00 98.68           H  
ATOM   1706 HD21 LEU A 108       5.062 -10.641  65.472  1.00 98.68           H  
ATOM   1707 HD22 LEU A 108       5.774 -12.221  65.714  1.00 98.68           H  
ATOM   1708 HD23 LEU A 108       4.976 -11.856  64.208  1.00 98.68           H  
ATOM   1709  N   ASP A 109       0.532 -14.032  62.668  1.00 97.87           N  
ATOM   1710  CA  ASP A 109      -0.060 -15.116  61.876  1.00 97.87           C  
ATOM   1711  C   ASP A 109      -0.500 -14.676  60.461  1.00 97.87           C  
ATOM   1712  O   ASP A 109      -0.802 -15.548  59.646  1.00 97.87           O  
ATOM   1713  CB  ASP A 109      -1.249 -15.787  62.618  1.00 97.87           C  
ATOM   1714  CG  ASP A 109      -0.977 -16.260  64.062  1.00 97.87           C  
ATOM   1715  OD1 ASP A 109       0.188 -16.602  64.373  1.00 97.87           O  
ATOM   1716  OD2 ASP A 109      -1.978 -16.421  64.795  1.00 97.87           O1-
ATOM   1717  H   ASP A 109      -0.109 -13.554  63.287  1.00 97.87           H  
ATOM   1718  HA  ASP A 109       0.704 -15.882  61.726  1.00 97.87           H  
ATOM   1719  HB3 ASP A 109      -1.583 -16.661  62.057  1.00 97.87           H  
ATOM   1720  HB2 ASP A 109      -2.090 -15.090  62.647  1.00 97.87           H  
ATOM   1721  N   TYR A 110      -0.529 -13.360  60.186  1.00 97.99           N  
ATOM   1722  CA  TYR A 110      -0.932 -12.769  58.903  1.00 97.99           C  
ATOM   1723  C   TYR A 110       0.299 -12.319  58.099  1.00 97.99           C  
ATOM   1724  O   TYR A 110       1.363 -12.111  58.683  1.00 97.99           O  
ATOM   1725  CB  TYR A 110      -1.859 -11.562  59.183  1.00 97.99           C  
ATOM   1726  CG  TYR A 110      -3.217 -11.935  59.757  1.00 97.99           C  
ATOM   1727  CD1 TYR A 110      -4.345 -12.041  58.918  1.00 97.99           C  
ATOM   1728  CD2 TYR A 110      -3.352 -12.200  61.133  1.00 97.99           C  
ATOM   1729  CE1 TYR A 110      -5.592 -12.421  59.453  1.00 97.99           C  
ATOM   1730  CE2 TYR A 110      -4.596 -12.578  61.673  1.00 97.99           C  
ATOM   1731  CZ  TYR A 110      -5.717 -12.695  60.830  1.00 97.99           C  
ATOM   1732  OH  TYR A 110      -6.920 -13.079  61.346  1.00 97.99           O  
ATOM   1733  H   TYR A 110      -0.240 -12.705  60.899  1.00 97.99           H  
ATOM   1734  HA  TYR A 110      -1.482 -13.498  58.305  1.00 97.99           H  
ATOM   1735  HB3 TYR A 110      -2.036 -11.008  58.260  1.00 97.99           H  
ATOM   1736  HB2 TYR A 110      -1.369 -10.856  59.857  1.00 97.99           H  
ATOM   1737  HD1 TYR A 110      -4.257 -11.843  57.860  1.00 97.99           H  
ATOM   1738  HD2 TYR A 110      -2.487 -12.136  61.770  1.00 97.99           H  
ATOM   1739  HE1 TYR A 110      -6.448 -12.507  58.801  1.00 97.99           H  
ATOM   1740  HE2 TYR A 110      -4.683 -12.788  62.730  1.00 97.99           H  
ATOM   1741  HH  TYR A 110      -7.610 -13.146  60.682  1.00 97.99           H  
ATOM   1742  N   GLU A 111       0.126 -12.137  56.774  1.00 95.97           N  
ATOM   1743  CA  GLU A 111       1.130 -11.508  55.902  1.00 95.97           C  
ATOM   1744  C   GLU A 111       1.390 -10.036  56.253  1.00 95.97           C  
ATOM   1745  O   GLU A 111       2.546  -9.627  56.266  1.00 95.97           O  
ATOM   1746  CB  GLU A 111       0.731 -11.586  54.413  1.00 95.97           C  
ATOM   1747  CG  GLU A 111       0.950 -12.962  53.751  1.00 95.97           C  
ATOM   1748  CD  GLU A 111       0.822 -12.966  52.214  1.00 95.97           C  
ATOM   1749  OE1 GLU A 111       1.145 -14.026  51.635  1.00 95.97           O  
ATOM   1750  OE2 GLU A 111       0.426 -11.932  51.626  1.00 95.97           O1-
ATOM   1751  H   GLU A 111      -0.765 -12.349  56.348  1.00 95.97           H  
ATOM   1752  HA  GLU A 111       2.073 -12.041  56.035  1.00 95.97           H  
ATOM   1753  HB3 GLU A 111       1.298 -10.836  53.858  1.00 95.97           H  
ATOM   1754  HB2 GLU A 111      -0.318 -11.304  54.304  1.00 95.97           H  
ATOM   1755  HG3 GLU A 111       0.246 -13.685  54.164  1.00 95.97           H  
ATOM   1756  HG2 GLU A 111       1.948 -13.325  54.003  1.00 95.97           H  
ATOM   1757  N   ASP A 112       0.310  -9.282  56.507  1.00 97.81           N  
ATOM   1758  CA  ASP A 112       0.317  -7.847  56.798  1.00 97.81           C  
ATOM   1759  C   ASP A 112       0.499  -7.636  58.305  1.00 97.81           C  
ATOM   1760  O   ASP A 112      -0.477  -7.405  59.018  1.00 97.81           O  
ATOM   1761  CB  ASP A 112      -0.955  -7.159  56.247  1.00 97.81           C  
ATOM   1762  CG  ASP A 112      -1.143  -7.390  54.740  1.00 97.81           C  
ATOM   1763  OD1 ASP A 112      -0.242  -6.976  53.983  1.00 97.81           O  
ATOM   1764  OD2 ASP A 112      -2.152  -8.021  54.361  1.00 97.81           O1-
ATOM   1765  H   ASP A 112      -0.604  -9.709  56.462  1.00 97.81           H  
ATOM   1766  HA  ASP A 112       1.178  -7.388  56.307  1.00 97.81           H  
ATOM   1767  HB3 ASP A 112      -0.917  -6.085  56.433  1.00 97.81           H  
ATOM   1768  HB2 ASP A 112      -1.839  -7.534  56.769  1.00 97.81           H  
ATOM   1769  N   LYS A 113       1.753  -7.796  58.758  1.00 98.50           N  
ATOM   1770  CA  LYS A 113       2.107  -7.920  60.169  1.00 98.50           C  
ATOM   1771  C   LYS A 113       1.992  -6.625  60.987  1.00 98.50           C  
ATOM   1772  O   LYS A 113       1.721  -6.721  62.180  1.00 98.50           O  
ATOM   1773  CB  LYS A 113       3.514  -8.529  60.304  1.00 98.50           C  
ATOM   1774  CG  LYS A 113       3.628  -9.954  59.745  1.00 98.50           C  
ATOM   1775  CD  LYS A 113       4.982 -10.618  60.054  1.00 98.50           C  
ATOM   1776  CE  LYS A 113       5.238 -11.919  59.273  1.00 98.50           C  
ATOM   1777  NZ  LYS A 113       4.229 -12.959  59.543  1.00 98.50           N1+
ATOM   1778  H   LYS A 113       2.493  -7.982  58.094  1.00 98.50           H  
ATOM   1779  HA  LYS A 113       1.398  -8.622  60.610  1.00 98.50           H  
ATOM   1780  HB3 LYS A 113       3.762  -8.576  61.361  1.00 98.50           H  
ATOM   1781  HB2 LYS A 113       4.258  -7.883  59.836  1.00 98.50           H  
ATOM   1782  HG3 LYS A 113       3.471  -9.937  58.668  1.00 98.50           H  
ATOM   1783  HG2 LYS A 113       2.826 -10.558  60.166  1.00 98.50           H  
ATOM   1784  HD3 LYS A 113       5.049 -10.817  61.124  1.00 98.50           H  
ATOM   1785  HD2 LYS A 113       5.785  -9.915  59.831  1.00 98.50           H  
ATOM   1786  HE3 LYS A 113       6.221 -12.315  59.532  1.00 98.50           H  
ATOM   1787  HE2 LYS A 113       5.251 -11.714  58.202  1.00 98.50           H  
ATOM   1788  HZ1 LYS A 113       3.315 -12.616  59.272  1.00 98.50           H  
ATOM   1789  HZ2 LYS A 113       4.441 -13.789  59.009  1.00 98.50           H  
ATOM   1790  HZ3 LYS A 113       4.212 -13.184  60.528  1.00 98.50           H  
ATOM   1791  N   THR A 114       2.181  -5.450  60.369  1.00 98.89           N  
ATOM   1792  CA  THR A 114       2.001  -4.171  61.056  1.00 98.89           C  
ATOM   1793  C   THR A 114       0.922  -3.358  60.336  1.00 98.89           C  
ATOM   1794  O   THR A 114       1.052  -3.115  59.138  1.00 98.89           O  
ATOM   1795  CB  THR A 114       3.307  -3.339  61.139  1.00 98.89           C  
ATOM   1796  CG2 THR A 114       3.178  -2.048  61.972  1.00 98.89           C  
ATOM   1797  OG1 THR A 114       4.312  -4.123  61.752  1.00 98.89           O  
ATOM   1798  H   THR A 114       2.383  -5.415  59.380  1.00 98.89           H  
ATOM   1799  HA  THR A 114       1.666  -4.325  62.078  1.00 98.89           H  
ATOM   1800  HB  THR A 114       3.652  -3.085  60.138  1.00 98.89           H  
ATOM   1801 HG21 THR A 114       4.120  -1.499  61.990  1.00 98.89           H  
ATOM   1802 HG22 THR A 114       2.419  -1.374  61.577  1.00 98.89           H  
ATOM   1803 HG23 THR A 114       2.907  -2.270  63.004  1.00 98.89           H  
ATOM   1804  HG1 THR A 114       4.479  -4.888  61.196  1.00 98.89           H  
ATOM   1805  N   LEU A 115      -0.115  -2.964  61.091  1.00 98.93           N  
ATOM   1806  CA  LEU A 115      -1.207  -2.099  60.645  1.00 98.93           C  
ATOM   1807  C   LEU A 115      -1.182  -0.791  61.448  1.00 98.93           C  
ATOM   1808  O   LEU A 115      -0.484  -0.707  62.460  1.00 98.93           O  
ATOM   1809  CB  LEU A 115      -2.558  -2.824  60.855  1.00 98.93           C  
ATOM   1810  CG  LEU A 115      -2.741  -4.130  60.053  1.00 98.93           C  
ATOM   1811  CD1 LEU A 115      -4.129  -4.731  60.333  1.00 98.93           C  
ATOM   1812  CD2 LEU A 115      -2.510  -3.953  58.543  1.00 98.93           C  
ATOM   1813  H   LEU A 115      -0.132  -3.215  62.070  1.00 98.93           H  
ATOM   1814  HA  LEU A 115      -1.087  -1.835  59.596  1.00 98.93           H  
ATOM   1815  HB3 LEU A 115      -3.371  -2.150  60.581  1.00 98.93           H  
ATOM   1816  HB2 LEU A 115      -2.690  -3.036  61.918  1.00 98.93           H  
ATOM   1817  HG  LEU A 115      -2.005  -4.850  60.414  1.00 98.93           H  
ATOM   1818 HD11 LEU A 115      -4.121  -5.814  60.219  1.00 98.93           H  
ATOM   1819 HD12 LEU A 115      -4.468  -4.511  61.345  1.00 98.93           H  
ATOM   1820 HD13 LEU A 115      -4.881  -4.336  59.649  1.00 98.93           H  
ATOM   1821 HD21 LEU A 115      -3.175  -4.580  57.957  1.00 98.93           H  
ATOM   1822 HD22 LEU A 115      -2.677  -2.924  58.225  1.00 98.93           H  
ATOM   1823 HD23 LEU A 115      -1.492  -4.233  58.272  1.00 98.93           H  
ATOM   1824  N   GLY A 116      -1.966   0.204  61.007  1.00 98.86           N  
ATOM   1825  CA  GLY A 116      -2.136   1.430  61.771  1.00 98.86           C  
ATOM   1826  C   GLY A 116      -3.428   2.168  61.420  1.00 98.86           C  
ATOM   1827  O   GLY A 116      -4.154   1.800  60.497  1.00 98.86           O  
ATOM   1828  H   GLY A 116      -2.501   0.105  60.154  1.00 98.86           H  
ATOM   1829  HA3 GLY A 116      -1.286   2.092  61.612  1.00 98.86           H  
ATOM   1830  HA2 GLY A 116      -2.185   1.173  62.828  1.00 98.86           H  
ATOM   1831  N   GLY A 117      -3.677   3.235  62.198  1.00 98.52           N  
ATOM   1832  CA  GLY A 117      -4.796   4.164  62.069  1.00 98.52           C  
ATOM   1833  C   GLY A 117      -6.118   3.540  62.534  1.00 98.52           C  
ATOM   1834  O   GLY A 117      -6.149   2.605  63.339  1.00 98.52           O  
ATOM   1835  H   GLY A 117      -3.026   3.432  62.948  1.00 98.52           H  
ATOM   1836  HA3 GLY A 117      -4.877   4.500  61.033  1.00 98.52           H  
ATOM   1837  HA2 GLY A 117      -4.590   5.045  62.678  1.00 98.52           H  
ATOM   1838  N   LEU A 118      -7.219   4.087  61.994  1.00 98.24           N  
ATOM   1839  CA  LEU A 118      -8.590   3.588  62.149  1.00 98.24           C  
ATOM   1840  C   LEU A 118      -8.809   2.215  61.487  1.00 98.24           C  
ATOM   1841  O   LEU A 118      -9.750   1.515  61.855  1.00 98.24           O  
ATOM   1842  CB  LEU A 118      -9.567   4.623  61.546  1.00 98.24           C  
ATOM   1843  CG  LEU A 118      -9.616   5.968  62.303  1.00 98.24           C  
ATOM   1844  CD1 LEU A 118     -10.435   7.019  61.523  1.00 98.24           C  
ATOM   1845  CD2 LEU A 118     -10.122   5.791  63.748  1.00 98.24           C  
ATOM   1846  H   LEU A 118      -7.112   4.859  61.352  1.00 98.24           H  
ATOM   1847  HA  LEU A 118      -8.792   3.469  63.214  1.00 98.24           H  
ATOM   1848  HB3 LEU A 118     -10.576   4.208  61.515  1.00 98.24           H  
ATOM   1849  HB2 LEU A 118      -9.288   4.800  60.505  1.00 98.24           H  
ATOM   1850  HG  LEU A 118      -8.600   6.361  62.363  1.00 98.24           H  
ATOM   1851 HD11 LEU A 118      -9.843   7.918  61.350  1.00 98.24           H  
ATOM   1852 HD12 LEU A 118     -10.751   6.651  60.547  1.00 98.24           H  
ATOM   1853 HD13 LEU A 118     -11.338   7.322  62.053  1.00 98.24           H  
ATOM   1854 HD21 LEU A 118     -10.708   6.642  64.097  1.00 98.24           H  
ATOM   1855 HD22 LEU A 118     -10.742   4.901  63.858  1.00 98.24           H  
ATOM   1856 HD23 LEU A 118      -9.281   5.682  64.432  1.00 98.24           H  
ATOM   1857  N   GLU A 119      -7.933   1.851  60.540  1.00 98.63           N  
ATOM   1858  CA  GLU A 119      -7.930   0.580  59.830  1.00 98.63           C  
ATOM   1859  C   GLU A 119      -7.396  -0.575  60.697  1.00 98.63           C  
ATOM   1860  O   GLU A 119      -7.899  -1.689  60.562  1.00 98.63           O  
ATOM   1861  CB  GLU A 119      -7.123   0.711  58.526  1.00 98.63           C  
ATOM   1862  CG  GLU A 119      -7.618   1.785  57.522  1.00 98.63           C  
ATOM   1863  CD  GLU A 119      -7.255   3.251  57.829  1.00 98.63           C  
ATOM   1864  OE1 GLU A 119      -8.029   4.125  57.379  1.00 98.63           O  
ATOM   1865  OE2 GLU A 119      -6.225   3.493  58.498  1.00 98.63           O1-
ATOM   1866  H   GLU A 119      -7.203   2.497  60.268  1.00 98.63           H  
ATOM   1867  HA  GLU A 119      -8.961   0.341  59.560  1.00 98.63           H  
ATOM   1868  HB3 GLU A 119      -7.187  -0.252  58.028  1.00 98.63           H  
ATOM   1869  HB2 GLU A 119      -6.065   0.846  58.750  1.00 98.63           H  
ATOM   1870  HG3 GLU A 119      -8.698   1.690  57.399  1.00 98.63           H  
ATOM   1871  HG2 GLU A 119      -7.189   1.561  56.546  1.00 98.63           H  
ATOM   1872  N   ALA A 120      -6.438  -0.290  61.602  1.00 98.88           N  
ATOM   1873  CA  ALA A 120      -5.989  -1.223  62.642  1.00 98.88           C  
ATOM   1874  C   ALA A 120      -7.046  -1.438  63.733  1.00 98.88           C  
ATOM   1875  O   ALA A 120      -7.155  -2.551  64.246  1.00 98.88           O  
ATOM   1876  CB  ALA A 120      -4.686  -0.723  63.277  1.00 98.88           C  
ATOM   1877  H   ALA A 120      -6.055   0.645  61.641  1.00 98.88           H  
ATOM   1878  HA  ALA A 120      -5.785  -2.187  62.172  1.00 98.88           H  
ATOM   1879  HB1 ALA A 120      -4.342  -1.395  64.064  1.00 98.88           H  
ATOM   1880  HB2 ALA A 120      -3.900  -0.681  62.532  1.00 98.88           H  
ATOM   1881  HB3 ALA A 120      -4.795   0.271  63.711  1.00 98.88           H  
ATOM   1882  N   THR A 121      -7.817  -0.379  64.042  1.00 98.87           N  
ATOM   1883  CA  THR A 121      -8.948  -0.422  64.969  1.00 98.87           C  
ATOM   1884  C   THR A 121     -10.109  -1.268  64.411  1.00 98.87           C  
ATOM   1885  O   THR A 121     -10.636  -2.105  65.140  1.00 98.87           O  
ATOM   1886  CB  THR A 121      -9.484   0.998  65.302  1.00 98.87           C  
ATOM   1887  CG2 THR A 121     -10.650   1.027  66.306  1.00 98.87           C  
ATOM   1888  OG1 THR A 121      -8.433   1.799  65.808  1.00 98.87           O  
ATOM   1889  H   THR A 121      -7.659   0.498  63.567  1.00 98.87           H  
ATOM   1890  HA  THR A 121      -8.608  -0.887  65.897  1.00 98.87           H  
ATOM   1891  HB  THR A 121      -9.824   1.487  64.391  1.00 98.87           H  
ATOM   1892 HG21 THR A 121     -10.861   2.044  66.639  1.00 98.87           H  
ATOM   1893 HG22 THR A 121     -11.569   0.635  65.870  1.00 98.87           H  
ATOM   1894 HG23 THR A 121     -10.423   0.428  67.187  1.00 98.87           H  
ATOM   1895  HG1 THR A 121      -7.792   1.944  65.108  1.00 98.87           H  
ATOM   1896  N   ALA A 122     -10.436  -1.076  63.121  1.00 98.74           N  
ATOM   1897  CA  ALA A 122     -11.442  -1.840  62.380  1.00 98.74           C  
ATOM   1898  C   ALA A 122     -11.057  -3.314  62.163  1.00 98.74           C  
ATOM   1899  O   ALA A 122     -11.942  -4.168  62.188  1.00 98.74           O  
ATOM   1900  CB  ALA A 122     -11.703  -1.148  61.034  1.00 98.74           C  
ATOM   1901  H   ALA A 122      -9.961  -0.354  62.595  1.00 98.74           H  
ATOM   1902  HA  ALA A 122     -12.367  -1.820  62.959  1.00 98.74           H  
ATOM   1903  HB1 ALA A 122     -12.470  -1.672  60.462  1.00 98.74           H  
ATOM   1904  HB2 ALA A 122     -12.049  -0.125  61.181  1.00 98.74           H  
ATOM   1905  HB3 ALA A 122     -10.801  -1.109  60.422  1.00 98.74           H  
ATOM   1906  N   PHE A 123      -9.752  -3.592  61.999  1.00 98.59           N  
ATOM   1907  CA  PHE A 123      -9.199  -4.945  61.926  1.00 98.59           C  
ATOM   1908  C   PHE A 123      -9.273  -5.683  63.277  1.00 98.59           C  
ATOM   1909  O   PHE A 123      -9.505  -6.890  63.282  1.00 98.59           O  
ATOM   1910  CB  PHE A 123      -7.768  -4.888  61.351  1.00 98.59           C  
ATOM   1911  CG  PHE A 123      -7.082  -6.230  61.160  1.00 98.59           C  
ATOM   1912  CD1 PHE A 123      -6.287  -6.783  62.187  1.00 98.59           C  
ATOM   1913  CD2 PHE A 123      -7.361  -7.008  60.016  1.00 98.59           C  
ATOM   1914  CE1 PHE A 123      -5.745  -8.051  62.034  1.00 98.59           C  
ATOM   1915  CE2 PHE A 123      -6.803  -8.272  59.881  1.00 98.59           C  
ATOM   1916  CZ  PHE A 123      -5.995  -8.789  60.885  1.00 98.59           C  
ATOM   1917  H   PHE A 123      -9.083  -2.834  61.954  1.00 98.59           H  
ATOM   1918  HA  PHE A 123      -9.811  -5.510  61.220  1.00 98.59           H  
ATOM   1919  HB3 PHE A 123      -7.137  -4.256  61.977  1.00 98.59           H  
ATOM   1920  HB2 PHE A 123      -7.799  -4.403  60.374  1.00 98.59           H  
ATOM   1921  HD1 PHE A 123      -6.098  -6.224  63.091  1.00 98.59           H  
ATOM   1922  HD2 PHE A 123      -8.002  -6.620  59.238  1.00 98.59           H  
ATOM   1923  HE1 PHE A 123      -5.126  -8.468  62.814  1.00 98.59           H  
ATOM   1924  HE2 PHE A 123      -7.002  -8.858  58.995  1.00 98.59           H  
ATOM   1925  HZ  PHE A 123      -5.564  -9.773  60.776  1.00 98.59           H  
ATOM   1926  N   ALA A 124      -9.133  -4.944  64.393  1.00 98.83           N  
ATOM   1927  CA  ALA A 124      -9.310  -5.465  65.748  1.00 98.83           C  
ATOM   1928  C   ALA A 124     -10.769  -5.849  66.058  1.00 98.83           C  
ATOM   1929  O   ALA A 124     -10.969  -6.852  66.739  1.00 98.83           O  
ATOM   1930  CB  ALA A 124      -8.755  -4.461  66.767  1.00 98.83           C  
ATOM   1931  H   ALA A 124      -8.928  -3.957  64.317  1.00 98.83           H  
ATOM   1932  HA  ALA A 124      -8.706  -6.371  65.828  1.00 98.83           H  
ATOM   1933  HB1 ALA A 124      -8.745  -4.882  67.772  1.00 98.83           H  
ATOM   1934  HB2 ALA A 124      -7.728  -4.197  66.520  1.00 98.83           H  
ATOM   1935  HB3 ALA A 124      -9.336  -3.541  66.803  1.00 98.83           H  
ATOM   1936  N   ARG A 125     -11.756  -5.112  65.507  1.00 98.78           N  
ATOM   1937  CA  ARG A 125     -13.178  -5.484  65.559  1.00 98.78           C  
ATOM   1938  C   ARG A 125     -13.483  -6.793  64.806  1.00 98.78           C  
ATOM   1939  O   ARG A 125     -14.301  -7.572  65.293  1.00 98.78           O  
ATOM   1940  CB  ARG A 125     -14.082  -4.359  65.005  1.00 98.78           C  
ATOM   1941  CG  ARG A 125     -13.973  -2.992  65.697  1.00 98.78           C  
ATOM   1942  CD  ARG A 125     -14.473  -2.957  67.152  1.00 98.78           C  
ATOM   1943  NE  ARG A 125     -14.189  -1.652  67.770  1.00 98.78           N  
ATOM   1944  CZ  ARG A 125     -13.105  -1.305  68.486  1.00 98.78           C  
ATOM   1945  NH1 ARG A 125     -12.149  -2.183  68.827  1.00 98.78           N  
ATOM   1946  NH2 ARG A 125     -12.977  -0.031  68.868  1.00 98.78           N1+
ATOM   1947  H   ARG A 125     -11.521  -4.295  64.960  1.00 98.78           H  
ATOM   1948  HA  ARG A 125     -13.434  -5.651  66.606  1.00 98.78           H  
ATOM   1949  HB3 ARG A 125     -15.123  -4.681  65.060  1.00 98.78           H  
ATOM   1950  HB2 ARG A 125     -13.878  -4.221  63.943  1.00 98.78           H  
ATOM   1951  HG3 ARG A 125     -14.634  -2.344  65.120  1.00 98.78           H  
ATOM   1952  HG2 ARG A 125     -12.988  -2.548  65.597  1.00 98.78           H  
ATOM   1953  HD3 ARG A 125     -14.157  -3.811  67.748  1.00 98.78           H  
ATOM   1954  HD2 ARG A 125     -15.562  -2.997  67.131  1.00 98.78           H  
ATOM   1955  HE  ARG A 125     -14.860  -0.927  67.560  1.00 98.78           H  
ATOM   1956 HH12 ARG A 125     -11.360  -1.887  69.383  1.00 98.78           H  
ATOM   1957 HH11 ARG A 125     -12.243  -3.158  68.576  1.00 98.78           H  
ATOM   1958 HH22 ARG A 125     -12.184   0.251  69.428  1.00 98.78           H  
ATOM   1959 HH21 ARG A 125     -13.663   0.665  68.612  1.00 98.78           H  
ATOM   1960  N   LYS A 126     -12.805  -7.025  63.666  1.00 98.09           N  
ATOM   1961  CA  LYS A 126     -12.895  -8.266  62.886  1.00 98.09           C  
ATOM   1962  C   LYS A 126     -12.271  -9.481  63.600  1.00 98.09           C  
ATOM   1963  O   LYS A 126     -12.780 -10.588  63.430  1.00 98.09           O  
ATOM   1964  CB  LYS A 126     -12.274  -8.067  61.488  1.00 98.09           C  
ATOM   1965  CG  LYS A 126     -13.098  -7.153  60.566  1.00 98.09           C  
ATOM   1966  CD  LYS A 126     -12.454  -6.993  59.181  1.00 98.09           C  
ATOM   1967  CE  LYS A 126     -13.304  -6.136  58.229  1.00 98.09           C  
ATOM   1968  NZ  LYS A 126     -12.680  -6.014  56.898  1.00 98.09           N1+
ATOM   1969  H   LYS A 126     -12.153  -6.332  63.325  1.00 98.09           H  
ATOM   1970  HA  LYS A 126     -13.956  -8.488  62.752  1.00 98.09           H  
ATOM   1971  HB3 LYS A 126     -12.189  -9.038  60.996  1.00 98.09           H  
ATOM   1972  HB2 LYS A 126     -11.256  -7.689  61.575  1.00 98.09           H  
ATOM   1973  HG3 LYS A 126     -13.222  -6.174  61.026  1.00 98.09           H  
ATOM   1974  HG2 LYS A 126     -14.101  -7.567  60.454  1.00 98.09           H  
ATOM   1975  HD3 LYS A 126     -12.291  -7.981  58.746  1.00 98.09           H  
ATOM   1976  HD2 LYS A 126     -11.466  -6.544  59.300  1.00 98.09           H  
ATOM   1977  HE3 LYS A 126     -13.444  -5.138  58.644  1.00 98.09           H  
ATOM   1978  HE2 LYS A 126     -14.294  -6.578  58.108  1.00 98.09           H  
ATOM   1979  HZ1 LYS A 126     -12.570  -6.932  56.490  1.00 98.09           H  
ATOM   1980  HZ2 LYS A 126     -13.268  -5.451  56.300  1.00 98.09           H  
ATOM   1981  HZ3 LYS A 126     -11.775  -5.575  56.987  1.00 98.09           H  
ATOM   1982  N   LEU A 127     -11.225  -9.251  64.414  1.00 97.68           N  
ATOM   1983  CA  LEU A 127     -10.620 -10.251  65.302  1.00 97.68           C  
ATOM   1984  C   LEU A 127     -11.445 -10.513  66.582  1.00 97.68           C  
ATOM   1985  O   LEU A 127     -11.154 -11.487  67.277  1.00 97.68           O  
ATOM   1986  CB  LEU A 127      -9.189  -9.808  65.683  1.00 97.68           C  
ATOM   1987  CG  LEU A 127      -8.137  -9.841  64.557  1.00 97.68           C  
ATOM   1988  CD1 LEU A 127      -6.815  -9.226  65.065  1.00 97.68           C  
ATOM   1989  CD2 LEU A 127      -7.939 -11.256  63.974  1.00 97.68           C  
ATOM   1990  H   LEU A 127     -10.846  -8.316  64.478  1.00 97.68           H  
ATOM   1991  HA  LEU A 127     -10.570 -11.201  64.769  1.00 97.68           H  
ATOM   1992  HB3 LEU A 127      -8.819 -10.425  66.504  1.00 97.68           H  
ATOM   1993  HB2 LEU A 127      -9.239  -8.790  66.065  1.00 97.68           H  
ATOM   1994  HG  LEU A 127      -8.487  -9.213  63.738  1.00 97.68           H  
ATOM   1995 HD11 LEU A 127      -5.932  -9.778  64.744  1.00 97.68           H  
ATOM   1996 HD12 LEU A 127      -6.707  -8.204  64.703  1.00 97.68           H  
ATOM   1997 HD13 LEU A 127      -6.776  -9.175  66.154  1.00 97.68           H  
ATOM   1998 HD21 LEU A 127      -6.889 -11.525  63.855  1.00 97.68           H  
ATOM   1999 HD22 LEU A 127      -8.390 -12.025  64.601  1.00 97.68           H  
ATOM   2000 HD23 LEU A 127      -8.399 -11.330  62.988  1.00 97.68           H  
ATOM   2001  N   GLY A 128     -12.452  -9.669  66.872  1.00 98.06           N  
ATOM   2002  CA  GLY A 128     -13.377  -9.841  67.991  1.00 98.06           C  
ATOM   2003  C   GLY A 128     -12.973  -9.044  69.243  1.00 98.06           C  
ATOM   2004  O   GLY A 128     -13.642  -9.190  70.266  1.00 98.06           O  
ATOM   2005  H   GLY A 128     -12.633  -8.893  66.250  1.00 98.06           H  
ATOM   2006  HA3 GLY A 128     -13.491 -10.894  68.253  1.00 98.06           H  
ATOM   2007  HA2 GLY A 128     -14.360  -9.495  67.669  1.00 98.06           H  
ATOM   2008  N   PHE A 129     -11.924  -8.200  69.184  1.00 98.65           N  
ATOM   2009  CA  PHE A 129     -11.560  -7.264  70.255  1.00 98.65           C  
ATOM   2010  C   PHE A 129     -12.601  -6.138  70.356  1.00 98.65           C  
ATOM   2011  O   PHE A 129     -12.798  -5.402  69.388  1.00 98.65           O  
ATOM   2012  CB  PHE A 129     -10.152  -6.673  70.037  1.00 98.65           C  
ATOM   2013  CG  PHE A 129      -8.997  -7.646  70.187  1.00 98.65           C  
ATOM   2014  CD1 PHE A 129      -8.371  -7.830  71.438  1.00 98.65           C  
ATOM   2015  CD2 PHE A 129      -8.624  -8.475  69.110  1.00 98.65           C  
ATOM   2016  CE1 PHE A 129      -7.348  -8.760  71.572  1.00 98.65           C  
ATOM   2017  CE2 PHE A 129      -7.599  -9.399  69.261  1.00 98.65           C  
ATOM   2018  CZ  PHE A 129      -6.958  -9.535  70.486  1.00 98.65           C  
ATOM   2019  H   PHE A 129     -11.417  -8.097  68.315  1.00 98.65           H  
ATOM   2020  HA  PHE A 129     -11.545  -7.813  71.200  1.00 98.65           H  
ATOM   2021  HB3 PHE A 129      -9.985  -5.854  70.739  1.00 98.65           H  
ATOM   2022  HB2 PHE A 129     -10.091  -6.219  69.051  1.00 98.65           H  
ATOM   2023  HD1 PHE A 129      -8.673  -7.238  72.290  1.00 98.65           H  
ATOM   2024  HD2 PHE A 129      -9.130  -8.375  68.165  1.00 98.65           H  
ATOM   2025  HE1 PHE A 129      -6.857  -8.884  72.525  1.00 98.65           H  
ATOM   2026  HE2 PHE A 129      -7.302 -10.017  68.427  1.00 98.65           H  
ATOM   2027  HZ  PHE A 129      -6.159 -10.254  70.597  1.00 98.65           H  
ATOM   2028  N   LYS A 130     -13.246  -6.050  71.528  1.00 98.24           N  
ATOM   2029  CA  LYS A 130     -14.318  -5.103  71.835  1.00 98.24           C  
ATOM   2030  C   LYS A 130     -13.824  -3.650  71.936  1.00 98.24           C  
ATOM   2031  O   LYS A 130     -12.649  -3.409  72.220  1.00 98.24           O  
ATOM   2032  CB  LYS A 130     -14.987  -5.530  73.159  1.00 98.24           C  
ATOM   2033  CG  LYS A 130     -15.701  -6.891  73.082  1.00 98.24           C  
ATOM   2034  CD  LYS A 130     -16.376  -7.271  74.408  1.00 98.24           C  
ATOM   2035  CE  LYS A 130     -17.074  -8.639  74.343  1.00 98.24           C  
ATOM   2036  NZ  LYS A 130     -17.708  -8.990  75.626  1.00 98.24           N1+
ATOM   2037  H   LYS A 130     -13.012  -6.697  72.266  1.00 98.24           H  
ATOM   2038  HA  LYS A 130     -15.056  -5.158  71.031  1.00 98.24           H  
ATOM   2039  HB3 LYS A 130     -15.723  -4.779  73.451  1.00 98.24           H  
ATOM   2040  HB2 LYS A 130     -14.244  -5.548  73.958  1.00 98.24           H  
ATOM   2041  HG3 LYS A 130     -14.988  -7.670  72.808  1.00 98.24           H  
ATOM   2042  HG2 LYS A 130     -16.446  -6.866  72.287  1.00 98.24           H  
ATOM   2043  HD3 LYS A 130     -17.101  -6.498  74.673  1.00 98.24           H  
ATOM   2044  HD2 LYS A 130     -15.628  -7.273  75.202  1.00 98.24           H  
ATOM   2045  HE3 LYS A 130     -16.354  -9.417  74.086  1.00 98.24           H  
ATOM   2046  HE2 LYS A 130     -17.837  -8.637  73.564  1.00 98.24           H  
ATOM   2047  HZ1 LYS A 130     -18.401  -8.294  75.863  1.00 98.24           H  
ATOM   2048  HZ2 LYS A 130     -18.155  -9.893  75.547  1.00 98.24           H  
ATOM   2049  HZ3 LYS A 130     -17.007  -9.026  76.352  1.00 98.24           H  
ATOM   2050  N   GLN A 131     -14.768  -2.712  71.749  1.00 98.57           N  
ATOM   2051  CA  GLN A 131     -14.585  -1.285  72.005  1.00 98.57           C  
ATOM   2052  C   GLN A 131     -14.427  -1.037  73.516  1.00 98.57           C  
ATOM   2053  O   GLN A 131     -15.294  -1.442  74.292  1.00 98.57           O  
ATOM   2054  CB  GLN A 131     -15.780  -0.517  71.400  1.00 98.57           C  
ATOM   2055  CG  GLN A 131     -15.672   1.021  71.496  1.00 98.57           C  
ATOM   2056  CD  GLN A 131     -16.854   1.751  70.851  1.00 98.57           C  
ATOM   2057  NE2 GLN A 131     -16.711   3.059  70.630  1.00 98.57           N  
ATOM   2058  OE1 GLN A 131     -17.892   1.157  70.566  1.00 98.57           O  
ATOM   2059  H   GLN A 131     -15.710  -2.997  71.522  1.00 98.57           H  
ATOM   2060  HA  GLN A 131     -13.677  -0.967  71.494  1.00 98.57           H  
ATOM   2061  HB3 GLN A 131     -16.701  -0.849  71.882  1.00 98.57           H  
ATOM   2062  HB2 GLN A 131     -15.875  -0.794  70.348  1.00 98.57           H  
ATOM   2063  HG3 GLN A 131     -14.756   1.351  71.008  1.00 98.57           H  
ATOM   2064  HG2 GLN A 131     -15.609   1.339  72.537  1.00 98.57           H  
ATOM   2065 HE22 GLN A 131     -17.465   3.586  70.215  1.00 98.57           H  
ATOM   2066 HE21 GLN A 131     -15.837   3.531  70.829  1.00 98.57           H  
ATOM   2067  N   PHE A 132     -13.313  -0.395  73.891  1.00 98.73           N  
ATOM   2068  CA  PHE A 132     -12.932  -0.125  75.274  1.00 98.73           C  
ATOM   2069  C   PHE A 132     -12.174   1.201  75.313  1.00 98.73           C  
ATOM   2070  O   PHE A 132     -11.158   1.307  74.635  1.00 98.73           O  
ATOM   2071  CB  PHE A 132     -12.075  -1.301  75.803  1.00 98.73           C  
ATOM   2072  CG  PHE A 132     -11.455  -1.112  77.179  1.00 98.73           C  
ATOM   2073  CD1 PHE A 132     -10.231  -0.422  77.328  1.00 98.73           C  
ATOM   2074  CD2 PHE A 132     -12.169  -1.489  78.336  1.00 98.73           C  
ATOM   2075  CE1 PHE A 132      -9.714  -0.182  78.592  1.00 98.73           C  
ATOM   2076  CE2 PHE A 132     -11.632  -1.245  79.593  1.00 98.73           C  
ATOM   2077  CZ  PHE A 132     -10.408  -0.598  79.720  1.00 98.73           C  
ATOM   2078  H   PHE A 132     -12.645  -0.105  73.189  1.00 98.73           H  
ATOM   2079  HA  PHE A 132     -13.823  -0.028  75.897  1.00 98.73           H  
ATOM   2080  HB3 PHE A 132     -11.265  -1.505  75.100  1.00 98.73           H  
ATOM   2081  HB2 PHE A 132     -12.680  -2.209  75.822  1.00 98.73           H  
ATOM   2082  HD1 PHE A 132      -9.690  -0.078  76.459  1.00 98.73           H  
ATOM   2083  HD2 PHE A 132     -13.128  -1.978  78.247  1.00 98.73           H  
ATOM   2084  HE1 PHE A 132      -8.772   0.334  78.699  1.00 98.73           H  
ATOM   2085  HE2 PHE A 132     -12.171  -1.552  80.476  1.00 98.73           H  
ATOM   2086  HZ  PHE A 132      -9.998  -0.409  80.701  1.00 98.73           H  
ATOM   2087  N   ASN A 133     -12.639   2.167  76.119  1.00 98.50           N  
ATOM   2088  CA  ASN A 133     -11.976   3.463  76.275  1.00 98.50           C  
ATOM   2089  C   ASN A 133     -10.734   3.317  77.195  1.00 98.50           C  
ATOM   2090  O   ASN A 133     -10.920   3.004  78.372  1.00 98.50           O  
ATOM   2091  CB  ASN A 133     -13.003   4.469  76.853  1.00 98.50           C  
ATOM   2092  CG  ASN A 133     -12.559   5.938  76.780  1.00 98.50           C  
ATOM   2093  ND2 ASN A 133     -13.358   6.840  77.353  1.00 98.50           N  
ATOM   2094  OD1 ASN A 133     -11.514   6.265  76.221  1.00 98.50           O  
ATOM   2095  H   ASN A 133     -13.466   2.011  76.677  1.00 98.50           H  
ATOM   2096  HA  ASN A 133     -11.705   3.813  75.280  1.00 98.50           H  
ATOM   2097  HB3 ASN A 133     -13.276   4.211  77.878  1.00 98.50           H  
ATOM   2098  HB2 ASN A 133     -13.922   4.406  76.269  1.00 98.50           H  
ATOM   2099 HD22 ASN A 133     -13.100   7.818  77.337  1.00 98.50           H  
ATOM   2100 HD21 ASN A 133     -14.212   6.559  77.812  1.00 98.50           H  
ATOM   2101  N   PRO A 134      -9.501   3.541  76.672  1.00 98.42           N  
ATOM   2102  CA  PRO A 134      -8.266   3.476  77.486  1.00 98.42           C  
ATOM   2103  C   PRO A 134      -8.067   4.640  78.483  1.00 98.42           C  
ATOM   2104  O   PRO A 134      -7.123   4.599  79.271  1.00 98.42           O  
ATOM   2105  CB  PRO A 134      -7.151   3.459  76.428  1.00 98.42           C  
ATOM   2106  CG  PRO A 134      -7.719   4.259  75.274  1.00 98.42           C  
ATOM   2107  CD  PRO A 134      -9.185   3.868  75.276  1.00 98.42           C  
ATOM   2108  HA  PRO A 134      -8.236   2.547  78.057  1.00 98.42           H  
ATOM   2109  HB3 PRO A 134      -6.956   2.432  76.113  1.00 98.42           H  
ATOM   2110  HB2 PRO A 134      -6.210   3.886  76.772  1.00 98.42           H  
ATOM   2111  HG3 PRO A 134      -7.221   4.077  74.323  1.00 98.42           H  
ATOM   2112  HG2 PRO A 134      -7.635   5.322  75.496  1.00 98.42           H  
ATOM   2113  HD2 PRO A 134      -9.785   4.679  74.864  1.00 98.42           H  
ATOM   2114  HD3 PRO A 134      -9.319   2.983  74.659  1.00 98.42           H  
ATOM   2115  N   GLU A 135      -8.936   5.659  78.426  1.00 98.06           N  
ATOM   2116  CA  GLU A 135      -8.923   6.838  79.286  1.00 98.06           C  
ATOM   2117  C   GLU A 135      -9.239   6.504  80.754  1.00 98.06           C  
ATOM   2118  O   GLU A 135     -10.185   5.764  81.025  1.00 98.06           O  
ATOM   2119  CB  GLU A 135      -9.936   7.833  78.692  1.00 98.06           C  
ATOM   2120  CG  GLU A 135     -10.141   9.161  79.454  1.00 98.06           C  
ATOM   2121  CD  GLU A 135     -11.205  10.071  78.820  1.00 98.06           C  
ATOM   2122  OE1 GLU A 135     -11.770  10.887  79.578  1.00 98.06           O  
ATOM   2123  OE2 GLU A 135     -11.444   9.968  77.595  1.00 98.06           O1-
ATOM   2124  H   GLU A 135      -9.684   5.628  77.747  1.00 98.06           H  
ATOM   2125  HA  GLU A 135      -7.928   7.283  79.232  1.00 98.06           H  
ATOM   2126  HB3 GLU A 135     -10.902   7.336  78.630  1.00 98.06           H  
ATOM   2127  HB2 GLU A 135      -9.639   8.047  77.665  1.00 98.06           H  
ATOM   2128  HG3 GLU A 135      -9.198   9.708  79.502  1.00 98.06           H  
ATOM   2129  HG2 GLU A 135     -10.437   8.962  80.485  1.00 98.06           H  
ATOM   2130  N   THR A 136      -8.472   7.129  81.657  1.00 96.88           N  
ATOM   2131  CA  THR A 136      -8.762   7.210  83.088  1.00 96.88           C  
ATOM   2132  C   THR A 136      -9.068   8.681  83.432  1.00 96.88           C  
ATOM   2133  O   THR A 136      -8.642   9.583  82.706  1.00 96.88           O  
ATOM   2134  CB  THR A 136      -7.554   6.734  83.945  1.00 96.88           C  
ATOM   2135  CG2 THR A 136      -7.104   5.304  83.609  1.00 96.88           C  
ATOM   2136  OG1 THR A 136      -6.436   7.602  83.877  1.00 96.88           O  
ATOM   2137  H   THR A 136      -7.735   7.738  81.335  1.00 96.88           H  
ATOM   2138  HA  THR A 136      -9.636   6.608  83.343  1.00 96.88           H  
ATOM   2139  HB  THR A 136      -7.864   6.732  84.991  1.00 96.88           H  
ATOM   2140 HG21 THR A 136      -6.255   5.009  84.224  1.00 96.88           H  
ATOM   2141 HG22 THR A 136      -7.907   4.589  83.789  1.00 96.88           H  
ATOM   2142 HG23 THR A 136      -6.806   5.204  82.565  1.00 96.88           H  
ATOM   2143  HG1 THR A 136      -5.991   7.459  83.039  1.00 96.88           H  
ATOM   2144  N   LYS A 137      -9.807   8.892  84.536  1.00 96.31           N  
ATOM   2145  CA  LYS A 137     -10.225  10.219  85.003  1.00 96.31           C  
ATOM   2146  C   LYS A 137      -9.029  11.130  85.341  1.00 96.31           C  
ATOM   2147  O   LYS A 137      -9.048  12.298  84.958  1.00 96.31           O  
ATOM   2148  CB  LYS A 137     -11.170  10.074  86.215  1.00 96.31           C  
ATOM   2149  CG  LYS A 137     -11.969  11.354  86.531  1.00 96.31           C  
ATOM   2150  CD  LYS A 137     -12.326  11.494  88.016  1.00 96.31           C  
ATOM   2151  CE  LYS A 137     -13.295  12.662  88.269  1.00 96.31           C  
ATOM   2152  NZ  LYS A 137     -13.309  13.065  89.686  1.00 96.31           N1+
ATOM   2153  H   LYS A 137     -10.129   8.106  85.082  1.00 96.31           H  
ATOM   2154  HA  LYS A 137     -10.782  10.687  84.188  1.00 96.31           H  
ATOM   2155  HB3 LYS A 137     -10.591   9.760  87.085  1.00 96.31           H  
ATOM   2156  HB2 LYS A 137     -11.887   9.272  86.035  1.00 96.31           H  
ATOM   2157  HG3 LYS A 137     -12.882  11.354  85.933  1.00 96.31           H  
ATOM   2158  HG2 LYS A 137     -11.420  12.245  86.226  1.00 96.31           H  
ATOM   2159  HD3 LYS A 137     -11.400  11.642  88.576  1.00 96.31           H  
ATOM   2160  HD2 LYS A 137     -12.762  10.564  88.382  1.00 96.31           H  
ATOM   2161  HE3 LYS A 137     -14.303  12.390  87.956  1.00 96.31           H  
ATOM   2162  HE2 LYS A 137     -13.009  13.532  87.678  1.00 96.31           H  
ATOM   2163  HZ1 LYS A 137     -12.382  13.381  89.940  1.00 96.31           H  
ATOM   2164  HZ2 LYS A 137     -13.964  13.823  89.815  1.00 96.31           H  
ATOM   2165  HZ3 LYS A 137     -13.573  12.282  90.265  1.00 96.31           H  
ATOM   2166  N   GLN A 138      -7.999  10.561  85.996  1.00 92.05           N  
ATOM   2167  CA  GLN A 138      -6.727  11.216  86.307  1.00 92.05           C  
ATOM   2168  C   GLN A 138      -5.997  11.733  85.057  1.00 92.05           C  
ATOM   2169  O   GLN A 138      -5.549  12.877  85.059  1.00 92.05           O  
ATOM   2170  CB  GLN A 138      -5.844  10.257  87.141  1.00 92.05           C  
ATOM   2171  CG  GLN A 138      -4.416  10.781  87.428  1.00 92.05           C  
ATOM   2172  CD  GLN A 138      -3.549   9.828  88.252  1.00 92.05           C  
ATOM   2173  NE2 GLN A 138      -2.251  10.129  88.323  1.00 92.05           N  
ATOM   2174  OE1 GLN A 138      -4.027   8.848  88.819  1.00 92.05           O  
ATOM   2175  H   GLN A 138      -8.067   9.589  86.262  1.00 92.05           H  
ATOM   2176  HA  GLN A 138      -6.958  12.083  86.930  1.00 92.05           H  
ATOM   2177  HB3 GLN A 138      -5.773   9.296  86.628  1.00 92.05           H  
ATOM   2178  HB2 GLN A 138      -6.348  10.059  88.088  1.00 92.05           H  
ATOM   2179  HG3 GLN A 138      -4.468  11.740  87.944  1.00 92.05           H  
ATOM   2180  HG2 GLN A 138      -3.883  10.954  86.493  1.00 92.05           H  
ATOM   2181 HE22 GLN A 138      -1.620   9.548  88.854  1.00 92.05           H  
ATOM   2182 HE21 GLN A 138      -1.893  10.946  87.840  1.00 92.05           H  
ATOM   2183  N   ARG A 139      -5.900  10.887  84.018  1.00 92.84           N  
ATOM   2184  CA  ARG A 139      -5.212  11.211  82.770  1.00 92.84           C  
ATOM   2185  C   ARG A 139      -5.925  12.296  81.938  1.00 92.84           C  
ATOM   2186  O   ARG A 139      -5.243  13.067  81.262  1.00 92.84           O  
ATOM   2187  CB  ARG A 139      -4.966   9.908  81.981  1.00 92.84           C  
ATOM   2188  CG  ARG A 139      -4.183  10.069  80.664  1.00 92.84           C  
ATOM   2189  CD  ARG A 139      -2.730  10.574  80.803  1.00 92.84           C  
ATOM   2190  NE  ARG A 139      -1.828   9.532  81.329  1.00 92.84           N  
ATOM   2191  CZ  ARG A 139      -0.614   9.683  81.891  1.00 92.84           C  
ATOM   2192  NH1 ARG A 139      -0.044  10.884  82.068  1.00 92.84           N  
ATOM   2193  NH2 ARG A 139       0.047   8.588  82.286  1.00 92.84           N1+
ATOM   2194  H   ARG A 139      -6.300   9.961  84.087  1.00 92.84           H  
ATOM   2195  HA  ARG A 139      -4.244  11.620  83.061  1.00 92.84           H  
ATOM   2196  HB3 ARG A 139      -5.927   9.449  81.747  1.00 92.84           H  
ATOM   2197  HB2 ARG A 139      -4.442   9.196  82.620  1.00 92.84           H  
ATOM   2198  HG3 ARG A 139      -4.730  10.656  79.930  1.00 92.84           H  
ATOM   2199  HG2 ARG A 139      -4.154   9.064  80.245  1.00 92.84           H  
ATOM   2200  HD3 ARG A 139      -2.706  11.370  81.544  1.00 92.84           H  
ATOM   2201  HD2 ARG A 139      -2.369  11.029  79.882  1.00 92.84           H  
ATOM   2202  HE  ARG A 139      -2.162   8.584  81.214  1.00 92.84           H  
ATOM   2203 HH12 ARG A 139       0.854  10.971  82.518  1.00 92.84           H  
ATOM   2204 HH11 ARG A 139      -0.556  11.719  81.821  1.00 92.84           H  
ATOM   2205 HH22 ARG A 139       0.950   8.663  82.730  1.00 92.84           H  
ATOM   2206 HH21 ARG A 139      -0.368   7.675  82.158  1.00 92.84           H  
ATOM   2207  N   ARG A 140      -7.266  12.364  82.031  1.00 95.80           N  
ATOM   2208  CA  ARG A 140      -8.075  13.427  81.435  1.00 95.80           C  
ATOM   2209  C   ARG A 140      -7.913  14.768  82.171  1.00 95.80           C  
ATOM   2210  O   ARG A 140      -7.778  15.788  81.500  1.00 95.80           O  
ATOM   2211  CB  ARG A 140      -9.547  12.978  81.343  1.00 95.80           C  
ATOM   2212  CG  ARG A 140     -10.537  14.018  80.762  1.00 95.80           C  
ATOM   2213  CD  ARG A 140     -10.208  14.562  79.353  1.00 95.80           C  
ATOM   2214  NE  ARG A 140     -10.340  13.532  78.309  1.00 95.80           N  
ATOM   2215  CZ  ARG A 140     -10.067  13.649  76.997  1.00 95.80           C  
ATOM   2216  NH1 ARG A 140      -9.613  14.789  76.457  1.00 95.80           N  
ATOM   2217  NH2 ARG A 140     -10.256  12.592  76.201  1.00 95.80           N1+
ATOM   2218  H   ARG A 140      -7.760  11.688  82.598  1.00 95.80           H  
ATOM   2219  HA  ARG A 140      -7.710  13.571  80.417  1.00 95.80           H  
ATOM   2220  HB3 ARG A 140      -9.901  12.700  82.337  1.00 95.80           H  
ATOM   2221  HB2 ARG A 140      -9.591  12.063  80.754  1.00 95.80           H  
ATOM   2222  HG3 ARG A 140     -10.689  14.850  81.450  1.00 95.80           H  
ATOM   2223  HG2 ARG A 140     -11.509  13.525  80.717  1.00 95.80           H  
ATOM   2224  HD3 ARG A 140      -9.171  14.893  79.319  1.00 95.80           H  
ATOM   2225  HD2 ARG A 140     -10.810  15.438  79.120  1.00 95.80           H  
ATOM   2226  HE  ARG A 140     -10.727  12.651  78.631  1.00 95.80           H  
ATOM   2227 HH12 ARG A 140      -9.421  14.843  75.467  1.00 95.80           H  
ATOM   2228 HH11 ARG A 140      -9.480  15.603  77.038  1.00 95.80           H  
ATOM   2229 HH22 ARG A 140     -10.041  12.646  75.213  1.00 95.80           H  
ATOM   2230 HH21 ARG A 140     -10.625  11.726  76.582  1.00 95.80           H  
ATOM   2231  N   GLU A 141      -7.878  14.742  83.516  1.00 93.83           N  
ATOM   2232  CA  GLU A 141      -7.590  15.904  84.366  1.00 93.83           C  
ATOM   2233  C   GLU A 141      -6.195  16.501  84.102  1.00 93.83           C  
ATOM   2234  O   GLU A 141      -6.080  17.719  83.990  1.00 93.83           O  
ATOM   2235  CB  GLU A 141      -7.749  15.528  85.854  1.00 93.83           C  
ATOM   2236  CG  GLU A 141      -9.216  15.319  86.297  1.00 93.83           C  
ATOM   2237  CD  GLU A 141      -9.403  14.733  87.710  1.00 93.83           C  
ATOM   2238  OE1 GLU A 141     -10.580  14.650  88.126  1.00 93.83           O  
ATOM   2239  OE2 GLU A 141      -8.400  14.371  88.367  1.00 93.83           O1-
ATOM   2240  H   GLU A 141      -8.016  13.865  84.001  1.00 93.83           H  
ATOM   2241  HA  GLU A 141      -8.323  16.678  84.128  1.00 93.83           H  
ATOM   2242  HB3 GLU A 141      -7.295  16.295  86.484  1.00 93.83           H  
ATOM   2243  HB2 GLU A 141      -7.182  14.617  86.041  1.00 93.83           H  
ATOM   2244  HG3 GLU A 141      -9.734  14.670  85.591  1.00 93.83           H  
ATOM   2245  HG2 GLU A 141      -9.736  16.277  86.251  1.00 93.83           H  
ATOM   2246  N   GLU A 142      -5.180  15.632  83.955  1.00 90.62           N  
ATOM   2247  CA  GLU A 142      -3.807  15.988  83.584  1.00 90.62           C  
ATOM   2248  C   GLU A 142      -3.686  16.599  82.175  1.00 90.62           C  
ATOM   2249  O   GLU A 142      -2.875  17.507  81.996  1.00 90.62           O  
ATOM   2250  CB  GLU A 142      -2.904  14.748  83.731  1.00 90.62           C  
ATOM   2251  CG  GLU A 142      -2.633  14.367  85.207  1.00 90.62           C  
ATOM   2252  CD  GLU A 142      -1.956  13.004  85.435  1.00 90.62           C  
ATOM   2253  OE1 GLU A 142      -1.571  12.761  86.600  1.00 90.62           O  
ATOM   2254  OE2 GLU A 142      -1.835  12.212  84.474  1.00 90.62           O1-
ATOM   2255  H   GLU A 142      -5.356  14.645  84.092  1.00 90.62           H  
ATOM   2256  HA  GLU A 142      -3.462  16.748  84.287  1.00 90.62           H  
ATOM   2257  HB3 GLU A 142      -1.952  14.908  83.223  1.00 90.62           H  
ATOM   2258  HB2 GLU A 142      -3.383  13.916  83.212  1.00 90.62           H  
ATOM   2259  HG3 GLU A 142      -3.565  14.369  85.773  1.00 90.62           H  
ATOM   2260  HG2 GLU A 142      -2.011  15.141  85.659  1.00 90.62           H  
ATOM   2261  N   TYR A 143      -4.510  16.126  81.221  1.00 93.31           N  
ATOM   2262  CA  TYR A 143      -4.605  16.687  79.873  1.00 93.31           C  
ATOM   2263  C   TYR A 143      -5.267  18.081  79.854  1.00 93.31           C  
ATOM   2264  O   TYR A 143      -4.762  18.973  79.173  1.00 93.31           O  
ATOM   2265  CB  TYR A 143      -5.292  15.682  78.923  1.00 93.31           C  
ATOM   2266  CG  TYR A 143      -5.571  16.222  77.530  1.00 93.31           C  
ATOM   2267  CD1 TYR A 143      -6.844  16.745  77.222  1.00 93.31           C  
ATOM   2268  CD2 TYR A 143      -4.543  16.271  76.565  1.00 93.31           C  
ATOM   2269  CE1 TYR A 143      -7.080  17.336  75.968  1.00 93.31           C  
ATOM   2270  CE2 TYR A 143      -4.781  16.860  75.308  1.00 93.31           C  
ATOM   2271  CZ  TYR A 143      -6.047  17.404  75.015  1.00 93.31           C  
ATOM   2272  OH  TYR A 143      -6.288  18.007  73.817  1.00 93.31           O  
ATOM   2273  H   TYR A 143      -5.142  15.368  81.440  1.00 93.31           H  
ATOM   2274  HA  TYR A 143      -3.586  16.801  79.508  1.00 93.31           H  
ATOM   2275  HB3 TYR A 143      -6.239  15.356  79.356  1.00 93.31           H  
ATOM   2276  HB2 TYR A 143      -4.681  14.782  78.835  1.00 93.31           H  
ATOM   2277  HD1 TYR A 143      -7.631  16.725  77.962  1.00 93.31           H  
ATOM   2278  HD2 TYR A 143      -3.562  15.880  76.795  1.00 93.31           H  
ATOM   2279  HE1 TYR A 143      -8.051  17.754  75.745  1.00 93.31           H  
ATOM   2280  HE2 TYR A 143      -3.984  16.906  74.580  1.00 93.31           H  
ATOM   2281  HH  TYR A 143      -5.527  18.046  73.231  1.00 93.31           H  
ATOM   2282  N   GLU A 144      -6.371  18.240  80.605  1.00 94.39           N  
ATOM   2283  CA  GLU A 144      -7.123  19.491  80.750  1.00 94.39           C  
ATOM   2284  C   GLU A 144      -6.343  20.604  81.475  1.00 94.39           C  
ATOM   2285  O   GLU A 144      -6.521  21.773  81.135  1.00 94.39           O  
ATOM   2286  CB  GLU A 144      -8.456  19.201  81.468  1.00 94.39           C  
ATOM   2287  CG  GLU A 144      -9.478  18.454  80.579  1.00 94.39           C  
ATOM   2288  CD  GLU A 144     -10.760  17.989  81.293  1.00 94.39           C  
ATOM   2289  OE1 GLU A 144     -11.685  17.582  80.556  1.00 94.39           O  
ATOM   2290  OE2 GLU A 144     -10.816  18.028  82.543  1.00 94.39           O1-
ATOM   2291  H   GLU A 144      -6.735  17.449  81.120  1.00 94.39           H  
ATOM   2292  HA  GLU A 144      -7.346  19.864  79.749  1.00 94.39           H  
ATOM   2293  HB3 GLU A 144      -8.905  20.130  81.824  1.00 94.39           H  
ATOM   2294  HB2 GLU A 144      -8.242  18.611  82.361  1.00 94.39           H  
ATOM   2295  HG3 GLU A 144      -9.015  17.579  80.124  1.00 94.39           H  
ATOM   2296  HG2 GLU A 144      -9.761  19.104  79.750  1.00 94.39           H  
ATOM   2297  N   ASN A 145      -5.482  20.219  82.434  1.00 92.00           N  
ATOM   2298  CA  ASN A 145      -4.606  21.107  83.209  1.00 92.00           C  
ATOM   2299  C   ASN A 145      -3.258  21.064  82.518  1.00 92.00           C  
ATOM   2300  O   ASN A 145      -2.287  21.700  82.928  1.00 92.00           O  
ATOM   2301  CB  ASN A 145      -4.505  20.634  84.687  1.00 92.00           C  
ATOM   2302  CG  ASN A 145      -5.824  20.717  85.469  1.00 92.00           C  
ATOM   2303  ND2 ASN A 145      -6.073  19.749  86.354  1.00 92.00           N  
ATOM   2304  OD1 ASN A 145      -6.599  21.655  85.297  1.00 92.00           O  
ATOM   2305  H   ASN A 145      -5.429  19.237  82.671  1.00 92.00           H  
ATOM   2306  HA  ASN A 145      -4.974  22.136  83.188  1.00 92.00           H  
ATOM   2307  HXT ASN A 145      -3.184  20.435  81.628  1.00 92.00           H  
ATOM   2308  HB3 ASN A 145      -3.780  21.246  85.227  1.00 92.00           H  
ATOM   2309  HB2 ASN A 145      -4.128  19.609  84.730  1.00 92.00           H  
ATOM   2310 HD22 ASN A 145      -6.927  19.767  86.892  1.00 92.00           H  
ATOM   2311 HD21 ASN A 145      -5.427  18.983  86.472  1.00 92.00           H  
ATOM   2312  N   THR A 154       5.560   4.323  78.082  1.00 94.21           N  
ATOM   2313  CA  THR A 154       5.863   3.060  77.373  1.00 94.21           C  
ATOM   2314  C   THR A 154       6.035   1.997  78.459  1.00 94.21           C  
ATOM   2315  O   THR A 154       6.425   2.340  79.577  1.00 94.21           O  
ATOM   2316  CB  THR A 154       7.118   3.150  76.462  1.00 94.21           C  
ATOM   2317  CG2 THR A 154       7.382   1.941  75.548  1.00 94.21           C  
ATOM   2318  OG1 THR A 154       6.951   4.244  75.591  1.00 94.21           O  
ATOM   2319  H2  THR A 154       4.604   4.116  78.365  1.00 94.21           H  
ATOM   2320  HA  THR A 154       4.991   2.821  76.773  1.00 94.21           H  
ATOM   2321  HB  THR A 154       8.003   3.325  77.076  1.00 94.21           H  
ATOM   2322 HG21 THR A 154       8.314   2.069  74.996  1.00 94.21           H  
ATOM   2323 HG22 THR A 154       7.465   1.010  76.099  1.00 94.21           H  
ATOM   2324 HG23 THR A 154       6.593   1.796  74.815  1.00 94.21           H  
ATOM   2325  HG1 THR A 154       7.051   5.014  76.145  1.00 94.21           H  
ATOM   2326  H   THR A 154       6.107   4.146  78.927  1.00  0.00           H  
ATOM   2327  N   VAL A 155       5.727   0.750  78.126  1.00 98.54           N  
ATOM   2328  CA  VAL A 155       5.973  -0.448  78.909  1.00 98.54           C  
ATOM   2329  C   VAL A 155       6.634  -1.459  77.969  1.00 98.54           C  
ATOM   2330  O   VAL A 155       6.397  -1.413  76.754  1.00 98.54           O  
ATOM   2331  CB  VAL A 155       4.651  -0.959  79.536  1.00 98.54           C  
ATOM   2332  CG1 VAL A 155       3.932   0.136  80.328  1.00 98.54           C  
ATOM   2333  CG2 VAL A 155       3.687  -1.614  78.528  1.00 98.54           C  
ATOM   2334  H   VAL A 155       5.376   0.584  77.183  1.00 98.54           H  
ATOM   2335  HA  VAL A 155       6.686  -0.217  79.703  1.00 98.54           H  
ATOM   2336  HB  VAL A 155       4.942  -1.722  80.257  1.00 98.54           H  
ATOM   2337 HG11 VAL A 155       3.063  -0.254  80.856  1.00 98.54           H  
ATOM   2338 HG12 VAL A 155       4.613   0.567  81.061  1.00 98.54           H  
ATOM   2339 HG13 VAL A 155       3.576   0.943  79.688  1.00 98.54           H  
ATOM   2340 HG21 VAL A 155       2.721  -1.847  78.975  1.00 98.54           H  
ATOM   2341 HG22 VAL A 155       3.509  -0.964  77.673  1.00 98.54           H  
ATOM   2342 HG23 VAL A 155       4.102  -2.546  78.151  1.00 98.54           H  
ATOM   2343  N   GLY A 156       7.426  -2.387  78.503  1.00 98.88           N  
ATOM   2344  CA  GLY A 156       8.031  -3.418  77.670  1.00 98.88           C  
ATOM   2345  C   GLY A 156       8.336  -4.673  78.476  1.00 98.88           C  
ATOM   2346  O   GLY A 156       8.207  -4.704  79.700  1.00 98.88           O  
ATOM   2347  H   GLY A 156       7.604  -2.411  79.499  1.00 98.88           H  
ATOM   2348  HA3 GLY A 156       8.949  -3.036  77.231  1.00 98.88           H  
ATOM   2349  HA2 GLY A 156       7.361  -3.705  76.859  1.00 98.88           H  
ATOM   2350  N   CYS A 157       8.750  -5.711  77.738  1.00 98.97           N  
ATOM   2351  CA  CYS A 157       9.119  -7.021  78.249  1.00 98.97           C  
ATOM   2352  C   CYS A 157      10.045  -7.696  77.233  1.00 98.97           C  
ATOM   2353  O   CYS A 157       9.660  -7.824  76.075  1.00 98.97           O  
ATOM   2354  CB  CYS A 157       7.881  -7.896  78.555  1.00 98.97           C  
ATOM   2355  SG  CYS A 157       8.355  -9.473  79.317  1.00 98.97           S  
ATOM   2356  H   CYS A 157       8.808  -5.607  76.732  1.00 98.97           H  
ATOM   2357  HA  CYS A 157       9.672  -6.868  79.173  1.00 98.97           H  
ATOM   2358  HB3 CYS A 157       7.331  -8.112  77.639  1.00 98.97           H  
ATOM   2359  HB2 CYS A 157       7.191  -7.380  79.223  1.00 98.97           H  
ATOM   2360  HG  CYS A 157       8.832  -8.948  80.449  1.00 98.97           H  
ATOM   2361  N   VAL A 158      11.211  -8.164  77.697  1.00 98.98           N  
ATOM   2362  CA  VAL A 158      12.070  -9.114  76.987  1.00 98.98           C  
ATOM   2363  C   VAL A 158      12.152 -10.371  77.869  1.00 98.98           C  
ATOM   2364  O   VAL A 158      12.220 -10.243  79.093  1.00 98.98           O  
ATOM   2365  CB  VAL A 158      13.512  -8.560  76.777  1.00 98.98           C  
ATOM   2366  CG1 VAL A 158      14.488  -9.578  76.143  1.00 98.98           C  
ATOM   2367  CG2 VAL A 158      13.511  -7.284  75.917  1.00 98.98           C  
ATOM   2368  H   VAL A 158      11.440  -8.027  78.674  1.00 98.98           H  
ATOM   2369  HA  VAL A 158      11.641  -9.386  76.023  1.00 98.98           H  
ATOM   2370  HB  VAL A 158      13.917  -8.283  77.751  1.00 98.98           H  
ATOM   2371 HG11 VAL A 158      15.462  -9.126  75.965  1.00 98.98           H  
ATOM   2372 HG12 VAL A 158      14.662 -10.446  76.777  1.00 98.98           H  
ATOM   2373 HG13 VAL A 158      14.114  -9.938  75.184  1.00 98.98           H  
ATOM   2374 HG21 VAL A 158      14.505  -6.841  75.863  1.00 98.98           H  
ATOM   2375 HG22 VAL A 158      13.200  -7.503  74.897  1.00 98.98           H  
ATOM   2376 HG23 VAL A 158      12.843  -6.521  76.315  1.00 98.98           H  
ATOM   2377  N   CYS A 159      12.152 -11.562  77.249  1.00 98.71           N  
ATOM   2378  CA  CYS A 159      12.248 -12.826  77.977  1.00 98.71           C  
ATOM   2379  C   CYS A 159      12.952 -13.901  77.135  1.00 98.71           C  
ATOM   2380  O   CYS A 159      12.945 -13.834  75.905  1.00 98.71           O  
ATOM   2381  CB  CYS A 159      10.884 -13.258  78.575  1.00 98.71           C  
ATOM   2382  SG  CYS A 159       9.889 -14.315  77.491  1.00 98.71           S  
ATOM   2383  H   CYS A 159      12.101 -11.621  76.240  1.00 98.71           H  
ATOM   2384  HA  CYS A 159      12.914 -12.654  78.822  1.00 98.71           H  
ATOM   2385  HB3 CYS A 159      10.284 -12.392  78.854  1.00 98.71           H  
ATOM   2386  HB2 CYS A 159      11.051 -13.814  79.495  1.00 98.71           H  
ATOM   2387  HG  CYS A 159       8.878 -14.483  78.348  1.00 98.71           H  
ATOM   2388  N   LEU A 160      13.525 -14.878  77.853  1.00 98.76           N  
ATOM   2389  CA  LEU A 160      14.187 -16.071  77.338  1.00 98.76           C  
ATOM   2390  C   LEU A 160      13.449 -17.277  77.939  1.00 98.76           C  
ATOM   2391  O   LEU A 160      13.387 -17.382  79.166  1.00 98.76           O  
ATOM   2392  CB  LEU A 160      15.668 -16.024  77.791  1.00 98.76           C  
ATOM   2393  CG  LEU A 160      16.571 -17.199  77.345  1.00 98.76           C  
ATOM   2394  CD1 LEU A 160      16.938 -17.106  75.858  1.00 98.76           C  
ATOM   2395  CD2 LEU A 160      17.838 -17.305  78.217  1.00 98.76           C  
ATOM   2396  H   LEU A 160      13.448 -14.841  78.861  1.00 98.76           H  
ATOM   2397  HA  LEU A 160      14.131 -16.102  76.251  1.00 98.76           H  
ATOM   2398  HB3 LEU A 160      15.670 -15.985  78.880  1.00 98.76           H  
ATOM   2399  HB2 LEU A 160      16.122 -15.086  77.467  1.00 98.76           H  
ATOM   2400  HG  LEU A 160      16.021 -18.130  77.486  1.00 98.76           H  
ATOM   2401 HD11 LEU A 160      17.434 -18.016  75.523  1.00 98.76           H  
ATOM   2402 HD12 LEU A 160      16.059 -16.962  75.231  1.00 98.76           H  
ATOM   2403 HD13 LEU A 160      17.624 -16.279  75.673  1.00 98.76           H  
ATOM   2404 HD21 LEU A 160      17.905 -18.288  78.685  1.00 98.76           H  
ATOM   2405 HD22 LEU A 160      18.751 -17.161  77.636  1.00 98.76           H  
ATOM   2406 HD23 LEU A 160      17.848 -16.568  79.019  1.00 98.76           H  
ATOM   2407  N   ASP A 161      12.912 -18.164  77.082  1.00 98.65           N  
ATOM   2408  CA  ASP A 161      12.187 -19.366  77.516  1.00 98.65           C  
ATOM   2409  C   ASP A 161      13.143 -20.541  77.818  1.00 98.65           C  
ATOM   2410  O   ASP A 161      14.365 -20.407  77.727  1.00 98.65           O  
ATOM   2411  CB  ASP A 161      11.002 -19.738  76.570  1.00 98.65           C  
ATOM   2412  CG  ASP A 161      11.292 -20.169  75.121  1.00 98.65           C  
ATOM   2413  OD1 ASP A 161      12.448 -20.521  74.811  1.00 98.65           O1-
ATOM   2414  OD2 ASP A 161      10.309 -20.244  74.353  1.00 98.65           O  
ATOM   2415  H   ASP A 161      13.014 -18.034  76.083  1.00 98.65           H  
ATOM   2416  HA  ASP A 161      11.724 -19.144  78.478  1.00 98.65           H  
ATOM   2417  HB3 ASP A 161      10.365 -18.857  76.493  1.00 98.65           H  
ATOM   2418  HB2 ASP A 161      10.371 -20.494  77.040  1.00 98.65           H  
ATOM   2419  N   LYS A 162      12.539 -21.683  78.179  1.00 97.42           N  
ATOM   2420  CA  LYS A 162      13.200 -22.955  78.477  1.00 97.42           C  
ATOM   2421  C   LYS A 162      13.849 -23.646  77.258  1.00 97.42           C  
ATOM   2422  O   LYS A 162      14.685 -24.526  77.461  1.00 97.42           O  
ATOM   2423  CB  LYS A 162      12.177 -23.871  79.186  1.00 97.42           C  
ATOM   2424  CG  LYS A 162      10.918 -24.205  78.359  1.00 97.42           C  
ATOM   2425  CD  LYS A 162       9.860 -24.956  79.180  1.00 97.42           C  
ATOM   2426  CE  LYS A 162       8.563 -25.184  78.389  1.00 97.42           C  
ATOM   2427  NZ  LYS A 162       7.561 -25.915  79.184  1.00 97.42           N1+
ATOM   2428  H   LYS A 162      11.531 -21.699  78.230  1.00 97.42           H  
ATOM   2429  HA  LYS A 162      14.003 -22.745  79.186  1.00 97.42           H  
ATOM   2430  HB3 LYS A 162      11.873 -23.390  80.115  1.00 97.42           H  
ATOM   2431  HB2 LYS A 162      12.665 -24.801  79.484  1.00 97.42           H  
ATOM   2432  HG3 LYS A 162      11.193 -24.805  77.491  1.00 97.42           H  
ATOM   2433  HG2 LYS A 162      10.470 -23.292  77.966  1.00 97.42           H  
ATOM   2434  HD3 LYS A 162       9.643 -24.390  80.088  1.00 97.42           H  
ATOM   2435  HD2 LYS A 162      10.274 -25.913  79.505  1.00 97.42           H  
ATOM   2436  HE3 LYS A 162       8.767 -25.746  77.477  1.00 97.42           H  
ATOM   2437  HE2 LYS A 162       8.133 -24.227  78.089  1.00 97.42           H  
ATOM   2438  HZ1 LYS A 162       7.355 -25.393  80.026  1.00 97.42           H  
ATOM   2439  HZ2 LYS A 162       6.715 -26.029  78.644  1.00 97.42           H  
ATOM   2440  HZ3 LYS A 162       7.924 -26.823  79.437  1.00 97.42           H  
ATOM   2441  N   ASN A 163      13.472 -23.240  76.034  1.00 98.23           N  
ATOM   2442  CA  ASN A 163      13.996 -23.764  74.766  1.00 98.23           C  
ATOM   2443  C   ASN A 163      15.131 -22.893  74.187  1.00 98.23           C  
ATOM   2444  O   ASN A 163      15.690 -23.263  73.155  1.00 98.23           O  
ATOM   2445  CB  ASN A 163      12.847 -23.907  73.738  1.00 98.23           C  
ATOM   2446  CG  ASN A 163      11.679 -24.765  74.236  1.00 98.23           C  
ATOM   2447  ND2 ASN A 163      11.869 -26.084  74.287  1.00 98.23           N  
ATOM   2448  OD1 ASN A 163      10.620 -24.243  74.577  1.00 98.23           O  
ATOM   2449  H   ASN A 163      12.796 -22.493  75.945  1.00 98.23           H  
ATOM   2450  HA  ASN A 163      14.433 -24.753  74.922  1.00 98.23           H  
ATOM   2451  HB3 ASN A 163      13.219 -24.348  72.812  1.00 98.23           H  
ATOM   2452  HB2 ASN A 163      12.459 -22.925  73.468  1.00 98.23           H  
ATOM   2453 HD22 ASN A 163      11.126 -26.689  74.606  1.00 98.23           H  
ATOM   2454 HD21 ASN A 163      12.749 -26.487  74.000  1.00 98.23           H  
ATOM   2455  N   GLY A 164      15.465 -21.770  74.851  1.00 98.40           N  
ATOM   2456  CA  GLY A 164      16.539 -20.857  74.456  1.00 98.40           C  
ATOM   2457  C   GLY A 164      16.087 -19.803  73.430  1.00 98.40           C  
ATOM   2458  O   GLY A 164      16.932 -19.053  72.941  1.00 98.40           O  
ATOM   2459  H   GLY A 164      14.944 -21.523  75.681  1.00 98.40           H  
ATOM   2460  HA3 GLY A 164      17.391 -21.411  74.057  1.00 98.40           H  
ATOM   2461  HA2 GLY A 164      16.891 -20.344  75.351  1.00 98.40           H  
ATOM   2462  N   HIS A 165      14.784 -19.729  73.107  1.00 98.86           N  
ATOM   2463  CA  HIS A 165      14.197 -18.727  72.217  1.00 98.86           C  
ATOM   2464  C   HIS A 165      13.999 -17.411  72.976  1.00 98.86           C  
ATOM   2465  O   HIS A 165      13.490 -17.423  74.098  1.00 98.86           O  
ATOM   2466  CB  HIS A 165      12.838 -19.213  71.664  1.00 98.86           C  
ATOM   2467  CG  HIS A 165      12.790 -20.616  71.108  1.00 98.86           C  
ATOM   2468  CD2 HIS A 165      11.762 -21.532  71.057  1.00 98.86           C  
ATOM   2469  ND1 HIS A 165      13.880 -21.254  70.540  1.00 98.86           N  
ATOM   2470  CE1 HIS A 165      13.482 -22.476  70.182  1.00 98.86           C  
ATOM   2471  NE2 HIS A 165      12.206 -22.713  70.458  1.00 98.86           N  
ATOM   2472  H   HIS A 165      14.121 -20.340  73.569  1.00 98.86           H  
ATOM   2473  HA  HIS A 165      14.874 -18.572  71.374  1.00 98.86           H  
ATOM   2474  HB3 HIS A 165      12.500 -18.530  70.885  1.00 98.86           H  
ATOM   2475  HB2 HIS A 165      12.074 -19.150  72.438  1.00 98.86           H  
ATOM   2476  HD2 HIS A 165      10.745 -21.432  71.408  1.00 98.86           H  
ATOM   2477  HD1 HIS A 165      14.805 -20.866  70.415  1.00 98.86           H  
ATOM   2478  HE1 HIS A 165      14.132 -23.196  69.709  1.00 98.86           H  
ATOM   2479  N   ILE A 166      14.376 -16.305  72.324  1.00 98.95           N  
ATOM   2480  CA  ILE A 166      14.190 -14.953  72.840  1.00 98.95           C  
ATOM   2481  C   ILE A 166      13.009 -14.309  72.095  1.00 98.95           C  
ATOM   2482  O   ILE A 166      12.850 -14.529  70.894  1.00 98.95           O  
ATOM   2483  CB  ILE A 166      15.455 -14.075  72.609  1.00 98.95           C  
ATOM   2484  CG1 ILE A 166      16.714 -14.693  73.262  1.00 98.95           C  
ATOM   2485  CG2 ILE A 166      15.286 -12.622  73.106  1.00 98.95           C  
ATOM   2486  CD1 ILE A 166      18.031 -14.079  72.766  1.00 98.95           C  
ATOM   2487  H   ILE A 166      14.768 -16.376  71.396  1.00 98.95           H  
ATOM   2488  HA  ILE A 166      13.977 -14.979  73.908  1.00 98.95           H  
ATOM   2489  HB  ILE A 166      15.636 -14.034  71.533  1.00 98.95           H  
ATOM   2490 HG13 ILE A 166      16.765 -15.765  73.076  1.00 98.95           H  
ATOM   2491 HG12 ILE A 166      16.646 -14.579  74.344  1.00 98.95           H  
ATOM   2492 HG21 ILE A 166      16.227 -12.082  73.052  1.00 98.95           H  
ATOM   2493 HG22 ILE A 166      14.567 -12.060  72.512  1.00 98.95           H  
ATOM   2494 HG23 ILE A 166      14.961 -12.595  74.147  1.00 98.95           H  
ATOM   2495 HD11 ILE A 166      18.794 -14.844  72.628  1.00 98.95           H  
ATOM   2496 HD12 ILE A 166      17.910 -13.570  71.810  1.00 98.95           H  
ATOM   2497 HD13 ILE A 166      18.413 -13.352  73.482  1.00 98.95           H  
ATOM   2498  N   ALA A 167      12.227 -13.498  72.819  1.00 98.98           N  
ATOM   2499  CA  ALA A 167      11.190 -12.642  72.254  1.00 98.98           C  
ATOM   2500  C   ALA A 167      11.169 -11.299  72.991  1.00 98.98           C  
ATOM   2501  O   ALA A 167      11.761 -11.167  74.065  1.00 98.98           O  
ATOM   2502  CB  ALA A 167       9.829 -13.348  72.340  1.00 98.98           C  
ATOM   2503  H   ALA A 167      12.415 -13.369  73.805  1.00 98.98           H  
ATOM   2504  HA  ALA A 167      11.420 -12.434  71.207  1.00 98.98           H  
ATOM   2505  HB1 ALA A 167       9.053 -12.783  71.823  1.00 98.98           H  
ATOM   2506  HB2 ALA A 167       9.863 -14.339  71.886  1.00 98.98           H  
ATOM   2507  HB3 ALA A 167       9.517 -13.461  73.378  1.00 98.98           H  
ATOM   2508  N   VAL A 168      10.462 -10.333  72.390  1.00 98.98           N  
ATOM   2509  CA  VAL A 168      10.260  -8.996  72.933  1.00 98.98           C  
ATOM   2510  C   VAL A 168       8.835  -8.501  72.637  1.00 98.98           C  
ATOM   2511  O   VAL A 168       8.278  -8.831  71.593  1.00 98.98           O  
ATOM   2512  CB  VAL A 168      11.298  -7.986  72.365  1.00 98.98           C  
ATOM   2513  CG1 VAL A 168      11.237  -7.801  70.837  1.00 98.98           C  
ATOM   2514  CG2 VAL A 168      11.205  -6.612  73.043  1.00 98.98           C  
ATOM   2515  H   VAL A 168      10.008 -10.522  71.505  1.00 98.98           H  
ATOM   2516  HA  VAL A 168      10.375  -9.043  74.014  1.00 98.98           H  
ATOM   2517  HB  VAL A 168      12.285  -8.387  72.602  1.00 98.98           H  
ATOM   2518 HG11 VAL A 168      12.045  -7.155  70.496  1.00 98.98           H  
ATOM   2519 HG12 VAL A 168      11.338  -8.754  70.322  1.00 98.98           H  
ATOM   2520 HG13 VAL A 168      10.303  -7.343  70.511  1.00 98.98           H  
ATOM   2521 HG21 VAL A 168      12.069  -6.006  72.798  1.00 98.98           H  
ATOM   2522 HG22 VAL A 168      10.324  -6.049  72.731  1.00 98.98           H  
ATOM   2523 HG23 VAL A 168      11.167  -6.717  74.126  1.00 98.98           H  
ATOM   2524  N   ALA A 169       8.301  -7.694  73.563  1.00 98.98           N  
ATOM   2525  CA  ALA A 169       7.085  -6.906  73.420  1.00 98.98           C  
ATOM   2526  C   ALA A 169       7.326  -5.497  73.966  1.00 98.98           C  
ATOM   2527  O   ALA A 169       8.151  -5.309  74.861  1.00 98.98           O  
ATOM   2528  CB  ALA A 169       5.938  -7.577  74.178  1.00 98.98           C  
ATOM   2529  H   ALA A 169       8.830  -7.507  74.407  1.00 98.98           H  
ATOM   2530  HA  ALA A 169       6.818  -6.821  72.368  1.00 98.98           H  
ATOM   2531  HB1 ALA A 169       5.047  -6.953  74.190  1.00 98.98           H  
ATOM   2532  HB2 ALA A 169       5.662  -8.525  73.720  1.00 98.98           H  
ATOM   2533  HB3 ALA A 169       6.212  -7.754  75.216  1.00 98.98           H  
ATOM   2534  N   THR A 170       6.636  -4.510  73.386  1.00 98.96           N  
ATOM   2535  CA  THR A 170       6.695  -3.087  73.720  1.00 98.96           C  
ATOM   2536  C   THR A 170       5.286  -2.518  73.451  1.00 98.96           C  
ATOM   2537  O   THR A 170       4.650  -2.901  72.465  1.00 98.96           O  
ATOM   2538  CB  THR A 170       7.797  -2.348  72.897  1.00 98.96           C  
ATOM   2539  CG2 THR A 170       7.980  -0.876  73.300  1.00 98.96           C  
ATOM   2540  OG1 THR A 170       9.106  -2.909  72.974  1.00 98.96           O  
ATOM   2541  H   THR A 170       6.068  -4.728  72.571  1.00 98.96           H  
ATOM   2542  HA  THR A 170       6.917  -2.983  74.780  1.00 98.96           H  
ATOM   2543  HB  THR A 170       7.484  -2.386  71.853  1.00 98.96           H  
ATOM   2544 HG21 THR A 170       8.764  -0.399  72.709  1.00 98.96           H  
ATOM   2545 HG22 THR A 170       7.070  -0.296  73.150  1.00 98.96           H  
ATOM   2546 HG23 THR A 170       8.263  -0.787  74.350  1.00 98.96           H  
ATOM   2547  HG1 THR A 170       9.546  -2.642  72.165  1.00 98.96           H  
ATOM   2548  N   SER A 171       4.794  -1.596  74.287  1.00 98.92           N  
ATOM   2549  CA  SER A 171       3.546  -0.875  74.093  1.00 98.92           C  
ATOM   2550  C   SER A 171       3.660   0.531  74.689  1.00 98.92           C  
ATOM   2551  O   SER A 171       4.380   0.707  75.671  1.00 98.92           O  
ATOM   2552  CB  SER A 171       2.389  -1.724  74.637  1.00 98.92           C  
ATOM   2553  OG  SER A 171       1.154  -1.089  74.423  1.00 98.92           O  
ATOM   2554  H   SER A 171       5.345  -1.318  75.098  1.00 98.92           H  
ATOM   2555  HA  SER A 171       3.392  -0.735  73.024  1.00 98.92           H  
ATOM   2556  HB3 SER A 171       2.512  -1.908  75.704  1.00 98.92           H  
ATOM   2557  HB2 SER A 171       2.364  -2.696  74.143  1.00 98.92           H  
ATOM   2558  HG  SER A 171       0.476  -1.709  74.679  1.00 98.92           H  
ATOM   2559  N   THR A 172       2.971   1.525  74.116  1.00 98.61           N  
ATOM   2560  CA  THR A 172       2.940   2.898  74.570  1.00 98.61           C  
ATOM   2561  C   THR A 172       1.574   3.559  74.347  1.00 98.61           C  
ATOM   2562  O   THR A 172       0.836   3.215  73.418  1.00 98.61           O  
ATOM   2563  CB  THR A 172       4.123   3.676  73.949  1.00 98.61           C  
ATOM   2564  CG2 THR A 172       3.926   4.116  72.492  1.00 98.61           C  
ATOM   2565  OG1 THR A 172       4.388   4.831  74.704  1.00 98.61           O  
ATOM   2566  H   THR A 172       2.419   1.318  73.285  1.00 98.61           H  
ATOM   2567  HA  THR A 172       3.071   2.869  75.652  1.00 98.61           H  
ATOM   2568  HB  THR A 172       5.019   3.062  73.990  1.00 98.61           H  
ATOM   2569 HG21 THR A 172       4.822   4.602  72.108  1.00 98.61           H  
ATOM   2570 HG22 THR A 172       3.715   3.255  71.862  1.00 98.61           H  
ATOM   2571 HG23 THR A 172       3.100   4.814  72.367  1.00 98.61           H  
ATOM   2572  HG1 THR A 172       5.244   4.668  75.114  1.00 98.61           H  
ATOM   2573  N   GLY A 173       1.316   4.595  75.151  1.00 97.40           N  
ATOM   2574  CA  GLY A 173       0.339   5.645  74.893  1.00 97.40           C  
ATOM   2575  C   GLY A 173       0.982   6.900  74.276  1.00 97.40           C  
ATOM   2576  O   GLY A 173       0.290   7.889  74.058  1.00 97.40           O  
ATOM   2577  H   GLY A 173       1.986   4.774  75.888  1.00 97.40           H  
ATOM   2578  HA3 GLY A 173      -0.122   5.926  75.837  1.00 97.40           H  
ATOM   2579  HA2 GLY A 173      -0.466   5.296  74.244  1.00 97.40           H  
ATOM   2580  N   GLY A 174       2.299   6.895  74.010  1.00 95.07           N  
ATOM   2581  CA  GLY A 174       3.029   8.012  73.415  1.00 95.07           C  
ATOM   2582  C   GLY A 174       3.757   8.841  74.477  1.00 95.07           C  
ATOM   2583  O   GLY A 174       4.239   8.289  75.468  1.00 95.07           O  
ATOM   2584  H   GLY A 174       2.846   6.068  74.237  1.00 95.07           H  
ATOM   2585  HA3 GLY A 174       2.367   8.643  72.819  1.00 95.07           H  
ATOM   2586  HA2 GLY A 174       3.771   7.605  72.728  1.00 95.07           H  
ATOM   2587  N   LYS A 175       3.866  10.160  74.266  1.00 93.14           N  
ATOM   2588  CA  LYS A 175       4.564  11.102  75.152  1.00 93.14           C  
ATOM   2589  C   LYS A 175       3.568  12.065  75.838  1.00 93.14           C  
ATOM   2590  O   LYS A 175       3.836  12.525  76.945  1.00 93.14           O  
ATOM   2591  CB  LYS A 175       5.703  11.812  74.350  1.00 93.14           C  
ATOM   2592  CG  LYS A 175       5.459  13.267  73.883  1.00 93.14           C  
ATOM   2593  CD  LYS A 175       6.351  13.726  72.710  1.00 93.14           C  
ATOM   2594  CE  LYS A 175       6.163  15.220  72.366  1.00 93.14           C  
ATOM   2595  NZ  LYS A 175       6.882  15.612  71.138  1.00 93.14           N1+
ATOM   2596  H   LYS A 175       3.458  10.525  73.413  1.00 93.14           H  
ATOM   2597  HA  LYS A 175       5.045  10.548  75.960  1.00 93.14           H  
ATOM   2598  HB3 LYS A 175       5.970  11.198  73.489  1.00 93.14           H  
ATOM   2599  HB2 LYS A 175       6.602  11.814  74.969  1.00 93.14           H  
ATOM   2600  HG3 LYS A 175       5.591  13.939  74.732  1.00 93.14           H  
ATOM   2601  HG2 LYS A 175       4.422  13.379  73.587  1.00 93.14           H  
ATOM   2602  HD3 LYS A 175       6.129  13.117  71.832  1.00 93.14           H  
ATOM   2603  HD2 LYS A 175       7.398  13.542  72.951  1.00 93.14           H  
ATOM   2604  HE3 LYS A 175       6.529  15.834  73.190  1.00 93.14           H  
ATOM   2605  HE2 LYS A 175       5.109  15.466  72.238  1.00 93.14           H  
ATOM   2606  HZ1 LYS A 175       6.384  15.278  70.319  1.00 93.14           H  
ATOM   2607  HZ2 LYS A 175       6.956  16.621  71.089  1.00 93.14           H  
ATOM   2608  HZ3 LYS A 175       7.811  15.220  71.146  1.00 93.14           H  
ATOM   2609  N   GLY A 176       2.418  12.342  75.205  1.00 93.80           N  
ATOM   2610  CA  GLY A 176       1.413  13.319  75.621  1.00 93.80           C  
ATOM   2611  C   GLY A 176       1.571  14.639  74.865  1.00 93.80           C  
ATOM   2612  O   GLY A 176       2.689  15.101  74.637  1.00 93.80           O  
ATOM   2613  H   GLY A 176       2.277  11.942  74.287  1.00 93.80           H  
ATOM   2614  HA3 GLY A 176       1.479  13.536  76.685  1.00 93.80           H  
ATOM   2615  HA2 GLY A 176       0.421  12.903  75.442  1.00 93.80           H  
ATOM   2616  N   PHE A 177       0.447  15.235  74.446  1.00 95.33           N  
ATOM   2617  CA  PHE A 177       0.332  16.520  73.737  1.00 95.33           C  
ATOM   2618  C   PHE A 177       1.044  16.582  72.365  1.00 95.33           C  
ATOM   2619  O   PHE A 177       1.325  17.679  71.881  1.00 95.33           O  
ATOM   2620  CB  PHE A 177       0.749  17.706  74.644  1.00 95.33           C  
ATOM   2621  CG  PHE A 177      -0.068  17.900  75.907  1.00 95.33           C  
ATOM   2622  CD1 PHE A 177      -1.320  18.550  75.853  1.00 95.33           C  
ATOM   2623  CD2 PHE A 177       0.367  17.346  77.129  1.00 95.33           C  
ATOM   2624  CE1 PHE A 177      -2.053  18.732  77.017  1.00 95.33           C  
ATOM   2625  CE2 PHE A 177      -0.382  17.537  78.282  1.00 95.33           C  
ATOM   2626  CZ  PHE A 177      -1.573  18.250  78.228  1.00 95.33           C  
ATOM   2627  H   PHE A 177      -0.431  14.766  74.625  1.00 95.33           H  
ATOM   2628  HA  PHE A 177      -0.729  16.636  73.512  1.00 95.33           H  
ATOM   2629  HB3 PHE A 177       0.685  18.644  74.091  1.00 95.33           H  
ATOM   2630  HB2 PHE A 177       1.798  17.615  74.928  1.00 95.33           H  
ATOM   2631  HD1 PHE A 177      -1.695  18.934  74.915  1.00 95.33           H  
ATOM   2632  HD2 PHE A 177       1.299  16.801  77.180  1.00 95.33           H  
ATOM   2633  HE1 PHE A 177      -2.996  19.259  76.984  1.00 95.33           H  
ATOM   2634  HE2 PHE A 177      -0.033  17.144  79.225  1.00 95.33           H  
ATOM   2635  HZ  PHE A 177      -2.130  18.424  79.136  1.00 95.33           H  
ATOM   2636  N   GLU A 178       1.265  15.428  71.716  1.00 96.12           N  
ATOM   2637  CA  GLU A 178       1.855  15.324  70.381  1.00 96.12           C  
ATOM   2638  C   GLU A 178       0.878  15.779  69.297  1.00 96.12           C  
ATOM   2639  O   GLU A 178      -0.346  15.773  69.489  1.00 96.12           O  
ATOM   2640  CB  GLU A 178       2.185  13.851  70.052  1.00 96.12           C  
ATOM   2641  CG  GLU A 178       3.156  13.201  71.043  1.00 96.12           C  
ATOM   2642  CD  GLU A 178       2.570  11.961  71.704  1.00 96.12           C  
ATOM   2643  OE1 GLU A 178       3.162  10.880  71.508  1.00 96.12           O1-
ATOM   2644  OE2 GLU A 178       1.562  12.117  72.425  1.00 96.12           O  
ATOM   2645  H   GLU A 178       1.050  14.566  72.195  1.00 96.12           H  
ATOM   2646  HA  GLU A 178       2.762  15.931  70.339  1.00 96.12           H  
ATOM   2647  HB3 GLU A 178       2.635  13.792  69.059  1.00 96.12           H  
ATOM   2648  HB2 GLU A 178       1.259  13.274  69.971  1.00 96.12           H  
ATOM   2649  HG3 GLU A 178       3.409  13.916  71.820  1.00 96.12           H  
ATOM   2650  HG2 GLU A 178       4.095  12.960  70.547  1.00 96.12           H  
ATOM   2651  N   THR A 179       1.437  16.069  68.121  1.00 98.23           N  
ATOM   2652  CA  THR A 179       0.692  16.267  66.872  1.00 98.23           C  
ATOM   2653  C   THR A 179      -0.076  14.968  66.509  1.00 98.23           C  
ATOM   2654  O   THR A 179       0.541  13.904  66.593  1.00 98.23           O  
ATOM   2655  CB  THR A 179       1.663  16.576  65.699  1.00 98.23           C  
ATOM   2656  CG2 THR A 179       0.994  16.772  64.323  1.00 98.23           C  
ATOM   2657  OG1 THR A 179       2.367  17.770  65.977  1.00 98.23           O  
ATOM   2658  H   THR A 179       2.445  16.130  68.046  1.00 98.23           H  
ATOM   2659  HA  THR A 179       0.048  17.128  67.029  1.00 98.23           H  
ATOM   2660  HB  THR A 179       2.403  15.778  65.619  1.00 98.23           H  
ATOM   2661 HG21 THR A 179       1.735  17.027  63.565  1.00 98.23           H  
ATOM   2662 HG22 THR A 179       0.481  15.875  63.976  1.00 98.23           H  
ATOM   2663 HG23 THR A 179       0.264  17.581  64.351  1.00 98.23           H  
ATOM   2664  HG1 THR A 179       2.973  17.605  66.709  1.00 98.23           H  
ATOM   2665  N   PRO A 180      -1.391  15.052  66.184  1.00 98.59           N  
ATOM   2666  CA  PRO A 180      -2.243  13.870  65.936  1.00 98.59           C  
ATOM   2667  C   PRO A 180      -1.665  12.827  64.962  1.00 98.59           C  
ATOM   2668  O   PRO A 180      -1.129  13.194  63.915  1.00 98.59           O  
ATOM   2669  CB  PRO A 180      -3.560  14.469  65.418  1.00 98.59           C  
ATOM   2670  CG  PRO A 180      -3.626  15.831  66.074  1.00 98.59           C  
ATOM   2671  CD  PRO A 180      -2.176  16.282  66.036  1.00 98.59           C  
ATOM   2672  HA  PRO A 180      -2.424  13.412  66.910  1.00 98.59           H  
ATOM   2673  HB3 PRO A 180      -4.427  13.852  65.652  1.00 98.59           H  
ATOM   2674  HB2 PRO A 180      -3.532  14.607  64.338  1.00 98.59           H  
ATOM   2675  HG3 PRO A 180      -3.941  15.721  67.113  1.00 98.59           H  
ATOM   2676  HG2 PRO A 180      -4.313  16.521  65.582  1.00 98.59           H  
ATOM   2677  HD2 PRO A 180      -1.941  16.736  65.073  1.00 98.59           H  
ATOM   2678  HD3 PRO A 180      -2.016  17.024  66.812  1.00 98.59           H  
ATOM   2679  N   GLY A 181      -1.762  11.551  65.362  1.00 98.77           N  
ATOM   2680  CA  GLY A 181      -1.319  10.402  64.579  1.00 98.77           C  
ATOM   2681  C   GLY A 181       0.205  10.207  64.583  1.00 98.77           C  
ATOM   2682  O   GLY A 181       0.687   9.448  63.748  1.00 98.77           O  
ATOM   2683  H   GLY A 181      -2.179  11.352  66.262  1.00 98.77           H  
ATOM   2684  HA3 GLY A 181      -1.668  10.486  63.550  1.00 98.77           H  
ATOM   2685  HA2 GLY A 181      -1.780   9.504  64.989  1.00 98.77           H  
ATOM   2686  N   ARG A 182       0.974  10.898  65.439  1.00 98.67           N  
ATOM   2687  CA  ARG A 182       2.430  10.759  65.549  1.00 98.67           C  
ATOM   2688  C   ARG A 182       2.865   9.310  65.859  1.00 98.67           C  
ATOM   2689  O   ARG A 182       2.258   8.649  66.697  1.00 98.67           O  
ATOM   2690  CB  ARG A 182       2.968  11.794  66.564  1.00 98.67           C  
ATOM   2691  CG  ARG A 182       4.464  11.680  66.928  1.00 98.67           C  
ATOM   2692  CD  ARG A 182       4.712  10.821  68.173  1.00 98.67           C  
ATOM   2693  NE  ARG A 182       6.142  10.668  68.460  1.00 98.67           N  
ATOM   2694  CZ  ARG A 182       6.643  10.307  69.647  1.00 98.67           C  
ATOM   2695  NH1 ARG A 182       5.871  10.185  70.731  1.00 98.67           N  
ATOM   2696  NH2 ARG A 182       7.943  10.033  69.748  1.00 98.67           N1+
ATOM   2697  H   ARG A 182       0.516  11.571  66.038  1.00 98.67           H  
ATOM   2698  HA  ARG A 182       2.837  11.014  64.576  1.00 98.67           H  
ATOM   2699  HB3 ARG A 182       2.366  11.776  67.474  1.00 98.67           H  
ATOM   2700  HB2 ARG A 182       2.813  12.782  66.131  1.00 98.67           H  
ATOM   2701  HG3 ARG A 182       4.843  12.674  67.154  1.00 98.67           H  
ATOM   2702  HG2 ARG A 182       5.049  11.329  66.077  1.00 98.67           H  
ATOM   2703  HD3 ARG A 182       4.297   9.820  68.076  1.00 98.67           H  
ATOM   2704  HD2 ARG A 182       4.211  11.280  69.022  1.00 98.67           H  
ATOM   2705  HE  ARG A 182       6.762  10.656  67.655  1.00 98.67           H  
ATOM   2706 HH12 ARG A 182       6.240   9.689  71.537  1.00 98.67           H  
ATOM   2707 HH11 ARG A 182       4.882  10.419  70.731  1.00 98.67           H  
ATOM   2708 HH22 ARG A 182       8.315   9.674  70.621  1.00 98.67           H  
ATOM   2709 HH21 ARG A 182       8.546  10.117  68.929  1.00 98.67           H  
ATOM   2710  N   ILE A 183       3.927   8.837  65.202  1.00 98.69           N  
ATOM   2711  CA  ILE A 183       4.498   7.492  65.325  1.00 98.69           C  
ATOM   2712  C   ILE A 183       5.852   7.610  66.060  1.00 98.69           C  
ATOM   2713  O   ILE A 183       6.425   8.700  66.133  1.00 98.69           O  
ATOM   2714  CB  ILE A 183       4.597   6.878  63.893  1.00 98.69           C  
ATOM   2715  CG1 ILE A 183       3.181   6.774  63.270  1.00 98.69           C  
ATOM   2716  CG2 ILE A 183       5.300   5.500  63.851  1.00 98.69           C  
ATOM   2717  CD1 ILE A 183       3.124   6.351  61.803  1.00 98.69           C  
ATOM   2718  H   ILE A 183       4.411   9.473  64.573  1.00 98.69           H  
ATOM   2719  HA  ILE A 183       3.850   6.858  65.935  1.00 98.69           H  
ATOM   2720  HB  ILE A 183       5.188   7.560  63.282  1.00 98.69           H  
ATOM   2721 HG13 ILE A 183       2.666   7.732  63.325  1.00 98.69           H  
ATOM   2722 HG12 ILE A 183       2.592   6.084  63.868  1.00 98.69           H  
ATOM   2723 HG21 ILE A 183       5.353   5.099  62.840  1.00 98.69           H  
ATOM   2724 HG22 ILE A 183       6.335   5.554  64.188  1.00 98.69           H  
ATOM   2725 HG23 ILE A 183       4.782   4.766  64.471  1.00 98.69           H  
ATOM   2726 HD11 ILE A 183       2.093   6.320  61.455  1.00 98.69           H  
ATOM   2727 HD12 ILE A 183       3.657   7.068  61.182  1.00 98.69           H  
ATOM   2728 HD13 ILE A 183       3.543   5.360  61.633  1.00 98.69           H  
ATOM   2729  N   SER A 184       6.342   6.510  66.650  1.00 96.43           N  
ATOM   2730  CA  SER A 184       7.519   6.470  67.515  1.00 96.43           C  
ATOM   2731  C   SER A 184       8.353   5.189  67.327  1.00 96.43           C  
ATOM   2732  O   SER A 184       8.136   4.408  66.399  1.00 96.43           O  
ATOM   2733  CB  SER A 184       7.094   6.782  68.972  1.00 96.43           C  
ATOM   2734  OG  SER A 184       6.514   5.679  69.662  1.00 96.43           O  
ATOM   2735  H   SER A 184       5.872   5.625  66.519  1.00 96.43           H  
ATOM   2736  HA  SER A 184       8.187   7.274  67.197  1.00 96.43           H  
ATOM   2737  HB3 SER A 184       6.399   7.623  68.995  1.00 96.43           H  
ATOM   2738  HB2 SER A 184       7.966   7.104  69.540  1.00 96.43           H  
ATOM   2739  HG  SER A 184       6.225   6.011  70.507  1.00 96.43           H  
ATOM   2740  N   ASP A 185       9.311   4.980  68.239  1.00 98.20           N  
ATOM   2741  CA  ASP A 185      10.204   3.828  68.351  1.00 98.20           C  
ATOM   2742  C   ASP A 185       9.422   2.533  68.649  1.00 98.20           C  
ATOM   2743  O   ASP A 185       9.739   1.493  68.080  1.00 98.20           O  
ATOM   2744  CB  ASP A 185      11.241   4.103  69.479  1.00 98.20           C  
ATOM   2745  CG  ASP A 185      10.703   4.278  70.914  1.00 98.20           C  
ATOM   2746  OD1 ASP A 185       9.683   4.986  71.080  1.00 98.20           O1-
ATOM   2747  OD2 ASP A 185      11.332   3.723  71.837  1.00 98.20           O  
ATOM   2748  H   ASP A 185       9.359   5.626  69.012  1.00 98.20           H  
ATOM   2749  HA  ASP A 185      10.731   3.704  67.404  1.00 98.20           H  
ATOM   2750  HB3 ASP A 185      11.824   4.988  69.230  1.00 98.20           H  
ATOM   2751  HB2 ASP A 185      11.959   3.285  69.486  1.00 98.20           H  
ATOM   2752  N   SER A 186       8.404   2.634  69.512  1.00 98.50           N  
ATOM   2753  CA  SER A 186       7.573   1.590  70.129  1.00 98.50           C  
ATOM   2754  C   SER A 186       7.067   0.456  69.218  1.00 98.50           C  
ATOM   2755  O   SER A 186       6.911  -0.685  69.663  1.00 98.50           O  
ATOM   2756  CB  SER A 186       6.416   2.273  70.897  1.00 98.50           C  
ATOM   2757  OG  SER A 186       5.517   2.977  70.041  1.00 98.50           O  
ATOM   2758  H   SER A 186       8.277   3.564  69.885  1.00 98.50           H  
ATOM   2759  HA  SER A 186       8.216   1.105  70.865  1.00 98.50           H  
ATOM   2760  HB3 SER A 186       6.807   2.954  71.654  1.00 98.50           H  
ATOM   2761  HB2 SER A 186       5.843   1.516  71.436  1.00 98.50           H  
ATOM   2762  HG  SER A 186       5.933   3.781  69.733  1.00 98.50           H  
ATOM   2763  N   SER A 187       6.801   0.781  67.953  1.00 98.24           N  
ATOM   2764  CA  SER A 187       6.171  -0.081  66.963  1.00 98.24           C  
ATOM   2765  C   SER A 187       7.106  -0.395  65.781  1.00 98.24           C  
ATOM   2766  O   SER A 187       6.664  -0.965  64.786  1.00 98.24           O  
ATOM   2767  CB  SER A 187       4.828   0.558  66.545  1.00 98.24           C  
ATOM   2768  OG  SER A 187       4.977   1.809  65.875  1.00 98.24           O  
ATOM   2769  H   SER A 187       6.901   1.753  67.693  1.00 98.24           H  
ATOM   2770  HA  SER A 187       5.928  -1.035  67.421  1.00 98.24           H  
ATOM   2771  HB3 SER A 187       4.197   0.699  67.423  1.00 98.24           H  
ATOM   2772  HB2 SER A 187       4.290  -0.139  65.902  1.00 98.24           H  
ATOM   2773  HG  SER A 187       5.353   1.646  65.020  1.00 98.24           H  
ATOM   2774  N   THR A 188       8.382  -0.009  65.867  1.00 98.81           N  
ATOM   2775  CA  THR A 188       9.405  -0.173  64.832  1.00 98.81           C  
ATOM   2776  C   THR A 188      10.661  -0.843  65.423  1.00 98.81           C  
ATOM   2777  O   THR A 188      10.795  -0.940  66.644  1.00 98.81           O  
ATOM   2778  CB  THR A 188       9.810   1.203  64.222  1.00 98.81           C  
ATOM   2779  CG2 THR A 188       8.617   2.044  63.742  1.00 98.81           C  
ATOM   2780  OG1 THR A 188      10.617   1.988  65.083  1.00 98.81           O  
ATOM   2781  H   THR A 188       8.695   0.445  66.716  1.00 98.81           H  
ATOM   2782  HA  THR A 188       9.039  -0.820  64.032  1.00 98.81           H  
ATOM   2783  HB  THR A 188      10.425   1.004  63.343  1.00 98.81           H  
ATOM   2784 HG21 THR A 188       8.955   2.956  63.249  1.00 98.81           H  
ATOM   2785 HG22 THR A 188       8.008   1.487  63.031  1.00 98.81           H  
ATOM   2786 HG23 THR A 188       7.969   2.340  64.567  1.00 98.81           H  
ATOM   2787  HG1 THR A 188      10.076   2.280  65.822  1.00 98.81           H  
ATOM   2788  N   VAL A 189      11.562  -1.300  64.536  1.00 98.94           N  
ATOM   2789  CA  VAL A 189      12.805  -1.996  64.891  1.00 98.94           C  
ATOM   2790  C   VAL A 189      13.824  -1.129  65.670  1.00 98.94           C  
ATOM   2791  O   VAL A 189      14.787  -1.679  66.199  1.00 98.94           O  
ATOM   2792  CB  VAL A 189      13.513  -2.596  63.643  1.00 98.94           C  
ATOM   2793  CG1 VAL A 189      12.577  -3.473  62.806  1.00 98.94           C  
ATOM   2794  CG2 VAL A 189      14.225  -1.586  62.735  1.00 98.94           C  
ATOM   2795  H   VAL A 189      11.385  -1.196  63.547  1.00 98.94           H  
ATOM   2796  HA  VAL A 189      12.535  -2.826  65.539  1.00 98.94           H  
ATOM   2797  HB  VAL A 189      14.291  -3.268  64.009  1.00 98.94           H  
ATOM   2798 HG11 VAL A 189      13.115  -3.851  61.942  1.00 98.94           H  
ATOM   2799 HG12 VAL A 189      12.207  -4.325  63.374  1.00 98.94           H  
ATOM   2800 HG13 VAL A 189      11.719  -2.917  62.428  1.00 98.94           H  
ATOM   2801 HG21 VAL A 189      14.651  -2.069  61.856  1.00 98.94           H  
ATOM   2802 HG22 VAL A 189      13.537  -0.817  62.386  1.00 98.94           H  
ATOM   2803 HG23 VAL A 189      15.055  -1.117  63.259  1.00 98.94           H  
ATOM   2804  N   ALA A 190      13.594   0.194  65.741  1.00 98.94           N  
ATOM   2805  CA  ALA A 190      14.385   1.141  66.519  1.00 98.94           C  
ATOM   2806  C   ALA A 190      14.224   0.999  68.040  1.00 98.94           C  
ATOM   2807  O   ALA A 190      15.179   1.300  68.755  1.00 98.94           O  
ATOM   2808  CB  ALA A 190      13.992   2.563  66.117  1.00 98.94           C  
ATOM   2809  H   ALA A 190      12.779   0.575  65.282  1.00 98.94           H  
ATOM   2810  HA  ALA A 190      15.437   0.988  66.274  1.00 98.94           H  
ATOM   2811  HB1 ALA A 190      14.553   3.274  66.718  1.00 98.94           H  
ATOM   2812  HB2 ALA A 190      14.205   2.765  65.069  1.00 98.94           H  
ATOM   2813  HB3 ALA A 190      12.934   2.756  66.290  1.00 98.94           H  
ATOM   2814  N   GLY A 191      13.041   0.582  68.505  1.00 98.85           N  
ATOM   2815  CA  GLY A 191      12.723   0.427  69.920  1.00 98.85           C  
ATOM   2816  C   GLY A 191      12.243  -0.972  70.295  1.00 98.85           C  
ATOM   2817  O   GLY A 191      12.082  -1.240  71.486  1.00 98.85           O  
ATOM   2818  H   GLY A 191      12.296   0.378  67.846  1.00 98.85           H  
ATOM   2819  HA3 GLY A 191      11.936   1.129  70.191  1.00 98.85           H  
ATOM   2820  HA2 GLY A 191      13.585   0.660  70.542  1.00 98.85           H  
ATOM   2821  N   THR A 192      12.019  -1.853  69.312  1.00 98.97           N  
ATOM   2822  CA  THR A 192      11.421  -3.170  69.517  1.00 98.97           C  
ATOM   2823  C   THR A 192      12.002  -4.142  68.483  1.00 98.97           C  
ATOM   2824  O   THR A 192      11.520  -4.180  67.351  1.00 98.97           O  
ATOM   2825  CB  THR A 192       9.875  -3.131  69.341  1.00 98.97           C  
ATOM   2826  CG2 THR A 192       9.171  -4.462  69.662  1.00 98.97           C  
ATOM   2827  OG1 THR A 192       9.314  -2.127  70.155  1.00 98.97           O  
ATOM   2828  H   THR A 192      12.186  -1.591  68.351  1.00 98.97           H  
ATOM   2829  HA  THR A 192      11.662  -3.549  70.513  1.00 98.97           H  
ATOM   2830  HB  THR A 192       9.620  -2.837  68.323  1.00 98.97           H  
ATOM   2831 HG21 THR A 192       8.092  -4.353  69.580  1.00 98.97           H  
ATOM   2832 HG22 THR A 192       9.464  -5.258  68.978  1.00 98.97           H  
ATOM   2833 HG23 THR A 192       9.392  -4.796  70.677  1.00 98.97           H  
ATOM   2834  HG1 THR A 192       8.380  -2.039  69.942  1.00 98.97           H  
ATOM   2835  N   TYR A 193      13.043  -4.893  68.866  1.00 98.97           N  
ATOM   2836  CA  TYR A 193      13.703  -5.822  67.950  1.00 98.97           C  
ATOM   2837  C   TYR A 193      14.332  -6.986  68.719  1.00 98.97           C  
ATOM   2838  O   TYR A 193      14.872  -6.778  69.806  1.00 98.97           O  
ATOM   2839  CB  TYR A 193      14.728  -5.058  67.084  1.00 98.97           C  
ATOM   2840  CG  TYR A 193      15.308  -5.861  65.937  1.00 98.97           C  
ATOM   2841  CD1 TYR A 193      16.616  -6.373  66.015  1.00 98.97           C  
ATOM   2842  CD2 TYR A 193      14.526  -6.112  64.793  1.00 98.97           C  
ATOM   2843  CE1 TYR A 193      17.139  -7.146  64.961  1.00 98.97           C  
ATOM   2844  CE2 TYR A 193      15.043  -6.890  63.742  1.00 98.97           C  
ATOM   2845  CZ  TYR A 193      16.346  -7.417  63.829  1.00 98.97           C  
ATOM   2846  OH  TYR A 193      16.837  -8.201  62.827  1.00 98.97           O  
ATOM   2847  H   TYR A 193      13.413  -4.835  69.806  1.00 98.97           H  
ATOM   2848  HA  TYR A 193      12.946  -6.254  67.292  1.00 98.97           H  
ATOM   2849  HB3 TYR A 193      15.535  -4.669  67.706  1.00 98.97           H  
ATOM   2850  HB2 TYR A 193      14.251  -4.187  66.639  1.00 98.97           H  
ATOM   2851  HD1 TYR A 193      17.208  -6.180  66.893  1.00 98.97           H  
ATOM   2852  HD2 TYR A 193      13.519  -5.726  64.729  1.00 98.97           H  
ATOM   2853  HE1 TYR A 193      18.140  -7.545  65.029  1.00 98.97           H  
ATOM   2854  HE2 TYR A 193      14.429  -7.081  62.874  1.00 98.97           H  
ATOM   2855  HH  TYR A 193      16.150  -8.462  62.205  1.00 98.97           H  
ATOM   2856  N   ALA A 194      14.259  -8.185  68.120  1.00 98.96           N  
ATOM   2857  CA  ALA A 194      14.836  -9.407  68.662  1.00 98.96           C  
ATOM   2858  C   ALA A 194      15.216 -10.393  67.558  1.00 98.96           C  
ATOM   2859  O   ALA A 194      14.585 -10.429  66.503  1.00 98.96           O  
ATOM   2860  CB  ALA A 194      13.866 -10.058  69.667  1.00 98.96           C  
ATOM   2861  H   ALA A 194      13.811  -8.275  67.218  1.00 98.96           H  
ATOM   2862  HA  ALA A 194      15.761  -9.132  69.162  1.00 98.96           H  
ATOM   2863  HB1 ALA A 194      14.283 -10.977  70.083  1.00 98.96           H  
ATOM   2864  HB2 ALA A 194      13.660  -9.394  70.507  1.00 98.96           H  
ATOM   2865  HB3 ALA A 194      12.914 -10.311  69.199  1.00 98.96           H  
ATOM   2866  N   ASN A 195      16.222 -11.217  67.874  1.00 98.89           N  
ATOM   2867  CA  ASN A 195      16.646 -12.374  67.095  1.00 98.89           C  
ATOM   2868  C   ASN A 195      17.112 -13.495  68.046  1.00 98.89           C  
ATOM   2869  O   ASN A 195      16.905 -13.398  69.257  1.00 98.89           O  
ATOM   2870  CB  ASN A 195      17.640 -11.971  65.973  1.00 98.89           C  
ATOM   2871  CG  ASN A 195      19.053 -11.562  66.397  1.00 98.89           C  
ATOM   2872  ND2 ASN A 195      19.898 -11.268  65.409  1.00 98.89           N  
ATOM   2873  OD1 ASN A 195      19.388 -11.515  67.578  1.00 98.89           O  
ATOM   2874  H   ASN A 195      16.689 -11.105  68.765  1.00 98.89           H  
ATOM   2875  HA  ASN A 195      15.783 -12.801  66.590  1.00 98.89           H  
ATOM   2876  HB3 ASN A 195      17.216 -11.149  65.394  1.00 98.89           H  
ATOM   2877  HB2 ASN A 195      17.740 -12.804  65.276  1.00 98.89           H  
ATOM   2878 HD22 ASN A 195      20.856 -11.009  65.618  1.00 98.89           H  
ATOM   2879 HD21 ASN A 195      19.600 -11.322  64.446  1.00 98.89           H  
ATOM   2880  N   THR A 196      17.735 -14.541  67.482  1.00 98.69           N  
ATOM   2881  CA  THR A 196      18.288 -15.684  68.215  1.00 98.69           C  
ATOM   2882  C   THR A 196      19.530 -15.352  69.083  1.00 98.69           C  
ATOM   2883  O   THR A 196      19.957 -16.229  69.832  1.00 98.69           O  
ATOM   2884  CB  THR A 196      18.682 -16.822  67.230  1.00 98.69           C  
ATOM   2885  CG2 THR A 196      17.522 -17.303  66.346  1.00 98.69           C  
ATOM   2886  OG1 THR A 196      19.770 -16.460  66.398  1.00 98.69           O  
ATOM   2887  H   THR A 196      17.858 -14.569  66.480  1.00 98.69           H  
ATOM   2888  HA  THR A 196      17.513 -16.061  68.885  1.00 98.69           H  
ATOM   2889  HB  THR A 196      19.011 -17.685  67.812  1.00 98.69           H  
ATOM   2890 HG21 THR A 196      17.834 -18.126  65.703  1.00 98.69           H  
ATOM   2891 HG22 THR A 196      16.703 -17.667  66.964  1.00 98.69           H  
ATOM   2892 HG23 THR A 196      17.136 -16.512  65.704  1.00 98.69           H  
ATOM   2893  HG1 THR A 196      20.549 -16.335  66.945  1.00 98.69           H  
ATOM   2894  N   TYR A 197      20.083 -14.130  68.974  1.00 98.84           N  
ATOM   2895  CA  TYR A 197      21.266 -13.672  69.708  1.00 98.84           C  
ATOM   2896  C   TYR A 197      20.915 -12.723  70.864  1.00 98.84           C  
ATOM   2897  O   TYR A 197      21.600 -12.788  71.884  1.00 98.84           O  
ATOM   2898  CB  TYR A 197      22.257 -12.980  68.748  1.00 98.84           C  
ATOM   2899  CG  TYR A 197      22.842 -13.877  67.673  1.00 98.84           C  
ATOM   2900  CD1 TYR A 197      24.116 -14.454  67.849  1.00 98.84           C  
ATOM   2901  CD2 TYR A 197      22.124 -14.121  66.484  1.00 98.84           C  
ATOM   2902  CE1 TYR A 197      24.669 -15.269  66.842  1.00 98.84           C  
ATOM   2903  CE2 TYR A 197      22.669 -14.948  65.484  1.00 98.84           C  
ATOM   2904  CZ  TYR A 197      23.943 -15.521  65.661  1.00 98.84           C  
ATOM   2905  OH  TYR A 197      24.471 -16.314  64.686  1.00 98.84           O  
ATOM   2906  H   TYR A 197      19.672 -13.457  68.341  1.00 98.84           H  
ATOM   2907  HA  TYR A 197      21.781 -14.527  70.145  1.00 98.84           H  
ATOM   2908  HB3 TYR A 197      23.092 -12.571  69.319  1.00 98.84           H  
ATOM   2909  HB2 TYR A 197      21.792 -12.119  68.269  1.00 98.84           H  
ATOM   2910  HD1 TYR A 197      24.679 -14.261  68.751  1.00 98.84           H  
ATOM   2911  HD2 TYR A 197      21.150 -13.681  66.336  1.00 98.84           H  
ATOM   2912  HE1 TYR A 197      25.652 -15.696  66.975  1.00 98.84           H  
ATOM   2913  HE2 TYR A 197      22.110 -15.136  64.579  1.00 98.84           H  
ATOM   2914  HH  TYR A 197      25.362 -16.617  64.877  1.00 98.84           H  
ATOM   2915  N   CYS A 198      19.895 -11.860  70.698  1.00 98.90           N  
ATOM   2916  CA  CYS A 198      19.526 -10.833  71.679  1.00 98.90           C  
ATOM   2917  C   CYS A 198      18.145 -10.241  71.354  1.00 98.90           C  
ATOM   2918  O   CYS A 198      17.805 -10.122  70.178  1.00 98.90           O  
ATOM   2919  CB  CYS A 198      20.610  -9.730  71.780  1.00 98.90           C  
ATOM   2920  SG  CYS A 198      20.354  -8.583  73.165  1.00 98.90           S  
ATOM   2921  H   CYS A 198      19.368 -11.855  69.835  1.00 98.90           H  
ATOM   2922  HA  CYS A 198      19.431 -11.329  72.642  1.00 98.90           H  
ATOM   2923  HB3 CYS A 198      20.673  -9.164  70.850  1.00 98.90           H  
ATOM   2924  HB2 CYS A 198      21.588 -10.176  71.933  1.00 98.90           H  
ATOM   2925  HG  CYS A 198      19.226  -8.040  72.700  1.00 98.90           H  
ATOM   2926  N   GLY A 199      17.404  -9.850  72.405  1.00 98.96           N  
ATOM   2927  CA  GLY A 199      16.147  -9.103  72.328  1.00 98.96           C  
ATOM   2928  C   GLY A 199      16.309  -7.811  73.132  1.00 98.96           C  
ATOM   2929  O   GLY A 199      16.989  -7.809  74.158  1.00 98.96           O  
ATOM   2930  H   GLY A 199      17.771  -9.998  73.337  1.00 98.96           H  
ATOM   2931  HA3 GLY A 199      15.335  -9.693  72.752  1.00 98.96           H  
ATOM   2932  HA2 GLY A 199      15.881  -8.858  71.305  1.00 98.96           H  
ATOM   2933  N   ILE A 200      15.685  -6.716  72.658  1.00 98.98           N  
ATOM   2934  CA  ILE A 200      15.812  -5.371  73.231  1.00 98.98           C  
ATOM   2935  C   ILE A 200      14.484  -4.593  73.121  1.00 98.98           C  
ATOM   2936  O   ILE A 200      13.921  -4.515  72.028  1.00 98.98           O  
ATOM   2937  CB  ILE A 200      16.920  -4.531  72.512  1.00 98.98           C  
ATOM   2938  CG1 ILE A 200      18.331  -5.147  72.592  1.00 98.98           C  
ATOM   2939  CG2 ILE A 200      16.990  -3.062  72.979  1.00 98.98           C  
ATOM   2940  CD1 ILE A 200      18.951  -5.082  73.984  1.00 98.98           C  
ATOM   2941  H   ILE A 200      15.149  -6.775  71.802  1.00 98.98           H  
ATOM   2942  HA  ILE A 200      16.046  -5.463  74.289  1.00 98.98           H  
ATOM   2943  HB  ILE A 200      16.674  -4.512  71.449  1.00 98.98           H  
ATOM   2944 HG13 ILE A 200      18.984  -4.611  71.905  1.00 98.98           H  
ATOM   2945 HG12 ILE A 200      18.334  -6.176  72.242  1.00 98.98           H  
ATOM   2946 HG21 ILE A 200      17.863  -2.551  72.577  1.00 98.98           H  
ATOM   2947 HG22 ILE A 200      16.118  -2.513  72.642  1.00 98.98           H  
ATOM   2948 HG23 ILE A 200      17.039  -2.985  74.066  1.00 98.98           H  
ATOM   2949 HD11 ILE A 200      19.723  -5.840  74.101  1.00 98.98           H  
ATOM   2950 HD12 ILE A 200      19.395  -4.104  74.156  1.00 98.98           H  
ATOM   2951 HD13 ILE A 200      18.209  -5.234  74.761  1.00 98.98           H  
ATOM   2952  N   SER A 201      14.065  -3.977  74.244  1.00 98.95           N  
ATOM   2953  CA  SER A 201      12.929  -3.051  74.343  1.00 98.95           C  
ATOM   2954  C   SER A 201      13.411  -1.697  74.903  1.00 98.95           C  
ATOM   2955  O   SER A 201      14.277  -1.687  75.777  1.00 98.95           O  
ATOM   2956  CB  SER A 201      11.842  -3.673  75.242  1.00 98.95           C  
ATOM   2957  OG  SER A 201      10.686  -2.864  75.308  1.00 98.95           O  
ATOM   2958  H   SER A 201      14.616  -4.071  75.087  1.00 98.95           H  
ATOM   2959  HA  SER A 201      12.502  -2.887  73.353  1.00 98.95           H  
ATOM   2960  HB3 SER A 201      12.212  -3.834  76.253  1.00 98.95           H  
ATOM   2961  HB2 SER A 201      11.544  -4.646  74.865  1.00 98.95           H  
ATOM   2962  HG  SER A 201      10.164  -3.000  74.508  1.00 98.95           H  
ATOM   2963  N   LEU A 202      12.898  -0.578  74.376  1.00 98.55           N  
ATOM   2964  CA  LEU A 202      13.293   0.792  74.712  1.00 98.55           C  
ATOM   2965  C   LEU A 202      12.143   1.573  75.374  1.00 98.55           C  
ATOM   2966  O   LEU A 202      10.962   1.278  75.177  1.00 98.55           O  
ATOM   2967  CB  LEU A 202      13.680   1.536  73.407  1.00 98.55           C  
ATOM   2968  CG  LEU A 202      15.155   1.447  72.948  1.00 98.55           C  
ATOM   2969  CD1 LEU A 202      16.071   2.389  73.734  1.00 98.55           C  
ATOM   2970  CD2 LEU A 202      15.712   0.030  72.916  1.00 98.55           C  
ATOM   2971  H   LEU A 202      12.189  -0.680  73.658  1.00 98.55           H  
ATOM   2972  HA  LEU A 202      14.138   0.791  75.400  1.00 98.55           H  
ATOM   2973  HB3 LEU A 202      13.440   2.595  73.492  1.00 98.55           H  
ATOM   2974  HB2 LEU A 202      13.019   1.196  72.612  1.00 98.55           H  
ATOM   2975  HG  LEU A 202      15.166   1.787  71.915  1.00 98.55           H  
ATOM   2976 HD11 LEU A 202      17.093   2.369  73.357  1.00 98.55           H  
ATOM   2977 HD12 LEU A 202      15.709   3.411  73.655  1.00 98.55           H  
ATOM   2978 HD13 LEU A 202      16.104   2.128  74.789  1.00 98.55           H  
ATOM   2979 HD21 LEU A 202      16.655  -0.018  72.370  1.00 98.55           H  
ATOM   2980 HD22 LEU A 202      15.889  -0.355  73.921  1.00 98.55           H  
ATOM   2981 HD23 LEU A 202      15.000  -0.630  72.424  1.00 98.55           H  
ATOM   2982  N   THR A 203      12.517   2.644  76.077  1.00 96.87           N  
ATOM   2983  CA  THR A 203      11.709   3.762  76.516  1.00 96.87           C  
ATOM   2984  C   THR A 203      12.581   5.035  76.454  1.00 96.87           C  
ATOM   2985  O   THR A 203      13.808   4.942  76.362  1.00 96.87           O  
ATOM   2986  CB  THR A 203      11.014   3.417  77.858  1.00 96.87           C  
ATOM   2987  CG2 THR A 203      11.966   2.953  78.976  1.00 96.87           C  
ATOM   2988  OG1 THR A 203      10.287   4.525  78.348  1.00 96.87           O  
ATOM   2989  H   THR A 203      13.513   2.757  76.257  1.00 96.87           H  
ATOM   2990  HA  THR A 203      10.928   3.908  75.767  1.00 96.87           H  
ATOM   2991  HB  THR A 203      10.292   2.625  77.674  1.00 96.87           H  
ATOM   2992 HG21 THR A 203      11.424   2.762  79.903  1.00 96.87           H  
ATOM   2993 HG22 THR A 203      12.463   2.020  78.708  1.00 96.87           H  
ATOM   2994 HG23 THR A 203      12.743   3.684  79.188  1.00 96.87           H  
ATOM   2995  HG1 THR A 203       9.647   4.817  77.706  1.00 96.87           H  
ATOM   2996  N   GLY A 204      11.967   6.223  76.495  1.00 94.67           N  
ATOM   2997  CA  GLY A 204      12.622   7.526  76.432  1.00 94.67           C  
ATOM   2998  C   GLY A 204      12.089   8.339  75.258  1.00 94.67           C  
ATOM   2999  O   GLY A 204      10.939   8.153  74.865  1.00 94.67           O  
ATOM   3000  H   GLY A 204      10.957   6.242  76.561  1.00 94.67           H  
ATOM   3001  HA3 GLY A 204      13.701   7.459  76.365  1.00 94.67           H  
ATOM   3002  HA2 GLY A 204      12.395   8.059  77.353  1.00 94.67           H  
ATOM   3003  N   ILE A 205      12.882   9.258  74.691  1.00 95.04           N  
ATOM   3004  CA  ILE A 205      12.436  10.087  73.571  1.00 95.04           C  
ATOM   3005  C   ILE A 205      12.544   9.219  72.310  1.00 95.04           C  
ATOM   3006  O   ILE A 205      13.634   9.001  71.780  1.00 95.04           O  
ATOM   3007  CB  ILE A 205      13.293  11.381  73.460  1.00 95.04           C  
ATOM   3008  CG1 ILE A 205      13.081  12.288  74.696  1.00 95.04           C  
ATOM   3009  CG2 ILE A 205      12.984  12.190  72.175  1.00 95.04           C  
ATOM   3010  CD1 ILE A 205      14.012  13.509  74.769  1.00 95.04           C  
ATOM   3011  H   ILE A 205      13.875   9.252  74.904  1.00 95.04           H  
ATOM   3012  HA  ILE A 205      11.394  10.383  73.717  1.00 95.04           H  
ATOM   3013  HB  ILE A 205      14.339  11.078  73.432  1.00 95.04           H  
ATOM   3014 HG13 ILE A 205      13.223  11.712  75.605  1.00 95.04           H  
ATOM   3015 HG12 ILE A 205      12.044  12.627  74.732  1.00 95.04           H  
ATOM   3016 HG21 ILE A 205      13.603  13.083  72.103  1.00 95.04           H  
ATOM   3017 HG22 ILE A 205      13.186  11.628  71.266  1.00 95.04           H  
ATOM   3018 HG23 ILE A 205      11.941  12.509  72.145  1.00 95.04           H  
ATOM   3019 HD11 ILE A 205      13.932  13.995  75.741  1.00 95.04           H  
ATOM   3020 HD12 ILE A 205      15.055  13.235  74.621  1.00 95.04           H  
ATOM   3021 HD13 ILE A 205      13.758  14.257  74.018  1.00 95.04           H  
ATOM   3022  N   GLY A 206      11.392   8.738  71.831  1.00 96.49           N  
ATOM   3023  CA  GLY A 206      11.264   7.811  70.712  1.00 96.49           C  
ATOM   3024  C   GLY A 206      11.892   8.304  69.410  1.00 96.49           C  
ATOM   3025  O   GLY A 206      12.399   7.500  68.638  1.00 96.49           O  
ATOM   3026  H   GLY A 206      10.566   8.885  72.399  1.00 96.49           H  
ATOM   3027  HA3 GLY A 206      10.209   7.605  70.535  1.00 96.49           H  
ATOM   3028  HA2 GLY A 206      11.726   6.868  70.993  1.00 96.49           H  
ATOM   3029  N   GLU A 207      11.942   9.625  69.209  1.00 97.32           N  
ATOM   3030  CA  GLU A 207      12.598  10.261  68.074  1.00 97.32           C  
ATOM   3031  C   GLU A 207      14.127  10.068  68.135  1.00 97.32           C  
ATOM   3032  O   GLU A 207      14.731   9.690  67.139  1.00 97.32           O  
ATOM   3033  CB  GLU A 207      12.243  11.767  68.051  1.00 97.32           C  
ATOM   3034  CG  GLU A 207      10.745  12.115  68.244  1.00 97.32           C  
ATOM   3035  CD  GLU A 207       9.830  11.521  67.171  1.00 97.32           C  
ATOM   3036  OE1 GLU A 207       9.572  12.225  66.173  1.00 97.32           O1-
ATOM   3037  OE2 GLU A 207       9.376  10.376  67.382  1.00 97.32           O  
ATOM   3038  H   GLU A 207      11.520  10.224  69.899  1.00 97.32           H  
ATOM   3039  HA  GLU A 207      12.231   9.795  67.157  1.00 97.32           H  
ATOM   3040  HB3 GLU A 207      12.585  12.190  67.105  1.00 97.32           H  
ATOM   3041  HB2 GLU A 207      12.810  12.292  68.821  1.00 97.32           H  
ATOM   3042  HG3 GLU A 207      10.629  13.199  68.223  1.00 97.32           H  
ATOM   3043  HG2 GLU A 207      10.393  11.805  69.227  1.00 97.32           H  
ATOM   3044  N   ASP A 208      14.753  10.224  69.313  1.00 97.12           N  
ATOM   3045  CA  ASP A 208      16.198  10.033  69.518  1.00 97.12           C  
ATOM   3046  C   ASP A 208      16.589   8.560  69.373  1.00 97.12           C  
ATOM   3047  O   ASP A 208      17.678   8.239  68.890  1.00 97.12           O  
ATOM   3048  CB  ASP A 208      16.638  10.483  70.933  1.00 97.12           C  
ATOM   3049  CG  ASP A 208      16.379  11.948  71.273  1.00 97.12           C  
ATOM   3050  OD1 ASP A 208      16.226  12.761  70.336  1.00 97.12           O1-
ATOM   3051  OD2 ASP A 208      16.371  12.236  72.488  1.00 97.12           O  
ATOM   3052  H   ASP A 208      14.191  10.392  70.135  1.00 97.12           H  
ATOM   3053  HA  ASP A 208      16.738  10.612  68.767  1.00 97.12           H  
ATOM   3054  HB3 ASP A 208      17.708  10.313  71.051  1.00 97.12           H  
ATOM   3055  HB2 ASP A 208      16.152   9.869  71.693  1.00 97.12           H  
ATOM   3056  N   ILE A 209      15.677   7.678  69.788  1.00 98.26           N  
ATOM   3057  CA  ILE A 209      15.788   6.233  69.711  1.00 98.26           C  
ATOM   3058  C   ILE A 209      15.639   5.760  68.252  1.00 98.26           C  
ATOM   3059  O   ILE A 209      16.384   4.872  67.850  1.00 98.26           O  
ATOM   3060  CB  ILE A 209      14.735   5.620  70.669  1.00 98.26           C  
ATOM   3061  CG1 ILE A 209      15.077   5.985  72.135  1.00 98.26           C  
ATOM   3062  CG2 ILE A 209      14.597   4.098  70.517  1.00 98.26           C  
ATOM   3063  CD1 ILE A 209      13.923   5.804  73.125  1.00 98.26           C  
ATOM   3064  H   ILE A 209      14.843   8.059  70.219  1.00 98.26           H  
ATOM   3065  HA  ILE A 209      16.784   5.951  70.053  1.00 98.26           H  
ATOM   3066  HB  ILE A 209      13.767   6.052  70.424  1.00 98.26           H  
ATOM   3067 HG13 ILE A 209      15.389   7.027  72.216  1.00 98.26           H  
ATOM   3068 HG12 ILE A 209      15.939   5.405  72.460  1.00 98.26           H  
ATOM   3069 HG21 ILE A 209      13.892   3.681  71.233  1.00 98.26           H  
ATOM   3070 HG22 ILE A 209      14.240   3.810  69.529  1.00 98.26           H  
ATOM   3071 HG23 ILE A 209      15.556   3.615  70.669  1.00 98.26           H  
ATOM   3072 HD11 ILE A 209      14.212   6.186  74.103  1.00 98.26           H  
ATOM   3073 HD12 ILE A 209      13.033   6.348  72.817  1.00 98.26           H  
ATOM   3074 HD13 ILE A 209      13.643   4.762  73.249  1.00 98.26           H  
ATOM   3075  N   VAL A 210      14.752   6.372  67.452  1.00 98.83           N  
ATOM   3076  CA  VAL A 210      14.654   6.205  65.997  1.00 98.83           C  
ATOM   3077  C   VAL A 210      15.918   6.725  65.292  1.00 98.83           C  
ATOM   3078  O   VAL A 210      16.482   6.015  64.465  1.00 98.83           O  
ATOM   3079  CB  VAL A 210      13.336   6.849  65.479  1.00 98.83           C  
ATOM   3080  CG1 VAL A 210      13.298   7.137  63.963  1.00 98.83           C  
ATOM   3081  CG2 VAL A 210      12.128   5.965  65.847  1.00 98.83           C  
ATOM   3082  H   VAL A 210      14.104   7.031  67.874  1.00 98.83           H  
ATOM   3083  HA  VAL A 210      14.616   5.149  65.756  1.00 98.83           H  
ATOM   3084  HB  VAL A 210      13.210   7.811  65.976  1.00 98.83           H  
ATOM   3085 HG11 VAL A 210      12.325   7.525  63.660  1.00 98.83           H  
ATOM   3086 HG12 VAL A 210      14.034   7.888  63.677  1.00 98.83           H  
ATOM   3087 HG13 VAL A 210      13.493   6.240  63.376  1.00 98.83           H  
ATOM   3088 HG21 VAL A 210      11.187   6.479  65.648  1.00 98.83           H  
ATOM   3089 HG22 VAL A 210      12.125   5.037  65.275  1.00 98.83           H  
ATOM   3090 HG23 VAL A 210      12.131   5.691  66.900  1.00 98.83           H  
ATOM   3091  N   ASN A 211      16.422   7.907  65.666  1.00 98.71           N  
ATOM   3092  CA  ASN A 211      17.623   8.510  65.082  1.00 98.71           C  
ATOM   3093  C   ASN A 211      18.887   7.658  65.296  1.00 98.71           C  
ATOM   3094  O   ASN A 211      19.736   7.633  64.410  1.00 98.71           O  
ATOM   3095  CB  ASN A 211      17.808   9.929  65.662  1.00 98.71           C  
ATOM   3096  CG  ASN A 211      16.731  10.937  65.233  1.00 98.71           C  
ATOM   3097  ND2 ASN A 211      16.629  12.051  65.961  1.00 98.71           N  
ATOM   3098  OD1 ASN A 211      16.000  10.726  64.267  1.00 98.71           O  
ATOM   3099  H   ASN A 211      15.969   8.435  66.402  1.00 98.71           H  
ATOM   3100  HA  ASN A 211      17.435   8.583  64.009  1.00 98.71           H  
ATOM   3101  HB3 ASN A 211      18.770  10.326  65.344  1.00 98.71           H  
ATOM   3102  HB2 ASN A 211      17.850   9.885  66.751  1.00 98.71           H  
ATOM   3103 HD22 ASN A 211      15.928  12.740  65.734  1.00 98.71           H  
ATOM   3104 HD21 ASN A 211      17.238  12.206  66.751  1.00 98.71           H  
ATOM   3105  N   ASN A 212      18.981   6.951  66.432  1.00 98.68           N  
ATOM   3106  CA  ASN A 212      20.090   6.044  66.747  1.00 98.68           C  
ATOM   3107  C   ASN A 212      19.752   4.571  66.447  1.00 98.68           C  
ATOM   3108  O   ASN A 212      20.670   3.754  66.501  1.00 98.68           O  
ATOM   3109  CB  ASN A 212      20.498   6.256  68.221  1.00 98.68           C  
ATOM   3110  CG  ASN A 212      21.286   7.554  68.424  1.00 98.68           C  
ATOM   3111  ND2 ASN A 212      20.605   8.644  68.781  1.00 98.68           N  
ATOM   3112  OD1 ASN A 212      22.503   7.569  68.254  1.00 98.68           O  
ATOM   3113  H   ASN A 212      18.249   7.024  67.125  1.00 98.68           H  
ATOM   3114  HA  ASN A 212      20.944   6.324  66.126  1.00 98.68           H  
ATOM   3115  HB3 ASN A 212      21.158   5.449  68.542  1.00 98.68           H  
ATOM   3116  HB2 ASN A 212      19.630   6.220  68.882  1.00 98.68           H  
ATOM   3117 HD22 ASN A 212      21.089   9.518  68.926  1.00 98.68           H  
ATOM   3118 HD21 ASN A 212      19.601   8.601  68.911  1.00 98.68           H  
ATOM   3119  N   ALA A 213      18.483   4.249  66.126  1.00 98.88           N  
ATOM   3120  CA  ALA A 213      17.961   2.907  65.818  1.00 98.88           C  
ATOM   3121  C   ALA A 213      18.315   1.849  66.888  1.00 98.88           C  
ATOM   3122  O   ALA A 213      18.755   0.757  66.536  1.00 98.88           O  
ATOM   3123  CB  ALA A 213      18.400   2.491  64.399  1.00 98.88           C  
ATOM   3124  H   ALA A 213      17.794   4.988  66.101  1.00 98.88           H  
ATOM   3125  HA  ALA A 213      16.875   2.995  65.816  1.00 98.88           H  
ATOM   3126  HB1 ALA A 213      18.003   1.514  64.125  1.00 98.88           H  
ATOM   3127  HB2 ALA A 213      18.035   3.202  63.658  1.00 98.88           H  
ATOM   3128  HB3 ALA A 213      19.486   2.442  64.305  1.00 98.88           H  
ATOM   3129  N   MET A 214      18.171   2.236  68.171  1.00 98.85           N  
ATOM   3130  CA  MET A 214      18.766   1.605  69.358  1.00 98.85           C  
ATOM   3131  C   MET A 214      18.628   0.077  69.472  1.00 98.85           C  
ATOM   3132  O   MET A 214      19.641  -0.585  69.686  1.00 98.85           O  
ATOM   3133  CB  MET A 214      18.238   2.285  70.640  1.00 98.85           C  
ATOM   3134  CG  MET A 214      18.617   3.770  70.785  1.00 98.85           C  
ATOM   3135  SD  MET A 214      20.370   4.106  71.126  1.00 98.85           S  
ATOM   3136  CE  MET A 214      20.504   3.528  72.840  1.00 98.85           C  
ATOM   3137  H   MET A 214      17.746   3.137  68.339  1.00 98.85           H  
ATOM   3138  HA  MET A 214      19.837   1.807  69.294  1.00 98.85           H  
ATOM   3139  HB3 MET A 214      18.601   1.747  71.516  1.00 98.85           H  
ATOM   3140  HB2 MET A 214      17.155   2.183  70.676  1.00 98.85           H  
ATOM   3141  HG3 MET A 214      18.031   4.218  71.587  1.00 98.85           H  
ATOM   3142  HG2 MET A 214      18.344   4.313  69.881  1.00 98.85           H  
ATOM   3143  HE1 MET A 214      21.487   3.772  73.242  1.00 98.85           H  
ATOM   3144  HE2 MET A 214      19.750   4.003  73.467  1.00 98.85           H  
ATOM   3145  HE3 MET A 214      20.371   2.449  72.897  1.00 98.85           H  
ATOM   3146  N   ALA A 215      17.404  -0.459  69.324  1.00 98.97           N  
ATOM   3147  CA  ALA A 215      17.131  -1.893  69.443  1.00 98.97           C  
ATOM   3148  C   ALA A 215      17.745  -2.729  68.311  1.00 98.97           C  
ATOM   3149  O   ALA A 215      18.318  -3.777  68.600  1.00 98.97           O  
ATOM   3150  CB  ALA A 215      15.623  -2.145  69.584  1.00 98.97           C  
ATOM   3151  H   ALA A 215      16.610   0.143  69.141  1.00 98.97           H  
ATOM   3152  HA  ALA A 215      17.601  -2.231  70.366  1.00 98.97           H  
ATOM   3153  HB1 ALA A 215      15.407  -3.207  69.709  1.00 98.97           H  
ATOM   3154  HB2 ALA A 215      15.220  -1.632  70.455  1.00 98.97           H  
ATOM   3155  HB3 ALA A 215      15.069  -1.796  68.716  1.00 98.97           H  
ATOM   3156  N   ALA A 216      17.669  -2.238  67.063  1.00 98.97           N  
ATOM   3157  CA  ALA A 216      18.313  -2.854  65.902  1.00 98.97           C  
ATOM   3158  C   ALA A 216      19.849  -2.800  65.975  1.00 98.97           C  
ATOM   3159  O   ALA A 216      20.490  -3.800  65.661  1.00 98.97           O  
ATOM   3160  CB  ALA A 216      17.796  -2.204  64.610  1.00 98.97           C  
ATOM   3161  H   ALA A 216      17.178  -1.371  66.896  1.00 98.97           H  
ATOM   3162  HA  ALA A 216      18.025  -3.906  65.879  1.00 98.97           H  
ATOM   3163  HB1 ALA A 216      18.317  -2.593  63.734  1.00 98.97           H  
ATOM   3164  HB2 ALA A 216      16.736  -2.412  64.470  1.00 98.97           H  
ATOM   3165  HB3 ALA A 216      17.926  -1.121  64.621  1.00 98.97           H  
ATOM   3166  N   LYS A 217      20.395  -1.655  66.420  1.00 98.94           N  
ATOM   3167  CA  LYS A 217      21.823  -1.391  66.602  1.00 98.94           C  
ATOM   3168  C   LYS A 217      22.481  -2.297  67.659  1.00 98.94           C  
ATOM   3169  O   LYS A 217      23.507  -2.905  67.357  1.00 98.94           O  
ATOM   3170  CB  LYS A 217      22.015   0.119  66.883  1.00 98.94           C  
ATOM   3171  CG  LYS A 217      23.446   0.560  67.249  1.00 98.94           C  
ATOM   3172  CD  LYS A 217      23.581   2.081  67.433  1.00 98.94           C  
ATOM   3173  CE  LYS A 217      23.715   2.845  66.104  1.00 98.94           C  
ATOM   3174  NZ  LYS A 217      23.809   4.300  66.323  1.00 98.94           N1+
ATOM   3175  H   LYS A 217      19.780  -0.883  66.647  1.00 98.94           H  
ATOM   3176  HA  LYS A 217      22.304  -1.608  65.646  1.00 98.94           H  
ATOM   3177  HB3 LYS A 217      21.355   0.414  67.700  1.00 98.94           H  
ATOM   3178  HB2 LYS A 217      21.674   0.678  66.011  1.00 98.94           H  
ATOM   3179  HG3 LYS A 217      24.151   0.212  66.494  1.00 98.94           H  
ATOM   3180  HG2 LYS A 217      23.748   0.081  68.181  1.00 98.94           H  
ATOM   3181  HD3 LYS A 217      24.440   2.290  68.070  1.00 98.94           H  
ATOM   3182  HD2 LYS A 217      22.714   2.449  67.984  1.00 98.94           H  
ATOM   3183  HE3 LYS A 217      22.865   2.644  65.452  1.00 98.94           H  
ATOM   3184  HE2 LYS A 217      24.609   2.517  65.572  1.00 98.94           H  
ATOM   3185  HZ1 LYS A 217      24.627   4.498  66.888  1.00 98.94           H  
ATOM   3186  HZ2 LYS A 217      23.890   4.774  65.436  1.00 98.94           H  
ATOM   3187  HZ3 LYS A 217      22.979   4.620  66.803  1.00 98.94           H  
ATOM   3188  N   ILE A 218      21.879  -2.387  68.860  1.00 98.96           N  
ATOM   3189  CA  ILE A 218      22.375  -3.211  69.969  1.00 98.96           C  
ATOM   3190  C   ILE A 218      22.332  -4.719  69.646  1.00 98.96           C  
ATOM   3191  O   ILE A 218      23.317  -5.406  69.911  1.00 98.96           O  
ATOM   3192  CB  ILE A 218      21.614  -2.939  71.307  1.00 98.96           C  
ATOM   3193  CG1 ILE A 218      21.885  -1.507  71.822  1.00 98.96           C  
ATOM   3194  CG2 ILE A 218      21.927  -3.947  72.437  1.00 98.96           C  
ATOM   3195  CD1 ILE A 218      20.878  -1.001  72.866  1.00 98.96           C  
ATOM   3196  H   ILE A 218      21.040  -1.850  69.042  1.00 98.96           H  
ATOM   3197  HA  ILE A 218      23.422  -2.943  70.124  1.00 98.96           H  
ATOM   3198  HB  ILE A 218      20.547  -3.006  71.091  1.00 98.96           H  
ATOM   3199 HG13 ILE A 218      21.887  -0.800  70.993  1.00 98.96           H  
ATOM   3200 HG12 ILE A 218      22.886  -1.463  72.248  1.00 98.96           H  
ATOM   3201 HG21 ILE A 218      21.453  -3.651  73.368  1.00 98.96           H  
ATOM   3202 HG22 ILE A 218      21.568  -4.953  72.218  1.00 98.96           H  
ATOM   3203 HG23 ILE A 218      22.998  -4.006  72.630  1.00 98.96           H  
ATOM   3204 HD11 ILE A 218      20.927   0.085  72.950  1.00 98.96           H  
ATOM   3205 HD12 ILE A 218      19.856  -1.262  72.596  1.00 98.96           H  
ATOM   3206 HD13 ILE A 218      21.084  -1.411  73.855  1.00 98.96           H  
ATOM   3207  N   VAL A 219      21.224  -5.195  69.049  1.00 98.97           N  
ATOM   3208  CA  VAL A 219      21.058  -6.595  68.647  1.00 98.97           C  
ATOM   3209  C   VAL A 219      21.997  -7.005  67.493  1.00 98.97           C  
ATOM   3210  O   VAL A 219      22.509  -8.123  67.533  1.00 98.97           O  
ATOM   3211  CB  VAL A 219      19.586  -6.919  68.265  1.00 98.97           C  
ATOM   3212  CG1 VAL A 219      19.364  -8.300  67.621  1.00 98.97           C  
ATOM   3213  CG2 VAL A 219      18.661  -6.812  69.487  1.00 98.97           C  
ATOM   3214  H   VAL A 219      20.449  -4.576  68.854  1.00 98.97           H  
ATOM   3215  HA  VAL A 219      21.322  -7.211  69.509  1.00 98.97           H  
ATOM   3216  HB  VAL A 219      19.271  -6.166  67.542  1.00 98.97           H  
ATOM   3217 HG11 VAL A 219      18.303  -8.523  67.506  1.00 98.97           H  
ATOM   3218 HG12 VAL A 219      19.811  -8.378  66.630  1.00 98.97           H  
ATOM   3219 HG13 VAL A 219      19.794  -9.079  68.250  1.00 98.97           H  
ATOM   3220 HG21 VAL A 219      17.618  -6.982  69.219  1.00 98.97           H  
ATOM   3221 HG22 VAL A 219      18.929  -7.540  70.251  1.00 98.97           H  
ATOM   3222 HG23 VAL A 219      18.720  -5.829  69.944  1.00 98.97           H  
ATOM   3223  N   THR A 220      22.249  -6.098  66.527  1.00 98.96           N  
ATOM   3224  CA  THR A 220      23.222  -6.298  65.444  1.00 98.96           C  
ATOM   3225  C   THR A 220      24.658  -6.446  65.982  1.00 98.96           C  
ATOM   3226  O   THR A 220      25.376  -7.313  65.494  1.00 98.96           O  
ATOM   3227  CB  THR A 220      23.200  -5.147  64.394  1.00 98.96           C  
ATOM   3228  CG2 THR A 220      24.323  -5.153  63.336  1.00 98.96           C  
ATOM   3229  OG1 THR A 220      21.972  -5.195  63.694  1.00 98.96           O  
ATOM   3230  H   THR A 220      21.787  -5.198  66.552  1.00 98.96           H  
ATOM   3231  HA  THR A 220      22.961  -7.229  64.936  1.00 98.96           H  
ATOM   3232  HB  THR A 220      23.230  -4.188  64.913  1.00 98.96           H  
ATOM   3233 HG21 THR A 220      24.149  -4.391  62.576  1.00 98.96           H  
ATOM   3234 HG22 THR A 220      25.299  -4.939  63.771  1.00 98.96           H  
ATOM   3235 HG23 THR A 220      24.384  -6.117  62.830  1.00 98.96           H  
ATOM   3236  HG1 THR A 220      21.274  -4.919  64.297  1.00 98.96           H  
ATOM   3237  N   ARG A 221      25.028  -5.658  67.007  1.00 98.93           N  
ATOM   3238  CA  ARG A 221      26.322  -5.753  67.685  1.00 98.93           C  
ATOM   3239  C   ARG A 221      26.503  -7.076  68.445  1.00 98.93           C  
ATOM   3240  O   ARG A 221      27.581  -7.660  68.334  1.00 98.93           O  
ATOM   3241  CB  ARG A 221      26.534  -4.526  68.593  1.00 98.93           C  
ATOM   3242  CG  ARG A 221      26.826  -3.271  67.761  1.00 98.93           C  
ATOM   3243  CD  ARG A 221      26.845  -1.959  68.553  1.00 98.93           C  
ATOM   3244  NE  ARG A 221      27.284  -0.865  67.672  1.00 98.93           N  
ATOM   3245  CZ  ARG A 221      27.228   0.459  67.883  1.00 98.93           C  
ATOM   3246  NH1 ARG A 221      26.765   0.989  69.019  1.00 98.93           N  
ATOM   3247  NH2 ARG A 221      27.657   1.279  66.921  1.00 98.93           N1+
ATOM   3248  H   ARG A 221      24.384  -4.965  67.365  1.00 98.93           H  
ATOM   3249  HA  ARG A 221      27.099  -5.737  66.917  1.00 98.93           H  
ATOM   3250  HB3 ARG A 221      27.385  -4.696  69.253  1.00 98.93           H  
ATOM   3251  HB2 ARG A 221      25.671  -4.369  69.241  1.00 98.93           H  
ATOM   3252  HG3 ARG A 221      26.045  -3.187  67.006  1.00 98.93           H  
ATOM   3253  HG2 ARG A 221      27.753  -3.403  67.203  1.00 98.93           H  
ATOM   3254  HD3 ARG A 221      27.448  -2.032  69.459  1.00 98.93           H  
ATOM   3255  HD2 ARG A 221      25.825  -1.722  68.860  1.00 98.93           H  
ATOM   3256  HE  ARG A 221      27.707  -1.170  66.804  1.00 98.93           H  
ATOM   3257 HH12 ARG A 221      26.751   1.994  69.136  1.00 98.93           H  
ATOM   3258 HH11 ARG A 221      26.392   0.398  69.748  1.00 98.93           H  
ATOM   3259 HH22 ARG A 221      27.655   2.284  67.067  1.00 98.93           H  
ATOM   3260 HH21 ARG A 221      28.092   0.898  66.089  1.00 98.93           H  
ATOM   3261  N   VAL A 222      25.458  -7.563  69.142  1.00 98.94           N  
ATOM   3262  CA  VAL A 222      25.501  -8.858  69.834  1.00 98.94           C  
ATOM   3263  C   VAL A 222      25.513 -10.067  68.868  1.00 98.94           C  
ATOM   3264  O   VAL A 222      26.143 -11.077  69.183  1.00 98.94           O  
ATOM   3265  CB  VAL A 222      24.386  -9.015  70.912  1.00 98.94           C  
ATOM   3266  CG1 VAL A 222      24.372 -10.395  71.607  1.00 98.94           C  
ATOM   3267  CG2 VAL A 222      24.512  -7.934  72.001  1.00 98.94           C  
ATOM   3268  H   VAL A 222      24.596  -7.038  69.202  1.00 98.94           H  
ATOM   3269  HA  VAL A 222      26.453  -8.887  70.353  1.00 98.94           H  
ATOM   3270  HB  VAL A 222      23.418  -8.877  70.429  1.00 98.94           H  
ATOM   3271 HG11 VAL A 222      23.735 -10.398  72.491  1.00 98.94           H  
ATOM   3272 HG12 VAL A 222      24.006 -11.182  70.950  1.00 98.94           H  
ATOM   3273 HG13 VAL A 222      25.372 -10.674  71.942  1.00 98.94           H  
ATOM   3274 HG21 VAL A 222      23.718  -8.023  72.743  1.00 98.94           H  
ATOM   3275 HG22 VAL A 222      25.466  -8.012  72.522  1.00 98.94           H  
ATOM   3276 HG23 VAL A 222      24.448  -6.932  71.586  1.00 98.94           H  
ATOM   3277  N   THR A 223      24.905  -9.912  67.678  1.00 98.84           N  
ATOM   3278  CA  THR A 223      24.996 -10.862  66.562  1.00 98.84           C  
ATOM   3279  C   THR A 223      26.410 -10.917  65.940  1.00 98.84           C  
ATOM   3280  O   THR A 223      26.836 -11.992  65.517  1.00 98.84           O  
ATOM   3281  CB  THR A 223      23.973 -10.518  65.444  1.00 98.84           C  
ATOM   3282  CG2 THR A 223      23.976 -11.444  64.213  1.00 98.84           C  
ATOM   3283  OG1 THR A 223      22.673 -10.539  65.996  1.00 98.84           O  
ATOM   3284  H   THR A 223      24.411  -9.050  67.489  1.00 98.84           H  
ATOM   3285  HA  THR A 223      24.767 -11.855  66.948  1.00 98.84           H  
ATOM   3286  HB  THR A 223      24.144  -9.502  65.094  1.00 98.84           H  
ATOM   3287 HG21 THR A 223      23.148 -11.208  63.543  1.00 98.84           H  
ATOM   3288 HG22 THR A 223      24.890 -11.341  63.629  1.00 98.84           H  
ATOM   3289 HG23 THR A 223      23.880 -12.490  64.503  1.00 98.84           H  
ATOM   3290  HG1 THR A 223      22.612  -9.834  66.651  1.00 98.84           H  
ATOM   3291  N   ASP A 224      27.123  -9.776  65.948  1.00 98.76           N  
ATOM   3292  CA  ASP A 224      28.512  -9.618  65.491  1.00 98.76           C  
ATOM   3293  C   ASP A 224      29.567 -10.028  66.541  1.00 98.76           C  
ATOM   3294  O   ASP A 224      30.757  -9.835  66.290  1.00 98.76           O  
ATOM   3295  CB  ASP A 224      28.798  -8.196  64.930  1.00 98.76           C  
ATOM   3296  CG  ASP A 224      27.920  -7.752  63.747  1.00 98.76           C  
ATOM   3297  OD1 ASP A 224      27.371  -8.629  63.044  1.00 98.76           O1-
ATOM   3298  OD2 ASP A 224      27.908  -6.533  63.474  1.00 98.76           O  
ATOM   3299  H   ASP A 224      26.690  -8.935  66.304  1.00 98.76           H  
ATOM   3300  HA  ASP A 224      28.667 -10.322  64.670  1.00 98.76           H  
ATOM   3301  HB3 ASP A 224      29.833  -8.123  64.592  1.00 98.76           H  
ATOM   3302  HB2 ASP A 224      28.676  -7.465  65.731  1.00 98.76           H  
ATOM   3303  N   GLY A 225      29.139 -10.628  67.666  1.00 98.34           N  
ATOM   3304  CA  GLY A 225      30.027 -11.255  68.644  1.00 98.34           C  
ATOM   3305  C   GLY A 225      30.423 -10.323  69.798  1.00 98.34           C  
ATOM   3306  O   GLY A 225      31.236 -10.731  70.627  1.00 98.34           O  
ATOM   3307  H   GLY A 225      28.146 -10.744  67.812  1.00 98.34           H  
ATOM   3308  HA3 GLY A 225      30.928 -11.645  68.168  1.00 98.34           H  
ATOM   3309  HA2 GLY A 225      29.505 -12.114  69.067  1.00 98.34           H  
ATOM   3310  N   MET A 226      29.856  -9.106  69.886  1.00 98.55           N  
ATOM   3311  CA  MET A 226      30.009  -8.213  71.039  1.00 98.55           C  
ATOM   3312  C   MET A 226      29.189  -8.746  72.230  1.00 98.55           C  
ATOM   3313  O   MET A 226      28.099  -9.277  72.022  1.00 98.55           O  
ATOM   3314  CB  MET A 226      29.571  -6.791  70.620  1.00 98.55           C  
ATOM   3315  CG  MET A 226      30.091  -5.668  71.528  1.00 98.55           C  
ATOM   3316  SD  MET A 226      29.715  -3.982  70.962  1.00 98.55           S  
ATOM   3317  CE  MET A 226      30.745  -3.848  69.478  1.00 98.55           C  
ATOM   3318  H   MET A 226      29.193  -8.812  69.181  1.00 98.55           H  
ATOM   3319  HA  MET A 226      31.067  -8.188  71.310  1.00 98.55           H  
ATOM   3320  HB3 MET A 226      28.483  -6.733  70.592  1.00 98.55           H  
ATOM   3321  HB2 MET A 226      29.909  -6.599  69.601  1.00 98.55           H  
ATOM   3322  HG3 MET A 226      31.170  -5.759  71.644  1.00 98.55           H  
ATOM   3323  HG2 MET A 226      29.663  -5.779  72.524  1.00 98.55           H  
ATOM   3324  HE1 MET A 226      30.690  -2.835  69.079  1.00 98.55           H  
ATOM   3325  HE2 MET A 226      31.786  -4.071  69.713  1.00 98.55           H  
ATOM   3326  HE3 MET A 226      30.402  -4.534  68.703  1.00 98.55           H  
ATOM   3327  N   ASN A 227      29.702  -8.593  73.461  1.00 98.10           N  
ATOM   3328  CA  ASN A 227      28.941  -8.919  74.676  1.00 98.10           C  
ATOM   3329  C   ASN A 227      27.818  -7.887  74.908  1.00 98.10           C  
ATOM   3330  O   ASN A 227      27.962  -6.738  74.485  1.00 98.10           O  
ATOM   3331  CB  ASN A 227      29.894  -9.085  75.887  1.00 98.10           C  
ATOM   3332  CG  ASN A 227      30.701  -7.838  76.269  1.00 98.10           C  
ATOM   3333  ND2 ASN A 227      31.983  -7.799  75.900  1.00 98.10           N  
ATOM   3334  OD1 ASN A 227      30.176  -6.930  76.906  1.00 98.10           O  
ATOM   3335  H   ASN A 227      30.601  -8.153  73.588  1.00 98.10           H  
ATOM   3336  HA  ASN A 227      28.467  -9.890  74.517  1.00 98.10           H  
ATOM   3337  HB3 ASN A 227      30.583  -9.908  75.692  1.00 98.10           H  
ATOM   3338  HB2 ASN A 227      29.317  -9.388  76.762  1.00 98.10           H  
ATOM   3339 HD22 ASN A 227      32.552  -7.002  76.146  1.00 98.10           H  
ATOM   3340 HD21 ASN A 227      32.399  -8.569  75.397  1.00 98.10           H  
ATOM   3341  N   ILE A 228      26.721  -8.315  75.561  1.00 98.63           N  
ATOM   3342  CA  ILE A 228      25.532  -7.484  75.791  1.00 98.63           C  
ATOM   3343  C   ILE A 228      25.812  -6.189  76.585  1.00 98.63           C  
ATOM   3344  O   ILE A 228      25.215  -5.165  76.264  1.00 98.63           O  
ATOM   3345  CB  ILE A 228      24.369  -8.278  76.459  1.00 98.63           C  
ATOM   3346  CG1 ILE A 228      23.030  -7.501  76.421  1.00 98.63           C  
ATOM   3347  CG2 ILE A 228      24.683  -8.762  77.891  1.00 98.63           C  
ATOM   3348  CD1 ILE A 228      21.798  -8.336  76.796  1.00 98.63           C  
ATOM   3349  H   ILE A 228      26.661  -9.274  75.873  1.00 98.63           H  
ATOM   3350  HA  ILE A 228      25.188  -7.174  74.803  1.00 98.63           H  
ATOM   3351  HB  ILE A 228      24.225  -9.169  75.847  1.00 98.63           H  
ATOM   3352 HG13 ILE A 228      22.878  -7.095  75.420  1.00 98.63           H  
ATOM   3353 HG12 ILE A 228      23.079  -6.641  77.088  1.00 98.63           H  
ATOM   3354 HG21 ILE A 228      23.896  -9.417  78.262  1.00 98.63           H  
ATOM   3355 HG22 ILE A 228      25.612  -9.331  77.925  1.00 98.63           H  
ATOM   3356 HG23 ILE A 228      24.769  -7.935  78.595  1.00 98.63           H  
ATOM   3357 HD11 ILE A 228      20.905  -7.959  76.297  1.00 98.63           H  
ATOM   3358 HD12 ILE A 228      21.921  -9.379  76.510  1.00 98.63           H  
ATOM   3359 HD13 ILE A 228      21.611  -8.307  77.870  1.00 98.63           H  
ATOM   3360  N   GLN A 229      26.763  -6.225  77.535  1.00 98.43           N  
ATOM   3361  CA  GLN A 229      27.229  -5.048  78.267  1.00 98.43           C  
ATOM   3362  C   GLN A 229      27.839  -3.969  77.353  1.00 98.43           C  
ATOM   3363  O   GLN A 229      27.360  -2.837  77.373  1.00 98.43           O  
ATOM   3364  CB  GLN A 229      28.139  -5.480  79.439  1.00 98.43           C  
ATOM   3365  CG  GLN A 229      28.903  -4.324  80.120  1.00 98.43           C  
ATOM   3366  CD  GLN A 229      29.574  -4.701  81.441  1.00 98.43           C  
ATOM   3367  NE2 GLN A 229      30.167  -3.706  82.100  1.00 98.43           N  
ATOM   3368  OE1 GLN A 229      29.568  -5.856  81.862  1.00 98.43           O  
ATOM   3369  H   GLN A 229      27.238  -7.094  77.733  1.00 98.43           H  
ATOM   3370  HA  GLN A 229      26.342  -4.598  78.715  1.00 98.43           H  
ATOM   3371  HB3 GLN A 229      28.859  -6.226  79.100  1.00 98.43           H  
ATOM   3372  HB2 GLN A 229      27.512  -5.984  80.176  1.00 98.43           H  
ATOM   3373  HG3 GLN A 229      28.218  -3.500  80.317  1.00 98.43           H  
ATOM   3374  HG2 GLN A 229      29.674  -3.937  79.452  1.00 98.43           H  
ATOM   3375 HE22 GLN A 229      30.632  -3.879  82.979  1.00 98.43           H  
ATOM   3376 HE21 GLN A 229      30.157  -2.768  81.713  1.00 98.43           H  
ATOM   3377  N   HIS A 230      28.847  -4.347  76.548  1.00 98.62           N  
ATOM   3378  CA  HIS A 230      29.547  -3.446  75.632  1.00 98.62           C  
ATOM   3379  C   HIS A 230      28.684  -2.963  74.448  1.00 98.62           C  
ATOM   3380  O   HIS A 230      28.888  -1.840  73.987  1.00 98.62           O  
ATOM   3381  CB  HIS A 230      30.871  -4.089  75.172  1.00 98.62           C  
ATOM   3382  CG  HIS A 230      31.804  -3.150  74.443  1.00 98.62           C  
ATOM   3383  CD2 HIS A 230      32.448  -3.249  73.228  1.00 98.62           C  
ATOM   3384  ND1 HIS A 230      32.151  -1.905  74.943  1.00 98.62           N  
ATOM   3385  CE1 HIS A 230      32.944  -1.323  74.041  1.00 98.62           C  
ATOM   3386  NE2 HIS A 230      33.167  -2.080  72.972  1.00 98.62           N  
ATOM   3387  H   HIS A 230      29.184  -5.301  76.585  1.00 98.62           H  
ATOM   3388  HA  HIS A 230      29.808  -2.570  76.222  1.00 98.62           H  
ATOM   3389  HB3 HIS A 230      30.671  -4.954  74.538  1.00 98.62           H  
ATOM   3390  HB2 HIS A 230      31.412  -4.468  76.040  1.00 98.62           H  
ATOM   3391  HD2 HIS A 230      32.444  -4.059  72.516  1.00 98.62           H  
ATOM   3392  HD1 HIS A 230      31.852  -1.508  75.824  1.00 98.62           H  
ATOM   3393  HE1 HIS A 230      33.361  -0.335  74.167  1.00 98.62           H  
ATOM   3394  N   ALA A 231      27.720  -3.792  74.004  1.00 98.82           N  
ATOM   3395  CA  ALA A 231      26.738  -3.451  72.973  1.00 98.82           C  
ATOM   3396  C   ALA A 231      25.780  -2.332  73.408  1.00 98.82           C  
ATOM   3397  O   ALA A 231      25.512  -1.441  72.602  1.00 98.82           O  
ATOM   3398  CB  ALA A 231      25.975  -4.712  72.549  1.00 98.82           C  
ATOM   3399  H   ALA A 231      27.631  -4.710  74.420  1.00 98.82           H  
ATOM   3400  HA  ALA A 231      27.279  -3.083  72.101  1.00 98.82           H  
ATOM   3401  HB1 ALA A 231      25.264  -4.492  71.752  1.00 98.82           H  
ATOM   3402  HB2 ALA A 231      26.657  -5.476  72.173  1.00 98.82           H  
ATOM   3403  HB3 ALA A 231      25.418  -5.144  73.382  1.00 98.82           H  
ATOM   3404  N   PHE A 232      25.341  -2.365  74.680  1.00 98.68           N  
ATOM   3405  CA  PHE A 232      24.628  -1.267  75.331  1.00 98.68           C  
ATOM   3406  C   PHE A 232      25.512  -0.026  75.516  1.00 98.68           C  
ATOM   3407  O   PHE A 232      25.119   1.035  75.043  1.00 98.68           O  
ATOM   3408  CB  PHE A 232      24.028  -1.697  76.682  1.00 98.68           C  
ATOM   3409  CG  PHE A 232      22.680  -2.396  76.655  1.00 98.68           C  
ATOM   3410  CD1 PHE A 232      21.590  -1.852  77.366  1.00 98.68           C  
ATOM   3411  CD2 PHE A 232      22.515  -3.633  76.002  1.00 98.68           C  
ATOM   3412  CE1 PHE A 232      20.399  -2.554  77.460  1.00 98.68           C  
ATOM   3413  CE2 PHE A 232      21.329  -4.337  76.140  1.00 98.68           C  
ATOM   3414  CZ  PHE A 232      20.276  -3.800  76.865  1.00 98.68           C  
ATOM   3415  H   PHE A 232      25.602  -3.140  75.276  1.00 98.68           H  
ATOM   3416  HA  PHE A 232      23.800  -0.972  74.682  1.00 98.68           H  
ATOM   3417  HB3 PHE A 232      23.912  -0.820  77.320  1.00 98.68           H  
ATOM   3418  HB2 PHE A 232      24.728  -2.346  77.206  1.00 98.68           H  
ATOM   3419  HD1 PHE A 232      21.678  -0.903  77.865  1.00 98.68           H  
ATOM   3420  HD2 PHE A 232      23.308  -4.055  75.410  1.00 98.68           H  
ATOM   3421  HE1 PHE A 232      19.574  -2.141  78.015  1.00 98.68           H  
ATOM   3422  HE2 PHE A 232      21.227  -5.304  75.675  1.00 98.68           H  
ATOM   3423  HZ  PHE A 232      19.354  -4.350  76.958  1.00 98.68           H  
ATOM   3424  N   GLU A 233      26.682  -0.175  76.168  1.00 98.27           N  
ATOM   3425  CA  GLU A 233      27.626   0.913  76.469  1.00 98.27           C  
ATOM   3426  C   GLU A 233      27.966   1.797  75.262  1.00 98.27           C  
ATOM   3427  O   GLU A 233      27.805   3.010  75.361  1.00 98.27           O  
ATOM   3428  CB  GLU A 233      28.919   0.359  77.099  1.00 98.27           C  
ATOM   3429  CG  GLU A 233      28.764  -0.100  78.566  1.00 98.27           C  
ATOM   3430  CD  GLU A 233      29.990  -0.819  79.161  1.00 98.27           C  
ATOM   3431  OE1 GLU A 233      29.957  -1.042  80.391  1.00 98.27           O1-
ATOM   3432  OE2 GLU A 233      30.938  -1.144  78.408  1.00 98.27           O  
ATOM   3433  H   GLU A 233      26.936  -1.087  76.528  1.00 98.27           H  
ATOM   3434  HA  GLU A 233      27.143   1.559  77.203  1.00 98.27           H  
ATOM   3435  HB3 GLU A 233      29.712   1.108  77.051  1.00 98.27           H  
ATOM   3436  HB2 GLU A 233      29.261  -0.468  76.481  1.00 98.27           H  
ATOM   3437  HG3 GLU A 233      27.901  -0.756  78.671  1.00 98.27           H  
ATOM   3438  HG2 GLU A 233      28.545   0.772  79.184  1.00 98.27           H  
ATOM   3439  N   LYS A 234      28.361   1.170  74.140  1.00 98.61           N  
ATOM   3440  CA  LYS A 234      28.693   1.849  72.888  1.00 98.61           C  
ATOM   3441  C   LYS A 234      27.489   2.577  72.252  1.00 98.61           C  
ATOM   3442  O   LYS A 234      27.668   3.681  71.742  1.00 98.61           O  
ATOM   3443  CB  LYS A 234      29.341   0.834  71.921  1.00 98.61           C  
ATOM   3444  CG  LYS A 234      29.980   1.479  70.677  1.00 98.61           C  
ATOM   3445  CD  LYS A 234      30.641   0.457  69.742  1.00 98.61           C  
ATOM   3446  CE  LYS A 234      31.349   1.144  68.563  1.00 98.61           C  
ATOM   3447  NZ  LYS A 234      32.010   0.173  67.674  1.00 98.61           N1+
ATOM   3448  H   LYS A 234      28.453   0.162  74.140  1.00 98.61           H  
ATOM   3449  HA  LYS A 234      29.441   2.608  73.127  1.00 98.61           H  
ATOM   3450  HB3 LYS A 234      28.609   0.081  71.622  1.00 98.61           H  
ATOM   3451  HB2 LYS A 234      30.125   0.294  72.454  1.00 98.61           H  
ATOM   3452  HG3 LYS A 234      30.725   2.207  71.000  1.00 98.61           H  
ATOM   3453  HG2 LYS A 234      29.236   2.042  70.113  1.00 98.61           H  
ATOM   3454  HD3 LYS A 234      29.881  -0.232  69.369  1.00 98.61           H  
ATOM   3455  HD2 LYS A 234      31.352  -0.146  70.309  1.00 98.61           H  
ATOM   3456  HE3 LYS A 234      32.103   1.840  68.933  1.00 98.61           H  
ATOM   3457  HE2 LYS A 234      30.637   1.724  67.975  1.00 98.61           H  
ATOM   3458  HZ1 LYS A 234      31.309  -0.422  67.251  1.00 98.61           H  
ATOM   3459  HZ2 LYS A 234      32.498   0.670  66.941  1.00 98.61           H  
ATOM   3460  HZ3 LYS A 234      32.666  -0.387  68.199  1.00 98.61           H  
ATOM   3461  N   SER A 235      26.289   1.970  72.318  1.00 98.63           N  
ATOM   3462  CA  SER A 235      25.042   2.550  71.801  1.00 98.63           C  
ATOM   3463  C   SER A 235      24.569   3.762  72.619  1.00 98.63           C  
ATOM   3464  O   SER A 235      24.122   4.745  72.031  1.00 98.63           O  
ATOM   3465  CB  SER A 235      23.934   1.480  71.760  1.00 98.63           C  
ATOM   3466  OG  SER A 235      24.251   0.467  70.830  1.00 98.63           O  
ATOM   3467  H   SER A 235      26.208   1.075  72.780  1.00 98.63           H  
ATOM   3468  HA  SER A 235      25.221   2.899  70.782  1.00 98.63           H  
ATOM   3469  HB3 SER A 235      22.983   1.921  71.458  1.00 98.63           H  
ATOM   3470  HB2 SER A 235      23.776   1.029  72.740  1.00 98.63           H  
ATOM   3471  HG  SER A 235      24.699  -0.241  71.306  1.00 98.63           H  
ATOM   3472  N   PHE A 236      24.698   3.671  73.953  1.00 98.19           N  
ATOM   3473  CA  PHE A 236      24.371   4.723  74.911  1.00 98.19           C  
ATOM   3474  C   PHE A 236      25.377   5.890  74.946  1.00 98.19           C  
ATOM   3475  O   PHE A 236      24.971   6.995  75.303  1.00 98.19           O  
ATOM   3476  CB  PHE A 236      24.121   4.107  76.306  1.00 98.19           C  
ATOM   3477  CG  PHE A 236      22.690   3.639  76.526  1.00 98.19           C  
ATOM   3478  CD1 PHE A 236      21.739   4.539  77.048  1.00 98.19           C  
ATOM   3479  CD2 PHE A 236      22.244   2.385  76.053  1.00 98.19           C  
ATOM   3480  CE1 PHE A 236      20.408   4.164  77.145  1.00 98.19           C  
ATOM   3481  CE2 PHE A 236      20.909   2.027  76.163  1.00 98.19           C  
ATOM   3482  CZ  PHE A 236      19.993   2.914  76.709  1.00 98.19           C  
ATOM   3483  H   PHE A 236      25.062   2.813  74.351  1.00 98.19           H  
ATOM   3484  HA  PHE A 236      23.429   5.169  74.588  1.00 98.19           H  
ATOM   3485  HB3 PHE A 236      24.352   4.831  77.090  1.00 98.19           H  
ATOM   3486  HB2 PHE A 236      24.800   3.271  76.477  1.00 98.19           H  
ATOM   3487  HD1 PHE A 236      22.040   5.526  77.370  1.00 98.19           H  
ATOM   3488  HD2 PHE A 236      22.924   1.691  75.595  1.00 98.19           H  
ATOM   3489  HE1 PHE A 236      19.692   4.857  77.552  1.00 98.19           H  
ATOM   3490  HE2 PHE A 236      20.581   1.062  75.805  1.00 98.19           H  
ATOM   3491  HZ  PHE A 236      18.952   2.638  76.785  1.00 98.19           H  
ATOM   3492  N   ASN A 237      26.641   5.657  74.540  1.00 97.84           N  
ATOM   3493  CA  ASN A 237      27.640   6.716  74.334  1.00 97.84           C  
ATOM   3494  C   ASN A 237      27.332   7.536  73.072  1.00 97.84           C  
ATOM   3495  O   ASN A 237      27.403   8.760  73.139  1.00 97.84           O  
ATOM   3496  CB  ASN A 237      29.075   6.136  74.261  1.00 97.84           C  
ATOM   3497  CG  ASN A 237      29.627   5.531  75.561  1.00 97.84           C  
ATOM   3498  ND2 ASN A 237      29.238   6.053  76.727  1.00 97.84           N  
ATOM   3499  OD1 ASN A 237      30.423   4.596  75.510  1.00 97.84           O  
ATOM   3500  H   ASN A 237      26.923   4.718  74.294  1.00 97.84           H  
ATOM   3501  HA  ASN A 237      27.576   7.388  75.191  1.00 97.84           H  
ATOM   3502  HB3 ASN A 237      29.771   6.928  73.979  1.00 97.84           H  
ATOM   3503  HB2 ASN A 237      29.136   5.387  73.470  1.00 97.84           H  
ATOM   3504 HD22 ASN A 237      29.596   5.669  77.589  1.00 97.84           H  
ATOM   3505 HD21 ASN A 237      28.585   6.821  76.756  1.00 97.84           H  
ATOM   3506  N   GLU A 238      26.953   6.865  71.970  1.00 97.84           N  
ATOM   3507  CA  GLU A 238      26.525   7.497  70.716  1.00 97.84           C  
ATOM   3508  C   GLU A 238      25.205   8.276  70.846  1.00 97.84           C  
ATOM   3509  O   GLU A 238      25.060   9.323  70.215  1.00 97.84           O  
ATOM   3510  CB  GLU A 238      26.422   6.428  69.615  1.00 97.84           C  
ATOM   3511  CG  GLU A 238      27.797   5.862  69.197  1.00 97.84           C  
ATOM   3512  CD  GLU A 238      27.748   4.658  68.245  1.00 97.84           C  
ATOM   3513  OE1 GLU A 238      28.845   4.153  67.923  1.00 97.84           O1-
ATOM   3514  OE2 GLU A 238      26.638   4.231  67.853  1.00 97.84           O  
ATOM   3515  H   GLU A 238      26.935   5.854  71.984  1.00 97.84           H  
ATOM   3516  HA  GLU A 238      27.293   8.216  70.423  1.00 97.84           H  
ATOM   3517  HB3 GLU A 238      25.918   6.841  68.739  1.00 97.84           H  
ATOM   3518  HB2 GLU A 238      25.785   5.619  69.977  1.00 97.84           H  
ATOM   3519  HG3 GLU A 238      28.368   5.570  70.078  1.00 97.84           H  
ATOM   3520  HG2 GLU A 238      28.375   6.654  68.718  1.00 97.84           H  
ATOM   3521  N   LEU A 239      24.291   7.778  71.696  1.00 97.45           N  
ATOM   3522  CA  LEU A 239      23.061   8.457  72.098  1.00 97.45           C  
ATOM   3523  C   LEU A 239      23.358   9.748  72.887  1.00 97.45           C  
ATOM   3524  O   LEU A 239      22.745  10.772  72.600  1.00 97.45           O  
ATOM   3525  CB  LEU A 239      22.203   7.466  72.913  1.00 97.45           C  
ATOM   3526  CG  LEU A 239      20.783   7.947  73.281  1.00 97.45           C  
ATOM   3527  CD1 LEU A 239      19.868   8.074  72.048  1.00 97.45           C  
ATOM   3528  CD2 LEU A 239      20.163   7.020  74.340  1.00 97.45           C  
ATOM   3529  H   LEU A 239      24.473   6.890  72.145  1.00 97.45           H  
ATOM   3530  HA  LEU A 239      22.520   8.726  71.188  1.00 97.45           H  
ATOM   3531  HB3 LEU A 239      22.744   7.237  73.830  1.00 97.45           H  
ATOM   3532  HB2 LEU A 239      22.120   6.521  72.374  1.00 97.45           H  
ATOM   3533  HG  LEU A 239      20.860   8.929  73.745  1.00 97.45           H  
ATOM   3534 HD11 LEU A 239      18.821   7.882  72.289  1.00 97.45           H  
ATOM   3535 HD12 LEU A 239      19.919   9.076  71.626  1.00 97.45           H  
ATOM   3536 HD13 LEU A 239      20.153   7.371  71.266  1.00 97.45           H  
ATOM   3537 HD21 LEU A 239      19.682   7.596  75.131  1.00 97.45           H  
ATOM   3538 HD22 LEU A 239      19.417   6.368  73.892  1.00 97.45           H  
ATOM   3539 HD23 LEU A 239      20.900   6.372  74.814  1.00 97.45           H  
ATOM   3540  N   LYS A 240      24.318   9.680  73.827  1.00 96.10           N  
ATOM   3541  CA  LYS A 240      24.773  10.798  74.659  1.00 96.10           C  
ATOM   3542  C   LYS A 240      25.505  11.905  73.870  1.00 96.10           C  
ATOM   3543  O   LYS A 240      25.370  13.072  74.238  1.00 96.10           O  
ATOM   3544  CB  LYS A 240      25.612  10.233  75.828  1.00 96.10           C  
ATOM   3545  CG  LYS A 240      26.156  11.280  76.816  1.00 96.10           C  
ATOM   3546  CD  LYS A 240      26.886  10.641  78.007  1.00 96.10           C  
ATOM   3547  CE  LYS A 240      27.438  11.694  78.981  1.00 96.10           C  
ATOM   3548  NZ  LYS A 240      28.141  11.073  80.118  1.00 96.10           N1+
ATOM   3549  H   LYS A 240      24.775   8.795  73.997  1.00 96.10           H  
ATOM   3550  HA  LYS A 240      23.879  11.255  75.089  1.00 96.10           H  
ATOM   3551  HB3 LYS A 240      26.448   9.655  75.434  1.00 96.10           H  
ATOM   3552  HB2 LYS A 240      24.993   9.526  76.383  1.00 96.10           H  
ATOM   3553  HG3 LYS A 240      25.334  11.898  77.179  1.00 96.10           H  
ATOM   3554  HG2 LYS A 240      26.847  11.952  76.307  1.00 96.10           H  
ATOM   3555  HD3 LYS A 240      27.698  10.016  77.633  1.00 96.10           H  
ATOM   3556  HD2 LYS A 240      26.199   9.973  78.530  1.00 96.10           H  
ATOM   3557  HE3 LYS A 240      26.627  12.312  79.368  1.00 96.10           H  
ATOM   3558  HE2 LYS A 240      28.131  12.359  78.465  1.00 96.10           H  
ATOM   3559  HZ1 LYS A 240      28.916  10.523  79.777  1.00 96.10           H  
ATOM   3560  HZ2 LYS A 240      28.487  11.795  80.735  1.00 96.10           H  
ATOM   3561  HZ3 LYS A 240      27.503  10.478  80.626  1.00 96.10           H  
ATOM   3562  N   GLU A 241      26.224  11.540  72.792  1.00 94.66           N  
ATOM   3563  CA  GLU A 241      26.862  12.472  71.851  1.00 94.66           C  
ATOM   3564  C   GLU A 241      25.855  13.330  71.061  1.00 94.66           C  
ATOM   3565  O   GLU A 241      26.162  14.483  70.759  1.00 94.66           O  
ATOM   3566  CB  GLU A 241      27.789  11.696  70.894  1.00 94.66           C  
ATOM   3567  CG  GLU A 241      29.088  11.199  71.567  1.00 94.66           C  
ATOM   3568  CD  GLU A 241      29.941  10.225  70.734  1.00 94.66           C  
ATOM   3569  OE1 GLU A 241      30.957   9.761  71.299  1.00 94.66           O1-
ATOM   3570  OE2 GLU A 241      29.592   9.947  69.565  1.00 94.66           O  
ATOM   3571  H   GLU A 241      26.317  10.558  72.570  1.00 94.66           H  
ATOM   3572  HA  GLU A 241      27.475  13.164  72.432  1.00 94.66           H  
ATOM   3573  HB3 GLU A 241      28.047  12.315  70.033  1.00 94.66           H  
ATOM   3574  HB2 GLU A 241      27.238  10.844  70.492  1.00 94.66           H  
ATOM   3575  HG3 GLU A 241      28.859  10.723  72.519  1.00 94.66           H  
ATOM   3576  HG2 GLU A 241      29.708  12.063  71.812  1.00 94.66           H  
ATOM   3577  N   GLN A 242      24.666  12.770  70.787  1.00 94.03           N  
ATOM   3578  CA  GLN A 242      23.522  13.470  70.198  1.00 94.03           C  
ATOM   3579  C   GLN A 242      22.697  14.272  71.227  1.00 94.03           C  
ATOM   3580  O   GLN A 242      21.762  14.960  70.819  1.00 94.03           O  
ATOM   3581  CB  GLN A 242      22.625  12.432  69.479  1.00 94.03           C  
ATOM   3582  CG  GLN A 242      23.268  11.751  68.252  1.00 94.03           C  
ATOM   3583  CD  GLN A 242      23.639  12.704  67.110  1.00 94.03           C  
ATOM   3584  NE2 GLN A 242      22.753  13.644  66.772  1.00 94.03           N  
ATOM   3585  OE1 GLN A 242      24.710  12.579  66.523  1.00 94.03           O  
ATOM   3586  H   GLN A 242      24.502  11.811  71.061  1.00 94.03           H  
ATOM   3587  HA  GLN A 242      23.888  14.194  69.468  1.00 94.03           H  
ATOM   3588  HB3 GLN A 242      21.687  12.895  69.170  1.00 94.03           H  
ATOM   3589  HB2 GLN A 242      22.333  11.655  70.185  1.00 94.03           H  
ATOM   3590  HG3 GLN A 242      22.580  11.003  67.861  1.00 94.03           H  
ATOM   3591  HG2 GLN A 242      24.162  11.206  68.554  1.00 94.03           H  
ATOM   3592 HE22 GLN A 242      22.946  14.269  66.002  1.00 94.03           H  
ATOM   3593 HE21 GLN A 242      21.874  13.722  67.262  1.00 94.03           H  
ATOM   3594  N   ASN A 243      23.027  14.146  72.528  1.00 94.85           N  
ATOM   3595  CA  ASN A 243      22.275  14.644  73.694  1.00 94.85           C  
ATOM   3596  C   ASN A 243      20.886  13.980  73.812  1.00 94.85           C  
ATOM   3597  O   ASN A 243      19.949  14.596  74.322  1.00 94.85           O  
ATOM   3598  CB  ASN A 243      22.198  16.194  73.723  1.00 94.85           C  
ATOM   3599  CG  ASN A 243      23.572  16.867  73.753  1.00 94.85           C  
ATOM   3600  ND2 ASN A 243      23.856  17.718  72.765  1.00 94.85           N  
ATOM   3601  OD1 ASN A 243      24.363  16.632  74.664  1.00 94.85           O  
ATOM   3602  H   ASN A 243      23.839  13.589  72.759  1.00 94.85           H  
ATOM   3603  HA  ASN A 243      22.831  14.315  74.573  1.00 94.85           H  
ATOM   3604  HB3 ASN A 243      21.673  16.522  74.622  1.00 94.85           H  
ATOM   3605  HB2 ASN A 243      21.614  16.571  72.883  1.00 94.85           H  
ATOM   3606 HD22 ASN A 243      24.751  18.184  72.743  1.00 94.85           H  
ATOM   3607 HD21 ASN A 243      23.188  17.887  72.028  1.00 94.85           H  
ATOM   3608  N   GLY A 244      20.786  12.733  73.324  1.00 94.37           N  
ATOM   3609  CA  GLY A 244      19.553  11.967  73.243  1.00 94.37           C  
ATOM   3610  C   GLY A 244      19.247  11.281  74.576  1.00 94.37           C  
ATOM   3611  O   GLY A 244      20.144  11.033  75.384  1.00 94.37           O  
ATOM   3612  H   GLY A 244      21.614  12.284  72.954  1.00 94.37           H  
ATOM   3613  HA3 GLY A 244      19.653  11.218  72.459  1.00 94.37           H  
ATOM   3614  HA2 GLY A 244      18.745  12.636  72.955  1.00 94.37           H  
ATOM   3615  N   PHE A 245      17.969  10.956  74.809  1.00 93.67           N  
ATOM   3616  CA  PHE A 245      17.470  10.338  76.041  1.00 93.67           C  
ATOM   3617  C   PHE A 245      16.855   8.967  75.738  1.00 93.67           C  
ATOM   3618  O   PHE A 245      15.943   8.883  74.909  1.00 93.67           O  
ATOM   3619  CB  PHE A 245      16.400  11.267  76.652  1.00 93.67           C  
ATOM   3620  CG  PHE A 245      15.765  10.766  77.939  1.00 93.67           C  
ATOM   3621  CD1 PHE A 245      16.517  10.740  79.129  1.00 93.67           C  
ATOM   3622  CD2 PHE A 245      14.433  10.297  77.948  1.00 93.67           C  
ATOM   3623  CE1 PHE A 245      15.950  10.218  80.304  1.00 93.67           C  
ATOM   3624  CE2 PHE A 245      13.853   9.823  79.138  1.00 93.67           C  
ATOM   3625  CZ  PHE A 245      14.615   9.782  80.317  1.00 93.67           C  
ATOM   3626  H   PHE A 245      17.284  11.152  74.088  1.00 93.67           H  
ATOM   3627  HA  PHE A 245      18.277  10.213  76.763  1.00 93.67           H  
ATOM   3628  HB3 PHE A 245      15.611  11.434  75.921  1.00 93.67           H  
ATOM   3629  HB2 PHE A 245      16.837  12.246  76.852  1.00 93.67           H  
ATOM   3630  HD1 PHE A 245      17.535  11.104  79.142  1.00 93.67           H  
ATOM   3631  HD2 PHE A 245      13.848  10.290  77.045  1.00 93.67           H  
ATOM   3632  HE1 PHE A 245      16.532  10.145  81.207  1.00 93.67           H  
ATOM   3633  HE2 PHE A 245      12.832   9.471  79.154  1.00 93.67           H  
ATOM   3634  HZ  PHE A 245      14.184   9.399  81.229  1.00 93.67           H  
ATOM   3635  N   ALA A 246      17.298   7.918  76.447  1.00 96.29           N  
ATOM   3636  CA  ALA A 246      16.704   6.585  76.408  1.00 96.29           C  
ATOM   3637  C   ALA A 246      16.975   5.778  77.677  1.00 96.29           C  
ATOM   3638  O   ALA A 246      17.866   6.098  78.465  1.00 96.29           O  
ATOM   3639  CB  ALA A 246      17.100   5.803  75.150  1.00 96.29           C  
ATOM   3640  H   ALA A 246      17.984   8.073  77.184  1.00 96.29           H  
ATOM   3641  HA  ALA A 246      15.632   6.729  76.375  1.00 96.29           H  
ATOM   3642  HB1 ALA A 246      16.395   4.990  74.993  1.00 96.29           H  
ATOM   3643  HB2 ALA A 246      17.086   6.427  74.257  1.00 96.29           H  
ATOM   3644  HB3 ALA A 246      18.084   5.350  75.260  1.00 96.29           H  
ATOM   3645  N   GLY A 247      16.221   4.691  77.824  1.00 97.16           N  
ATOM   3646  CA  GLY A 247      16.451   3.578  78.728  1.00 97.16           C  
ATOM   3647  C   GLY A 247      16.118   2.300  77.968  1.00 97.16           C  
ATOM   3648  O   GLY A 247      15.178   2.299  77.170  1.00 97.16           O  
ATOM   3649  H   GLY A 247      15.460   4.544  77.162  1.00 97.16           H  
ATOM   3650  HA3 GLY A 247      15.813   3.659  79.608  1.00 97.16           H  
ATOM   3651  HA2 GLY A 247      17.487   3.549  79.055  1.00 97.16           H  
ATOM   3652  N   ALA A 248      16.896   1.236  78.177  1.00 98.40           N  
ATOM   3653  CA  ALA A 248      16.741  -0.056  77.516  1.00 98.40           C  
ATOM   3654  C   ALA A 248      16.888  -1.207  78.510  1.00 98.40           C  
ATOM   3655  O   ALA A 248      17.670  -1.106  79.454  1.00 98.40           O  
ATOM   3656  CB  ALA A 248      17.799  -0.187  76.409  1.00 98.40           C  
ATOM   3657  H   ALA A 248      17.655   1.304  78.845  1.00 98.40           H  
ATOM   3658  HA  ALA A 248      15.750  -0.123  77.070  1.00 98.40           H  
ATOM   3659  HB1 ALA A 248      17.681  -1.119  75.854  1.00 98.40           H  
ATOM   3660  HB2 ALA A 248      17.728   0.629  75.695  1.00 98.40           H  
ATOM   3661  HB3 ALA A 248      18.807  -0.169  76.821  1.00 98.40           H  
ATOM   3662  N   ILE A 249      16.180  -2.304  78.209  1.00 98.84           N  
ATOM   3663  CA  ILE A 249      16.323  -3.617  78.838  1.00 98.84           C  
ATOM   3664  C   ILE A 249      16.642  -4.644  77.737  1.00 98.84           C  
ATOM   3665  O   ILE A 249      16.295  -4.417  76.574  1.00 98.84           O  
ATOM   3666  CB  ILE A 249      15.009  -4.055  79.554  1.00 98.84           C  
ATOM   3667  CG1 ILE A 249      13.808  -4.304  78.603  1.00 98.84           C  
ATOM   3668  CG2 ILE A 249      14.665  -3.070  80.689  1.00 98.84           C  
ATOM   3669  CD1 ILE A 249      12.511  -4.735  79.298  1.00 98.84           C  
ATOM   3670  H   ILE A 249      15.574  -2.283  77.399  1.00 98.84           H  
ATOM   3671  HA  ILE A 249      17.148  -3.615  79.554  1.00 98.84           H  
ATOM   3672  HB  ILE A 249      15.225  -5.008  80.038  1.00 98.84           H  
ATOM   3673 HG13 ILE A 249      14.041  -5.083  77.879  1.00 98.84           H  
ATOM   3674 HG12 ILE A 249      13.633  -3.404  78.019  1.00 98.84           H  
ATOM   3675 HG21 ILE A 249      13.846  -3.431  81.310  1.00 98.84           H  
ATOM   3676 HG22 ILE A 249      15.520  -2.924  81.349  1.00 98.84           H  
ATOM   3677 HG23 ILE A 249      14.376  -2.094  80.299  1.00 98.84           H  
ATOM   3678 HD11 ILE A 249      11.796  -5.140  78.581  1.00 98.84           H  
ATOM   3679 HD12 ILE A 249      12.704  -5.502  80.040  1.00 98.84           H  
ATOM   3680 HD13 ILE A 249      12.031  -3.907  79.813  1.00 98.84           H  
ATOM   3681  N   GLY A 250      17.276  -5.762  78.117  1.00 98.84           N  
ATOM   3682  CA  GLY A 250      17.607  -6.811  77.165  1.00 98.84           C  
ATOM   3683  C   GLY A 250      18.078  -8.075  77.874  1.00 98.84           C  
ATOM   3684  O   GLY A 250      18.445  -8.055  79.049  1.00 98.84           O  
ATOM   3685  H   GLY A 250      17.572  -5.891  79.076  1.00 98.84           H  
ATOM   3686  HA3 GLY A 250      18.413  -6.482  76.512  1.00 98.84           H  
ATOM   3687  HA2 GLY A 250      16.735  -7.044  76.556  1.00 98.84           H  
ATOM   3688  N   ILE A 251      18.084  -9.176  77.107  1.00 98.91           N  
ATOM   3689  CA  ILE A 251      18.615 -10.479  77.498  1.00 98.91           C  
ATOM   3690  C   ILE A 251      19.184 -11.125  76.219  1.00 98.91           C  
ATOM   3691  O   ILE A 251      18.498 -11.123  75.193  1.00 98.91           O  
ATOM   3692  CB  ILE A 251      17.537 -11.452  78.084  1.00 98.91           C  
ATOM   3693  CG1 ILE A 251      16.575 -10.773  79.087  1.00 98.91           C  
ATOM   3694  CG2 ILE A 251      18.206 -12.678  78.747  1.00 98.91           C  
ATOM   3695  CD1 ILE A 251      15.479 -11.695  79.639  1.00 98.91           C  
ATOM   3696  H   ILE A 251      17.773  -9.110  76.147  1.00 98.91           H  
ATOM   3697  HA  ILE A 251      19.421 -10.339  78.217  1.00 98.91           H  
ATOM   3698  HB  ILE A 251      16.919 -11.824  77.264  1.00 98.91           H  
ATOM   3699 HG13 ILE A 251      16.077  -9.928  78.615  1.00 98.91           H  
ATOM   3700 HG12 ILE A 251      17.146 -10.353  79.913  1.00 98.91           H  
ATOM   3701 HG21 ILE A 251      17.476 -13.418  79.071  1.00 98.91           H  
ATOM   3702 HG22 ILE A 251      18.882 -13.194  78.073  1.00 98.91           H  
ATOM   3703 HG23 ILE A 251      18.784 -12.382  79.623  1.00 98.91           H  
ATOM   3704 HD11 ILE A 251      14.540 -11.158  79.746  1.00 98.91           H  
ATOM   3705 HD12 ILE A 251      15.294 -12.551  78.991  1.00 98.91           H  
ATOM   3706 HD13 ILE A 251      15.742 -12.067  80.626  1.00 98.91           H  
ATOM   3707  N   ASP A 252      20.412 -11.668  76.303  1.00 98.74           N  
ATOM   3708  CA  ASP A 252      21.067 -12.393  75.206  1.00 98.74           C  
ATOM   3709  C   ASP A 252      20.723 -13.900  75.246  1.00 98.74           C  
ATOM   3710  O   ASP A 252      19.985 -14.351  76.124  1.00 98.74           O  
ATOM   3711  CB  ASP A 252      22.596 -12.101  75.103  1.00 98.74           C  
ATOM   3712  CG  ASP A 252      23.501 -12.441  76.301  1.00 98.74           C  
ATOM   3713  OD1 ASP A 252      23.078 -13.220  77.181  1.00 98.74           O1-
ATOM   3714  OD2 ASP A 252      24.667 -11.987  76.270  1.00 98.74           O  
ATOM   3715  H   ASP A 252      20.919 -11.640  77.178  1.00 98.74           H  
ATOM   3716  HA  ASP A 252      20.651 -12.030  74.270  1.00 98.74           H  
ATOM   3717  HB3 ASP A 252      22.710 -11.033  74.915  1.00 98.74           H  
ATOM   3718  HB2 ASP A 252      23.010 -12.582  74.216  1.00 98.74           H  
ATOM   3719  N   LYS A 253      21.277 -14.660  74.289  1.00 98.32           N  
ATOM   3720  CA  LYS A 253      21.105 -16.111  74.168  1.00 98.32           C  
ATOM   3721  C   LYS A 253      21.710 -16.933  75.326  1.00 98.32           C  
ATOM   3722  O   LYS A 253      21.277 -18.065  75.533  1.00 98.32           O  
ATOM   3723  CB  LYS A 253      21.643 -16.563  72.795  1.00 98.32           C  
ATOM   3724  CG  LYS A 253      23.165 -16.430  72.588  1.00 98.32           C  
ATOM   3725  CD  LYS A 253      23.605 -16.945  71.210  1.00 98.32           C  
ATOM   3726  CE  LYS A 253      25.121 -16.824  70.994  1.00 98.32           C  
ATOM   3727  NZ  LYS A 253      25.530 -17.345  69.678  1.00 98.32           N1+
ATOM   3728  H   LYS A 253      21.850 -14.219  73.582  1.00 98.32           H  
ATOM   3729  HA  LYS A 253      20.031 -16.308  74.178  1.00 98.32           H  
ATOM   3730  HB3 LYS A 253      21.128 -15.992  72.025  1.00 98.32           H  
ATOM   3731  HB2 LYS A 253      21.359 -17.604  72.635  1.00 98.32           H  
ATOM   3732  HG3 LYS A 253      23.699 -16.985  73.359  1.00 98.32           H  
ATOM   3733  HG2 LYS A 253      23.462 -15.386  72.699  1.00 98.32           H  
ATOM   3734  HD3 LYS A 253      23.076 -16.397  70.430  1.00 98.32           H  
ATOM   3735  HD2 LYS A 253      23.299 -17.988  71.107  1.00 98.32           H  
ATOM   3736  HE3 LYS A 253      25.654 -17.384  71.763  1.00 98.32           H  
ATOM   3737  HE2 LYS A 253      25.433 -15.782  71.075  1.00 98.32           H  
ATOM   3738  HZ1 LYS A 253      25.061 -16.824  68.950  1.00 98.32           H  
ATOM   3739  HZ2 LYS A 253      26.529 -17.248  69.572  1.00 98.32           H  
ATOM   3740  HZ3 LYS A 253      25.277 -18.320  69.607  1.00 98.32           H  
ATOM   3741  N   HIS A 254      22.675 -16.353  76.061  1.00 97.62           N  
ATOM   3742  CA  HIS A 254      23.316 -16.955  77.234  1.00 97.62           C  
ATOM   3743  C   HIS A 254      22.562 -16.685  78.551  1.00 97.62           C  
ATOM   3744  O   HIS A 254      22.928 -17.272  79.569  1.00 97.62           O  
ATOM   3745  CB  HIS A 254      24.774 -16.465  77.325  1.00 97.62           C  
ATOM   3746  CG  HIS A 254      25.603 -16.731  76.094  1.00 97.62           C  
ATOM   3747  CD2 HIS A 254      26.156 -17.923  75.671  1.00 97.62           C  
ATOM   3748  ND1 HIS A 254      25.927 -15.731  75.171  1.00 97.62           N  
ATOM   3749  CE1 HIS A 254      26.665 -16.341  74.254  1.00 97.62           C  
ATOM   3750  NE2 HIS A 254      26.829 -17.642  74.496  1.00 97.62           N  
ATOM   3751  H   HIS A 254      22.970 -15.411  75.838  1.00 97.62           H  
ATOM   3752  HA  HIS A 254      23.343 -18.038  77.101  1.00 97.62           H  
ATOM   3753  HB3 HIS A 254      25.276 -16.931  78.174  1.00 97.62           H  
ATOM   3754  HB2 HIS A 254      24.789 -15.393  77.516  1.00 97.62           H  
ATOM   3755  HD2 HIS A 254      26.130 -18.913  76.103  1.00 97.62           H  
ATOM   3756  HE1 HIS A 254      27.086 -15.835  73.398  1.00 97.62           H  
ATOM   3757  HE2 HIS A 254      27.358 -18.296  73.936  1.00 97.62           H  
ATOM   3758  N   GLY A 255      21.524 -15.832  78.518  1.00 97.32           N  
ATOM   3759  CA  GLY A 255      20.672 -15.531  79.667  1.00 97.32           C  
ATOM   3760  C   GLY A 255      21.225 -14.403  80.550  1.00 97.32           C  
ATOM   3761  O   GLY A 255      20.741 -14.241  81.670  1.00 97.32           O  
ATOM   3762  H   GLY A 255      21.291 -15.376  77.646  1.00 97.32           H  
ATOM   3763  HA3 GLY A 255      20.496 -16.425  80.268  1.00 97.32           H  
ATOM   3764  HA2 GLY A 255      19.704 -15.210  79.286  1.00 97.32           H  
ATOM   3765  N   HIS A 256      22.207 -13.618  80.072  1.00 97.73           N  
ATOM   3766  CA  HIS A 256      22.693 -12.412  80.743  1.00 97.73           C  
ATOM   3767  C   HIS A 256      21.666 -11.283  80.568  1.00 97.73           C  
ATOM   3768  O   HIS A 256      21.585 -10.695  79.488  1.00 97.73           O  
ATOM   3769  CB  HIS A 256      24.068 -11.987  80.182  1.00 97.73           C  
ATOM   3770  CG  HIS A 256      25.130 -13.056  80.155  1.00 97.73           C  
ATOM   3771  CD2 HIS A 256      25.563 -13.953  81.107  1.00 97.73           C  
ATOM   3772  ND1 HIS A 256      25.909 -13.294  79.037  1.00 97.73           N  
ATOM   3773  CE1 HIS A 256      26.748 -14.285  79.344  1.00 97.73           C  
ATOM   3774  NE2 HIS A 256      26.597 -14.734  80.585  1.00 97.73           N  
ATOM   3775  H   HIS A 256      22.569 -13.777  79.139  1.00 97.73           H  
ATOM   3776  HA  HIS A 256      22.818 -12.628  81.806  1.00 97.73           H  
ATOM   3777  HB3 HIS A 256      24.456 -11.159  80.776  1.00 97.73           H  
ATOM   3778  HB2 HIS A 256      23.968 -11.597  79.170  1.00 97.73           H  
ATOM   3779  HD2 HIS A 256      25.215 -14.094  82.120  1.00 97.73           H  
ATOM   3780  HD1 HIS A 256      25.827 -12.826  78.142  1.00 97.73           H  
ATOM   3781  HE1 HIS A 256      27.469 -14.689  78.649  1.00 97.73           H  
ATOM   3782  N   ILE A 257      20.903 -11.008  81.638  1.00 97.86           N  
ATOM   3783  CA  ILE A 257      19.996  -9.863  81.710  1.00 97.86           C  
ATOM   3784  C   ILE A 257      20.838  -8.590  81.926  1.00 97.86           C  
ATOM   3785  O   ILE A 257      21.700  -8.580  82.806  1.00 97.86           O  
ATOM   3786  CB  ILE A 257      18.972  -9.985  82.882  1.00 97.86           C  
ATOM   3787  CG1 ILE A 257      18.172 -11.309  82.813  1.00 97.86           C  
ATOM   3788  CG2 ILE A 257      18.010  -8.775  82.934  1.00 97.86           C  
ATOM   3789  CD1 ILE A 257      17.160 -11.506  83.957  1.00 97.86           C  
ATOM   3790  H   ILE A 257      21.014 -11.545  82.485  1.00 97.86           H  
ATOM   3791  HA  ILE A 257      19.447  -9.790  80.770  1.00 97.86           H  
ATOM   3792  HB  ILE A 257      19.528  -9.997  83.822  1.00 97.86           H  
ATOM   3793 HG13 ILE A 257      18.854 -12.159  82.812  1.00 97.86           H  
ATOM   3794 HG12 ILE A 257      17.641 -11.361  81.866  1.00 97.86           H  
ATOM   3795 HG21 ILE A 257      17.297  -8.859  83.752  1.00 97.86           H  
ATOM   3796 HG22 ILE A 257      18.531  -7.832  83.092  1.00 97.86           H  
ATOM   3797 HG23 ILE A 257      17.443  -8.689  82.007  1.00 97.86           H  
ATOM   3798 HD11 ILE A 257      16.986 -12.562  84.158  1.00 97.86           H  
ATOM   3799 HD12 ILE A 257      17.506 -11.050  84.885  1.00 97.86           H  
ATOM   3800 HD13 ILE A 257      16.197 -11.064  83.702  1.00 97.86           H  
ATOM   3801  N   TYR A 258      20.572  -7.551  81.122  1.00 97.46           N  
ATOM   3802  CA  TYR A 258      21.273  -6.273  81.203  1.00 97.46           C  
ATOM   3803  C   TYR A 258      20.294  -5.121  80.937  1.00 97.46           C  
ATOM   3804  O   TYR A 258      19.275  -5.308  80.271  1.00 97.46           O  
ATOM   3805  CB  TYR A 258      22.470  -6.278  80.224  1.00 97.46           C  
ATOM   3806  CG  TYR A 258      23.484  -5.170  80.457  1.00 97.46           C  
ATOM   3807  CD1 TYR A 258      23.389  -3.955  79.750  1.00 97.46           C  
ATOM   3808  CD2 TYR A 258      24.508  -5.337  81.412  1.00 97.46           C  
ATOM   3809  CE1 TYR A 258      24.289  -2.905  80.013  1.00 97.46           C  
ATOM   3810  CE2 TYR A 258      25.417  -4.291  81.668  1.00 97.46           C  
ATOM   3811  CZ  TYR A 258      25.303  -3.071  80.974  1.00 97.46           C  
ATOM   3812  OH  TYR A 258      26.173  -2.051  81.230  1.00 97.46           O  
ATOM   3813  H   TYR A 258      19.844  -7.620  80.422  1.00 97.46           H  
ATOM   3814  HA  TYR A 258      21.651  -6.130  82.218  1.00 97.46           H  
ATOM   3815  HB3 TYR A 258      22.113  -6.239  79.194  1.00 97.46           H  
ATOM   3816  HB2 TYR A 258      23.009  -7.223  80.313  1.00 97.46           H  
ATOM   3817  HD1 TYR A 258      22.601  -3.821  79.026  1.00 97.46           H  
ATOM   3818  HD2 TYR A 258      24.593  -6.264  81.961  1.00 97.46           H  
ATOM   3819  HE1 TYR A 258      24.193  -1.970  79.484  1.00 97.46           H  
ATOM   3820  HE2 TYR A 258      26.198  -4.423  82.403  1.00 97.46           H  
ATOM   3821  HH  TYR A 258      26.018  -1.274  80.687  1.00 97.46           H  
ATOM   3822  N   HIS A 259      20.644  -3.942  81.463  1.00 96.88           N  
ATOM   3823  CA  HIS A 259      19.912  -2.695  81.285  1.00 96.88           C  
ATOM   3824  C   HIS A 259      20.885  -1.514  81.407  1.00 96.88           C  
ATOM   3825  O   HIS A 259      21.915  -1.628  82.074  1.00 96.88           O  
ATOM   3826  CB  HIS A 259      18.751  -2.607  82.302  1.00 96.88           C  
ATOM   3827  CG  HIS A 259      19.162  -2.661  83.754  1.00 96.88           C  
ATOM   3828  CD2 HIS A 259      19.321  -3.766  84.565  1.00 96.88           C  
ATOM   3829  ND1 HIS A 259      19.481  -1.512  84.487  1.00 96.88           N  
ATOM   3830  CE1 HIS A 259      19.840  -1.961  85.681  1.00 96.88           C  
ATOM   3831  NE2 HIS A 259      19.763  -3.289  85.785  1.00 96.88           N  
ATOM   3832  H   HIS A 259      21.504  -3.862  81.989  1.00 96.88           H  
ATOM   3833  HA  HIS A 259      19.504  -2.682  80.275  1.00 96.88           H  
ATOM   3834  HB3 HIS A 259      18.035  -3.409  82.118  1.00 96.88           H  
ATOM   3835  HB2 HIS A 259      18.202  -1.679  82.147  1.00 96.88           H  
ATOM   3836  HD2 HIS A 259      19.175  -4.819  84.373  1.00 96.88           H  
ATOM   3837  HE1 HIS A 259      20.145  -1.317  86.493  1.00 96.88           H  
ATOM   3838  HE2 HIS A 259      19.965  -3.840  86.609  1.00 96.88           H  
ATOM   3839  N   GLN A 260      20.517  -0.389  80.779  1.00 93.40           N  
ATOM   3840  CA  GLN A 260      21.229   0.884  80.881  1.00 93.40           C  
ATOM   3841  C   GLN A 260      20.252   2.010  80.526  1.00 93.40           C  
ATOM   3842  O   GLN A 260      19.333   1.795  79.734  1.00 93.40           O  
ATOM   3843  CB  GLN A 260      22.477   0.881  79.966  1.00 93.40           C  
ATOM   3844  CG  GLN A 260      23.428   2.077  80.178  1.00 93.40           C  
ATOM   3845  CD  GLN A 260      24.758   1.941  79.430  1.00 93.40           C  
ATOM   3846  NE2 GLN A 260      25.518   3.035  79.362  1.00 93.40           N  
ATOM   3847  OE1 GLN A 260      25.114   0.872  78.938  1.00 93.40           O  
ATOM   3848  H   GLN A 260      19.649  -0.363  80.260  1.00 93.40           H  
ATOM   3849  HA  GLN A 260      21.538   1.022  81.919  1.00 93.40           H  
ATOM   3850  HB3 GLN A 260      22.168   0.873  78.922  1.00 93.40           H  
ATOM   3851  HB2 GLN A 260      23.028  -0.044  80.135  1.00 93.40           H  
ATOM   3852  HG3 GLN A 260      23.652   2.183  81.240  1.00 93.40           H  
ATOM   3853  HG2 GLN A 260      22.945   3.002  79.861  1.00 93.40           H  
ATOM   3854 HE22 GLN A 260      26.413   2.999  78.895  1.00 93.40           H  
ATOM   3855 HE21 GLN A 260      25.212   3.899  79.784  1.00 93.40           H  
ATOM   3856  N   ASP A 261      20.481   3.192  81.114  1.00 86.40           N  
ATOM   3857  CA  ASP A 261      19.630   4.362  80.931  1.00 86.40           C  
ATOM   3858  C   ASP A 261      20.429   5.645  81.189  1.00 86.40           C  
ATOM   3859  O   ASP A 261      21.333   5.661  82.026  1.00 86.40           O  
ATOM   3860  CB  ASP A 261      18.325   4.320  81.776  1.00 86.40           C  
ATOM   3861  CG  ASP A 261      18.505   4.027  83.277  1.00 86.40           C  
ATOM   3862  OD1 ASP A 261      18.606   2.831  83.632  1.00 86.40           O1-
ATOM   3863  OD2 ASP A 261      18.655   5.008  84.037  1.00 86.40           O  
ATOM   3864  H   ASP A 261      21.249   3.302  81.761  1.00 86.40           H  
ATOM   3865  HA  ASP A 261      19.351   4.396  79.879  1.00 86.40           H  
ATOM   3866  HB3 ASP A 261      17.674   3.545  81.371  1.00 86.40           H  
ATOM   3867  HB2 ASP A 261      17.768   5.250  81.651  1.00 86.40           H  
ATOM   3868  N   SER A 262      20.030   6.707  80.476  1.00 82.16           N  
ATOM   3869  CA  SER A 262      20.406   8.090  80.756  1.00 82.16           C  
ATOM   3870  C   SER A 262      19.454   8.680  81.813  1.00 82.16           C  
ATOM   3871  O   SER A 262      18.270   8.343  81.806  1.00 82.16           O  
ATOM   3872  CB  SER A 262      20.385   8.876  79.429  1.00 82.16           C  
ATOM   3873  OG  SER A 262      19.093   8.929  78.857  1.00 82.16           O  
ATOM   3874  H   SER A 262      19.282   6.598  79.803  1.00 82.16           H  
ATOM   3875  HA  SER A 262      21.425   8.113  81.148  1.00 82.16           H  
ATOM   3876  HB3 SER A 262      21.067   8.423  78.707  1.00 82.16           H  
ATOM   3877  HB2 SER A 262      20.732   9.897  79.589  1.00 82.16           H  
ATOM   3878  HG  SER A 262      18.492   9.325  79.494  1.00 82.16           H  
ATOM   3879  N   GLU A 263      19.993   9.553  82.683  1.00 70.07           N  
ATOM   3880  CA  GLU A 263      19.294  10.212  83.797  1.00 70.07           C  
ATOM   3881  C   GLU A 263      18.048  11.009  83.342  1.00 70.07           C  
ATOM   3882  O   GLU A 263      18.151  11.724  82.342  1.00 70.07           O  
ATOM   3883  CB  GLU A 263      20.276  11.177  84.493  1.00 70.07           C  
ATOM   3884  CG  GLU A 263      21.501  10.485  85.133  1.00 70.07           C  
ATOM   3885  CD  GLU A 263      22.458  11.417  85.900  1.00 70.07           C  
ATOM   3886  OE1 GLU A 263      23.434  10.869  86.456  1.00 70.07           O1-
ATOM   3887  OE2 GLU A 263      22.225  12.647  85.928  1.00 70.07           O  
ATOM   3888  H   GLU A 263      20.975   9.774  82.607  1.00 70.07           H  
ATOM   3889  HA  GLU A 263      19.031   9.421  84.496  1.00 70.07           H  
ATOM   3890  HB3 GLU A 263      19.737  11.732  85.264  1.00 70.07           H  
ATOM   3891  HB2 GLU A 263      20.621  11.922  83.773  1.00 70.07           H  
ATOM   3892  HG3 GLU A 263      22.081   9.972  84.365  1.00 70.07           H  
ATOM   3893  HG2 GLU A 263      21.155   9.713  85.822  1.00 70.07           H  
ATOM   3894  N   PRO A 264      16.904  10.909  84.064  1.00 74.02           N  
ATOM   3895  CA  PRO A 264      16.703  10.190  85.343  1.00 74.02           C  
ATOM   3896  C   PRO A 264      16.515   8.664  85.196  1.00 74.02           C  
ATOM   3897  O   PRO A 264      16.479   8.155  84.079  1.00 74.02           O  
ATOM   3898  CB  PRO A 264      15.446  10.873  85.906  1.00 74.02           C  
ATOM   3899  CG  PRO A 264      14.630  11.228  84.675  1.00 74.02           C  
ATOM   3900  CD  PRO A 264      15.709  11.676  83.701  1.00 74.02           C  
ATOM   3901  HA  PRO A 264      17.540  10.369  86.020  1.00 74.02           H  
ATOM   3902  HB3 PRO A 264      15.733  11.786  86.429  1.00 74.02           H  
ATOM   3903  HB2 PRO A 264      14.893  10.265  86.616  1.00 74.02           H  
ATOM   3904  HG3 PRO A 264      13.872  11.991  84.851  1.00 74.02           H  
ATOM   3905  HG2 PRO A 264      14.131  10.335  84.294  1.00 74.02           H  
ATOM   3906  HD2 PRO A 264      15.397  11.527  82.669  1.00 74.02           H  
ATOM   3907  HD3 PRO A 264      15.922  12.737  83.837  1.00 74.02           H  
ATOM   3908  N   THR A 265      16.432   7.969  86.343  1.00 82.50           N  
ATOM   3909  CA  THR A 265      16.362   6.508  86.475  1.00 82.50           C  
ATOM   3910  C   THR A 265      15.152   5.864  85.764  1.00 82.50           C  
ATOM   3911  O   THR A 265      14.017   6.281  86.000  1.00 82.50           O  
ATOM   3912  CB  THR A 265      16.297   6.110  87.977  1.00 82.50           C  
ATOM   3913  CG2 THR A 265      16.206   4.601  88.279  1.00 82.50           C  
ATOM   3914  OG1 THR A 265      17.438   6.618  88.640  1.00 82.50           O  
ATOM   3915  H   THR A 265      16.481   8.467  87.220  1.00 82.50           H  
ATOM   3916  HA  THR A 265      17.281   6.103  86.051  1.00 82.50           H  
ATOM   3917  HB  THR A 265      15.434   6.596  88.435  1.00 82.50           H  
ATOM   3918 HG21 THR A 265      16.312   4.403  89.346  1.00 82.50           H  
ATOM   3919 HG22 THR A 265      15.241   4.192  87.982  1.00 82.50           H  
ATOM   3920 HG23 THR A 265      16.984   4.043  87.757  1.00 82.50           H  
ATOM   3921  HG1 THR A 265      17.486   6.226  89.515  1.00 82.50           H  
ATOM   3922  N   MET A 266      15.417   4.832  84.942  1.00 91.38           N  
ATOM   3923  CA  MET A 266      14.390   3.997  84.311  1.00 91.38           C  
ATOM   3924  C   MET A 266      13.687   3.103  85.345  1.00 91.38           C  
ATOM   3925  O   MET A 266      14.348   2.493  86.184  1.00 91.38           O  
ATOM   3926  CB  MET A 266      15.019   3.163  83.172  1.00 91.38           C  
ATOM   3927  CG  MET A 266      14.041   2.222  82.438  1.00 91.38           C  
ATOM   3928  SD  MET A 266      14.751   1.205  81.119  1.00 91.38           S  
ATOM   3929  CE  MET A 266      15.977   0.265  82.065  1.00 91.38           C  
ATOM   3930  H   MET A 266      16.378   4.558  84.783  1.00 91.38           H  
ATOM   3931  HA  MET A 266      13.647   4.658  83.862  1.00 91.38           H  
ATOM   3932  HB3 MET A 266      15.835   2.570  83.586  1.00 91.38           H  
ATOM   3933  HB2 MET A 266      15.470   3.835  82.442  1.00 91.38           H  
ATOM   3934  HG3 MET A 266      13.237   2.811  81.999  1.00 91.38           H  
ATOM   3935  HG2 MET A 266      13.573   1.527  83.133  1.00 91.38           H  
ATOM   3936  HE1 MET A 266      16.247  -0.635  81.522  1.00 91.38           H  
ATOM   3937  HE2 MET A 266      16.878   0.858  82.223  1.00 91.38           H  
ATOM   3938  HE3 MET A 266      15.581  -0.032  83.035  1.00 91.38           H  
ATOM   3939  N   VAL A 267      12.358   3.010  85.216  1.00 92.24           N  
ATOM   3940  CA  VAL A 267      11.490   2.108  85.967  1.00 92.24           C  
ATOM   3941  C   VAL A 267      11.575   0.703  85.343  1.00 92.24           C  
ATOM   3942  O   VAL A 267      11.208   0.554  84.179  1.00 92.24           O  
ATOM   3943  CB  VAL A 267      10.030   2.648  85.909  1.00 92.24           C  
ATOM   3944  CG1 VAL A 267       8.918   1.687  86.352  1.00 92.24           C  
ATOM   3945  CG2 VAL A 267       9.914   3.933  86.736  1.00 92.24           C  
ATOM   3946  H   VAL A 267      11.905   3.520  84.469  1.00 92.24           H  
ATOM   3947  HA  VAL A 267      11.818   2.070  87.006  1.00 92.24           H  
ATOM   3948  HB  VAL A 267       9.816   2.910  84.875  1.00 92.24           H  
ATOM   3949 HG11 VAL A 267       7.942   2.167  86.280  1.00 92.24           H  
ATOM   3950 HG12 VAL A 267       8.865   0.792  85.734  1.00 92.24           H  
ATOM   3951 HG13 VAL A 267       9.064   1.402  87.391  1.00 92.24           H  
ATOM   3952 HG21 VAL A 267       8.967   4.439  86.552  1.00 92.24           H  
ATOM   3953 HG22 VAL A 267       9.983   3.722  87.802  1.00 92.24           H  
ATOM   3954 HG23 VAL A 267      10.712   4.628  86.492  1.00 92.24           H  
ATOM   3955  N   TYR A 268      12.087  -0.281  86.103  1.00 96.80           N  
ATOM   3956  CA  TYR A 268      12.291  -1.654  85.629  1.00 96.80           C  
ATOM   3957  C   TYR A 268      12.212  -2.664  86.784  1.00 96.80           C  
ATOM   3958  O   TYR A 268      12.423  -2.296  87.940  1.00 96.80           O  
ATOM   3959  CB  TYR A 268      13.633  -1.760  84.842  1.00 96.80           C  
ATOM   3960  CG  TYR A 268      14.884  -1.965  85.688  1.00 96.80           C  
ATOM   3961  CD1 TYR A 268      15.582  -0.852  86.196  1.00 96.80           C  
ATOM   3962  CD2 TYR A 268      15.313  -3.268  86.025  1.00 96.80           C  
ATOM   3963  CE1 TYR A 268      16.649  -1.036  87.095  1.00 96.80           C  
ATOM   3964  CE2 TYR A 268      16.369  -3.453  86.936  1.00 96.80           C  
ATOM   3965  CZ  TYR A 268      17.024  -2.335  87.490  1.00 96.80           C  
ATOM   3966  OH  TYR A 268      18.022  -2.501  88.405  1.00 96.80           O  
ATOM   3967  H   TYR A 268      12.380  -0.092  87.051  1.00 96.80           H  
ATOM   3968  HA  TYR A 268      11.466  -1.911  84.971  1.00 96.80           H  
ATOM   3969  HB3 TYR A 268      13.761  -0.901  84.184  1.00 96.80           H  
ATOM   3970  HB2 TYR A 268      13.581  -2.617  84.172  1.00 96.80           H  
ATOM   3971  HD1 TYR A 268      15.276   0.146  85.926  1.00 96.80           H  
ATOM   3972  HD2 TYR A 268      14.798  -4.131  85.628  1.00 96.80           H  
ATOM   3973  HE1 TYR A 268      17.162  -0.177  87.501  1.00 96.80           H  
ATOM   3974  HE2 TYR A 268      16.659  -4.454  87.216  1.00 96.80           H  
ATOM   3975  HH  TYR A 268      18.197  -3.422  88.628  1.00 96.80           H  
ATOM   3976  N   ALA A 269      12.005  -3.938  86.416  1.00 98.31           N  
ATOM   3977  CA  ALA A 269      12.243  -5.094  87.275  1.00 98.31           C  
ATOM   3978  C   ALA A 269      12.599  -6.314  86.424  1.00 98.31           C  
ATOM   3979  O   ALA A 269      12.119  -6.428  85.298  1.00 98.31           O  
ATOM   3980  CB  ALA A 269      11.019  -5.394  88.153  1.00 98.31           C  
ATOM   3981  H   ALA A 269      11.843  -4.153  85.440  1.00 98.31           H  
ATOM   3982  HA  ALA A 269      13.102  -4.871  87.906  1.00 98.31           H  
ATOM   3983  HB1 ALA A 269      11.243  -6.172  88.884  1.00 98.31           H  
ATOM   3984  HB2 ALA A 269      10.701  -4.514  88.709  1.00 98.31           H  
ATOM   3985  HB3 ALA A 269      10.177  -5.744  87.554  1.00 98.31           H  
ATOM   3986  N   SER A 270      13.393  -7.225  87.003  1.00 98.58           N  
ATOM   3987  CA  SER A 270      13.733  -8.520  86.418  1.00 98.58           C  
ATOM   3988  C   SER A 270      13.570  -9.632  87.460  1.00 98.58           C  
ATOM   3989  O   SER A 270      13.535  -9.358  88.660  1.00 98.58           O  
ATOM   3990  CB  SER A 270      15.139  -8.462  85.776  1.00 98.58           C  
ATOM   3991  OG  SER A 270      16.200  -8.669  86.686  1.00 98.58           O  
ATOM   3992  H   SER A 270      13.732  -7.066  87.944  1.00 98.58           H  
ATOM   3993  HA  SER A 270      13.017  -8.746  85.632  1.00 98.58           H  
ATOM   3994  HB3 SER A 270      15.294  -7.510  85.271  1.00 98.58           H  
ATOM   3995  HB2 SER A 270      15.220  -9.232  85.010  1.00 98.58           H  
ATOM   3996  HG  SER A 270      16.203  -9.590  86.959  1.00 98.58           H  
ATOM   3997  N   TYR A 271      13.477 -10.873  86.964  1.00 96.91           N  
ATOM   3998  CA  TYR A 271      13.360 -12.081  87.773  1.00 96.91           C  
ATOM   3999  C   TYR A 271      13.827 -13.289  86.947  1.00 96.91           C  
ATOM   4000  O   TYR A 271      13.607 -13.323  85.736  1.00 96.91           O  
ATOM   4001  CB  TYR A 271      11.910 -12.215  88.294  1.00 96.91           C  
ATOM   4002  CG  TYR A 271      11.659 -13.354  89.265  1.00 96.91           C  
ATOM   4003  CD1 TYR A 271      10.703 -14.343  88.967  1.00 96.91           C  
ATOM   4004  CD2 TYR A 271      12.359 -13.413  90.485  1.00 96.91           C  
ATOM   4005  CE1 TYR A 271      10.453 -15.386  89.877  1.00 96.91           C  
ATOM   4006  CE2 TYR A 271      12.118 -14.458  91.396  1.00 96.91           C  
ATOM   4007  CZ  TYR A 271      11.157 -15.442  91.095  1.00 96.91           C  
ATOM   4008  OH  TYR A 271      10.908 -16.448  91.982  1.00 96.91           O  
ATOM   4009  H   TYR A 271      13.506 -11.020  85.962  1.00 96.91           H  
ATOM   4010  HA  TYR A 271      14.037 -11.979  88.621  1.00 96.91           H  
ATOM   4011  HB3 TYR A 271      11.224 -12.299  87.450  1.00 96.91           H  
ATOM   4012  HB2 TYR A 271      11.624 -11.303  88.817  1.00 96.91           H  
ATOM   4013  HD1 TYR A 271      10.154 -14.291  88.043  1.00 96.91           H  
ATOM   4014  HD2 TYR A 271      13.070 -12.642  90.733  1.00 96.91           H  
ATOM   4015  HE1 TYR A 271       9.719 -16.140  89.635  1.00 96.91           H  
ATOM   4016  HE2 TYR A 271      12.661 -14.489  92.330  1.00 96.91           H  
ATOM   4017  HH  TYR A 271      11.507 -16.440  92.734  1.00 96.91           H  
ATOM   4018  N   ASP A 272      14.474 -14.252  87.621  1.00 93.20           N  
ATOM   4019  CA  ASP A 272      15.075 -15.441  87.002  1.00 93.20           C  
ATOM   4020  C   ASP A 272      14.596 -16.757  87.648  1.00 93.20           C  
ATOM   4021  O   ASP A 272      15.073 -17.819  87.247  1.00 93.20           O  
ATOM   4022  CB  ASP A 272      16.625 -15.354  86.942  1.00 93.20           C  
ATOM   4023  CG  ASP A 272      17.411 -15.126  88.250  1.00 93.20           C  
ATOM   4024  OD1 ASP A 272      16.823 -15.205  89.352  1.00 93.20           O1-
ATOM   4025  OD2 ASP A 272      18.639 -14.931  88.117  1.00 93.20           O  
ATOM   4026  H   ASP A 272      14.655 -14.136  88.609  1.00 93.20           H  
ATOM   4027  HA  ASP A 272      14.731 -15.519  85.969  1.00 93.20           H  
ATOM   4028  HB3 ASP A 272      16.877 -14.521  86.284  1.00 93.20           H  
ATOM   4029  HB2 ASP A 272      17.020 -16.244  86.452  1.00 93.20           H  
ATOM   4030  N   GLY A 273      13.667 -16.673  88.614  1.00 90.79           N  
ATOM   4031  CA  GLY A 273      13.144 -17.818  89.357  1.00 90.79           C  
ATOM   4032  C   GLY A 273      13.753 -17.923  90.763  1.00 90.79           C  
ATOM   4033  O   GLY A 273      13.296 -18.768  91.531  1.00 90.79           O  
ATOM   4034  H   GLY A 273      13.306 -15.764  88.867  1.00 90.79           H  
ATOM   4035  HA3 GLY A 273      13.311 -18.757  88.829  1.00 90.79           H  
ATOM   4036  HA2 GLY A 273      12.064 -17.707  89.452  1.00 90.79           H  
ATOM   4037  N   GLU A 274      14.746 -17.082  91.111  1.00 92.87           N  
ATOM   4038  CA  GLU A 274      15.399 -17.063  92.422  1.00 92.87           C  
ATOM   4039  C   GLU A 274      15.450 -15.641  92.997  1.00 92.87           C  
ATOM   4040  O   GLU A 274      14.961 -15.430  94.107  1.00 92.87           O  
ATOM   4041  CB  GLU A 274      16.816 -17.674  92.336  1.00 92.87           C  
ATOM   4042  CG  GLU A 274      16.833 -19.164  91.919  1.00 92.87           C  
ATOM   4043  CD  GLU A 274      18.214 -19.842  91.929  1.00 92.87           C  
ATOM   4044  OE1 GLU A 274      18.232 -21.059  91.639  1.00 92.87           O1-
ATOM   4045  OE2 GLU A 274      19.229 -19.167  92.217  1.00 92.87           O  
ATOM   4046  H   GLU A 274      15.103 -16.425  90.430  1.00 92.87           H  
ATOM   4047  HA  GLU A 274      14.827 -17.659  93.136  1.00 92.87           H  
ATOM   4048  HB3 GLU A 274      17.306 -17.563  93.306  1.00 92.87           H  
ATOM   4049  HB2 GLU A 274      17.417 -17.102  91.627  1.00 92.87           H  
ATOM   4050  HG3 GLU A 274      16.424 -19.265  90.913  1.00 92.87           H  
ATOM   4051  HG2 GLU A 274      16.172 -19.727  92.579  1.00 92.87           H  
ATOM   4052  N   LEU A 275      16.052 -14.706  92.245  1.00 94.00           N  
ATOM   4053  CA  LEU A 275      16.366 -13.352  92.695  1.00 94.00           C  
ATOM   4054  C   LEU A 275      15.622 -12.320  91.844  1.00 94.00           C  
ATOM   4055  O   LEU A 275      15.670 -12.390  90.615  1.00 94.00           O  
ATOM   4056  CB  LEU A 275      17.890 -13.119  92.564  1.00 94.00           C  
ATOM   4057  CG  LEU A 275      18.760 -13.963  93.522  1.00 94.00           C  
ATOM   4058  CD1 LEU A 275      20.258 -13.823  93.174  1.00 94.00           C  
ATOM   4059  CD2 LEU A 275      18.473 -13.651  95.006  1.00 94.00           C  
ATOM   4060  H   LEU A 275      16.401 -14.950  91.325  1.00 94.00           H  
ATOM   4061  HA  LEU A 275      16.069 -13.212  93.736  1.00 94.00           H  
ATOM   4062  HB3 LEU A 275      18.116 -12.065  92.732  1.00 94.00           H  
ATOM   4063  HB2 LEU A 275      18.187 -13.326  91.534  1.00 94.00           H  
ATOM   4064  HG  LEU A 275      18.509 -15.012  93.357  1.00 94.00           H  
ATOM   4065 HD11 LEU A 275      20.710 -14.803  93.018  1.00 94.00           H  
ATOM   4066 HD12 LEU A 275      20.415 -13.251  92.259  1.00 94.00           H  
ATOM   4067 HD13 LEU A 275      20.829 -13.324  93.956  1.00 94.00           H  
ATOM   4068 HD21 LEU A 275      19.381 -13.565  95.603  1.00 94.00           H  
ATOM   4069 HD22 LEU A 275      17.921 -12.719  95.130  1.00 94.00           H  
ATOM   4070 HD23 LEU A 275      17.874 -14.446  95.454  1.00 94.00           H  
ATOM   4071  N   PHE A 276      14.996 -11.347  92.526  1.00 95.22           N  
ATOM   4072  CA  PHE A 276      14.469 -10.132  91.912  1.00 95.22           C  
ATOM   4073  C   PHE A 276      15.559  -9.055  91.835  1.00 95.22           C  
ATOM   4074  O   PHE A 276      16.322  -8.892  92.789  1.00 95.22           O  
ATOM   4075  CB  PHE A 276      13.284  -9.579  92.733  1.00 95.22           C  
ATOM   4076  CG  PHE A 276      11.990 -10.364  92.650  1.00 95.22           C  
ATOM   4077  CD1 PHE A 276      11.088 -10.138  91.588  1.00 95.22           C  
ATOM   4078  CD2 PHE A 276      11.733 -11.412  93.558  1.00 95.22           C  
ATOM   4079  CE1 PHE A 276       9.922 -10.888  91.499  1.00 95.22           C  
ATOM   4080  CE2 PHE A 276      10.563 -12.151  93.451  1.00 95.22           C  
ATOM   4081  CZ  PHE A 276       9.658 -11.883  92.432  1.00 95.22           C  
ATOM   4082  H   PHE A 276      15.012 -11.361  93.535  1.00 95.22           H  
ATOM   4083  HA  PHE A 276      14.116 -10.357  90.906  1.00 95.22           H  
ATOM   4084  HB3 PHE A 276      13.057  -8.563  92.402  1.00 95.22           H  
ATOM   4085  HB2 PHE A 276      13.569  -9.487  93.782  1.00 95.22           H  
ATOM   4086  HD1 PHE A 276      11.292  -9.374  90.851  1.00 95.22           H  
ATOM   4087  HD2 PHE A 276      12.437 -11.634  94.347  1.00 95.22           H  
ATOM   4088  HE1 PHE A 276       9.221 -10.701  90.700  1.00 95.22           H  
ATOM   4089  HE2 PHE A 276      10.359 -12.942  94.157  1.00 95.22           H  
ATOM   4090  HZ  PHE A 276       8.751 -12.463  92.362  1.00 95.22           H  
ATOM   4091  N   ASP A 277      15.531  -8.284  90.741  1.00 96.11           N  
ATOM   4092  CA  ASP A 277      16.172  -6.974  90.630  1.00 96.11           C  
ATOM   4093  C   ASP A 277      15.043  -5.961  90.364  1.00 96.11           C  
ATOM   4094  O   ASP A 277      14.016  -6.322  89.786  1.00 96.11           O  
ATOM   4095  CB  ASP A 277      17.237  -6.950  89.501  1.00 96.11           C  
ATOM   4096  CG  ASP A 277      18.203  -5.748  89.460  1.00 96.11           C  
ATOM   4097  OD1 ASP A 277      18.337  -5.033  90.478  1.00 96.11           O1-
ATOM   4098  OD2 ASP A 277      18.870  -5.601  88.412  1.00 96.11           O  
ATOM   4099  H   ASP A 277      14.873  -8.503  90.004  1.00 96.11           H  
ATOM   4100  HA  ASP A 277      16.638  -6.714  91.583  1.00 96.11           H  
ATOM   4101  HB3 ASP A 277      16.730  -7.013  88.539  1.00 96.11           H  
ATOM   4102  HB2 ASP A 277      17.839  -7.858  89.563  1.00 96.11           H  
ATOM   4103  N   VAL A 278      15.249  -4.712  90.798  1.00 95.77           N  
ATOM   4104  CA  VAL A 278      14.301  -3.615  90.628  1.00 95.77           C  
ATOM   4105  C   VAL A 278      15.049  -2.276  90.735  1.00 95.77           C  
ATOM   4106  O   VAL A 278      16.060  -2.192  91.435  1.00 95.77           O  
ATOM   4107  CB  VAL A 278      13.141  -3.686  91.675  1.00 95.77           C  
ATOM   4108  CG1 VAL A 278      13.560  -3.360  93.125  1.00 95.77           C  
ATOM   4109  CG2 VAL A 278      11.920  -2.837  91.281  1.00 95.77           C  
ATOM   4110  H   VAL A 278      16.133  -4.469  91.227  1.00 95.77           H  
ATOM   4111  HA  VAL A 278      13.890  -3.676  89.622  1.00 95.77           H  
ATOM   4112  HB  VAL A 278      12.786  -4.717  91.681  1.00 95.77           H  
ATOM   4113 HG11 VAL A 278      12.726  -3.489  93.813  1.00 95.77           H  
ATOM   4114 HG12 VAL A 278      14.367  -4.012  93.458  1.00 95.77           H  
ATOM   4115 HG13 VAL A 278      13.896  -2.329  93.237  1.00 95.77           H  
ATOM   4116 HG21 VAL A 278      11.108  -2.960  91.998  1.00 95.77           H  
ATOM   4117 HG22 VAL A 278      12.161  -1.777  91.234  1.00 95.77           H  
ATOM   4118 HG23 VAL A 278      11.534  -3.130  90.307  1.00 95.77           H  
ATOM   4119  N   PHE A 279      14.515  -1.250  90.054  1.00 91.26           N  
ATOM   4120  CA  PHE A 279      14.994   0.137  90.115  1.00 91.26           C  
ATOM   4121  C   PHE A 279      14.912   0.762  91.532  1.00 91.26           C  
ATOM   4122  O   PHE A 279      13.850   0.271  92.239  1.00 91.26           O1-
ATOM   4123  CB  PHE A 279      14.218   0.969  89.062  1.00 91.26           C  
ATOM   4124  CG  PHE A 279      12.882   1.568  89.482  1.00 91.26           C  
ATOM   4125  CD1 PHE A 279      11.729   0.761  89.581  1.00 91.26           C  
ATOM   4126  CD2 PHE A 279      12.812   2.912  89.908  1.00 91.26           C  
ATOM   4127  CE1 PHE A 279      10.538   1.302  90.045  1.00 91.26           C  
ATOM   4128  CE2 PHE A 279      11.612   3.433  90.369  1.00 91.26           C  
ATOM   4129  CZ  PHE A 279      10.479   2.634  90.436  1.00 91.26           C  
ATOM   4130  OXT PHE A 279      15.687   1.607  91.924  1.00 91.26           O  
ATOM   4131  H   PHE A 279      13.695  -1.411  89.485  1.00 91.26           H  
ATOM   4132  HA  PHE A 279      16.045   0.105  89.823  1.00 91.26           H  
ATOM   4133  HB3 PHE A 279      14.047   0.367  88.171  1.00 91.26           H  
ATOM   4134  HB2 PHE A 279      14.862   1.785  88.733  1.00 91.26           H  
ATOM   4135  HD1 PHE A 279      11.764  -0.280  89.304  1.00 91.26           H  
ATOM   4136  HD2 PHE A 279      13.690   3.541  89.878  1.00 91.26           H  
ATOM   4137  HE1 PHE A 279       9.657   0.683  90.120  1.00 91.26           H  
ATOM   4138  HE2 PHE A 279      11.562   4.463  90.684  1.00 91.26           H  
ATOM   4139  HZ  PHE A 279       9.552   3.046  90.806  1.00 91.26           H  
TER    4140      PHE A 279
ATOM   4141  N   MET B   1      31.299  14.228  45.085  1.00 96.63           N1+
ATOM   4142  CA  MET B   1      29.800  14.074  45.085  1.00 96.63           C  
ATOM   4143  C   MET B   1      29.461  12.715  44.420  1.00 96.63           C  
ATOM   4144  O   MET B   1      30.137  12.257  43.493  1.00 96.63           O  
ATOM   4145  CB  MET B   1      29.101  15.247  44.357  1.00 96.63           C  
ATOM   4146  CG  MET B   1      29.167  16.583  45.111  1.00 96.63           C  
ATOM   4147  SD  MET B   1      28.363  17.970  44.276  1.00 96.63           S  
ATOM   4148  CE  MET B   1      29.497  18.240  42.888  1.00 96.63           C  
ATOM   4149  H1  MET B   1      31.539  15.107  45.521  1.00 96.63           H  
ATOM   4150  H2  MET B   1      31.712  13.467  45.604  1.00 96.63           H  
ATOM   4151  H3  MET B   1      31.626  14.218  44.129  1.00 96.63           H  
ATOM   4152  HA  MET B   1      29.536  14.056  46.144  1.00 96.63           H  
ATOM   4153  HB3 MET B   1      28.046  15.013  44.212  1.00 96.63           H  
ATOM   4154  HB2 MET B   1      29.507  15.366  43.351  1.00 96.63           H  
ATOM   4155  HG3 MET B   1      30.198  16.865  45.328  1.00 96.63           H  
ATOM   4156  HG2 MET B   1      28.667  16.458  46.068  1.00 96.63           H  
ATOM   4157  HE1 MET B   1      29.216  19.143  42.348  1.00 96.63           H  
ATOM   4158  HE2 MET B   1      30.519  18.358  43.246  1.00 96.63           H  
ATOM   4159  HE3 MET B   1      29.462  17.402  42.192  1.00 96.63           H  
ATOM   4160  N   LYS B   2      28.389  12.090  44.933  1.00 98.07           N  
ATOM   4161  CA  LYS B   2      27.872  10.789  44.499  1.00 98.07           C  
ATOM   4162  C   LYS B   2      26.348  10.778  44.690  1.00 98.07           C  
ATOM   4163  O   LYS B   2      25.846  11.439  45.599  1.00 98.07           O  
ATOM   4164  CB  LYS B   2      28.495   9.647  45.346  1.00 98.07           C  
ATOM   4165  CG  LYS B   2      30.030   9.530  45.363  1.00 98.07           C  
ATOM   4166  CD  LYS B   2      30.638   9.049  44.037  1.00 98.07           C  
ATOM   4167  CE  LYS B   2      32.169   9.187  44.002  1.00 98.07           C  
ATOM   4168  NZ  LYS B   2      32.754   8.541  42.813  1.00 98.07           N1+
ATOM   4169  H   LYS B   2      27.866  12.529  45.681  1.00 98.07           H  
ATOM   4170  HA  LYS B   2      28.083  10.634  43.439  1.00 98.07           H  
ATOM   4171  HB3 LYS B   2      28.092   8.692  45.009  1.00 98.07           H  
ATOM   4172  HB2 LYS B   2      28.161   9.755  46.377  1.00 98.07           H  
ATOM   4173  HG3 LYS B   2      30.299   8.823  46.145  1.00 98.07           H  
ATOM   4174  HG2 LYS B   2      30.485  10.470  45.673  1.00 98.07           H  
ATOM   4175  HD3 LYS B   2      30.194   9.600  43.210  1.00 98.07           H  
ATOM   4176  HD2 LYS B   2      30.366   8.004  43.890  1.00 98.07           H  
ATOM   4177  HE3 LYS B   2      32.613   8.733  44.888  1.00 98.07           H  
ATOM   4178  HE2 LYS B   2      32.449  10.241  44.009  1.00 98.07           H  
ATOM   4179  HZ1 LYS B   2      32.374   8.949  41.969  1.00 98.07           H  
ATOM   4180  HZ2 LYS B   2      33.757   8.662  42.817  1.00 98.07           H  
ATOM   4181  HZ3 LYS B   2      32.539   7.555  42.822  1.00 98.07           H  
ATOM   4182  N   ILE B   3      25.645   9.980  43.872  1.00 98.89           N  
ATOM   4183  CA  ILE B   3      24.209   9.731  44.008  1.00 98.89           C  
ATOM   4184  C   ILE B   3      23.846   8.378  43.368  1.00 98.89           C  
ATOM   4185  O   ILE B   3      24.400   8.021  42.329  1.00 98.89           O  
ATOM   4186  CB  ILE B   3      23.340  10.882  43.407  1.00 98.89           C  
ATOM   4187  CG1 ILE B   3      21.826  10.717  43.673  1.00 98.89           C  
ATOM   4188  CG2 ILE B   3      23.585  11.127  41.908  1.00 98.89           C  
ATOM   4189  CD1 ILE B   3      21.015  12.002  43.432  1.00 98.89           C  
ATOM   4190  H   ILE B   3      26.109   9.474  43.130  1.00 98.89           H  
ATOM   4191  HA  ILE B   3      23.985   9.654  45.072  1.00 98.89           H  
ATOM   4192  HB  ILE B   3      23.645  11.794  43.924  1.00 98.89           H  
ATOM   4193 HG13 ILE B   3      21.667  10.389  44.700  1.00 98.89           H  
ATOM   4194 HG12 ILE B   3      21.420   9.923  43.045  1.00 98.89           H  
ATOM   4195 HG21 ILE B   3      22.978  11.952  41.540  1.00 98.89           H  
ATOM   4196 HG22 ILE B   3      24.625  11.375  41.716  1.00 98.89           H  
ATOM   4197 HG23 ILE B   3      23.344  10.253  41.309  1.00 98.89           H  
ATOM   4198 HD11 ILE B   3      20.239  12.130  44.185  1.00 98.89           H  
ATOM   4199 HD12 ILE B   3      21.639  12.895  43.460  1.00 98.89           H  
ATOM   4200 HD13 ILE B   3      20.525  11.971  42.459  1.00 98.89           H  
ATOM   4201  N   ILE B   4      22.909   7.666  44.008  1.00 98.93           N  
ATOM   4202  CA  ILE B   4      22.309   6.422  43.532  1.00 98.93           C  
ATOM   4203  C   ILE B   4      20.812   6.425  43.880  1.00 98.93           C  
ATOM   4204  O   ILE B   4      20.430   6.948  44.926  1.00 98.93           O  
ATOM   4205  CB  ILE B   4      23.009   5.157  44.127  1.00 98.93           C  
ATOM   4206  CG1 ILE B   4      22.465   3.837  43.522  1.00 98.93           C  
ATOM   4207  CG2 ILE B   4      22.986   5.109  45.672  1.00 98.93           C  
ATOM   4208  CD1 ILE B   4      23.373   2.610  43.695  1.00 98.93           C  
ATOM   4209  H   ILE B   4      22.514   8.026  44.868  1.00 98.93           H  
ATOM   4210  HA  ILE B   4      22.386   6.392  42.447  1.00 98.93           H  
ATOM   4211  HB  ILE B   4      24.056   5.231  43.832  1.00 98.93           H  
ATOM   4212 HG13 ILE B   4      22.306   3.971  42.454  1.00 98.93           H  
ATOM   4213 HG12 ILE B   4      21.482   3.611  43.930  1.00 98.93           H  
ATOM   4214 HG21 ILE B   4      23.616   4.310  46.062  1.00 98.93           H  
ATOM   4215 HG22 ILE B   4      23.357   6.036  46.102  1.00 98.93           H  
ATOM   4216 HG23 ILE B   4      21.982   4.952  46.062  1.00 98.93           H  
ATOM   4217 HD11 ILE B   4      22.835   1.699  43.430  1.00 98.93           H  
ATOM   4218 HD12 ILE B   4      24.242   2.668  43.042  1.00 98.93           H  
ATOM   4219 HD13 ILE B   4      23.727   2.491  44.718  1.00 98.93           H  
ATOM   4220  N   ILE B   5      19.997   5.840  42.991  1.00 98.91           N  
ATOM   4221  CA  ILE B   5      18.549   5.698  43.129  1.00 98.91           C  
ATOM   4222  C   ILE B   5      18.107   4.264  42.797  1.00 98.91           C  
ATOM   4223  O   ILE B   5      18.841   3.543  42.121  1.00 98.91           O  
ATOM   4224  CB  ILE B   5      17.788   6.674  42.181  1.00 98.91           C  
ATOM   4225  CG1 ILE B   5      18.096   6.511  40.673  1.00 98.91           C  
ATOM   4226  CG2 ILE B   5      17.992   8.130  42.615  1.00 98.91           C  
ATOM   4227  CD1 ILE B   5      17.142   7.304  39.769  1.00 98.91           C  
ATOM   4228  H   ILE B   5      20.391   5.438  42.149  1.00 98.91           H  
ATOM   4229  HA  ILE B   5      18.259   5.887  44.161  1.00 98.91           H  
ATOM   4230  HB  ILE B   5      16.721   6.476  42.307  1.00 98.91           H  
ATOM   4231 HG13 ILE B   5      18.056   5.466  40.369  1.00 98.91           H  
ATOM   4232 HG12 ILE B   5      19.117   6.836  40.477  1.00 98.91           H  
ATOM   4233 HG21 ILE B   5      17.370   8.796  42.024  1.00 98.91           H  
ATOM   4234 HG22 ILE B   5      17.712   8.260  43.656  1.00 98.91           H  
ATOM   4235 HG23 ILE B   5      19.027   8.452  42.498  1.00 98.91           H  
ATOM   4236 HD11 ILE B   5      17.186   6.923  38.753  1.00 98.91           H  
ATOM   4237 HD12 ILE B   5      16.108   7.230  40.107  1.00 98.91           H  
ATOM   4238 HD13 ILE B   5      17.410   8.359  39.731  1.00 98.91           H  
ATOM   4239  N   HIS B   6      16.892   3.901  43.245  1.00 98.03           N  
ATOM   4240  CA  HIS B   6      16.186   2.696  42.809  1.00 98.03           C  
ATOM   4241  C   HIS B   6      14.716   3.002  42.486  1.00 98.03           C  
ATOM   4242  O   HIS B   6      14.203   4.060  42.857  1.00 98.03           O  
ATOM   4243  CB  HIS B   6      16.400   1.508  43.782  1.00 98.03           C  
ATOM   4244  CG  HIS B   6      15.822   1.616  45.171  1.00 98.03           C  
ATOM   4245  CD2 HIS B   6      16.471   1.496  46.382  1.00 98.03           C  
ATOM   4246  ND1 HIS B   6      14.459   1.799  45.415  1.00 98.03           N  
ATOM   4247  CE1 HIS B   6      14.350   1.832  46.734  1.00 98.03           C  
ATOM   4248  NE2 HIS B   6      15.511   1.667  47.358  1.00 98.03           N  
ATOM   4249  H   HIS B   6      16.347   4.554  43.793  1.00 98.03           H  
ATOM   4250  HA  HIS B   6      16.607   2.404  41.853  1.00 98.03           H  
ATOM   4251  HB3 HIS B   6      17.468   1.306  43.868  1.00 98.03           H  
ATOM   4252  HB2 HIS B   6      15.974   0.602  43.350  1.00 98.03           H  
ATOM   4253  HD2 HIS B   6      17.502   1.305  46.621  1.00 98.03           H  
ATOM   4254  HE1 HIS B   6      13.415   1.976  47.251  1.00 98.03           H  
ATOM   4255  HE2 HIS B   6      15.655   1.665  48.359  1.00 98.03           H  
ATOM   4256  N   GLY B   7      14.089   2.063  41.762  1.00 93.70           N  
ATOM   4257  CA  GLY B   7      12.738   2.187  41.229  1.00 93.70           C  
ATOM   4258  C   GLY B   7      12.016   0.834  41.271  1.00 93.70           C  
ATOM   4259  O   GLY B   7      11.256   0.535  40.350  1.00 93.70           O  
ATOM   4260  H   GLY B   7      14.603   1.230  41.501  1.00 93.70           H  
ATOM   4261  HA3 GLY B   7      12.798   2.545  40.202  1.00 93.70           H  
ATOM   4262  HA2 GLY B   7      12.150   2.910  41.793  1.00 93.70           H  
ATOM   4263  N   GLY B   8      12.255   0.013  42.308  1.00 88.91           N  
ATOM   4264  CA  GLY B   8      11.578  -1.269  42.495  1.00 88.91           C  
ATOM   4265  C   GLY B   8      12.386  -2.402  41.852  1.00 88.91           C  
ATOM   4266  O   GLY B   8      13.612  -2.432  41.957  1.00 88.91           O  
ATOM   4267  H   GLY B   8      12.891   0.304  43.037  1.00 88.91           H  
ATOM   4268  HA3 GLY B   8      10.560  -1.243  42.102  1.00 88.91           H  
ATOM   4269  HA2 GLY B   8      11.490  -1.461  43.561  1.00 88.91           H  
ATOM   4270  N   PHE B   9      11.672  -3.352  41.227  1.00 85.79           N  
ATOM   4271  CA  PHE B   9      12.220  -4.559  40.605  1.00 85.79           C  
ATOM   4272  C   PHE B   9      11.772  -4.726  39.148  1.00 85.79           C  
ATOM   4273  O   PHE B   9      10.750  -4.172  38.739  1.00 85.79           O  
ATOM   4274  CB  PHE B   9      11.829  -5.795  41.445  1.00 85.79           C  
ATOM   4275  CG  PHE B   9      12.709  -6.003  42.659  1.00 85.79           C  
ATOM   4276  CD1 PHE B   9      13.944  -6.663  42.508  1.00 85.79           C  
ATOM   4277  CD2 PHE B   9      12.400  -5.395  43.893  1.00 85.79           C  
ATOM   4278  CE1 PHE B   9      14.816  -6.766  43.581  1.00 85.79           C  
ATOM   4279  CE2 PHE B   9      13.282  -5.515  44.957  1.00 85.79           C  
ATOM   4280  CZ  PHE B   9      14.480  -6.199  44.800  1.00 85.79           C  
ATOM   4281  H   PHE B   9      10.669  -3.259  41.176  1.00 85.79           H  
ATOM   4282  HA  PHE B   9      13.310  -4.498  40.570  1.00 85.79           H  
ATOM   4283  HB3 PHE B   9      11.893  -6.704  40.844  1.00 85.79           H  
ATOM   4284  HB2 PHE B   9      10.788  -5.725  41.765  1.00 85.79           H  
ATOM   4285  HD1 PHE B   9      14.209  -7.091  41.555  1.00 85.79           H  
ATOM   4286  HD2 PHE B   9      11.483  -4.838  44.016  1.00 85.79           H  
ATOM   4287  HE1 PHE B   9      15.756  -7.284  43.466  1.00 85.79           H  
ATOM   4288  HE2 PHE B   9      13.042  -5.066  45.906  1.00 85.79           H  
ATOM   4289  HZ  PHE B   9      15.162  -6.289  45.625  1.00 85.79           H  
ATOM   4290  N   PHE B  10      12.572  -5.507  38.406  1.00 77.39           N  
ATOM   4291  CA  PHE B  10      12.356  -5.892  37.017  1.00 77.39           C  
ATOM   4292  C   PHE B  10      12.592  -7.401  36.872  1.00 77.39           C  
ATOM   4293  O   PHE B  10      13.581  -7.909  37.400  1.00 77.39           O  
ATOM   4294  CB  PHE B  10      13.278  -5.056  36.094  1.00 77.39           C  
ATOM   4295  CG  PHE B  10      13.351  -5.510  34.646  1.00 77.39           C  
ATOM   4296  CD1 PHE B  10      14.291  -6.485  34.247  1.00 77.39           C  
ATOM   4297  CD2 PHE B  10      12.352  -5.110  33.736  1.00 77.39           C  
ATOM   4298  CE1 PHE B  10      14.232  -7.026  32.971  1.00 77.39           C  
ATOM   4299  CE2 PHE B  10      12.309  -5.665  32.466  1.00 77.39           C  
ATOM   4300  CZ  PHE B  10      13.239  -6.624  32.087  1.00 77.39           C  
ATOM   4301  H   PHE B  10      13.399  -5.909  38.830  1.00 77.39           H  
ATOM   4302  HA  PHE B  10      11.319  -5.694  36.735  1.00 77.39           H  
ATOM   4303  HB3 PHE B  10      14.292  -5.037  36.499  1.00 77.39           H  
ATOM   4304  HB2 PHE B  10      12.930  -4.025  36.093  1.00 77.39           H  
ATOM   4305  HD1 PHE B  10      15.042  -6.834  34.942  1.00 77.39           H  
ATOM   4306  HD2 PHE B  10      11.601  -4.392  34.031  1.00 77.39           H  
ATOM   4307  HE1 PHE B  10      14.953  -7.771  32.671  1.00 77.39           H  
ATOM   4308  HE2 PHE B  10      11.539  -5.359  31.774  1.00 77.39           H  
ATOM   4309  HZ  PHE B  10      13.189  -7.055  31.097  1.00 77.39           H  
ATOM   4310  N   SER B  11      11.719  -8.064  36.102  1.00 71.24           N  
ATOM   4311  CA  SER B  11      11.845  -9.469  35.727  1.00 71.24           C  
ATOM   4312  C   SER B  11      11.371  -9.620  34.279  1.00 71.24           C  
ATOM   4313  O   SER B  11      10.303  -9.109  33.944  1.00 71.24           O  
ATOM   4314  CB  SER B  11      11.015 -10.332  36.701  1.00 71.24           C  
ATOM   4315  OG  SER B  11      11.087 -11.709  36.382  1.00 71.24           O  
ATOM   4316  H   SER B  11      10.948  -7.569  35.675  1.00 71.24           H  
ATOM   4317  HA  SER B  11      12.892  -9.775  35.780  1.00 71.24           H  
ATOM   4318  HB3 SER B  11       9.970 -10.022  36.693  1.00 71.24           H  
ATOM   4319  HB2 SER B  11      11.372 -10.194  37.720  1.00 71.24           H  
ATOM   4320  HG  SER B  11      11.935 -12.049  36.678  1.00 71.24           H  
ATOM   4321  N   GLU B  12      12.148 -10.349  33.461  1.00 64.65           N  
ATOM   4322  CA  GLU B  12      11.848 -10.616  32.049  1.00 64.65           C  
ATOM   4323  C   GLU B  12      10.569 -11.443  31.805  1.00 64.65           C  
ATOM   4324  O   GLU B  12      10.009 -11.354  30.713  1.00 64.65           O  
ATOM   4325  CB  GLU B  12      13.073 -11.253  31.362  1.00 64.65           C  
ATOM   4326  CG  GLU B  12      14.297 -10.307  31.330  1.00 64.65           C  
ATOM   4327  CD  GLU B  12      15.509 -10.798  30.521  1.00 64.65           C  
ATOM   4328  OE1 GLU B  12      16.410  -9.955  30.315  1.00 64.65           O  
ATOM   4329  OE2 GLU B  12      15.535 -11.981  30.114  1.00 64.65           O1-
ATOM   4330  H   GLU B  12      13.009 -10.745  33.810  1.00 64.65           H  
ATOM   4331  HA  GLU B  12      11.680  -9.651  31.573  1.00 64.65           H  
ATOM   4332  HB3 GLU B  12      12.809 -11.541  30.343  1.00 64.65           H  
ATOM   4333  HB2 GLU B  12      13.340 -12.176  31.879  1.00 64.65           H  
ATOM   4334  HG3 GLU B  12      14.635 -10.112  32.347  1.00 64.65           H  
ATOM   4335  HG2 GLU B  12      13.987  -9.347  30.915  1.00 64.65           H  
ATOM   4336  N   TYR B  13      10.111 -12.195  32.823  1.00 59.81           N  
ATOM   4337  CA  TYR B  13       8.853 -12.946  32.810  1.00 59.81           C  
ATOM   4338  C   TYR B  13       7.601 -12.063  32.967  1.00 59.81           C  
ATOM   4339  O   TYR B  13       6.543 -12.464  32.483  1.00 59.81           O  
ATOM   4340  CB  TYR B  13       8.886 -14.008  33.928  1.00 59.81           C  
ATOM   4341  CG  TYR B  13       9.842 -15.159  33.677  1.00 59.81           C  
ATOM   4342  CD1 TYR B  13       9.430 -16.248  32.879  1.00 59.81           C  
ATOM   4343  CD2 TYR B  13      11.136 -15.154  34.238  1.00 59.81           C  
ATOM   4344  CE1 TYR B  13      10.304 -17.327  32.647  1.00 59.81           C  
ATOM   4345  CE2 TYR B  13      12.011 -16.233  34.004  1.00 59.81           C  
ATOM   4346  CZ  TYR B  13      11.595 -17.321  33.211  1.00 59.81           C  
ATOM   4347  OH  TYR B  13      12.442 -18.367  32.990  1.00 59.81           O  
ATOM   4348  H   TYR B  13      10.630 -12.216  33.689  1.00 59.81           H  
ATOM   4349  HA  TYR B  13       8.773 -13.460  31.850  1.00 59.81           H  
ATOM   4350  HB3 TYR B  13       7.893 -14.446  34.051  1.00 59.81           H  
ATOM   4351  HB2 TYR B  13       9.119 -13.543  34.888  1.00 59.81           H  
ATOM   4352  HD1 TYR B  13       8.441 -16.258  32.445  1.00 59.81           H  
ATOM   4353  HD2 TYR B  13      11.460 -14.323  34.848  1.00 59.81           H  
ATOM   4354  HE1 TYR B  13       9.978 -18.157  32.037  1.00 59.81           H  
ATOM   4355  HE2 TYR B  13      13.000 -16.225  34.436  1.00 59.81           H  
ATOM   4356  HH  TYR B  13      12.060 -19.052  32.437  1.00 59.81           H  
ATOM   4357  N   PHE B  14       7.729 -10.910  33.647  1.00 59.66           N  
ATOM   4358  CA  PHE B  14       6.608 -10.035  34.011  1.00 59.66           C  
ATOM   4359  C   PHE B  14       6.559  -8.725  33.212  1.00 59.66           C  
ATOM   4360  O   PHE B  14       5.475  -8.159  33.073  1.00 59.66           O  
ATOM   4361  CB  PHE B  14       6.667  -9.740  35.524  1.00 59.66           C  
ATOM   4362  CG  PHE B  14       6.300 -10.923  36.401  1.00 59.66           C  
ATOM   4363  CD1 PHE B  14       4.943 -11.205  36.671  1.00 59.66           C  
ATOM   4364  CD2 PHE B  14       7.285 -11.849  36.806  1.00 59.66           C  
ATOM   4365  CE1 PHE B  14       4.600 -12.344  37.388  1.00 59.66           C  
ATOM   4366  CE2 PHE B  14       6.921 -12.982  37.523  1.00 59.66           C  
ATOM   4367  CZ  PHE B  14       5.586 -13.224  37.818  1.00 59.66           C  
ATOM   4368  H   PHE B  14       8.639 -10.635  33.990  1.00 59.66           H  
ATOM   4369  HA  PHE B  14       5.659 -10.538  33.814  1.00 59.66           H  
ATOM   4370  HB3 PHE B  14       5.991  -8.920  35.774  1.00 59.66           H  
ATOM   4371  HB2 PHE B  14       7.665  -9.394  35.799  1.00 59.66           H  
ATOM   4372  HD1 PHE B  14       4.169 -10.537  36.323  1.00 59.66           H  
ATOM   4373  HD2 PHE B  14       8.322 -11.684  36.559  1.00 59.66           H  
ATOM   4374  HE1 PHE B  14       3.563 -12.551  37.605  1.00 59.66           H  
ATOM   4375  HE2 PHE B  14       7.680 -13.682  37.841  1.00 59.66           H  
ATOM   4376  HZ  PHE B  14       5.310 -14.110  38.371  1.00 59.66           H  
ATOM   4377  N   THR B  15       7.716  -8.259  32.719  1.00 64.85           N  
ATOM   4378  CA  THR B  15       7.872  -7.001  31.991  1.00 64.85           C  
ATOM   4379  C   THR B  15       8.914  -7.201  30.877  1.00 64.85           C  
ATOM   4380  O   THR B  15       9.973  -7.784  31.112  1.00 64.85           O  
ATOM   4381  CB  THR B  15       8.349  -5.852  32.925  1.00 64.85           C  
ATOM   4382  CG2 THR B  15       7.274  -5.379  33.913  1.00 64.85           C  
ATOM   4383  OG1 THR B  15       9.475  -6.233  33.691  1.00 64.85           O  
ATOM   4384  H   THR B  15       8.573  -8.771  32.884  1.00 64.85           H  
ATOM   4385  HA  THR B  15       6.924  -6.719  31.528  1.00 64.85           H  
ATOM   4386  HB  THR B  15       8.646  -4.995  32.320  1.00 64.85           H  
ATOM   4387 HG21 THR B  15       7.626  -4.528  34.496  1.00 64.85           H  
ATOM   4388 HG22 THR B  15       6.371  -5.065  33.388  1.00 64.85           H  
ATOM   4389 HG23 THR B  15       6.994  -6.165  34.616  1.00 64.85           H  
ATOM   4390  HG1 THR B  15      10.154  -6.556  33.092  1.00 64.85           H  
ATOM   4391  N   ASP B  16       8.570  -6.710  29.676  1.00 70.57           N  
ATOM   4392  CA  ASP B  16       9.337  -6.853  28.434  1.00 70.57           C  
ATOM   4393  C   ASP B  16      10.587  -5.947  28.381  1.00 70.57           C  
ATOM   4394  O   ASP B  16      10.805  -5.120  29.267  1.00 70.57           O  
ATOM   4395  CB  ASP B  16       8.440  -6.662  27.174  1.00 70.57           C  
ATOM   4396  CG  ASP B  16       7.718  -5.312  26.964  1.00 70.57           C  
ATOM   4397  OD1 ASP B  16       7.735  -4.449  27.869  1.00 70.57           O  
ATOM   4398  OD2 ASP B  16       7.111  -5.179  25.880  1.00 70.57           O1-
ATOM   4399  H   ASP B  16       7.698  -6.209  29.579  1.00 70.57           H  
ATOM   4400  HA  ASP B  16       9.705  -7.880  28.407  1.00 70.57           H  
ATOM   4401  HB3 ASP B  16       7.648  -7.411  27.227  1.00 70.57           H  
ATOM   4402  HB2 ASP B  16       8.999  -6.915  26.272  1.00 70.57           H  
ATOM   4403  N   LYS B  17      11.375  -6.115  27.305  1.00 77.77           N  
ATOM   4404  CA  LYS B  17      12.560  -5.312  26.995  1.00 77.77           C  
ATOM   4405  C   LYS B  17      12.260  -3.830  26.692  1.00 77.77           C  
ATOM   4406  O   LYS B  17      13.142  -3.001  26.910  1.00 77.77           O  
ATOM   4407  CB  LYS B  17      13.333  -5.960  25.828  1.00 77.77           C  
ATOM   4408  CG  LYS B  17      13.964  -7.315  26.191  1.00 77.77           C  
ATOM   4409  CD  LYS B  17      14.799  -7.902  25.043  1.00 77.77           C  
ATOM   4410  CE  LYS B  17      15.446  -9.245  25.419  1.00 77.77           C  
ATOM   4411  NZ  LYS B  17      16.247  -9.796  24.311  1.00 77.77           N1+
ATOM   4412  H   LYS B  17      11.129  -6.818  26.623  1.00 77.77           H  
ATOM   4413  HA  LYS B  17      13.202  -5.332  27.877  1.00 77.77           H  
ATOM   4414  HB3 LYS B  17      14.137  -5.290  25.516  1.00 77.77           H  
ATOM   4415  HB2 LYS B  17      12.679  -6.071  24.962  1.00 77.77           H  
ATOM   4416  HG3 LYS B  17      13.183  -8.024  26.467  1.00 77.77           H  
ATOM   4417  HG2 LYS B  17      14.595  -7.196  27.073  1.00 77.77           H  
ATOM   4418  HD3 LYS B  17      15.571  -7.184  24.760  1.00 77.77           H  
ATOM   4419  HD2 LYS B  17      14.161  -8.028  24.166  1.00 77.77           H  
ATOM   4420  HE3 LYS B  17      14.678  -9.971  25.689  1.00 77.77           H  
ATOM   4421  HE2 LYS B  17      16.092  -9.123  26.289  1.00 77.77           H  
ATOM   4422  HZ1 LYS B  17      16.984  -9.148  24.071  1.00 77.77           H  
ATOM   4423  HZ2 LYS B  17      16.654 -10.675  24.596  1.00 77.77           H  
ATOM   4424  HZ3 LYS B  17      15.656  -9.946  23.506  1.00 77.77           H  
ATOM   4425  N   ALA B  18      11.035  -3.510  26.235  1.00 81.46           N  
ATOM   4426  CA  ALA B  18      10.573  -2.133  26.039  1.00 81.46           C  
ATOM   4427  C   ALA B  18      10.386  -1.391  27.373  1.00 81.46           C  
ATOM   4428  O   ALA B  18      10.850  -0.258  27.492  1.00 81.46           O  
ATOM   4429  CB  ALA B  18       9.279  -2.126  25.213  1.00 81.46           C  
ATOM   4430  H   ALA B  18      10.350  -4.236  26.082  1.00 81.46           H  
ATOM   4431  HA  ALA B  18      11.335  -1.603  25.464  1.00 81.46           H  
ATOM   4432  HB1 ALA B  18       8.964  -1.107  24.986  1.00 81.46           H  
ATOM   4433  HB2 ALA B  18       9.414  -2.645  24.264  1.00 81.46           H  
ATOM   4434  HB3 ALA B  18       8.459  -2.611  25.742  1.00 81.46           H  
ATOM   4435  N   SER B  19       9.776  -2.068  28.363  1.00 81.65           N  
ATOM   4436  CA  SER B  19       9.628  -1.596  29.742  1.00 81.65           C  
ATOM   4437  C   SER B  19      10.975  -1.488  30.485  1.00 81.65           C  
ATOM   4438  O   SER B  19      11.121  -0.582  31.306  1.00 81.65           O  
ATOM   4439  CB  SER B  19       8.625  -2.506  30.481  1.00 81.65           C  
ATOM   4440  OG  SER B  19       8.393  -2.092  31.814  1.00 81.65           O  
ATOM   4441  H   SER B  19       9.399  -2.989  28.173  1.00 81.65           H  
ATOM   4442  HA  SER B  19       9.200  -0.593  29.697  1.00 81.65           H  
ATOM   4443  HB3 SER B  19       8.978  -3.537  30.492  1.00 81.65           H  
ATOM   4444  HB2 SER B  19       7.667  -2.508  29.960  1.00 81.65           H  
ATOM   4445  HG  SER B  19       7.883  -1.278  31.795  1.00 81.65           H  
ATOM   4446  N   ARG B  20      11.941  -2.369  30.159  1.00 86.63           N  
ATOM   4447  CA  ARG B  20      13.311  -2.319  30.673  1.00 86.63           C  
ATOM   4448  C   ARG B  20      14.035  -1.035  30.242  1.00 86.63           C  
ATOM   4449  O   ARG B  20      14.521  -0.307  31.102  1.00 86.63           O  
ATOM   4450  CB  ARG B  20      14.107  -3.569  30.240  1.00 86.63           C  
ATOM   4451  CG  ARG B  20      15.456  -3.705  30.969  1.00 86.63           C  
ATOM   4452  CD  ARG B  20      16.258  -4.944  30.549  1.00 86.63           C  
ATOM   4453  NE  ARG B  20      17.613  -4.932  31.131  1.00 86.63           N  
ATOM   4454  CZ  ARG B  20      18.465  -5.969  31.248  1.00 86.63           C  
ATOM   4455  NH1 ARG B  20      18.154  -7.208  30.839  1.00 86.63           N  
ATOM   4456  NH2 ARG B  20      19.670  -5.761  31.793  1.00 86.63           N1+
ATOM   4457  H   ARG B  20      11.738  -3.100  29.490  1.00 86.63           H  
ATOM   4458  HA  ARG B  20      13.239  -2.324  31.763  1.00 86.63           H  
ATOM   4459  HB3 ARG B  20      14.290  -3.542  29.167  1.00 86.63           H  
ATOM   4460  HB2 ARG B  20      13.513  -4.463  30.407  1.00 86.63           H  
ATOM   4461  HG3 ARG B  20      15.203  -3.820  32.023  1.00 86.63           H  
ATOM   4462  HG2 ARG B  20      16.064  -2.802  30.906  1.00 86.63           H  
ATOM   4463  HD3 ARG B  20      16.260  -5.095  29.469  1.00 86.63           H  
ATOM   4464  HD2 ARG B  20      15.768  -5.814  30.982  1.00 86.63           H  
ATOM   4465  HE  ARG B  20      17.936  -4.022  31.433  1.00 86.63           H  
ATOM   4466 HH12 ARG B  20      18.806  -7.971  30.947  1.00 86.63           H  
ATOM   4467 HH11 ARG B  20      17.244  -7.407  30.447  1.00 86.63           H  
ATOM   4468 HH22 ARG B  20      20.327  -6.522  31.885  1.00 86.63           H  
ATOM   4469 HH21 ARG B  20      19.924  -4.851  32.153  1.00 86.63           H  
ATOM   4470  N   VAL B  21      14.060  -0.780  28.922  1.00 90.41           N  
ATOM   4471  CA  VAL B  21      14.674   0.393  28.296  1.00 90.41           C  
ATOM   4472  C   VAL B  21      14.017   1.723  28.720  1.00 90.41           C  
ATOM   4473  O   VAL B  21      14.733   2.711  28.881  1.00 90.41           O  
ATOM   4474  CB  VAL B  21      14.671   0.250  26.743  1.00 90.41           C  
ATOM   4475  CG1 VAL B  21      14.952   1.540  25.942  1.00 90.41           C  
ATOM   4476  CG2 VAL B  21      15.667  -0.840  26.305  1.00 90.41           C  
ATOM   4477  H   VAL B  21      13.625  -1.436  28.287  1.00 90.41           H  
ATOM   4478  HA  VAL B  21      15.711   0.426  28.631  1.00 90.41           H  
ATOM   4479  HB  VAL B  21      13.678  -0.092  26.445  1.00 90.41           H  
ATOM   4480 HG11 VAL B  21      15.033   1.327  24.875  1.00 90.41           H  
ATOM   4481 HG12 VAL B  21      14.154   2.275  26.050  1.00 90.41           H  
ATOM   4482 HG13 VAL B  21      15.887   2.006  26.255  1.00 90.41           H  
ATOM   4483 HG21 VAL B  21      15.605  -1.022  25.232  1.00 90.41           H  
ATOM   4484 HG22 VAL B  21      16.693  -0.550  26.534  1.00 90.41           H  
ATOM   4485 HG23 VAL B  21      15.478  -1.789  26.805  1.00 90.41           H  
ATOM   4486  N   GLN B  22      12.691   1.711  28.939  1.00 89.79           N  
ATOM   4487  CA  GLN B  22      11.922   2.859  29.417  1.00 89.79           C  
ATOM   4488  C   GLN B  22      12.248   3.204  30.885  1.00 89.79           C  
ATOM   4489  O   GLN B  22      12.382   4.387  31.193  1.00 89.79           O  
ATOM   4490  CB  GLN B  22      10.421   2.586  29.193  1.00 89.79           C  
ATOM   4491  CG  GLN B  22       9.523   3.826  29.378  1.00 89.79           C  
ATOM   4492  CD  GLN B  22       8.031   3.531  29.201  1.00 89.79           C  
ATOM   4493  NE2 GLN B  22       7.196   4.556  29.381  1.00 89.79           N  
ATOM   4494  OE1 GLN B  22       7.627   2.405  28.916  1.00 89.79           O  
ATOM   4495  H   GLN B  22      12.166   0.863  28.769  1.00 89.79           H  
ATOM   4496  HA  GLN B  22      12.202   3.717  28.804  1.00 89.79           H  
ATOM   4497  HB3 GLN B  22      10.095   1.781  29.853  1.00 89.79           H  
ATOM   4498  HB2 GLN B  22      10.279   2.221  28.175  1.00 89.79           H  
ATOM   4499  HG3 GLN B  22       9.812   4.595  28.661  1.00 89.79           H  
ATOM   4500  HG2 GLN B  22       9.670   4.256  30.366  1.00 89.79           H  
ATOM   4501 HE22 GLN B  22       6.201   4.417  29.281  1.00 89.79           H  
ATOM   4502 HE21 GLN B  22       7.548   5.471  29.623  1.00 89.79           H  
ATOM   4503  N   LYS B  23      12.423   2.179  31.744  1.00 89.72           N  
ATOM   4504  CA  LYS B  23      12.894   2.328  33.125  1.00 89.72           C  
ATOM   4505  C   LYS B  23      14.361   2.781  33.217  1.00 89.72           C  
ATOM   4506  O   LYS B  23      14.652   3.651  34.031  1.00 89.72           O  
ATOM   4507  CB  LYS B  23      12.667   1.029  33.925  1.00 89.72           C  
ATOM   4508  CG  LYS B  23      11.217   0.843  34.401  1.00 89.72           C  
ATOM   4509  CD  LYS B  23      11.053  -0.417  35.263  1.00 89.72           C  
ATOM   4510  CE  LYS B  23       9.640  -0.552  35.853  1.00 89.72           C  
ATOM   4511  NZ  LYS B  23       9.521  -1.742  36.716  1.00 89.72           N1+
ATOM   4512  H   LYS B  23      12.277   1.231  31.423  1.00 89.72           H  
ATOM   4513  HA  LYS B  23      12.289   3.111  33.586  1.00 89.72           H  
ATOM   4514  HB3 LYS B  23      13.292   1.051  34.821  1.00 89.72           H  
ATOM   4515  HB2 LYS B  23      12.999   0.164  33.351  1.00 89.72           H  
ATOM   4516  HG3 LYS B  23      10.545   0.797  33.544  1.00 89.72           H  
ATOM   4517  HG2 LYS B  23      10.914   1.717  34.980  1.00 89.72           H  
ATOM   4518  HD3 LYS B  23      11.789  -0.395  36.067  1.00 89.72           H  
ATOM   4519  HD2 LYS B  23      11.287  -1.295  34.657  1.00 89.72           H  
ATOM   4520  HE3 LYS B  23       8.902  -0.620  35.054  1.00 89.72           H  
ATOM   4521  HE2 LYS B  23       9.393   0.330  36.446  1.00 89.72           H  
ATOM   4522  HZ1 LYS B  23      10.179  -1.678  37.481  1.00 89.72           H  
ATOM   4523  HZ2 LYS B  23       8.583  -1.796  37.088  1.00 89.72           H  
ATOM   4524  HZ3 LYS B  23       9.715  -2.574  36.178  1.00 89.72           H  
ATOM   4525  N   GLN B  24      15.246   2.222  32.371  1.00 94.16           N  
ATOM   4526  CA  GLN B  24      16.657   2.615  32.255  1.00 94.16           C  
ATOM   4527  C   GLN B  24      16.842   4.094  31.871  1.00 94.16           C  
ATOM   4528  O   GLN B  24      17.666   4.770  32.483  1.00 94.16           O  
ATOM   4529  CB  GLN B  24      17.386   1.702  31.246  1.00 94.16           C  
ATOM   4530  CG  GLN B  24      17.673   0.280  31.773  1.00 94.16           C  
ATOM   4531  CD  GLN B  24      18.264  -0.695  30.745  1.00 94.16           C  
ATOM   4532  NE2 GLN B  24      18.379  -0.302  29.474  1.00 94.16           N  
ATOM   4533  OE1 GLN B  24      18.617  -1.817  31.102  1.00 94.16           O  
ATOM   4534  H   GLN B  24      14.935   1.492  31.743  1.00 94.16           H  
ATOM   4535  HA  GLN B  24      17.114   2.477  33.238  1.00 94.16           H  
ATOM   4536  HB3 GLN B  24      18.338   2.156  30.962  1.00 94.16           H  
ATOM   4537  HB2 GLN B  24      16.791   1.653  30.335  1.00 94.16           H  
ATOM   4538  HG3 GLN B  24      16.763  -0.170  32.161  1.00 94.16           H  
ATOM   4539  HG2 GLN B  24      18.357   0.334  32.617  1.00 94.16           H  
ATOM   4540 HE22 GLN B  24      18.763  -0.931  28.783  1.00 94.16           H  
ATOM   4541 HE21 GLN B  24      18.084   0.621  29.194  1.00 94.16           H  
ATOM   4542  N   LYS B  25      16.043   4.562  30.895  1.00 95.96           N  
ATOM   4543  CA  LYS B  25      15.996   5.950  30.433  1.00 95.96           C  
ATOM   4544  C   LYS B  25      15.429   6.910  31.495  1.00 95.96           C  
ATOM   4545  O   LYS B  25      15.986   7.992  31.673  1.00 95.96           O  
ATOM   4546  CB  LYS B  25      15.206   6.010  29.106  1.00 95.96           C  
ATOM   4547  CG  LYS B  25      15.092   7.415  28.485  1.00 95.96           C  
ATOM   4548  CD  LYS B  25      14.380   7.407  27.125  1.00 95.96           C  
ATOM   4549  CE  LYS B  25      14.267   8.818  26.523  1.00 95.96           C  
ATOM   4550  NZ  LYS B  25      13.570   8.807  25.225  1.00 95.96           N1+
ATOM   4551  H   LYS B  25      15.401   3.927  30.439  1.00 95.96           H  
ATOM   4552  HA  LYS B  25      17.022   6.258  30.224  1.00 95.96           H  
ATOM   4553  HB3 LYS B  25      14.203   5.607  29.259  1.00 95.96           H  
ATOM   4554  HB2 LYS B  25      15.688   5.349  28.385  1.00 95.96           H  
ATOM   4555  HG3 LYS B  25      16.090   7.843  28.373  1.00 95.96           H  
ATOM   4556  HG2 LYS B  25      14.548   8.080  29.156  1.00 95.96           H  
ATOM   4557  HD3 LYS B  25      13.386   6.972  27.245  1.00 95.96           H  
ATOM   4558  HD2 LYS B  25      14.921   6.753  26.440  1.00 95.96           H  
ATOM   4559  HE3 LYS B  25      15.259   9.249  26.383  1.00 95.96           H  
ATOM   4560  HE2 LYS B  25      13.724   9.476  27.203  1.00 95.96           H  
ATOM   4561  HZ1 LYS B  25      12.636   8.442  25.346  1.00 95.96           H  
ATOM   4562  HZ2 LYS B  25      13.516   9.749  24.863  1.00 95.96           H  
ATOM   4563  HZ3 LYS B  25      14.076   8.226  24.573  1.00 95.96           H  
ATOM   4564  N   ALA B  26      14.352   6.487  32.182  1.00 95.85           N  
ATOM   4565  CA  ALA B  26      13.694   7.230  33.258  1.00 95.85           C  
ATOM   4566  C   ALA B  26      14.612   7.482  34.462  1.00 95.85           C  
ATOM   4567  O   ALA B  26      14.699   8.621  34.916  1.00 95.85           O  
ATOM   4568  CB  ALA B  26      12.421   6.490  33.691  1.00 95.85           C  
ATOM   4569  H   ALA B  26      13.944   5.589  31.958  1.00 95.85           H  
ATOM   4570  HA  ALA B  26      13.399   8.202  32.858  1.00 95.85           H  
ATOM   4571  HB1 ALA B  26      11.977   6.957  34.569  1.00 95.85           H  
ATOM   4572  HB2 ALA B  26      11.672   6.499  32.900  1.00 95.85           H  
ATOM   4573  HB3 ALA B  26      12.623   5.452  33.949  1.00 95.85           H  
ATOM   4574  N   LEU B  27      15.313   6.430  34.919  1.00 97.47           N  
ATOM   4575  CA  LEU B  27      16.292   6.505  36.002  1.00 97.47           C  
ATOM   4576  C   LEU B  27      17.522   7.349  35.633  1.00 97.47           C  
ATOM   4577  O   LEU B  27      17.959   8.129  36.473  1.00 97.47           O  
ATOM   4578  CB  LEU B  27      16.759   5.096  36.399  1.00 97.47           C  
ATOM   4579  CG  LEU B  27      15.706   4.173  37.036  1.00 97.47           C  
ATOM   4580  CD1 LEU B  27      16.227   2.729  37.003  1.00 97.47           C  
ATOM   4581  CD2 LEU B  27      15.306   4.594  38.460  1.00 97.47           C  
ATOM   4582  H   LEU B  27      15.181   5.520  34.496  1.00 97.47           H  
ATOM   4583  HA  LEU B  27      15.806   6.978  36.857  1.00 97.47           H  
ATOM   4584  HB3 LEU B  27      17.582   5.174  37.105  1.00 97.47           H  
ATOM   4585  HB2 LEU B  27      17.168   4.618  35.507  1.00 97.47           H  
ATOM   4586  HG  LEU B  27      14.797   4.209  36.440  1.00 97.47           H  
ATOM   4587 HD11 LEU B  27      16.229   2.271  37.991  1.00 97.47           H  
ATOM   4588 HD12 LEU B  27      15.609   2.131  36.338  1.00 97.47           H  
ATOM   4589 HD13 LEU B  27      17.247   2.656  36.626  1.00 97.47           H  
ATOM   4590 HD21 LEU B  27      14.578   3.901  38.882  1.00 97.47           H  
ATOM   4591 HD22 LEU B  27      16.167   4.608  39.128  1.00 97.47           H  
ATOM   4592 HD23 LEU B  27      14.849   5.583  38.473  1.00 97.47           H  
ATOM   4593  N   LYS B  28      18.040   7.204  34.397  1.00 97.82           N  
ATOM   4594  CA  LYS B  28      19.161   7.995  33.874  1.00 97.82           C  
ATOM   4595  C   LYS B  28      18.872   9.502  33.774  1.00 97.82           C  
ATOM   4596  O   LYS B  28      19.785  10.294  33.999  1.00 97.82           O  
ATOM   4597  CB  LYS B  28      19.639   7.429  32.523  1.00 97.82           C  
ATOM   4598  CG  LYS B  28      20.632   6.268  32.682  1.00 97.82           C  
ATOM   4599  CD  LYS B  28      21.091   5.695  31.334  1.00 97.82           C  
ATOM   4600  CE  LYS B  28      22.362   4.844  31.473  1.00 97.82           C  
ATOM   4601  NZ  LYS B  28      22.741   4.205  30.201  1.00 97.82           N1+
ATOM   4602  H   LYS B  28      17.636   6.529  33.762  1.00 97.82           H  
ATOM   4603  HA  LYS B  28      19.980   7.878  34.584  1.00 97.82           H  
ATOM   4604  HB3 LYS B  28      20.166   8.210  31.970  1.00 97.82           H  
ATOM   4605  HB2 LYS B  28      18.790   7.150  31.898  1.00 97.82           H  
ATOM   4606  HG3 LYS B  28      20.192   5.475  33.288  1.00 97.82           H  
ATOM   4607  HG2 LYS B  28      21.502   6.624  33.237  1.00 97.82           H  
ATOM   4608  HD3 LYS B  28      21.264   6.507  30.626  1.00 97.82           H  
ATOM   4609  HD2 LYS B  28      20.281   5.093  30.918  1.00 97.82           H  
ATOM   4610  HE3 LYS B  28      22.215   4.072  32.224  1.00 97.82           H  
ATOM   4611  HE2 LYS B  28      23.192   5.463  31.812  1.00 97.82           H  
ATOM   4612  HZ1 LYS B  28      22.911   4.915  29.503  1.00 97.82           H  
ATOM   4613  HZ2 LYS B  28      23.582   3.660  30.335  1.00 97.82           H  
ATOM   4614  HZ3 LYS B  28      21.995   3.599  29.890  1.00 97.82           H  
ATOM   4615  N   THR B  29      17.613   9.865  33.479  1.00 98.38           N  
ATOM   4616  CA  THR B  29      17.140  11.249  33.466  1.00 98.38           C  
ATOM   4617  C   THR B  29      17.017  11.822  34.893  1.00 98.38           C  
ATOM   4618  O   THR B  29      17.452  12.949  35.124  1.00 98.38           O  
ATOM   4619  CB  THR B  29      15.759  11.363  32.762  1.00 98.38           C  
ATOM   4620  CG2 THR B  29      15.134  12.770  32.744  1.00 98.38           C  
ATOM   4621  OG1 THR B  29      15.888  10.937  31.420  1.00 98.38           O  
ATOM   4622  H   THR B  29      16.920   9.151  33.300  1.00 98.38           H  
ATOM   4623  HA  THR B  29      17.862  11.856  32.916  1.00 98.38           H  
ATOM   4624  HB  THR B  29      15.051  10.683  33.237  1.00 98.38           H  
ATOM   4625 HG21 THR B  29      14.226  12.787  32.141  1.00 98.38           H  
ATOM   4626 HG22 THR B  29      14.856  13.103  33.744  1.00 98.38           H  
ATOM   4627 HG23 THR B  29      15.825  13.502  32.325  1.00 98.38           H  
ATOM   4628  HG1 THR B  29      16.086   9.995  31.417  1.00 98.38           H  
ATOM   4629  N   ILE B  30      16.448  11.032  35.819  1.00 98.82           N  
ATOM   4630  CA  ILE B  30      16.175  11.429  37.201  1.00 98.82           C  
ATOM   4631  C   ILE B  30      17.440  11.516  38.081  1.00 98.82           C  
ATOM   4632  O   ILE B  30      17.545  12.457  38.868  1.00 98.82           O  
ATOM   4633  CB  ILE B  30      15.116  10.488  37.852  1.00 98.82           C  
ATOM   4634  CG1 ILE B  30      13.734  10.698  37.183  1.00 98.82           C  
ATOM   4635  CG2 ILE B  30      14.989  10.621  39.385  1.00 98.82           C  
ATOM   4636  CD1 ILE B  30      12.719   9.577  37.453  1.00 98.82           C  
ATOM   4637  H   ILE B  30      16.122  10.112  35.553  1.00 98.82           H  
ATOM   4638  HA  ILE B  30      15.745  12.433  37.170  1.00 98.82           H  
ATOM   4639  HB  ILE B  30      15.420   9.461  37.645  1.00 98.82           H  
ATOM   4640 HG13 ILE B  30      13.842  10.795  36.103  1.00 98.82           H  
ATOM   4641 HG12 ILE B  30      13.319  11.649  37.508  1.00 98.82           H  
ATOM   4642 HG21 ILE B  30      14.128  10.075  39.756  1.00 98.82           H  
ATOM   4643 HG22 ILE B  30      15.858  10.221  39.906  1.00 98.82           H  
ATOM   4644 HG23 ILE B  30      14.869  11.661  39.685  1.00 98.82           H  
ATOM   4645 HD11 ILE B  30      11.941   9.567  36.689  1.00 98.82           H  
ATOM   4646 HD12 ILE B  30      13.193   8.595  37.447  1.00 98.82           H  
ATOM   4647 HD13 ILE B  30      12.227   9.709  38.416  1.00 98.82           H  
ATOM   4648  N   VAL B  31      18.380  10.567  37.922  1.00 98.84           N  
ATOM   4649  CA  VAL B  31      19.650  10.533  38.657  1.00 98.84           C  
ATOM   4650  C   VAL B  31      20.635  11.628  38.190  1.00 98.84           C  
ATOM   4651  O   VAL B  31      21.422  12.108  39.005  1.00 98.84           O  
ATOM   4652  CB  VAL B  31      20.326   9.130  38.563  1.00 98.84           C  
ATOM   4653  CG1 VAL B  31      21.043   8.835  37.231  1.00 98.84           C  
ATOM   4654  CG2 VAL B  31      21.298   8.872  39.722  1.00 98.84           C  
ATOM   4655  H   VAL B  31      18.222   9.809  37.270  1.00 98.84           H  
ATOM   4656  HA  VAL B  31      19.420  10.729  39.707  1.00 98.84           H  
ATOM   4657  HB  VAL B  31      19.532   8.392  38.655  1.00 98.84           H  
ATOM   4658 HG11 VAL B  31      21.290   7.777  37.143  1.00 98.84           H  
ATOM   4659 HG12 VAL B  31      20.416   9.105  36.386  1.00 98.84           H  
ATOM   4660 HG13 VAL B  31      21.973   9.394  37.138  1.00 98.84           H  
ATOM   4661 HG21 VAL B  31      21.622   7.833  39.723  1.00 98.84           H  
ATOM   4662 HG22 VAL B  31      22.187   9.492  39.629  1.00 98.84           H  
ATOM   4663 HG23 VAL B  31      20.838   9.071  40.690  1.00 98.84           H  
ATOM   4664  N   LYS B  32      20.538  12.030  36.907  1.00 98.62           N  
ATOM   4665  CA  LYS B  32      21.270  13.155  36.328  1.00 98.62           C  
ATOM   4666  C   LYS B  32      20.754  14.497  36.868  1.00 98.62           C  
ATOM   4667  O   LYS B  32      21.569  15.291  37.329  1.00 98.62           O  
ATOM   4668  CB  LYS B  32      21.221  13.069  34.787  1.00 98.62           C  
ATOM   4669  CG  LYS B  32      21.902  14.215  34.011  1.00 98.62           C  
ATOM   4670  CD  LYS B  32      23.372  14.461  34.393  1.00 98.62           C  
ATOM   4671  CE  LYS B  32      24.051  15.480  33.463  1.00 98.62           C  
ATOM   4672  NZ  LYS B  32      25.371  15.894  33.968  1.00 98.62           N1+
ATOM   4673  H   LYS B  32      19.871  11.577  36.299  1.00 98.62           H  
ATOM   4674  HA  LYS B  32      22.313  13.050  36.634  1.00 98.62           H  
ATOM   4675  HB3 LYS B  32      20.181  13.014  34.462  1.00 98.62           H  
ATOM   4676  HB2 LYS B  32      21.675  12.128  34.483  1.00 98.62           H  
ATOM   4677  HG3 LYS B  32      21.336  15.138  34.143  1.00 98.62           H  
ATOM   4678  HG2 LYS B  32      21.846  13.986  32.947  1.00 98.62           H  
ATOM   4679  HD3 LYS B  32      23.917  13.518  34.368  1.00 98.62           H  
ATOM   4680  HD2 LYS B  32      23.424  14.816  35.422  1.00 98.62           H  
ATOM   4681  HE3 LYS B  32      23.435  16.374  33.368  1.00 98.62           H  
ATOM   4682  HE2 LYS B  32      24.164  15.061  32.463  1.00 98.62           H  
ATOM   4683  HZ1 LYS B  32      25.242  16.345  34.867  1.00 98.62           H  
ATOM   4684  HZ2 LYS B  32      25.974  15.089  34.075  1.00 98.62           H  
ATOM   4685  HZ3 LYS B  32      25.791  16.551  33.327  1.00 98.62           H  
ATOM   4686  N   LYS B  33      19.421  14.692  36.867  1.00 98.81           N  
ATOM   4687  CA  LYS B  33      18.745  15.843  37.479  1.00 98.81           C  
ATOM   4688  C   LYS B  33      19.047  15.999  38.978  1.00 98.81           C  
ATOM   4689  O   LYS B  33      19.248  17.124  39.432  1.00 98.81           O  
ATOM   4690  CB  LYS B  33      17.221  15.739  37.258  1.00 98.81           C  
ATOM   4691  CG  LYS B  33      16.770  16.099  35.835  1.00 98.81           C  
ATOM   4692  CD  LYS B  33      15.268  15.852  35.635  1.00 98.81           C  
ATOM   4693  CE  LYS B  33      14.785  16.260  34.234  1.00 98.81           C  
ATOM   4694  NZ  LYS B  33      13.345  16.000  34.058  1.00 98.81           N1+
ATOM   4695  H   LYS B  33      18.818  13.988  36.464  1.00 98.81           H  
ATOM   4696  HA  LYS B  33      19.112  16.740  36.976  1.00 98.81           H  
ATOM   4697  HB3 LYS B  33      16.707  16.421  37.937  1.00 98.81           H  
ATOM   4698  HB2 LYS B  33      16.876  14.740  37.525  1.00 98.81           H  
ATOM   4699  HG3 LYS B  33      17.340  15.531  35.101  1.00 98.81           H  
ATOM   4700  HG2 LYS B  33      16.996  17.149  35.643  1.00 98.81           H  
ATOM   4701  HD3 LYS B  33      14.710  16.405  36.392  1.00 98.81           H  
ATOM   4702  HD2 LYS B  33      15.056  14.796  35.809  1.00 98.81           H  
ATOM   4703  HE3 LYS B  33      15.337  15.712  33.470  1.00 98.81           H  
ATOM   4704  HE2 LYS B  33      14.971  17.321  34.066  1.00 98.81           H  
ATOM   4705  HZ1 LYS B  33      12.820  16.526  34.742  1.00 98.81           H  
ATOM   4706  HZ2 LYS B  33      13.062  16.282  33.129  1.00 98.81           H  
ATOM   4707  HZ3 LYS B  33      13.161  15.014  34.179  1.00 98.81           H  
ATOM   4708  N   GLY B  34      19.106  14.866  39.699  1.00 98.89           N  
ATOM   4709  CA  GLY B  34      19.439  14.797  41.118  1.00 98.89           C  
ATOM   4710  C   GLY B  34      20.900  15.187  41.378  1.00 98.89           C  
ATOM   4711  O   GLY B  34      21.163  15.887  42.353  1.00 98.89           O  
ATOM   4712  H   GLY B  34      18.902  13.987  39.243  1.00 98.89           H  
ATOM   4713  HA3 GLY B  34      19.283  13.774  41.456  1.00 98.89           H  
ATOM   4714  HA2 GLY B  34      18.767  15.438  41.692  1.00 98.89           H  
ATOM   4715  N   PHE B  35      21.839  14.780  40.503  1.00 98.79           N  
ATOM   4716  CA  PHE B  35      23.255  15.145  40.599  1.00 98.79           C  
ATOM   4717  C   PHE B  35      23.512  16.627  40.280  1.00 98.79           C  
ATOM   4718  O   PHE B  35      24.311  17.252  40.973  1.00 98.79           O  
ATOM   4719  CB  PHE B  35      24.112  14.234  39.701  1.00 98.79           C  
ATOM   4720  CG  PHE B  35      25.610  14.451  39.846  1.00 98.79           C  
ATOM   4721  CD1 PHE B  35      26.283  15.383  39.025  1.00 98.79           C  
ATOM   4722  CD2 PHE B  35      26.300  13.882  40.938  1.00 98.79           C  
ATOM   4723  CE1 PHE B  35      27.613  15.694  39.273  1.00 98.79           C  
ATOM   4724  CE2 PHE B  35      27.633  14.192  41.157  1.00 98.79           C  
ATOM   4725  CZ  PHE B  35      28.286  15.097  40.331  1.00 98.79           C  
ATOM   4726  H   PHE B  35      21.575  14.202  39.716  1.00 98.79           H  
ATOM   4727  HA  PHE B  35      23.564  14.966  41.630  1.00 98.79           H  
ATOM   4728  HB3 PHE B  35      23.827  14.369  38.656  1.00 98.79           H  
ATOM   4729  HB2 PHE B  35      23.906  13.191  39.934  1.00 98.79           H  
ATOM   4730  HD1 PHE B  35      25.758  15.874  38.218  1.00 98.79           H  
ATOM   4731  HD2 PHE B  35      25.794  13.216  41.618  1.00 98.79           H  
ATOM   4732  HE1 PHE B  35      28.124  16.406  38.642  1.00 98.79           H  
ATOM   4733  HE2 PHE B  35      28.161  13.735  41.980  1.00 98.79           H  
ATOM   4734  HZ  PHE B  35      29.324  15.337  40.512  1.00 98.79           H  
ATOM   4735  N   ASP B  36      22.834  17.162  39.250  1.00 98.62           N  
ATOM   4736  CA  ASP B  36      22.912  18.571  38.840  1.00 98.62           C  
ATOM   4737  C   ASP B  36      22.355  19.525  39.911  1.00 98.62           C  
ATOM   4738  O   ASP B  36      22.878  20.629  40.062  1.00 98.62           O  
ATOM   4739  CB  ASP B  36      22.243  18.838  37.468  1.00 98.62           C  
ATOM   4740  CG  ASP B  36      22.789  18.025  36.278  1.00 98.62           C  
ATOM   4741  OD1 ASP B  36      23.954  17.568  36.339  1.00 98.62           O  
ATOM   4742  OD2 ASP B  36      22.069  17.982  35.255  1.00 98.62           O1-
ATOM   4743  H   ASP B  36      22.224  16.573  38.698  1.00 98.62           H  
ATOM   4744  HA  ASP B  36      23.971  18.813  38.739  1.00 98.62           H  
ATOM   4745  HB3 ASP B  36      22.340  19.894  37.211  1.00 98.62           H  
ATOM   4746  HB2 ASP B  36      21.174  18.628  37.549  1.00 98.62           H  
ATOM   4747  N   PHE B  37      21.347  19.059  40.665  1.00 98.83           N  
ATOM   4748  CA  PHE B  37      20.790  19.730  41.835  1.00 98.83           C  
ATOM   4749  C   PHE B  37      21.765  19.684  43.035  1.00 98.83           C  
ATOM   4750  O   PHE B  37      21.922  20.699  43.710  1.00 98.83           O  
ATOM   4751  CB  PHE B  37      19.417  19.087  42.128  1.00 98.83           C  
ATOM   4752  CG  PHE B  37      18.543  19.775  43.158  1.00 98.83           C  
ATOM   4753  CD1 PHE B  37      18.693  19.482  44.527  1.00 98.83           C  
ATOM   4754  CD2 PHE B  37      17.655  20.800  42.770  1.00 98.83           C  
ATOM   4755  CE1 PHE B  37      17.918  20.144  45.466  1.00 98.83           C  
ATOM   4756  CE2 PHE B  37      16.884  21.448  43.726  1.00 98.83           C  
ATOM   4757  CZ  PHE B  37      17.009  21.115  45.068  1.00 98.83           C  
ATOM   4758  H   PHE B  37      20.962  18.148  40.455  1.00 98.83           H  
ATOM   4759  HA  PHE B  37      20.624  20.777  41.574  1.00 98.83           H  
ATOM   4760  HB3 PHE B  37      19.549  18.047  42.428  1.00 98.83           H  
ATOM   4761  HB2 PHE B  37      18.840  19.054  41.204  1.00 98.83           H  
ATOM   4762  HD1 PHE B  37      19.410  18.740  44.842  1.00 98.83           H  
ATOM   4763  HD2 PHE B  37      17.556  21.070  41.729  1.00 98.83           H  
ATOM   4764  HE1 PHE B  37      18.040  19.913  46.510  1.00 98.83           H  
ATOM   4765  HE2 PHE B  37      16.190  22.220  43.426  1.00 98.83           H  
ATOM   4766  HZ  PHE B  37      16.415  21.630  45.809  1.00 98.83           H  
ATOM   4767  N   LEU B  38      22.443  18.538  43.240  1.00 98.60           N  
ATOM   4768  CA  LEU B  38      23.438  18.279  44.294  1.00 98.60           C  
ATOM   4769  C   LEU B  38      24.696  19.171  44.233  1.00 98.60           C  
ATOM   4770  O   LEU B  38      25.339  19.349  45.268  1.00 98.60           O  
ATOM   4771  CB  LEU B  38      23.782  16.767  44.267  1.00 98.60           C  
ATOM   4772  CG  LEU B  38      24.750  16.205  45.335  1.00 98.60           C  
ATOM   4773  CD1 LEU B  38      24.312  16.521  46.776  1.00 98.60           C  
ATOM   4774  CD2 LEU B  38      24.962  14.689  45.121  1.00 98.60           C  
ATOM   4775  H   LEU B  38      22.253  17.752  42.633  1.00 98.60           H  
ATOM   4776  HA  LEU B  38      22.952  18.509  45.242  1.00 98.60           H  
ATOM   4777  HB3 LEU B  38      24.207  16.523  43.298  1.00 98.60           H  
ATOM   4778  HB2 LEU B  38      22.851  16.213  44.320  1.00 98.60           H  
ATOM   4779  HG  LEU B  38      25.724  16.670  45.183  1.00 98.60           H  
ATOM   4780 HD11 LEU B  38      24.501  15.697  47.464  1.00 98.60           H  
ATOM   4781 HD12 LEU B  38      24.848  17.391  47.154  1.00 98.60           H  
ATOM   4782 HD13 LEU B  38      23.254  16.748  46.847  1.00 98.60           H  
ATOM   4783 HD21 LEU B  38      24.576  14.095  45.948  1.00 98.60           H  
ATOM   4784 HD22 LEU B  38      24.472  14.325  44.217  1.00 98.60           H  
ATOM   4785 HD23 LEU B  38      26.019  14.450  45.029  1.00 98.60           H  
ATOM   4786  N   THR B  39      25.014  19.746  43.058  1.00 97.99           N  
ATOM   4787  CA  THR B  39      26.131  20.682  42.876  1.00 97.99           C  
ATOM   4788  C   THR B  39      25.984  22.009  43.656  1.00 97.99           C  
ATOM   4789  O   THR B  39      27.008  22.608  43.986  1.00 97.99           O  
ATOM   4790  CB  THR B  39      26.387  21.025  41.380  1.00 97.99           C  
ATOM   4791  CG2 THR B  39      26.530  19.797  40.472  1.00 97.99           C  
ATOM   4792  OG1 THR B  39      25.414  21.894  40.827  1.00 97.99           O  
ATOM   4793  H   THR B  39      24.453  19.547  42.241  1.00 97.99           H  
ATOM   4794  HA  THR B  39      27.029  20.199  43.256  1.00 97.99           H  
ATOM   4795  HB  THR B  39      27.334  21.565  41.327  1.00 97.99           H  
ATOM   4796 HG21 THR B  39      26.874  20.083  39.477  1.00 97.99           H  
ATOM   4797 HG22 THR B  39      27.245  19.081  40.877  1.00 97.99           H  
ATOM   4798 HG23 THR B  39      25.579  19.288  40.349  1.00 97.99           H  
ATOM   4799  HG1 THR B  39      24.611  21.394  40.645  1.00 97.99           H  
ATOM   4800  N   ASN B  40      24.739  22.431  43.944  1.00 98.06           N  
ATOM   4801  CA  ASN B  40      24.415  23.714  44.580  1.00 98.06           C  
ATOM   4802  C   ASN B  40      23.552  23.556  45.845  1.00 98.06           C  
ATOM   4803  O   ASN B  40      23.336  24.561  46.520  1.00 98.06           O  
ATOM   4804  CB  ASN B  40      23.705  24.626  43.549  1.00 98.06           C  
ATOM   4805  CG  ASN B  40      24.602  25.037  42.376  1.00 98.06           C  
ATOM   4806  ND2 ASN B  40      24.093  24.924  41.148  1.00 98.06           N  
ATOM   4807  OD1 ASN B  40      25.737  25.465  42.575  1.00 98.06           O  
ATOM   4808  H   ASN B  40      23.952  21.870  43.649  1.00 98.06           H  
ATOM   4809  HA  ASN B  40      25.332  24.208  44.903  1.00 98.06           H  
ATOM   4810  HB3 ASN B  40      23.387  25.553  44.028  1.00 98.06           H  
ATOM   4811  HB2 ASN B  40      22.796  24.145  43.182  1.00 98.06           H  
ATOM   4812 HD22 ASN B  40      24.653  25.177  40.347  1.00 98.06           H  
ATOM   4813 HD21 ASN B  40      23.160  24.566  41.008  1.00 98.06           H  
ATOM   4814  N   HIS B  41      23.085  22.334  46.155  1.00 98.81           N  
ATOM   4815  CA  HIS B  41      22.213  22.045  47.298  1.00 98.81           C  
ATOM   4816  C   HIS B  41      22.804  20.932  48.171  1.00 98.81           C  
ATOM   4817  O   HIS B  41      23.641  20.154  47.708  1.00 98.81           O  
ATOM   4818  CB  HIS B  41      20.810  21.650  46.795  1.00 98.81           C  
ATOM   4819  CG  HIS B  41      20.095  22.725  46.015  1.00 98.81           C  
ATOM   4820  CD2 HIS B  41      19.201  23.697  46.405  1.00 98.81           C  
ATOM   4821  ND1 HIS B  41      20.233  22.876  44.647  1.00 98.81           N  
ATOM   4822  CE1 HIS B  41      19.461  23.900  44.280  1.00 98.81           C  
ATOM   4823  NE2 HIS B  41      18.803  24.448  45.295  1.00 98.81           N  
ATOM   4824  H   HIS B  41      23.323  21.542  45.576  1.00 98.81           H  
ATOM   4825  HA  HIS B  41      22.110  22.926  47.935  1.00 98.81           H  
ATOM   4826  HB3 HIS B  41      20.171  21.389  47.638  1.00 98.81           H  
ATOM   4827  HB2 HIS B  41      20.870  20.751  46.181  1.00 98.81           H  
ATOM   4828  HD2 HIS B  41      18.815  23.913  47.391  1.00 98.81           H  
ATOM   4829  HD1 HIS B  41      20.807  22.302  44.043  1.00 98.81           H  
ATOM   4830  HE1 HIS B  41      19.371  24.241  43.259  1.00 98.81           H  
ATOM   4831  N   SER B  42      22.324  20.871  49.424  1.00 98.84           N  
ATOM   4832  CA  SER B  42      22.671  19.839  50.400  1.00 98.84           C  
ATOM   4833  C   SER B  42      22.117  18.453  50.020  1.00 98.84           C  
ATOM   4834  O   SER B  42      21.222  18.348  49.176  1.00 98.84           O  
ATOM   4835  CB  SER B  42      22.203  20.288  51.804  1.00 98.84           C  
ATOM   4836  OG  SER B  42      20.806  20.154  51.987  1.00 98.84           O  
ATOM   4837  H   SER B  42      21.618  21.536  49.716  1.00 98.84           H  
ATOM   4838  HA  SER B  42      23.760  19.774  50.414  1.00 98.84           H  
ATOM   4839  HB3 SER B  42      22.492  21.322  51.995  1.00 98.84           H  
ATOM   4840  HB2 SER B  42      22.698  19.685  52.567  1.00 98.84           H  
ATOM   4841  HG  SER B  42      20.371  20.868  51.507  1.00 98.84           H  
ATOM   4842  N   ALA B  43      22.649  17.418  50.689  1.00 98.91           N  
ATOM   4843  CA  ALA B  43      22.238  16.027  50.526  1.00 98.91           C  
ATOM   4844  C   ALA B  43      20.754  15.775  50.851  1.00 98.91           C  
ATOM   4845  O   ALA B  43      20.116  15.012  50.131  1.00 98.91           O  
ATOM   4846  CB  ALA B  43      23.154  15.116  51.360  1.00 98.91           C  
ATOM   4847  H   ALA B  43      23.407  17.586  51.339  1.00 98.91           H  
ATOM   4848  HA  ALA B  43      22.391  15.790  49.474  1.00 98.91           H  
ATOM   4849  HB1 ALA B  43      22.899  14.064  51.226  1.00 98.91           H  
ATOM   4850  HB2 ALA B  43      24.196  15.229  51.061  1.00 98.91           H  
ATOM   4851  HB3 ALA B  43      23.090  15.342  52.425  1.00 98.91           H  
ATOM   4852  N   VAL B  44      20.225  16.444  51.893  1.00 98.95           N  
ATOM   4853  CA  VAL B  44      18.829  16.346  52.338  1.00 98.95           C  
ATOM   4854  C   VAL B  44      17.840  16.907  51.299  1.00 98.95           C  
ATOM   4855  O   VAL B  44      16.840  16.255  51.002  1.00 98.95           O  
ATOM   4856  CB  VAL B  44      18.603  17.107  53.673  1.00 98.95           C  
ATOM   4857  CG1 VAL B  44      17.142  17.096  54.179  1.00 98.95           C  
ATOM   4858  CG2 VAL B  44      19.520  16.563  54.774  1.00 98.95           C  
ATOM   4859  H   VAL B  44      20.813  17.072  52.422  1.00 98.95           H  
ATOM   4860  HA  VAL B  44      18.600  15.292  52.499  1.00 98.95           H  
ATOM   4861  HB  VAL B  44      18.881  18.153  53.524  1.00 98.95           H  
ATOM   4862 HG11 VAL B  44      17.066  17.561  55.162  1.00 98.95           H  
ATOM   4863 HG12 VAL B  44      16.467  17.648  53.524  1.00 98.95           H  
ATOM   4864 HG13 VAL B  44      16.764  16.077  54.267  1.00 98.95           H  
ATOM   4865 HG21 VAL B  44      19.362  17.113  55.701  1.00 98.95           H  
ATOM   4866 HG22 VAL B  44      19.324  15.508  54.964  1.00 98.95           H  
ATOM   4867 HG23 VAL B  44      20.575  16.666  54.521  1.00 98.95           H  
ATOM   4868  N   GLU B  45      18.160  18.090  50.747  1.00 98.93           N  
ATOM   4869  CA  GLU B  45      17.397  18.736  49.679  1.00 98.93           C  
ATOM   4870  C   GLU B  45      17.400  17.923  48.376  1.00 98.93           C  
ATOM   4871  O   GLU B  45      16.382  17.898  47.686  1.00 98.93           O  
ATOM   4872  CB  GLU B  45      17.950  20.152  49.434  1.00 98.93           C  
ATOM   4873  CG  GLU B  45      17.783  21.110  50.630  1.00 98.93           C  
ATOM   4874  CD  GLU B  45      18.463  22.462  50.381  1.00 98.93           C  
ATOM   4875  OE1 GLU B  45      17.726  23.468  50.282  1.00 98.93           O  
ATOM   4876  OE2 GLU B  45      19.712  22.472  50.298  1.00 98.93           O1-
ATOM   4877  H   GLU B  45      19.002  18.564  51.043  1.00 98.93           H  
ATOM   4878  HA  GLU B  45      16.362  18.820  50.006  1.00 98.93           H  
ATOM   4879  HB3 GLU B  45      17.455  20.596  48.570  1.00 98.93           H  
ATOM   4880  HB2 GLU B  45      19.006  20.072  49.171  1.00 98.93           H  
ATOM   4881  HG3 GLU B  45      18.202  20.676  51.538  1.00 98.93           H  
ATOM   4882  HG2 GLU B  45      16.721  21.255  50.834  1.00 98.93           H  
ATOM   4883  N   THR B  46      18.535  17.267  48.081  1.00 98.97           N  
ATOM   4884  CA  THR B  46      18.739  16.445  46.894  1.00 98.97           C  
ATOM   4885  C   THR B  46      17.934  15.141  46.926  1.00 98.97           C  
ATOM   4886  O   THR B  46      17.252  14.871  45.942  1.00 98.97           O  
ATOM   4887  CB  THR B  46      20.234  16.101  46.696  1.00 98.97           C  
ATOM   4888  CG2 THR B  46      20.556  15.047  45.617  1.00 98.97           C  
ATOM   4889  OG1 THR B  46      20.897  17.303  46.373  1.00 98.97           O  
ATOM   4890  H   THR B  46      19.323  17.343  48.710  1.00 98.97           H  
ATOM   4891  HA  THR B  46      18.397  17.017  46.029  1.00 98.97           H  
ATOM   4892  HB  THR B  46      20.652  15.759  47.641  1.00 98.97           H  
ATOM   4893 HG21 THR B  46      21.630  14.908  45.514  1.00 98.97           H  
ATOM   4894 HG22 THR B  46      20.157  14.063  45.866  1.00 98.97           H  
ATOM   4895 HG23 THR B  46      20.148  15.335  44.650  1.00 98.97           H  
ATOM   4896  HG1 THR B  46      20.901  17.868  47.153  1.00 98.97           H  
ATOM   4897  N   VAL B  47      18.010  14.363  48.021  1.00 98.97           N  
ATOM   4898  CA  VAL B  47      17.276  13.099  48.142  1.00 98.97           C  
ATOM   4899  C   VAL B  47      15.745  13.296  48.199  1.00 98.97           C  
ATOM   4900  O   VAL B  47      15.026  12.460  47.655  1.00 98.97           O  
ATOM   4901  CB  VAL B  47      17.736  12.239  49.352  1.00 98.97           C  
ATOM   4902  CG1 VAL B  47      19.194  11.778  49.215  1.00 98.97           C  
ATOM   4903  CG2 VAL B  47      17.483  12.876  50.731  1.00 98.97           C  
ATOM   4904  H   VAL B  47      18.597  14.628  48.801  1.00 98.97           H  
ATOM   4905  HA  VAL B  47      17.482  12.522  47.238  1.00 98.97           H  
ATOM   4906  HB  VAL B  47      17.161  11.316  49.325  1.00 98.97           H  
ATOM   4907 HG11 VAL B  47      19.443  11.042  49.976  1.00 98.97           H  
ATOM   4908 HG12 VAL B  47      19.381  11.313  48.249  1.00 98.97           H  
ATOM   4909 HG13 VAL B  47      19.887  12.608  49.323  1.00 98.97           H  
ATOM   4910 HG21 VAL B  47      17.902  12.270  51.532  1.00 98.97           H  
ATOM   4911 HG22 VAL B  47      17.943  13.857  50.800  1.00 98.97           H  
ATOM   4912 HG23 VAL B  47      16.422  12.996  50.937  1.00 98.97           H  
ATOM   4913  N   ALA B  48      15.285  14.427  48.770  1.00 98.97           N  
ATOM   4914  CA  ALA B  48      13.890  14.869  48.728  1.00 98.97           C  
ATOM   4915  C   ALA B  48      13.430  15.213  47.303  1.00 98.97           C  
ATOM   4916  O   ALA B  48      12.388  14.718  46.879  1.00 98.97           O  
ATOM   4917  CB  ALA B  48      13.700  16.082  49.648  1.00 98.97           C  
ATOM   4918  H   ALA B  48      15.940  15.065  49.203  1.00 98.97           H  
ATOM   4919  HA  ALA B  48      13.269  14.054  49.105  1.00 98.97           H  
ATOM   4920  HB1 ALA B  48      12.648  16.360  49.708  1.00 98.97           H  
ATOM   4921  HB2 ALA B  48      14.037  15.876  50.661  1.00 98.97           H  
ATOM   4922  HB3 ALA B  48      14.256  16.952  49.296  1.00 98.97           H  
ATOM   4923  N   TYR B  49      14.231  16.020  46.585  1.00 98.96           N  
ATOM   4924  CA  TYR B  49      13.996  16.416  45.195  1.00 98.96           C  
ATOM   4925  C   TYR B  49      13.991  15.228  44.216  1.00 98.96           C  
ATOM   4926  O   TYR B  49      13.091  15.147  43.385  1.00 98.96           O  
ATOM   4927  CB  TYR B  49      15.013  17.508  44.785  1.00 98.96           C  
ATOM   4928  CG  TYR B  49      15.034  17.853  43.304  1.00 98.96           C  
ATOM   4929  CD1 TYR B  49      16.087  17.394  42.484  1.00 98.96           C  
ATOM   4930  CD2 TYR B  49      13.977  18.593  42.735  1.00 98.96           C  
ATOM   4931  CE1 TYR B  49      16.078  17.669  41.104  1.00 98.96           C  
ATOM   4932  CE2 TYR B  49      13.967  18.864  41.352  1.00 98.96           C  
ATOM   4933  CZ  TYR B  49      15.017  18.401  40.536  1.00 98.96           C  
ATOM   4934  OH  TYR B  49      15.005  18.657  39.196  1.00 98.96           O  
ATOM   4935  H   TYR B  49      15.068  16.394  47.013  1.00 98.96           H  
ATOM   4936  HA  TYR B  49      13.003  16.868  45.162  1.00 98.96           H
[truncated: 272,695 more chars]
