# Supplementary material for: The effects of nature‐inspired amino acid substitutions on structural and biochemical properties of the E. coli L‐asparaginase EcAIII
Source: Protein Sci. 2023 Jun 1;32(6):e4647. doi: 10.1002/pro.4647 (PMC10204187; doi:10.1002/pro.4647)
Supplement: Supplementary file 5 — DATA S2. Supporting Information. [file PRO-32-e4647-s005.zip › docking_results_orthologs_EcAIII_PDB_files/orthologs_K/InducedFit_NZ_LMUP01000004_1_387_post.pdb]

TITLE     InducedFit_NZ_LMUP01000004.1_387_post
REMARK   4      COMPLIES WITH FORMAT V. 3.0, 1-DEC-2006
REMARK 888
REMARK 888 WRITTEN BY MAESTRO (A PRODUCT OF SCHRODINGER, LLC)
ATOM      1  N   MET A   1      15.593 -20.196  81.585  1.00 96.91           N1+
ATOM      2  CA  MET A   1      14.378 -19.308  81.622  1.00 96.91           C  
ATOM      3  C   MET A   1      14.808 -18.027  82.368  1.00 96.91           C  
ATOM      4  O   MET A   1      15.253 -18.097  83.518  1.00 96.91           O  
ATOM      5  CB  MET A   1      13.163 -19.981  82.301  1.00 96.91           C  
ATOM      6  CG  MET A   1      12.561 -21.136  81.489  1.00 96.91           C  
ATOM      7  SD  MET A   1      11.108 -21.914  82.229  1.00 96.91           S  
ATOM      8  CE  MET A   1      11.830 -22.689  83.699  1.00 96.91           C  
ATOM      9  H1  MET A   1      15.360 -21.048  81.096  1.00 96.91           H  
ATOM     10  H2  MET A   1      16.337 -19.720  81.095  1.00 96.91           H  
ATOM     11  H3  MET A   1      15.872 -20.410  82.532  1.00 96.91           H  
ATOM     12  HA  MET A   1      14.172 -19.111  80.570  1.00 96.91           H  
ATOM     13  HB3 MET A   1      12.372 -19.244  82.452  1.00 96.91           H  
ATOM     14  HB2 MET A   1      13.427 -20.325  83.302  1.00 96.91           H  
ATOM     15  HG3 MET A   1      13.304 -21.911  81.301  1.00 96.91           H  
ATOM     16  HG2 MET A   1      12.248 -20.753  80.520  1.00 96.91           H  
ATOM     17  HE1 MET A   1      11.086 -23.315  84.190  1.00 96.91           H  
ATOM     18  HE2 MET A   1      12.679 -23.315  83.424  1.00 96.91           H  
ATOM     19  HE3 MET A   1      12.163 -21.935  84.411  1.00 96.91           H  
ATOM     20  N   LYS A   2      14.656 -16.876  81.690  1.00 98.35           N  
ATOM     21  CA  LYS A   2      14.992 -15.543  82.197  1.00 98.35           C  
ATOM     22  C   LYS A   2      13.973 -14.531  81.653  1.00 98.35           C  
ATOM     23  O   LYS A   2      13.416 -14.744  80.576  1.00 98.35           O  
ATOM     24  CB  LYS A   2      16.439 -15.154  81.798  1.00 98.35           C  
ATOM     25  CG  LYS A   2      17.495 -16.178  82.252  1.00 98.35           C  
ATOM     26  CD  LYS A   2      18.947 -15.710  82.144  1.00 98.35           C  
ATOM     27  CE  LYS A   2      19.918 -16.838  82.558  1.00 98.35           C  
ATOM     28  NZ  LYS A   2      21.183 -16.324  83.109  1.00 98.35           N1+
ATOM     29  H   LYS A   2      14.249 -16.893  80.763  1.00 98.35           H  
ATOM     30  HA  LYS A   2      14.911 -15.537  83.286  1.00 98.35           H  
ATOM     31  HB3 LYS A   2      16.674 -14.183  82.237  1.00 98.35           H  
ATOM     32  HB2 LYS A   2      16.517 -15.023  80.719  1.00 98.35           H  
ATOM     33  HG3 LYS A   2      17.390 -17.090  81.665  1.00 98.35           H  
ATOM     34  HG2 LYS A   2      17.299 -16.446  83.291  1.00 98.35           H  
ATOM     35  HD3 LYS A   2      19.080 -14.823  82.761  1.00 98.35           H  
ATOM     36  HD2 LYS A   2      19.152 -15.399  81.120  1.00 98.35           H  
ATOM     37  HE3 LYS A   2      20.119 -17.493  81.710  1.00 98.35           H  
ATOM     38  HE2 LYS A   2      19.470 -17.461  83.333  1.00 98.35           H  
ATOM     39  HZ1 LYS A   2      20.973 -15.783  83.940  1.00 98.35           H  
ATOM     40  HZ2 LYS A   2      21.795 -17.089  83.351  1.00 98.35           H  
ATOM     41  HZ3 LYS A   2      21.628 -15.722  82.428  1.00 98.35           H  
ATOM     42  N   LEU A   3      13.752 -13.440  82.401  1.00 98.63           N  
ATOM     43  CA  LEU A   3      12.784 -12.399  82.055  1.00 98.63           C  
ATOM     44  C   LEU A   3      13.231 -11.041  82.615  1.00 98.63           C  
ATOM     45  O   LEU A   3      13.833 -10.990  83.686  1.00 98.63           O  
ATOM     46  CB  LEU A   3      11.379 -12.842  82.531  1.00 98.63           C  
ATOM     47  CG  LEU A   3      10.237 -11.820  82.303  1.00 98.63           C  
ATOM     48  CD1 LEU A   3       8.947 -12.531  81.884  1.00 98.63           C  
ATOM     49  CD2 LEU A   3       9.998 -10.902  83.523  1.00 98.63           C  
ATOM     50  H   LEU A   3      14.235 -13.320  83.281  1.00 98.63           H  
ATOM     51  HA  LEU A   3      12.749 -12.299  80.970  1.00 98.63           H  
ATOM     52  HB3 LEU A   3      11.409 -13.142  83.580  1.00 98.63           H  
ATOM     53  HB2 LEU A   3      11.143 -13.759  81.991  1.00 98.63           H  
ATOM     54  HG  LEU A   3      10.504 -11.194  81.451  1.00 98.63           H  
ATOM     55 HD11 LEU A   3       8.216 -11.818  81.502  1.00 98.63           H  
ATOM     56 HD12 LEU A   3       9.142 -13.250  81.090  1.00 98.63           H  
ATOM     57 HD13 LEU A   3       8.503 -13.070  82.719  1.00 98.63           H  
ATOM     58 HD21 LEU A   3       8.955 -10.908  83.836  1.00 98.63           H  
ATOM     59 HD22 LEU A   3      10.595 -11.193  84.388  1.00 98.63           H  
ATOM     60 HD23 LEU A   3      10.260  -9.871  83.290  1.00 98.63           H  
ATOM     61  N   ILE A   4      12.888  -9.970  81.882  1.00 98.94           N  
ATOM     62  CA  ILE A   4      13.035  -8.579  82.297  1.00 98.94           C  
ATOM     63  C   ILE A   4      11.918  -7.736  81.657  1.00 98.94           C  
ATOM     64  O   ILE A   4      11.553  -7.976  80.508  1.00 98.94           O  
ATOM     65  CB  ILE A   4      14.443  -7.996  81.958  1.00 98.94           C  
ATOM     66  CG1 ILE A   4      14.681  -6.603  82.591  1.00 98.94           C  
ATOM     67  CG2 ILE A   4      14.757  -7.972  80.448  1.00 98.94           C  
ATOM     68  CD1 ILE A   4      16.162  -6.213  82.713  1.00 98.94           C  
ATOM     69  H   ILE A   4      12.423 -10.105  80.993  1.00 98.94           H  
ATOM     70  HA  ILE A   4      12.885  -8.535  83.372  1.00 98.94           H  
ATOM     71  HB  ILE A   4      15.164  -8.676  82.415  1.00 98.94           H  
ATOM     72 HG13 ILE A   4      14.245  -6.574  83.588  1.00 98.94           H  
ATOM     73 HG12 ILE A   4      14.151  -5.838  82.028  1.00 98.94           H  
ATOM     74 HG21 ILE A   4      15.805  -7.739  80.260  1.00 98.94           H  
ATOM     75 HG22 ILE A   4      14.554  -8.937  79.993  1.00 98.94           H  
ATOM     76 HG23 ILE A   4      14.157  -7.238  79.914  1.00 98.94           H  
ATOM     77 HD11 ILE A   4      16.270  -5.289  83.280  1.00 98.94           H  
ATOM     78 HD12 ILE A   4      16.734  -6.983  83.230  1.00 98.94           H  
ATOM     79 HD13 ILE A   4      16.622  -6.055  81.738  1.00 98.94           H  
ATOM     80  N   ILE A   5      11.399  -6.770  82.427  1.00 98.94           N  
ATOM     81  CA  ILE A   5      10.373  -5.806  82.032  1.00 98.94           C  
ATOM     82  C   ILE A   5      10.799  -4.381  82.431  1.00 98.94           C  
ATOM     83  O   ILE A   5      11.638  -4.222  83.319  1.00 98.94           O  
ATOM     84  CB  ILE A   5       8.998  -6.110  82.708  1.00 98.94           C  
ATOM     85  CG1 ILE A   5       9.043  -6.199  84.253  1.00 98.94           C  
ATOM     86  CG2 ILE A   5       8.346  -7.363  82.103  1.00 98.94           C  
ATOM     87  CD1 ILE A   5       7.660  -6.314  84.904  1.00 98.94           C  
ATOM     88  H   ILE A   5      11.751  -6.654  83.370  1.00 98.94           H  
ATOM     89  HA  ILE A   5      10.263  -5.814  80.949  1.00 98.94           H  
ATOM     90  HB  ILE A   5       8.327  -5.285  82.463  1.00 98.94           H  
ATOM     91 HG13 ILE A   5       9.552  -5.338  84.684  1.00 98.94           H  
ATOM     92 HG12 ILE A   5       9.627  -7.072  84.543  1.00 98.94           H  
ATOM     93 HG21 ILE A   5       7.332  -7.512  82.472  1.00 98.94           H  
ATOM     94 HG22 ILE A   5       8.281  -7.264  81.025  1.00 98.94           H  
ATOM     95 HG23 ILE A   5       8.917  -8.264  82.321  1.00 98.94           H  
ATOM     96 HD11 ILE A   5       7.677  -5.916  85.916  1.00 98.94           H  
ATOM     97 HD12 ILE A   5       6.898  -5.769  84.347  1.00 98.94           H  
ATOM     98 HD13 ILE A   5       7.353  -7.357  84.970  1.00 98.94           H  
ATOM     99  N   HIS A   6      10.195  -3.381  81.787  1.00 98.45           N  
ATOM    100  CA  HIS A   6      10.226  -1.981  82.185  1.00 98.45           C  
ATOM    101  C   HIS A   6       8.790  -1.460  82.207  1.00 98.45           C  
ATOM    102  O   HIS A   6       7.917  -1.958  81.491  1.00 98.45           O  
ATOM    103  CB  HIS A   6      11.222  -1.117  81.371  1.00 98.45           C  
ATOM    104  CG  HIS A   6      10.944  -0.954  79.895  1.00 98.45           C  
ATOM    105  CD2 HIS A   6      11.690  -1.409  78.830  1.00 98.45           C  
ATOM    106  ND1 HIS A   6       9.844  -0.244  79.397  1.00 98.45           N  
ATOM    107  CE1 HIS A   6       9.932  -0.368  78.077  1.00 98.45           C  
ATOM    108  NE2 HIS A   6      10.984  -1.080  77.691  1.00 98.45           N  
ATOM    109  H   HIS A   6       9.489  -3.611  81.095  1.00 98.45           H  
ATOM    110  HA  HIS A   6      10.559  -1.944  83.218  1.00 98.45           H  
ATOM    111  HB3 HIS A   6      12.226  -1.526  81.488  1.00 98.45           H  
ATOM    112  HB2 HIS A   6      11.268  -0.114  81.796  1.00 98.45           H  
ATOM    113  HD2 HIS A   6      12.619  -1.952  78.796  1.00 98.45           H  
ATOM    114  HE1 HIS A   6       9.208   0.028  77.384  1.00 98.45           H  
ATOM    115  HE2 HIS A   6      11.165  -1.397  76.738  1.00 98.45           H  
ATOM    116  N   GLY A   7       8.557  -0.468  83.064  1.00 95.86           N  
ATOM    117  CA  GLY A   7       7.307   0.272  83.199  1.00 95.86           C  
ATOM    118  C   GLY A   7       7.510   1.720  82.753  1.00 95.86           C  
ATOM    119  O   GLY A   7       6.893   2.635  83.303  1.00 95.86           O  
ATOM    120  H   GLY A   7       9.362  -0.102  83.563  1.00 95.86           H  
ATOM    121  HA3 GLY A   7       6.996   0.257  84.242  1.00 95.86           H  
ATOM    122  HA2 GLY A   7       6.497  -0.174  82.620  1.00 95.86           H  
ATOM    123  N   GLY A   8       8.450   1.934  81.827  1.00 92.51           N  
ATOM    124  CA  GLY A   8       8.862   3.238  81.351  1.00 92.51           C  
ATOM    125  C   GLY A   8       9.883   3.875  82.292  1.00 92.51           C  
ATOM    126  O   GLY A   8      10.859   3.236  82.691  1.00 92.51           O  
ATOM    127  H   GLY A   8       8.902   1.135  81.402  1.00 92.51           H  
ATOM    128  HA3 GLY A   8       7.996   3.886  81.204  1.00 92.51           H  
ATOM    129  HA2 GLY A   8       9.318   3.097  80.376  1.00 92.51           H  
ATOM    130  N   PHE A   9       9.646   5.136  82.655  1.00 88.59           N  
ATOM    131  CA  PHE A   9      10.551   5.995  83.409  1.00 88.59           C  
ATOM    132  C   PHE A   9       9.875   6.571  84.661  1.00 88.59           C  
ATOM    133  O   PHE A   9       8.647   6.604  84.769  1.00 88.59           O  
ATOM    134  CB  PHE A   9      11.078   7.115  82.477  1.00 88.59           C  
ATOM    135  CG  PHE A   9      12.409   6.845  81.796  1.00 88.59           C  
ATOM    136  CD1 PHE A   9      13.567   7.489  82.276  1.00 88.59           C  
ATOM    137  CD2 PHE A   9      12.504   5.986  80.680  1.00 88.59           C  
ATOM    138  CE1 PHE A   9      14.811   7.261  81.665  1.00 88.59           C  
ATOM    139  CE2 PHE A   9      13.753   5.772  80.060  1.00 88.59           C  
ATOM    140  CZ  PHE A   9      14.908   6.401  80.558  1.00 88.59           C  
ATOM    141  H   PHE A   9       8.759   5.544  82.403  1.00 88.59           H  
ATOM    142  HA  PHE A   9      11.388   5.411  83.778  1.00 88.59           H  
ATOM    143  HB3 PHE A   9      11.192   8.045  83.037  1.00 88.59           H  
ATOM    144  HB2 PHE A   9      10.340   7.353  81.709  1.00 88.59           H  
ATOM    145  HD1 PHE A   9      13.513   8.155  83.126  1.00 88.59           H  
ATOM    146  HD2 PHE A   9      11.625   5.491  80.291  1.00 88.59           H  
ATOM    147  HE1 PHE A   9      15.686   7.759  82.046  1.00 88.59           H  
ATOM    148  HE2 PHE A   9      13.830   5.127  79.199  1.00 88.59           H  
ATOM    149  HZ  PHE A   9      15.868   6.234  80.094  1.00 88.59           H  
ATOM    150  N   PHE A  10      10.696   7.076  85.586  1.00 80.51           N  
ATOM    151  CA  PHE A  10      10.331   7.945  86.695  1.00 80.51           C  
ATOM    152  C   PHE A  10      11.430   9.003  86.909  1.00 80.51           C  
ATOM    153  O   PHE A  10      12.475   8.978  86.251  1.00 80.51           O  
ATOM    154  CB  PHE A  10       9.881   7.142  87.945  1.00 80.51           C  
ATOM    155  CG  PHE A  10      10.912   6.945  89.050  1.00 80.51           C  
ATOM    156  CD1 PHE A  10      12.005   6.075  88.871  1.00 80.51           C  
ATOM    157  CD2 PHE A  10      10.795   7.674  90.253  1.00 80.51           C  
ATOM    158  CE1 PHE A  10      12.975   5.938  89.882  1.00 80.51           C  
ATOM    159  CE2 PHE A  10      11.782   7.563  91.247  1.00 80.51           C  
ATOM    160  CZ  PHE A  10      12.874   6.695  91.062  1.00 80.51           C  
ATOM    161  H   PHE A  10      11.702   6.975  85.429  1.00 80.51           H  
ATOM    162  HA  PHE A  10       9.461   8.513  86.358  1.00 80.51           H  
ATOM    163  HB3 PHE A  10       9.493   6.167  87.652  1.00 80.51           H  
ATOM    164  HB2 PHE A  10       9.023   7.653  88.383  1.00 80.51           H  
ATOM    165  HD1 PHE A  10      12.127   5.534  87.944  1.00 80.51           H  
ATOM    166  HD2 PHE A  10       9.967   8.348  90.413  1.00 80.51           H  
ATOM    167  HE1 PHE A  10      13.815   5.273  89.743  1.00 80.51           H  
ATOM    168  HE2 PHE A  10      11.700   8.153  92.148  1.00 80.51           H  
ATOM    169  HZ  PHE A  10      13.643   6.617  91.817  1.00 80.51           H  
ATOM    170  N   SER A  11      11.192   9.939  87.829  1.00 69.96           N  
ATOM    171  CA  SER A  11      12.096  11.014  88.214  1.00 69.96           C  
ATOM    172  C   SER A  11      11.964  11.290  89.718  1.00 69.96           C  
ATOM    173  O   SER A  11      10.891  11.085  90.297  1.00 69.96           O  
ATOM    174  CB  SER A  11      11.926  12.238  87.280  1.00 69.96           C  
ATOM    175  OG  SER A  11      10.656  12.876  87.383  1.00 69.96           O  
ATOM    176  H   SER A  11      10.343   9.892  88.370  1.00 69.96           H  
ATOM    177  HA  SER A  11      13.114  10.646  88.070  1.00 69.96           H  
ATOM    178  HB3 SER A  11      12.091  11.944  86.243  1.00 69.96           H  
ATOM    179  HB2 SER A  11      12.695  12.977  87.510  1.00 69.96           H  
ATOM    180  HG  SER A  11      10.523  13.151  88.282  1.00 69.96           H  
ATOM    181  N   GLU A  12      13.056  11.746  90.342  1.00 60.67           N  
ATOM    182  CA  GLU A  12      13.205  11.866  91.793  1.00 60.67           C  
ATOM    183  C   GLU A  12      12.991  13.315  92.256  1.00 60.67           C  
ATOM    184  O   GLU A  12      13.955  14.054  92.457  1.00 60.67           O  
ATOM    185  CB  GLU A  12      14.543  11.273  92.282  1.00 60.67           C  
ATOM    186  CG  GLU A  12      14.527   9.728  92.297  1.00 60.67           C  
ATOM    187  CD  GLU A  12      15.711   9.048  93.005  1.00 60.67           C  
ATOM    188  OE1 GLU A  12      15.708   7.797  92.995  1.00 60.67           O  
ATOM    189  OE2 GLU A  12      16.587   9.749  93.558  1.00 60.67           O1-
ATOM    190  H   GLU A  12      13.890  11.891  89.791  1.00 60.67           H  
ATOM    191  HA  GLU A  12      12.424  11.281  92.284  1.00 60.67           H  
ATOM    192  HB3 GLU A  12      14.754  11.645  93.286  1.00 60.67           H  
ATOM    193  HB2 GLU A  12      15.361  11.622  91.649  1.00 60.67           H  
ATOM    194  HG3 GLU A  12      14.455   9.350  91.277  1.00 60.67           H  
ATOM    195  HG2 GLU A  12      13.627   9.393  92.813  1.00 60.67           H  
ATOM    196  N   SER A  13      11.711  13.656  92.459  1.00 56.03           N  
ATOM    197  CA  SER A  13      11.270  14.750  93.320  1.00 56.03           C  
ATOM    198  C   SER A  13      10.843  14.149  94.674  1.00 56.03           C  
ATOM    199  O   SER A  13      10.495  12.967  94.738  1.00 56.03           O  
ATOM    200  CB  SER A  13      10.148  15.536  92.604  1.00 56.03           C  
ATOM    201  OG  SER A  13       8.922  14.835  92.527  1.00 56.03           O  
ATOM    202  H   SER A  13      10.987  12.993  92.217  1.00 56.03           H  
ATOM    203  HA  SER A  13      12.099  15.437  93.498  1.00 56.03           H  
ATOM    204  HB3 SER A  13      10.460  15.813  91.596  1.00 56.03           H  
ATOM    205  HB2 SER A  13       9.962  16.471  93.135  1.00 56.03           H  
ATOM    206  HG  SER A  13       8.432  14.971  93.342  1.00 56.03           H  
ATOM    207  N   ALA A  14      10.884  14.972  95.736  1.00 49.52           N  
ATOM    208  CA  ALA A  14      10.613  14.567  97.123  1.00 49.52           C  
ATOM    209  C   ALA A  14       9.215  13.963  97.370  1.00 49.52           C  
ATOM    210  O   ALA A  14       9.078  13.102  98.238  1.00 49.52           O  
ATOM    211  CB  ALA A  14      10.847  15.773  98.045  1.00 49.52           C  
ATOM    212  H   ALA A  14      11.179  15.930  95.610  1.00 49.52           H  
ATOM    213  HA  ALA A  14      11.344  13.798  97.381  1.00 49.52           H  
ATOM    214  HB1 ALA A  14      10.687  15.508  99.091  1.00 49.52           H  
ATOM    215  HB2 ALA A  14      11.870  16.140  97.956  1.00 49.52           H  
ATOM    216  HB3 ALA A  14      10.175  16.597  97.804  1.00 49.52           H  
ATOM    217  N   THR A  15       8.220  14.407  96.585  1.00 52.03           N  
ATOM    218  CA  THR A  15       6.832  13.945  96.627  1.00 52.03           C  
ATOM    219  C   THR A  15       6.597  12.597  95.901  1.00 52.03           C  
ATOM    220  O   THR A  15       5.529  12.014  96.086  1.00 52.03           O  
ATOM    221  CB  THR A  15       5.905  15.006  95.969  1.00 52.03           C  
ATOM    222  CG2 THR A  15       6.019  16.400  96.608  1.00 52.03           C  
ATOM    223  OG1 THR A  15       6.132  15.125  94.573  1.00 52.03           O  
ATOM    224  H   THR A  15       8.418  15.118  95.898  1.00 52.03           H  
ATOM    225  HA  THR A  15       6.534  13.820  97.670  1.00 52.03           H  
ATOM    226  HB  THR A  15       4.871  14.682  96.091  1.00 52.03           H  
ATOM    227 HG21 THR A  15       5.290  17.087  96.178  1.00 52.03           H  
ATOM    228 HG22 THR A  15       5.832  16.352  97.681  1.00 52.03           H  
ATOM    229 HG23 THR A  15       7.007  16.836  96.460  1.00 52.03           H  
ATOM    230  HG1 THR A  15       5.825  14.323  94.142  1.00 52.03           H  
ATOM    231  N   ASN A  16       7.564  12.134  95.088  1.00 70.16           N  
ATOM    232  CA  ASN A  16       7.414  10.974  94.201  1.00 70.16           C  
ATOM    233  C   ASN A  16       7.884   9.643  94.820  1.00 70.16           C  
ATOM    234  O   ASN A  16       7.911   8.646  94.101  1.00 70.16           O  
ATOM    235  CB  ASN A  16       8.138  11.253  92.853  1.00 70.16           C  
ATOM    236  CG  ASN A  16       7.356  10.826  91.602  1.00 70.16           C  
ATOM    237  ND2 ASN A  16       8.066  10.493  90.525  1.00 70.16           N  
ATOM    238  OD1 ASN A  16       6.127  10.824  91.582  1.00 70.16           O  
ATOM    239  H   ASN A  16       8.438  12.639  95.013  1.00 70.16           H  
ATOM    240  HA  ASN A  16       6.356  10.781  94.023  1.00 70.16           H  
ATOM    241  HB3 ASN A  16       9.156  10.858  92.847  1.00 70.16           H  
ATOM    242  HB2 ASN A  16       8.249  12.329  92.730  1.00 70.16           H  
ATOM    243 HD22 ASN A  16       7.594  10.227  89.674  1.00 70.16           H  
ATOM    244 HD21 ASN A  16       9.077  10.561  90.537  1.00 70.16           H  
ATOM    245  N   GLN A  17       8.221   9.619  96.123  1.00 80.44           N  
ATOM    246  CA  GLN A  17       8.614   8.407  96.854  1.00 80.44           C  
ATOM    247  C   GLN A  17       7.496   7.358  97.020  1.00 80.44           C  
ATOM    248  O   GLN A  17       7.803   6.165  97.051  1.00 80.44           O  
ATOM    249  CB  GLN A  17       9.228   8.798  98.217  1.00 80.44           C  
ATOM    250  CG  GLN A  17      10.678   9.327  98.133  1.00 80.44           C  
ATOM    251  CD  GLN A  17      11.697   8.293  97.634  1.00 80.44           C  
ATOM    252  NE2 GLN A  17      11.658   7.074  98.178  1.00 80.44           N  
ATOM    253  OE1 GLN A  17      12.512   8.589  96.764  1.00 80.44           O  
ATOM    254  H   GLN A  17       8.189  10.475  96.658  1.00 80.44           H  
ATOM    255  HA  GLN A  17       9.382   7.919  96.253  1.00 80.44           H  
ATOM    256  HB3 GLN A  17       9.202   7.949  98.902  1.00 80.44           H  
ATOM    257  HB2 GLN A  17       8.603   9.558  98.688  1.00 80.44           H  
ATOM    258  HG3 GLN A  17      10.999   9.666  99.118  1.00 80.44           H  
ATOM    259  HG2 GLN A  17      10.714  10.204  97.485  1.00 80.44           H  
ATOM    260 HE22 GLN A  17      12.314   6.366  97.886  1.00 80.44           H  
ATOM    261 HE21 GLN A  17      10.978   6.855  98.892  1.00 80.44           H  
ATOM    262  N   VAL A  18       6.231   7.808  97.090  1.00 86.47           N  
ATOM    263  CA  VAL A  18       5.048   6.943  97.131  1.00 86.47           C  
ATOM    264  C   VAL A  18       4.775   6.296  95.757  1.00 86.47           C  
ATOM    265  O   VAL A  18       4.499   5.099  95.704  1.00 86.47           O  
ATOM    266  CB  VAL A  18       3.785   7.729  97.594  1.00 86.47           C  
ATOM    267  CG1 VAL A  18       2.462   6.937  97.503  1.00 86.47           C  
ATOM    268  CG2 VAL A  18       3.962   8.259  99.028  1.00 86.47           C  
ATOM    269  H   VAL A  18       6.056   8.802  97.064  1.00 86.47           H  
ATOM    270  HA  VAL A  18       5.234   6.141  97.848  1.00 86.47           H  
ATOM    271  HB  VAL A  18       3.675   8.602  96.948  1.00 86.47           H  
ATOM    272 HG11 VAL A  18       1.636   7.502  97.937  1.00 86.47           H  
ATOM    273 HG12 VAL A  18       2.179   6.719  96.473  1.00 86.47           H  
ATOM    274 HG13 VAL A  18       2.532   5.991  98.040  1.00 86.47           H  
ATOM    275 HG21 VAL A  18       3.086   8.822  99.352  1.00 86.47           H  
ATOM    276 HG22 VAL A  18       4.110   7.443  99.735  1.00 86.47           H  
ATOM    277 HG23 VAL A  18       4.819   8.928  99.109  1.00 86.47           H  
ATOM    278  N   THR A  19       4.902   7.092  94.680  1.00 85.43           N  
ATOM    279  CA  THR A  19       4.782   6.658  93.284  1.00 85.43           C  
ATOM    280  C   THR A  19       5.894   5.675  92.871  1.00 85.43           C  
ATOM    281  O   THR A  19       5.613   4.719  92.151  1.00 85.43           O  
ATOM    282  CB  THR A  19       4.855   7.871  92.319  1.00 85.43           C  
ATOM    283  CG2 THR A  19       4.697   7.548  90.820  1.00 85.43           C  
ATOM    284  OG1 THR A  19       3.862   8.814  92.671  1.00 85.43           O  
ATOM    285  H   THR A  19       5.114   8.071  94.810  1.00 85.43           H  
ATOM    286  HA  THR A  19       3.817   6.162  93.164  1.00 85.43           H  
ATOM    287  HB  THR A  19       5.815   8.366  92.456  1.00 85.43           H  
ATOM    288 HG21 THR A  19       4.660   8.462  90.226  1.00 85.43           H  
ATOM    289 HG22 THR A  19       5.530   6.958  90.437  1.00 85.43           H  
ATOM    290 HG23 THR A  19       3.779   6.991  90.631  1.00 85.43           H  
ATOM    291  HG1 THR A  19       3.936   9.566  92.077  1.00 85.43           H  
ATOM    292  N   LYS A  20       7.119   5.916  93.369  1.00 89.47           N  
ATOM    293  CA  LYS A  20       8.289   5.056  93.214  1.00 89.47           C  
ATOM    294  C   LYS A  20       8.056   3.662  93.817  1.00 89.47           C  
ATOM    295  O   LYS A  20       8.277   2.676  93.119  1.00 89.47           O  
ATOM    296  CB  LYS A  20       9.517   5.769  93.823  1.00 89.47           C  
ATOM    297  CG  LYS A  20      10.827   4.969  93.767  1.00 89.47           C  
ATOM    298  CD  LYS A  20      12.005   5.721  94.400  1.00 89.47           C  
ATOM    299  CE  LYS A  20      13.290   4.885  94.367  1.00 89.47           C  
ATOM    300  NZ  LYS A  20      14.443   5.618  94.914  1.00 89.47           N1+
ATOM    301  H   LYS A  20       7.263   6.747  93.928  1.00 89.47           H  
ATOM    302  HA  LYS A  20       8.465   4.934  92.143  1.00 89.47           H  
ATOM    303  HB3 LYS A  20       9.309   6.016  94.863  1.00 89.47           H  
ATOM    304  HB2 LYS A  20       9.666   6.719  93.309  1.00 89.47           H  
ATOM    305  HG3 LYS A  20      11.054   4.744  92.728  1.00 89.47           H  
ATOM    306  HG2 LYS A  20      10.715   4.011  94.274  1.00 89.47           H  
ATOM    307  HD3 LYS A  20      11.754   5.971  95.432  1.00 89.47           H  
ATOM    308  HD2 LYS A  20      12.157   6.671  93.888  1.00 89.47           H  
ATOM    309  HE3 LYS A  20      13.524   4.577  93.348  1.00 89.47           H  
ATOM    310  HE2 LYS A  20      13.141   3.977  94.951  1.00 89.47           H  
ATOM    311  HZ1 LYS A  20      14.649   6.423  94.332  1.00 89.47           H  
ATOM    312  HZ2 LYS A  20      14.246   5.926  95.855  1.00 89.47           H  
ATOM    313  HZ3 LYS A  20      15.250   5.010  94.921  1.00 89.47           H  
ATOM    314  N   LYS A  21       7.579   3.613  95.073  1.00 93.78           N  
ATOM    315  CA  LYS A  21       7.254   2.376  95.786  1.00 93.78           C  
ATOM    316  C   LYS A  21       6.076   1.606  95.159  1.00 93.78           C  
ATOM    317  O   LYS A  21       6.130   0.379  95.105  1.00 93.78           O  
ATOM    318  CB  LYS A  21       7.044   2.692  97.283  1.00 93.78           C  
ATOM    319  CG  LYS A  21       6.736   1.484  98.193  1.00 93.78           C  
ATOM    320  CD  LYS A  21       7.785   0.360  98.125  1.00 93.78           C  
ATOM    321  CE  LYS A  21       7.548  -0.728  99.183  1.00 93.78           C  
ATOM    322  NZ  LYS A  21       8.432  -1.888  98.977  1.00 93.78           N1+
ATOM    323  H   LYS A  21       7.420   4.473  95.580  1.00 93.78           H  
ATOM    324  HA  LYS A  21       8.133   1.739  95.702  1.00 93.78           H  
ATOM    325  HB3 LYS A  21       6.241   3.423  97.389  1.00 93.78           H  
ATOM    326  HB2 LYS A  21       7.941   3.183  97.662  1.00 93.78           H  
ATOM    327  HG3 LYS A  21       5.752   1.079  97.952  1.00 93.78           H  
ATOM    328  HG2 LYS A  21       6.661   1.841  99.221  1.00 93.78           H  
ATOM    329  HD3 LYS A  21       8.782   0.785  98.244  1.00 93.78           H  
ATOM    330  HD2 LYS A  21       7.765  -0.095  97.134  1.00 93.78           H  
ATOM    331  HE3 LYS A  21       6.516  -1.077  99.146  1.00 93.78           H  
ATOM    332  HE2 LYS A  21       7.714  -0.324 100.183  1.00 93.78           H  
ATOM    333  HZ1 LYS A  21       8.206  -2.303  98.080  1.00 93.78           H  
ATOM    334  HZ2 LYS A  21       9.398  -1.594  98.984  1.00 93.78           H  
ATOM    335  HZ3 LYS A  21       8.272  -2.570  99.703  1.00 93.78           H  
ATOM    336  N   ALA A  22       5.068   2.332  94.646  1.00 92.90           N  
ATOM    337  CA  ALA A  22       3.941   1.763  93.906  1.00 92.90           C  
ATOM    338  C   ALA A  22       4.367   1.104  92.581  1.00 92.90           C  
ATOM    339  O   ALA A  22       3.847   0.037  92.260  1.00 92.90           O  
ATOM    340  CB  ALA A  22       2.882   2.851  93.675  1.00 92.90           C  
ATOM    341  H   ALA A  22       5.076   3.338  94.745  1.00 92.90           H  
ATOM    342  HA  ALA A  22       3.494   0.990  94.534  1.00 92.90           H  
ATOM    343  HB1 ALA A  22       1.979   2.433  93.230  1.00 92.90           H  
ATOM    344  HB2 ALA A  22       2.588   3.318  94.616  1.00 92.90           H  
ATOM    345  HB3 ALA A  22       3.246   3.638  93.014  1.00 92.90           H  
ATOM    346  N   LYS A  23       5.330   1.703  91.867  1.00 93.30           N  
ATOM    347  CA  LYS A  23       5.916   1.129  90.663  1.00 93.30           C  
ATOM    348  C   LYS A  23       6.865  -0.044  90.980  1.00 93.30           C  
ATOM    349  O   LYS A  23       6.874  -1.007  90.215  1.00 93.30           O  
ATOM    350  CB  LYS A  23       6.657   2.217  89.855  1.00 93.30           C  
ATOM    351  CG  LYS A  23       5.690   3.115  89.052  1.00 93.30           C  
ATOM    352  CD  LYS A  23       6.393   3.903  87.933  1.00 93.30           C  
ATOM    353  CE  LYS A  23       5.419   4.546  86.930  1.00 93.30           C  
ATOM    354  NZ  LYS A  23       6.103   4.981  85.698  1.00 93.30           N1+
ATOM    355  H   LYS A  23       5.675   2.602  92.184  1.00 93.30           H  
ATOM    356  HA  LYS A  23       5.115   0.723  90.043  1.00 93.30           H  
ATOM    357  HB3 LYS A  23       7.331   1.725  89.151  1.00 93.30           H  
ATOM    358  HB2 LYS A  23       7.295   2.821  90.503  1.00 93.30           H  
ATOM    359  HG3 LYS A  23       5.159   3.794  89.720  1.00 93.30           H  
ATOM    360  HG2 LYS A  23       4.923   2.486  88.599  1.00 93.30           H  
ATOM    361  HD3 LYS A  23       7.027   3.212  87.389  1.00 93.30           H  
ATOM    362  HD2 LYS A  23       7.056   4.658  88.357  1.00 93.30           H  
ATOM    363  HE3 LYS A  23       4.907   5.396  87.381  1.00 93.30           H  
ATOM    364  HE2 LYS A  23       4.651   3.830  86.643  1.00 93.30           H  
ATOM    365  HZ1 LYS A  23       5.431   5.431  85.092  1.00 93.30           H  
ATOM    366  HZ2 LYS A  23       6.847   5.633  85.907  1.00 93.30           H  
ATOM    367  HZ3 LYS A  23       6.491   4.181  85.215  1.00 93.30           H  
ATOM    368  N   GLN A  24       7.607  -0.021  92.103  1.00 95.97           N  
ATOM    369  CA  GLN A  24       8.433  -1.145  92.566  1.00 95.97           C  
ATOM    370  C   GLN A  24       7.612  -2.419  92.803  1.00 95.97           C  
ATOM    371  O   GLN A  24       7.981  -3.470  92.285  1.00 95.97           O  
ATOM    372  CB  GLN A  24       9.227  -0.776  93.840  1.00 95.97           C  
ATOM    373  CG  GLN A  24      10.439   0.136  93.584  1.00 95.97           C  
ATOM    374  CD  GLN A  24      11.154   0.570  94.865  1.00 95.97           C  
ATOM    375  NE2 GLN A  24      12.471   0.751  94.785  1.00 95.97           N  
ATOM    376  OE1 GLN A  24      10.534   0.771  95.907  1.00 95.97           O  
ATOM    377  H   GLN A  24       7.551   0.778  92.721  1.00 95.97           H  
ATOM    378  HA  GLN A  24       9.150  -1.370  91.774  1.00 95.97           H  
ATOM    379  HB3 GLN A  24       9.592  -1.686  94.320  1.00 95.97           H  
ATOM    380  HB2 GLN A  24       8.555  -0.314  94.561  1.00 95.97           H  
ATOM    381  HG3 GLN A  24      10.127   1.038  93.068  1.00 95.97           H  
ATOM    382  HG2 GLN A  24      11.145  -0.368  92.924  1.00 95.97           H  
ATOM    383 HE22 GLN A  24      12.995   1.055  95.593  1.00 95.97           H  
ATOM    384 HE21 GLN A  24      12.960   0.556  93.919  1.00 95.97           H  
ATOM    385  N   ASP A  25       6.508  -2.281  93.554  1.00 97.59           N  
ATOM    386  CA  ASP A  25       5.582  -3.363  93.903  1.00 97.59           C  
ATOM    387  C   ASP A  25       4.771  -3.872  92.700  1.00 97.59           C  
ATOM    388  O   ASP A  25       4.525  -5.075  92.622  1.00 97.59           O  
ATOM    389  CB  ASP A  25       4.638  -2.985  95.074  1.00 97.59           C  
ATOM    390  CG  ASP A  25       5.325  -2.531  96.378  1.00 97.59           C  
ATOM    391  OD1 ASP A  25       6.503  -2.893  96.603  1.00 97.59           O  
ATOM    392  OD2 ASP A  25       4.611  -1.919  97.202  1.00 97.59           O1-
ATOM    393  H   ASP A  25       6.293  -1.376  93.952  1.00 97.59           H  
ATOM    394  HA  ASP A  25       6.192  -4.206  94.235  1.00 97.59           H  
ATOM    395  HB3 ASP A  25       4.003  -3.837  95.322  1.00 97.59           H  
ATOM    396  HB2 ASP A  25       3.977  -2.179  94.750  1.00 97.59           H  
ATOM    397  N   ALA A  26       4.405  -2.967  91.773  1.00 97.34           N  
ATOM    398  CA  ALA A  26       3.722  -3.298  90.522  1.00 97.34           C  
ATOM    399  C   ALA A  26       4.601  -4.119  89.566  1.00 97.34           C  
ATOM    400  O   ALA A  26       4.140  -5.146  89.075  1.00 97.34           O  
ATOM    401  CB  ALA A  26       3.225  -2.013  89.846  1.00 97.34           C  
ATOM    402  H   ALA A  26       4.619  -1.991  91.921  1.00 97.34           H  
ATOM    403  HA  ALA A  26       2.848  -3.905  90.768  1.00 97.34           H  
ATOM    404  HB1 ALA A  26       2.809  -2.219  88.860  1.00 97.34           H  
ATOM    405  HB2 ALA A  26       2.444  -1.538  90.439  1.00 97.34           H  
ATOM    406  HB3 ALA A  26       4.032  -1.293  89.720  1.00 97.34           H  
ATOM    407  N   LEU A  27       5.853  -3.680  89.349  1.00 98.30           N  
ATOM    408  CA  LEU A  27       6.832  -4.382  88.513  1.00 98.30           C  
ATOM    409  C   LEU A  27       7.317  -5.699  89.144  1.00 98.30           C  
ATOM    410  O   LEU A  27       7.550  -6.648  88.399  1.00 98.30           O  
ATOM    411  CB  LEU A  27       8.024  -3.456  88.197  1.00 98.30           C  
ATOM    412  CG  LEU A  27       7.678  -2.249  87.301  1.00 98.30           C  
ATOM    413  CD1 LEU A  27       8.830  -1.233  87.287  1.00 98.30           C  
ATOM    414  CD2 LEU A  27       7.255  -2.655  85.877  1.00 98.30           C  
ATOM    415  H   LEU A  27       6.171  -2.826  89.789  1.00 98.30           H  
ATOM    416  HA  LEU A  27       6.340  -4.643  87.574  1.00 98.30           H  
ATOM    417  HB3 LEU A  27       8.812  -4.019  87.699  1.00 98.30           H  
ATOM    418  HB2 LEU A  27       8.452  -3.110  89.140  1.00 98.30           H  
ATOM    419  HG  LEU A  27       6.828  -1.737  87.745  1.00 98.30           H  
ATOM    420 HD11 LEU A  27       9.302  -1.164  86.308  1.00 98.30           H  
ATOM    421 HD12 LEU A  27       8.456  -0.245  87.554  1.00 98.30           H  
ATOM    422 HD13 LEU A  27       9.617  -1.485  87.997  1.00 98.30           H  
ATOM    423 HD21 LEU A  27       7.549  -1.919  85.129  1.00 98.30           H  
ATOM    424 HD22 LEU A  27       7.692  -3.606  85.580  1.00 98.30           H  
ATOM    425 HD23 LEU A  27       6.172  -2.753  85.816  1.00 98.30           H  
ATOM    426  N   ALA A  28       7.419  -5.758  90.485  1.00 98.52           N  
ATOM    427  CA  ALA A  28       7.729  -6.972  91.245  1.00 98.52           C  
ATOM    428  C   ALA A  28       6.676  -8.070  91.041  1.00 98.52           C  
ATOM    429  O   ALA A  28       7.041  -9.197  90.709  1.00 98.52           O  
ATOM    430  CB  ALA A  28       7.853  -6.640  92.741  1.00 98.52           C  
ATOM    431  H   ALA A  28       7.237  -4.927  91.034  1.00 98.52           H  
ATOM    432  HA  ALA A  28       8.693  -7.349  90.895  1.00 98.52           H  
ATOM    433  HB1 ALA A  28       8.087  -7.529  93.326  1.00 98.52           H  
ATOM    434  HB2 ALA A  28       8.642  -5.915  92.925  1.00 98.52           H  
ATOM    435  HB3 ALA A  28       6.929  -6.224  93.139  1.00 98.52           H  
ATOM    436  N   GLU A  29       5.395  -7.695  91.206  1.00 98.64           N  
ATOM    437  CA  GLU A  29       4.226  -8.547  91.000  1.00 98.64           C  
ATOM    438  C   GLU A  29       4.115  -9.071  89.560  1.00 98.64           C  
ATOM    439  O   GLU A  29       3.950 -10.276  89.375  1.00 98.64           O  
ATOM    440  CB  GLU A  29       2.962  -7.788  91.463  1.00 98.64           C  
ATOM    441  CG  GLU A  29       1.625  -8.522  91.203  1.00 98.64           C  
ATOM    442  CD  GLU A  29       0.368  -7.829  91.753  1.00 98.64           C  
ATOM    443  OE1 GLU A  29      -0.680  -8.512  91.759  1.00 98.64           O  
ATOM    444  OE2 GLU A  29       0.447  -6.642  92.146  1.00 98.64           O1-
ATOM    445  H   GLU A  29       5.195  -6.743  91.486  1.00 98.64           H  
ATOM    446  HA  GLU A  29       4.344  -9.416  91.649  1.00 98.64           H  
ATOM    447  HB3 GLU A  29       2.937  -6.807  90.984  1.00 98.64           H  
ATOM    448  HB2 GLU A  29       3.054  -7.595  92.533  1.00 98.64           H  
ATOM    449  HG3 GLU A  29       1.681  -9.530  91.619  1.00 98.64           H  
ATOM    450  HG2 GLU A  29       1.472  -8.635  90.129  1.00 98.64           H  
ATOM    451  N   ILE A  30       4.231  -8.162  88.577  1.00 98.85           N  
ATOM    452  CA  ILE A  30       4.132  -8.473  87.151  1.00 98.85           C  
ATOM    453  C   ILE A  30       5.279  -9.374  86.653  1.00 98.85           C  
ATOM    454  O   ILE A  30       4.999 -10.311  85.909  1.00 98.85           O  
ATOM    455  CB  ILE A  30       4.033  -7.185  86.280  1.00 98.85           C  
ATOM    456  CG1 ILE A  30       2.701  -6.451  86.571  1.00 98.85           C  
ATOM    457  CG2 ILE A  30       4.177  -7.424  84.758  1.00 98.85           C  
ATOM    458  CD1 ILE A  30       2.651  -4.996  86.082  1.00 98.85           C  
ATOM    459  H   ILE A  30       4.358  -7.187  88.814  1.00 98.85           H  
ATOM    460  HA  ILE A  30       3.205  -9.034  87.013  1.00 98.85           H  
ATOM    461  HB  ILE A  30       4.846  -6.522  86.582  1.00 98.85           H  
ATOM    462 HG13 ILE A  30       2.484  -6.451  87.638  1.00 98.85           H  
ATOM    463 HG12 ILE A  30       1.884  -7.012  86.128  1.00 98.85           H  
ATOM    464 HG21 ILE A  30       4.044  -6.501  84.203  1.00 98.85           H  
ATOM    465 HG22 ILE A  30       5.157  -7.806  84.476  1.00 98.85           H  
ATOM    466 HG23 ILE A  30       3.437  -8.136  84.395  1.00 98.85           H  
ATOM    467 HD11 ILE A  30       1.838  -4.454  86.564  1.00 98.85           H  
ATOM    468 HD12 ILE A  30       3.577  -4.466  86.309  1.00 98.85           H  
ATOM    469 HD13 ILE A  30       2.483  -4.944  85.007  1.00 98.85           H  
ATOM    470  N   ALA A  31       6.523  -9.115  87.098  1.00 98.83           N  
ATOM    471  CA  ALA A  31       7.697  -9.931  86.773  1.00 98.83           C  
ATOM    472  C   ALA A  31       7.652 -11.341  87.386  1.00 98.83           C  
ATOM    473  O   ALA A  31       8.130 -12.275  86.744  1.00 98.83           O  
ATOM    474  CB  ALA A  31       8.981  -9.201  87.194  1.00 98.83           C  
ATOM    475  H   ALA A  31       6.685  -8.324  87.708  1.00 98.83           H  
ATOM    476  HA  ALA A  31       7.724 -10.047  85.688  1.00 98.83           H  
ATOM    477  HB1 ALA A  31       9.870  -9.798  86.983  1.00 98.83           H  
ATOM    478  HB2 ALA A  31       9.091  -8.260  86.657  1.00 98.83           H  
ATOM    479  HB3 ALA A  31       8.978  -8.974  88.260  1.00 98.83           H  
ATOM    480  N   THR A  32       7.052 -11.477  88.583  1.00 98.56           N  
ATOM    481  CA  THR A  32       6.832 -12.759  89.256  1.00 98.56           C  
ATOM    482  C   THR A  32       5.731 -13.591  88.572  1.00 98.56           C  
ATOM    483  O   THR A  32       5.949 -14.780  88.343  1.00 98.56           O  
ATOM    484  CB  THR A  32       6.468 -12.574  90.755  1.00 98.56           C  
ATOM    485  CG2 THR A  32       6.157 -13.867  91.531  1.00 98.56           C  
ATOM    486  OG1 THR A  32       7.546 -11.937  91.411  1.00 98.56           O  
ATOM    487  H   THR A  32       6.688 -10.658  89.051  1.00 98.56           H  
ATOM    488  HA  THR A  32       7.757 -13.335  89.200  1.00 98.56           H  
ATOM    489  HB  THR A  32       5.609 -11.906  90.840  1.00 98.56           H  
ATOM    490 HG21 THR A  32       6.026 -13.661  92.594  1.00 98.56           H  
ATOM    491 HG22 THR A  32       5.237 -14.341  91.187  1.00 98.56           H  
ATOM    492 HG23 THR A  32       6.965 -14.592  91.431  1.00 98.56           H  
ATOM    493  HG1 THR A  32       7.591 -11.025  91.106  1.00 98.56           H  
ATOM    494  N   LEU A  33       4.601 -12.950  88.219  1.00 98.72           N  
ATOM    495  CA  LEU A  33       3.490 -13.549  87.471  1.00 98.72           C  
ATOM    496  C   LEU A  33       3.902 -14.017  86.067  1.00 98.72           C  
ATOM    497  O   LEU A  33       3.469 -15.087  85.643  1.00 98.72           O  
ATOM    498  CB  LEU A  33       2.325 -12.537  87.358  1.00 98.72           C  
ATOM    499  CG  LEU A  33       1.478 -12.383  88.639  1.00 98.72           C  
ATOM    500  CD1 LEU A  33       0.535 -11.168  88.535  1.00 98.72           C  
ATOM    501  CD2 LEU A  33       0.712 -13.674  88.997  1.00 98.72           C  
ATOM    502  H   LEU A  33       4.491 -11.972  88.459  1.00 98.72           H  
ATOM    503  HA  LEU A  33       3.157 -14.432  88.019  1.00 98.72           H  
ATOM    504  HB3 LEU A  33       1.652 -12.824  86.549  1.00 98.72           H  
ATOM    505  HB2 LEU A  33       2.733 -11.569  87.062  1.00 98.72           H  
ATOM    506  HG  LEU A  33       2.163 -12.176  89.462  1.00 98.72           H  
ATOM    507 HD11 LEU A  33       0.449 -10.666  89.498  1.00 98.72           H  
ATOM    508 HD12 LEU A  33       0.891 -10.429  87.817  1.00 98.72           H  
ATOM    509 HD13 LEU A  33      -0.471 -11.453  88.226  1.00 98.72           H  
ATOM    510 HD21 LEU A  33      -0.341 -13.489  89.209  1.00 98.72           H  
ATOM    511 HD22 LEU A  33       0.752 -14.412  88.194  1.00 98.72           H  
ATOM    512 HD23 LEU A  33       1.138 -14.140  89.887  1.00 98.72           H  
ATOM    513  N   SER A  34       4.733 -13.215  85.383  1.00 98.89           N  
ATOM    514  CA  SER A  34       5.216 -13.489  84.032  1.00 98.89           C  
ATOM    515  C   SER A  34       6.301 -14.572  83.998  1.00 98.89           C  
ATOM    516  O   SER A  34       6.352 -15.318  83.024  1.00 98.89           O  
ATOM    517  CB  SER A  34       5.723 -12.189  83.394  1.00 98.89           C  
ATOM    518  OG  SER A  34       4.649 -11.288  83.251  1.00 98.89           O  
ATOM    519  H   SER A  34       5.031 -12.341  85.796  1.00 98.89           H  
ATOM    520  HA  SER A  34       4.381 -13.853  83.432  1.00 98.89           H  
ATOM    521  HB3 SER A  34       6.123 -12.387  82.401  1.00 98.89           H  
ATOM    522  HB2 SER A  34       6.516 -11.732  83.987  1.00 98.89           H  
ATOM    523  HG  SER A  34       4.467 -10.901  84.113  1.00 98.89           H  
ATOM    524  N   TYR A  35       7.121 -14.670  85.059  1.00 98.66           N  
ATOM    525  CA  TYR A  35       8.110 -15.736  85.218  1.00 98.66           C  
ATOM    526  C   TYR A  35       7.461 -17.084  85.587  1.00 98.66           C  
ATOM    527  O   TYR A  35       7.949 -18.120  85.141  1.00 98.66           O  
ATOM    528  CB  TYR A  35       9.181 -15.317  86.240  1.00 98.66           C  
ATOM    529  CG  TYR A  35      10.367 -16.263  86.310  1.00 98.66           C  
ATOM    530  CD1 TYR A  35      10.440 -17.257  87.308  1.00 98.66           C  
ATOM    531  CD2 TYR A  35      11.395 -16.155  85.353  1.00 98.66           C  
ATOM    532  CE1 TYR A  35      11.538 -18.140  87.345  1.00 98.66           C  
ATOM    533  CE2 TYR A  35      12.496 -17.028  85.397  1.00 98.66           C  
ATOM    534  CZ  TYR A  35      12.568 -18.024  86.390  1.00 98.66           C  
ATOM    535  OH  TYR A  35      13.637 -18.870  86.425  1.00 98.66           O  
ATOM    536  H   TYR A  35       7.044 -14.010  85.821  1.00 98.66           H  
ATOM    537  HA  TYR A  35       8.613 -15.865  84.257  1.00 98.66           H  
ATOM    538  HB3 TYR A  35       8.743 -15.198  87.233  1.00 98.66           H  
ATOM    539  HB2 TYR A  35       9.570 -14.336  85.966  1.00 98.66           H  
ATOM    540  HD1 TYR A  35       9.654 -17.347  88.044  1.00 98.66           H  
ATOM    541  HD2 TYR A  35      11.347 -15.398  84.583  1.00 98.66           H  
ATOM    542  HE1 TYR A  35      11.591 -18.900  88.110  1.00 98.66           H  
ATOM    543  HE2 TYR A  35      13.281 -16.922  84.666  1.00 98.66           H  
ATOM    544  HH  TYR A  35      14.274 -18.698  85.727  1.00 98.66           H  
ATOM    545  N   THR A  36       6.357 -17.046  86.354  1.00 98.45           N  
ATOM    546  CA  THR A  36       5.519 -18.210  86.658  1.00 98.45           C  
ATOM    547  C   THR A  36       4.767 -18.722  85.410  1.00 98.45           C  
ATOM    548  O   THR A  36       4.591 -19.930  85.268  1.00 98.45           O  
ATOM    549  CB  THR A  36       4.482 -17.885  87.768  1.00 98.45           C  
ATOM    550  CG2 THR A  36       3.515 -19.025  88.139  1.00 98.45           C  
ATOM    551  OG1 THR A  36       5.171 -17.518  88.948  1.00 98.45           O  
ATOM    552  H   THR A  36       6.024 -16.157  86.701  1.00 98.45           H  
ATOM    553  HA  THR A  36       6.167 -19.014  87.012  1.00 98.45           H  
ATOM    554  HB  THR A  36       3.890 -17.019  87.469  1.00 98.45           H  
ATOM    555 HG21 THR A  36       2.909 -18.757  89.005  1.00 98.45           H  
ATOM    556 HG22 THR A  36       2.822 -19.252  87.329  1.00 98.45           H  
ATOM    557 HG23 THR A  36       4.057 -19.939  88.383  1.00 98.45           H  
ATOM    558  HG1 THR A  36       5.616 -16.679  88.794  1.00 98.45           H  
ATOM    559  N   TYR A  37       4.387 -17.798  84.511  1.00 98.71           N  
ATOM    560  CA  TYR A  37       3.786 -18.090  83.212  1.00 98.71           C  
ATOM    561  C   TYR A  37       4.808 -18.700  82.226  1.00 98.71           C  
ATOM    562  O   TYR A  37       4.456 -19.640  81.519  1.00 98.71           O  
ATOM    563  CB  TYR A  37       3.121 -16.797  82.690  1.00 98.71           C  
ATOM    564  CG  TYR A  37       2.272 -16.925  81.440  1.00 98.71           C  
ATOM    565  CD1 TYR A  37       2.858 -16.753  80.171  1.00 98.71           C  
ATOM    566  CD2 TYR A  37       0.888 -17.178  81.542  1.00 98.71           C  
ATOM    567  CE1 TYR A  37       2.068 -16.840  79.010  1.00 98.71           C  
ATOM    568  CE2 TYR A  37       0.096 -17.261  80.379  1.00 98.71           C  
ATOM    569  CZ  TYR A  37       0.687 -17.093  79.111  1.00 98.71           C  
ATOM    570  OH  TYR A  37      -0.069 -17.186  77.980  1.00 98.71           O  
ATOM    571  H   TYR A  37       4.550 -16.820  84.711  1.00 98.71           H  
ATOM    572  HA  TYR A  37       2.997 -18.828  83.368  1.00 98.71           H  
ATOM    573  HB3 TYR A  37       3.877 -16.033  82.512  1.00 98.71           H  
ATOM    574  HB2 TYR A  37       2.476 -16.392  83.471  1.00 98.71           H  
ATOM    575  HD1 TYR A  37       3.916 -16.561  80.089  1.00 98.71           H  
ATOM    576  HD2 TYR A  37       0.428 -17.302  82.511  1.00 98.71           H  
ATOM    577  HE1 TYR A  37       2.528 -16.726  78.043  1.00 98.71           H  
ATOM    578  HE2 TYR A  37      -0.962 -17.456  80.466  1.00 98.71           H  
ATOM    579  HH  TYR A  37      -0.985 -17.413  78.155  1.00 98.71           H  
ATOM    580  N   LEU A  38       6.061 -18.204  82.245  1.00 98.64           N  
ATOM    581  CA  LEU A  38       7.201 -18.671  81.440  1.00 98.64           C  
ATOM    582  C   LEU A  38       7.616 -20.134  81.706  1.00 98.64           C  
ATOM    583  O   LEU A  38       8.224 -20.747  80.830  1.00 98.64           O  
ATOM    584  CB  LEU A  38       8.374 -17.680  81.657  1.00 98.64           C  
ATOM    585  CG  LEU A  38       9.678 -17.889  80.844  1.00 98.64           C  
ATOM    586  CD1 LEU A  38       9.451 -17.968  79.320  1.00 98.64           C  
ATOM    587  CD2 LEU A  38      10.713 -16.803  81.211  1.00 98.64           C  
ATOM    588  H   LEU A  38       6.260 -17.422  82.854  1.00 98.64           H  
ATOM    589  HA  LEU A  38       6.887 -18.621  80.398  1.00 98.64           H  
ATOM    590  HB3 LEU A  38       8.639 -17.691  82.713  1.00 98.64           H  
ATOM    591  HB2 LEU A  38       8.008 -16.675  81.462  1.00 98.64           H  
ATOM    592  HG  LEU A  38      10.113 -18.839  81.155  1.00 98.64           H  
ATOM    593 HD11 LEU A  38      10.203 -17.418  78.753  1.00 98.64           H  
ATOM    594 HD12 LEU A  38       9.488 -19.002  78.980  1.00 98.64           H  
ATOM    595 HD13 LEU A  38       8.484 -17.572  79.027  1.00 98.64           H  
ATOM    596 HD21 LEU A  38      11.685 -17.244  81.427  1.00 98.64           H  
ATOM    597 HD22 LEU A  38      10.859 -16.078  80.410  1.00 98.64           H  
ATOM    598 HD23 LEU A  38      10.419 -16.236  82.095  1.00 98.64           H  
ATOM    599  N   GLN A  39       7.252 -20.683  82.880  1.00 97.70           N  
ATOM    600  CA  GLN A  39       7.474 -22.083  83.261  1.00 97.70           C  
ATOM    601  C   GLN A  39       6.663 -23.118  82.457  1.00 97.70           C  
ATOM    602  O   GLN A  39       7.025 -24.294  82.489  1.00 97.70           O  
ATOM    603  CB  GLN A  39       7.251 -22.244  84.778  1.00 97.70           C  
ATOM    604  CG  GLN A  39       8.362 -21.584  85.619  1.00 97.70           C  
ATOM    605  CD  GLN A  39       8.013 -21.484  87.106  1.00 97.70           C  
ATOM    606  NE2 GLN A  39       8.574 -20.483  87.787  1.00 97.70           N  
ATOM    607  OE1 GLN A  39       7.270 -22.303  87.642  1.00 97.70           O  
ATOM    608  H   GLN A  39       6.754 -20.117  83.552  1.00 97.70           H  
ATOM    609  HA  GLN A  39       8.517 -22.317  83.064  1.00 97.70           H  
ATOM    610  HB3 GLN A  39       7.199 -23.301  85.043  1.00 97.70           H  
ATOM    611  HB2 GLN A  39       6.280 -21.827  85.042  1.00 97.70           H  
ATOM    612  HG3 GLN A  39       8.570 -20.584  85.243  1.00 97.70           H  
ATOM    613  HG2 GLN A  39       9.289 -22.147  85.514  1.00 97.70           H  
ATOM    614 HE22 GLN A  39       8.384 -20.376  88.773  1.00 97.70           H  
ATOM    615 HE21 GLN A  39       9.179 -19.823  87.320  1.00 97.70           H  
ATOM    616  N   SER A  40       5.608 -22.677  81.751  1.00 98.36           N  
ATOM    617  CA  SER A  40       4.724 -23.531  80.953  1.00 98.36           C  
ATOM    618  C   SER A  40       4.336 -22.911  79.594  1.00 98.36           C  
ATOM    619  O   SER A  40       3.489 -23.486  78.911  1.00 98.36           O  
ATOM    620  CB  SER A  40       3.507 -23.937  81.815  1.00 98.36           C  
ATOM    621  OG  SER A  40       2.607 -22.863  82.013  1.00 98.36           O  
ATOM    622  H   SER A  40       5.360 -21.697  81.789  1.00 98.36           H  
ATOM    623  HA  SER A  40       5.261 -24.446  80.696  1.00 98.36           H  
ATOM    624  HB3 SER A  40       3.827 -24.319  82.785  1.00 98.36           H  
ATOM    625  HB2 SER A  40       2.961 -24.748  81.330  1.00 98.36           H  
ATOM    626  HG  SER A  40       2.159 -22.690  81.180  1.00 98.36           H  
ATOM    627  N   HIS A  41       4.942 -21.770  79.225  1.00 98.78           N  
ATOM    628  CA  HIS A  41       4.688 -21.046  77.976  1.00 98.78           C  
ATOM    629  C   HIS A  41       6.010 -20.549  77.381  1.00 98.78           C  
ATOM    630  O   HIS A  41       6.967 -20.313  78.119  1.00 98.78           O  
ATOM    631  CB  HIS A  41       3.732 -19.861  78.233  1.00 98.78           C  
ATOM    632  CG  HIS A  41       2.354 -20.247  78.715  1.00 98.78           C  
ATOM    633  CD2 HIS A  41       1.192 -20.544  78.037  1.00 98.78           C  
ATOM    634  ND1 HIS A  41       2.030 -20.333  80.057  1.00 98.78           N  
ATOM    635  CE1 HIS A  41       0.744 -20.680  80.135  1.00 98.78           C  
ATOM    636  NE2 HIS A  41       0.170 -20.826  78.947  1.00 98.78           N  
ATOM    637  H   HIS A  41       5.650 -21.364  79.821  1.00 98.78           H  
ATOM    638  HA  HIS A  41       4.231 -21.714  77.242  1.00 98.78           H  
ATOM    639  HB3 HIS A  41       3.607 -19.275  77.323  1.00 98.78           H  
ATOM    640  HB2 HIS A  41       4.176 -19.175  78.955  1.00 98.78           H  
ATOM    641  HD2 HIS A  41       1.011 -20.577  76.973  1.00 98.78           H  
ATOM    642  HD1 HIS A  41       2.659 -20.162  80.830  1.00 98.78           H  
ATOM    643  HE1 HIS A  41       0.222 -20.820  81.070  1.00 98.78           H  
ATOM    644  N   ASN A  42       6.028 -20.371  76.049  1.00 98.77           N  
ATOM    645  CA  ASN A  42       7.180 -19.843  75.310  1.00 98.77           C  
ATOM    646  C   ASN A  42       7.392 -18.333  75.550  1.00 98.77           C  
ATOM    647  O   ASN A  42       6.515 -17.660  76.097  1.00 98.77           O  
ATOM    648  CB  ASN A  42       7.082 -20.232  73.810  1.00 98.77           C  
ATOM    649  CG  ASN A  42       5.894 -19.652  73.034  1.00 98.77           C  
ATOM    650  ND2 ASN A  42       5.086 -20.519  72.422  1.00 98.77           N  
ATOM    651  OD1 ASN A  42       5.726 -18.439  72.959  1.00 98.77           O  
ATOM    652  H   ASN A  42       5.189 -20.548  75.511  1.00 98.77           H  
ATOM    653  HA  ASN A  42       8.064 -20.347  75.706  1.00 98.77           H  
ATOM    654  HB3 ASN A  42       7.068 -21.320  73.728  1.00 98.77           H  
ATOM    655  HB2 ASN A  42       7.982 -19.914  73.284  1.00 98.77           H  
ATOM    656 HD22 ASN A  42       4.274 -20.185  71.921  1.00 98.77           H  
ATOM    657 HD21 ASN A  42       5.241 -21.513  72.499  1.00 98.77           H  
ATOM    658  N   ALA A  43       8.564 -17.836  75.121  1.00 98.93           N  
ATOM    659  CA  ALA A  43       9.000 -16.446  75.267  1.00 98.93           C  
ATOM    660  C   ALA A  43       8.063 -15.417  74.611  1.00 98.93           C  
ATOM    661  O   ALA A  43       7.892 -14.336  75.170  1.00 98.93           O  
ATOM    662  CB  ALA A  43      10.429 -16.305  74.716  1.00 98.93           C  
ATOM    663  H   ALA A  43       9.228 -18.464  74.686  1.00 98.93           H  
ATOM    664  HA  ALA A  43       9.031 -16.227  76.335  1.00 98.93           H  
ATOM    665  HB1 ALA A  43      10.782 -15.276  74.784  1.00 98.93           H  
ATOM    666  HB2 ALA A  43      11.129 -16.924  75.277  1.00 98.93           H  
ATOM    667  HB3 ALA A  43      10.489 -16.605  73.668  1.00 98.93           H  
ATOM    668  N   LEU A  44       7.460 -15.772  73.462  1.00 98.93           N  
ATOM    669  CA  LEU A  44       6.547 -14.915  72.704  1.00 98.93           C  
ATOM    670  C   LEU A  44       5.205 -14.692  73.428  1.00 98.93           C  
ATOM    671  O   LEU A  44       4.771 -13.547  73.555  1.00 98.93           O  
ATOM    672  CB  LEU A  44       6.346 -15.515  71.294  1.00 98.93           C  
ATOM    673  CG  LEU A  44       5.716 -14.541  70.279  1.00 98.93           C  
ATOM    674  CD1 LEU A  44       6.678 -13.376  69.985  1.00 98.93           C  
ATOM    675  CD2 LEU A  44       5.269 -15.282  69.002  1.00 98.93           C  
ATOM    676  H   LEU A  44       7.624 -16.693  73.082  1.00 98.93           H  
ATOM    677  HA  LEU A  44       7.035 -13.944  72.609  1.00 98.93           H  
ATOM    678  HB3 LEU A  44       5.722 -16.405  71.371  1.00 98.93           H  
ATOM    679  HB2 LEU A  44       7.303 -15.863  70.900  1.00 98.93           H  
ATOM    680  HG  LEU A  44       4.811 -14.115  70.714  1.00 98.93           H  
ATOM    681 HD11 LEU A  44       6.567 -12.972  68.981  1.00 98.93           H  
ATOM    682 HD12 LEU A  44       6.507 -12.562  70.686  1.00 98.93           H  
ATOM    683 HD13 LEU A  44       7.718 -13.674  70.106  1.00 98.93           H  
ATOM    684 HD21 LEU A  44       4.188 -15.221  68.882  1.00 98.93           H  
ATOM    685 HD22 LEU A  44       5.717 -14.872  68.099  1.00 98.93           H  
ATOM    686 HD23 LEU A  44       5.527 -16.341  69.030  1.00 98.93           H  
ATOM    687  N   GLU A  45       4.602 -15.789  73.917  1.00 98.92           N  
ATOM    688  CA  GLU A  45       3.390 -15.801  74.740  1.00 98.92           C  
ATOM    689  C   GLU A  45       3.567 -15.045  76.066  1.00 98.92           C  
ATOM    690  O   GLU A  45       2.656 -14.329  76.480  1.00 98.92           O  
ATOM    691  CB  GLU A  45       2.976 -17.263  75.008  1.00 98.92           C  
ATOM    692  CG  GLU A  45       2.441 -17.996  73.757  1.00 98.92           C  
ATOM    693  CD  GLU A  45       2.208 -19.509  73.924  1.00 98.92           C  
ATOM    694  OE1 GLU A  45       1.496 -20.058  73.055  1.00 98.92           O  
ATOM    695  OE2 GLU A  45       2.759 -20.115  74.871  1.00 98.92           O1-
ATOM    696  H   GLU A  45       5.027 -16.694  73.753  1.00 98.92           H  
ATOM    697  HA  GLU A  45       2.594 -15.306  74.180  1.00 98.92           H  
ATOM    698  HB3 GLU A  45       2.216 -17.305  75.790  1.00 98.92           H  
ATOM    699  HB2 GLU A  45       3.844 -17.793  75.405  1.00 98.92           H  
ATOM    700  HG3 GLU A  45       3.128 -17.863  72.922  1.00 98.92           H  
ATOM    701  HG2 GLU A  45       1.505 -17.528  73.451  1.00 98.92           H  
ATOM    702  N   THR A  46       4.747 -15.209  76.685  1.00 98.96           N  
ATOM    703  CA  THR A  46       5.142 -14.574  77.939  1.00 98.96           C  
ATOM    704  C   THR A  46       5.332 -13.053  77.812  1.00 98.96           C  
ATOM    705  O   THR A  46       4.917 -12.338  78.720  1.00 98.96           O  
ATOM    706  CB  THR A  46       6.455 -15.201  78.470  1.00 98.96           C  
ATOM    707  CG2 THR A  46       7.102 -14.512  79.682  1.00 98.96           C  
ATOM    708  OG1 THR A  46       6.187 -16.543  78.815  1.00 98.96           O  
ATOM    709  H   THR A  46       5.433 -15.823  76.266  1.00 98.96           H  
ATOM    710  HA  THR A  46       4.349 -14.746  78.668  1.00 98.96           H  
ATOM    711  HB  THR A  46       7.192 -15.222  77.666  1.00 98.96           H  
ATOM    712 HG21 THR A  46       7.995 -15.050  79.994  1.00 98.96           H  
ATOM    713 HG22 THR A  46       7.425 -13.497  79.452  1.00 98.96           H  
ATOM    714 HG23 THR A  46       6.414 -14.464  80.525  1.00 98.96           H  
ATOM    715  HG1 THR A  46       6.031 -17.042  78.007  1.00 98.96           H  
ATOM    716  N   VAL A  47       5.922 -12.585  76.699  1.00 98.97           N  
ATOM    717  CA  VAL A  47       6.099 -11.163  76.392  1.00 98.97           C  
ATOM    718  C   VAL A  47       4.758 -10.437  76.173  1.00 98.97           C  
ATOM    719  O   VAL A  47       4.591  -9.336  76.697  1.00 98.97           O  
ATOM    720  CB  VAL A  47       7.043 -10.967  75.168  1.00 98.97           C  
ATOM    721  CG1 VAL A  47       6.940  -9.622  74.425  1.00 98.97           C  
ATOM    722  CG2 VAL A  47       8.507 -11.175  75.586  1.00 98.97           C  
ATOM    723  H   VAL A  47       6.260 -13.236  76.001  1.00 98.97           H  
ATOM    724  HA  VAL A  47       6.569 -10.703  77.262  1.00 98.97           H  
ATOM    725  HB  VAL A  47       6.802 -11.745  74.442  1.00 98.97           H  
ATOM    726 HG11 VAL A  47       7.622  -9.621  73.578  1.00 98.97           H  
ATOM    727 HG12 VAL A  47       5.950  -9.426  74.017  1.00 98.97           H  
ATOM    728 HG13 VAL A  47       7.207  -8.790  75.076  1.00 98.97           H  
ATOM    729 HG21 VAL A  47       9.160 -11.220  74.716  1.00 98.97           H  
ATOM    730 HG22 VAL A  47       8.860 -10.362  76.220  1.00 98.97           H  
ATOM    731 HG23 VAL A  47       8.637 -12.098  76.146  1.00 98.97           H  
ATOM    732  N   SER A  48       3.824 -11.083  75.449  1.00 98.96           N  
ATOM    733  CA  SER A  48       2.462 -10.591  75.239  1.00 98.96           C  
ATOM    734  C   SER A  48       1.662 -10.521  76.555  1.00 98.96           C  
ATOM    735  O   SER A  48       1.011  -9.507  76.798  1.00 98.96           O  
ATOM    736  CB  SER A  48       1.759 -11.455  74.169  1.00 98.96           C  
ATOM    737  OG  SER A  48       0.487 -10.936  73.828  1.00 98.96           O  
ATOM    738  H   SER A  48       4.042 -11.985  75.048  1.00 98.96           H  
ATOM    739  HA  SER A  48       2.544  -9.576  74.847  1.00 98.96           H  
ATOM    740  HB3 SER A  48       1.640 -12.482  74.516  1.00 98.96           H  
ATOM    741  HB2 SER A  48       2.359 -11.501  73.260  1.00 98.96           H  
ATOM    742  HG  SER A  48       0.611 -10.134  73.314  1.00 98.96           H  
ATOM    743  N   TYR A  49       1.772 -11.569  77.392  1.00 98.95           N  
ATOM    744  CA  TYR A  49       1.160 -11.660  78.720  1.00 98.95           C  
ATOM    745  C   TYR A  49       1.691 -10.608  79.712  1.00 98.95           C  
ATOM    746  O   TYR A  49       0.887  -9.968  80.386  1.00 98.95           O  
ATOM    747  CB  TYR A  49       1.310 -13.101  79.260  1.00 98.95           C  
ATOM    748  CG  TYR A  49       0.840 -13.309  80.692  1.00 98.95           C  
ATOM    749  CD1 TYR A  49       1.778 -13.403  81.742  1.00 98.95           C  
ATOM    750  CD2 TYR A  49      -0.539 -13.372  80.980  1.00 98.95           C  
ATOM    751  CE1 TYR A  49       1.337 -13.554  83.070  1.00 98.95           C  
ATOM    752  CE2 TYR A  49      -0.978 -13.522  82.309  1.00 98.95           C  
ATOM    753  CZ  TYR A  49      -0.040 -13.613  83.356  1.00 98.95           C  
ATOM    754  OH  TYR A  49      -0.466 -13.754  84.644  1.00 98.95           O  
ATOM    755  H   TYR A  49       2.322 -12.370  77.108  1.00 98.95           H  
ATOM    756  HA  TYR A  49       0.092 -11.471  78.588  1.00 98.95           H  
ATOM    757  HB3 TYR A  49       2.356 -13.404  79.204  1.00 98.95           H  
ATOM    758  HB2 TYR A  49       0.769 -13.795  78.616  1.00 98.95           H  
ATOM    759  HD1 TYR A  49       2.837 -13.346  81.533  1.00 98.95           H  
ATOM    760  HD2 TYR A  49      -1.263 -13.294  80.182  1.00 98.95           H  
ATOM    761  HE1 TYR A  49       2.059 -13.615  83.869  1.00 98.95           H  
ATOM    762  HE2 TYR A  49      -2.036 -13.563  82.525  1.00 98.95           H  
ATOM    763  HH  TYR A  49       0.254 -13.837  85.273  1.00 98.95           H  
ATOM    764  N   ALA A  50       3.023 -10.442  79.773  1.00 98.97           N  
ATOM    765  CA  ALA A  50       3.712  -9.498  80.655  1.00 98.97           C  
ATOM    766  C   ALA A  50       3.340  -8.039  80.384  1.00 98.97           C  
ATOM    767  O   ALA A  50       3.062  -7.301  81.328  1.00 98.97           O  
ATOM    768  CB  ALA A  50       5.229  -9.685  80.513  1.00 98.97           C  
ATOM    769  H   ALA A  50       3.622 -11.024  79.201  1.00 98.97           H  
ATOM    770  HA  ALA A  50       3.413  -9.723  81.679  1.00 98.97           H  
ATOM    771  HB1 ALA A  50       5.777  -9.016  81.177  1.00 98.97           H  
ATOM    772  HB2 ALA A  50       5.530 -10.703  80.755  1.00 98.97           H  
ATOM    773  HB3 ALA A  50       5.555  -9.486  79.492  1.00 98.97           H  
ATOM    774  N   ILE A  51       3.306  -7.674  79.095  1.00 98.97           N  
ATOM    775  CA  ILE A  51       2.916  -6.350  78.626  1.00 98.97           C  
ATOM    776  C   ILE A  51       1.401  -6.093  78.760  1.00 98.97           C  
ATOM    777  O   ILE A  51       1.031  -4.942  78.965  1.00 98.97           O  
ATOM    778  CB  ILE A  51       3.418  -6.107  77.176  1.00 98.97           C  
ATOM    779  CG1 ILE A  51       4.959  -6.013  77.166  1.00 98.97           C  
ATOM    780  CG2 ILE A  51       2.819  -4.880  76.457  1.00 98.97           C  
ATOM    781  CD1 ILE A  51       5.577  -6.216  75.781  1.00 98.97           C  
ATOM    782  H   ILE A  51       3.552  -8.346  78.379  1.00 98.97           H  
ATOM    783  HA  ILE A  51       3.412  -5.621  79.265  1.00 98.97           H  
ATOM    784  HB  ILE A  51       3.138  -6.989  76.600  1.00 98.97           H  
ATOM    785 HG13 ILE A  51       5.392  -6.759  77.831  1.00 98.97           H  
ATOM    786 HG12 ILE A  51       5.271  -5.047  77.567  1.00 98.97           H  
ATOM    787 HG21 ILE A  51       3.260  -4.725  75.474  1.00 98.97           H  
ATOM    788 HG22 ILE A  51       1.751  -4.996  76.301  1.00 98.97           H  
ATOM    789 HG23 ILE A  51       2.964  -3.968  77.031  1.00 98.97           H  
ATOM    790 HD11 ILE A  51       6.626  -6.490  75.873  1.00 98.97           H  
ATOM    791 HD12 ILE A  51       5.080  -7.011  75.226  1.00 98.97           H  
ATOM    792 HD13 ILE A  51       5.517  -5.302  75.191  1.00 98.97           H  
ATOM    793  N   SER A  52       0.563  -7.146  78.728  1.00 98.94           N  
ATOM    794  CA  SER A  52      -0.877  -7.050  78.999  1.00 98.94           C  
ATOM    795  C   SER A  52      -1.198  -6.682  80.459  1.00 98.94           C  
ATOM    796  O   SER A  52      -2.157  -5.947  80.690  1.00 98.94           O  
ATOM    797  CB  SER A  52      -1.593  -8.348  78.592  1.00 98.94           C  
ATOM    798  OG  SER A  52      -1.618  -8.462  77.187  1.00 98.94           O  
ATOM    799  H   SER A  52       0.927  -8.073  78.557  1.00 98.94           H  
ATOM    800  HA  SER A  52      -1.282  -6.247  78.385  1.00 98.94           H  
ATOM    801  HB3 SER A  52      -2.628  -8.342  78.938  1.00 98.94           H  
ATOM    802  HB2 SER A  52      -1.121  -9.230  79.021  1.00 98.94           H  
ATOM    803  HG  SER A  52      -0.721  -8.639  76.885  1.00 98.94           H  
ATOM    804  N   LEU A  53      -0.368  -7.150  81.409  1.00 98.93           N  
ATOM    805  CA  LEU A  53      -0.452  -6.775  82.823  1.00 98.93           C  
ATOM    806  C   LEU A  53       0.037  -5.334  83.073  1.00 98.93           C  
ATOM    807  O   LEU A  53      -0.544  -4.650  83.915  1.00 98.93           O  
ATOM    808  CB  LEU A  53       0.349  -7.768  83.692  1.00 98.93           C  
ATOM    809  CG  LEU A  53      -0.118  -9.240  83.656  1.00 98.93           C  
ATOM    810  CD1 LEU A  53       0.924 -10.158  84.334  1.00 98.93           C  
ATOM    811  CD2 LEU A  53      -1.536  -9.421  84.241  1.00 98.93           C  
ATOM    812  H   LEU A  53       0.396  -7.759  81.150  1.00 98.93           H  
ATOM    813  HA  LEU A  53      -1.500  -6.819  83.123  1.00 98.93           H  
ATOM    814  HB3 LEU A  53       0.309  -7.431  84.726  1.00 98.93           H  
ATOM    815  HB2 LEU A  53       1.396  -7.720  83.392  1.00 98.93           H  
ATOM    816  HG  LEU A  53      -0.173  -9.556  82.616  1.00 98.93           H  
ATOM    817 HD11 LEU A  53       0.475 -10.909  84.983  1.00 98.93           H  
ATOM    818 HD12 LEU A  53       1.505 -10.693  83.582  1.00 98.93           H  
ATOM    819 HD13 LEU A  53       1.630  -9.596  84.944  1.00 98.93           H  
ATOM    820 HD21 LEU A  53      -1.583 -10.189  85.013  1.00 98.93           H  
ATOM    821 HD22 LEU A  53      -1.915  -8.503  84.691  1.00 98.93           H  
ATOM    822 HD23 LEU A  53      -2.239  -9.712  83.460  1.00 98.93           H  
ATOM    823  N   LEU A  54       1.062  -4.889  82.321  1.00 98.77           N  
ATOM    824  CA  LEU A  54       1.576  -3.514  82.331  1.00 98.77           C  
ATOM    825  C   LEU A  54       0.571  -2.510  81.728  1.00 98.77           C  
ATOM    826  O   LEU A  54       0.456  -1.398  82.240  1.00 98.77           O  
ATOM    827  CB  LEU A  54       2.916  -3.451  81.561  1.00 98.77           C  
ATOM    828  CG  LEU A  54       4.113  -4.191  82.200  1.00 98.77           C  
ATOM    829  CD1 LEU A  54       5.228  -4.513  81.178  1.00 98.77           C  
ATOM    830  CD2 LEU A  54       4.662  -3.447  83.433  1.00 98.77           C  
ATOM    831  H   LEU A  54       1.495  -5.518  81.659  1.00 98.77           H  
ATOM    832  HA  LEU A  54       1.747  -3.221  83.368  1.00 98.77           H  
ATOM    833  HB3 LEU A  54       3.203  -2.412  81.440  1.00 98.77           H  
ATOM    834  HB2 LEU A  54       2.750  -3.828  80.554  1.00 98.77           H  
ATOM    835  HG  LEU A  54       3.731  -5.147  82.544  1.00 98.77           H  
ATOM    836 HD11 LEU A  54       5.367  -5.591  81.088  1.00 98.77           H  
ATOM    837 HD12 LEU A  54       5.002  -4.138  80.181  1.00 98.77           H  
ATOM    838 HD13 LEU A  54       6.195  -4.097  81.459  1.00 98.77           H  
ATOM    839 HD21 LEU A  54       4.818  -4.136  84.262  1.00 98.77           H  
ATOM    840 HD22 LEU A  54       5.616  -2.956  83.238  1.00 98.77           H  
ATOM    841 HD23 LEU A  54       3.981  -2.672  83.779  1.00 98.77           H  
ATOM    842  N   GLU A  55      -0.148  -2.936  80.674  1.00 98.64           N  
ATOM    843  CA  GLU A  55      -1.229  -2.208  80.008  1.00 98.64           C  
ATOM    844  C   GLU A  55      -2.495  -2.064  80.866  1.00 98.64           C  
ATOM    845  O   GLU A  55      -3.161  -1.036  80.773  1.00 98.64           O  
ATOM    846  CB  GLU A  55      -1.565  -2.907  78.678  1.00 98.64           C  
ATOM    847  CG  GLU A  55      -0.560  -2.592  77.548  1.00 98.64           C  
ATOM    848  CD  GLU A  55      -0.665  -3.494  76.308  1.00 98.64           C  
ATOM    849  OE1 GLU A  55      -0.036  -3.125  75.297  1.00 98.64           O  
ATOM    850  OE2 GLU A  55      -1.345  -4.539  76.359  1.00 98.64           O1-
ATOM    851  H   GLU A  55       0.051  -3.851  80.291  1.00 98.64           H  
ATOM    852  HA  GLU A  55      -0.865  -1.205  79.793  1.00 98.64           H  
ATOM    853  HB3 GLU A  55      -2.573  -2.657  78.342  1.00 98.64           H  
ATOM    854  HB2 GLU A  55      -1.585  -3.978  78.871  1.00 98.64           H  
ATOM    855  HG3 GLU A  55       0.462  -2.651  77.921  1.00 98.64           H  
ATOM    856  HG2 GLU A  55      -0.703  -1.559  77.233  1.00 98.64           H  
ATOM    857  N   SER A  56      -2.800  -3.080  81.690  1.00 98.45           N  
ATOM    858  CA  SER A  56      -3.917  -3.064  82.637  1.00 98.45           C  
ATOM    859  C   SER A  56      -3.684  -2.132  83.843  1.00 98.45           C  
ATOM    860  O   SER A  56      -4.659  -1.671  84.437  1.00 98.45           O  
ATOM    861  CB  SER A  56      -4.195  -4.505  83.110  1.00 98.45           C  
ATOM    862  OG  SER A  56      -4.992  -5.193  82.170  1.00 98.45           O  
ATOM    863  H   SER A  56      -2.224  -3.910  81.690  1.00 98.45           H  
ATOM    864  HA  SER A  56      -4.806  -2.688  82.124  1.00 98.45           H  
ATOM    865  HB3 SER A  56      -4.747  -4.508  84.051  1.00 98.45           H  
ATOM    866  HB2 SER A  56      -3.271  -5.056  83.289  1.00 98.45           H  
ATOM    867  HG  SER A  56      -4.483  -5.333  81.365  1.00 98.45           H  
ATOM    868  N   ASN A  57      -2.409  -1.880  84.182  1.00 97.12           N  
ATOM    869  CA  ASN A  57      -1.993  -1.073  85.324  1.00 97.12           C  
ATOM    870  C   ASN A  57      -1.909   0.415  84.928  1.00 97.12           C  
ATOM    871  O   ASN A  57      -1.158   0.769  84.018  1.00 97.12           O  
ATOM    872  CB  ASN A  57      -0.645  -1.621  85.848  1.00 97.12           C  
ATOM    873  CG  ASN A  57      -0.326  -1.227  87.295  1.00 97.12           C  
ATOM    874  ND2 ASN A  57       0.139  -2.186  88.098  1.00 97.12           N  
ATOM    875  OD1 ASN A  57      -0.482  -0.073  87.686  1.00 97.12           O  
ATOM    876  H   ASN A  57      -1.664  -2.274  83.625  1.00 97.12           H  
ATOM    877  HA  ASN A  57      -2.727  -1.145  86.131  1.00 97.12           H  
ATOM    878  HB3 ASN A  57       0.173  -1.341  85.190  1.00 97.12           H  
ATOM    879  HB2 ASN A  57      -0.683  -2.711  85.822  1.00 97.12           H  
ATOM    880 HD22 ASN A  57       0.361  -1.975  89.060  1.00 97.12           H  
ATOM    881 HD21 ASN A  57       0.258  -3.130  87.758  1.00 97.12           H  
ATOM    882  N   VAL A  58      -2.673   1.248  85.653  1.00 94.30           N  
ATOM    883  CA  VAL A  58      -2.812   2.695  85.454  1.00 94.30           C  
ATOM    884  C   VAL A  58      -1.550   3.530  85.767  1.00 94.30           C  
ATOM    885  O   VAL A  58      -1.477   4.675  85.318  1.00 94.30           O  
ATOM    886  CB  VAL A  58      -3.976   3.259  86.320  1.00 94.30           C  
ATOM    887  CG1 VAL A  58      -5.327   2.649  85.914  1.00 94.30           C  
ATOM    888  CG2 VAL A  58      -3.757   3.143  87.845  1.00 94.30           C  
ATOM    889  H   VAL A  58      -3.248   0.860  86.387  1.00 94.30           H  
ATOM    890  HA  VAL A  58      -3.050   2.857  84.401  1.00 94.30           H  
ATOM    891  HB  VAL A  58      -4.062   4.325  86.099  1.00 94.30           H  
ATOM    892 HG11 VAL A  58      -6.151   3.120  86.451  1.00 94.30           H  
ATOM    893 HG12 VAL A  58      -5.506   2.790  84.850  1.00 94.30           H  
ATOM    894 HG13 VAL A  58      -5.367   1.579  86.119  1.00 94.30           H  
ATOM    895 HG21 VAL A  58      -4.623   3.519  88.390  1.00 94.30           H  
ATOM    896 HG22 VAL A  58      -3.602   2.108  88.150  1.00 94.30           H  
ATOM    897 HG23 VAL A  58      -2.897   3.722  88.183  1.00 94.30           H  
ATOM    898  N   LEU A  59      -0.589   2.958  86.518  1.00 91.48           N  
ATOM    899  CA  LEU A  59       0.682   3.595  86.882  1.00 91.48           C  
ATOM    900  C   LEU A  59       1.601   3.864  85.680  1.00 91.48           C  
ATOM    901  O   LEU A  59       2.408   4.792  85.749  1.00 91.48           O  
ATOM    902  CB  LEU A  59       1.441   2.704  87.893  1.00 91.48           C  
ATOM    903  CG  LEU A  59       0.771   2.568  89.277  1.00 91.48           C  
ATOM    904  CD1 LEU A  59       1.478   1.480  90.112  1.00 91.48           C  
ATOM    905  CD2 LEU A  59       0.685   3.916  90.025  1.00 91.48           C  
ATOM    906  H   LEU A  59      -0.720   2.011  86.849  1.00 91.48           H  
ATOM    907  HA  LEU A  59       0.458   4.559  87.340  1.00 91.48           H  
ATOM    908  HB3 LEU A  59       2.451   3.090  88.044  1.00 91.48           H  
ATOM    909  HB2 LEU A  59       1.572   1.715  87.449  1.00 91.48           H  
ATOM    910  HG  LEU A  59      -0.250   2.219  89.119  1.00 91.48           H  
ATOM    911 HD11 LEU A  59       0.756   0.777  90.528  1.00 91.48           H  
ATOM    912 HD12 LEU A  59       2.185   0.899  89.520  1.00 91.48           H  
ATOM    913 HD13 LEU A  59       2.044   1.899  90.942  1.00 91.48           H  
ATOM    914 HD21 LEU A  59       0.989   3.838  91.069  1.00 91.48           H  
ATOM    915 HD22 LEU A  59       1.314   4.679  89.567  1.00 91.48           H  
ATOM    916 HD23 LEU A  59      -0.338   4.291  90.019  1.00 91.48           H  
ATOM    917  N   PHE A  60       1.484   3.070  84.613  1.00 94.41           N  
ATOM    918  CA  PHE A  60       2.377   3.080  83.465  1.00 94.41           C  
ATOM    919  C   PHE A  60       1.656   3.669  82.242  1.00 94.41           C  
ATOM    920  O   PHE A  60       0.431   3.656  82.160  1.00 94.41           O  
ATOM    921  CB  PHE A  60       2.801   1.630  83.177  1.00 94.41           C  
ATOM    922  CG  PHE A  60       3.359   0.855  84.367  1.00 94.41           C  
ATOM    923  CD1 PHE A  60       4.452   1.346  85.110  1.00 94.41           C  
ATOM    924  CD2 PHE A  60       2.762  -0.363  84.744  1.00 94.41           C  
ATOM    925  CE1 PHE A  60       4.933   0.631  86.226  1.00 94.41           C  
ATOM    926  CE2 PHE A  60       3.229  -1.072  85.867  1.00 94.41           C  
ATOM    927  CZ  PHE A  60       4.315  -0.573  86.609  1.00 94.41           C  
ATOM    928  H   PHE A  60       0.694   2.437  84.561  1.00 94.41           H  
ATOM    929  HA  PHE A  60       3.266   3.678  83.673  1.00 94.41           H  
ATOM    930  HB3 PHE A  60       3.582   1.675  82.426  1.00 94.41           H  
ATOM    931  HB2 PHE A  60       1.970   1.074  82.735  1.00 94.41           H  
ATOM    932  HD1 PHE A  60       4.925   2.272  84.822  1.00 94.41           H  
ATOM    933  HD2 PHE A  60       1.940  -0.749  84.162  1.00 94.41           H  
ATOM    934  HE1 PHE A  60       5.779   1.003  86.785  1.00 94.41           H  
ATOM    935  HE2 PHE A  60       2.759  -2.002  86.150  1.00 94.41           H  
ATOM    936  HZ  PHE A  60       4.680  -1.123  87.462  1.00 94.41           H  
ATOM    937  N   ASN A  61       2.423   4.198  81.280  1.00 94.04           N  
ATOM    938  CA  ASN A  61       1.912   4.779  80.037  1.00 94.04           C  
ATOM    939  C   ASN A  61       1.905   3.680  78.960  1.00 94.04           C  
ATOM    940  O   ASN A  61       2.851   3.550  78.181  1.00 94.04           O  
ATOM    941  CB  ASN A  61       2.851   5.942  79.636  1.00 94.04           C  
ATOM    942  CG  ASN A  61       2.535   6.566  78.274  1.00 94.04           C  
ATOM    943  ND2 ASN A  61       3.472   6.471  77.339  1.00 94.04           N  
ATOM    944  OD1 ASN A  61       1.447   7.084  78.052  1.00 94.04           O  
ATOM    945  H   ASN A  61       3.424   4.116  81.376  1.00 94.04           H  
ATOM    946  HA  ASN A  61       0.898   5.168  80.166  1.00 94.04           H  
ATOM    947  HB3 ASN A  61       3.892   5.626  79.669  1.00 94.04           H  
ATOM    948  HB2 ASN A  61       2.763   6.736  80.378  1.00 94.04           H  
ATOM    949 HD22 ASN A  61       3.387   6.964  76.453  1.00 94.04           H  
ATOM    950 HD21 ASN A  61       4.292   5.893  77.488  1.00 94.04           H  
ATOM    951  N   ALA A  62       0.826   2.905  78.940  1.00 97.10           N  
ATOM    952  CA  ALA A  62       0.428   1.904  77.950  1.00 97.10           C  
ATOM    953  C   ALA A  62      -0.955   1.375  78.342  1.00 97.10           C  
ATOM    954  O   ALA A  62      -1.238   1.272  79.536  1.00 97.10           O  
ATOM    955  CB  ALA A  62       1.436   0.743  77.887  1.00 97.10           C  
ATOM    956  H   ALA A  62       0.177   3.018  79.708  1.00 97.10           H  
ATOM    957  HA  ALA A  62       0.366   2.388  76.974  1.00 97.10           H  
ATOM    958  HB1 ALA A  62       1.141   0.007  77.140  1.00 97.10           H  
ATOM    959  HB2 ALA A  62       2.432   1.085  77.612  1.00 97.10           H  
ATOM    960  HB3 ALA A  62       1.511   0.229  78.846  1.00 97.10           H  
ATOM    961  N   GLY A  63      -1.783   1.043  77.334  1.00 97.55           N  
ATOM    962  CA  GLY A  63      -3.146   0.527  77.508  1.00 97.55           C  
ATOM    963  C   GLY A  63      -4.013   1.523  78.293  1.00 97.55           C  
ATOM    964  O   GLY A  63      -4.078   2.701  77.944  1.00 97.55           O  
ATOM    965  H   GLY A  63      -1.464   1.157  76.383  1.00 97.55           H  
ATOM    966  HA3 GLY A  63      -3.110  -0.436  78.015  1.00 97.55           H  
ATOM    967  HA2 GLY A  63      -3.594   0.354  76.530  1.00 97.55           H  
ATOM    968  N   LEU A  64      -4.654   1.035  79.365  1.00 97.08           N  
ATOM    969  CA  LEU A  64      -5.359   1.833  80.366  1.00 97.08           C  
ATOM    970  C   LEU A  64      -4.385   2.745  81.140  1.00 97.08           C  
ATOM    971  O   LEU A  64      -3.391   2.255  81.676  1.00 97.08           O  
ATOM    972  CB  LEU A  64      -6.112   0.868  81.310  1.00 97.08           C  
ATOM    973  CG  LEU A  64      -7.055   1.539  82.336  1.00 97.08           C  
ATOM    974  CD1 LEU A  64      -8.214   2.303  81.657  1.00 97.08           C  
ATOM    975  CD2 LEU A  64      -7.546   0.509  83.377  1.00 97.08           C  
ATOM    976  H   LEU A  64      -4.514   0.064  79.612  1.00 97.08           H  
ATOM    977  HA  LEU A  64      -6.083   2.447  79.832  1.00 97.08           H  
ATOM    978  HB3 LEU A  64      -5.377   0.267  81.849  1.00 97.08           H  
ATOM    979  HB2 LEU A  64      -6.687   0.155  80.718  1.00 97.08           H  
ATOM    980  HG  LEU A  64      -6.478   2.277  82.889  1.00 97.08           H  
ATOM    981 HD11 LEU A  64      -9.193   2.039  82.056  1.00 97.08           H  
ATOM    982 HD12 LEU A  64      -8.099   3.379  81.784  1.00 97.08           H  
ATOM    983 HD13 LEU A  64      -8.257   2.118  80.584  1.00 97.08           H  
ATOM    984 HD21 LEU A  64      -8.629   0.502  83.495  1.00 97.08           H  
ATOM    985 HD22 LEU A  64      -7.253  -0.508  83.114  1.00 97.08           H  
ATOM    986 HD23 LEU A  64      -7.119   0.718  84.358  1.00 97.08           H  
ATOM    987  N   GLY A  65      -4.702   4.048  81.194  1.00 92.59           N  
ATOM    988  CA  GLY A  65      -3.869   5.054  81.854  1.00 92.59           C  
ATOM    989  C   GLY A  65      -2.789   5.604  80.910  1.00 92.59           C  
ATOM    990  O   GLY A  65      -1.751   6.049  81.390  1.00 92.59           O  
ATOM    991  H   GLY A  65      -5.537   4.374  80.724  1.00 92.59           H  
ATOM    992  HA3 GLY A  65      -3.407   4.655  82.758  1.00 92.59           H  
ATOM    993  HA2 GLY A  65      -4.501   5.886  82.166  1.00 92.59           H  
ATOM    994  N   SER A  66      -3.019   5.577  79.587  1.00 95.22           N  
ATOM    995  CA  SER A  66      -2.127   6.144  78.573  1.00 95.22           C  
ATOM    996  C   SER A  66      -2.209   7.678  78.483  1.00 95.22           C  
ATOM    997  O   SER A  66      -3.234   8.263  78.837  1.00 95.22           O  
ATOM    998  CB  SER A  66      -2.481   5.520  77.213  1.00 95.22           C  
ATOM    999  OG  SER A  66      -1.796   4.298  77.075  1.00 95.22           O  
ATOM   1000  H   SER A  66      -3.881   5.177  79.246  1.00 95.22           H  
ATOM   1001  HA  SER A  66      -1.094   5.892  78.825  1.00 95.22           H  
ATOM   1002  HB3 SER A  66      -2.186   6.161  76.381  1.00 95.22           H  
ATOM   1003  HB2 SER A  66      -3.554   5.356  77.116  1.00 95.22           H  
ATOM   1004  HG  SER A  66      -2.292   3.626  77.553  1.00 95.22           H  
ATOM   1005  N   GLN A  67      -1.143   8.312  77.992  1.00 94.20           N  
ATOM   1006  CA  GLN A  67      -1.078   9.717  77.637  1.00 94.20           C  
ATOM   1007  C   GLN A  67      -2.033  10.099  76.494  1.00 94.20           C  
ATOM   1008  O   GLN A  67      -2.307   9.303  75.596  1.00 94.20           O  
ATOM   1009  CB  GLN A  67       0.379  10.017  77.246  1.00 94.20           C  
ATOM   1010  CG  GLN A  67       1.283  10.280  78.466  1.00 94.20           C  
ATOM   1011  CD  GLN A  67       0.985  11.621  79.138  1.00 94.20           C  
ATOM   1012  NE2 GLN A  67       1.676  11.928  80.225  1.00 94.20           N  
ATOM   1013  OE1 GLN A  67       0.132  12.380  78.684  1.00 94.20           O  
ATOM   1014  H   GLN A  67      -0.313   7.761  77.786  1.00 94.20           H  
ATOM   1015  HA  GLN A  67      -1.378  10.290  78.515  1.00 94.20           H  
ATOM   1016  HB3 GLN A  67       0.414  10.880  76.588  1.00 94.20           H  
ATOM   1017  HB2 GLN A  67       0.787   9.206  76.642  1.00 94.20           H  
ATOM   1018  HG3 GLN A  67       2.324  10.285  78.143  1.00 94.20           H  
ATOM   1019  HG2 GLN A  67       1.182   9.477  79.196  1.00 94.20           H  
ATOM   1020 HE22 GLN A  67       1.525  12.822  80.666  1.00 94.20           H  
ATOM   1021 HE21 GLN A  67       2.367  11.293  80.594  1.00 94.20           H  
ATOM   1022  N   ILE A  68      -2.541  11.333  76.553  1.00 95.73           N  
ATOM   1023  CA  ILE A  68      -3.537  11.877  75.635  1.00 95.73           C  
ATOM   1024  C   ILE A  68      -2.842  12.894  74.706  1.00 95.73           C  
ATOM   1025  O   ILE A  68      -2.169  13.807  75.192  1.00 95.73           O  
ATOM   1026  CB  ILE A  68      -4.695  12.570  76.421  1.00 95.73           C  
ATOM   1027  CG1 ILE A  68      -5.317  11.595  77.456  1.00 95.73           C  
ATOM   1028  CG2 ILE A  68      -5.787  13.116  75.483  1.00 95.73           C  
ATOM   1029  CD1 ILE A  68      -6.572  12.102  78.181  1.00 95.73           C  
ATOM   1030  H   ILE A  68      -2.244  11.948  77.297  1.00 95.73           H  
ATOM   1031  HA  ILE A  68      -3.971  11.082  75.023  1.00 95.73           H  
ATOM   1032  HB  ILE A  68      -4.282  13.417  76.973  1.00 95.73           H  
ATOM   1033 HG13 ILE A  68      -4.577  11.324  78.210  1.00 95.73           H  
ATOM   1034 HG12 ILE A  68      -5.578  10.668  76.954  1.00 95.73           H  
ATOM   1035 HG21 ILE A  68      -6.568  13.644  76.030  1.00 95.73           H  
ATOM   1036 HG22 ILE A  68      -5.396  13.830  74.765  1.00 95.73           H  
ATOM   1037 HG23 ILE A  68      -6.258  12.305  74.929  1.00 95.73           H  
ATOM   1038 HD11 ILE A  68      -6.745  11.532  79.093  1.00 95.73           H  
ATOM   1039 HD12 ILE A  68      -6.482  13.151  78.456  1.00 95.73           H  
ATOM   1040 HD13 ILE A  68      -7.461  11.992  77.560  1.00 95.73           H  
ATOM   1041  N   GLN A  69      -3.018  12.728  73.382  1.00 96.09           N  
ATOM   1042  CA  GLN A  69      -2.465  13.562  72.307  1.00 96.09           C  
ATOM   1043  C   GLN A  69      -3.237  14.898  72.224  1.00 96.09           C  
ATOM   1044  O   GLN A  69      -4.340  15.021  72.756  1.00 96.09           O  
ATOM   1045  CB  GLN A  69      -2.582  12.814  70.949  1.00 96.09           C  
ATOM   1046  CG  GLN A  69      -1.948  11.400  70.960  1.00 96.09           C  
ATOM   1047  CD  GLN A  69      -1.610  10.831  69.575  1.00 96.09           C  
ATOM   1048  NE2 GLN A  69      -0.589   9.985  69.494  1.00 96.09           N  
ATOM   1049  OE1 GLN A  69      -2.268  11.122  68.579  1.00 96.09           O  
ATOM   1050  H   GLN A  69      -3.690  12.027  73.086  1.00 96.09           H  
ATOM   1051  HA  GLN A  69      -1.415  13.766  72.524  1.00 96.09           H  
ATOM   1052  HB3 GLN A  69      -2.096  13.414  70.177  1.00 96.09           H  
ATOM   1053  HB2 GLN A  69      -3.627  12.733  70.644  1.00 96.09           H  
ATOM   1054  HG3 GLN A  69      -2.617  10.700  71.461  1.00 96.09           H  
ATOM   1055  HG2 GLN A  69      -1.038  11.420  71.556  1.00 96.09           H  
ATOM   1056 HE22 GLN A  69      -0.368   9.519  68.622  1.00 96.09           H  
ATOM   1057 HE21 GLN A  69      -0.067   9.737  70.321  1.00 96.09           H  
ATOM   1058  N   SER A  70      -2.657  15.916  71.570  1.00 95.91           N  
ATOM   1059  CA  SER A  70      -3.108  17.318  71.580  1.00 95.91           C  
ATOM   1060  C   SER A  70      -4.577  17.596  71.184  1.00 95.91           C  
ATOM   1061  O   SER A  70      -5.096  18.633  71.595  1.00 95.91           O  
ATOM   1062  CB  SER A  70      -2.125  18.188  70.771  1.00 95.91           C  
ATOM   1063  OG  SER A  70      -2.210  17.942  69.384  1.00 95.91           O  
ATOM   1064  H   SER A  70      -1.807  15.732  71.052  1.00 95.91           H  
ATOM   1065  HA  SER A  70      -3.016  17.640  72.620  1.00 95.91           H  
ATOM   1066  HB3 SER A  70      -1.102  18.019  71.099  1.00 95.91           H  
ATOM   1067  HB2 SER A  70      -2.330  19.245  70.942  1.00 95.91           H  
ATOM   1068  HG  SER A  70      -1.746  17.120  69.199  1.00 95.91           H  
ATOM   1069  N   ASP A  71      -5.225  16.682  70.440  1.00 97.09           N  
ATOM   1070  CA  ASP A  71      -6.638  16.770  70.041  1.00 97.09           C  
ATOM   1071  C   ASP A  71      -7.620  16.195  71.090  1.00 97.09           C  
ATOM   1072  O   ASP A  71      -8.829  16.319  70.889  1.00 97.09           O  
ATOM   1073  CB  ASP A  71      -6.908  16.144  68.646  1.00 97.09           C  
ATOM   1074  CG  ASP A  71      -6.675  14.631  68.469  1.00 97.09           C  
ATOM   1075  OD1 ASP A  71      -5.952  14.015  69.285  1.00 97.09           O  
ATOM   1076  OD2 ASP A  71      -7.148  14.125  67.429  1.00 97.09           O1-
ATOM   1077  H   ASP A  71      -4.744  15.841  70.151  1.00 97.09           H  
ATOM   1078  HA  ASP A  71      -6.893  17.828  69.951  1.00 97.09           H  
ATOM   1079  HB3 ASP A  71      -6.245  16.635  67.933  1.00 97.09           H  
ATOM   1080  HB2 ASP A  71      -7.916  16.401  68.316  1.00 97.09           H  
ATOM   1081  N   GLY A  72      -7.110  15.583  72.172  1.00 96.56           N  
ATOM   1082  CA  GLY A  72      -7.920  15.039  73.262  1.00 96.56           C  
ATOM   1083  C   GLY A  72      -8.191  13.535  73.113  1.00 96.56           C  
ATOM   1084  O   GLY A  72      -8.980  13.004  73.893  1.00 96.56           O  
ATOM   1085  H   GLY A  72      -6.106  15.507  72.270  1.00 96.56           H  
ATOM   1086  HA3 GLY A  72      -8.864  15.576  73.368  1.00 96.56           H  
ATOM   1087  HA2 GLY A  72      -7.377  15.185  74.193  1.00 96.56           H  
ATOM   1088  N   LYS A  73      -7.542  12.849  72.156  1.00 97.87           N  
ATOM   1089  CA  LYS A  73      -7.669  11.406  71.946  1.00 97.87           C  
ATOM   1090  C   LYS A  73      -6.375  10.693  72.363  1.00 97.87           C  
ATOM   1091  O   LYS A  73      -5.285  11.210  72.117  1.00 97.87           O  
ATOM   1092  CB  LYS A  73      -7.936  11.122  70.455  1.00 97.87           C  
ATOM   1093  CG  LYS A  73      -9.175  11.825  69.875  1.00 97.87           C  
ATOM   1094  CD  LYS A  73      -9.443  11.391  68.427  1.00 97.87           C  
ATOM   1095  CE  LYS A  73     -10.420  12.314  67.684  1.00 97.87           C  
ATOM   1096  NZ  LYS A  73     -10.570  11.922  66.270  1.00 97.87           N1+
ATOM   1097  H   LYS A  73      -6.903  13.333  71.539  1.00 97.87           H  
ATOM   1098  HA  LYS A  73      -8.498  10.995  72.526  1.00 97.87           H  
ATOM   1099  HB3 LYS A  73      -8.050  10.046  70.325  1.00 97.87           H  
ATOM   1100  HB2 LYS A  73      -7.065  11.408  69.864  1.00 97.87           H  
ATOM   1101  HG3 LYS A  73      -9.024  12.905  69.904  1.00 97.87           H  
ATOM   1102  HG2 LYS A  73     -10.049  11.618  70.493  1.00 97.87           H  
ATOM   1103  HD3 LYS A  73      -9.840  10.375  68.434  1.00 97.87           H  
ATOM   1104  HD2 LYS A  73      -8.496  11.343  67.893  1.00 97.87           H  
ATOM   1105  HE3 LYS A  73     -10.062  13.344  67.716  1.00 97.87           H  
ATOM   1106  HE2 LYS A  73     -11.399  12.298  68.166  1.00 97.87           H  
ATOM   1107  HZ1 LYS A  73      -9.672  11.970  65.808  1.00 97.87           H  
ATOM   1108  HZ2 LYS A  73     -10.925  10.979  66.212  1.00 97.87           H  
ATOM   1109  HZ3 LYS A  73     -11.211  12.552  65.810  1.00 97.87           H  
ATOM   1110  N   VAL A  74      -6.523   9.480  72.917  1.00 97.89           N  
ATOM   1111  CA  VAL A  74      -5.425   8.531  73.104  1.00 97.89           C  
ATOM   1112  C   VAL A  74      -5.260   7.711  71.813  1.00 97.89           C  
ATOM   1113  O   VAL A  74      -6.258   7.260  71.248  1.00 97.89           O  
ATOM   1114  CB  VAL A  74      -5.715   7.539  74.268  1.00 97.89           C  
ATOM   1115  CG1 VAL A  74      -4.714   6.368  74.389  1.00 97.89           C  
ATOM   1116  CG2 VAL A  74      -5.781   8.274  75.612  1.00 97.89           C  
ATOM   1117  H   VAL A  74      -7.451   9.119  73.087  1.00 97.89           H  
ATOM   1118  HA  VAL A  74      -4.499   9.067  73.321  1.00 97.89           H  
ATOM   1119  HB  VAL A  74      -6.702   7.106  74.096  1.00 97.89           H  
ATOM   1120 HG11 VAL A  74      -4.904   5.783  75.287  1.00 97.89           H  
ATOM   1121 HG12 VAL A  74      -4.785   5.675  73.551  1.00 97.89           H  
ATOM   1122 HG13 VAL A  74      -3.687   6.731  74.442  1.00 97.89           H  
ATOM   1123 HG21 VAL A  74      -6.068   7.602  76.421  1.00 97.89           H  
ATOM   1124 HG22 VAL A  74      -4.817   8.707  75.873  1.00 97.89           H  
ATOM   1125 HG23 VAL A  74      -6.510   9.081  75.575  1.00 97.89           H  
ATOM   1126  N   ARG A  75      -4.000   7.509  71.406  1.00 98.62           N  
ATOM   1127  CA  ARG A  75      -3.621   6.605  70.326  1.00 98.62           C  
ATOM   1128  C   ARG A  75      -2.436   5.768  70.813  1.00 98.62           C  
ATOM   1129  O   ARG A  75      -1.372   6.314  71.112  1.00 98.62           O  
ATOM   1130  CB  ARG A  75      -3.288   7.391  69.046  1.00 98.62           C  
ATOM   1131  CG  ARG A  75      -4.489   8.124  68.433  1.00 98.62           C  
ATOM   1132  CD  ARG A  75      -4.176   8.690  67.046  1.00 98.62           C  
ATOM   1133  NE  ARG A  75      -5.265   9.494  66.478  1.00 98.62           N  
ATOM   1134  CZ  ARG A  75      -5.578  10.765  66.771  1.00 98.62           C  
ATOM   1135  NH1 ARG A  75      -4.984  11.434  67.765  1.00 98.62           N  
ATOM   1136  NH2 ARG A  75      -6.505  11.385  66.037  1.00 98.62           N1+
ATOM   1137  H   ARG A  75      -3.233   7.910  71.928  1.00 98.62           H  
ATOM   1138  HA  ARG A  75      -4.441   5.920  70.100  1.00 98.62           H  
ATOM   1139  HB3 ARG A  75      -2.912   6.693  68.303  1.00 98.62           H  
ATOM   1140  HB2 ARG A  75      -2.482   8.098  69.236  1.00 98.62           H  
ATOM   1141  HG3 ARG A  75      -4.938   8.862  69.098  1.00 98.62           H  
ATOM   1142  HG2 ARG A  75      -5.236   7.352  68.287  1.00 98.62           H  
ATOM   1143  HD3 ARG A  75      -4.156   7.851  66.355  1.00 98.62           H  
ATOM   1144  HD2 ARG A  75      -3.197   9.163  66.989  1.00 98.62           H  
ATOM   1145  HE  ARG A  75      -5.804   9.037  65.754  1.00 98.62           H  
ATOM   1146 HH12 ARG A  75      -5.287  12.372  68.010  1.00 98.62           H  
ATOM   1147 HH11 ARG A  75      -4.241  11.004  68.299  1.00 98.62           H  
ATOM   1148 HH22 ARG A  75      -6.757  12.343  66.258  1.00 98.62           H  
ATOM   1149 HH21 ARG A  75      -6.917  10.935  65.225  1.00 98.62           H  
ATOM   1150  N   LEU A  76      -2.671   4.453  70.900  1.00 98.80           N  
ATOM   1151  CA  LEU A  76      -1.736   3.454  71.403  1.00 98.80           C  
ATOM   1152  C   LEU A  76      -0.839   2.957  70.263  1.00 98.80           C  
ATOM   1153  O   LEU A  76      -1.327   2.774  69.151  1.00 98.80           O  
ATOM   1154  CB  LEU A  76      -2.545   2.266  71.967  1.00 98.80           C  
ATOM   1155  CG  LEU A  76      -3.525   2.620  73.109  1.00 98.80           C  
ATOM   1156  CD1 LEU A  76      -4.495   1.457  73.406  1.00 98.80           C  
ATOM   1157  CD2 LEU A  76      -2.786   3.105  74.367  1.00 98.80           C  
ATOM   1158  H   LEU A  76      -3.564   4.089  70.594  1.00 98.80           H  
ATOM   1159  HA  LEU A  76      -1.119   3.889  72.191  1.00 98.80           H  
ATOM   1160  HB3 LEU A  76      -1.849   1.502  72.313  1.00 98.80           H  
ATOM   1161  HB2 LEU A  76      -3.107   1.810  71.153  1.00 98.80           H  
ATOM   1162  HG  LEU A  76      -4.159   3.439  72.768  1.00 98.80           H  
ATOM   1163 HD11 LEU A  76      -5.526   1.811  73.430  1.00 98.80           H  
ATOM   1164 HD12 LEU A  76      -4.446   0.674  72.650  1.00 98.80           H  
ATOM   1165 HD13 LEU A  76      -4.295   0.980  74.365  1.00 98.80           H  
ATOM   1166 HD21 LEU A  76      -3.233   2.719  75.283  1.00 98.80           H  
ATOM   1167 HD22 LEU A  76      -1.736   2.811  74.368  1.00 98.80           H  
ATOM   1168 HD23 LEU A  76      -2.816   4.192  74.432  1.00 98.80           H  
ATOM   1169  N   SER A  77       0.434   2.679  70.539  1.00 98.92           N  
ATOM   1170  CA  SER A  77       1.366   2.085  69.582  1.00 98.92           C  
ATOM   1171  C   SER A  77       2.121   0.960  70.297  1.00 98.92           C  
ATOM   1172  O   SER A  77       2.639   1.175  71.393  1.00 98.92           O  
ATOM   1173  CB  SER A  77       2.279   3.164  68.952  1.00 98.92           C  
ATOM   1174  OG  SER A  77       1.558   4.037  68.086  1.00 98.92           O  
ATOM   1175  H   SER A  77       0.763   2.785  71.497  1.00 98.92           H  
ATOM   1176  HA  SER A  77       0.808   1.613  68.772  1.00 98.92           H  
ATOM   1177  HB3 SER A  77       3.063   2.687  68.364  1.00 98.92           H  
ATOM   1178  HB2 SER A  77       2.786   3.746  69.723  1.00 98.92           H  
ATOM   1179  HG  SER A  77       1.061   4.630  68.638  1.00 98.92           H  
ATOM   1180  N   ALA A  78       2.158  -0.238  69.708  1.00 98.97           N  
ATOM   1181  CA  ALA A  78       2.755  -1.443  70.277  1.00 98.97           C  
ATOM   1182  C   ALA A  78       3.361  -2.334  69.192  1.00 98.97           C  
ATOM   1183  O   ALA A  78       2.975  -2.246  68.029  1.00 98.97           O  
ATOM   1184  CB  ALA A  78       1.693  -2.210  71.088  1.00 98.97           C  
ATOM   1185  H   ALA A  78       1.780  -0.327  68.773  1.00 98.97           H  
ATOM   1186  HA  ALA A  78       3.575  -1.149  70.929  1.00 98.97           H  
ATOM   1187  HB1 ALA A  78       2.129  -3.064  71.606  1.00 98.97           H  
ATOM   1188  HB2 ALA A  78       1.232  -1.572  71.841  1.00 98.97           H  
ATOM   1189  HB3 ALA A  78       0.894  -2.585  70.450  1.00 98.97           H  
ATOM   1190  N   SER A  79       4.289  -3.201  69.617  1.00 98.98           N  
ATOM   1191  CA  SER A  79       4.886  -4.246  68.795  1.00 98.98           C  
ATOM   1192  C   SER A  79       5.456  -5.377  69.645  1.00 98.98           C  
ATOM   1193  O   SER A  79       5.721  -5.204  70.832  1.00 98.98           O  
ATOM   1194  CB  SER A  79       5.930  -3.673  67.817  1.00 98.98           C  
ATOM   1195  OG  SER A  79       7.045  -3.115  68.486  1.00 98.98           O  
ATOM   1196  H   SER A  79       4.568  -3.197  70.591  1.00 98.98           H  
ATOM   1197  HA  SER A  79       4.075  -4.692  68.225  1.00 98.98           H  
ATOM   1198  HB3 SER A  79       5.476  -2.964  67.131  1.00 98.98           H  
ATOM   1199  HB2 SER A  79       6.315  -4.473  67.188  1.00 98.98           H  
ATOM   1200  HG  SER A  79       6.760  -2.322  68.954  1.00 98.98           H  
ATOM   1201  N   ILE A  80       5.641  -6.518  68.976  1.00 98.97           N  
ATOM   1202  CA  ILE A  80       6.160  -7.754  69.532  1.00 98.97           C  
ATOM   1203  C   ILE A  80       6.823  -8.557  68.406  1.00 98.97           C  
ATOM   1204  O   ILE A  80       6.248  -8.688  67.326  1.00 98.97           O  
ATOM   1205  CB  ILE A  80       5.059  -8.576  70.257  1.00 98.97           C  
ATOM   1206  CG1 ILE A  80       5.577  -9.920  70.806  1.00 98.97           C  
ATOM   1207  CG2 ILE A  80       3.795  -8.788  69.406  1.00 98.97           C  
ATOM   1208  CD1 ILE A  80       4.619 -10.597  71.794  1.00 98.97           C  
ATOM   1209  H   ILE A  80       5.399  -6.558  67.993  1.00 98.97           H  
ATOM   1210  HA  ILE A  80       6.928  -7.501  70.258  1.00 98.97           H  
ATOM   1211  HB  ILE A  80       4.762  -7.983  71.122  1.00 98.97           H  
ATOM   1212 HG13 ILE A  80       6.542  -9.775  71.293  1.00 98.97           H  
ATOM   1213 HG12 ILE A  80       5.754 -10.598  69.971  1.00 98.97           H  
ATOM   1214 HG21 ILE A  80       3.012  -9.253  70.000  1.00 98.97           H  
ATOM   1215 HG22 ILE A  80       3.387  -7.846  69.044  1.00 98.97           H  
ATOM   1216 HG23 ILE A  80       3.983  -9.423  68.541  1.00 98.97           H  
ATOM   1217 HD11 ILE A  80       5.175 -11.195  72.514  1.00 98.97           H  
ATOM   1218 HD12 ILE A  80       4.032  -9.869  72.356  1.00 98.97           H  
ATOM   1219 HD13 ILE A  80       3.927 -11.262  71.277  1.00 98.97           H  
ATOM   1220  N   MET A  81       8.034  -9.055  68.686  1.00 98.97           N  
ATOM   1221  CA  MET A  81       8.881  -9.751  67.732  1.00 98.97           C  
ATOM   1222  C   MET A  81       9.314 -11.096  68.317  1.00 98.97           C  
ATOM   1223  O   MET A  81       9.840 -11.142  69.430  1.00 98.97           O  
ATOM   1224  CB  MET A  81      10.078  -8.845  67.372  1.00 98.97           C  
ATOM   1225  CG  MET A  81      10.936  -9.379  66.215  1.00 98.97           C  
ATOM   1226  SD  MET A  81      12.097  -8.168  65.541  1.00 98.97           S  
ATOM   1227  CE  MET A  81      12.492  -8.967  63.973  1.00 98.97           C  
ATOM   1228  H   MET A  81       8.432  -8.917  69.608  1.00 98.97           H  
ATOM   1229  HA  MET A  81       8.316  -9.943  66.822  1.00 98.97           H  
ATOM   1230  HB3 MET A  81      10.710  -8.693  68.250  1.00 98.97           H  
ATOM   1231  HB2 MET A  81       9.704  -7.857  67.107  1.00 98.97           H  
ATOM   1232  HG3 MET A  81      10.289  -9.685  65.397  1.00 98.97           H  
ATOM   1233  HG2 MET A  81      11.494 -10.265  66.520  1.00 98.97           H  
ATOM   1234  HE1 MET A  81      13.225  -8.386  63.420  1.00 98.97           H  
ATOM   1235  HE2 MET A  81      12.889  -9.968  64.135  1.00 98.97           H  
ATOM   1236  HE3 MET A  81      11.592  -9.032  63.367  1.00 98.97           H  
ATOM   1237  N   ASN A  82       9.106 -12.155  67.524  1.00 98.88           N  
ATOM   1238  CA  ASN A  82       9.617 -13.498  67.774  1.00 98.88           C  
ATOM   1239  C   ASN A  82      11.078 -13.544  67.310  1.00 98.88           C  
ATOM   1240  O   ASN A  82      11.354 -13.164  66.174  1.00 98.88           O  
ATOM   1241  CB  ASN A  82       8.748 -14.508  66.987  1.00 98.88           C  
ATOM   1242  CG  ASN A  82       8.886 -15.974  67.422  1.00 98.88           C  
ATOM   1243  ND2 ASN A  82       7.882 -16.791  67.099  1.00 98.88           N  
ATOM   1244  OD1 ASN A  82       9.883 -16.381  68.013  1.00 98.88           O  
ATOM   1245  H   ASN A  82       8.682 -12.010  66.617  1.00 98.88           H  
ATOM   1246  HA  ASN A  82       9.604 -13.744  68.838  1.00 98.88           H  
ATOM   1247  HB3 ASN A  82       8.930 -14.419  65.916  1.00 98.88           H  
ATOM   1248  HB2 ASN A  82       7.701 -14.240  67.127  1.00 98.88           H  
ATOM   1249 HD22 ASN A  82       7.920 -17.764  67.364  1.00 98.88           H  
ATOM   1250 HD21 ASN A  82       7.067 -16.441  66.616  1.00 98.88           H  
ATOM   1251  N   GLY A  83      11.977 -14.017  68.186  1.00 98.67           N  
ATOM   1252  CA  GLY A  83      13.399 -14.135  67.884  1.00 98.67           C  
ATOM   1253  C   GLY A  83      13.688 -15.343  66.980  1.00 98.67           C  
ATOM   1254  O   GLY A  83      14.601 -15.266  66.159  1.00 98.67           O  
ATOM   1255  H   GLY A  83      11.681 -14.318  69.106  1.00 98.67           H  
ATOM   1256  HA3 GLY A  83      13.958 -14.243  68.813  1.00 98.67           H  
ATOM   1257  HA2 GLY A  83      13.743 -13.219  67.409  1.00 98.67           H  
ATOM   1258  N   LYS A  84      12.908 -16.434  67.106  1.00 97.67           N  
ATOM   1259  CA  LYS A  84      13.089 -17.671  66.344  1.00 97.67           C  
ATOM   1260  C   LYS A  84      12.783 -17.497  64.847  1.00 97.67           C  
ATOM   1261  O   LYS A  84      13.658 -17.736  64.017  1.00 97.67           O  
ATOM   1262  CB  LYS A  84      12.268 -18.813  66.982  1.00 97.67           C  
ATOM   1263  CG  LYS A  84      12.556 -20.188  66.353  1.00 97.67           C  
ATOM   1264  CD  LYS A  84      11.729 -21.321  66.969  1.00 97.67           C  
ATOM   1265  CE  LYS A  84      12.190 -22.698  66.463  1.00 97.67           C  
ATOM   1266  NZ  LYS A  84      11.433 -23.795  67.088  1.00 97.67           N1+
ATOM   1267  H   LYS A  84      12.153 -16.428  67.778  1.00 97.67           H  
ATOM   1268  HA  LYS A  84      14.135 -17.955  66.430  1.00 97.67           H  
ATOM   1269  HB3 LYS A  84      11.202 -18.592  66.923  1.00 97.67           H  
ATOM   1270  HB2 LYS A  84      12.506 -18.867  68.046  1.00 97.67           H  
ATOM   1271  HG3 LYS A  84      13.618 -20.410  66.469  1.00 97.67           H  
ATOM   1272  HG2 LYS A  84      12.366 -20.168  65.280  1.00 97.67           H  
ATOM   1273  HD3 LYS A  84      10.678 -21.168  66.718  1.00 97.67           H  
ATOM   1274  HD2 LYS A  84      11.792 -21.268  68.055  1.00 97.67           H  
ATOM   1275  HE3 LYS A  84      13.248 -22.844  66.682  1.00 97.67           H  
ATOM   1276  HE2 LYS A  84      12.073 -22.761  65.380  1.00 97.67           H  
ATOM   1277  HZ1 LYS A  84      11.578 -23.767  68.088  1.00 97.67           H  
ATOM   1278  HZ2 LYS A  84      10.450 -23.692  66.884  1.00 97.67           H  
ATOM   1279  HZ3 LYS A  84      11.763 -24.679  66.729  1.00 97.67           H  
ATOM   1280  N   THR A  85      11.542 -17.086  64.542  1.00 97.74           N  
ATOM   1281  CA  THR A  85      11.055 -16.886  63.174  1.00 97.74           C  
ATOM   1282  C   THR A  85      11.485 -15.530  62.572  1.00 97.74           C  
ATOM   1283  O   THR A  85      11.394 -15.371  61.355  1.00 97.74           O  
ATOM   1284  CB  THR A  85       9.504 -16.979  63.113  1.00 97.74           C  
ATOM   1285  CG2 THR A  85       8.944 -18.259  63.753  1.00 97.74           C  
ATOM   1286  OG1 THR A  85       8.854 -15.857  63.686  1.00 97.74           O  
ATOM   1287  H   THR A  85      10.884 -16.906  65.286  1.00 97.74           H  
ATOM   1288  HA  THR A  85      11.466 -17.672  62.538  1.00 97.74           H  
ATOM   1289  HB  THR A  85       9.211 -16.992  62.062  1.00 97.74           H  
ATOM   1290 HG21 THR A  85       7.863 -18.321  63.622  1.00 97.74           H  
ATOM   1291 HG22 THR A  85       9.381 -19.146  63.293  1.00 97.74           H  
ATOM   1292 HG23 THR A  85       9.147 -18.305  64.823  1.00 97.74           H  
ATOM   1293  HG1 THR A  85       8.903 -15.933  64.641  1.00 97.74           H  
ATOM   1294  N   GLN A  86      11.923 -14.589  63.429  1.00 98.36           N  
ATOM   1295  CA  GLN A  86      12.305 -13.210  63.110  1.00 98.36           C  
ATOM   1296  C   GLN A  86      11.148 -12.323  62.599  1.00 98.36           C  
ATOM   1297  O   GLN A  86      11.423 -11.209  62.166  1.00 98.36           O  
ATOM   1298  CB  GLN A  86      13.571 -13.154  62.218  1.00 98.36           C  
ATOM   1299  CG  GLN A  86      14.824 -13.729  62.909  1.00 98.36           C  
ATOM   1300  CD  GLN A  86      16.082 -13.542  62.059  1.00 98.36           C  
ATOM   1301  NE2 GLN A  86      16.625 -14.639  61.528  1.00 98.36           N  
ATOM   1302  OE1 GLN A  86      16.569 -12.424  61.896  1.00 98.36           O  
ATOM   1303  H   GLN A  86      11.973 -14.822  64.411  1.00 98.36           H  
ATOM   1304  HA  GLN A  86      12.594 -12.756  64.056  1.00 98.36           H  
ATOM   1305  HB3 GLN A  86      13.778 -12.120  61.937  1.00 98.36           H  
ATOM   1306  HB2 GLN A  86      13.395 -13.683  61.283  1.00 98.36           H  
ATOM   1307  HG3 GLN A  86      14.682 -14.786  63.137  1.00 98.36           H  
ATOM   1308  HG2 GLN A  86      14.984 -13.227  63.863  1.00 98.36           H  
ATOM   1309 HE22 GLN A  86      17.455 -14.572  60.956  1.00 98.36           H  
ATOM   1310 HE21 GLN A  86      16.211 -15.546  61.691  1.00 98.36           H  
ATOM   1311  N   LYS A  87       9.881 -12.779  62.687  1.00 98.71           N  
ATOM   1312  CA  LYS A  87       8.707 -11.959  62.378  1.00 98.71           C  
ATOM   1313  C   LYS A  87       8.447 -10.901  63.458  1.00 98.71           C  
ATOM   1314  O   LYS A  87       8.399 -11.238  64.641  1.00 98.71           O  
ATOM   1315  CB  LYS A  87       7.441 -12.823  62.184  1.00 98.71           C  
ATOM   1316  CG  LYS A  87       7.239 -13.357  60.757  1.00 98.71           C  
ATOM   1317  CD  LYS A  87       5.773 -13.755  60.510  1.00 98.71           C  
ATOM   1318  CE  LYS A  87       5.470 -14.093  59.042  1.00 98.71           C  
ATOM   1319  NZ  LYS A  87       4.031 -14.339  58.829  1.00 98.71           N1+
ATOM   1320  H   LYS A  87       9.705 -13.706  63.048  1.00 98.71           H  
ATOM   1321  HA  LYS A  87       8.911 -11.440  61.438  1.00 98.71           H  
ATOM   1322  HB3 LYS A  87       6.579 -12.184  62.377  1.00 98.71           H  
ATOM   1323  HB2 LYS A  87       7.380 -13.620  62.926  1.00 98.71           H  
ATOM   1324  HG3 LYS A  87       7.898 -14.208  60.583  1.00 98.71           H  
ATOM   1325  HG2 LYS A  87       7.524 -12.592  60.033  1.00 98.71           H  
ATOM   1326  HD3 LYS A  87       5.120 -12.941  60.831  1.00 98.71           H  
ATOM   1327  HD2 LYS A  87       5.528 -14.609  61.142  1.00 98.71           H  
ATOM   1328  HE3 LYS A  87       6.034 -14.973  58.731  1.00 98.71           H  
ATOM   1329  HE2 LYS A  87       5.773 -13.270  58.394  1.00 98.71           H  
ATOM   1330  HZ1 LYS A  87       3.506 -13.508  59.069  1.00 98.71           H  
ATOM   1331  HZ2 LYS A  87       3.865 -14.569  57.860  1.00 98.71           H  
ATOM   1332  HZ3 LYS A  87       3.727 -15.102  59.416  1.00 98.71           H  
ATOM   1333  N   PHE A  88       8.227  -9.663  62.994  1.00 98.93           N  
ATOM   1334  CA  PHE A  88       7.842  -8.496  63.779  1.00 98.93           C  
ATOM   1335  C   PHE A  88       6.358  -8.206  63.507  1.00 98.93           C  
ATOM   1336  O   PHE A  88       5.987  -8.014  62.349  1.00 98.93           O  
ATOM   1337  CB  PHE A  88       8.737  -7.327  63.319  1.00 98.93           C  
ATOM   1338  CG  PHE A  88       8.527  -5.975  63.979  1.00 98.93           C  
ATOM   1339  CD1 PHE A  88       7.510  -5.104  63.530  1.00 98.93           C  
ATOM   1340  CD2 PHE A  88       9.271  -5.624  65.124  1.00 98.93           C  
ATOM   1341  CE1 PHE A  88       7.293  -3.896  64.178  1.00 98.93           C  
ATOM   1342  CE2 PHE A  88       9.047  -4.409  65.752  1.00 98.93           C  
ATOM   1343  CZ  PHE A  88       8.066  -3.550  65.277  1.00 98.93           C  
ATOM   1344  H   PHE A  88       8.278  -9.507  61.997  1.00 98.93           H  
ATOM   1345  HA  PHE A  88       7.999  -8.670  64.845  1.00 98.93           H  
ATOM   1346  HB3 PHE A  88       8.585  -7.192  62.251  1.00 98.93           H  
ATOM   1347  HB2 PHE A  88       9.785  -7.599  63.436  1.00 98.93           H  
ATOM   1348  HD1 PHE A  88       6.905  -5.371  62.677  1.00 98.93           H  
ATOM   1349  HD2 PHE A  88      10.034  -6.281  65.504  1.00 98.93           H  
ATOM   1350  HE1 PHE A  88       6.520  -3.226  63.830  1.00 98.93           H  
ATOM   1351  HE2 PHE A  88       9.633  -4.131  66.614  1.00 98.93           H  
ATOM   1352  HZ  PHE A  88       7.893  -2.615  65.785  1.00 98.93           H  
ATOM   1353  N   GLY A  89       5.550  -8.159  64.573  1.00 98.96           N  
ATOM   1354  CA  GLY A  89       4.134  -7.803  64.526  1.00 98.96           C  
ATOM   1355  C   GLY A  89       3.971  -6.446  65.219  1.00 98.96           C  
ATOM   1356  O   GLY A  89       4.699  -6.165  66.170  1.00 98.96           O  
ATOM   1357  H   GLY A  89       5.935  -8.320  65.496  1.00 98.96           H  
ATOM   1358  HA3 GLY A  89       3.566  -8.558  65.066  1.00 98.96           H  
ATOM   1359  HA2 GLY A  89       3.757  -7.784  63.508  1.00 98.96           H  
ATOM   1360  N   GLY A  90       3.016  -5.611  64.773  1.00 98.94           N  
ATOM   1361  CA  GLY A  90       2.854  -4.274  65.343  1.00 98.94           C  
ATOM   1362  C   GLY A  90       1.500  -3.643  65.014  1.00 98.94           C  
ATOM   1363  O   GLY A  90       0.797  -4.048  64.090  1.00 98.94           O  
ATOM   1364  H   GLY A  90       2.424  -5.869  63.993  1.00 98.94           H  
ATOM   1365  HA3 GLY A  90       3.652  -3.625  64.979  1.00 98.94           H  
ATOM   1366  HA2 GLY A  90       2.937  -4.319  66.425  1.00 98.94           H  
ATOM   1367  N   VAL A  91       1.175  -2.598  65.785  1.00 98.97           N  
ATOM   1368  CA  VAL A  91       0.038  -1.699  65.607  1.00 98.97           C  
ATOM   1369  C   VAL A  91       0.518  -0.267  65.911  1.00 98.97           C  
ATOM   1370  O   VAL A  91       1.211  -0.056  66.905  1.00 98.97           O  
ATOM   1371  CB  VAL A  91      -1.160  -2.056  66.537  1.00 98.97           C  
ATOM   1372  CG1 VAL A  91      -1.844  -3.365  66.111  1.00 98.97           C  
ATOM   1373  CG2 VAL A  91      -0.835  -2.087  68.045  1.00 98.97           C  
ATOM   1374  H   VAL A  91       1.804  -2.336  66.534  1.00 98.97           H  
ATOM   1375  HA  VAL A  91      -0.297  -1.742  64.571  1.00 98.97           H  
ATOM   1376  HB  VAL A  91      -1.912  -1.278  66.400  1.00 98.97           H  
ATOM   1377 HG11 VAL A  91      -2.749  -3.533  66.694  1.00 98.97           H  
ATOM   1378 HG12 VAL A  91      -2.131  -3.339  65.059  1.00 98.97           H  
ATOM   1379 HG13 VAL A  91      -1.193  -4.227  66.260  1.00 98.97           H  
ATOM   1380 HG21 VAL A  91      -1.682  -2.464  68.615  1.00 98.97           H  
ATOM   1381 HG22 VAL A  91       0.009  -2.742  68.256  1.00 98.97           H  
ATOM   1382 HG23 VAL A  91      -0.602  -1.098  68.440  1.00 98.97           H  
ATOM   1383  N   ILE A  92       0.171   0.684  65.030  1.00 98.96           N  
ATOM   1384  CA  ILE A  92       0.594   2.084  65.109  1.00 98.96           C  
ATOM   1385  C   ILE A  92      -0.650   2.976  65.211  1.00 98.96           C  
ATOM   1386  O   ILE A  92      -1.433   3.042  64.268  1.00 98.96           O  
ATOM   1387  CB  ILE A  92       1.450   2.492  63.864  1.00 98.96           C  
ATOM   1388  CG1 ILE A  92       2.850   1.847  63.946  1.00 98.96           C  
ATOM   1389  CG2 ILE A  92       1.598   4.017  63.647  1.00 98.96           C  
ATOM   1390  CD1 ILE A  92       3.647   1.822  62.634  1.00 98.96           C  
ATOM   1391  H   ILE A  92      -0.371   0.431  64.215  1.00 98.96           H  
ATOM   1392  HA  ILE A  92       1.200   2.253  66.001  1.00 98.96           H  
ATOM   1393  HB  ILE A  92       0.965   2.078  62.982  1.00 98.96           H  
ATOM   1394 HG13 ILE A  92       2.758   0.817  64.287  1.00 98.96           H  
ATOM   1395 HG12 ILE A  92       3.432   2.372  64.701  1.00 98.96           H  
ATOM   1396 HG21 ILE A  92       2.277   4.249  62.827  1.00 98.96           H  
ATOM   1397 HG22 ILE A  92       0.654   4.499  63.395  1.00 98.96           H  
ATOM   1398 HG23 ILE A  92       1.995   4.495  64.543  1.00 98.96           H  
ATOM   1399 HD11 ILE A  92       4.677   2.141  62.800  1.00 98.96           H  
ATOM   1400 HD12 ILE A  92       3.683   0.811  62.227  1.00 98.96           H  
ATOM   1401 HD13 ILE A  92       3.222   2.469  61.869  1.00 98.96           H  
ATOM   1402  N   ASN A  93      -0.805   3.670  66.348  1.00 98.91           N  
ATOM   1403  CA  ASN A  93      -1.890   4.623  66.622  1.00 98.91           C  
ATOM   1404  C   ASN A  93      -3.304   3.989  66.569  1.00 98.91           C  
ATOM   1405  O   ASN A  93      -4.259   4.663  66.182  1.00 98.91           O  
ATOM   1406  CB  ASN A  93      -1.729   5.878  65.719  1.00 98.91           C  
ATOM   1407  CG  ASN A  93      -0.540   6.750  66.129  1.00 98.91           C  
ATOM   1408  ND2 ASN A  93       0.498   6.802  65.296  1.00 98.91           N  
ATOM   1409  OD1 ASN A  93      -0.566   7.387  67.179  1.00 98.91           O  
ATOM   1410  H   ASN A  93      -0.122   3.561  67.086  1.00 98.91           H  
ATOM   1411  HA  ASN A  93      -1.700   4.911  67.655  1.00 98.91           H  
ATOM   1412  HB3 ASN A  93      -2.599   6.519  65.800  1.00 98.91           H  
ATOM   1413  HB2 ASN A  93      -1.667   5.616  64.662  1.00 98.91           H  
ATOM   1414 HD22 ASN A  93       1.296   7.375  65.534  1.00 98.91           H  
ATOM   1415 HD21 ASN A  93       0.492   6.285  64.429  1.00 98.91           H  
ATOM   1416  N   ILE A  94      -3.416   2.716  66.998  1.00 98.91           N  
ATOM   1417  CA  ILE A  94      -4.685   2.018  67.231  1.00 98.91           C  
ATOM   1418  C   ILE A  94      -5.425   2.637  68.437  1.00 98.91           C  
ATOM   1419  O   ILE A  94      -4.785   3.009  69.422  1.00 98.91           O  
ATOM   1420  CB  ILE A  94      -4.472   0.488  67.470  1.00 98.91           C  
ATOM   1421  CG1 ILE A  94      -5.803  -0.302  67.516  1.00 98.91           C  
ATOM   1422  CG2 ILE A  94      -3.618   0.149  68.710  1.00 98.91           C  
ATOM   1423  CD1 ILE A  94      -5.631  -1.827  67.490  1.00 98.91           C  
ATOM   1424  H   ILE A  94      -2.587   2.240  67.322  1.00 98.91           H  
ATOM   1425  HA  ILE A  94      -5.300   2.146  66.336  1.00 98.91           H  
ATOM   1426  HB  ILE A  94      -3.921   0.125  66.603  1.00 98.91           H  
ATOM   1427 HG13 ILE A  94      -6.425  -0.014  66.669  1.00 98.91           H  
ATOM   1428 HG12 ILE A  94      -6.370  -0.040  68.409  1.00 98.91           H  
ATOM   1429 HG21 ILE A  94      -3.400  -0.916  68.755  1.00 98.91           H  
ATOM   1430 HG22 ILE A  94      -2.659   0.661  68.690  1.00 98.91           H  
ATOM   1431 HG23 ILE A  94      -4.127   0.405  69.638  1.00 98.91           H  
ATOM   1432 HD11 ILE A  94      -6.552  -2.305  67.160  1.00 98.91           H  
ATOM   1433 HD12 ILE A  94      -4.836  -2.134  66.812  1.00 98.91           H  
ATOM   1434 HD13 ILE A  94      -5.400  -2.218  68.481  1.00 98.91           H  
ATOM   1435  N   GLN A  95      -6.754   2.752  68.319  1.00 98.81           N  
ATOM   1436  CA  GLN A  95      -7.607   3.382  69.325  1.00 98.81           C  
ATOM   1437  C   GLN A  95      -8.626   2.384  69.870  1.00 98.81           C  
ATOM   1438  O   GLN A  95      -9.058   1.481  69.153  1.00 98.81           O  
ATOM   1439  CB  GLN A  95      -8.335   4.586  68.698  1.00 98.81           C  
ATOM   1440  CG  GLN A  95      -7.363   5.675  68.229  1.00 98.81           C  
ATOM   1441  CD  GLN A  95      -8.084   6.926  67.735  1.00 98.81           C  
ATOM   1442  NE2 GLN A  95      -8.116   7.968  68.566  1.00 98.81           N  
ATOM   1443  OE1 GLN A  95      -8.588   6.959  66.615  1.00 98.81           O  
ATOM   1444  H   GLN A  95      -7.221   2.414  67.491  1.00 98.81           H  
ATOM   1445  HA  GLN A  95      -7.015   3.744  70.168  1.00 98.81           H  
ATOM   1446  HB3 GLN A  95      -9.013   5.017  69.438  1.00 98.81           H  
ATOM   1447  HB2 GLN A  95      -8.965   4.265  67.870  1.00 98.81           H  
ATOM   1448  HG3 GLN A  95      -6.730   5.306  67.422  1.00 98.81           H  
ATOM   1449  HG2 GLN A  95      -6.701   5.928  69.055  1.00 98.81           H  
ATOM   1450 HE22 GLN A  95      -8.573   8.823  68.289  1.00 98.81           H  
ATOM   1451 HE21 GLN A  95      -7.691   7.899  69.481  1.00 98.81           H  
ATOM   1452  N   ASP A  96      -9.031   2.627  71.127  1.00 98.38           N  
ATOM   1453  CA  ASP A  96     -10.199   2.022  71.771  1.00 98.38           C  
ATOM   1454  C   ASP A  96     -10.084   0.490  71.937  1.00 98.38           C  
ATOM   1455  O   ASP A  96     -11.066  -0.228  71.749  1.00 98.38           O  
ATOM   1456  CB  ASP A  96     -11.536   2.460  71.112  1.00 98.38           C  
ATOM   1457  CG  ASP A  96     -11.716   3.977  70.905  1.00 98.38           C  
ATOM   1458  OD1 ASP A  96     -11.245   4.757  71.764  1.00 98.38           O  
ATOM   1459  OD2 ASP A  96     -12.454   4.327  69.958  1.00 98.38           O1-
ATOM   1460  H   ASP A  96      -8.622   3.402  71.629  1.00 98.38           H  
ATOM   1461  HA  ASP A  96     -10.193   2.429  72.779  1.00 98.38           H  
ATOM   1462  HB3 ASP A  96     -12.372   2.114  71.720  1.00 98.38           H  
ATOM   1463  HB2 ASP A  96     -11.620   1.988  70.134  1.00 98.38           H  
ATOM   1464  N   VAL A  97      -8.874   0.029  72.290  1.00 98.70           N  
ATOM   1465  CA  VAL A  97      -8.529  -1.368  72.543  1.00 98.70           C  
ATOM   1466  C   VAL A  97      -7.765  -1.441  73.877  1.00 98.70           C  
ATOM   1467  O   VAL A  97      -6.908  -0.595  74.137  1.00 98.70           O  
ATOM   1468  CB  VAL A  97      -7.648  -1.940  71.387  1.00 98.70           C  
ATOM   1469  CG1 VAL A  97      -6.895  -3.247  71.708  1.00 98.70           C  
ATOM   1470  CG2 VAL A  97      -8.480  -2.144  70.107  1.00 98.70           C  
ATOM   1471  H   VAL A  97      -8.125   0.690  72.437  1.00 98.70           H  
ATOM   1472  HA  VAL A  97      -9.436  -1.970  72.637  1.00 98.70           H  
ATOM   1473  HB  VAL A  97      -6.886  -1.196  71.148  1.00 98.70           H  
ATOM   1474 HG11 VAL A  97      -6.364  -3.614  70.832  1.00 98.70           H  
ATOM   1475 HG12 VAL A  97      -6.140  -3.097  72.477  1.00 98.70           H  
ATOM   1476 HG13 VAL A  97      -7.574  -4.033  72.041  1.00 98.70           H  
ATOM   1477 HG21 VAL A  97      -7.865  -2.523  69.291  1.00 98.70           H  
ATOM   1478 HG22 VAL A  97      -9.283  -2.862  70.273  1.00 98.70           H  
ATOM   1479 HG23 VAL A  97      -8.927  -1.212  69.764  1.00 98.70           H  
ATOM   1480  N   GLU A  98      -8.093  -2.458  74.692  1.00 98.56           N  
ATOM   1481  CA  GLU A  98      -7.517  -2.681  76.020  1.00 98.56           C  
ATOM   1482  C   GLU A  98      -6.054  -3.148  75.974  1.00 98.56           C  
ATOM   1483  O   GLU A  98      -5.239  -2.651  76.752  1.00 98.56           O  
ATOM   1484  CB  GLU A  98      -8.408  -3.684  76.782  1.00 98.56           C  
ATOM   1485  CG  GLU A  98      -8.038  -3.865  78.274  1.00 98.56           C  
ATOM   1486  CD  GLU A  98      -8.963  -4.802  79.070  1.00 98.56           C  
ATOM   1487  OE1 GLU A  98      -8.808  -4.809  80.311  1.00 98.56           O  
ATOM   1488  OE2 GLU A  98      -9.798  -5.504  78.454  1.00 98.56           O1-
ATOM   1489  H   GLU A  98      -8.810  -3.110  74.408  1.00 98.56           H  
ATOM   1490  HA  GLU A  98      -7.529  -1.731  76.554  1.00 98.56           H  
ATOM   1491  HB3 GLU A  98      -8.359  -4.653  76.281  1.00 98.56           H  
ATOM   1492  HB2 GLU A  98      -9.448  -3.371  76.706  1.00 98.56           H  
ATOM   1493  HG3 GLU A  98      -8.037  -2.889  78.760  1.00 98.56           H  
ATOM   1494  HG2 GLU A  98      -7.023  -4.249  78.366  1.00 98.56           H  
ATOM   1495  N   HIS A  99      -5.768  -4.097  75.067  1.00 98.85           N  
ATOM   1496  CA  HIS A  99      -4.481  -4.773  74.952  1.00 98.85           C  
ATOM   1497  C   HIS A  99      -3.965  -4.723  73.503  1.00 98.85           C  
ATOM   1498  O   HIS A  99      -4.139  -5.703  72.776  1.00 98.85           O  
ATOM   1499  CB  HIS A  99      -4.606  -6.218  75.477  1.00 98.85           C  
ATOM   1500  CG  HIS A  99      -4.935  -6.331  76.945  1.00 98.85           C  
ATOM   1501  CD2 HIS A  99      -4.331  -5.792  78.059  1.00 98.85           C  
ATOM   1502  ND1 HIS A  99      -5.996  -7.081  77.423  1.00 98.85           N  
ATOM   1503  CE1 HIS A  99      -5.985  -6.972  78.754  1.00 98.85           C  
ATOM   1504  NE2 HIS A  99      -4.999  -6.209  79.210  1.00 98.85           N  
ATOM   1505  H   HIS A  99      -6.500  -4.435  74.460  1.00 98.85           H  
ATOM   1506  HA  HIS A  99      -3.751  -4.283  75.587  1.00 98.85           H  
ATOM   1507  HB3 HIS A  99      -3.659  -6.736  75.329  1.00 98.85           H  
ATOM   1508  HB2 HIS A  99      -5.355  -6.770  74.906  1.00 98.85           H  
ATOM   1509  HD2 HIS A  99      -3.472  -5.143  78.121  1.00 98.85           H  
ATOM   1510  HD1 HIS A  99      -6.658  -7.608  76.872  1.00 98.85           H  
ATOM   1511  HE1 HIS A  99      -6.710  -7.451  79.396  1.00 98.85           H  
ATOM   1512  N   PRO A 100      -3.343  -3.594  73.085  1.00 98.92           N  
ATOM   1513  CA  PRO A 100      -2.756  -3.476  71.736  1.00 98.92           C  
ATOM   1514  C   PRO A 100      -1.553  -4.404  71.451  1.00 98.92           C  
ATOM   1515  O   PRO A 100      -1.277  -4.644  70.276  1.00 98.92           O  
ATOM   1516  CB  PRO A 100      -2.408  -1.982  71.613  1.00 98.92           C  
ATOM   1517  CG  PRO A 100      -2.194  -1.524  73.043  1.00 98.92           C  
ATOM   1518  CD  PRO A 100      -3.221  -2.333  73.822  1.00 98.92           C  
ATOM   1519  HA  PRO A 100      -3.520  -3.714  70.993  1.00 98.92           H  
ATOM   1520  HB3 PRO A 100      -3.259  -1.450  71.187  1.00 98.92           H  
ATOM   1521  HB2 PRO A 100      -1.544  -1.776  70.980  1.00 98.92           H  
ATOM   1522  HG3 PRO A 100      -2.304  -0.453  73.190  1.00 98.92           H  
ATOM   1523  HG2 PRO A 100      -1.185  -1.795  73.348  1.00 98.92           H  
ATOM   1524  HD2 PRO A 100      -2.914  -2.440  74.860  1.00 98.92           H  
ATOM   1525  HD3 PRO A 100      -4.189  -1.830  73.809  1.00 98.92           H  
ATOM   1526  N   ILE A 101      -0.898  -4.954  72.495  1.00 98.97           N  
ATOM   1527  CA  ILE A 101       0.142  -5.981  72.350  1.00 98.97           C  
ATOM   1528  C   ILE A 101      -0.421  -7.340  71.883  1.00 98.97           C  
ATOM   1529  O   ILE A 101       0.284  -8.053  71.175  1.00 98.97           O  
ATOM   1530  CB  ILE A 101       0.939  -6.211  73.671  1.00 98.97           C  
ATOM   1531  CG1 ILE A 101       2.322  -6.864  73.439  1.00 98.97           C  
ATOM   1532  CG2 ILE A 101       0.177  -7.020  74.746  1.00 98.97           C  
ATOM   1533  CD1 ILE A 101       3.296  -5.986  72.646  1.00 98.97           C  
ATOM   1534  H   ILE A 101      -1.141  -4.694  73.442  1.00 98.97           H  
ATOM   1535  HA  ILE A 101       0.830  -5.625  71.582  1.00 98.97           H  
ATOM   1536  HB  ILE A 101       1.123  -5.224  74.091  1.00 98.97           H  
ATOM   1537 HG13 ILE A 101       2.217  -7.830  72.946  1.00 98.97           H  
ATOM   1538 HG12 ILE A 101       2.782  -7.087  74.399  1.00 98.97           H  
ATOM   1539 HG21 ILE A 101       0.665  -6.945  75.717  1.00 98.97           H  
ATOM   1540 HG22 ILE A 101      -0.844  -6.662  74.866  1.00 98.97           H  
ATOM   1541 HG23 ILE A 101       0.123  -8.081  74.503  1.00 98.97           H  
ATOM   1542 HD11 ILE A 101       4.327  -6.252  72.878  1.00 98.97           H  
ATOM   1543 HD12 ILE A 101       3.153  -6.112  71.573  1.00 98.97           H  
ATOM   1544 HD13 ILE A 101       3.173  -4.928  72.880  1.00 98.97           H  
ATOM   1545  N   GLN A 102      -1.668  -7.669  72.272  1.00 98.93           N  
ATOM   1546  CA  GLN A 102      -2.356  -8.898  71.872  1.00 98.93           C  
ATOM   1547  C   GLN A 102      -2.798  -8.859  70.401  1.00 98.93           C  
ATOM   1548  O   GLN A 102      -2.739  -9.891  69.734  1.00 98.93           O  
ATOM   1549  CB  GLN A 102      -3.552  -9.177  72.802  1.00 98.93           C  
ATOM   1550  CG  GLN A 102      -3.150  -9.510  74.251  1.00 98.93           C  
ATOM   1551  CD  GLN A 102      -4.349  -9.809  75.160  1.00 98.93           C  
ATOM   1552  NE2 GLN A 102      -4.123  -9.809  76.473  1.00 98.93           N  
ATOM   1553  OE1 GLN A 102      -5.463 -10.048  74.699  1.00 98.93           O  
ATOM   1554  H   GLN A 102      -2.196  -7.029  72.850  1.00 98.93           H  
ATOM   1555  HA  GLN A 102      -1.654  -9.727  71.978  1.00 98.93           H  
ATOM   1556  HB3 GLN A 102      -4.114 -10.022  72.404  1.00 98.93           H  
ATOM   1557  HB2 GLN A 102      -4.235  -8.327  72.794  1.00 98.93           H  
ATOM   1558  HG3 GLN A 102      -2.581  -8.683  74.674  1.00 98.93           H  
ATOM   1559  HG2 GLN A 102      -2.489 -10.377  74.262  1.00 98.93           H  
ATOM   1560 HE22 GLN A 102      -4.871 -10.011  77.119  1.00 98.93           H  
ATOM   1561 HE21 GLN A 102      -3.207  -9.559  76.829  1.00 98.93           H  
ATOM   1562  N   VAL A 103      -3.184  -7.666  69.913  1.00 98.96           N  
ATOM   1563  CA  VAL A 103      -3.503  -7.410  68.508  1.00 98.96           C  
ATOM   1564  C   VAL A 103      -2.239  -7.494  67.622  1.00 98.96           C  
ATOM   1565  O   VAL A 103      -2.301  -8.092  66.548  1.00 98.96           O  
ATOM   1566  CB  VAL A 103      -4.170  -6.016  68.311  1.00 98.96           C  
ATOM   1567  CG1 VAL A 103      -4.582  -5.735  66.853  1.00 98.96           C  
ATOM   1568  CG2 VAL A 103      -5.411  -5.849  69.203  1.00 98.96           C  
ATOM   1569  H   VAL A 103      -3.214  -6.866  70.530  1.00 98.96           H  
ATOM   1570  HA  VAL A 103      -4.204  -8.179  68.175  1.00 98.96           H  
ATOM   1571  HB  VAL A 103      -3.457  -5.242  68.601  1.00 98.96           H  
ATOM   1572 HG11 VAL A 103      -5.066  -4.763  66.758  1.00 98.96           H  
ATOM   1573 HG12 VAL A 103      -3.738  -5.734  66.166  1.00 98.96           H  
ATOM   1574 HG13 VAL A 103      -5.291  -6.490  66.516  1.00 98.96           H  
ATOM   1575 HG21 VAL A 103      -5.906  -4.898  69.010  1.00 98.96           H  
ATOM   1576 HG22 VAL A 103      -6.138  -6.638  69.015  1.00 98.96           H  
ATOM   1577 HG23 VAL A 103      -5.159  -5.874  70.263  1.00 98.96           H  
ATOM   1578  N   ALA A 104      -1.110  -6.954  68.122  1.00 98.97           N  
ATOM   1579  CA  ALA A 104       0.216  -7.057  67.509  1.00 98.97           C  
ATOM   1580  C   ALA A 104       0.794  -8.486  67.519  1.00 98.97           C  
ATOM   1581  O   ALA A 104       1.500  -8.845  66.579  1.00 98.97           O  
ATOM   1582  CB  ALA A 104       1.171  -6.078  68.208  1.00 98.97           C  
ATOM   1583  H   ALA A 104      -1.149  -6.467  69.007  1.00 98.97           H  
ATOM   1584  HA  ALA A 104       0.128  -6.744  66.468  1.00 98.97           H  
ATOM   1585  HB1 ALA A 104       2.171  -6.133  67.779  1.00 98.97           H  
ATOM   1586  HB2 ALA A 104       0.827  -5.049  68.102  1.00 98.97           H  
ATOM   1587  HB3 ALA A 104       1.259  -6.290  69.274  1.00 98.97           H  
ATOM   1588  N   SER A 105       0.475  -9.280  68.558  1.00 98.92           N  
ATOM   1589  CA  SER A 105       0.886 -10.681  68.699  1.00 98.92           C  
ATOM   1590  C   SER A 105       0.119 -11.611  67.746  1.00 98.92           C  
ATOM   1591  O   SER A 105       0.710 -12.557  67.230  1.00 98.92           O  
ATOM   1592  CB  SER A 105       0.740 -11.125  70.172  1.00 98.92           C  
ATOM   1593  OG  SER A 105       1.253 -12.425  70.386  1.00 98.92           O  
ATOM   1594  H   SER A 105      -0.076  -8.901  69.317  1.00 98.92           H  
ATOM   1595  HA  SER A 105       1.940 -10.746  68.432  1.00 98.92           H  
ATOM   1596  HB3 SER A 105      -0.306 -11.106  70.480  1.00 98.92           H  
ATOM   1597  HB2 SER A 105       1.275 -10.450  70.837  1.00 98.92           H  
ATOM   1598  HG  SER A 105       0.694 -13.058  69.928  1.00 98.92           H  
ATOM   1599  N   LEU A 106      -1.169 -11.311  67.513  1.00 98.86           N  
ATOM   1600  CA  LEU A 106      -2.024 -12.028  66.571  1.00 98.86           C  
ATOM   1601  C   LEU A 106      -1.659 -11.740  65.103  1.00 98.86           C  
ATOM   1602  O   LEU A 106      -1.805 -12.635  64.273  1.00 98.86           O  
ATOM   1603  CB  LEU A 106      -3.496 -11.707  66.907  1.00 98.86           C  
ATOM   1604  CG  LEU A 106      -4.564 -12.364  66.005  1.00 98.86           C  
ATOM   1605  CD1 LEU A 106      -4.466 -13.905  65.972  1.00 98.86           C  
ATOM   1606  CD2 LEU A 106      -5.960 -11.901  66.436  1.00 98.86           C  
ATOM   1607  H   LEU A 106      -1.594 -10.529  67.994  1.00 98.86           H  
ATOM   1608  HA  LEU A 106      -1.860 -13.093  66.738  1.00 98.86           H  
ATOM   1609  HB3 LEU A 106      -3.636 -10.625  66.875  1.00 98.86           H  
ATOM   1610  HB2 LEU A 106      -3.683 -11.996  67.943  1.00 98.86           H  
ATOM   1611  HG  LEU A 106      -4.428 -12.008  64.984  1.00 98.86           H  
ATOM   1612 HD11 LEU A 106      -5.423 -14.391  66.164  1.00 98.86           H  
ATOM   1613 HD12 LEU A 106      -4.125 -14.249  64.996  1.00 98.86           H  
ATOM   1614 HD13 LEU A 106      -3.772 -14.292  66.718  1.00 98.86           H  
ATOM   1615 HD21 LEU A 106      -6.736 -12.600  66.125  1.00 98.86           H  
ATOM   1616 HD22 LEU A 106      -6.031 -11.799  67.518  1.00 98.86           H  
ATOM   1617 HD23 LEU A 106      -6.192 -10.933  65.993  1.00 98.86           H  
ATOM   1618  N   LEU A 107      -1.148 -10.528  64.824  1.00 98.91           N  
ATOM   1619  CA  LEU A 107      -0.649 -10.094  63.516  1.00 98.91           C  
ATOM   1620  C   LEU A 107       0.602 -10.847  63.015  1.00 98.91           C  
ATOM   1621  O   LEU A 107       0.857 -10.809  61.812  1.00 98.91           O  
ATOM   1622  CB  LEU A 107      -0.395  -8.573  63.559  1.00 98.91           C  
ATOM   1623  CG  LEU A 107      -1.624  -7.719  63.193  1.00 98.91           C  
ATOM   1624  CD1 LEU A 107      -1.488  -6.261  63.670  1.00 98.91           C  
ATOM   1625  CD2 LEU A 107      -1.950  -7.815  61.689  1.00 98.91           C  
ATOM   1626  H   LEU A 107      -1.075  -9.846  65.566  1.00 98.91           H  
ATOM   1627  HA  LEU A 107      -1.435 -10.301  62.791  1.00 98.91           H  
ATOM   1628  HB3 LEU A 107       0.400  -8.312  62.869  1.00 98.91           H  
ATOM   1629  HB2 LEU A 107      -0.020  -8.300  64.543  1.00 98.91           H  
ATOM   1630  HG  LEU A 107      -2.458  -8.146  63.746  1.00 98.91           H  
ATOM   1631 HD11 LEU A 107      -2.378  -5.952  64.217  1.00 98.91           H  
ATOM   1632 HD12 LEU A 107      -0.643  -6.136  64.343  1.00 98.91           H  
ATOM   1633 HD13 LEU A 107      -1.351  -5.555  62.851  1.00 98.91           H  
ATOM   1634 HD21 LEU A 107      -3.014  -7.972  61.526  1.00 98.91           H  
ATOM   1635 HD22 LEU A 107      -1.670  -6.915  61.147  1.00 98.91           H  
ATOM   1636 HD23 LEU A 107      -1.425  -8.637  61.203  1.00 98.91           H  
ATOM   1637  N   LEU A 108       1.327 -11.552  63.903  1.00 98.73           N  
ATOM   1638  CA  LEU A 108       2.436 -12.452  63.552  1.00 98.73           C  
ATOM   1639  C   LEU A 108       2.009 -13.641  62.666  1.00 98.73           C  
ATOM   1640  O   LEU A 108       2.839 -14.158  61.920  1.00 98.73           O  
ATOM   1641  CB  LEU A 108       3.093 -12.982  64.846  1.00 98.73           C  
ATOM   1642  CG  LEU A 108       3.833 -11.913  65.679  1.00 98.73           C  
ATOM   1643  CD1 LEU A 108       4.203 -12.445  67.075  1.00 98.73           C  
ATOM   1644  CD2 LEU A 108       5.085 -11.407  64.950  1.00 98.73           C  
ATOM   1645  H   LEU A 108       1.064 -11.535  64.878  1.00 98.73           H  
ATOM   1646  HA  LEU A 108       3.167 -11.879  62.980  1.00 98.73           H  
ATOM   1647  HB3 LEU A 108       3.801 -13.777  64.605  1.00 98.73           H  
ATOM   1648  HB2 LEU A 108       2.322 -13.462  65.450  1.00 98.73           H  
ATOM   1649  HG  LEU A 108       3.163 -11.067  65.833  1.00 98.73           H  
ATOM   1650 HD11 LEU A 108       5.271 -12.647  67.151  1.00 98.73           H  
ATOM   1651 HD12 LEU A 108       3.954 -11.725  67.853  1.00 98.73           H  
ATOM   1652 HD13 LEU A 108       3.681 -13.371  67.314  1.00 98.73           H  
ATOM   1653 HD21 LEU A 108       5.746 -10.859  65.623  1.00 98.73           H  
ATOM   1654 HD22 LEU A 108       5.657 -12.234  64.532  1.00 98.73           H  
ATOM   1655 HD23 LEU A 108       4.821 -10.740  64.131  1.00 98.73           H  
ATOM   1656  N   ASN A 109       0.726 -14.034  62.749  1.00 98.31           N  
ATOM   1657  CA  ASN A 109       0.115 -15.109  61.961  1.00 98.31           C  
ATOM   1658  C   ASN A 109      -0.292 -14.660  60.542  1.00 98.31           C  
ATOM   1659  O   ASN A 109      -0.608 -15.521  59.721  1.00 98.31           O  
ATOM   1660  CB  ASN A 109      -1.115 -15.659  62.721  1.00 98.31           C  
ATOM   1661  CG  ASN A 109      -0.769 -16.200  64.114  1.00 98.31           C  
ATOM   1662  ND2 ASN A 109      -1.372 -15.631  65.159  1.00 98.31           N  
ATOM   1663  OD1 ASN A 109       0.034 -17.121  64.244  1.00 98.31           O  
ATOM   1664  H   ASN A 109       0.108 -13.550  63.386  1.00 98.31           H  
ATOM   1665  HA  ASN A 109       0.840 -15.916  61.842  1.00 98.31           H  
ATOM   1666  HB3 ASN A 109      -1.564 -16.478  62.158  1.00 98.31           H  
ATOM   1667  HB2 ASN A 109      -1.885 -14.890  62.802  1.00 98.31           H  
ATOM   1668 HD22 ASN A 109      -1.175 -15.957  66.094  1.00 98.31           H  
ATOM   1669 HD21 ASN A 109      -2.011 -14.860  65.023  1.00 98.31           H  
ATOM   1670  N   TYR A 110      -0.280 -13.343  60.277  1.00 98.14           N  
ATOM   1671  CA  TYR A 110      -0.655 -12.727  59.004  1.00 98.14           C  
ATOM   1672  C   TYR A 110       0.597 -12.266  58.247  1.00 98.14           C  
ATOM   1673  O   TYR A 110       1.633 -11.997  58.861  1.00 98.14           O  
ATOM   1674  CB  TYR A 110      -1.600 -11.536  59.279  1.00 98.14           C  
ATOM   1675  CG  TYR A 110      -2.958 -11.941  59.828  1.00 98.14           C  
ATOM   1676  CD1 TYR A 110      -4.080 -12.017  58.977  1.00 98.14           C  
ATOM   1677  CD2 TYR A 110      -3.101 -12.269  61.192  1.00 98.14           C  
ATOM   1678  CE1 TYR A 110      -5.331 -12.419  59.488  1.00 98.14           C  
ATOM   1679  CE2 TYR A 110      -4.346 -12.681  61.703  1.00 98.14           C  
ATOM   1680  CZ  TYR A 110      -5.466 -12.749  60.852  1.00 98.14           C  
ATOM   1681  OH  TYR A 110      -6.683 -13.117  61.346  1.00 98.14           O  
ATOM   1682  H   TYR A 110       0.028 -12.700  60.994  1.00 98.14           H  
ATOM   1683  HA  TYR A 110      -1.185 -13.448  58.379  1.00 98.14           H  
ATOM   1684  HB3 TYR A 110      -1.768 -10.976  58.357  1.00 98.14           H  
ATOM   1685  HB2 TYR A 110      -1.135 -10.828  59.966  1.00 98.14           H  
ATOM   1686  HD1 TYR A 110      -3.987 -11.770  57.929  1.00 98.14           H  
ATOM   1687  HD2 TYR A 110      -2.245 -12.222  61.844  1.00 98.14           H  
ATOM   1688  HE1 TYR A 110      -6.187 -12.470  58.832  1.00 98.14           H  
ATOM   1689  HE2 TYR A 110      -4.437 -12.936  62.748  1.00 98.14           H  
ATOM   1690  HH  TYR A 110      -6.680 -13.292  62.291  1.00 98.14           H  
ATOM   1691  N   GLU A 111       0.462 -12.176  56.914  1.00 95.94           N  
ATOM   1692  CA  GLU A 111       1.511 -11.703  56.009  1.00 95.94           C  
ATOM   1693  C   GLU A 111       1.718 -10.179  56.135  1.00 95.94           C  
ATOM   1694  O   GLU A 111       2.860  -9.731  56.107  1.00 95.94           O  
ATOM   1695  CB  GLU A 111       1.153 -12.123  54.569  1.00 95.94           C  
ATOM   1696  CG  GLU A 111       2.353 -12.077  53.597  1.00 95.94           C  
ATOM   1697  CD  GLU A 111       2.008 -12.469  52.151  1.00 95.94           C  
ATOM   1698  OE1 GLU A 111       2.841 -13.172  51.538  1.00 95.94           O  
ATOM   1699  OE2 GLU A 111       0.943 -12.032  51.660  1.00 95.94           O1-
ATOM   1700  H   GLU A 111      -0.416 -12.425  56.482  1.00 95.94           H  
ATOM   1701  HA  GLU A 111       2.441 -12.200  56.291  1.00 95.94           H  
ATOM   1702  HB3 GLU A 111       0.352 -11.477  54.202  1.00 95.94           H  
ATOM   1703  HB2 GLU A 111       0.739 -13.133  54.571  1.00 95.94           H  
ATOM   1704  HG3 GLU A 111       3.139 -12.736  53.974  1.00 95.94           H  
ATOM   1705  HG2 GLU A 111       2.786 -11.076  53.578  1.00 95.94           H  
ATOM   1706  N   ASP A 112       0.613  -9.438  56.330  1.00 98.02           N  
ATOM   1707  CA  ASP A 112       0.567  -8.009  56.651  1.00 98.02           C  
ATOM   1708  C   ASP A 112       0.605  -7.852  58.175  1.00 98.02           C  
ATOM   1709  O   ASP A 112      -0.444  -7.753  58.813  1.00 98.02           O  
ATOM   1710  CB  ASP A 112      -0.690  -7.345  56.040  1.00 98.02           C  
ATOM   1711  CG  ASP A 112      -0.735  -7.390  54.506  1.00 98.02           C  
ATOM   1712  OD1 ASP A 112       0.319  -7.146  53.880  1.00 98.02           O  
ATOM   1713  OD2 ASP A 112      -1.854  -7.539  53.974  1.00 98.02           O1-
ATOM   1714  H   ASP A 112      -0.282  -9.903  56.332  1.00 98.02           H  
ATOM   1715  HA  ASP A 112       1.453  -7.514  56.251  1.00 98.02           H  
ATOM   1716  HB3 ASP A 112      -0.780  -6.307  56.365  1.00 98.02           H  
ATOM   1717  HB2 ASP A 112      -1.575  -7.863  56.412  1.00 98.02           H  
ATOM   1718  N   SER A 113       1.826  -7.908  58.724  1.00 98.81           N  
ATOM   1719  CA  SER A 113       2.082  -8.015  60.157  1.00 98.81           C  
ATOM   1720  C   SER A 113       2.112  -6.677  60.919  1.00 98.81           C  
ATOM   1721  O   SER A 113       2.056  -6.717  62.145  1.00 98.81           O  
ATOM   1722  CB  SER A 113       3.358  -8.858  60.354  1.00 98.81           C  
ATOM   1723  OG  SER A 113       4.518  -8.172  59.932  1.00 98.81           O  
ATOM   1724  H   SER A 113       2.638  -7.990  58.126  1.00 98.81           H  
ATOM   1725  HA  SER A 113       1.260  -8.585  60.591  1.00 98.81           H  
ATOM   1726  HB3 SER A 113       3.283  -9.801  59.811  1.00 98.81           H  
ATOM   1727  HB2 SER A 113       3.476  -9.120  61.407  1.00 98.81           H  
ATOM   1728  HG  SER A 113       5.012  -7.900  60.714  1.00 98.81           H  
ATOM   1729  N   VAL A 114       2.173  -5.525  60.229  1.00 98.95           N  
ATOM   1730  CA  VAL A 114       2.097  -4.216  60.883  1.00 98.95           C  
ATOM   1731  C   VAL A 114       0.994  -3.388  60.209  1.00 98.95           C  
ATOM   1732  O   VAL A 114       1.018  -3.230  58.989  1.00 98.95           O  
ATOM   1733  CB  VAL A 114       3.434  -3.423  60.847  1.00 98.95           C  
ATOM   1734  CG1 VAL A 114       3.373  -2.128  61.688  1.00 98.95           C  
ATOM   1735  CG2 VAL A 114       4.624  -4.268  61.339  1.00 98.95           C  
ATOM   1736  H   VAL A 114       2.212  -5.532  59.219  1.00 98.95           H  
ATOM   1737  HA  VAL A 114       1.824  -4.332  61.927  1.00 98.95           H  
ATOM   1738  HB  VAL A 114       3.647  -3.141  59.814  1.00 98.95           H  
ATOM   1739 HG11 VAL A 114       4.307  -1.571  61.615  1.00 98.95           H  
ATOM   1740 HG12 VAL A 114       2.575  -1.456  61.374  1.00 98.95           H  
ATOM   1741 HG13 VAL A 114       3.207  -2.351  62.742  1.00 98.95           H  
ATOM   1742 HG21 VAL A 114       5.544  -3.683  61.347  1.00 98.95           H  
ATOM   1743 HG22 VAL A 114       4.456  -4.638  62.350  1.00 98.95           H  
ATOM   1744 HG23 VAL A 114       4.802  -5.129  60.694  1.00 98.95           H  
ATOM   1745  N   LEU A 115       0.056  -2.885  61.027  1.00 98.96           N  
ATOM   1746  CA  LEU A 115      -1.071  -2.045  60.615  1.00 98.96           C  
ATOM   1747  C   LEU A 115      -1.030  -0.706  61.367  1.00 98.96           C  
ATOM   1748  O   LEU A 115      -0.261  -0.557  62.317  1.00 98.96           O  
ATOM   1749  CB  LEU A 115      -2.398  -2.789  60.905  1.00 98.96           C  
ATOM   1750  CG  LEU A 115      -2.594  -4.101  60.116  1.00 98.96           C  
ATOM   1751  CD1 LEU A 115      -3.909  -4.790  60.520  1.00 98.96           C  
ATOM   1752  CD2 LEU A 115      -2.507  -3.910  58.591  1.00 98.96           C  
ATOM   1753  H   LEU A 115       0.127  -3.061  62.020  1.00 98.96           H  
ATOM   1754  HA  LEU A 115      -1.003  -1.812  59.553  1.00 98.96           H  
ATOM   1755  HB3 LEU A 115      -3.240  -2.132  60.680  1.00 98.96           H  
ATOM   1756  HB2 LEU A 115      -2.461  -2.999  61.975  1.00 98.96           H  
ATOM   1757  HG  LEU A 115      -1.787  -4.776  60.401  1.00 98.96           H  
ATOM   1758 HD11 LEU A 115      -3.823  -5.874  60.445  1.00 98.96           H  
ATOM   1759 HD12 LEU A 115      -4.190  -4.558  61.547  1.00 98.96           H  
ATOM   1760 HD13 LEU A 115      -4.737  -4.482  59.882  1.00 98.96           H  
ATOM   1761 HD21 LEU A 115      -3.212  -4.546  58.062  1.00 98.96           H  
ATOM   1762 HD22 LEU A 115      -2.713  -2.881  58.293  1.00 98.96           H  
ATOM   1763 HD23 LEU A 115      -1.516  -4.177  58.224  1.00 98.96           H  
ATOM   1764  N   SER A 116      -1.871   0.247  60.933  1.00 98.95           N  
ATOM   1765  CA  SER A 116      -2.018   1.551  61.574  1.00 98.95           C  
ATOM   1766  C   SER A 116      -3.465   2.062  61.540  1.00 98.95           C  
ATOM   1767  O   SER A 116      -4.264   1.576  60.743  1.00 98.95           O  
ATOM   1768  CB  SER A 116      -1.000   2.561  60.983  1.00 98.95           C  
ATOM   1769  OG  SER A 116      -1.347   3.036  59.696  1.00 98.95           O  
ATOM   1770  H   SER A 116      -2.456   0.079  60.126  1.00 98.95           H  
ATOM   1771  HA  SER A 116      -1.790   1.389  62.624  1.00 98.95           H  
ATOM   1772  HB3 SER A 116      -0.006   2.124  60.935  1.00 98.95           H  
ATOM   1773  HB2 SER A 116      -0.917   3.429  61.637  1.00 98.95           H  
ATOM   1774  HG  SER A 116      -2.132   3.584  59.774  1.00 98.95           H  
ATOM   1775  N   GLY A 117      -3.748   3.058  62.402  1.00 98.66           N  
ATOM   1776  CA  GLY A 117      -4.981   3.852  62.474  1.00 98.66           C  
ATOM   1777  C   GLY A 117      -6.259   3.003  62.422  1.00 98.66           C  
ATOM   1778  O   GLY A 117      -6.402   2.047  63.183  1.00 98.66           O  
ATOM   1779  H   GLY A 117      -3.018   3.337  63.045  1.00 98.66           H  
ATOM   1780  HA3 GLY A 117      -4.973   4.583  61.664  1.00 98.66           H  
ATOM   1781  HA2 GLY A 117      -4.975   4.415  63.407  1.00 98.66           H  
ATOM   1782  N   GLU A 118      -7.173   3.378  61.510  1.00 98.41           N  
ATOM   1783  CA  GLU A 118      -8.451   2.715  61.237  1.00 98.41           C  
ATOM   1784  C   GLU A 118      -8.338   1.228  60.849  1.00 98.41           C  
ATOM   1785  O   GLU A 118      -9.210   0.457  61.237  1.00 98.41           O  
ATOM   1786  CB  GLU A 118      -9.236   3.520  60.173  1.00 98.41           C  
ATOM   1787  CG  GLU A 118      -8.523   3.681  58.804  1.00 98.41           C  
ATOM   1788  CD  GLU A 118      -9.273   4.507  57.744  1.00 98.41           C  
ATOM   1789  OE1 GLU A 118      -8.646   4.754  56.690  1.00 98.41           O  
ATOM   1790  OE2 GLU A 118     -10.446   4.878  57.970  1.00 98.41           O1-
ATOM   1791  H   GLU A 118      -6.980   4.183  60.931  1.00 98.41           H  
ATOM   1792  HA  GLU A 118      -9.028   2.752  62.161  1.00 98.41           H  
ATOM   1793  HB3 GLU A 118      -9.468   4.505  60.582  1.00 98.41           H  
ATOM   1794  HB2 GLU A 118     -10.202   3.036  60.017  1.00 98.41           H  
ATOM   1795  HG3 GLU A 118      -8.339   2.698  58.371  1.00 98.41           H  
ATOM   1796  HG2 GLU A 118      -7.546   4.142  58.955  1.00 98.41           H  
ATOM   1797  N   GLY A 119      -7.272   0.840  60.131  1.00 98.75           N  
ATOM   1798  CA  GLY A 119      -7.073  -0.532  59.665  1.00 98.75           C  
ATOM   1799  C   GLY A 119      -6.598  -1.469  60.785  1.00 98.75           C  
ATOM   1800  O   GLY A 119      -6.927  -2.654  60.753  1.00 98.75           O  
ATOM   1801  H   GLY A 119      -6.577   1.524  59.866  1.00 98.75           H  
ATOM   1802  HA3 GLY A 119      -6.319  -0.510  58.889  1.00 98.75           H  
ATOM   1803  HA2 GLY A 119      -7.987  -0.918  59.211  1.00 98.75           H  
ATOM   1804  N   ALA A 120      -5.872  -0.940  61.788  1.00 98.92           N  
ATOM   1805  CA  ALA A 120      -5.522  -1.655  63.016  1.00 98.92           C  
ATOM   1806  C   ALA A 120      -6.745  -1.871  63.926  1.00 98.92           C  
ATOM   1807  O   ALA A 120      -6.841  -2.928  64.550  1.00 98.92           O  
ATOM   1808  CB  ALA A 120      -4.408  -0.897  63.754  1.00 98.92           C  
ATOM   1809  H   ALA A 120      -5.625   0.040  61.754  1.00 98.92           H  
ATOM   1810  HA  ALA A 120      -5.131  -2.636  62.741  1.00 98.92           H  
ATOM   1811  HB1 ALA A 120      -4.079  -1.445  64.637  1.00 98.92           H  
ATOM   1812  HB2 ALA A 120      -3.535  -0.766  63.115  1.00 98.92           H  
ATOM   1813  HB3 ALA A 120      -4.734   0.092  64.077  1.00 98.92           H  
ATOM   1814  N   ILE A 121      -7.665  -0.888  63.952  1.00 98.84           N  
ATOM   1815  CA  ILE A 121      -8.935  -0.943  64.680  1.00 98.84           C  
ATOM   1816  C   ILE A 121      -9.912  -1.957  64.051  1.00 98.84           C  
ATOM   1817  O   ILE A 121     -10.443  -2.787  64.784  1.00 98.84           O  
ATOM   1818  CB  ILE A 121      -9.622   0.455  64.781  1.00 98.84           C  
ATOM   1819  CG1 ILE A 121      -8.739   1.447  65.572  1.00 98.84           C  
ATOM   1820  CG2 ILE A 121     -11.046   0.426  65.388  1.00 98.84           C  
ATOM   1821  CD1 ILE A 121      -9.144   2.919  65.403  1.00 98.84           C  
ATOM   1822  H   ILE A 121      -7.504  -0.050  63.410  1.00 98.84           H  
ATOM   1823  HA  ILE A 121      -8.716  -1.282  65.695  1.00 98.84           H  
ATOM   1824  HB  ILE A 121      -9.715   0.847  63.769  1.00 98.84           H  
ATOM   1825 HG13 ILE A 121      -7.697   1.358  65.276  1.00 98.84           H  
ATOM   1826 HG12 ILE A 121      -8.762   1.181  66.627  1.00 98.84           H  
ATOM   1827 HG21 ILE A 121     -11.460   1.429  65.482  1.00 98.84           H  
ATOM   1828 HG22 ILE A 121     -11.751  -0.133  64.772  1.00 98.84           H  
ATOM   1829 HG23 ILE A 121     -11.041  -0.022  66.382  1.00 98.84           H  
ATOM   1830 HD11 ILE A 121      -8.300   3.579  65.603  1.00 98.84           H  
ATOM   1831 HD12 ILE A 121      -9.492   3.130  64.393  1.00 98.84           H  
ATOM   1832 HD13 ILE A 121      -9.948   3.185  66.090  1.00 98.84           H  
ATOM   1833  N   ASP A 122     -10.103  -1.906  62.718  1.00 98.77           N  
ATOM   1834  CA  ASP A 122     -10.951  -2.836  61.954  1.00 98.77           C  
ATOM   1835  C   ASP A 122     -10.482  -4.296  62.045  1.00 98.77           C  
ATOM   1836  O   ASP A 122     -11.327  -5.184  62.149  1.00 98.77           O  
ATOM   1837  CB  ASP A 122     -11.117  -2.447  60.462  1.00 98.77           C  
ATOM   1838  CG  ASP A 122     -11.758  -1.079  60.166  1.00 98.77           C  
ATOM   1839  OD1 ASP A 122     -12.441  -0.522  61.055  1.00 98.77           O  
ATOM   1840  OD2 ASP A 122     -11.647  -0.663  58.992  1.00 98.77           O1-
ATOM   1841  H   ASP A 122      -9.661  -1.170  62.181  1.00 98.77           H  
ATOM   1842  HA  ASP A 122     -11.939  -2.807  62.419  1.00 98.77           H  
ATOM   1843  HB3 ASP A 122     -11.719  -3.200  59.951  1.00 98.77           H  
ATOM   1844  HB2 ASP A 122     -10.134  -2.455  59.986  1.00 98.77           H  
ATOM   1845  N   PHE A 123      -9.154  -4.510  62.058  1.00 98.88           N  
ATOM   1846  CA  PHE A 123      -8.533  -5.808  62.319  1.00 98.88           C  
ATOM   1847  C   PHE A 123      -8.848  -6.338  63.731  1.00 98.88           C  
ATOM   1848  O   PHE A 123      -9.186  -7.512  63.867  1.00 98.88           O  
ATOM   1849  CB  PHE A 123      -7.018  -5.726  62.027  1.00 98.88           C  
ATOM   1850  CG  PHE A 123      -6.217  -6.980  62.337  1.00 98.88           C  
ATOM   1851  CD1 PHE A 123      -5.713  -7.198  63.636  1.00 98.88           C  
ATOM   1852  CD2 PHE A 123      -6.128  -8.018  61.386  1.00 98.88           C  
ATOM   1853  CE1 PHE A 123      -5.109  -8.405  63.959  1.00 98.88           C  
ATOM   1854  CE2 PHE A 123      -5.498  -9.208  61.720  1.00 98.88           C  
ATOM   1855  CZ  PHE A 123      -4.992  -9.402  63.000  1.00 98.88           C  
ATOM   1856  H   PHE A 123      -8.524  -3.727  61.945  1.00 98.88           H  
ATOM   1857  HA  PHE A 123      -8.961  -6.520  61.610  1.00 98.88           H  
ATOM   1858  HB3 PHE A 123      -6.580  -4.893  62.580  1.00 98.88           H  
ATOM   1859  HB2 PHE A 123      -6.873  -5.491  60.972  1.00 98.88           H  
ATOM   1860  HD1 PHE A 123      -5.816  -6.426  64.381  1.00 98.88           H  
ATOM   1861  HD2 PHE A 123      -6.544  -7.889  60.397  1.00 98.88           H  
ATOM   1862  HE1 PHE A 123      -4.722  -8.567  64.955  1.00 98.88           H  
ATOM   1863  HE2 PHE A 123      -5.409  -9.987  60.980  1.00 98.88           H  
ATOM   1864  HZ  PHE A 123      -4.505 -10.332  63.253  1.00 98.88           H  
ATOM   1865  N   ALA A 124      -8.759  -5.458  64.744  1.00 98.88           N  
ATOM   1866  CA  ALA A 124      -9.057  -5.770  66.140  1.00 98.88           C  
ATOM   1867  C   ALA A 124     -10.535  -6.138  66.376  1.00 98.88           C  
ATOM   1868  O   ALA A 124     -10.790  -7.125  67.061  1.00 98.88           O  
ATOM   1869  CB  ALA A 124      -8.593  -4.605  67.029  1.00 98.88           C  
ATOM   1870  H   ALA A 124      -8.475  -4.507  64.553  1.00 98.88           H  
ATOM   1871  HA  ALA A 124      -8.455  -6.640  66.406  1.00 98.88           H  
ATOM   1872  HB1 ALA A 124      -8.688  -4.836  68.087  1.00 98.88           H  
ATOM   1873  HB2 ALA A 124      -7.541  -4.387  66.850  1.00 98.88           H  
ATOM   1874  HB3 ALA A 124      -9.157  -3.692  66.841  1.00 98.88           H  
ATOM   1875  N   ARG A 125     -11.478  -5.397  65.764  1.00 98.78           N  
ATOM   1876  CA  ARG A 125     -12.918  -5.686  65.819  1.00 98.78           C  
ATOM   1877  C   ARG A 125     -13.305  -7.020  65.151  1.00 98.78           C  
ATOM   1878  O   ARG A 125     -14.147  -7.729  65.703  1.00 98.78           O  
ATOM   1879  CB  ARG A 125     -13.725  -4.529  65.193  1.00 98.78           C  
ATOM   1880  CG  ARG A 125     -13.617  -3.174  65.915  1.00 98.78           C  
ATOM   1881  CD  ARG A 125     -14.275  -3.130  67.306  1.00 98.78           C  
ATOM   1882  NE  ARG A 125     -14.042  -1.833  67.960  1.00 98.78           N  
ATOM   1883  CZ  ARG A 125     -13.016  -1.487  68.759  1.00 98.78           C  
ATOM   1884  NH1 ARG A 125     -12.066  -2.351  69.140  1.00 98.78           N  
ATOM   1885  NH2 ARG A 125     -12.943  -0.224  69.189  1.00 98.78           N1+
ATOM   1886  H   ARG A 125     -11.200  -4.595  65.214  1.00 98.78           H  
ATOM   1887  HA  ARG A 125     -13.193  -5.777  66.871  1.00 98.78           H  
ATOM   1888  HB3 ARG A 125     -14.781  -4.803  65.158  1.00 98.78           H  
ATOM   1889  HB2 ARG A 125     -13.419  -4.399  64.153  1.00 98.78           H  
ATOM   1890  HG3 ARG A 125     -14.165  -2.479  65.278  1.00 98.78           H  
ATOM   1891  HG2 ARG A 125     -12.601  -2.788  65.951  1.00 98.78           H  
ATOM   1892  HD3 ARG A 125     -14.037  -3.986  67.936  1.00 98.78           H  
ATOM   1893  HD2 ARG A 125     -15.356  -3.158  67.165  1.00 98.78           H  
ATOM   1894  HE  ARG A 125     -14.707  -1.113  67.717  1.00 98.78           H  
ATOM   1895 HH12 ARG A 125     -11.329  -2.056  69.765  1.00 98.78           H  
ATOM   1896 HH11 ARG A 125     -12.130  -3.325  68.875  1.00 98.78           H  
ATOM   1897 HH22 ARG A 125     -12.197   0.054  69.815  1.00 98.78           H  
ATOM   1898 HH21 ARG A 125     -13.624   0.463  68.900  1.00 98.78           H  
ATOM   1899  N   LYS A 126     -12.671  -7.358  64.011  1.00 98.39           N  
ATOM   1900  CA  LYS A 126     -12.841  -8.644  63.321  1.00 98.39           C  
ATOM   1901  C   LYS A 126     -12.358  -9.850  64.147  1.00 98.39           C  
ATOM   1902  O   LYS A 126     -13.005 -10.897  64.111  1.00 98.39           O  
ATOM   1903  CB  LYS A 126     -12.131  -8.610  61.951  1.00 98.39           C  
ATOM   1904  CG  LYS A 126     -12.922  -7.866  60.864  1.00 98.39           C  
ATOM   1905  CD  LYS A 126     -12.184  -7.855  59.516  1.00 98.39           C  
ATOM   1906  CE  LYS A 126     -13.015  -7.216  58.393  1.00 98.39           C  
ATOM   1907  NZ  LYS A 126     -12.298  -7.230  57.105  1.00 98.39           N1+
ATOM   1908  H   LYS A 126     -12.002  -6.718  63.605  1.00 98.39           H  
ATOM   1909  HA  LYS A 126     -13.910  -8.781  63.151  1.00 98.39           H  
ATOM   1910  HB3 LYS A 126     -11.989  -9.632  61.595  1.00 98.39           H  
ATOM   1911  HB2 LYS A 126     -11.129  -8.191  62.055  1.00 98.39           H  
ATOM   1912  HG3 LYS A 126     -13.127  -6.844  61.181  1.00 98.39           H  
ATOM   1913  HG2 LYS A 126     -13.894  -8.345  60.739  1.00 98.39           H  
ATOM   1914  HD3 LYS A 126     -11.918  -8.878  59.245  1.00 98.39           H  
ATOM   1915  HD2 LYS A 126     -11.244  -7.314  59.635  1.00 98.39           H  
ATOM   1916  HE3 LYS A 126     -13.261  -6.184  58.646  1.00 98.39           H  
ATOM   1917  HE2 LYS A 126     -13.958  -7.750  58.270  1.00 98.39           H  
ATOM   1918  HZ1 LYS A 126     -12.087  -8.183  56.844  1.00 98.39           H  
ATOM   1919  HZ2 LYS A 126     -12.875  -6.806  56.392  1.00 98.39           H  
ATOM   1920  HZ3 LYS A 126     -11.438  -6.707  57.192  1.00 98.39           H  
ATOM   1921  N   ASN A 127     -11.257  -9.661  64.893  1.00 98.47           N  
ATOM   1922  CA  ASN A 127     -10.632 -10.664  65.762  1.00 98.47           C  
ATOM   1923  C   ASN A 127     -11.102 -10.546  67.229  1.00 98.47           C  
ATOM   1924  O   ASN A 127     -10.412 -11.032  68.125  1.00 98.47           O  
ATOM   1925  CB  ASN A 127      -9.100 -10.567  65.596  1.00 98.47           C  
ATOM   1926  CG  ASN A 127      -8.624 -11.093  64.235  1.00 98.47           C  
ATOM   1927  ND2 ASN A 127      -8.297 -10.198  63.303  1.00 98.47           N  
ATOM   1928  OD1 ASN A 127      -8.542 -12.301  64.028  1.00 98.47           O  
ATOM   1929  H   ASN A 127     -10.798  -8.761  64.865  1.00 98.47           H  
ATOM   1930  HA  ASN A 127     -10.944 -11.648  65.405  1.00 98.47           H  
ATOM   1931  HB3 ASN A 127      -8.613 -11.185  66.349  1.00 98.47           H  
ATOM   1932  HB2 ASN A 127      -8.747  -9.548  65.768  1.00 98.47           H  
ATOM   1933 HD22 ASN A 127      -7.964 -10.504  62.401  1.00 98.47           H  
ATOM   1934 HD21 ASN A 127      -8.388  -9.206  63.491  1.00 98.47           H  
ATOM   1935  N   LYS A 128     -12.302  -9.973  67.437  1.00 97.42           N  
ATOM   1936  CA  LYS A 128     -13.109 -10.014  68.664  1.00 97.42           C  
ATOM   1937  C   LYS A 128     -12.547  -9.228  69.867  1.00 97.42           C  
ATOM   1938  O   LYS A 128     -13.003  -9.453  70.989  1.00 97.42           O  
ATOM   1939  CB  LYS A 128     -13.487 -11.474  69.035  1.00 97.42           C  
ATOM   1940  CG  LYS A 128     -14.136 -12.295  67.902  1.00 97.42           C  
ATOM   1941  CD  LYS A 128     -15.397 -11.653  67.300  1.00 97.42           C  
ATOM   1942  CE  LYS A 128     -16.061 -12.551  66.247  1.00 97.42           C  
ATOM   1943  NZ  LYS A 128     -17.266 -11.919  65.679  1.00 97.42           N1+
ATOM   1944  H   LYS A 128     -12.775  -9.573  66.638  1.00 97.42           H  
ATOM   1945  HA  LYS A 128     -14.029  -9.484  68.418  1.00 97.42           H  
ATOM   1946  HB3 LYS A 128     -14.171 -11.469  69.884  1.00 97.42           H  
ATOM   1947  HB2 LYS A 128     -12.599 -12.008  69.378  1.00 97.42           H  
ATOM   1948  HG3 LYS A 128     -14.389 -13.281  68.293  1.00 97.42           H  
ATOM   1949  HG2 LYS A 128     -13.407 -12.474  67.110  1.00 97.42           H  
ATOM   1950  HD3 LYS A 128     -15.134 -10.702  66.836  1.00 97.42           H  
ATOM   1951  HD2 LYS A 128     -16.101 -11.424  68.102  1.00 97.42           H  
ATOM   1952  HE3 LYS A 128     -16.342 -13.508  66.687  1.00 97.42           H  
ATOM   1953  HE2 LYS A 128     -15.362 -12.760  65.436  1.00 97.42           H  
ATOM   1954  HZ1 LYS A 128     -17.012 -11.045  65.242  1.00 97.42           H  
ATOM   1955  HZ2 LYS A 128     -17.677 -12.533  64.991  1.00 97.42           H  
ATOM   1956  HZ3 LYS A 128     -17.933 -11.744  66.417  1.00 97.42           H  
ATOM   1957  N   TYR A 129     -11.626  -8.281  69.624  1.00 98.39           N  
ATOM   1958  CA  TYR A 129     -11.219  -7.278  70.607  1.00 98.39           C  
ATOM   1959  C   TYR A 129     -12.279  -6.169  70.628  1.00 98.39           C  
ATOM   1960  O   TYR A 129     -12.398  -5.417  69.660  1.00 98.39           O  
ATOM   1961  CB  TYR A 129      -9.824  -6.714  70.275  1.00 98.39           C  
ATOM   1962  CG  TYR A 129      -8.707  -7.739  70.305  1.00 98.39           C  
ATOM   1963  CD1 TYR A 129      -8.038  -8.022  71.513  1.00 98.39           C  
ATOM   1964  CD2 TYR A 129      -8.341  -8.425  69.128  1.00 98.39           C  
ATOM   1965  CE1 TYR A 129      -7.025  -8.999  71.546  1.00 98.39           C  
ATOM   1966  CE2 TYR A 129      -7.326  -9.396  69.160  1.00 98.39           C  
ATOM   1967  CZ  TYR A 129      -6.673  -9.692  70.371  1.00 98.39           C  
ATOM   1968  OH  TYR A 129      -5.709 -10.656  70.406  1.00 98.39           O  
ATOM   1969  H   TYR A 129     -11.298  -8.134  68.678  1.00 98.39           H  
ATOM   1970  HA  TYR A 129     -11.160  -7.741  71.595  1.00 98.39           H  
ATOM   1971  HB3 TYR A 129      -9.572  -5.921  70.981  1.00 98.39           H  
ATOM   1972  HB2 TYR A 129      -9.838  -6.240  69.298  1.00 98.39           H  
ATOM   1973  HD1 TYR A 129      -8.310  -7.503  72.421  1.00 98.39           H  
ATOM   1974  HD2 TYR A 129      -8.844  -8.224  68.196  1.00 98.39           H  
ATOM   1975  HE1 TYR A 129      -6.528  -9.222  72.476  1.00 98.39           H  
ATOM   1976  HE2 TYR A 129      -7.064  -9.915  68.251  1.00 98.39           H  
ATOM   1977  HH  TYR A 129      -5.530 -11.048  69.549  1.00 98.39           H  
ATOM   1978  N   GLU A 130     -13.043  -6.128  71.729  1.00 97.62           N  
ATOM   1979  CA  GLU A 130     -14.132  -5.187  71.983  1.00 97.62           C  
ATOM   1980  C   GLU A 130     -13.649  -3.744  72.208  1.00 97.62           C  
ATOM   1981  O   GLU A 130     -12.457  -3.512  72.423  1.00 97.62           O  
ATOM   1982  CB  GLU A 130     -14.929  -5.694  73.210  1.00 97.62           C  
ATOM   1983  CG  GLU A 130     -15.679  -7.028  72.974  1.00 97.62           C  
ATOM   1984  CD  GLU A 130     -16.863  -6.958  71.991  1.00 97.62           C  
ATOM   1985  OE1 GLU A 130     -17.194  -8.030  71.438  1.00 97.62           O  
ATOM   1986  OE2 GLU A 130     -17.430  -5.857  71.806  1.00 97.62           O1-
ATOM   1987  H   GLU A 130     -12.882  -6.808  72.458  1.00 97.62           H  
ATOM   1988  HA  GLU A 130     -14.779  -5.174  71.104  1.00 97.62           H  
ATOM   1989  HB3 GLU A 130     -15.629  -4.935  73.564  1.00 97.62           H  
ATOM   1990  HB2 GLU A 130     -14.238  -5.839  74.041  1.00 97.62           H  
ATOM   1991  HG3 GLU A 130     -16.073  -7.380  73.928  1.00 97.62           H  
ATOM   1992  HG2 GLU A 130     -14.977  -7.794  72.643  1.00 97.62           H  
ATOM   1993  N   TYR A 131     -14.611  -2.805  72.186  1.00 98.23           N  
ATOM   1994  CA  TYR A 131     -14.407  -1.410  72.578  1.00 98.23           C  
ATOM   1995  C   TYR A 131     -13.986  -1.306  74.056  1.00 98.23           C  
ATOM   1996  O   TYR A 131     -14.622  -1.917  74.917  1.00 98.23           O  
ATOM   1997  CB  TYR A 131     -15.687  -0.591  72.289  1.00 98.23           C  
ATOM   1998  CG  TYR A 131     -15.601   0.885  72.659  1.00 98.23           C  
ATOM   1999  CD1 TYR A 131     -15.890   1.309  73.975  1.00 98.23           C  
ATOM   2000  CD2 TYR A 131     -15.197   1.835  71.699  1.00 98.23           C  
ATOM   2001  CE1 TYR A 131     -15.717   2.657  74.343  1.00 98.23           C  
ATOM   2002  CE2 TYR A 131     -15.048   3.188  72.062  1.00 98.23           C  
ATOM   2003  CZ  TYR A 131     -15.283   3.596  73.388  1.00 98.23           C  
ATOM   2004  OH  TYR A 131     -15.086   4.897  73.750  1.00 98.23           O  
ATOM   2005  H   TYR A 131     -15.566  -3.081  72.007  1.00 98.23           H  
ATOM   2006  HA  TYR A 131     -13.605  -1.012  71.956  1.00 98.23           H  
ATOM   2007  HB3 TYR A 131     -16.533  -1.028  72.822  1.00 98.23           H  
ATOM   2008  HB2 TYR A 131     -15.933  -0.667  71.229  1.00 98.23           H  
ATOM   2009  HD1 TYR A 131     -16.208   0.593  74.719  1.00 98.23           H  
ATOM   2010  HD2 TYR A 131     -14.983   1.530  70.686  1.00 98.23           H  
ATOM   2011  HE1 TYR A 131     -15.908   2.967  75.361  1.00 98.23           H  
ATOM   2012  HE2 TYR A 131     -14.736   3.908  71.322  1.00 98.23           H  
ATOM   2013  HH  TYR A 131     -14.735   5.434  73.035  1.00 98.23           H  
ATOM   2014  N   PHE A 132     -12.949  -0.498  74.309  1.00 98.45           N  
ATOM   2015  CA  PHE A 132     -12.441  -0.200  75.641  1.00 98.45           C  
ATOM   2016  C   PHE A 132     -11.762   1.167  75.585  1.00 98.45           C  
ATOM   2017  O   PHE A 132     -10.749   1.288  74.903  1.00 98.45           O  
ATOM   2018  CB  PHE A 132     -11.477  -1.320  76.094  1.00 98.45           C  
ATOM   2019  CG  PHE A 132     -10.795  -1.102  77.436  1.00 98.45           C  
ATOM   2020  CD1 PHE A 132      -9.611  -0.338  77.528  1.00 98.45           C  
ATOM   2021  CD2 PHE A 132     -11.415  -1.546  78.622  1.00 98.45           C  
ATOM   2022  CE1 PHE A 132      -9.031  -0.099  78.764  1.00 98.45           C  
ATOM   2023  CE2 PHE A 132     -10.818  -1.297  79.851  1.00 98.45           C  
ATOM   2024  CZ  PHE A 132      -9.628  -0.583  79.921  1.00 98.45           C  
ATOM   2025  H   PHE A 132     -12.472  -0.043  73.544  1.00 98.45           H  
ATOM   2026  HA  PHE A 132     -13.273  -0.144  76.345  1.00 98.45           H  
ATOM   2027  HB3 PHE A 132     -10.700  -1.459  75.340  1.00 98.45           H  
ATOM   2028  HB2 PHE A 132     -12.013  -2.269  76.138  1.00 98.45           H  
ATOM   2029  HD1 PHE A 132      -9.140   0.049  76.637  1.00 98.45           H  
ATOM   2030  HD2 PHE A 132     -12.343  -2.096  78.579  1.00 98.45           H  
ATOM   2031  HE1 PHE A 132      -8.111   0.463  78.824  1.00 98.45           H  
ATOM   2032  HE2 PHE A 132     -11.281  -1.659  80.757  1.00 98.45           H  
ATOM   2033  HZ  PHE A 132      -9.170  -0.399  80.881  1.00 98.45           H  
ATOM   2034  N   ASN A 133     -12.301   2.155  76.314  1.00 97.95           N  
ATOM   2035  CA  ASN A 133     -11.717   3.493  76.423  1.00 97.95           C  
ATOM   2036  C   ASN A 133     -10.475   3.445  77.352  1.00 97.95           C  
ATOM   2037  O   ASN A 133     -10.646   3.155  78.537  1.00 97.95           O  
ATOM   2038  CB  ASN A 133     -12.813   4.443  76.968  1.00 97.95           C  
ATOM   2039  CG  ASN A 133     -12.433   5.931  76.964  1.00 97.95           C  
ATOM   2040  ND2 ASN A 133     -13.294   6.769  77.543  1.00 97.95           N  
ATOM   2041  OD1 ASN A 133     -11.390   6.330  76.448  1.00 97.95           O  
ATOM   2042  H   ASN A 133     -13.129   1.981  76.865  1.00 97.95           H  
ATOM   2043  HA  ASN A 133     -11.470   3.822  75.414  1.00 97.95           H  
ATOM   2044  HB3 ASN A 133     -13.118   4.147  77.973  1.00 97.95           H  
ATOM   2045  HB2 ASN A 133     -13.700   4.352  76.339  1.00 97.95           H  
ATOM   2046 HD22 ASN A 133     -13.097   7.758  77.567  1.00 97.95           H  
ATOM   2047 HD21 ASN A 133     -14.146   6.422  77.960  1.00 97.95           H  
ATOM   2048  N   PRO A 134      -9.256   3.715  76.821  1.00 97.56           N  
ATOM   2049  CA  PRO A 134      -8.023   3.699  77.633  1.00 97.56           C  
ATOM   2050  C   PRO A 134      -7.850   4.904  78.585  1.00 97.56           C  
ATOM   2051  O   PRO A 134      -6.960   4.862  79.433  1.00 97.56           O  
ATOM   2052  CB  PRO A 134      -6.910   3.660  76.576  1.00 97.56           C  
ATOM   2053  CG  PRO A 134      -7.486   4.433  75.406  1.00 97.56           C  
ATOM   2054  CD  PRO A 134      -8.956   4.045  75.423  1.00 97.56           C  
ATOM   2055  HA  PRO A 134      -7.977   2.791  78.235  1.00 97.56           H  
ATOM   2056  HB3 PRO A 134      -6.716   2.627  76.282  1.00 97.56           H  
ATOM   2057  HB2 PRO A 134      -5.966   4.089  76.913  1.00 97.56           H  
ATOM   2058  HG3 PRO A 134      -6.991   4.228  74.456  1.00 97.56           H  
ATOM   2059  HG2 PRO A 134      -7.401   5.500  75.610  1.00 97.56           H  
ATOM   2060  HD2 PRO A 134      -9.568   4.857  75.027  1.00 97.56           H  
ATOM   2061  HD3 PRO A 134      -9.103   3.164  74.801  1.00 97.56           H  
ATOM   2062  N   ILE A 135      -8.677   5.952  78.426  1.00 96.94           N  
ATOM   2063  CA  ILE A 135      -8.636   7.172  79.229  1.00 96.94           C  
ATOM   2064  C   ILE A 135      -9.186   6.917  80.645  1.00 96.94           C  
ATOM   2065  O   ILE A 135     -10.352   6.548  80.790  1.00 96.94           O  
ATOM   2066  CB  ILE A 135      -9.451   8.322  78.558  1.00 96.94           C  
ATOM   2067  CG1 ILE A 135      -8.816   8.722  77.207  1.00 96.94           C  
ATOM   2068  CG2 ILE A 135      -9.626   9.581  79.438  1.00 96.94           C  
ATOM   2069  CD1 ILE A 135      -9.696   9.622  76.326  1.00 96.94           C  
ATOM   2070  H   ILE A 135      -9.391   5.920  77.711  1.00 96.94           H  
ATOM   2071  HA  ILE A 135      -7.595   7.494  79.304  1.00 96.94           H  
ATOM   2072  HB  ILE A 135     -10.450   7.940  78.350  1.00 96.94           H  
ATOM   2073 HG13 ILE A 135      -8.568   7.834  76.625  1.00 96.94           H  
ATOM   2074 HG12 ILE A 135      -7.872   9.230  77.404  1.00 96.94           H  
ATOM   2075 HG21 ILE A 135     -10.171  10.360  78.908  1.00 96.94           H  
ATOM   2076 HG22 ILE A 135     -10.198   9.383  80.344  1.00 96.94           H  
ATOM   2077 HG23 ILE A 135      -8.661   9.994  79.733  1.00 96.94           H  
ATOM   2078 HD11 ILE A 135      -9.427   9.516  75.275  1.00 96.94           H  
ATOM   2079 HD12 ILE A 135     -10.752   9.371  76.424  1.00 96.94           H  
ATOM   2080 HD13 ILE A 135      -9.572  10.674  76.589  1.00 96.94           H  
ATOM   2081  N   THR A 136      -8.337   7.170  81.652  1.00 95.35           N  
ATOM   2082  CA  THR A 136      -8.727   7.265  83.058  1.00 95.35           C  
ATOM   2083  C   THR A 136      -9.062   8.732  83.398  1.00 95.35           C  
ATOM   2084  O   THR A 136      -8.616   9.647  82.702  1.00 95.35           O  
ATOM   2085  CB  THR A 136      -7.574   6.798  83.994  1.00 95.35           C  
ATOM   2086  CG2 THR A 136      -7.099   5.364  83.723  1.00 95.35           C  
ATOM   2087  OG1 THR A 136      -6.459   7.672  83.998  1.00 95.35           O  
ATOM   2088  H   THR A 136      -7.393   7.463  81.445  1.00 95.35           H  
ATOM   2089  HA  THR A 136      -9.606   6.647  83.248  1.00 95.35           H  
ATOM   2090  HB  THR A 136      -7.953   6.809  85.017  1.00 95.35           H  
ATOM   2091 HG21 THR A 136      -6.282   5.086  84.389  1.00 95.35           H  
ATOM   2092 HG22 THR A 136      -7.908   4.651  83.881  1.00 95.35           H  
ATOM   2093 HG23 THR A 136      -6.748   5.242  82.699  1.00 95.35           H  
ATOM   2094  HG1 THR A 136      -5.748   7.252  84.488  1.00 95.35           H  
ATOM   2095  N   ALA A 137      -9.822   8.925  84.490  1.00 95.16           N  
ATOM   2096  CA  ALA A 137     -10.191  10.239  85.027  1.00 95.16           C  
ATOM   2097  C   ALA A 137      -8.990  11.109  85.448  1.00 95.16           C  
ATOM   2098  O   ALA A 137      -9.089  12.333  85.365  1.00 95.16           O  
ATOM   2099  CB  ALA A 137     -11.158  10.044  86.204  1.00 95.16           C  
ATOM   2100  H   ALA A 137     -10.161   8.127  85.008  1.00 95.16           H  
ATOM   2101  HA  ALA A 137     -10.722  10.776  84.239  1.00 95.16           H  
ATOM   2102  HB1 ALA A 137     -11.479  11.002  86.616  1.00 95.16           H  
ATOM   2103  HB2 ALA A 137     -12.055   9.509  85.890  1.00 95.16           H  
ATOM   2104  HB3 ALA A 137     -10.696   9.474  87.012  1.00 95.16           H  
ATOM   2105  N   GLN A 138      -7.875  10.466  85.847  1.00 90.82           N  
ATOM   2106  CA  GLN A 138      -6.601  11.114  86.151  1.00 90.82           C  
ATOM   2107  C   GLN A 138      -5.950  11.745  84.910  1.00 90.82           C  
ATOM   2108  O   GLN A 138      -5.682  12.943  84.933  1.00 90.82           O  
ATOM   2109  CB  GLN A 138      -5.665  10.127  86.883  1.00 90.82           C  
ATOM   2110  CG  GLN A 138      -4.251  10.688  87.156  1.00 90.82           C  
ATOM   2111  CD  GLN A 138      -3.354   9.767  87.984  1.00 90.82           C  
ATOM   2112  NE2 GLN A 138      -2.095  10.175  88.154  1.00 90.82           N  
ATOM   2113  OE1 GLN A 138      -3.774   8.714  88.461  1.00 90.82           O  
ATOM   2114  H   GLN A 138      -7.876   9.457  85.877  1.00 90.82           H  
ATOM   2115  HA  GLN A 138      -6.814  11.928  86.849  1.00 90.82           H  
ATOM   2116  HB3 GLN A 138      -5.580   9.203  86.308  1.00 90.82           H  
ATOM   2117  HB2 GLN A 138      -6.131   9.852  87.831  1.00 90.82           H  
ATOM   2118  HG3 GLN A 138      -4.328  11.644  87.675  1.00 90.82           H  
ATOM   2119  HG2 GLN A 138      -3.733  10.879  86.216  1.00 90.82           H  
ATOM   2120 HE22 GLN A 138      -1.448   9.622  88.695  1.00 90.82           H  
ATOM   2121 HE21 GLN A 138      -1.786  11.048  87.740  1.00 90.82           H  
ATOM   2122  N   ARG A 139      -5.759  10.953  83.843  1.00 91.28           N  
ATOM   2123  CA  ARG A 139      -5.133  11.388  82.593  1.00 91.28           C  
ATOM   2124  C   ARG A 139      -5.967  12.451  81.879  1.00 91.28           C  
ATOM   2125  O   ARG A 139      -5.414  13.378  81.287  1.00 91.28           O  
ATOM   2126  CB  ARG A 139      -4.953  10.184  81.646  1.00 91.28           C  
ATOM   2127  CG  ARG A 139      -3.893   9.177  82.111  1.00 91.28           C  
ATOM   2128  CD  ARG A 139      -2.455   9.707  81.995  1.00 91.28           C  
ATOM   2129  NE  ARG A 139      -1.498   8.683  82.425  1.00 91.28           N  
ATOM   2130  CZ  ARG A 139      -0.661   8.716  83.473  1.00 91.28           C  
ATOM   2131  NH1 ARG A 139      -0.581   9.766  84.304  1.00 91.28           N  
ATOM   2132  NH2 ARG A 139       0.112   7.646  83.685  1.00 91.28           N1+
ATOM   2133  H   ARG A 139      -6.102  10.000  83.889  1.00 91.28           H  
ATOM   2134  HA  ARG A 139      -4.169  11.843  82.825  1.00 91.28           H  
ATOM   2135  HB3 ARG A 139      -4.684  10.527  80.644  1.00 91.28           H  
ATOM   2136  HB2 ARG A 139      -5.908   9.669  81.528  1.00 91.28           H  
ATOM   2137  HG3 ARG A 139      -3.984   8.280  81.498  1.00 91.28           H  
ATOM   2138  HG2 ARG A 139      -4.092   8.862  83.136  1.00 91.28           H  
ATOM   2139  HD3 ARG A 139      -2.316  10.616  82.576  1.00 91.28           H  
ATOM   2140  HD2 ARG A 139      -2.234   9.962  80.958  1.00 91.28           H  
ATOM   2141  HE  ARG A 139      -1.498   7.839  81.857  1.00 91.28           H  
ATOM   2142 HH12 ARG A 139       0.038   9.739  85.100  1.00 91.28           H  
ATOM   2143 HH11 ARG A 139      -1.102  10.626  84.157  1.00 91.28           H  
ATOM   2144 HH22 ARG A 139       0.764   7.608  84.454  1.00 91.28           H  
ATOM   2145 HH21 ARG A 139       0.018   6.826  83.096  1.00 91.28           H  
ATOM   2146  N   GLN A 140      -7.295  12.346  81.986  1.00 94.98           N  
ATOM   2147  CA  GLN A 140      -8.235  13.330  81.451  1.00 94.98           C  
ATOM   2148  C   GLN A 140      -8.104  14.693  82.155  1.00 94.98           C  
ATOM   2149  O   GLN A 140      -8.059  15.712  81.470  1.00 94.98           O  
ATOM   2150  CB  GLN A 140      -9.674  12.771  81.540  1.00 94.98           C  
ATOM   2151  CG  GLN A 140     -10.769  13.634  80.872  1.00 94.98           C  
ATOM   2152  CD  GLN A 140     -10.531  13.886  79.378  1.00 94.98           C  
ATOM   2153  NE2 GLN A 140     -10.856  15.089  78.903  1.00 94.98           N  
ATOM   2154  OE1 GLN A 140     -10.079  13.003  78.653  1.00 94.98           O  
ATOM   2155  H   GLN A 140      -7.693  11.608  82.550  1.00 94.98           H  
ATOM   2156  HA  GLN A 140      -7.980  13.475  80.401  1.00 94.98           H  
ATOM   2157  HB3 GLN A 140      -9.939  12.613  82.586  1.00 94.98           H  
ATOM   2158  HB2 GLN A 140      -9.695  11.780  81.090  1.00 94.98           H  
ATOM   2159  HG3 GLN A 140     -10.861  14.586  81.395  1.00 94.98           H  
ATOM   2160  HG2 GLN A 140     -11.734  13.138  80.978  1.00 94.98           H  
ATOM   2161 HE22 GLN A 140     -10.727  15.300  77.925  1.00 94.98           H  
ATOM   2162 HE21 GLN A 140     -11.236  15.800  79.520  1.00 94.98           H  
ATOM   2163  N   SER A 141      -8.002  14.680  83.497  1.00 93.13           N  
ATOM   2164  CA  SER A 141      -7.801  15.869  84.328  1.00 93.13           C  
ATOM   2165  C   SER A 141      -6.427  16.533  84.099  1.00 93.13           C  
ATOM   2166  O   SER A 141      -6.368  17.759  84.028  1.00 93.13           O  
ATOM   2167  CB  SER A 141      -8.036  15.496  85.807  1.00 93.13           C  
ATOM   2168  OG  SER A 141      -7.925  16.613  86.666  1.00 93.13           O  
ATOM   2169  H   SER A 141      -8.052  13.799  83.990  1.00 93.13           H  
ATOM   2170  HA  SER A 141      -8.566  16.595  84.044  1.00 93.13           H  
ATOM   2171  HB3 SER A 141      -7.329  14.733  86.134  1.00 93.13           H  
ATOM   2172  HB2 SER A 141      -9.034  15.074  85.932  1.00 93.13           H  
ATOM   2173  HG  SER A 141      -7.011  16.908  86.671  1.00 93.13           H  
ATOM   2174  N   GLU A 142      -5.365  15.722  83.941  1.00 89.05           N  
ATOM   2175  CA  GLU A 142      -4.014  16.171  83.586  1.00 89.05           C  
ATOM   2176  C   GLU A 142      -3.933  16.806  82.186  1.00 89.05           C  
ATOM   2177  O   GLU A 142      -3.176  17.762  82.014  1.00 89.05           O  
ATOM   2178  CB  GLU A 142      -3.016  15.001  83.703  1.00 89.05           C  
ATOM   2179  CG  GLU A 142      -2.758  14.539  85.157  1.00 89.05           C  
ATOM   2180  CD  GLU A 142      -1.853  13.302  85.307  1.00 89.05           C  
ATOM   2181  OE1 GLU A 142      -1.666  12.890  86.474  1.00 89.05           O  
ATOM   2182  OE2 GLU A 142      -1.357  12.777  84.285  1.00 89.05           O1-
ATOM   2183  H   GLU A 142      -5.488  14.722  84.038  1.00 89.05           H  
ATOM   2184  HA  GLU A 142      -3.723  16.942  84.300  1.00 89.05           H  
ATOM   2185  HB3 GLU A 142      -2.066  15.280  83.245  1.00 89.05           H  
ATOM   2186  HB2 GLU A 142      -3.395  14.162  83.118  1.00 89.05           H  
ATOM   2187  HG3 GLU A 142      -3.701  14.335  85.662  1.00 89.05           H  
ATOM   2188  HG2 GLU A 142      -2.300  15.357  85.710  1.00 89.05           H  
ATOM   2189  N   TYR A 143      -4.730  16.288  81.233  1.00 91.82           N  
ATOM   2190  CA  TYR A 143      -4.869  16.841  79.886  1.00 91.82           C  
ATOM   2191  C   TYR A 143      -5.568  18.216  79.879  1.00 91.82           C  
ATOM   2192  O   TYR A 143      -5.076  19.137  79.227  1.00 91.82           O  
ATOM   2193  CB  TYR A 143      -5.536  15.812  78.945  1.00 91.82           C  
ATOM   2194  CG  TYR A 143      -5.883  16.356  77.568  1.00 91.82           C  
ATOM   2195  CD1 TYR A 143      -7.197  16.791  77.296  1.00 91.82           C  
ATOM   2196  CD2 TYR A 143      -4.878  16.506  76.589  1.00 91.82           C  
ATOM   2197  CE1 TYR A 143      -7.491  17.423  76.074  1.00 91.82           C  
ATOM   2198  CE2 TYR A 143      -5.175  17.135  75.364  1.00 91.82           C  
ATOM   2199  CZ  TYR A 143      -6.478  17.612  75.115  1.00 91.82           C  
ATOM   2200  OH  TYR A 143      -6.771  18.256  73.949  1.00 91.82           O  
ATOM   2201  H   TYR A 143      -5.310  15.488  81.448  1.00 91.82           H  
ATOM   2202  HA  TYR A 143      -3.857  16.975  79.514  1.00 91.82           H  
ATOM   2203  HB3 TYR A 143      -6.452  15.435  79.399  1.00 91.82           H  
ATOM   2204  HB2 TYR A 143      -4.883  14.947  78.828  1.00 91.82           H  
ATOM   2205  HD1 TYR A 143      -7.972  16.682  78.041  1.00 91.82           H  
ATOM   2206  HD2 TYR A 143      -3.870  16.173  76.788  1.00 91.82           H  
ATOM   2207  HE1 TYR A 143      -8.492  17.779  75.881  1.00 91.82           H  
ATOM   2208  HE2 TYR A 143      -4.396  17.266  74.628  1.00 91.82           H  
ATOM   2209  HH  TYR A 143      -6.031  18.328  73.339  1.00 91.82           H  
ATOM   2210  N   GLU A 144      -6.689  18.327  80.614  1.00 91.58           N  
ATOM   2211  CA  GLU A 144      -7.486  19.550  80.766  1.00 91.58           C  
ATOM   2212  C   GLU A 144      -6.727  20.699  81.454  1.00 91.58           C  
ATOM   2213  O   GLU A 144      -6.845  21.843  81.016  1.00 91.58           O  
ATOM   2214  CB  GLU A 144      -8.782  19.218  81.530  1.00 91.58           C  
ATOM   2215  CG  GLU A 144      -9.796  18.401  80.696  1.00 91.58           C  
ATOM   2216  CD  GLU A 144     -11.004  17.848  81.474  1.00 91.58           C  
ATOM   2217  OE1 GLU A 144     -11.881  17.272  80.793  1.00 91.58           O  
ATOM   2218  OE2 GLU A 144     -11.052  17.988  82.717  1.00 91.58           O1-
ATOM   2219  H   GLU A 144      -7.036  17.515  81.107  1.00 91.58           H  
ATOM   2220  HA  GLU A 144      -7.755  19.897  79.766  1.00 91.58           H  
ATOM   2221  HB3 GLU A 144      -9.262  20.135  81.877  1.00 91.58           H  
ATOM   2222  HB2 GLU A 144      -8.514  18.663  82.430  1.00 91.58           H  
ATOM   2223  HG3 GLU A 144      -9.297  17.563  80.210  1.00 91.58           H  
ATOM   2224  HG2 GLU A 144     -10.170  19.030  79.886  1.00 91.58           H  
ATOM   2225  N   LEU A 145      -5.945  20.364  82.494  1.00 89.05           N  
ATOM   2226  CA  LEU A 145      -5.097  21.294  83.245  1.00 89.05           C  
ATOM   2227  C   LEU A 145      -3.783  21.653  82.521  1.00 89.05           C  
ATOM   2228  O   LEU A 145      -3.121  22.598  82.949  1.00 89.05           O  
ATOM   2229  CB  LEU A 145      -4.808  20.685  84.636  1.00 89.05           C  
ATOM   2230  CG  LEU A 145      -6.027  20.661  85.586  1.00 89.05           C  
ATOM   2231  CD1 LEU A 145      -5.749  19.782  86.823  1.00 89.05           C  
ATOM   2232  CD2 LEU A 145      -6.500  22.080  85.967  1.00 89.05           C  
ATOM   2233  H   LEU A 145      -5.926  19.401  82.804  1.00 89.05           H  
ATOM   2234  HA  LEU A 145      -5.641  22.231  83.373  1.00 89.05           H  
ATOM   2235  HB3 LEU A 145      -4.002  21.229  85.131  1.00 89.05           H  
ATOM   2236  HB2 LEU A 145      -4.437  19.670  84.494  1.00 89.05           H  
ATOM   2237  HG  LEU A 145      -6.850  20.184  85.053  1.00 89.05           H  
ATOM   2238 HD11 LEU A 145      -6.549  19.055  86.964  1.00 89.05           H  
ATOM   2239 HD12 LEU A 145      -4.821  19.220  86.728  1.00 89.05           H  
ATOM   2240 HD13 LEU A 145      -5.672  20.361  87.743  1.00 89.05           H  
ATOM   2241 HD21 LEU A 145      -6.681  22.193  87.036  1.00 89.05           H  
ATOM   2242 HD22 LEU A 145      -5.775  22.843  85.685  1.00 89.05           H  
ATOM   2243 HD23 LEU A 145      -7.437  22.320  85.462  1.00 89.05           H  
ATOM   2244  N   LYS A 146      -3.440  20.918  81.447  1.00 81.06           N  
ATOM   2245  CA  LYS A 146      -2.258  21.100  80.596  1.00 81.06           C  
ATOM   2246  C   LYS A 146      -0.931  20.892  81.351  1.00 81.06           C  
ATOM   2247  O   LYS A 146      -0.015  21.706  81.232  1.00 81.06           O  
ATOM   2248  CB  LYS A 146      -2.330  22.428  79.804  1.00 81.06           C  
ATOM   2249  CG  LYS A 146      -3.533  22.497  78.847  1.00 81.06           C  
ATOM   2250  CD  LYS A 146      -3.545  23.785  78.012  1.00 81.06           C  
ATOM   2251  CE  LYS A 146      -4.747  23.852  77.057  1.00 81.06           C  
ATOM   2252  NZ  LYS A 146      -4.743  25.091  76.259  1.00 81.06           N1+
ATOM   2253  H   LYS A 146      -4.054  20.166  81.168  1.00 81.06           H  
ATOM   2254  HA  LYS A 146      -2.299  20.295  79.869  1.00 81.06           H  
ATOM   2255  HB3 LYS A 146      -1.422  22.541  79.210  1.00 81.06           H  
ATOM   2256  HB2 LYS A 146      -2.351  23.280  80.485  1.00 81.06           H  
ATOM   2257  HG3 LYS A 146      -4.461  22.429  79.416  1.00 81.06           H  
ATOM   2258  HG2 LYS A 146      -3.519  21.632  78.183  1.00 81.06           H  
ATOM   2259  HD3 LYS A 146      -2.615  23.852  77.445  1.00 81.06           H  
ATOM   2260  HD2 LYS A 146      -3.556  24.645  78.685  1.00 81.06           H  
ATOM   2261  HE3 LYS A 146      -5.679  23.802  77.621  1.00 81.06           H  
ATOM   2262  HE2 LYS A 146      -4.736  22.999  76.378  1.00 81.06           H  
ATOM   2263  HZ1 LYS A 146      -3.897  25.135  75.709  1.00 81.06           H  
ATOM   2264  HZ2 LYS A 146      -5.545  25.099  75.645  1.00 81.06           H  
ATOM   2265  HZ3 LYS A 146      -4.784  25.889  76.877  1.00 81.06           H  
ATOM   2266  N   LEU A 147      -0.862  19.791  82.121  1.00 71.45           N  
ATOM   2267  CA  LEU A 147       0.288  19.397  82.951  1.00 71.45           C  
ATOM   2268  C   LEU A 147       1.256  18.568  82.114  1.00 71.45           C  
ATOM   2269  O   LEU A 147       1.150  18.357  80.905  1.00 71.45           O  
ATOM   2270  CB  LEU A 147      -0.174  18.581  84.189  1.00 71.45           C  
ATOM   2271  CG  LEU A 147      -1.320  19.207  85.020  1.00 71.45           C  
ATOM   2272  CD1 LEU A 147      -1.705  18.297  86.205  1.00 71.45           C  
ATOM   2273  CD2 LEU A 147      -1.001  20.646  85.478  1.00 71.45           C  
ATOM   2274  H   LEU A 147      -1.669  19.183  82.173  1.00 71.45           H  
ATOM   2275  HA  LEU A 147       0.828  20.278  83.303  1.00 71.45           H  
ATOM   2276  HXT LEU A 147       2.095  18.162  82.680  1.00 71.45           H  
ATOM   2277  HB3 LEU A 147       0.679  18.450  84.857  1.00 71.45           H  
ATOM   2278  HB2 LEU A 147      -0.478  17.576  83.886  1.00 71.45           H  
ATOM   2279  HG  LEU A 147      -2.196  19.259  84.374  1.00 71.45           H  
ATOM   2280 HD11 LEU A 147      -2.762  18.033  86.166  1.00 71.45           H  
ATOM   2281 HD12 LEU A 147      -1.140  17.365  86.203  1.00 71.45           H  
ATOM   2282 HD13 LEU A 147      -1.526  18.766  87.172  1.00 71.45           H  
ATOM   2283 HD21 LEU A 147      -1.384  20.863  86.475  1.00 71.45           H  
ATOM   2284 HD22 LEU A 147       0.072  20.840  85.496  1.00 71.45           H  
ATOM   2285 HD23 LEU A 147      -1.452  21.373  84.802  1.00 71.45           H  
ATOM   2286  N   THR A 155       5.621   4.295  78.165  1.00 93.46           N  
ATOM   2287  CA  THR A 155       5.959   3.040  77.462  1.00 93.46           C  
ATOM   2288  C   THR A 155       6.066   1.960  78.542  1.00 93.46           C  
ATOM   2289  O   THR A 155       6.322   2.307  79.695  1.00 93.46           O  
ATOM   2290  CB  THR A 155       7.256   3.163  76.624  1.00 93.46           C  
ATOM   2291  CG2 THR A 155       7.596   1.980  75.710  1.00 93.46           C  
ATOM   2292  OG1 THR A 155       7.107   4.266  75.763  1.00 93.46           O  
ATOM   2293  H2  THR A 155       4.632   4.102  78.344  1.00 93.46           H  
ATOM   2294  HA  THR A 155       5.122   2.814  76.812  1.00 93.46           H  
ATOM   2295  HB  THR A 155       8.096   3.346  77.292  1.00 93.46           H  
ATOM   2296 HG21 THR A 155       8.548   2.143  75.203  1.00 93.46           H  
ATOM   2297 HG22 THR A 155       7.683   1.048  76.259  1.00 93.46           H  
ATOM   2298 HG23 THR A 155       6.842   1.832  74.941  1.00 93.46           H  
ATOM   2299  HG1 THR A 155       7.098   5.025  76.341  1.00 93.46           H  
ATOM   2300  H   THR A 155       6.071   4.071  79.055  1.00  0.00           H  
ATOM   2301  N   VAL A 156       5.848   0.704  78.175  1.00 98.58           N  
ATOM   2302  CA  VAL A 156       6.081  -0.507  78.949  1.00 98.58           C  
ATOM   2303  C   VAL A 156       6.738  -1.519  78.002  1.00 98.58           C  
ATOM   2304  O   VAL A 156       6.573  -1.408  76.780  1.00 98.58           O  
ATOM   2305  CB  VAL A 156       4.766  -1.011  79.597  1.00 98.58           C  
ATOM   2306  CG1 VAL A 156       4.076   0.081  80.422  1.00 98.58           C  
ATOM   2307  CG2 VAL A 156       3.781  -1.644  78.597  1.00 98.58           C  
ATOM   2308  H   VAL A 156       5.573   0.541  77.206  1.00 98.58           H  
ATOM   2309  HA  VAL A 156       6.804  -0.281  79.736  1.00 98.58           H  
ATOM   2310  HB  VAL A 156       5.063  -1.790  80.299  1.00 98.58           H  
ATOM   2311 HG11 VAL A 156       3.223  -0.297  80.984  1.00 98.58           H  
ATOM   2312 HG12 VAL A 156       4.792   0.498  81.127  1.00 98.58           H  
ATOM   2313 HG13 VAL A 156       3.706   0.896  79.800  1.00 98.58           H  
ATOM   2314 HG21 VAL A 156       2.822  -1.877  79.058  1.00 98.58           H  
ATOM   2315 HG22 VAL A 156       3.594  -0.980  77.754  1.00 98.58           H  
ATOM   2316 HG23 VAL A 156       4.183  -2.574  78.200  1.00 98.58           H  
ATOM   2317  N   GLY A 157       7.463  -2.509  78.527  1.00 98.91           N  
ATOM   2318  CA  GLY A 157       8.103  -3.486  77.658  1.00 98.91           C  
ATOM   2319  C   GLY A 157       8.396  -4.775  78.414  1.00 98.91           C  
ATOM   2320  O   GLY A 157       8.266  -4.849  79.636  1.00 98.91           O  
ATOM   2321  H   GLY A 157       7.604  -2.594  79.525  1.00 98.91           H  
ATOM   2322  HA3 GLY A 157       9.036  -3.066  77.286  1.00 98.91           H  
ATOM   2323  HA2 GLY A 157       7.472  -3.727  76.800  1.00 98.91           H  
ATOM   2324  N   CYS A 158       8.812  -5.788  77.643  1.00 98.97           N  
ATOM   2325  CA  CYS A 158       9.214  -7.102  78.124  1.00 98.97           C  
ATOM   2326  C   CYS A 158      10.182  -7.719  77.111  1.00 98.97           C  
ATOM   2327  O   CYS A 158       9.916  -7.665  75.913  1.00 98.97           O  
ATOM   2328  CB  CYS A 158       8.008  -8.035  78.390  1.00 98.97           C  
ATOM   2329  SG  CYS A 158       8.526  -9.605  79.155  1.00 98.97           S  
ATOM   2330  H   CYS A 158       8.897  -5.648  76.644  1.00 98.97           H  
ATOM   2331  HA  CYS A 158       9.752  -6.958  79.059  1.00 98.97           H  
ATOM   2332  HB3 CYS A 158       7.480  -8.257  77.463  1.00 98.97           H  
ATOM   2333  HB2 CYS A 158       7.283  -7.554  79.047  1.00 98.97           H  
ATOM   2334  HG  CYS A 158       8.937  -9.073  80.310  1.00 98.97           H  
ATOM   2335  N   VAL A 159      11.250  -8.343  77.621  1.00 98.98           N  
ATOM   2336  CA  VAL A 159      12.089  -9.279  76.883  1.00 98.98           C  
ATOM   2337  C   VAL A 159      12.145 -10.569  77.717  1.00 98.98           C  
ATOM   2338  O   VAL A 159      12.305 -10.494  78.937  1.00 98.98           O  
ATOM   2339  CB  VAL A 159      13.530  -8.737  76.660  1.00 98.98           C  
ATOM   2340  CG1 VAL A 159      14.458  -9.743  75.949  1.00 98.98           C  
ATOM   2341  CG2 VAL A 159      13.522  -7.420  75.864  1.00 98.98           C  
ATOM   2342  H   VAL A 159      11.396  -8.332  78.624  1.00 98.98           H  
ATOM   2343  HA  VAL A 159      11.638  -9.512  75.919  1.00 98.98           H  
ATOM   2344  HB  VAL A 159      13.971  -8.518  77.634  1.00 98.98           H  
ATOM   2345 HG11 VAL A 159      15.442  -9.312  75.778  1.00 98.98           H  
ATOM   2346 HG12 VAL A 159      14.604 -10.652  76.529  1.00 98.98           H  
ATOM   2347 HG13 VAL A 159      14.057 -10.030  74.977  1.00 98.98           H  
ATOM   2348 HG21 VAL A 159      14.530  -7.027  75.735  1.00 98.98           H  
ATOM   2349 HG22 VAL A 159      13.093  -7.562  74.874  1.00 98.98           H  
ATOM   2350 HG23 VAL A 159      12.939  -6.648  76.364  1.00 98.98           H  
ATOM   2351  N   ALA A 160      11.994 -11.721  77.048  1.00 98.97           N  
ATOM   2352  CA  ALA A 160      11.984 -13.035  77.685  1.00 98.97           C  
ATOM   2353  C   ALA A 160      12.858 -14.026  76.912  1.00 98.97           C  
ATOM   2354  O   ALA A 160      13.002 -13.918  75.695  1.00 98.97           O  
ATOM   2355  CB  ALA A 160      10.538 -13.548  77.785  1.00 98.97           C  
ATOM   2356  H   ALA A 160      11.886 -11.711  76.042  1.00 98.97           H  
ATOM   2357  HA  ALA A 160      12.387 -12.963  78.697  1.00 98.97           H  
ATOM   2358  HB1 ALA A 160      10.489 -14.486  78.339  1.00 98.97           H  
ATOM   2359  HB2 ALA A 160       9.898 -12.832  78.303  1.00 98.97           H  
ATOM   2360  HB3 ALA A 160      10.111 -13.730  76.798  1.00 98.97           H  
ATOM   2361  N   LEU A 161      13.387 -14.993  77.671  1.00 98.93           N  
ATOM   2362  CA  LEU A 161      14.117 -16.168  77.217  1.00 98.93           C  
ATOM   2363  C   LEU A 161      13.409 -17.377  77.840  1.00 98.93           C  
ATOM   2364  O   LEU A 161      13.227 -17.392  79.058  1.00 98.93           O  
ATOM   2365  CB  LEU A 161      15.587 -16.036  77.686  1.00 98.93           C  
ATOM   2366  CG  LEU A 161      16.504 -17.254  77.430  1.00 98.93           C  
ATOM   2367  CD1 LEU A 161      16.554 -17.647  75.941  1.00 98.93           C  
ATOM   2368  CD2 LEU A 161      17.912 -17.018  78.020  1.00 98.93           C  
ATOM   2369  H   LEU A 161      13.209 -14.973  78.668  1.00 98.93           H  
ATOM   2370  HA  LEU A 161      14.076 -16.241  76.131  1.00 98.93           H  
ATOM   2371  HB3 LEU A 161      15.589 -15.828  78.756  1.00 98.93           H  
ATOM   2372  HB2 LEU A 161      16.027 -15.157  77.217  1.00 98.93           H  
ATOM   2373  HG  LEU A 161      16.091 -18.105  77.972  1.00 98.93           H  
ATOM   2374 HD11 LEU A 161      17.547 -17.958  75.618  1.00 98.93           H  
ATOM   2375 HD12 LEU A 161      15.878 -18.481  75.754  1.00 98.93           H  
ATOM   2376 HD13 LEU A 161      16.246 -16.832  75.288  1.00 98.93           H  
ATOM   2377 HD21 LEU A 161      18.689 -16.994  77.256  1.00 98.93           H  
ATOM   2378 HD22 LEU A 161      17.975 -16.073  78.562  1.00 98.93           H  
ATOM   2379 HD23 LEU A 161      18.175 -17.807  78.724  1.00 98.93           H  
ATOM   2380  N   ASP A 162      13.017 -18.358  77.012  1.00 98.69           N  
ATOM   2381  CA  ASP A 162      12.294 -19.557  77.456  1.00 98.69           C  
ATOM   2382  C   ASP A 162      13.255 -20.725  77.768  1.00 98.69           C  
ATOM   2383  O   ASP A 162      14.476 -20.556  77.744  1.00 98.69           O  
ATOM   2384  CB  ASP A 162      11.131 -19.936  76.493  1.00 98.69           C  
ATOM   2385  CG  ASP A 162      11.460 -20.215  75.014  1.00 98.69           C  
ATOM   2386  OD1 ASP A 162      12.608 -20.600  74.711  1.00 98.69           O1-
ATOM   2387  OD2 ASP A 162      10.504 -20.182  74.211  1.00 98.69           O  
ATOM   2388  H   ASP A 162      13.213 -18.294  76.021  1.00 98.69           H  
ATOM   2389  HA  ASP A 162      11.817 -19.338  78.412  1.00 98.69           H  
ATOM   2390  HB3 ASP A 162      10.430 -19.103  76.514  1.00 98.69           H  
ATOM   2391  HB2 ASP A 162      10.563 -20.779  76.890  1.00 98.69           H  
ATOM   2392  N   ALA A 163      12.667 -21.895  78.067  1.00 97.15           N  
ATOM   2393  CA  ALA A 163      13.371 -23.147  78.347  1.00 97.15           C  
ATOM   2394  C   ALA A 163      14.037 -23.787  77.112  1.00 97.15           C  
ATOM   2395  O   ALA A 163      14.946 -24.597  77.291  1.00 97.15           O  
ATOM   2396  CB  ALA A 163      12.379 -24.130  78.988  1.00 97.15           C  
ATOM   2397  H   ALA A 163      11.658 -21.948  78.076  1.00 97.15           H  
ATOM   2398  HA  ALA A 163      14.159 -22.938  79.073  1.00 97.15           H  
ATOM   2399  HB1 ALA A 163      12.865 -25.070  79.252  1.00 97.15           H  
ATOM   2400  HB2 ALA A 163      11.952 -23.719  79.902  1.00 97.15           H  
ATOM   2401  HB3 ALA A 163      11.553 -24.361  78.313  1.00 97.15           H  
ATOM   2402  N   SER A 164      13.586 -23.418  75.901  1.00 97.66           N  
ATOM   2403  CA  SER A 164      14.097 -23.923  74.623  1.00 97.66           C  
ATOM   2404  C   SER A 164      15.235 -23.063  74.031  1.00 97.66           C  
ATOM   2405  O   SER A 164      15.795 -23.455  73.007  1.00 97.66           O  
ATOM   2406  CB  SER A 164      12.922 -24.043  73.635  1.00 97.66           C  
ATOM   2407  OG  SER A 164      12.083 -25.123  73.988  1.00 97.66           O  
ATOM   2408  H   SER A 164      12.864 -22.713  75.834  1.00 97.66           H  
ATOM   2409  HA  SER A 164      14.518 -24.920  74.766  1.00 97.66           H  
ATOM   2410  HB3 SER A 164      13.287 -24.243  72.628  1.00 97.66           H  
ATOM   2411  HB2 SER A 164      12.337 -23.124  73.589  1.00 97.66           H  
ATOM   2412  HG  SER A 164      11.664 -24.922  74.828  1.00 97.66           H  
ATOM   2413  N   GLY A 165      15.572 -21.930  74.674  1.00 98.01           N  
ATOM   2414  CA  GLY A 165      16.666 -21.043  74.270  1.00 98.01           C  
ATOM   2415  C   GLY A 165      16.234 -19.968  73.256  1.00 98.01           C  
ATOM   2416  O   GLY A 165      17.089 -19.206  72.806  1.00 98.01           O  
ATOM   2417  H   GLY A 165      15.053 -21.664  75.498  1.00 98.01           H  
ATOM   2418  HA3 GLY A 165      17.497 -21.616  73.855  1.00 98.01           H  
ATOM   2419  HA2 GLY A 165      17.048 -20.548  75.162  1.00 98.01           H  
ATOM   2420  N   HIS A 166      14.938 -19.884  72.908  1.00 98.69           N  
ATOM   2421  CA  HIS A 166      14.371 -18.867  72.020  1.00 98.69           C  
ATOM   2422  C   HIS A 166      14.132 -17.555  72.779  1.00 98.69           C  
ATOM   2423  O   HIS A 166      13.733 -17.579  73.944  1.00 98.69           O  
ATOM   2424  CB  HIS A 166      13.036 -19.358  71.426  1.00 98.69           C  
ATOM   2425  CG  HIS A 166      13.048 -20.751  70.851  1.00 98.69           C  
ATOM   2426  CD2 HIS A 166      13.942 -21.407  70.034  1.00 98.69           C  
ATOM   2427  ND1 HIS A 166      12.037 -21.659  71.108  1.00 98.69           N  
ATOM   2428  CE1 HIS A 166      12.350 -22.785  70.465  1.00 98.69           C  
ATOM   2429  NE2 HIS A 166      13.489 -22.706  69.786  1.00 98.69           N  
ATOM   2430  H   HIS A 166      14.266 -20.500  73.348  1.00 98.69           H  
ATOM   2431  HA  HIS A 166      15.071 -18.695  71.199  1.00 98.69           H  
ATOM   2432  HB3 HIS A 166      12.723 -18.679  70.632  1.00 98.69           H  
ATOM   2433  HB2 HIS A 166      12.249 -19.311  72.180  1.00 98.69           H  
ATOM   2434  HD2 HIS A 166      14.868 -21.049  69.609  1.00 98.69           H  
ATOM   2435  HD1 HIS A 166      11.231 -21.502  71.698  1.00 98.69           H  
ATOM   2436  HE1 HIS A 166      11.738 -23.675  70.500  1.00 98.69           H  
ATOM   2437  N   LEU A 167      14.342 -16.441  72.068  1.00 98.95           N  
ATOM   2438  CA  LEU A 167      14.109 -15.088  72.559  1.00 98.95           C  
ATOM   2439  C   LEU A 167      12.823 -14.507  71.960  1.00 98.95           C  
ATOM   2440  O   LEU A 167      12.326 -14.988  70.940  1.00 98.95           O  
ATOM   2441  CB  LEU A 167      15.322 -14.214  72.173  1.00 98.95           C  
ATOM   2442  CG  LEU A 167      16.580 -14.494  73.022  1.00 98.95           C  
ATOM   2443  CD1 LEU A 167      17.839 -13.928  72.348  1.00 98.95           C  
ATOM   2444  CD2 LEU A 167      16.427 -13.950  74.455  1.00 98.95           C  
ATOM   2445  H   LEU A 167      14.651 -16.514  71.109  1.00 98.95           H  
ATOM   2446  HA  LEU A 167      13.993 -15.093  73.641  1.00 98.95           H  
ATOM   2447  HB3 LEU A 167      15.082 -13.152  72.253  1.00 98.95           H  
ATOM   2448  HB2 LEU A 167      15.542 -14.384  71.118  1.00 98.95           H  
ATOM   2449  HG  LEU A 167      16.723 -15.573  73.091  1.00 98.95           H  
ATOM   2450 HD11 LEU A 167      18.380 -13.254  73.008  1.00 98.95           H  
ATOM   2451 HD12 LEU A 167      18.525 -14.724  72.061  1.00 98.95           H  
ATOM   2452 HD13 LEU A 167      17.607 -13.365  71.445  1.00 98.95           H  
ATOM   2453 HD21 LEU A 167      17.372 -13.971  74.996  1.00 98.95           H  
ATOM   2454 HD22 LEU A 167      16.065 -12.922  74.458  1.00 98.95           H  
ATOM   2455 HD23 LEU A 167      15.719 -14.546  75.027  1.00 98.95           H  
ATOM   2456  N   ALA A 168      12.342 -13.443  72.610  1.00 98.98           N  
ATOM   2457  CA  ALA A 168      11.288 -12.563  72.127  1.00 98.98           C  
ATOM   2458  C   ALA A 168      11.406 -11.225  72.861  1.00 98.98           C  
ATOM   2459  O   ALA A 168      11.862 -11.195  74.005  1.00 98.98           O  
ATOM   2460  CB  ALA A 168       9.906 -13.198  72.349  1.00 98.98           C  
ATOM   2461  H   ALA A 168      12.792 -13.141  73.465  1.00 98.98           H  
ATOM   2462  HA  ALA A 168      11.447 -12.390  71.061  1.00 98.98           H  
ATOM   2463  HB1 ALA A 168       9.111 -12.545  71.988  1.00 98.98           H  
ATOM   2464  HB2 ALA A 168       9.809 -14.148  71.824  1.00 98.98           H  
ATOM   2465  HB3 ALA A 168       9.730 -13.380  73.408  1.00 98.98           H  
ATOM   2466  N   ALA A 169      10.965 -10.151  72.193  1.00 98.98           N  
ATOM   2467  CA  ALA A 169      10.926  -8.799  72.741  1.00 98.98           C  
ATOM   2468  C   ALA A 169       9.623  -8.122  72.317  1.00 98.98           C  
ATOM   2469  O   ALA A 169       9.170  -8.335  71.194  1.00 98.98           O  
ATOM   2470  CB  ALA A 169      12.141  -8.005  72.241  1.00 98.98           C  
ATOM   2471  H   ALA A 169      10.582 -10.262  71.263  1.00 98.98           H  
ATOM   2472  HA  ALA A 169      10.952  -8.836  73.829  1.00 98.98           H  
ATOM   2473  HB1 ALA A 169      12.161  -7.012  72.688  1.00 98.98           H  
ATOM   2474  HB2 ALA A 169      13.075  -8.501  72.505  1.00 98.98           H  
ATOM   2475  HB3 ALA A 169      12.122  -7.876  71.158  1.00 98.98           H  
ATOM   2476  N   GLY A 170       9.061  -7.302  73.215  1.00 98.97           N  
ATOM   2477  CA  GLY A 170       7.861  -6.517  72.962  1.00 98.97           C  
ATOM   2478  C   GLY A 170       7.978  -5.166  73.664  1.00 98.97           C  
ATOM   2479  O   GLY A 170       8.681  -5.026  74.665  1.00 98.97           O  
ATOM   2480  H   GLY A 170       9.493  -7.185  74.124  1.00 98.97           H  
ATOM   2481  HA3 GLY A 170       6.974  -7.044  73.310  1.00 98.97           H  
ATOM   2482  HA2 GLY A 170       7.741  -6.335  71.898  1.00 98.97           H  
ATOM   2483  N   THR A 171       7.246  -4.186  73.132  1.00 98.97           N  
ATOM   2484  CA  THR A 171       7.192  -2.809  73.605  1.00 98.97           C  
ATOM   2485  C   THR A 171       5.764  -2.298  73.330  1.00 98.97           C  
ATOM   2486  O   THR A 171       5.163  -2.664  72.317  1.00 98.97           O  
ATOM   2487  CB  THR A 171       8.325  -1.961  72.947  1.00 98.97           C  
ATOM   2488  CG2 THR A 171       8.508  -0.590  73.610  1.00 98.97           C  
ATOM   2489  OG1 THR A 171       9.603  -2.578  73.044  1.00 98.97           O  
ATOM   2490  H   THR A 171       6.654  -4.394  72.328  1.00 98.97           H  
ATOM   2491  HA  THR A 171       7.342  -2.809  74.685  1.00 98.97           H  
ATOM   2492  HB  THR A 171       8.097  -1.818  71.889  1.00 98.97           H  
ATOM   2493 HG21 THR A 171       9.287  -0.011  73.111  1.00 98.97           H  
ATOM   2494 HG22 THR A 171       7.592  -0.006  73.584  1.00 98.97           H  
ATOM   2495 HG23 THR A 171       8.801  -0.694  74.656  1.00 98.97           H  
ATOM   2496  HG1 THR A 171       9.594  -3.383  72.534  1.00 98.97           H  
ATOM   2497  N   SER A 172       5.202  -1.468  74.212  1.00 98.91           N  
ATOM   2498  CA  SER A 172       3.909  -0.830  74.051  1.00 98.91           C  
ATOM   2499  C   SER A 172       3.944   0.558  74.685  1.00 98.91           C  
ATOM   2500  O   SER A 172       4.636   0.734  75.684  1.00 98.91           O  
ATOM   2501  CB  SER A 172       2.814  -1.757  74.587  1.00 98.91           C  
ATOM   2502  OG  SER A 172       1.554  -1.171  74.389  1.00 98.91           O  
ATOM   2503  H   SER A 172       5.710  -1.225  75.063  1.00 98.91           H  
ATOM   2504  HA  SER A 172       3.731  -0.665  72.993  1.00 98.91           H  
ATOM   2505  HB3 SER A 172       2.956  -1.949  75.650  1.00 98.91           H  
ATOM   2506  HB2 SER A 172       2.836  -2.720  74.075  1.00 98.91           H  
ATOM   2507  HG  SER A 172       0.902  -1.781  74.730  1.00 98.91           H  
ATOM   2508  N   THR A 173       3.224   1.535  74.122  1.00 98.52           N  
ATOM   2509  CA  THR A 173       3.155   2.895  74.601  1.00 98.52           C  
ATOM   2510  C   THR A 173       1.772   3.526  74.402  1.00 98.52           C  
ATOM   2511  O   THR A 173       1.046   3.199  73.459  1.00 98.52           O  
ATOM   2512  CB  THR A 173       4.323   3.709  74.000  1.00 98.52           C  
ATOM   2513  CG2 THR A 173       4.132   4.173  72.548  1.00 98.52           C  
ATOM   2514  OG1 THR A 173       4.549   4.850  74.783  1.00 98.52           O  
ATOM   2515  H   THR A 173       2.689   1.325  73.282  1.00 98.52           H  
ATOM   2516  HA  THR A 173       3.280   2.847  75.682  1.00 98.52           H  
ATOM   2517  HB  THR A 173       5.238   3.120  74.046  1.00 98.52           H  
ATOM   2518 HG21 THR A 173       4.985   4.768  72.226  1.00 98.52           H  
ATOM   2519 HG22 THR A 173       4.042   3.320  71.879  1.00 98.52           H  
ATOM   2520 HG23 THR A 173       3.243   4.786  72.409  1.00 98.52           H  
ATOM   2521  HG1 THR A 173       5.406   4.701  75.190  1.00 98.52           H  
ATOM   2522  N   GLY A 174       1.489   4.518  75.252  1.00 96.87           N  
ATOM   2523  CA  GLY A 174       0.480   5.552  75.061  1.00 96.87           C  
ATOM   2524  C   GLY A 174       1.056   6.817  74.404  1.00 96.87           C  
ATOM   2525  O   GLY A 174       0.350   7.813  74.273  1.00 96.87           O  
ATOM   2526  H   GLY A 174       2.154   4.674  75.999  1.00 96.87           H  
ATOM   2527  HA3 GLY A 174       0.100   5.833  76.041  1.00 96.87           H  
ATOM   2528  HA2 GLY A 174      -0.366   5.186  74.477  1.00 96.87           H  
ATOM   2529  N   GLY A 175       2.340   6.812  74.015  1.00 94.75           N  
ATOM   2530  CA  GLY A 175       3.021   7.931  73.375  1.00 94.75           C  
ATOM   2531  C   GLY A 175       3.797   8.752  74.405  1.00 94.75           C  
ATOM   2532  O   GLY A 175       4.402   8.185  75.318  1.00 94.75           O  
ATOM   2533  H   GLY A 175       2.910   5.996  74.222  1.00 94.75           H  
ATOM   2534  HA3 GLY A 175       2.318   8.559  72.823  1.00 94.75           H  
ATOM   2535  HA2 GLY A 175       3.723   7.530  72.646  1.00 94.75           H  
ATOM   2536  N   LYS A 176       3.792  10.082  74.261  1.00 92.68           N  
ATOM   2537  CA  LYS A 176       4.518  11.011  75.137  1.00 92.68           C  
ATOM   2538  C   LYS A 176       3.625  12.115  75.731  1.00 92.68           C  
ATOM   2539  O   LYS A 176       4.060  12.822  76.637  1.00 92.68           O  
ATOM   2540  CB  LYS A 176       5.804  11.517  74.439  1.00 92.68           C  
ATOM   2541  CG  LYS A 176       5.575  12.374  73.178  1.00 92.68           C  
ATOM   2542  CD  LYS A 176       6.875  12.686  72.414  1.00 92.68           C  
ATOM   2543  CE  LYS A 176       6.610  13.509  71.144  1.00 92.68           C  
ATOM   2544  NZ  LYS A 176       7.823  13.740  70.340  1.00 92.68           N1+
ATOM   2545  H   LYS A 176       3.287  10.473  73.477  1.00 92.68           H  
ATOM   2546  HA  LYS A 176       4.856  10.470  76.023  1.00 92.68           H  
ATOM   2547  HB3 LYS A 176       6.420  10.654  74.181  1.00 92.68           H  
ATOM   2548  HB2 LYS A 176       6.392  12.092  75.156  1.00 92.68           H  
ATOM   2549  HG3 LYS A 176       5.076  13.305  73.454  1.00 92.68           H  
ATOM   2550  HG2 LYS A 176       4.894  11.855  72.507  1.00 92.68           H  
ATOM   2551  HD3 LYS A 176       7.372  11.752  72.148  1.00 92.68           H  
ATOM   2552  HD2 LYS A 176       7.565  13.226  73.064  1.00 92.68           H  
ATOM   2553  HE3 LYS A 176       6.184  14.478  71.406  1.00 92.68           H  
ATOM   2554  HE2 LYS A 176       5.877  13.008  70.514  1.00 92.68           H  
ATOM   2555  HZ1 LYS A 176       8.220  12.876  69.989  1.00 92.68           H  
ATOM   2556  HZ2 LYS A 176       7.547  14.304  69.545  1.00 92.68           H  
ATOM   2557  HZ3 LYS A 176       8.517  14.235  70.879  1.00 92.68           H  
ATOM   2558  N   GLY A 177       2.377  12.238  75.263  1.00 93.24           N  
ATOM   2559  CA  GLY A 177       1.411  13.249  75.684  1.00 93.24           C  
ATOM   2560  C   GLY A 177       1.556  14.525  74.861  1.00 93.24           C  
ATOM   2561  O   GLY A 177       2.668  14.979  74.597  1.00 93.24           O  
ATOM   2562  H   GLY A 177       2.101  11.668  74.478  1.00 93.24           H  
ATOM   2563  HA3 GLY A 177       1.538  13.497  76.738  1.00 93.24           H  
ATOM   2564  HA2 GLY A 177       0.403  12.851  75.568  1.00 93.24           H  
ATOM   2565  N   PHE A 178       0.426  15.097  74.426  1.00 94.57           N  
ATOM   2566  CA  PHE A 178       0.328  16.411  73.778  1.00 94.57           C  
ATOM   2567  C   PHE A 178       1.031  16.521  72.411  1.00 94.57           C  
ATOM   2568  O   PHE A 178       1.231  17.630  71.917  1.00 94.57           O  
ATOM   2569  CB  PHE A 178       0.744  17.551  74.735  1.00 94.57           C  
ATOM   2570  CG  PHE A 178      -0.257  17.809  75.841  1.00 94.57           C  
ATOM   2571  CD1 PHE A 178      -1.353  18.664  75.602  1.00 94.57           C  
ATOM   2572  CD2 PHE A 178      -0.087  17.212  77.107  1.00 94.57           C  
ATOM   2573  CE1 PHE A 178      -2.266  18.940  76.636  1.00 94.57           C  
ATOM   2574  CE2 PHE A 178      -1.000  17.488  78.141  1.00 94.57           C  
ATOM   2575  CZ  PHE A 178      -2.078  18.358  77.901  1.00 94.57           C  
ATOM   2576  H   PHE A 178      -0.451  14.668  74.715  1.00 94.57           H  
ATOM   2577  HA  PHE A 178      -0.729  16.550  73.553  1.00 94.57           H  
ATOM   2578  HB3 PHE A 178       0.848  18.492  74.195  1.00 94.57           H  
ATOM   2579  HB2 PHE A 178       1.730  17.369  75.164  1.00 94.57           H  
ATOM   2580  HD1 PHE A 178      -1.491  19.123  74.634  1.00 94.57           H  
ATOM   2581  HD2 PHE A 178       0.748  16.551  77.294  1.00 94.57           H  
ATOM   2582  HE1 PHE A 178      -3.106  19.597  76.465  1.00 94.57           H  
ATOM   2583  HE2 PHE A 178      -0.866  17.043  79.117  1.00 94.57           H  
ATOM   2584  HZ  PHE A 178      -2.768  18.584  78.692  1.00 94.57           H  
ATOM   2585  N   GLU A 179       1.375  15.398  71.767  1.00 95.94           N  
ATOM   2586  CA  GLU A 179       1.953  15.383  70.425  1.00 95.94           C  
ATOM   2587  C   GLU A 179       0.906  15.789  69.369  1.00 95.94           C  
ATOM   2588  O   GLU A 179      -0.309  15.759  69.623  1.00 95.94           O  
ATOM   2589  CB  GLU A 179       2.506  13.971  70.113  1.00 95.94           C  
ATOM   2590  CG  GLU A 179       1.531  12.783  70.305  1.00 95.94           C  
ATOM   2591  CD  GLU A 179       1.847  11.940  71.537  1.00 95.94           C  
ATOM   2592  OE1 GLU A 179       1.232  12.218  72.586  1.00 95.94           O1-
ATOM   2593  OE2 GLU A 179       2.689  11.024  71.415  1.00 95.94           O  
ATOM   2594  H   GLU A 179       1.231  14.513  72.231  1.00 95.94           H  
ATOM   2595  HA  GLU A 179       2.775  16.101  70.385  1.00 95.94           H  
ATOM   2596  HB3 GLU A 179       3.407  13.818  70.709  1.00 95.94           H  
ATOM   2597  HB2 GLU A 179       2.861  13.962  69.081  1.00 95.94           H  
ATOM   2598  HG3 GLU A 179       1.573  12.121  69.442  1.00 95.94           H  
ATOM   2599  HG2 GLU A 179       0.496  13.122  70.348  1.00 95.94           H  
ATOM   2600  N   ILE A 180       1.388  16.119  68.163  1.00 97.79           N  
ATOM   2601  CA  ILE A 180       0.585  16.249  66.940  1.00 97.79           C  
ATOM   2602  C   ILE A 180      -0.180  14.922  66.683  1.00 97.79           C  
ATOM   2603  O   ILE A 180       0.452  13.870  66.805  1.00 97.79           O  
ATOM   2604  CB  ILE A 180       1.499  16.541  65.704  1.00 97.79           C  
ATOM   2605  CG1 ILE A 180       2.201  17.914  65.836  1.00 97.79           C  
ATOM   2606  CG2 ILE A 180       0.762  16.490  64.342  1.00 97.79           C  
ATOM   2607  CD1 ILE A 180       3.326  18.146  64.811  1.00 97.79           C  
ATOM   2608  H   ILE A 180       2.393  16.178  68.037  1.00 97.79           H  
ATOM   2609  HA  ILE A 180      -0.075  17.100  67.092  1.00 97.79           H  
ATOM   2610  HB  ILE A 180       2.278  15.776  65.688  1.00 97.79           H  
ATOM   2611 HG13 ILE A 180       2.619  18.038  66.834  1.00 97.79           H  
ATOM   2612 HG12 ILE A 180       1.459  18.706  65.738  1.00 97.79           H  
ATOM   2613 HG21 ILE A 180       1.434  16.716  63.514  1.00 97.79           H  
ATOM   2614 HG22 ILE A 180       0.337  15.510  64.123  1.00 97.79           H  
ATOM   2615 HG23 ILE A 180      -0.045  17.221  64.305  1.00 97.79           H  
ATOM   2616 HD11 ILE A 180       4.169  18.662  65.268  1.00 97.79           H  
ATOM   2617 HD12 ILE A 180       3.700  17.210  64.395  1.00 97.79           H  
ATOM   2618 HD13 ILE A 180       2.976  18.758  63.979  1.00 97.79           H  
ATOM   2619  N   PRO A 181      -1.504  14.971  66.387  1.00 98.49           N  
ATOM   2620  CA  PRO A 181      -2.331  13.767  66.149  1.00 98.49           C  
ATOM   2621  C   PRO A 181      -1.724  12.745  65.173  1.00 98.49           C  
ATOM   2622  O   PRO A 181      -1.178  13.141  64.144  1.00 98.49           O  
ATOM   2623  CB  PRO A 181      -3.656  14.331  65.613  1.00 98.49           C  
ATOM   2624  CG  PRO A 181      -3.758  15.698  66.257  1.00 98.49           C  
ATOM   2625  CD  PRO A 181      -2.318  16.182  66.238  1.00 98.49           C  
ATOM   2626  HA  PRO A 181      -2.502  13.307  67.123  1.00 98.49           H  
ATOM   2627  HB3 PRO A 181      -4.512  13.701  65.852  1.00 98.49           H  
ATOM   2628  HB2 PRO A 181      -3.624  14.444  64.528  1.00 98.49           H  
ATOM   2629  HG3 PRO A 181      -4.086  15.587  67.291  1.00 98.49           H  
ATOM   2630  HG2 PRO A 181      -4.453  16.369  65.750  1.00 98.49           H  
ATOM   2631  HD2 PRO A 181      -2.089  16.649  65.280  1.00 98.49           H  
ATOM   2632  HD3 PRO A 181      -2.173  16.918  67.024  1.00 98.49           H  
ATOM   2633  N   CYS A 182      -1.802  11.459  65.549  1.00 98.88           N  
ATOM   2634  CA  CYS A 182      -1.316  10.301  64.787  1.00 98.88           C  
ATOM   2635  C   CYS A 182       0.223  10.230  64.665  1.00 98.88           C  
ATOM   2636  O   CYS A 182       0.720   9.557  63.760  1.00 98.88           O  
ATOM   2637  CB  CYS A 182      -1.967  10.167  63.395  1.00 98.88           C  
ATOM   2638  SG  CYS A 182      -3.770  10.095  63.473  1.00 98.88           S  
ATOM   2639  H   CYS A 182      -2.230  11.243  66.439  1.00 98.88           H  
ATOM   2640  HA  CYS A 182      -1.601   9.424  65.366  1.00 98.88           H  
ATOM   2641  HB3 CYS A 182      -1.646   9.248  62.910  1.00 98.88           H  
ATOM   2642  HB2 CYS A 182      -1.673  10.992  62.751  1.00 98.88           H  
ATOM   2643  HG  CYS A 182      -3.944  11.357  63.879  1.00 98.88           H  
ATOM   2644  N   ARG A 183       0.977  10.955  65.502  1.00 98.71           N  
ATOM   2645  CA  ARG A 183       2.435  10.874  65.580  1.00 98.71           C  
ATOM   2646  C   ARG A 183       2.863   9.461  66.015  1.00 98.71           C  
ATOM   2647  O   ARG A 183       2.272   8.884  66.926  1.00 98.71           O  
ATOM   2648  CB  ARG A 183       2.955  12.003  66.495  1.00 98.71           C  
ATOM   2649  CG  ARG A 183       4.425  11.898  66.939  1.00 98.71           C  
ATOM   2650  CD  ARG A 183       4.533  11.270  68.330  1.00 98.71           C  
ATOM   2651  NE  ARG A 183       5.911  10.960  68.705  1.00 98.71           N  
ATOM   2652  CZ  ARG A 183       6.236  10.239  69.782  1.00 98.71           C  
ATOM   2653  NH1 ARG A 183       5.303   9.809  70.637  1.00 98.71           N  
ATOM   2654  NH2 ARG A 183       7.518   9.960  70.017  1.00 98.71           N1+
ATOM   2655  H   ARG A 183       0.507  11.574  66.149  1.00 98.71           H  
ATOM   2656  HA  ARG A 183       2.834  11.046  64.587  1.00 98.71           H  
ATOM   2657  HB3 ARG A 183       2.319  12.082  67.374  1.00 98.71           H  
ATOM   2658  HB2 ARG A 183       2.824  12.951  65.973  1.00 98.71           H  
ATOM   2659  HG3 ARG A 183       4.851  12.896  66.995  1.00 98.71           H  
ATOM   2660  HG2 ARG A 183       5.030  11.361  66.206  1.00 98.71           H  
ATOM   2661  HD3 ARG A 183       3.964  10.343  68.378  1.00 98.71           H  
ATOM   2662  HD2 ARG A 183       4.110  11.934  69.081  1.00 98.71           H  
ATOM   2663  HE  ARG A 183       6.656  11.288  68.094  1.00 98.71           H  
ATOM   2664 HH12 ARG A 183       5.576   9.166  71.378  1.00 98.71           H  
ATOM   2665 HH11 ARG A 183       4.336  10.118  70.590  1.00 98.71           H  
ATOM   2666 HH22 ARG A 183       7.788   9.423  70.838  1.00 98.71           H  
ATOM   2667 HH21 ARG A 183       8.242  10.403  69.455  1.00 98.71           H  
ATOM   2668  N   VAL A 184       3.859   8.895  65.336  1.00 98.85           N  
ATOM   2669  CA  VAL A 184       4.329   7.523  65.511  1.00 98.85           C  
ATOM   2670  C   VAL A 184       5.527   7.544  66.485  1.00 98.85           C  
ATOM   2671  O   VAL A 184       6.270   8.527  66.539  1.00 98.85           O  
ATOM   2672  CB  VAL A 184       4.734   6.980  64.111  1.00 98.85           C  
ATOM   2673  CG1 VAL A 184       5.146   5.494  64.128  1.00 98.85           C  
ATOM   2674  CG2 VAL A 184       3.608   7.188  63.074  1.00 98.85           C  
ATOM   2675  H   VAL A 184       4.372   9.470  64.673  1.00 98.85           H  
ATOM   2676  HA  VAL A 184       3.535   6.900  65.929  1.00 98.85           H  
ATOM   2677  HB  VAL A 184       5.601   7.546  63.766  1.00 98.85           H  
ATOM   2678 HG11 VAL A 184       5.361   5.130  63.124  1.00 98.85           H  
ATOM   2679 HG12 VAL A 184       6.051   5.334  64.712  1.00 98.85           H  
ATOM   2680 HG13 VAL A 184       4.364   4.862  64.548  1.00 98.85           H  
ATOM   2681 HG21 VAL A 184       3.871   6.768  62.107  1.00 98.85           H  
ATOM   2682 HG22 VAL A 184       2.680   6.719  63.396  1.00 98.85           H  
ATOM   2683 HG23 VAL A 184       3.401   8.244  62.900  1.00 98.85           H  
ATOM   2684  N   SER A 185       5.692   6.473  67.269  1.00 97.10           N  
ATOM   2685  CA  SER A 185       6.768   6.288  68.238  1.00 97.10           C  
ATOM   2686  C   SER A 185       7.790   5.252  67.728  1.00 97.10           C  
ATOM   2687  O   SER A 185       7.612   4.616  66.687  1.00 97.10           O  
ATOM   2688  CB  SER A 185       6.141   5.834  69.586  1.00 97.10           C  
ATOM   2689  OG  SER A 185       5.642   4.502  69.607  1.00 97.10           O  
ATOM   2690  H   SER A 185       5.081   5.678  67.158  1.00 97.10           H  
ATOM   2691  HA  SER A 185       7.295   7.232  68.400  1.00 97.10           H  
ATOM   2692  HB3 SER A 185       5.351   6.520  69.895  1.00 97.10           H  
ATOM   2693  HB2 SER A 185       6.908   5.888  70.360  1.00 97.10           H  
ATOM   2694  HG  SER A 185       5.761   4.167  70.493  1.00 97.10           H  
ATOM   2695  N   ASP A 186       8.847   5.036  68.521  1.00 98.50           N  
ATOM   2696  CA  ASP A 186       9.833   3.966  68.368  1.00 98.50           C  
ATOM   2697  C   ASP A 186       9.187   2.585  68.604  1.00 98.50           C  
ATOM   2698  O   ASP A 186       9.588   1.606  67.980  1.00 98.50           O  
ATOM   2699  CB  ASP A 186      10.966   4.180  69.410  1.00 98.50           C  
ATOM   2700  CG  ASP A 186      10.532   4.156  70.890  1.00 98.50           C  
ATOM   2701  OD1 ASP A 186       9.678   4.995  71.255  1.00 98.50           O1-
ATOM   2702  OD2 ASP A 186      11.026   3.279  71.628  1.00 98.50           O  
ATOM   2703  H   ASP A 186       8.907   5.549  69.388  1.00 98.50           H  
ATOM   2704  HA  ASP A 186      10.248   3.999  67.359  1.00 98.50           H  
ATOM   2705  HB3 ASP A 186      11.471   5.123  69.212  1.00 98.50           H  
ATOM   2706  HB2 ASP A 186      11.727   3.415  69.261  1.00 98.50           H  
ATOM   2707  N   SER A 187       8.185   2.528  69.491  1.00 98.64           N  
ATOM   2708  CA  SER A 187       7.636   1.360  70.188  1.00 98.64           C  
ATOM   2709  C   SER A 187       6.863   0.405  69.263  1.00 98.64           C  
ATOM   2710  O   SER A 187       6.493  -0.691  69.683  1.00 98.64           O  
ATOM   2711  CB  SER A 187       6.635   1.877  71.256  1.00 98.64           C  
ATOM   2712  OG  SER A 187       7.068   3.074  71.905  1.00 98.64           O  
ATOM   2713  H   SER A 187       7.914   3.408  69.909  1.00 98.64           H  
ATOM   2714  HA  SER A 187       8.456   0.818  70.663  1.00 98.64           H  
ATOM   2715  HB3 SER A 187       6.441   1.103  71.999  1.00 98.64           H  
ATOM   2716  HB2 SER A 187       5.666   2.079  70.796  1.00 98.64           H  
ATOM   2717  HG  SER A 187       7.884   2.903  72.365  1.00 98.64           H  
ATOM   2718  N   ALA A 188       6.617   0.828  68.019  1.00 98.74           N  
ATOM   2719  CA  ALA A 188       5.915   0.091  66.981  1.00 98.74           C  
ATOM   2720  C   ALA A 188       6.754  -0.038  65.700  1.00 98.74           C  
ATOM   2721  O   ALA A 188       6.221  -0.340  64.635  1.00 98.74           O  
ATOM   2722  CB  ALA A 188       4.517   0.676  66.782  1.00 98.74           C  
ATOM   2723  H   ALA A 188       6.978   1.741  67.776  1.00 98.74           H  
ATOM   2724  HA  ALA A 188       5.769  -0.926  67.320  1.00 98.74           H  
ATOM   2725  HB1 ALA A 188       3.971   0.119  66.022  1.00 98.74           H  
ATOM   2726  HB2 ALA A 188       3.936   0.606  67.699  1.00 98.74           H  
ATOM   2727  HB3 ALA A 188       4.566   1.723  66.488  1.00 98.74           H  
ATOM   2728  N   THR A 189       8.071   0.167  65.809  1.00 98.91           N  
ATOM   2729  CA  THR A 189       9.066  -0.023  64.751  1.00 98.91           C  
ATOM   2730  C   THR A 189      10.274  -0.810  65.308  1.00 98.91           C  
ATOM   2731  O   THR A 189      10.351  -1.056  66.515  1.00 98.91           O  
ATOM   2732  CB  THR A 189       9.565   1.339  64.180  1.00 98.91           C  
ATOM   2733  CG2 THR A 189       8.439   2.293  63.752  1.00 98.91           C  
ATOM   2734  OG1 THR A 189      10.458   2.023  65.043  1.00 98.91           O  
ATOM   2735  H   THR A 189       8.456   0.400  66.715  1.00 98.91           H  
ATOM   2736  HA  THR A 189       8.641  -0.618  63.941  1.00 98.91           H  
ATOM   2737  HB  THR A 189      10.140   1.123  63.279  1.00 98.91           H  
ATOM   2738 HG21 THR A 189       8.841   3.182  63.266  1.00 98.91           H  
ATOM   2739 HG22 THR A 189       7.763   1.808  63.046  1.00 98.91           H  
ATOM   2740 HG23 THR A 189       7.844   2.626  64.602  1.00 98.91           H  
ATOM   2741  HG1 THR A 189       9.975   2.279  65.834  1.00 98.91           H  
ATOM   2742  N   VAL A 190      11.202  -1.188  64.410  1.00 98.94           N  
ATOM   2743  CA  VAL A 190      12.420  -1.934  64.748  1.00 98.94           C  
ATOM   2744  C   VAL A 190      13.443  -1.142  65.606  1.00 98.94           C  
ATOM   2745  O   VAL A 190      14.355  -1.756  66.159  1.00 98.94           O  
ATOM   2746  CB  VAL A 190      13.137  -2.492  63.489  1.00 98.94           C  
ATOM   2747  CG1 VAL A 190      12.222  -3.399  62.654  1.00 98.94           C  
ATOM   2748  CG2 VAL A 190      13.818  -1.444  62.608  1.00 98.94           C  
ATOM   2749  H   VAL A 190      11.076  -0.965  63.434  1.00 98.94           H  
ATOM   2750  HA  VAL A 190      12.097  -2.797  65.320  1.00 98.94           H  
ATOM   2751  HB  VAL A 190      13.947  -3.130  63.836  1.00 98.94           H  
ATOM   2752 HG11 VAL A 190      12.765  -3.809  61.804  1.00 98.94           H  
ATOM   2753 HG12 VAL A 190      11.846  -4.236  63.244  1.00 98.94           H  
ATOM   2754 HG13 VAL A 190      11.366  -2.853  62.260  1.00 98.94           H  
ATOM   2755 HG21 VAL A 190      14.264  -1.896  61.724  1.00 98.94           H  
ATOM   2756 HG22 VAL A 190      13.112  -0.684  62.273  1.00 98.94           H  
ATOM   2757 HG23 VAL A 190      14.630  -0.974  63.156  1.00 98.94           H  
ATOM   2758  N   ALA A 191      13.272   0.189  65.714  1.00 98.95           N  
ATOM   2759  CA  ALA A 191      14.089   1.080  66.539  1.00 98.95           C  
ATOM   2760  C   ALA A 191      13.861   0.912  68.049  1.00 98.95           C  
ATOM   2761  O   ALA A 191      14.824   1.026  68.806  1.00 98.95           O  
ATOM   2762  CB  ALA A 191      13.790   2.537  66.166  1.00 98.95           C  
ATOM   2763  H   ALA A 191      12.493   0.623  65.238  1.00 98.95           H  
ATOM   2764  HA  ALA A 191      15.140   0.874  66.325  1.00 98.95           H  
ATOM   2765  HB1 ALA A 191      14.401   3.212  66.764  1.00 98.95           H  
ATOM   2766  HB2 ALA A 191      13.995   2.744  65.117  1.00 98.95           H  
ATOM   2767  HB3 ALA A 191      12.747   2.793  66.355  1.00 98.95           H  
ATOM   2768  N   GLY A 192      12.609   0.693  68.460  1.00 98.90           N  
ATOM   2769  CA  GLY A 192      12.221   0.604  69.861  1.00 98.90           C  
ATOM   2770  C   GLY A 192      12.024  -0.829  70.339  1.00 98.90           C  
ATOM   2771  O   GLY A 192      11.874  -1.045  71.540  1.00 98.90           O  
ATOM   2772  H   GLY A 192      11.872   0.577  67.773  1.00 98.90           H  
ATOM   2773  HA3 GLY A 192      11.277   1.125  70.005  1.00 98.90           H  
ATOM   2774  HA2 GLY A 192      12.945   1.105  70.500  1.00 98.90           H  
ATOM   2775  N   ASN A 193      12.013  -1.800  69.419  1.00 98.97           N  
ATOM   2776  CA  ASN A 193      11.757  -3.201  69.709  1.00 98.97           C  
ATOM   2777  C   ASN A 193      12.420  -4.055  68.629  1.00 98.97           C  
ATOM   2778  O   ASN A 193      12.149  -3.829  67.453  1.00 98.97           O  
ATOM   2779  CB  ASN A 193      10.232  -3.458  69.727  1.00 98.97           C  
ATOM   2780  CG  ASN A 193       9.888  -4.843  70.269  1.00 98.97           C  
ATOM   2781  ND2 ASN A 193       8.989  -5.557  69.592  1.00 98.97           N  
ATOM   2782  OD1 ASN A 193      10.442  -5.264  71.280  1.00 98.97           O  
ATOM   2783  H   ASN A 193      12.226  -1.581  68.455  1.00 98.97           H  
ATOM   2784  HA  ASN A 193      12.205  -3.468  70.667  1.00 98.97           H  
ATOM   2785  HB3 ASN A 193       9.805  -3.312  68.734  1.00 98.97           H  
ATOM   2786  HB2 ASN A 193       9.734  -2.730  70.362  1.00 98.97           H  
ATOM   2787 HD22 ASN A 193       8.750  -6.486  69.908  1.00 98.97           H  
ATOM   2788 HD21 ASN A 193       8.533  -5.168  68.780  1.00 98.97           H  
ATOM   2789  N   PHE A 194      13.226  -5.049  69.027  1.00 98.97           N  
ATOM   2790  CA  PHE A 194      13.831  -5.980  68.078  1.00 98.97           C  
ATOM   2791  C   PHE A 194      14.241  -7.268  68.802  1.00 98.97           C  
ATOM   2792  O   PHE A 194      14.651  -7.208  69.959  1.00 98.97           O  
ATOM   2793  CB  PHE A 194      15.026  -5.303  67.366  1.00 98.97           C  
ATOM   2794  CG  PHE A 194      15.438  -5.987  66.078  1.00 98.97           C  
ATOM   2795  CD1 PHE A 194      16.382  -7.029  66.098  1.00 98.97           C  
ATOM   2796  CD2 PHE A 194      14.736  -5.726  64.885  1.00 98.97           C  
ATOM   2797  CE1 PHE A 194      16.659  -7.743  64.942  1.00 98.97           C  
ATOM   2798  CE2 PHE A 194      15.044  -6.429  63.729  1.00 98.97           C  
ATOM   2799  CZ  PHE A 194      16.004  -7.432  63.757  1.00 98.97           C  
ATOM   2800  H   PHE A 194      13.406  -5.214  70.010  1.00 98.97           H  
ATOM   2801  HA  PHE A 194      13.070  -6.235  67.340  1.00 98.97           H  
ATOM   2802  HB3 PHE A 194      15.885  -5.252  68.037  1.00 98.97           H  
ATOM   2803  HB2 PHE A 194      14.792  -4.269  67.114  1.00 98.97           H  
ATOM   2804  HD1 PHE A 194      16.865  -7.284  67.024  1.00 98.97           H  
ATOM   2805  HD2 PHE A 194      13.944  -4.994  64.881  1.00 98.97           H  
ATOM   2806  HE1 PHE A 194      17.371  -8.553  64.973  1.00 98.97           H  
ATOM   2807  HE2 PHE A 194      14.510  -6.222  62.813  1.00 98.97           H  
ATOM   2808  HZ  PHE A 194      16.219  -7.994  62.860  1.00 98.97           H  
ATOM   2809  N   ALA A 195      14.156  -8.401  68.086  1.00 98.96           N  
ATOM   2810  CA  ALA A 195      14.586  -9.712  68.556  1.00 98.96           C  
ATOM   2811  C   ALA A 195      15.032 -10.605  67.393  1.00 98.96           C  
ATOM   2812  O   ALA A 195      14.406 -10.603  66.334  1.00 98.96           O  
ATOM   2813  CB  ALA A 195      13.469 -10.385  69.374  1.00 98.96           C  
ATOM   2814  H   ALA A 195      13.816  -8.370  67.135  1.00 98.96           H  
ATOM   2815  HA  ALA A 195      15.451  -9.567  69.196  1.00 98.96           H  
ATOM   2816  HB1 ALA A 195      13.767 -11.379  69.710  1.00 98.96           H  
ATOM   2817  HB2 ALA A 195      13.231  -9.806  70.264  1.00 98.96           H  
ATOM   2818  HB3 ALA A 195      12.555 -10.494  68.791  1.00 98.96           H  
ATOM   2819  N   ASN A 196      16.075 -11.405  67.660  1.00 98.83           N  
ATOM   2820  CA  ASN A 196      16.537 -12.510  66.821  1.00 98.83           C  
ATOM   2821  C   ASN A 196      17.064 -13.652  67.720  1.00 98.83           C  
ATOM   2822  O   ASN A 196      16.837 -13.628  68.931  1.00 98.83           O  
ATOM   2823  CB  ASN A 196      17.499 -12.024  65.699  1.00 98.83           C  
ATOM   2824  CG  ASN A 196      18.918 -11.617  66.122  1.00 98.83           C  
ATOM   2825  ND2 ASN A 196      19.775 -11.345  65.137  1.00 98.83           N  
ATOM   2826  OD1 ASN A 196      19.246 -11.555  67.304  1.00 98.83           O  
ATOM   2827  H   ASN A 196      16.534 -11.331  68.559  1.00 98.83           H  
ATOM   2828  HA  ASN A 196      15.684 -12.952  66.309  1.00 98.83           H  
ATOM   2829  HB3 ASN A 196      17.044 -11.190  65.162  1.00 98.83           H  
ATOM   2830  HB2 ASN A 196      17.602 -12.822  64.962  1.00 98.83           H  
ATOM   2831 HD22 ASN A 196      20.733 -11.093  65.352  1.00 98.83           H  
ATOM   2832 HD21 ASN A 196      19.496 -11.443  64.172  1.00 98.83           H  
ATOM   2833  N   ASP A 197      17.761 -14.629  67.117  1.00 97.95           N  
ATOM   2834  CA  ASP A 197      18.410 -15.763  67.795  1.00 97.95           C  
ATOM   2835  C   ASP A 197      19.584 -15.392  68.727  1.00 97.95           C  
ATOM   2836  O   ASP A 197      20.033 -16.269  69.463  1.00 97.95           O  
ATOM   2837  CB  ASP A 197      18.887 -16.832  66.776  1.00 97.95           C  
ATOM   2838  CG  ASP A 197      17.779 -17.498  65.946  1.00 97.95           C  
ATOM   2839  OD1 ASP A 197      16.693 -17.751  66.511  1.00 97.95           O1-
ATOM   2840  OD2 ASP A 197      18.086 -17.890  64.798  1.00 97.95           O  
ATOM   2841  H   ASP A 197      17.875 -14.604  66.115  1.00 97.95           H  
ATOM   2842  HA  ASP A 197      17.659 -16.213  68.448  1.00 97.95           H  
ATOM   2843  HB3 ASP A 197      19.426 -17.634  67.283  1.00 97.95           H  
ATOM   2844  HB2 ASP A 197      19.598 -16.366  66.089  1.00 97.95           H  
ATOM   2845  N   PHE A 198      20.075 -14.141  68.681  1.00 98.80           N  
ATOM   2846  CA  PHE A 198      21.254 -13.685  69.421  1.00 98.80           C  
ATOM   2847  C   PHE A 198      20.893 -12.774  70.604  1.00 98.80           C  
ATOM   2848  O   PHE A 198      21.503 -12.917  71.664  1.00 98.80           O  
ATOM   2849  CB  PHE A 198      22.221 -12.968  68.456  1.00 98.80           C  
ATOM   2850  CG  PHE A 198      22.808 -13.864  67.380  1.00 98.80           C  
ATOM   2851  CD1 PHE A 198      23.966 -14.624  67.646  1.00 98.80           C  
ATOM   2852  CD2 PHE A 198      22.111 -14.077  66.172  1.00 98.80           C  
ATOM   2853  CE1 PHE A 198      24.444 -15.515  66.693  1.00 98.80           C  
ATOM   2854  CE2 PHE A 198      22.602 -14.974  65.234  1.00 98.80           C  
ATOM   2855  CZ  PHE A 198      23.768 -15.683  65.491  1.00 98.80           C  
ATOM   2856  H   PHE A 198      19.651 -13.465  68.061  1.00 98.80           H  
ATOM   2857  HA  PHE A 198      21.790 -14.540  69.838  1.00 98.80           H  
ATOM   2858  HB3 PHE A 198      23.050 -12.533  69.013  1.00 98.80           H  
ATOM   2859  HB2 PHE A 198      21.720 -12.130  67.973  1.00 98.80           H  
ATOM   2860  HD1 PHE A 198      24.487 -14.513  68.586  1.00 98.80           H  
ATOM   2861  HD2 PHE A 198      21.193 -13.547  65.973  1.00 98.80           H  
ATOM   2862  HE1 PHE A 198      25.339 -16.084  66.891  1.00 98.80           H  
ATOM   2863  HE2 PHE A 198      22.072 -15.125  64.305  1.00 98.80           H  
ATOM   2864  HZ  PHE A 198      24.144 -16.381  64.757  1.00 98.80           H  
ATOM   2865  N   ALA A 199      19.919 -11.867  70.415  1.00 98.96           N  
ATOM   2866  CA  ALA A 199      19.508 -10.889  71.423  1.00 98.96           C  
ATOM   2867  C   ALA A 199      18.085 -10.382  71.176  1.00 98.96           C  
ATOM   2868  O   ALA A 199      17.676 -10.255  70.024  1.00 98.96           O  
ATOM   2869  CB  ALA A 199      20.505  -9.719  71.457  1.00 98.96           C  
ATOM   2870  H   ALA A 199      19.448 -11.806  69.521  1.00 98.96           H  
ATOM   2871  HA  ALA A 199      19.510 -11.364  72.400  1.00 98.96           H  
ATOM   2872  HB1 ALA A 199      20.174  -8.925  72.128  1.00 98.96           H  
ATOM   2873  HB2 ALA A 199      21.480 -10.047  71.807  1.00 98.96           H  
ATOM   2874  HB3 ALA A 199      20.644  -9.289  70.467  1.00 98.96           H  
ATOM   2875  N   GLY A 200      17.393 -10.060  72.280  1.00 98.97           N  
ATOM   2876  CA  GLY A 200      16.136  -9.318  72.307  1.00 98.97           C  
ATOM   2877  C   GLY A 200      16.391  -8.010  73.067  1.00 98.97           C  
ATOM   2878  O   GLY A 200      17.120  -8.010  74.060  1.00 98.97           O  
ATOM   2879  H   GLY A 200      17.816 -10.233  73.183  1.00 98.97           H  
ATOM   2880  HA3 GLY A 200      15.382  -9.904  72.832  1.00 98.97           H  
ATOM   2881  HA2 GLY A 200      15.755  -9.113  71.311  1.00 98.97           H  
ATOM   2882  N   ILE A 201      15.771  -6.908  72.611  1.00 98.98           N  
ATOM   2883  CA  ILE A 201      15.834  -5.578  73.228  1.00 98.98           C  
ATOM   2884  C   ILE A 201      14.460  -4.888  73.136  1.00 98.98           C  
ATOM   2885  O   ILE A 201      13.800  -4.977  72.100  1.00 98.98           O  
ATOM   2886  CB  ILE A 201      16.899  -4.643  72.556  1.00 98.98           C  
ATOM   2887  CG1 ILE A 201      18.346  -5.164  72.700  1.00 98.98           C  
ATOM   2888  CG2 ILE A 201      16.849  -3.161  73.015  1.00 98.98           C  
ATOM   2889  CD1 ILE A 201      18.939  -5.007  74.107  1.00 98.98           C  
ATOM   2890  H   ILE A 201      15.196  -6.971  71.779  1.00 98.98           H  
ATOM   2891  HA  ILE A 201      16.068  -5.698  74.284  1.00 98.98           H  
ATOM   2892  HB  ILE A 201      16.692  -4.643  71.484  1.00 98.98           H  
ATOM   2893 HG13 ILE A 201      18.976  -4.616  72.001  1.00 98.98           H  
ATOM   2894 HG12 ILE A 201      18.423  -6.203  72.387  1.00 98.98           H  
ATOM   2895 HG21 ILE A 201      17.708  -2.601  72.648  1.00 98.98           H  
ATOM   2896 HG22 ILE A 201      15.961  -2.645  72.653  1.00 98.98           H  
ATOM   2897 HG23 ILE A 201      16.858  -3.080  74.102  1.00 98.98           H  
ATOM   2898 HD11 ILE A 201      19.725  -5.740  74.284  1.00 98.98           H  
ATOM   2899 HD12 ILE A 201      19.364  -4.015  74.250  1.00 98.98           H  
ATOM   2900 HD13 ILE A 201      18.182  -5.139  74.872  1.00 98.98           H  
ATOM   2901  N   SER A 202      14.102  -4.166  74.210  1.00 98.97           N  
ATOM   2902  CA  SER A 202      12.951  -3.269  74.296  1.00 98.97           C  
ATOM   2903  C   SER A 202      13.424  -1.912  74.852  1.00 98.97           C  
ATOM   2904  O   SER A 202      14.238  -1.895  75.776  1.00 98.97           O  
ATOM   2905  CB  SER A 202      11.876  -3.930  75.181  1.00 98.97           C  
ATOM   2906  OG  SER A 202      10.789  -3.063  75.422  1.00 98.97           O  
ATOM   2907  H   SER A 202      14.721  -4.145  75.010  1.00 98.97           H  
ATOM   2908  HA  SER A 202      12.531  -3.100  73.302  1.00 98.97           H  
ATOM   2909  HB3 SER A 202      12.290  -4.229  76.143  1.00 98.97           H  
ATOM   2910  HB2 SER A 202      11.500  -4.837  74.705  1.00 98.97           H  
ATOM   2911  HG  SER A 202      10.254  -3.015  74.621  1.00 98.97           H  
ATOM   2912  N   CYS A 203      12.971  -0.794  74.272  1.00 98.80           N  
ATOM   2913  CA  CYS A 203      13.395   0.564  74.621  1.00 98.80           C  
ATOM   2914  C   CYS A 203      12.254   1.362  75.280  1.00 98.80           C  
ATOM   2915  O   CYS A 203      11.073   1.064  75.101  1.00 98.80           O  
ATOM   2916  CB  CYS A 203      13.812   1.321  73.342  1.00 98.80           C  
ATOM   2917  SG  CYS A 203      15.105   0.450  72.404  1.00 98.80           S  
ATOM   2918  H   CYS A 203      12.312  -0.884  73.501  1.00 98.80           H  
ATOM   2919  HA  CYS A 203      14.241   0.534  75.307  1.00 98.80           H  
ATOM   2920  HB3 CYS A 203      14.201   2.306  73.604  1.00 98.80           H  
ATOM   2921  HB2 CYS A 203      12.948   1.488  72.698  1.00 98.80           H  
ATOM   2922  HG  CYS A 203      15.933   0.280  73.439  1.00 98.80           H  
ATOM   2923  N   THR A 204      12.623   2.427  75.995  1.00 97.56           N  
ATOM   2924  CA  THR A 204      11.776   3.497  76.487  1.00 97.56           C  
ATOM   2925  C   THR A 204      12.601   4.800  76.506  1.00 97.56           C  
ATOM   2926  O   THR A 204      13.829   4.760  76.392  1.00 97.56           O  
ATOM   2927  CB  THR A 204      11.058   3.058  77.788  1.00 97.56           C  
ATOM   2928  CG2 THR A 204      11.992   2.506  78.877  1.00 97.56           C  
ATOM   2929  OG1 THR A 204      10.339   4.134  78.353  1.00 97.56           O  
ATOM   2930  H   THR A 204      13.617   2.574  76.161  1.00 97.56           H  
ATOM   2931  HA  THR A 204      11.004   3.665  75.732  1.00 97.56           H  
ATOM   2932  HB  THR A 204      10.333   2.284  77.536  1.00 97.56           H  
ATOM   2933 HG21 THR A 204      11.436   2.229  79.772  1.00 97.56           H  
ATOM   2934 HG22 THR A 204      12.504   1.603  78.541  1.00 97.56           H  
ATOM   2935 HG23 THR A 204      12.755   3.223  79.165  1.00 97.56           H  
ATOM   2936  HG1 THR A 204       9.719   4.486  77.724  1.00 97.56           H  
ATOM   2937  N   GLY A 205      11.941   5.958  76.609  1.00 95.25           N  
ATOM   2938  CA  GLY A 205      12.522   7.286  76.478  1.00 95.25           C  
ATOM   2939  C   GLY A 205      12.029   7.947  75.193  1.00 95.25           C  
ATOM   2940  O   GLY A 205      10.987   7.566  74.669  1.00 95.25           O  
ATOM   2941  H   GLY A 205      10.930   5.937  76.685  1.00 95.25           H  
ATOM   2942  HA3 GLY A 205      13.605   7.274  76.503  1.00 95.25           H  
ATOM   2943  HA2 GLY A 205      12.192   7.886  77.326  1.00 95.25           H  
ATOM   2944  N   VAL A 206      12.729   8.966  74.687  1.00 95.42           N  
ATOM   2945  CA  VAL A 206      12.245   9.796  73.587  1.00 95.42           C  
ATOM   2946  C   VAL A 206      12.407   9.028  72.265  1.00 95.42           C  
ATOM   2947  O   VAL A 206      13.522   8.786  71.799  1.00 95.42           O  
ATOM   2948  CB  VAL A 206      13.032  11.130  73.586  1.00 95.42           C  
ATOM   2949  CG1 VAL A 206      12.735  12.028  72.365  1.00 95.42           C  
ATOM   2950  CG2 VAL A 206      12.757  11.933  74.873  1.00 95.42           C  
ATOM   2951  H   VAL A 206      13.688   9.107  74.990  1.00 95.42           H  
ATOM   2952  HA  VAL A 206      11.187  10.020  73.743  1.00 95.42           H  
ATOM   2953  HB  VAL A 206      14.092  10.883  73.568  1.00 95.42           H  
ATOM   2954 HG11 VAL A 206      13.270  12.976  72.440  1.00 95.42           H  
ATOM   2955 HG12 VAL A 206      13.055  11.572  71.428  1.00 95.42           H  
ATOM   2956 HG13 VAL A 206      11.672  12.254  72.281  1.00 95.42           H  
ATOM   2957 HG21 VAL A 206      13.376  12.829  74.916  1.00 95.42           H  
ATOM   2958 HG22 VAL A 206      11.715  12.250  74.924  1.00 95.42           H  
ATOM   2959 HG23 VAL A 206      12.961  11.357  75.775  1.00 95.42           H  
ATOM   2960  N   GLY A 207      11.272   8.662  71.660  1.00 97.07           N  
ATOM   2961  CA  GLY A 207      11.178   7.807  70.484  1.00 97.07           C  
ATOM   2962  C   GLY A 207      11.947   8.319  69.267  1.00 97.07           C  
ATOM   2963  O   GLY A 207      12.590   7.531  68.584  1.00 97.07           O  
ATOM   2964  H   GLY A 207      10.412   8.826  72.170  1.00 97.07           H  
ATOM   2965  HA3 GLY A 207      10.130   7.675  70.215  1.00 97.07           H  
ATOM   2966  HA2 GLY A 207      11.562   6.827  70.755  1.00 97.07           H  
ATOM   2967  N   GLU A 208      11.969   9.638  69.049  1.00 97.92           N  
ATOM   2968  CA  GLU A 208      12.700  10.294  67.968  1.00 97.92           C  
ATOM   2969  C   GLU A 208      14.230  10.155  68.140  1.00 97.92           C  
ATOM   2970  O   GLU A 208      14.947  10.072  67.143  1.00 97.92           O  
ATOM   2971  CB  GLU A 208      12.313  11.791  67.927  1.00 97.92           C  
ATOM   2972  CG  GLU A 208      10.890  12.096  67.391  1.00 97.92           C  
ATOM   2973  CD  GLU A 208       9.723  11.833  68.347  1.00 97.92           C  
ATOM   2974  OE1 GLU A 208       9.955  11.666  69.564  1.00 97.92           O1-
ATOM   2975  OE2 GLU A 208       8.575  11.812  67.858  1.00 97.92           O  
ATOM   2976  H   GLU A 208      11.399  10.232  69.637  1.00 97.92           H  
ATOM   2977  HA  GLU A 208      12.428   9.827  67.020  1.00 97.92           H  
ATOM   2978  HB3 GLU A 208      13.011  12.307  67.265  1.00 97.92           H  
ATOM   2979  HB2 GLU A 208      12.462  12.254  68.905  1.00 97.92           H  
ATOM   2980  HG3 GLU A 208      10.718  11.550  66.462  1.00 97.92           H  
ATOM   2981  HG2 GLU A 208      10.838  13.152  67.124  1.00 97.92           H  
ATOM   2982  N   ASP A 209      14.732  10.067  69.381  1.00 97.76           N  
ATOM   2983  CA  ASP A 209      16.154   9.875  69.686  1.00 97.76           C  
ATOM   2984  C   ASP A 209      16.523   8.396  69.512  1.00 97.76           C  
ATOM   2985  O   ASP A 209      17.570   8.080  68.953  1.00 97.76           O  
ATOM   2986  CB  ASP A 209      16.483  10.274  71.147  1.00 97.76           C  
ATOM   2987  CG  ASP A 209      16.179  11.726  71.521  1.00 97.76           C  
ATOM   2988  OD1 ASP A 209      16.000  12.555  70.604  1.00 97.76           O1-
ATOM   2989  OD2 ASP A 209      16.171  11.993  72.741  1.00 97.76           O  
ATOM   2990  H   ASP A 209      14.086  10.048  70.160  1.00 97.76           H  
ATOM   2991  HA  ASP A 209      16.760  10.477  69.006  1.00 97.76           H  
ATOM   2992  HB3 ASP A 209      17.546  10.120  71.326  1.00 97.76           H  
ATOM   2993  HB2 ASP A 209      15.964   9.625  71.855  1.00 97.76           H  
ATOM   2994  N   ILE A 210      15.632   7.495  69.941  1.00 98.63           N  
ATOM   2995  CA  ILE A 210      15.727   6.044  69.782  1.00 98.63           C  
ATOM   2996  C   ILE A 210      15.715   5.657  68.286  1.00 98.63           C  
ATOM   2997  O   ILE A 210      16.506   4.814  67.866  1.00 98.63           O  
ATOM   2998  CB  ILE A 210      14.577   5.393  70.606  1.00 98.63           C  
ATOM   2999  CG1 ILE A 210      14.770   5.656  72.119  1.00 98.63           C  
ATOM   3000  CG2 ILE A 210      14.402   3.884  70.359  1.00 98.63           C  
ATOM   3001  CD1 ILE A 210      13.518   5.415  72.970  1.00 98.63           C  
ATOM   3002  H   ILE A 210      14.813   7.858  70.418  1.00 98.63           H  
ATOM   3003  HA  ILE A 210      16.685   5.717  70.194  1.00 98.63           H  
ATOM   3004  HB  ILE A 210      13.647   5.866  70.299  1.00 98.63           H  
ATOM   3005 HG13 ILE A 210      15.079   6.686  72.298  1.00 98.63           H  
ATOM   3006 HG12 ILE A 210      15.585   5.040  72.496  1.00 98.63           H  
ATOM   3007 HG21 ILE A 210      13.573   3.476  70.932  1.00 98.63           H  
ATOM   3008 HG22 ILE A 210      14.194   3.654  69.315  1.00 98.63           H  
ATOM   3009 HG23 ILE A 210      15.287   3.333  70.657  1.00 98.63           H  
ATOM   3010 HD11 ILE A 210      13.710   5.725  73.994  1.00 98.63           H  
ATOM   3011 HD12 ILE A 210      12.668   5.994  72.613  1.00 98.63           H  
ATOM   3012 HD13 ILE A 210      13.222   4.368  72.993  1.00 98.63           H  
ATOM   3013  N   VAL A 211      14.863   6.305  67.480  1.00 98.88           N  
ATOM   3014  CA  VAL A 211      14.782   6.190  66.023  1.00 98.88           C  
ATOM   3015  C   VAL A 211      16.012   6.802  65.324  1.00 98.88           C  
ATOM   3016  O   VAL A 211      16.475   6.227  64.342  1.00 98.88           O  
ATOM   3017  CB  VAL A 211      13.436   6.821  65.557  1.00 98.88           C  
ATOM   3018  CG1 VAL A 211      13.347   7.190  64.065  1.00 98.88           C  
ATOM   3019  CG2 VAL A 211      12.252   5.900  65.912  1.00 98.88           C  
ATOM   3020  H   VAL A 211      14.181   6.917  67.923  1.00 98.88           H  
ATOM   3021  HA  VAL A 211      14.781   5.137  65.748  1.00 98.88           H  
ATOM   3022  HB  VAL A 211      13.307   7.760  66.096  1.00 98.88           H  
ATOM   3023 HG11 VAL A 211      12.372   7.613  63.819  1.00 98.88           H  
ATOM   3024 HG12 VAL A 211      14.091   7.938  63.800  1.00 98.88           H  
ATOM   3025 HG13 VAL A 211      13.502   6.328  63.422  1.00 98.88           H  
ATOM   3026 HG21 VAL A 211      11.299   6.409  65.765  1.00 98.88           H  
ATOM   3027 HG22 VAL A 211      12.246   5.006  65.288  1.00 98.88           H  
ATOM   3028 HG23 VAL A 211      12.286   5.569  66.949  1.00 98.88           H  
ATOM   3029  N   SER A 212      16.587   7.901  65.835  1.00 98.69           N  
ATOM   3030  CA  SER A 212      17.771   8.558  65.267  1.00 98.69           C  
ATOM   3031  C   SER A 212      19.034   7.675  65.265  1.00 98.69           C  
ATOM   3032  O   SER A 212      19.911   7.897  64.431  1.00 98.69           O  
ATOM   3033  CB  SER A 212      18.041   9.881  66.012  1.00 98.69           C  
ATOM   3034  OG  SER A 212      17.108  10.875  65.640  1.00 98.69           O  
ATOM   3035  H   SER A 212      16.214   8.313  66.679  1.00 98.69           H  
ATOM   3036  HA  SER A 212      17.552   8.787  64.224  1.00 98.69           H  
ATOM   3037  HB3 SER A 212      19.034  10.266  65.775  1.00 98.69           H  
ATOM   3038  HB2 SER A 212      18.008   9.739  67.090  1.00 98.69           H  
ATOM   3039  HG  SER A 212      16.263  10.661  66.050  1.00 98.69           H  
ATOM   3040  N   VAL A 213      19.090   6.686  66.174  1.00 98.77           N  
ATOM   3041  CA  VAL A 213      20.170   5.704  66.279  1.00 98.77           C  
ATOM   3042  C   VAL A 213      19.698   4.261  65.983  1.00 98.77           C  
ATOM   3043  O   VAL A 213      20.552   3.381  65.892  1.00 98.77           O  
ATOM   3044  CB  VAL A 213      20.820   5.737  67.694  1.00 98.77           C  
ATOM   3045  CG1 VAL A 213      21.485   7.094  67.983  1.00 98.77           C  
ATOM   3046  CG2 VAL A 213      19.885   5.326  68.846  1.00 98.77           C  
ATOM   3047  H   VAL A 213      18.337   6.590  66.841  1.00 98.77           H  
ATOM   3048  HA  VAL A 213      20.950   5.924  65.548  1.00 98.77           H  
ATOM   3049  HB  VAL A 213      21.633   5.010  67.697  1.00 98.77           H  
ATOM   3050 HG11 VAL A 213      22.058   7.057  68.910  1.00 98.77           H  
ATOM   3051 HG12 VAL A 213      22.173   7.377  67.186  1.00 98.77           H  
ATOM   3052 HG13 VAL A 213      20.746   7.889  68.083  1.00 98.77           H  
ATOM   3053 HG21 VAL A 213      20.404   5.370  69.803  1.00 98.77           H  
ATOM   3054 HG22 VAL A 213      19.012   5.974  68.910  1.00 98.77           H  
ATOM   3055 HG23 VAL A 213      19.534   4.305  68.727  1.00 98.77           H  
ATOM   3056  N   ALA A 214      18.376   4.031  65.841  1.00 98.92           N  
ATOM   3057  CA  ALA A 214      17.726   2.724  65.646  1.00 98.92           C  
ATOM   3058  C   ALA A 214      18.092   1.710  66.752  1.00 98.92           C  
ATOM   3059  O   ALA A 214      18.571   0.620  66.446  1.00 98.92           O  
ATOM   3060  CB  ALA A 214      18.017   2.188  64.229  1.00 98.92           C  
ATOM   3061  H   ALA A 214      17.743   4.814  65.917  1.00 98.92           H  
ATOM   3062  HA  ALA A 214      16.653   2.898  65.723  1.00 98.92           H  
ATOM   3063  HB1 ALA A 214      17.536   1.224  64.062  1.00 98.92           H  
ATOM   3064  HB2 ALA A 214      17.632   2.870  63.473  1.00 98.92           H  
ATOM   3065  HB3 ALA A 214      19.084   2.059  64.048  1.00 98.92           H  
ATOM   3066  N   LEU A 215      17.922   2.140  68.014  1.00 98.95           N  
ATOM   3067  CA  LEU A 215      18.551   1.603  69.227  1.00 98.95           C  
ATOM   3068  C   LEU A 215      18.459   0.079  69.427  1.00 98.95           C  
ATOM   3069  O   LEU A 215      19.497  -0.547  69.638  1.00 98.95           O  
ATOM   3070  CB  LEU A 215      18.000   2.389  70.439  1.00 98.95           C  
ATOM   3071  CG  LEU A 215      18.733   2.236  71.790  1.00 98.95           C  
ATOM   3072  CD1 LEU A 215      20.226   2.617  71.719  1.00 98.95           C  
ATOM   3073  CD2 LEU A 215      18.010   3.059  72.872  1.00 98.95           C  
ATOM   3074  H   LEU A 215      17.468   3.036  68.140  1.00 98.95           H  
ATOM   3075  HA  LEU A 215      19.610   1.836  69.113  1.00 98.95           H  
ATOM   3076  HB3 LEU A 215      16.970   2.072  70.586  1.00 98.95           H  
ATOM   3077  HB2 LEU A 215      17.956   3.450  70.191  1.00 98.95           H  
ATOM   3078  HG  LEU A 215      18.676   1.190  72.094  1.00 98.95           H  
ATOM   3079 HD11 LEU A 215      20.514   3.333  72.489  1.00 98.95           H  
ATOM   3080 HD12 LEU A 215      20.844   1.732  71.859  1.00 98.95           H  
ATOM   3081 HD13 LEU A 215      20.501   3.062  70.764  1.00 98.95           H  
ATOM   3082 HD21 LEU A 215      18.637   3.231  73.746  1.00 98.95           H  
ATOM   3083 HD22 LEU A 215      17.709   4.036  72.494  1.00 98.95           H  
ATOM   3084 HD23 LEU A 215      17.111   2.551  73.218  1.00 98.95           H  
ATOM   3085  N   ALA A 216      17.245  -0.492  69.335  1.00 98.98           N  
ATOM   3086  CA  ALA A 216      16.998  -1.926  69.508  1.00 98.98           C  
ATOM   3087  C   ALA A 216      17.625  -2.787  68.404  1.00 98.98           C  
ATOM   3088  O   ALA A 216      18.290  -3.770  68.726  1.00 98.98           O  
ATOM   3089  CB  ALA A 216      15.493  -2.204  69.627  1.00 98.98           C  
ATOM   3090  H   ALA A 216      16.433   0.085  69.150  1.00 98.98           H  
ATOM   3091  HA  ALA A 216      17.466  -2.220  70.446  1.00 98.98           H  
ATOM   3092  HB1 ALA A 216      15.304  -3.263  69.802  1.00 98.98           H  
ATOM   3093  HB2 ALA A 216      15.051  -1.662  70.460  1.00 98.98           H  
ATOM   3094  HB3 ALA A 216      14.955  -1.915  68.725  1.00 98.98           H  
ATOM   3095  N   ALA A 217      17.442  -2.379  67.136  1.00 98.97           N  
ATOM   3096  CA  ALA A 217      18.051  -3.019  65.969  1.00 98.97           C  
ATOM   3097  C   ALA A 217      19.588  -2.952  65.975  1.00 98.97           C  
ATOM   3098  O   ALA A 217      20.220  -3.947  65.628  1.00 98.97           O  
ATOM   3099  CB  ALA A 217      17.482  -2.397  64.685  1.00 98.97           C  
ATOM   3100  H   ALA A 217      16.878  -1.561  66.954  1.00 98.97           H  
ATOM   3101  HA  ALA A 217      17.769  -4.073  65.984  1.00 98.97           H  
ATOM   3102  HB1 ALA A 217      17.968  -2.807  63.799  1.00 98.97           H  
ATOM   3103  HB2 ALA A 217      16.415  -2.598  64.592  1.00 98.97           H  
ATOM   3104  HB3 ALA A 217      17.620  -1.315  64.664  1.00 98.97           H  
ATOM   3105  N   ARG A 218      20.149  -1.805  66.396  1.00 98.94           N  
ATOM   3106  CA  ARG A 218      21.585  -1.545  66.498  1.00 98.94           C  
ATOM   3107  C   ARG A 218      22.290  -2.401  67.564  1.00 98.94           C  
ATOM   3108  O   ARG A 218      23.348  -2.955  67.264  1.00 98.94           O  
ATOM   3109  CB  ARG A 218      21.812  -0.029  66.696  1.00 98.94           C  
ATOM   3110  CG  ARG A 218      23.277   0.383  66.958  1.00 98.94           C  
ATOM   3111  CD  ARG A 218      23.536   1.893  66.826  1.00 98.94           C  
ATOM   3112  NE  ARG A 218      23.511   2.331  65.421  1.00 98.94           N  
ATOM   3113  CZ  ARG A 218      23.584   3.588  64.949  1.00 98.94           C  
ATOM   3114  NH1 ARG A 218      23.747   4.652  65.749  1.00 98.94           N  
ATOM   3115  NH2 ARG A 218      23.495   3.776  63.628  1.00 98.94           N1+
ATOM   3116  H   ARG A 218      19.546  -1.033  66.651  1.00 98.94           H  
ATOM   3117  HA  ARG A 218      22.026  -1.814  65.536  1.00 98.94           H  
ATOM   3118  HB3 ARG A 218      21.216   0.319  67.541  1.00 98.94           H  
ATOM   3119  HB2 ARG A 218      21.421   0.496  65.824  1.00 98.94           H  
ATOM   3120  HG3 ARG A 218      23.878  -0.128  66.207  1.00 98.94           H  
ATOM   3121  HG2 ARG A 218      23.649   0.017  67.913  1.00 98.94           H  
ATOM   3122  HD3 ARG A 218      24.435   2.203  67.353  1.00 98.94           H  
ATOM   3123  HD2 ARG A 218      22.708   2.419  67.304  1.00 98.94           H  
ATOM   3124  HE  ARG A 218      23.406   1.582  64.748  1.00 98.94           H  
ATOM   3125 HH12 ARG A 218      23.797   5.588  65.374  1.00 98.94           H  
ATOM   3126 HH11 ARG A 218      23.883   4.508  66.740  1.00 98.94           H  
ATOM   3127 HH22 ARG A 218      23.542   4.705  63.238  1.00 98.94           H  
ATOM   3128 HH21 ARG A 218      23.370   2.986  63.011  1.00 98.94           H  
ATOM   3129  N   ILE A 219      21.701  -2.512  68.768  1.00 98.98           N  
ATOM   3130  CA  ILE A 219      22.241  -3.334  69.858  1.00 98.98           C  
ATOM   3131  C   ILE A 219      22.211  -4.837  69.516  1.00 98.98           C  
ATOM   3132  O   ILE A 219      23.213  -5.513  69.741  1.00 98.98           O  
ATOM   3133  CB  ILE A 219      21.514  -3.091  71.218  1.00 98.98           C  
ATOM   3134  CG1 ILE A 219      21.774  -1.657  71.736  1.00 98.98           C  
ATOM   3135  CG2 ILE A 219      21.878  -4.114  72.324  1.00 98.98           C  
ATOM   3136  CD1 ILE A 219      20.754  -1.159  72.773  1.00 98.98           C  
ATOM   3137  H   ILE A 219      20.840  -2.016  68.960  1.00 98.98           H  
ATOM   3138  HA  ILE A 219      23.288  -3.050  69.989  1.00 98.98           H  
ATOM   3139  HB  ILE A 219      20.443  -3.169  71.029  1.00 98.98           H  
ATOM   3140 HG13 ILE A 219      21.759  -0.952  70.906  1.00 98.98           H  
ATOM   3141 HG12 ILE A 219      22.780  -1.595  72.147  1.00 98.98           H  
ATOM   3142 HG21 ILE A 219      21.411  -3.869  73.273  1.00 98.98           H  
ATOM   3143 HG22 ILE A 219      21.552  -5.127  72.087  1.00 98.98           H  
ATOM   3144 HG23 ILE A 219      22.952  -4.140  72.501  1.00 98.98           H  
ATOM   3145 HD11 ILE A 219      21.057  -0.193  73.175  1.00 98.98           H  
ATOM   3146 HD12 ILE A 219      19.768  -1.040  72.325  1.00 98.98           H  
ATOM   3147 HD13 ILE A 219      20.650  -1.836  73.619  1.00 98.98           H  
ATOM   3148  N   VAL A 220      21.093  -5.321  68.946  1.00 98.97           N  
ATOM   3149  CA  VAL A 220      20.936  -6.722  68.548  1.00 98.97           C  
ATOM   3150  C   VAL A 220      21.835  -7.116  67.353  1.00 98.97           C  
ATOM   3151  O   VAL A 220      22.341  -8.239  67.348  1.00 98.97           O  
ATOM   3152  CB  VAL A 220      19.452  -7.084  68.251  1.00 98.97           C  
ATOM   3153  CG1 VAL A 220      19.263  -8.498  67.667  1.00 98.97           C  
ATOM   3154  CG2 VAL A 220      18.580  -6.948  69.514  1.00 98.97           C  
ATOM   3155  H   VAL A 220      20.301  -4.712  68.783  1.00 98.97           H  
ATOM   3156  HA  VAL A 220      21.260  -7.328  69.396  1.00 98.97           H  
ATOM   3157  HB  VAL A 220      19.066  -6.372  67.519  1.00 98.97           H  
ATOM   3158 HG11 VAL A 220      18.224  -8.823  67.692  1.00 98.97           H  
ATOM   3159 HG12 VAL A 220      19.590  -8.560  66.629  1.00 98.97           H  
ATOM   3160 HG13 VAL A 220      19.831  -9.226  68.244  1.00 98.97           H  
ATOM   3161 HG21 VAL A 220      17.531  -7.158  69.303  1.00 98.97           H  
ATOM   3162 HG22 VAL A 220      18.900  -7.636  70.294  1.00 98.97           H  
ATOM   3163 HG23 VAL A 220      18.628  -5.947  69.934  1.00 98.97           H  
ATOM   3164  N   THR A 221      22.075  -6.182  66.410  1.00 98.96           N  
ATOM   3165  CA  THR A 221      23.044  -6.337  65.316  1.00 98.96           C  
ATOM   3166  C   THR A 221      24.483  -6.508  65.839  1.00 98.96           C  
ATOM   3167  O   THR A 221      25.206  -7.342  65.302  1.00 98.96           O  
ATOM   3168  CB  THR A 221      23.021  -5.129  64.333  1.00 98.96           C  
ATOM   3169  CG2 THR A 221      24.150  -5.064  63.284  1.00 98.96           C  
ATOM   3170  OG1 THR A 221      21.791  -5.135  63.635  1.00 98.96           O  
ATOM   3171  H   THR A 221      21.618  -5.282  66.477  1.00 98.96           H  
ATOM   3172  HA  THR A 221      22.779  -7.242  64.764  1.00 98.96           H  
ATOM   3173  HB  THR A 221      23.046  -4.203  64.906  1.00 98.96           H  
ATOM   3174 HG21 THR A 221      23.974  -4.263  62.566  1.00 98.96           H  
ATOM   3175 HG22 THR A 221      25.122  -4.864  63.737  1.00 98.96           H  
ATOM   3176 HG23 THR A 221      24.226  -5.999  62.729  1.00 98.96           H  
ATOM   3177  HG1 THR A 221      21.103  -4.855  64.248  1.00 98.96           H  
ATOM   3178  N   ARG A 222      24.857  -5.759  66.891  1.00 98.95           N  
ATOM   3179  CA  ARG A 222      26.170  -5.847  67.530  1.00 98.95           C  
ATOM   3180  C   ARG A 222      26.379  -7.154  68.305  1.00 98.95           C  
ATOM   3181  O   ARG A 222      27.477  -7.698  68.222  1.00 98.95           O  
ATOM   3182  CB  ARG A 222      26.409  -4.607  68.410  1.00 98.95           C  
ATOM   3183  CG  ARG A 222      26.702  -3.384  67.540  1.00 98.95           C  
ATOM   3184  CD  ARG A 222      26.764  -2.056  68.299  1.00 98.95           C  
ATOM   3185  NE  ARG A 222      27.224  -1.011  67.377  1.00 98.95           N  
ATOM   3186  CZ  ARG A 222      27.137   0.321  67.491  1.00 98.95           C  
ATOM   3187  NH1 ARG A 222      26.618   0.917  68.568  1.00 98.95           N  
ATOM   3188  NH2 ARG A 222      27.588   1.074  66.485  1.00 98.95           N1+
ATOM   3189  H   ARG A 222      24.209  -5.093  67.288  1.00 98.95           H  
ATOM   3190  HA  ARG A 222      26.925  -5.842  66.741  1.00 98.95           H  
ATOM   3191  HB3 ARG A 222      27.267  -4.767  69.064  1.00 98.95           H  
ATOM   3192  HB2 ARG A 222      25.554  -4.424  69.060  1.00 98.95           H  
ATOM   3193  HG3 ARG A 222      25.897  -3.304  66.809  1.00 98.95           H  
ATOM   3194  HG2 ARG A 222      27.609  -3.546  66.957  1.00 98.95           H  
ATOM   3195  HD3 ARG A 222      27.371  -2.119  69.203  1.00 98.95           H  
ATOM   3196  HD2 ARG A 222      25.752  -1.784  68.602  1.00 98.95           H  
ATOM   3197  HE  ARG A 222      27.700  -1.363  66.553  1.00 98.95           H  
ATOM   3198 HH12 ARG A 222      26.581   1.928  68.609  1.00 98.95           H  
ATOM   3199 HH11 ARG A 222      26.231   0.370  69.324  1.00 98.95           H  
ATOM   3200 HH22 ARG A 222      27.552   2.086  66.550  1.00 98.95           H  
ATOM   3201 HH21 ARG A 222      28.048   0.639  65.694  1.00 98.95           H  
ATOM   3202  N   VAL A 223      25.345  -7.678  68.987  1.00 98.96           N  
ATOM   3203  CA  VAL A 223      25.433  -8.983  69.656  1.00 98.96           C  
ATOM   3204  C   VAL A 223      25.498 -10.161  68.654  1.00 98.96           C  
ATOM   3205  O   VAL A 223      26.179 -11.146  68.939  1.00 98.96           O  
ATOM   3206  CB  VAL A 223      24.295  -9.207  70.692  1.00 98.96           C  
ATOM   3207  CG1 VAL A 223      24.323 -10.598  71.363  1.00 98.96           C  
ATOM   3208  CG2 VAL A 223      24.341  -8.138  71.799  1.00 98.96           C  
ATOM   3209  H   VAL A 223      24.461  -7.191  69.036  1.00 98.96           H  
ATOM   3210  HA  VAL A 223      26.374  -8.993  70.204  1.00 98.96           H  
ATOM   3211  HB  VAL A 223      23.337  -9.105  70.179  1.00 98.96           H  
ATOM   3212 HG11 VAL A 223      23.617 -10.662  72.187  1.00 98.96           H  
ATOM   3213 HG12 VAL A 223      24.065 -11.398  70.672  1.00 98.96           H  
ATOM   3214 HG13 VAL A 223      25.311 -10.816  71.771  1.00 98.96           H  
ATOM   3215 HG21 VAL A 223      23.514  -8.266  72.495  1.00 98.96           H  
ATOM   3216 HG22 VAL A 223      25.269  -8.196  72.368  1.00 98.96           H  
ATOM   3217 HG23 VAL A 223      24.265  -7.130  71.398  1.00 98.96           H  
ATOM   3218  N   THR A 224      24.883  -9.995  67.468  1.00 98.85           N  
ATOM   3219  CA  THR A 224      25.041 -10.890  66.314  1.00 98.85           C  
ATOM   3220  C   THR A 224      26.464 -10.826  65.697  1.00 98.85           C  
ATOM   3221  O   THR A 224      26.933 -11.835  65.171  1.00 98.85           O  
ATOM   3222  CB  THR A 224      23.993 -10.577  65.208  1.00 98.85           C  
ATOM   3223  CG2 THR A 224      24.027 -11.497  63.975  1.00 98.85           C  
ATOM   3224  OG1 THR A 224      22.689 -10.646  65.754  1.00 98.85           O  
ATOM   3225  H   THR A 224      24.350  -9.152  67.305  1.00 98.85           H  
ATOM   3226  HA  THR A 224      24.880 -11.913  66.660  1.00 98.85           H  
ATOM   3227  HB  THR A 224      24.124  -9.555  64.857  1.00 98.85           H  
ATOM   3228 HG21 THR A 224      23.192 -11.288  63.305  1.00 98.85           H  
ATOM   3229 HG22 THR A 224      24.938 -11.363  63.392  1.00 98.85           H  
ATOM   3230 HG23 THR A 224      23.967 -12.547  64.263  1.00 98.85           H  
ATOM   3231  HG1 THR A 224      22.605  -9.959  66.424  1.00 98.85           H  
ATOM   3232  N   ASP A 225      27.139  -9.667  65.826  1.00 98.82           N  
ATOM   3233  CA  ASP A 225      28.543  -9.428  65.449  1.00 98.82           C  
ATOM   3234  C   ASP A 225      29.562  -9.842  66.531  1.00 98.82           C  
ATOM   3235  O   ASP A 225      30.758  -9.653  66.311  1.00 98.82           O  
ATOM   3236  CB  ASP A 225      28.802  -7.965  64.989  1.00 98.82           C  
ATOM   3237  CG  ASP A 225      27.973  -7.489  63.786  1.00 98.82           C  
ATOM   3238  OD1 ASP A 225      27.584  -8.343  62.960  1.00 98.82           O1-
ATOM   3239  OD2 ASP A 225      27.855  -6.256  63.622  1.00 98.82           O  
ATOM   3240  H   ASP A 225      26.674  -8.883  66.262  1.00 98.82           H  
ATOM   3241  HA  ASP A 225      28.771 -10.079  64.603  1.00 98.82           H  
ATOM   3242  HB3 ASP A 225      29.849  -7.836  64.711  1.00 98.82           H  
ATOM   3243  HB2 ASP A 225      28.614  -7.285  65.821  1.00 98.82           H  
ATOM   3244  N   GLY A 226      29.103 -10.430  67.649  1.00 98.55           N  
ATOM   3245  CA  GLY A 226      29.970 -11.048  68.651  1.00 98.55           C  
ATOM   3246  C   GLY A 226      30.292 -10.133  69.842  1.00 98.55           C  
ATOM   3247  O   GLY A 226      31.127 -10.517  70.659  1.00 98.55           O  
ATOM   3248  H   GLY A 226      28.106 -10.548  67.772  1.00 98.55           H  
ATOM   3249  HA3 GLY A 226      30.900 -11.406  68.207  1.00 98.55           H  
ATOM   3250  HA2 GLY A 226      29.455 -11.929  69.037  1.00 98.55           H  
ATOM   3251  N   PHE A 227      29.638  -8.964  69.981  1.00 98.76           N  
ATOM   3252  CA  PHE A 227      29.683  -8.158  71.208  1.00 98.76           C  
ATOM   3253  C   PHE A 227      28.908  -8.856  72.344  1.00 98.76           C  
ATOM   3254  O   PHE A 227      27.924  -9.547  72.079  1.00 98.76           O  
ATOM   3255  CB  PHE A 227      29.072  -6.752  70.978  1.00 98.76           C  
ATOM   3256  CG  PHE A 227      29.849  -5.749  70.131  1.00 98.76           C  
ATOM   3257  CD1 PHE A 227      30.197  -4.495  70.680  1.00 98.76           C  
ATOM   3258  CD2 PHE A 227      30.162  -6.004  68.777  1.00 98.76           C  
ATOM   3259  CE1 PHE A 227      30.833  -3.539  69.900  1.00 98.76           C  
ATOM   3260  CE2 PHE A 227      30.794  -5.032  68.011  1.00 98.76           C  
ATOM   3261  CZ  PHE A 227      31.128  -3.805  68.570  1.00 98.76           C  
ATOM   3262  H   PHE A 227      28.965  -8.679  69.282  1.00 98.76           H  
ATOM   3263  HA  PHE A 227      30.722  -8.037  71.519  1.00 98.76           H  
ATOM   3264  HB3 PHE A 227      28.921  -6.285  71.953  1.00 98.76           H  
ATOM   3265  HB2 PHE A 227      28.069  -6.844  70.568  1.00 98.76           H  
ATOM   3266  HD1 PHE A 227      29.959  -4.264  71.707  1.00 98.76           H  
ATOM   3267  HD2 PHE A 227      29.904  -6.943  68.313  1.00 98.76           H  
ATOM   3268  HE1 PHE A 227      31.090  -2.583  70.330  1.00 98.76           H  
ATOM   3269  HE2 PHE A 227      31.019  -5.229  66.973  1.00 98.76           H  
ATOM   3270  HZ  PHE A 227      31.614  -3.055  67.964  1.00 98.76           H  
ATOM   3271  N   THR A 228      29.314  -8.599  73.598  1.00 98.83           N  
ATOM   3272  CA  THR A 228      28.486  -8.879  74.778  1.00 98.83           C  
ATOM   3273  C   THR A 228      27.297  -7.892  74.837  1.00 98.83           C  
ATOM   3274  O   THR A 228      27.360  -6.831  74.211  1.00 98.83           O  
ATOM   3275  CB  THR A 228      29.306  -8.756  76.095  1.00 98.83           C  
ATOM   3276  CG2 THR A 228      30.568  -9.632  76.107  1.00 98.83           C  
ATOM   3277  OG1 THR A 228      29.660  -7.424  76.421  1.00 98.83           O  
ATOM   3278  H   THR A 228      30.137  -8.037  73.752  1.00 98.83           H  
ATOM   3279  HA  THR A 228      28.091  -9.894  74.705  1.00 98.83           H  
ATOM   3280  HB  THR A 228      28.676  -9.100  76.915  1.00 98.83           H  
ATOM   3281 HG21 THR A 228      31.068  -9.582  77.075  1.00 98.83           H  
ATOM   3282 HG22 THR A 228      30.317 -10.677  75.923  1.00 98.83           H  
ATOM   3283 HG23 THR A 228      31.287  -9.323  75.349  1.00 98.83           H  
ATOM   3284  HG1 THR A 228      30.430  -7.179  75.902  1.00 98.83           H  
ATOM   3285  N   LEU A 229      26.237  -8.248  75.586  1.00 98.89           N  
ATOM   3286  CA  LEU A 229      25.040  -7.410  75.750  1.00 98.89           C  
ATOM   3287  C   LEU A 229      25.356  -6.028  76.347  1.00 98.89           C  
ATOM   3288  O   LEU A 229      24.803  -5.035  75.877  1.00 98.89           O  
ATOM   3289  CB  LEU A 229      23.983  -8.149  76.601  1.00 98.89           C  
ATOM   3290  CG  LEU A 229      22.565  -7.522  76.561  1.00 98.89           C  
ATOM   3291  CD1 LEU A 229      21.957  -7.494  75.146  1.00 98.89           C  
ATOM   3292  CD2 LEU A 229      21.619  -8.214  77.557  1.00 98.89           C  
ATOM   3293  H   LEU A 229      26.243  -9.126  76.089  1.00 98.89           H  
ATOM   3294  HA  LEU A 229      24.640  -7.252  74.747  1.00 98.89           H  
ATOM   3295  HB3 LEU A 229      24.332  -8.199  77.634  1.00 98.89           H  
ATOM   3296  HB2 LEU A 229      23.926  -9.184  76.274  1.00 98.89           H  
ATOM   3297  HG  LEU A 229      22.647  -6.488  76.897  1.00 98.89           H  
ATOM   3298 HD11 LEU A 229      20.899  -7.757  75.143  1.00 98.89           H  
ATOM   3299 HD12 LEU A 229      22.044  -6.500  74.706  1.00 98.89           H  
ATOM   3300 HD13 LEU A 229      22.459  -8.193  74.480  1.00 98.89           H  
ATOM   3301 HD21 LEU A 229      20.930  -7.496  77.999  1.00 98.89           H  
ATOM   3302 HD22 LEU A 229      21.015  -8.986  77.081  1.00 98.89           H  
ATOM   3303 HD23 LEU A 229      22.165  -8.684  78.374  1.00 98.89           H  
ATOM   3304  N   LYS A 230      26.282  -6.000  77.320  1.00 98.82           N  
ATOM   3305  CA  LYS A 230      26.809  -4.785  77.929  1.00 98.82           C  
ATOM   3306  C   LYS A 230      27.591  -3.913  76.933  1.00 98.82           C  
ATOM   3307  O   LYS A 230      27.268  -2.736  76.819  1.00 98.82           O  
ATOM   3308  CB  LYS A 230      27.614  -5.148  79.194  1.00 98.82           C  
ATOM   3309  CG  LYS A 230      28.217  -3.931  79.918  1.00 98.82           C  
ATOM   3310  CD  LYS A 230      28.738  -4.259  81.328  1.00 98.82           C  
ATOM   3311  CE  LYS A 230      29.030  -3.019  82.194  1.00 98.82           C  
ATOM   3312  NZ  LYS A 230      30.084  -2.155  81.630  1.00 98.82           N1+
ATOM   3313  H   LYS A 230      26.696  -6.867  77.630  1.00 98.82           H  
ATOM   3314  HA  LYS A 230      25.947  -4.201  78.255  1.00 98.82           H  
ATOM   3315  HB3 LYS A 230      28.410  -5.853  78.948  1.00 98.82           H  
ATOM   3316  HB2 LYS A 230      26.944  -5.670  79.879  1.00 98.82           H  
ATOM   3317  HG3 LYS A 230      27.470  -3.141  79.977  1.00 98.82           H  
ATOM   3318  HG2 LYS A 230      29.035  -3.528  79.321  1.00 98.82           H  
ATOM   3319  HD3 LYS A 230      29.636  -4.872  81.247  1.00 98.82           H  
ATOM   3320  HD2 LYS A 230      28.005  -4.878  81.848  1.00 98.82           H  
ATOM   3321  HE3 LYS A 230      29.344  -3.334  83.190  1.00 98.82           H  
ATOM   3322  HE2 LYS A 230      28.124  -2.426  82.323  1.00 98.82           H  
ATOM   3323  HZ1 LYS A 230      29.784  -1.806  80.726  1.00 98.82           H  
ATOM   3324  HZ2 LYS A 230      30.244  -1.370  82.245  1.00 98.82           H  
ATOM   3325  HZ3 LYS A 230      30.938  -2.681  81.519  1.00 98.82           H  
ATOM   3326  N   ALA A 231      28.565  -4.496  76.211  1.00 98.89           N  
ATOM   3327  CA  ALA A 231      29.398  -3.793  75.226  1.00 98.89           C  
ATOM   3328  C   ALA A 231      28.611  -3.212  74.038  1.00 98.89           C  
ATOM   3329  O   ALA A 231      28.922  -2.106  73.597  1.00 98.89           O  
ATOM   3330  CB  ALA A 231      30.505  -4.733  74.726  1.00 98.89           C  
ATOM   3331  H   ALA A 231      28.761  -5.480  76.342  1.00 98.89           H  
ATOM   3332  HA  ALA A 231      29.875  -2.957  75.743  1.00 98.89           H  
ATOM   3333  HB1 ALA A 231      31.160  -4.228  74.014  1.00 98.89           H  
ATOM   3334  HB2 ALA A 231      31.128  -5.078  75.551  1.00 98.89           H  
ATOM   3335  HB3 ALA A 231      30.090  -5.610  74.228  1.00 98.89           H  
ATOM   3336  N   ALA A 232      27.595  -3.957  73.568  1.00 98.94           N  
ATOM   3337  CA  ALA A 232      26.658  -3.536  72.528  1.00 98.94           C  
ATOM   3338  C   ALA A 232      25.773  -2.360  72.970  1.00 98.94           C  
ATOM   3339  O   ALA A 232      25.588  -1.431  72.184  1.00 98.94           O  
ATOM   3340  CB  ALA A 232      25.798  -4.736  72.110  1.00 98.94           C  
ATOM   3341  H   ALA A 232      27.421  -4.866  73.978  1.00 98.94           H  
ATOM   3342  HA  ALA A 232      27.239  -3.216  71.661  1.00 98.94           H  
ATOM   3343  HB1 ALA A 232      25.067  -4.448  71.356  1.00 98.94           H  
ATOM   3344  HB2 ALA A 232      26.408  -5.531  71.683  1.00 98.94           H  
ATOM   3345  HB3 ALA A 232      25.253  -5.157  72.956  1.00 98.94           H  
ATOM   3346  N   CYS A 233      25.280  -2.409  74.222  1.00 98.88           N  
ATOM   3347  CA  CYS A 233      24.499  -1.348  74.860  1.00 98.88           C  
ATOM   3348  C   CYS A 233      25.336  -0.082  75.102  1.00 98.88           C  
ATOM   3349  O   CYS A 233      24.904   0.988  74.686  1.00 98.88           O  
ATOM   3350  CB  CYS A 233      23.842  -1.801  76.177  1.00 98.88           C  
ATOM   3351  SG  CYS A 233      22.440  -2.905  75.858  1.00 98.88           S  
ATOM   3352  H   CYS A 233      25.480  -3.215  74.799  1.00 98.88           H  
ATOM   3353  HA  CYS A 233      23.699  -1.066  74.174  1.00 98.88           H  
ATOM   3354  HB3 CYS A 233      23.455  -0.945  76.725  1.00 98.88           H  
ATOM   3355  HB2 CYS A 233      24.561  -2.303  76.824  1.00 98.88           H  
ATOM   3356  HG  CYS A 233      23.182  -3.960  75.503  1.00 98.88           H  
ATOM   3357  N   ASP A 234      26.513  -0.214  75.738  1.00 98.65           N  
ATOM   3358  CA  ASP A 234      27.407   0.899  76.088  1.00 98.65           C  
ATOM   3359  C   ASP A 234      27.895   1.708  74.873  1.00 98.65           C  
ATOM   3360  O   ASP A 234      27.946   2.934  74.971  1.00 98.65           O  
ATOM   3361  CB  ASP A 234      28.621   0.478  76.958  1.00 98.65           C  
ATOM   3362  CG  ASP A 234      28.321  -0.206  78.306  1.00 98.65           C  
ATOM   3363  OD1 ASP A 234      27.175  -0.114  78.804  1.00 98.65           O1-
ATOM   3364  OD2 ASP A 234      29.298  -0.735  78.880  1.00 98.65           O  
ATOM   3365  H   ASP A 234      26.801  -1.128  76.066  1.00 98.65           H  
ATOM   3366  HA  ASP A 234      26.807   1.590  76.684  1.00 98.65           H  
ATOM   3367  HB3 ASP A 234      29.234   1.355  77.175  1.00 98.65           H  
ATOM   3368  HB2 ASP A 234      29.245  -0.207  76.379  1.00 98.65           H  
ATOM   3369  N   LYS A 235      28.200   1.032  73.749  1.00 98.84           N  
ATOM   3370  CA  LYS A 235      28.584   1.688  72.495  1.00 98.84           C  
ATOM   3371  C   LYS A 235      27.402   2.418  71.826  1.00 98.84           C  
ATOM   3372  O   LYS A 235      27.604   3.504  71.285  1.00 98.84           O  
ATOM   3373  CB  LYS A 235      29.254   0.674  71.539  1.00 98.84           C  
ATOM   3374  CG  LYS A 235      29.885   1.339  70.299  1.00 98.84           C  
ATOM   3375  CD  LYS A 235      30.626   0.366  69.373  1.00 98.84           C  
ATOM   3376  CE  LYS A 235      31.292   1.109  68.201  1.00 98.84           C  
ATOM   3377  NZ  LYS A 235      32.036   0.201  67.314  1.00 98.84           N1+
ATOM   3378  H   LYS A 235      28.150   0.022  73.739  1.00 98.84           H  
ATOM   3379  HA  LYS A 235      29.332   2.444  72.741  1.00 98.84           H  
ATOM   3380  HB3 LYS A 235      28.536  -0.090  71.234  1.00 98.84           H  
ATOM   3381  HB2 LYS A 235      30.042   0.149  72.082  1.00 98.84           H  
ATOM   3382  HG3 LYS A 235      30.579   2.113  70.630  1.00 98.84           H  
ATOM   3383  HG2 LYS A 235      29.124   1.855  69.715  1.00 98.84           H  
ATOM   3384  HD3 LYS A 235      29.923  -0.378  68.994  1.00 98.84           H  
ATOM   3385  HD2 LYS A 235      31.377  -0.179  69.947  1.00 98.84           H  
ATOM   3386  HE3 LYS A 235      31.984   1.862  68.581  1.00 98.84           H  
ATOM   3387  HE2 LYS A 235      30.541   1.634  67.609  1.00 98.84           H  
ATOM   3388  HZ1 LYS A 235      31.386  -0.447  66.884  1.00 98.84           H  
ATOM   3389  HZ2 LYS A 235      32.485   0.738  66.587  1.00 98.84           H  
ATOM   3390  HZ3 LYS A 235      32.732  -0.308  67.840  1.00 98.84           H  
ATOM   3391  N   SER A 236      26.193   1.832  71.895  1.00 98.88           N  
ATOM   3392  CA  SER A 236      24.964   2.426  71.355  1.00 98.88           C  
ATOM   3393  C   SER A 236      24.518   3.671  72.140  1.00 98.88           C  
ATOM   3394  O   SER A 236      24.024   4.617  71.530  1.00 98.88           O  
ATOM   3395  CB  SER A 236      23.834   1.381  71.333  1.00 98.88           C  
ATOM   3396  OG  SER A 236      24.149   0.310  70.471  1.00 98.88           O  
ATOM   3397  H   SER A 236      26.092   0.945  72.369  1.00 98.88           H  
ATOM   3398  HA  SER A 236      25.156   2.745  70.329  1.00 98.88           H  
ATOM   3399  HB3 SER A 236      22.917   1.835  70.962  1.00 98.88           H  
ATOM   3400  HB2 SER A 236      23.623   0.993  72.330  1.00 98.88           H  
ATOM   3401  HG  SER A 236      24.631  -0.351  70.981  1.00 98.88           H  
ATOM   3402  N   PHE A 237      24.733   3.650  73.465  1.00 98.60           N  
ATOM   3403  CA  PHE A 237      24.455   4.744  74.395  1.00 98.60           C  
ATOM   3404  C   PHE A 237      25.494   5.878  74.367  1.00 98.60           C  
ATOM   3405  O   PHE A 237      25.145   7.005  74.719  1.00 98.60           O  
ATOM   3406  CB  PHE A 237      24.224   4.170  75.809  1.00 98.60           C  
ATOM   3407  CG  PHE A 237      22.781   3.762  76.058  1.00 98.60           C  
ATOM   3408  CD1 PHE A 237      21.966   4.556  76.889  1.00 98.60           C  
ATOM   3409  CD2 PHE A 237      22.195   2.681  75.364  1.00 98.60           C  
ATOM   3410  CE1 PHE A 237      20.622   4.249  77.036  1.00 98.60           C  
ATOM   3411  CE2 PHE A 237      20.850   2.386  75.534  1.00 98.60           C  
ATOM   3412  CZ  PHE A 237      20.067   3.167  76.372  1.00 98.60           C  
ATOM   3413  H   PHE A 237      25.121   2.814  73.882  1.00 98.60           H  
ATOM   3414  HA  PHE A 237      23.517   5.202  74.082  1.00 98.60           H  
ATOM   3415  HB3 PHE A 237      24.513   4.893  76.574  1.00 98.60           H  
ATOM   3416  HB2 PHE A 237      24.866   3.305  75.975  1.00 98.60           H  
ATOM   3417  HD1 PHE A 237      22.380   5.409  77.405  1.00 98.60           H  
ATOM   3418  HD2 PHE A 237      22.768   2.089  74.672  1.00 98.60           H  
ATOM   3419  HE1 PHE A 237      19.998   4.865  77.658  1.00 98.60           H  
ATOM   3420  HE2 PHE A 237      20.410   1.560  74.997  1.00 98.60           H  
ATOM   3421  HZ  PHE A 237      19.018   2.947  76.496  1.00 98.60           H  
ATOM   3422  N   THR A 238      26.724   5.589  73.905  1.00 98.32           N  
ATOM   3423  CA  THR A 238      27.749   6.597  73.616  1.00 98.32           C  
ATOM   3424  C   THR A 238      27.399   7.405  72.348  1.00 98.32           C  
ATOM   3425  O   THR A 238      27.609   8.617  72.335  1.00 98.32           O  
ATOM   3426  CB  THR A 238      29.149   5.950  73.426  1.00 98.32           C  
ATOM   3427  CG2 THR A 238      30.284   6.906  73.011  1.00 98.32           C  
ATOM   3428  OG1 THR A 238      29.539   5.338  74.639  1.00 98.32           O  
ATOM   3429  H   THR A 238      26.948   4.637  73.651  1.00 98.32           H  
ATOM   3430  HA  THR A 238      27.799   7.292  74.458  1.00 98.32           H  
ATOM   3431  HB  THR A 238      29.085   5.157  72.681  1.00 98.32           H  
ATOM   3432 HG21 THR A 238      31.248   6.395  73.025  1.00 98.32           H  
ATOM   3433 HG22 THR A 238      30.146   7.292  72.001  1.00 98.32           H  
ATOM   3434 HG23 THR A 238      30.351   7.756  73.690  1.00 98.32           H  
ATOM   3435  HG1 THR A 238      28.936   4.611  74.828  1.00 98.32           H  
ATOM   3436  N   GLU A 239      26.834   6.728  71.334  1.00 98.06           N  
ATOM   3437  CA  GLU A 239      26.354   7.322  70.084  1.00 98.06           C  
ATOM   3438  C   GLU A 239      25.020   8.068  70.240  1.00 98.06           C  
ATOM   3439  O   GLU A 239      24.804   9.058  69.542  1.00 98.06           O  
ATOM   3440  CB  GLU A 239      26.261   6.226  69.014  1.00 98.06           C  
ATOM   3441  CG  GLU A 239      27.655   5.682  68.624  1.00 98.06           C  
ATOM   3442  CD  GLU A 239      27.648   4.464  67.694  1.00 98.06           C  
ATOM   3443  OE1 GLU A 239      28.764   3.995  67.383  1.00 98.06           O1-
ATOM   3444  OE2 GLU A 239      26.553   3.991  67.318  1.00 98.06           O  
ATOM   3445  H   GLU A 239      26.707   5.729  71.421  1.00 98.06           H  
ATOM   3446  HA  GLU A 239      27.093   8.049  69.744  1.00 98.06           H  
ATOM   3447  HB3 GLU A 239      25.756   6.610  68.125  1.00 98.06           H  
ATOM   3448  HB2 GLU A 239      25.636   5.415  69.394  1.00 98.06           H  
ATOM   3449  HG3 GLU A 239      28.217   5.407  69.517  1.00 98.06           H  
ATOM   3450  HG2 GLU A 239      28.224   6.476  68.141  1.00 98.06           H  
ATOM   3451  N   LEU A 240      24.176   7.616  71.182  1.00 98.20           N  
ATOM   3452  CA  LEU A 240      22.959   8.295  71.625  1.00 98.20           C  
ATOM   3453  C   LEU A 240      23.273   9.641  72.307  1.00 98.20           C  
ATOM   3454  O   LEU A 240      22.520  10.591  72.124  1.00 98.20           O  
ATOM   3455  CB  LEU A 240      22.205   7.340  72.573  1.00 98.20           C  
ATOM   3456  CG  LEU A 240      20.787   7.761  73.011  1.00 98.20           C  
ATOM   3457  CD1 LEU A 240      19.765   7.710  71.854  1.00 98.20           C  
ATOM   3458  CD2 LEU A 240      20.336   6.912  74.209  1.00 98.20           C  
ATOM   3459  H   LEU A 240      24.411   6.768  71.681  1.00 98.20           H  
ATOM   3460  HA  LEU A 240      22.344   8.497  70.748  1.00 98.20           H  
ATOM   3461  HB3 LEU A 240      22.819   7.222  73.463  1.00 98.20           H  
ATOM   3462  HB2 LEU A 240      22.137   6.350  72.121  1.00 98.20           H  
ATOM   3463  HG  LEU A 240      20.841   8.786  73.372  1.00 98.20           H  
ATOM   3464 HD11 LEU A 240      19.294   8.678  71.700  1.00 98.20           H  
ATOM   3465 HD12 LEU A 240      20.230   7.434  70.909  1.00 98.20           H  
ATOM   3466 HD13 LEU A 240      18.963   6.994  72.039  1.00 98.20           H  
ATOM   3467 HD21 LEU A 240      19.602   7.449  74.810  1.00 98.20           H  
ATOM   3468 HD22 LEU A 240      19.899   5.970  73.881  1.00 98.20           H  
ATOM   3469 HD23 LEU A 240      21.166   6.660  74.870  1.00 98.20           H  
ATOM   3470  N   LYS A 241      24.395   9.713  73.042  1.00 97.36           N  
ATOM   3471  CA  LYS A 241      24.863  10.918  73.727  1.00 97.36           C  
ATOM   3472  C   LYS A 241      25.381  12.020  72.773  1.00 97.36           C  
ATOM   3473  O   LYS A 241      25.353  13.185  73.167  1.00 97.36           O  
ATOM   3474  CB  LYS A 241      25.893  10.498  74.799  1.00 97.36           C  
ATOM   3475  CG  LYS A 241      26.389  11.634  75.710  1.00 97.36           C  
ATOM   3476  CD  LYS A 241      27.251  11.118  76.871  1.00 97.36           C  
ATOM   3477  CE  LYS A 241      27.748  12.256  77.776  1.00 97.36           C  
ATOM   3478  NZ  LYS A 241      28.562  11.747  78.894  1.00 97.36           N1+
ATOM   3479  H   LYS A 241      24.970   8.889  73.151  1.00 97.36           H  
ATOM   3480  HA  LYS A 241      24.004  11.341  74.252  1.00 97.36           H  
ATOM   3481  HB3 LYS A 241      26.749  10.017  74.329  1.00 97.36           H  
ATOM   3482  HB2 LYS A 241      25.431   9.737  75.431  1.00 97.36           H  
ATOM   3483  HG3 LYS A 241      25.533  12.183  76.106  1.00 97.36           H  
ATOM   3484  HG2 LYS A 241      26.973  12.348  75.130  1.00 97.36           H  
ATOM   3485  HD3 LYS A 241      28.099  10.564  76.466  1.00 97.36           H  
ATOM   3486  HD2 LYS A 241      26.669  10.405  77.457  1.00 97.36           H  
ATOM   3487  HE3 LYS A 241      26.903  12.810  78.185  1.00 97.36           H  
ATOM   3488  HE2 LYS A 241      28.348  12.962  77.201  1.00 97.36           H  
ATOM   3489  HZ1 LYS A 241      29.365  11.254  78.532  1.00 97.36           H  
ATOM   3490  HZ2 LYS A 241      28.872  12.520  79.465  1.00 97.36           H  
ATOM   3491  HZ3 LYS A 241      28.007  11.117  79.456  1.00 97.36           H  
ATOM   3492  N   THR A 242      25.797  11.665  71.540  1.00 96.25           N  
ATOM   3493  CA  THR A 242      26.237  12.628  70.515  1.00 96.25           C  
ATOM   3494  C   THR A 242      25.097  13.511  69.956  1.00 96.25           C  
ATOM   3495  O   THR A 242      25.377  14.633  69.535  1.00 96.25           O  
ATOM   3496  CB  THR A 242      26.964  11.953  69.315  1.00 96.25           C  
ATOM   3497  CG2 THR A 242      28.080  10.986  69.729  1.00 96.25           C  
ATOM   3498  OG1 THR A 242      26.095  11.319  68.391  1.00 96.25           O  
ATOM   3499  H   THR A 242      25.791  10.692  71.271  1.00 96.25           H  
ATOM   3500  HA  THR A 242      26.954  13.299  70.993  1.00 96.25           H  
ATOM   3501  HB  THR A 242      27.447  12.750  68.746  1.00 96.25           H  
ATOM   3502 HG21 THR A 242      28.595  10.582  68.857  1.00 96.25           H  
ATOM   3503 HG22 THR A 242      28.822  11.488  70.350  1.00 96.25           H  
ATOM   3504 HG23 THR A 242      27.687  10.148  70.297  1.00 96.25           H  
ATOM   3505  HG1 THR A 242      25.695  10.551  68.814  1.00 96.25           H  
ATOM   3506  N   ILE A 243      23.849  13.013  70.001  1.00 96.16           N  
ATOM   3507  CA  ILE A 243      22.635  13.762  69.659  1.00 96.16           C  
ATOM   3508  C   ILE A 243      21.902  14.295  70.915  1.00 96.16           C  
ATOM   3509  O   ILE A 243      20.829  14.882  70.774  1.00 96.16           O  
ATOM   3510  CB  ILE A 243      21.657  12.894  68.809  1.00 96.16           C  
ATOM   3511  CG1 ILE A 243      21.149  11.614  69.518  1.00 96.16           C  
ATOM   3512  CG2 ILE A 243      22.270  12.561  67.436  1.00 96.16           C  
ATOM   3513  CD1 ILE A 243      19.975  10.926  68.812  1.00 96.16           C  
ATOM   3514  H   ILE A 243      23.702  12.079  70.356  1.00 96.16           H  
ATOM   3515  HA  ILE A 243      22.897  14.641  69.066  1.00 96.16           H  
ATOM   3516  HB  ILE A 243      20.780  13.507  68.598  1.00 96.16           H  
ATOM   3517 HG13 ILE A 243      20.829  11.839  70.534  1.00 96.16           H  
ATOM   3518 HG12 ILE A 243      21.969  10.901  69.603  1.00 96.16           H  
ATOM   3519 HG21 ILE A 243      21.548  12.055  66.796  1.00 96.16           H  
ATOM   3520 HG22 ILE A 243      22.585  13.465  66.914  1.00 96.16           H  
ATOM   3521 HG23 ILE A 243      23.140  11.911  67.530  1.00 96.16           H  
ATOM   3522 HD11 ILE A 243      19.454  10.261  69.500  1.00 96.16           H  
ATOM   3523 HD12 ILE A 243      19.249  11.648  68.438  1.00 96.16           H  
ATOM   3524 HD13 ILE A 243      20.321  10.324  67.972  1.00 96.16           H  
ATOM   3525  N   ASP A 244      22.489  14.082  72.111  1.00 96.28           N  
ATOM   3526  CA  ASP A 244      21.957  14.406  73.444  1.00 96.28           C  
ATOM   3527  C   ASP A 244      20.640  13.641  73.712  1.00 96.28           C  
ATOM   3528  O   ASP A 244      19.642  14.225  74.134  1.00 96.28           O  
ATOM   3529  CB  ASP A 244      21.861  15.942  73.685  1.00 96.28           C  
ATOM   3530  CG  ASP A 244      21.646  16.414  75.138  1.00 96.28           C  
ATOM   3531  OD1 ASP A 244      21.979  15.654  76.077  1.00 96.28           O1-
ATOM   3532  OD2 ASP A 244      21.281  17.601  75.285  1.00 96.28           O  
ATOM   3533  H   ASP A 244      23.390  13.624  72.120  1.00 96.28           H  
ATOM   3534  HA  ASP A 244      22.692  13.995  74.137  1.00 96.28           H  
ATOM   3535  HB3 ASP A 244      21.075  16.361  73.055  1.00 96.28           H  
ATOM   3536  HB2 ASP A 244      22.781  16.406  73.327  1.00 96.28           H  
ATOM   3537  N   GLY A 245      20.660  12.341  73.382  1.00 96.26           N  
ATOM   3538  CA  GLY A 245      19.472  11.510  73.286  1.00 96.26           C  
ATOM   3539  C   GLY A 245      19.075  10.952  74.653  1.00 96.26           C  
ATOM   3540  O   GLY A 245      19.926  10.509  75.427  1.00 96.26           O  
ATOM   3541  H   GLY A 245      21.519  11.931  73.041  1.00 96.26           H  
ATOM   3542  HA3 GLY A 245      19.682  10.690  72.604  1.00 96.26           H  
ATOM   3543  HA2 GLY A 245      18.668  12.090  72.841  1.00 96.26           H  
ATOM   3544  N   PHE A 246      17.772  10.924  74.942  1.00 94.91           N  
ATOM   3545  CA  PHE A 246      17.184  10.384  76.164  1.00 94.91           C  
ATOM   3546  C   PHE A 246      16.609   8.994  75.841  1.00 94.91           C  
ATOM   3547  O   PHE A 246      15.638   8.900  75.087  1.00 94.91           O  
ATOM   3548  CB  PHE A 246      16.049  11.340  76.594  1.00 94.91           C  
ATOM   3549  CG  PHE A 246      15.424  11.062  77.954  1.00 94.91           C  
ATOM   3550  CD1 PHE A 246      14.464  10.039  78.111  1.00 94.91           C  
ATOM   3551  CD2 PHE A 246      15.795  11.838  79.071  1.00 94.91           C  
ATOM   3552  CE1 PHE A 246      13.903   9.777  79.375  1.00 94.91           C  
ATOM   3553  CE2 PHE A 246      15.221  11.588  80.333  1.00 94.91           C  
ATOM   3554  CZ  PHE A 246      14.282  10.552  80.487  1.00 94.91           C  
ATOM   3555  H   PHE A 246      17.124  11.262  74.235  1.00 94.91           H  
ATOM   3556  HA  PHE A 246      17.912  10.327  76.971  1.00 94.91           H  
ATOM   3557  HB3 PHE A 246      15.264  11.357  75.841  1.00 94.91           H  
ATOM   3558  HB2 PHE A 246      16.440  12.359  76.615  1.00 94.91           H  
ATOM   3559  HD1 PHE A 246      14.161   9.446  77.265  1.00 94.91           H  
ATOM   3560  HD2 PHE A 246      16.527  12.628  78.968  1.00 94.91           H  
ATOM   3561  HE1 PHE A 246      13.186   8.977  79.499  1.00 94.91           H  
ATOM   3562  HE2 PHE A 246      15.511  12.184  81.186  1.00 94.91           H  
ATOM   3563  HZ  PHE A 246      13.854  10.347  81.458  1.00 94.91           H  
ATOM   3564  N   ALA A 247      17.176   7.924  76.417  1.00 97.25           N  
ATOM   3565  CA  ALA A 247      16.659   6.562  76.305  1.00 97.25           C  
ATOM   3566  C   ALA A 247      17.031   5.705  77.518  1.00 97.25           C  
ATOM   3567  O   ALA A 247      17.968   6.025  78.254  1.00 97.25           O  
ATOM   3568  CB  ALA A 247      17.050   5.894  74.978  1.00 97.25           C  
ATOM   3569  H   ALA A 247      17.936   8.048  77.078  1.00 97.25           H  
ATOM   3570  HA  ALA A 247      15.577   6.633  76.316  1.00 97.25           H  
ATOM   3571  HB1 ALA A 247      16.421   5.022  74.793  1.00 97.25           H  
ATOM   3572  HB2 ALA A 247      16.936   6.566  74.127  1.00 97.25           H  
ATOM   3573  HB3 ALA A 247      18.076   5.537  75.009  1.00 97.25           H  
ATOM   3574  N   GLY A 248      16.305   4.598  77.673  1.00 97.76           N  
ATOM   3575  CA  GLY A 248      16.586   3.448  78.517  1.00 97.76           C  
ATOM   3576  C   GLY A 248      16.290   2.175  77.717  1.00 97.76           C  
ATOM   3577  O   GLY A 248      15.440   2.200  76.822  1.00 97.76           O  
ATOM   3578  H   GLY A 248      15.512   4.464  77.044  1.00 97.76           H  
ATOM   3579  HA3 GLY A 248      15.959   3.475  79.409  1.00 97.76           H  
ATOM   3580  HA2 GLY A 248      17.623   3.445  78.833  1.00 97.76           H  
ATOM   3581  N   VAL A 249      16.997   1.080  78.014  1.00 98.75           N  
ATOM   3582  CA  VAL A 249      16.803  -0.242  77.417  1.00 98.75           C  
ATOM   3583  C   VAL A 249      16.879  -1.349  78.476  1.00 98.75           C  
ATOM   3584  O   VAL A 249      17.586  -1.207  79.474  1.00 98.75           O  
ATOM   3585  CB  VAL A 249      17.866  -0.576  76.325  1.00 98.75           C  
ATOM   3586  CG1 VAL A 249      17.701   0.302  75.080  1.00 98.75           C  
ATOM   3587  CG2 VAL A 249      19.329  -0.586  76.816  1.00 98.75           C  
ATOM   3588  H   VAL A 249      17.696   1.135  78.744  1.00 98.75           H  
ATOM   3589  HA  VAL A 249      15.807  -0.290  76.975  1.00 98.75           H  
ATOM   3590  HB  VAL A 249      17.663  -1.590  75.974  1.00 98.75           H  
ATOM   3591 HG11 VAL A 249      18.367  -0.015  74.278  1.00 98.75           H  
ATOM   3592 HG12 VAL A 249      16.681   0.237  74.708  1.00 98.75           H  
ATOM   3593 HG13 VAL A 249      17.907   1.348  75.294  1.00 98.75           H  
ATOM   3594 HG21 VAL A 249      20.019  -0.750  75.989  1.00 98.75           H  
ATOM   3595 HG22 VAL A 249      19.597   0.361  77.285  1.00 98.75           H  
ATOM   3596 HG23 VAL A 249      19.515  -1.378  77.542  1.00 98.75           H  
ATOM   3597  N   ILE A 250      16.189  -2.456  78.171  1.00 98.93           N  
ATOM   3598  CA  ILE A 250      16.332  -3.765  78.804  1.00 98.93           C  
ATOM   3599  C   ILE A 250      16.647  -4.784  77.691  1.00 98.93           C  
ATOM   3600  O   ILE A 250      16.255  -4.559  76.543  1.00 98.93           O  
ATOM   3601  CB  ILE A 250      15.018  -4.201  79.522  1.00 98.93           C  
ATOM   3602  CG1 ILE A 250      13.820  -4.485  78.572  1.00 98.93           C  
ATOM   3603  CG2 ILE A 250      14.669  -3.208  80.651  1.00 98.93           C  
ATOM   3604  CD1 ILE A 250      12.512  -4.884  79.266  1.00 98.93           C  
ATOM   3605  H   ILE A 250      15.631  -2.458  77.326  1.00 98.93           H  
ATOM   3606  HA  ILE A 250      17.159  -3.761  79.517  1.00 98.93           H  
ATOM   3607  HB  ILE A 250      15.244  -5.143  80.018  1.00 98.93           H  
ATOM   3608 HG13 ILE A 250      14.064  -5.296  77.889  1.00 98.93           H  
ATOM   3609 HG12 ILE A 250      13.644  -3.617  77.940  1.00 98.93           H  
ATOM   3610 HG21 ILE A 250      13.835  -3.555  81.259  1.00 98.93           H  
ATOM   3611 HG22 ILE A 250      15.516  -3.076  81.324  1.00 98.93           H  
ATOM   3612 HG23 ILE A 250      14.406  -2.226  80.261  1.00 98.93           H  
ATOM   3613 HD11 ILE A 250      11.951  -5.595  78.661  1.00 98.93           H  
ATOM   3614 HD12 ILE A 250      12.702  -5.352  80.228  1.00 98.93           H  
ATOM   3615 HD13 ILE A 250      11.867  -4.024  79.438  1.00 98.93           H  
ATOM   3616  N   GLY A 251      17.321  -5.889  78.041  1.00 98.90           N  
ATOM   3617  CA  GLY A 251      17.648  -6.921  77.065  1.00 98.90           C  
ATOM   3618  C   GLY A 251      17.989  -8.246  77.738  1.00 98.90           C  
ATOM   3619  O   GLY A 251      18.368  -8.289  78.909  1.00 98.90           O  
ATOM   3620  H   GLY A 251      17.642  -6.024  78.991  1.00 98.90           H  
ATOM   3621  HA3 GLY A 251      18.515  -6.611  76.482  1.00 98.90           H  
ATOM   3622  HA2 GLY A 251      16.810  -7.074  76.386  1.00 98.90           H  
ATOM   3623  N   ILE A 252      17.892  -9.322  76.938  1.00 98.94           N  
ATOM   3624  CA  ILE A 252      18.346 -10.674  77.260  1.00 98.94           C  
ATOM   3625  C   ILE A 252      18.901 -11.309  75.970  1.00 98.94           C  
ATOM   3626  O   ILE A 252      18.306 -11.135  74.906  1.00 98.94           O  
ATOM   3627  CB  ILE A 252      17.228 -11.614  77.817  1.00 98.94           C  
ATOM   3628  CG1 ILE A 252      16.449 -10.961  78.976  1.00 98.94           C  
ATOM   3629  CG2 ILE A 252      17.799 -12.983  78.261  1.00 98.94           C  
ATOM   3630  CD1 ILE A 252      15.353 -11.843  79.580  1.00 98.94           C  
ATOM   3631  H   ILE A 252      17.580  -9.195  75.984  1.00 98.94           H  
ATOM   3632  HA  ILE A 252      19.139 -10.601  77.997  1.00 98.94           H  
ATOM   3633  HB  ILE A 252      16.511 -11.814  77.020  1.00 98.94           H  
ATOM   3634 HG13 ILE A 252      15.978 -10.046  78.624  1.00 98.94           H  
ATOM   3635 HG12 ILE A 252      17.141 -10.660  79.762  1.00 98.94           H  
ATOM   3636 HG21 ILE A 252      17.057 -13.609  78.751  1.00 98.94           H  
ATOM   3637 HG22 ILE A 252      18.145 -13.563  77.411  1.00 98.94           H  
ATOM   3638 HG23 ILE A 252      18.635 -12.863  78.951  1.00 98.94           H  
ATOM   3639 HD11 ILE A 252      14.568 -11.228  80.008  1.00 98.94           H  
ATOM   3640 HD12 ILE A 252      14.892 -12.491  78.834  1.00 98.94           H  
ATOM   3641 HD13 ILE A 252      15.749 -12.467  80.379  1.00 98.94           H  
ATOM   3642  N   THR A 253      20.012 -12.050  76.099  1.00 98.87           N  
ATOM   3643  CA  THR A 253      20.650 -12.810  75.021  1.00 98.87           C  
ATOM   3644  C   THR A 253      20.402 -14.324  75.182  1.00 98.87           C  
ATOM   3645  O   THR A 253      19.988 -14.773  76.250  1.00 98.87           O  
ATOM   3646  CB  THR A 253      22.179 -12.574  75.024  1.00 98.87           C  
ATOM   3647  CG2 THR A 253      22.551 -11.098  74.868  1.00 98.87           C  
ATOM   3648  OG1 THR A 253      22.774 -13.074  76.202  1.00 98.87           O  
ATOM   3649  H   THR A 253      20.454 -12.131  77.005  1.00 98.87           H  
ATOM   3650  HA  THR A 253      20.260 -12.507  74.055  1.00 98.87           H  
ATOM   3651  HB  THR A 253      22.627 -13.113  74.187  1.00 98.87           H  
ATOM   3652 HG21 THR A 253      23.630 -10.972  74.775  1.00 98.87           H  
ATOM   3653 HG22 THR A 253      22.085 -10.671  73.982  1.00 98.87           H  
ATOM   3654 HG23 THR A 253      22.214 -10.521  75.727  1.00 98.87           H  
ATOM   3655  HG1 THR A 253      23.554 -13.587  75.951  1.00 98.87           H  
ATOM   3656  N   ALA A 254      20.670 -15.085  74.106  1.00 98.35           N  
ATOM   3657  CA  ALA A 254      20.487 -16.538  74.048  1.00 98.35           C  
ATOM   3658  C   ALA A 254      21.374 -17.345  75.015  1.00 98.35           C  
ATOM   3659  O   ALA A 254      20.905 -18.366  75.518  1.00 98.35           O  
ATOM   3660  CB  ALA A 254      20.675 -17.018  72.605  1.00 98.35           C  
ATOM   3661  H   ALA A 254      21.009 -14.647  73.260  1.00 98.35           H  
ATOM   3662  HA  ALA A 254      19.451 -16.741  74.326  1.00 98.35           H  
ATOM   3663  HB1 ALA A 254      20.625 -18.105  72.532  1.00 98.35           H  
ATOM   3664  HB2 ALA A 254      19.884 -16.621  71.972  1.00 98.35           H  
ATOM   3665  HB3 ALA A 254      21.632 -16.697  72.191  1.00 98.35           H  
ATOM   3666  N   ASP A 255      22.602 -16.864  75.297  1.00 97.35           N  
ATOM   3667  CA  ASP A 255      23.494 -17.429  76.326  1.00 97.35           C  
ATOM   3668  C   ASP A 255      23.108 -17.001  77.762  1.00 97.35           C  
ATOM   3669  O   ASP A 255      23.668 -17.549  78.711  1.00 97.35           O  
ATOM   3670  CB  ASP A 255      25.014 -17.220  76.064  1.00 97.35           C  
ATOM   3671  CG  ASP A 255      25.564 -15.784  75.972  1.00 97.35           C  
ATOM   3672  OD1 ASP A 255      24.836 -14.883  75.505  1.00 97.35           O1-
ATOM   3673  OD2 ASP A 255      26.776 -15.633  76.240  1.00 97.35           O  
ATOM   3674  H   ASP A 255      22.929 -16.018  74.851  1.00 97.35           H  
ATOM   3675  HA  ASP A 255      23.350 -18.510  76.306  1.00 97.35           H  
ATOM   3676  HB3 ASP A 255      25.248 -17.685  75.105  1.00 97.35           H  
ATOM   3677  HB2 ASP A 255      25.589 -17.788  76.798  1.00 97.35           H  
ATOM   3678  N   GLY A 256      22.133 -16.088  77.904  1.00 97.02           N  
ATOM   3679  CA  GLY A 256      21.480 -15.779  79.171  1.00 97.02           C  
ATOM   3680  C   GLY A 256      22.021 -14.514  79.847  1.00 97.02           C  
ATOM   3681  O   GLY A 256      21.705 -14.304  81.015  1.00 97.02           O  
ATOM   3682  H   GLY A 256      21.720 -15.680  77.075  1.00 97.02           H  
ATOM   3683  HA3 GLY A 256      21.542 -16.620  79.863  1.00 97.02           H  
ATOM   3684  HA2 GLY A 256      20.421 -15.623  78.968  1.00 97.02           H  
ATOM   3685  N   GLN A 257      22.798 -13.656  79.161  1.00 97.81           N  
ATOM   3686  CA  GLN A 257      23.188 -12.342  79.687  1.00 97.81           C  
ATOM   3687  C   GLN A 257      21.946 -11.441  79.769  1.00 97.81           C  
ATOM   3688  O   GLN A 257      21.341 -11.186  78.732  1.00 97.81           O  
ATOM   3689  CB  GLN A 257      24.247 -11.667  78.787  1.00 97.81           C  
ATOM   3690  CG  GLN A 257      25.519 -12.499  78.540  1.00 97.81           C  
ATOM   3691  CD  GLN A 257      26.498 -11.791  77.597  1.00 97.81           C  
ATOM   3692  NE2 GLN A 257      27.252 -12.564  76.815  1.00 97.81           N  
ATOM   3693  OE1 GLN A 257      26.589 -10.564  77.581  1.00 97.81           O  
ATOM   3694  H   GLN A 257      23.026 -13.841  78.194  1.00 97.81           H  
ATOM   3695  HA  GLN A 257      23.615 -12.472  80.684  1.00 97.81           H  
ATOM   3696  HB3 GLN A 257      24.530 -10.719  79.250  1.00 97.81           H  
ATOM   3697  HB2 GLN A 257      23.810 -11.394  77.827  1.00 97.81           H  
ATOM   3698  HG3 GLN A 257      25.258 -13.466  78.110  1.00 97.81           H  
ATOM   3699  HG2 GLN A 257      26.025 -12.700  79.485  1.00 97.81           H  
ATOM   3700 HE22 GLN A 257      27.920 -12.154  76.181  1.00 97.81           H  
ATOM   3701 HE21 GLN A 257      27.133 -13.572  76.816  1.00 97.81           H  
ATOM   3702  N   VAL A 258      21.599 -10.988  80.983  1.00 98.47           N  
ATOM   3703  CA  VAL A 258      20.520 -10.029  81.227  1.00 98.47           C  
ATOM   3704  C   VAL A 258      21.180  -8.694  81.611  1.00 98.47           C  
ATOM   3705  O   VAL A 258      22.066  -8.685  82.469  1.00 98.47           O  
ATOM   3706  CB  VAL A 258      19.590 -10.476  82.395  1.00 98.47           C  
ATOM   3707  CG1 VAL A 258      18.457  -9.471  82.702  1.00 98.47           C  
ATOM   3708  CG2 VAL A 258      18.982 -11.869  82.142  1.00 98.47           C  
ATOM   3709  H   VAL A 258      22.144 -11.251  81.791  1.00 98.47           H  
ATOM   3710  HA  VAL A 258      19.913  -9.890  80.331  1.00 98.47           H  
ATOM   3711  HB  VAL A 258      20.191 -10.565  83.302  1.00 98.47           H  
ATOM   3712 HG11 VAL A 258      17.786  -9.856  83.470  1.00 98.47           H  
ATOM   3713 HG12 VAL A 258      18.840  -8.519  83.070  1.00 98.47           H  
ATOM   3714 HG13 VAL A 258      17.857  -9.267  81.814  1.00 98.47           H  
ATOM   3715 HG21 VAL A 258      18.326 -12.169  82.960  1.00 98.47           H  
ATOM   3716 HG22 VAL A 258      18.400 -11.893  81.223  1.00 98.47           H  
ATOM   3717 HG23 VAL A 258      19.757 -12.630  82.062  1.00 98.47           H  
ATOM   3718  N   TYR A 259      20.753  -7.599  80.965  1.00 98.37           N  
ATOM   3719  CA  TYR A 259      21.327  -6.269  81.174  1.00 98.37           C  
ATOM   3720  C   TYR A 259      20.271  -5.181  80.940  1.00 98.37           C  
ATOM   3721  O   TYR A 259      19.266  -5.415  80.269  1.00 98.37           O  
ATOM   3722  CB  TYR A 259      22.573  -6.092  80.269  1.00 98.37           C  
ATOM   3723  CG  TYR A 259      23.409  -4.848  80.522  1.00 98.37           C  
ATOM   3724  CD1 TYR A 259      23.405  -3.777  79.602  1.00 98.37           C  
ATOM   3725  CD2 TYR A 259      24.197  -4.759  81.689  1.00 98.37           C  
ATOM   3726  CE1 TYR A 259      24.184  -2.629  79.847  1.00 98.37           C  
ATOM   3727  CE2 TYR A 259      24.973  -3.611  81.935  1.00 98.37           C  
ATOM   3728  CZ  TYR A 259      24.970  -2.546  81.013  1.00 98.37           C  
ATOM   3729  OH  TYR A 259      25.742  -1.446  81.246  1.00 98.37           O  
ATOM   3730  H   TYR A 259      20.007  -7.664  80.285  1.00 98.37           H  
ATOM   3731  HA  TYR A 259      21.634  -6.180  82.219  1.00 98.37           H  
ATOM   3732  HB3 TYR A 259      22.273  -6.095  79.223  1.00 98.37           H  
ATOM   3733  HB2 TYR A 259      23.240  -6.947  80.388  1.00 98.37           H  
ATOM   3734  HD1 TYR A 259      22.803  -3.833  78.707  1.00 98.37           H  
ATOM   3735  HD2 TYR A 259      24.206  -5.573  82.399  1.00 98.37           H  
ATOM   3736  HE1 TYR A 259      24.180  -1.814  79.139  1.00 98.37           H  
ATOM   3737  HE2 TYR A 259      25.576  -3.550  82.828  1.00 98.37           H  
ATOM   3738  HH  TYR A 259      25.818  -0.856  80.487  1.00 98.37           H  
ATOM   3739  N   HIS A 260      20.553  -3.999  81.500  1.00 98.09           N  
ATOM   3740  CA  HIS A 260      19.773  -2.777  81.352  1.00 98.09           C  
ATOM   3741  C   HIS A 260      20.706  -1.573  81.554  1.00 98.09           C  
ATOM   3742  O   HIS A 260      21.714  -1.688  82.255  1.00 98.09           O  
ATOM   3743  CB  HIS A 260      18.592  -2.783  82.351  1.00 98.09           C  
ATOM   3744  CG  HIS A 260      18.995  -2.881  83.804  1.00 98.09           C  
ATOM   3745  CD2 HIS A 260      19.145  -3.967  84.638  1.00 98.09           C  
ATOM   3746  ND1 HIS A 260      19.336  -1.775  84.565  1.00 98.09           N  
ATOM   3747  CE1 HIS A 260      19.710  -2.225  85.764  1.00 98.09           C  
ATOM   3748  NE2 HIS A 260      19.624  -3.545  85.880  1.00 98.09           N  
ATOM   3749  H   HIS A 260      21.409  -3.891  82.027  1.00 98.09           H  
ATOM   3750  HA  HIS A 260      19.395  -2.739  80.330  1.00 98.09           H  
ATOM   3751  HB3 HIS A 260      17.919  -3.611  82.125  1.00 98.09           H  
ATOM   3752  HB2 HIS A 260      17.999  -1.878  82.224  1.00 98.09           H  
ATOM   3753  HD2 HIS A 260      18.981  -5.014  84.430  1.00 98.09           H  
ATOM   3754  HD1 HIS A 260      19.338  -0.813  84.260  1.00 98.09           H  
ATOM   3755  HE1 HIS A 260      20.044  -1.580  86.564  1.00 98.09           H  
ATOM   3756  N   THR A 261      20.333  -0.430  80.965  1.00 97.79           N  
ATOM   3757  CA  THR A 261      21.057   0.834  81.096  1.00 97.79           C  
ATOM   3758  C   THR A 261      20.173   2.001  80.619  1.00 97.79           C  
ATOM   3759  O   THR A 261      19.257   1.784  79.824  1.00 97.79           O  
ATOM   3760  CB  THR A 261      22.414   0.823  80.319  1.00 97.79           C  
ATOM   3761  CG2 THR A 261      22.285   0.632  78.798  1.00 97.79           C  
ATOM   3762  OG1 THR A 261      23.141   2.023  80.509  1.00 97.79           O  
ATOM   3763  H   THR A 261      19.486  -0.399  80.411  1.00 97.79           H  
ATOM   3764  HA  THR A 261      21.260   0.993  82.157  1.00 97.79           H  
ATOM   3765  HB  THR A 261      23.043   0.024  80.712  1.00 97.79           H  
ATOM   3766 HG21 THR A 261      23.268   0.650  78.328  1.00 97.79           H  
ATOM   3767 HG22 THR A 261      21.821  -0.325  78.558  1.00 97.79           H  
ATOM   3768 HG23 THR A 261      21.692   1.418  78.330  1.00 97.79           H  
ATOM   3769  HG1 THR A 261      22.706   2.729  80.025  1.00 97.79           H  
ATOM   3770  N   ASP A 262      20.441   3.224  81.088  1.00 95.24           N  
ATOM   3771  CA  ASP A 262      19.771   4.456  80.686  1.00 95.24           C  
ATOM   3772  C   ASP A 262      20.817   5.574  80.543  1.00 95.24           C  
ATOM   3773  O   ASP A 262      21.866   5.540  81.187  1.00 95.24           O  
ATOM   3774  CB  ASP A 262      18.522   4.766  81.557  1.00 95.24           C  
ATOM   3775  CG  ASP A 262      18.726   4.909  83.072  1.00 95.24           C  
ATOM   3776  OD1 ASP A 262      19.833   5.301  83.498  1.00 95.24           O1-
ATOM   3777  OD2 ASP A 262      17.745   4.640  83.799  1.00 95.24           O  
ATOM   3778  H   ASP A 262      21.227   3.354  81.713  1.00 95.24           H  
ATOM   3779  HA  ASP A 262      19.405   4.302  79.676  1.00 95.24           H  
ATOM   3780  HB3 ASP A 262      17.779   3.985  81.394  1.00 95.24           H  
ATOM   3781  HB2 ASP A 262      18.056   5.686  81.202  1.00 95.24           H  
ATOM   3782  N   SER A 263      20.562   6.530  79.645  1.00 92.14           N  
ATOM   3783  CA  SER A 263      21.385   7.715  79.385  1.00 92.14           C  
ATOM   3784  C   SER A 263      21.186   8.808  80.452  1.00 92.14           C  
ATOM   3785  O   SER A 263      22.103   9.593  80.689  1.00 92.14           O  
ATOM   3786  CB  SER A 263      21.109   8.232  77.956  1.00 92.14           C  
ATOM   3787  OG  SER A 263      19.833   8.825  77.817  1.00 92.14           O  
ATOM   3788  H   SER A 263      19.677   6.490  79.153  1.00 92.14           H  
ATOM   3789  HA  SER A 263      22.434   7.414  79.419  1.00 92.14           H  
ATOM   3790  HB3 SER A 263      21.201   7.427  77.228  1.00 92.14           H  
ATOM   3791  HB2 SER A 263      21.855   8.979  77.683  1.00 92.14           H  
ATOM   3792  HG  SER A 263      19.807   9.268  76.961  1.00 92.14           H  
ATOM   3793  N   HIS A 264      19.962   8.876  80.972  1.00 82.24           N  
ATOM   3794  CA  HIS A 264      19.427   9.818  81.933  1.00 82.24           C  
ATOM   3795  C   HIS A 264      18.655   8.964  82.939  1.00 82.24           C  
ATOM   3796  O   HIS A 264      18.012   8.006  82.508  1.00 82.24           O  
ATOM   3797  CB  HIS A 264      18.460  10.807  81.250  1.00 82.24           C  
ATOM   3798  CG  HIS A 264      19.043  11.758  80.233  1.00 82.24           C  
ATOM   3799  CD2 HIS A 264      19.185  13.128  80.248  1.00 82.24           C  
ATOM   3800  ND1 HIS A 264      19.532  11.355  79.003  1.00 82.24           N  
ATOM   3801  CE1 HIS A 264      19.933  12.443  78.344  1.00 82.24           C  
ATOM   3802  NE2 HIS A 264      19.748  13.557  79.043  1.00 82.24           N  
ATOM   3803  H   HIS A 264      19.323   8.129  80.730  1.00 82.24           H  
ATOM   3804  HA  HIS A 264      20.247  10.359  82.405  1.00 82.24           H  
ATOM   3805  HB3 HIS A 264      17.977  11.414  82.017  1.00 82.24           H  
ATOM   3806  HB2 HIS A 264      17.654  10.253  80.765  1.00 82.24           H  
ATOM   3807  HD2 HIS A 264      18.915  13.833  81.021  1.00 82.24           H  
ATOM   3808  HD1 HIS A 264      19.613  10.388  78.674  1.00 82.24           H  
ATOM   3809  HE1 HIS A 264      20.364  12.424  77.351  1.00 82.24           H  
ATOM   3810  N   PRO A 265      18.665   9.286  84.244  1.00 73.51           N  
ATOM   3811  CA  PRO A 265      17.880   8.545  85.233  1.00 73.51           C  
ATOM   3812  C   PRO A 265      16.383   8.955  85.169  1.00 73.51           C  
ATOM   3813  O   PRO A 265      16.082  10.092  84.808  1.00 73.51           O  
ATOM   3814  CB  PRO A 265      18.538   8.948  86.559  1.00 73.51           C  
ATOM   3815  CG  PRO A 265      19.075  10.352  86.334  1.00 73.51           C  
ATOM   3816  CD  PRO A 265      19.452  10.360  84.855  1.00 73.51           C  
ATOM   3817  HA  PRO A 265      18.013   7.479  85.055  1.00 73.51           H  
ATOM   3818  HB3 PRO A 265      19.361   8.266  86.780  1.00 73.51           H  
ATOM   3819  HB2 PRO A 265      17.863   8.918  87.402  1.00 73.51           H  
ATOM   3820  HG3 PRO A 265      19.911  10.600  86.990  1.00 73.51           H  
ATOM   3821  HG2 PRO A 265      18.281  11.078  86.516  1.00 73.51           H  
ATOM   3822  HD2 PRO A 265      19.242  11.330  84.402  1.00 73.51           H  
ATOM   3823  HD3 PRO A 265      20.515  10.143  84.737  1.00 73.51           H  
ATOM   3824  N   TYR A 266      15.411   8.109  85.531  1.00 80.20           N  
ATOM   3825  CA  TYR A 266      15.493   6.707  85.929  1.00 80.20           C  
ATOM   3826  C   TYR A 266      14.481   5.912  85.106  1.00 80.20           C  
ATOM   3827  O   TYR A 266      13.290   6.214  85.176  1.00 80.20           O  
ATOM   3828  CB  TYR A 266      15.087   6.583  87.407  1.00 80.20           C  
ATOM   3829  CG  TYR A 266      16.029   7.207  88.410  1.00 80.20           C  
ATOM   3830  CD1 TYR A 266      17.142   6.481  88.882  1.00 80.20           C  
ATOM   3831  CD2 TYR A 266      15.787   8.513  88.882  1.00 80.20           C  
ATOM   3832  CE1 TYR A 266      18.005   7.058  89.833  1.00 80.20           C  
ATOM   3833  CE2 TYR A 266      16.667   9.096  89.812  1.00 80.20           C  
ATOM   3834  CZ  TYR A 266      17.760   8.360  90.307  1.00 80.20           C  
ATOM   3835  OH  TYR A 266      18.565   8.894  91.269  1.00 80.20           O  
ATOM   3836  H   TYR A 266      14.464   8.468  85.488  1.00 80.20           H  
ATOM   3837  HA  TYR A 266      16.479   6.270  85.789  1.00 80.20           H  
ATOM   3838  HB3 TYR A 266      14.972   5.528  87.665  1.00 80.20           H  
ATOM   3839  HB2 TYR A 266      14.106   7.035  87.546  1.00 80.20           H  
ATOM   3840  HD1 TYR A 266      17.331   5.477  88.530  1.00 80.20           H  
ATOM   3841  HD2 TYR A 266      14.937   9.071  88.518  1.00 80.20           H  
ATOM   3842  HE1 TYR A 266      18.843   6.492  90.212  1.00 80.20           H  
ATOM   3843  HE2 TYR A 266      16.485  10.101  90.160  1.00 80.20           H  
ATOM   3844  HH  TYR A 266      18.060   9.363  91.925  1.00 80.20           H  
ATOM   3845  N   MET A 267      14.913   4.863  84.402  1.00 92.84           N  
ATOM   3846  CA  MET A 267      14.021   3.829  83.879  1.00 92.84           C  
ATOM   3847  C   MET A 267      13.620   2.934  85.068  1.00 92.84           C  
ATOM   3848  O   MET A 267      14.481   2.558  85.866  1.00 92.84           O  
ATOM   3849  CB  MET A 267      14.781   2.991  82.835  1.00 92.84           C  
ATOM   3850  CG  MET A 267      13.862   2.042  82.045  1.00 92.84           C  
ATOM   3851  SD  MET A 267      14.711   0.971  80.855  1.00 92.84           S  
ATOM   3852  CE  MET A 267      15.707  -0.022  81.995  1.00 92.84           C  
ATOM   3853  H   MET A 267      15.910   4.680  84.353  1.00 92.84           H  
ATOM   3854  HA  MET A 267      13.158   4.288  83.403  1.00 92.84           H  
ATOM   3855  HB3 MET A 267      15.580   2.433  83.324  1.00 92.84           H  
ATOM   3856  HB2 MET A 267      15.270   3.658  82.124  1.00 92.84           H  
ATOM   3857  HG3 MET A 267      13.130   2.634  81.497  1.00 92.84           H  
ATOM   3858  HG2 MET A 267      13.291   1.399  82.715  1.00 92.84           H  
ATOM   3859  HE1 MET A 267      16.119  -0.876  81.470  1.00 92.84           H  
ATOM   3860  HE2 MET A 267      16.536   0.558  82.398  1.00 92.84           H  
ATOM   3861  HE3 MET A 267      15.101  -0.391  82.820  1.00 92.84           H  
ATOM   3862  N   VAL A 268      12.332   2.597  85.198  1.00 94.42           N  
ATOM   3863  CA  VAL A 268      11.846   1.667  86.217  1.00 94.42           C  
ATOM   3864  C   VAL A 268      11.814   0.268  85.587  1.00 94.42           C  
ATOM   3865  O   VAL A 268      11.428   0.127  84.423  1.00 94.42           O  
ATOM   3866  CB  VAL A 268      10.427   2.082  86.695  1.00 94.42           C  
ATOM   3867  CG1 VAL A 268      10.457   3.446  87.389  1.00 94.42           C  
ATOM   3868  CG2 VAL A 268       9.332   2.081  85.619  1.00 94.42           C  
ATOM   3869  H   VAL A 268      11.703   2.824  84.432  1.00 94.42           H  
ATOM   3870  HA  VAL A 268      12.515   1.653  87.080  1.00 94.42           H  
ATOM   3871  HB  VAL A 268      10.133   1.358  87.454  1.00 94.42           H  
ATOM   3872 HG11 VAL A 268       9.503   3.675  87.863  1.00 94.42           H  
ATOM   3873 HG12 VAL A 268      11.218   3.459  88.167  1.00 94.42           H  
ATOM   3874 HG13 VAL A 268      10.683   4.244  86.682  1.00 94.42           H  
ATOM   3875 HG21 VAL A 268       8.358   2.315  86.033  1.00 94.42           H  
ATOM   3876 HG22 VAL A 268       9.533   2.817  84.846  1.00 94.42           H  
ATOM   3877 HG23 VAL A 268       9.223   1.109  85.150  1.00 94.42           H  
ATOM   3878  N   TRP A 269      12.204  -0.770  86.332  1.00 97.64           N  
ATOM   3879  CA  TRP A 269      12.344  -2.117  85.782  1.00 97.64           C  
ATOM   3880  C   TRP A 269      12.239  -3.175  86.885  1.00 97.64           C  
ATOM   3881  O   TRP A 269      12.502  -2.889  88.053  1.00 97.64           O  
ATOM   3882  CB  TRP A 269      13.678  -2.246  84.996  1.00 97.64           C  
ATOM   3883  CG  TRP A 269      14.936  -2.051  85.795  1.00 97.64           C  
ATOM   3884  CD1 TRP A 269      15.572  -0.873  85.981  1.00 97.64           C  
ATOM   3885  CD2 TRP A 269      15.646  -3.022  86.627  1.00 97.64           C  
ATOM   3886  CE2 TRP A 269      16.669  -2.336  87.348  1.00 97.64           C  
ATOM   3887  CE3 TRP A 269      15.515  -4.410  86.867  1.00 97.64           C  
ATOM   3888  NE1 TRP A 269      16.593  -1.035  86.895  1.00 97.64           N  
ATOM   3889  CZ2 TRP A 269      17.489  -2.987  88.289  1.00 97.64           C  
ATOM   3890  CZ3 TRP A 269      16.334  -5.075  87.801  1.00 97.64           C  
ATOM   3891  CH2 TRP A 269      17.316  -4.364  88.517  1.00 97.64           C  
ATOM   3892  H   TRP A 269      12.428  -0.669  87.312  1.00 97.64           H  
ATOM   3893  HA  TRP A 269      11.505  -2.295  85.114  1.00 97.64           H  
ATOM   3894  HB3 TRP A 269      13.681  -1.548  84.158  1.00 97.64           H  
ATOM   3895  HB2 TRP A 269      13.743  -3.235  84.543  1.00 97.64           H  
ATOM   3896  HD1 TRP A 269      15.285   0.054  85.507  1.00 97.64           H  
ATOM   3897  HE3 TRP A 269      14.771  -4.971  86.325  1.00 97.64           H  
ATOM   3898  HE1 TRP A 269      17.183  -0.271  87.190  1.00 97.64           H  
ATOM   3899  HZ2 TRP A 269      18.247  -2.437  88.826  1.00 97.64           H  
ATOM   3900  HZ3 TRP A 269      16.206  -6.134  87.969  1.00 97.64           H  
ATOM   3901  HH2 TRP A 269      17.940  -4.878  89.233  1.00 97.64           H  
ATOM   3902  N   ALA A 270      11.938  -4.408  86.458  1.00 98.74           N  
ATOM   3903  CA  ALA A 270      12.094  -5.611  87.265  1.00 98.74           C  
ATOM   3904  C   ALA A 270      12.525  -6.767  86.363  1.00 98.74           C  
ATOM   3905  O   ALA A 270      12.117  -6.823  85.206  1.00 98.74           O  
ATOM   3906  CB  ALA A 270      10.797  -5.936  88.015  1.00 98.74           C  
ATOM   3907  H   ALA A 270      11.746  -4.564  85.477  1.00 98.74           H  
ATOM   3908  HA  ALA A 270      12.893  -5.448  87.986  1.00 98.74           H  
ATOM   3909  HB1 ALA A 270      10.884  -6.868  88.575  1.00 98.74           H  
ATOM   3910  HB2 ALA A 270      10.555  -5.152  88.732  1.00 98.74           H  
ATOM   3911  HB3 ALA A 270       9.961  -6.042  87.324  1.00 98.74           H  
ATOM   3912  N   SER A 271      13.339  -7.668  86.922  1.00 98.43           N  
ATOM   3913  CA  SER A 271      13.830  -8.868  86.256  1.00 98.43           C  
ATOM   3914  C   SER A 271      13.678 -10.075  87.182  1.00 98.43           C  
ATOM   3915  O   SER A 271      13.614  -9.915  88.399  1.00 98.43           O  
ATOM   3916  CB  SER A 271      15.279  -8.635  85.764  1.00 98.43           C  
ATOM   3917  OG  SER A 271      16.238  -8.672  86.802  1.00 98.43           O  
ATOM   3918  H   SER A 271      13.612  -7.562  87.891  1.00 98.43           H  
ATOM   3919  HA  SER A 271      13.195  -9.076  85.399  1.00 98.43           H  
ATOM   3920  HB3 SER A 271      15.363  -7.677  85.255  1.00 98.43           H  
ATOM   3921  HB2 SER A 271      15.551  -9.397  85.034  1.00 98.43           H  
ATOM   3922  HG  SER A 271      16.340  -9.580  87.099  1.00 98.43           H  
ATOM   3923  N   PHE A 272      13.632 -11.265  86.571  1.00 95.62           N  
ATOM   3924  CA  PHE A 272      13.551 -12.532  87.278  1.00 95.62           C  
ATOM   3925  C   PHE A 272      14.505 -13.484  86.547  1.00 95.62           C  
ATOM   3926  O   PHE A 272      14.227 -13.906  85.424  1.00 95.62           O  
ATOM   3927  CB  PHE A 272      12.084 -13.014  87.314  1.00 95.62           C  
ATOM   3928  CG  PHE A 272      11.729 -13.819  88.554  1.00 95.62           C  
ATOM   3929  CD1 PHE A 272      12.462 -14.972  88.911  1.00 95.62           C  
ATOM   3930  CD2 PHE A 272      10.631 -13.434  89.351  1.00 95.62           C  
ATOM   3931  CE1 PHE A 272      12.119 -15.688  90.049  1.00 95.62           C  
ATOM   3932  CE2 PHE A 272      10.302 -14.167  90.483  1.00 95.62           C  
ATOM   3933  CZ  PHE A 272      11.046 -15.286  90.833  1.00 95.62           C  
ATOM   3934  H   PHE A 272      13.694 -11.318  85.562  1.00 95.62           H  
ATOM   3935  HA  PHE A 272      13.898 -12.400  88.303  1.00 95.62           H  
ATOM   3936  HB3 PHE A 272      11.837 -13.597  86.428  1.00 95.62           H  
ATOM   3937  HB2 PHE A 272      11.417 -12.150  87.279  1.00 95.62           H  
ATOM   3938  HD1 PHE A 272      13.292 -15.308  88.309  1.00 95.62           H  
ATOM   3939  HD2 PHE A 272      10.045 -12.564  89.093  1.00 95.62           H  
ATOM   3940  HE1 PHE A 272      12.685 -16.567  90.322  1.00 95.62           H  
ATOM   3941  HE2 PHE A 272       9.467 -13.865  91.096  1.00 95.62           H  
ATOM   3942  HZ  PHE A 272      10.785 -15.850  91.716  1.00 95.62           H  
ATOM   3943  N   ASP A 273      15.626 -13.773  87.220  1.00 88.00           N  
ATOM   3944  CA  ASP A 273      16.706 -14.635  86.755  1.00 88.00           C  
ATOM   3945  C   ASP A 273      17.089 -15.511  87.958  1.00 88.00           C  
ATOM   3946  O   ASP A 273      18.077 -15.232  88.639  1.00 88.00           O  
ATOM   3947  CB  ASP A 273      17.867 -13.790  86.156  1.00 88.00           C  
ATOM   3948  CG  ASP A 273      19.115 -14.539  85.650  1.00 88.00           C  
ATOM   3949  OD1 ASP A 273      19.086 -15.786  85.555  1.00 88.00           O1-
ATOM   3950  OD2 ASP A 273      20.078 -13.832  85.278  1.00 88.00           O  
ATOM   3951  H   ASP A 273      15.760 -13.372  88.139  1.00 88.00           H  
ATOM   3952  HA  ASP A 273      16.332 -15.302  85.975  1.00 88.00           H  
ATOM   3953  HB3 ASP A 273      18.180 -13.038  86.883  1.00 88.00           H  
ATOM   3954  HB2 ASP A 273      17.471 -13.217  85.316  1.00 88.00           H  
ATOM   3955  N   GLY A 274      16.230 -16.506  88.243  1.00 85.84           N  
ATOM   3956  CA  GLY A 274      16.309 -17.392  89.407  1.00 85.84           C  
ATOM   3957  C   GLY A 274      15.763 -16.717  90.679  1.00 85.84           C  
ATOM   3958  O   GLY A 274      15.083 -17.372  91.467  1.00 85.84           O  
ATOM   3959  H   GLY A 274      15.436 -16.642  87.635  1.00 85.84           H  
ATOM   3960  HA3 GLY A 274      17.339 -17.709  89.579  1.00 85.84           H  
ATOM   3961  HA2 GLY A 274      15.729 -18.292  89.197  1.00 85.84           H  
ATOM   3962  N   ASN A 275      16.034 -15.414  90.858  1.00 93.09           N  
ATOM   3963  CA  ASN A 275      15.524 -14.553  91.923  1.00 93.09           C  
ATOM   3964  C   ASN A 275      14.999 -13.257  91.294  1.00 93.09           C  
ATOM   3965  O   ASN A 275      15.531 -12.808  90.276  1.00 93.09           O  
ATOM   3966  CB  ASN A 275      16.645 -14.208  92.935  1.00 93.09           C  
ATOM   3967  CG  ASN A 275      17.275 -15.423  93.620  1.00 93.09           C  
ATOM   3968  ND2 ASN A 275      16.520 -16.097  94.490  1.00 93.09           N  
ATOM   3969  OD1 ASN A 275      18.433 -15.748  93.369  1.00 93.09           O  
ATOM   3970  H   ASN A 275      16.615 -14.948  90.174  1.00 93.09           H  
ATOM   3971  HA  ASN A 275      14.692 -15.033  92.442  1.00 93.09           H  
ATOM   3972  HB3 ASN A 275      16.254 -13.551  93.713  1.00 93.09           H  
ATOM   3973  HB2 ASN A 275      17.438 -13.646  92.437  1.00 93.09           H  
ATOM   3974 HD22 ASN A 275      16.897 -16.907  94.959  1.00 93.09           H  
ATOM   3975 HD21 ASN A 275      15.570 -15.814  94.677  1.00 93.09           H  
ATOM   3976  N   LEU A 276      13.988 -12.661  91.946  1.00 96.60           N  
ATOM   3977  CA  LEU A 276      13.438 -11.355  91.593  1.00 96.60           C  
ATOM   3978  C   LEU A 276      14.412 -10.225  91.975  1.00 96.60           C  
ATOM   3979  O   LEU A 276      14.905 -10.198  93.103  1.00 96.60           O  
ATOM   3980  CB  LEU A 276      12.063 -11.189  92.285  1.00 96.60           C  
ATOM   3981  CG  LEU A 276      11.303  -9.870  91.994  1.00 96.60           C  
ATOM   3982  CD1 LEU A 276      10.940  -9.706  90.501  1.00 96.60           C  
ATOM   3983  CD2 LEU A 276      10.076  -9.730  92.919  1.00 96.60           C  
ATOM   3984  H   LEU A 276      13.611 -13.088  92.779  1.00 96.60           H  
ATOM   3985  HA  LEU A 276      13.284 -11.350  90.514  1.00 96.60           H  
ATOM   3986  HB3 LEU A 276      12.214 -11.273  93.363  1.00 96.60           H  
ATOM   3987  HB2 LEU A 276      11.422 -12.028  92.013  1.00 96.60           H  
ATOM   3988  HG  LEU A 276      11.960  -9.039  92.253  1.00 96.60           H  
ATOM   3989 HD11 LEU A 276      11.466  -8.855  90.068  1.00 96.60           H  
ATOM   3990 HD12 LEU A 276      11.207 -10.582  89.911  1.00 96.60           H  
ATOM   3991 HD13 LEU A 276       9.877  -9.538  90.342  1.00 96.60           H  
ATOM   3992 HD21 LEU A 276      10.155  -8.827  93.525  1.00 96.60           H  
ATOM   3993 HD22 LEU A 276       9.135  -9.670  92.376  1.00 96.60           H  
ATOM   3994 HD23 LEU A 276       9.982 -10.570  93.608  1.00 96.60           H  
ATOM   3995  N   GLN A 277      14.623  -9.301  91.030  1.00 97.44           N  
ATOM   3996  CA  GLN A 277      15.335  -8.039  91.213  1.00 97.44           C  
ATOM   3997  C   GLN A 277      14.435  -6.906  90.705  1.00 97.44           C  
ATOM   3998  O   GLN A 277      13.674  -7.109  89.760  1.00 97.44           O  
ATOM   3999  CB  GLN A 277      16.664  -8.059  90.434  1.00 97.44           C  
ATOM   4000  CG  GLN A 277      17.671  -9.110  90.942  1.00 97.44           C  
ATOM   4001  CD  GLN A 277      19.007  -9.077  90.194  1.00 97.44           C  
ATOM   4002  NE2 GLN A 277      19.801 -10.138  90.342  1.00 97.44           N  
ATOM   4003  OE1 GLN A 277      19.334  -8.111  89.507  1.00 97.44           O  
ATOM   4004  H   GLN A 277      14.180  -9.416  90.126  1.00 97.44           H  
ATOM   4005  HA  GLN A 277      15.540  -7.864  92.272  1.00 97.44           H  
ATOM   4006  HB3 GLN A 277      17.121  -7.069  90.500  1.00 97.44           H  
ATOM   4007  HB2 GLN A 277      16.464  -8.229  89.377  1.00 97.44           H  
ATOM   4008  HG3 GLN A 277      17.246 -10.109  90.845  1.00 97.44           H  
ATOM   4009  HG2 GLN A 277      17.867  -8.952  92.003  1.00 97.44           H  
ATOM   4010 HE22 GLN A 277      20.694 -10.168  89.873  1.00 97.44           H  
ATOM   4011 HE21 GLN A 277      19.514 -10.919  90.914  1.00 97.44           H  
ATOM   4012  N   VAL A 278      14.536  -5.735  91.347  1.00 96.93           N  
ATOM   4013  CA  VAL A 278      13.744  -4.545  91.034  1.00 96.93           C  
ATOM   4014  C   VAL A 278      14.652  -3.309  91.183  1.00 96.93           C  
ATOM   4015  O   VAL A 278      15.587  -3.337  91.987  1.00 96.93           O  
ATOM   4016  CB  VAL A 278      12.523  -4.399  91.999  1.00 96.93           C  
ATOM   4017  CG1 VAL A 278      11.634  -3.170  91.719  1.00 96.93           C  
ATOM   4018  CG2 VAL A 278      11.625  -5.651  92.013  1.00 96.93           C  
ATOM   4019  H   VAL A 278      15.199  -5.629  92.101  1.00 96.93           H  
ATOM   4020  HA  VAL A 278      13.393  -4.581  90.004  1.00 96.93           H  
ATOM   4021  HB  VAL A 278      12.908  -4.285  93.014  1.00 96.93           H  
ATOM   4022 HG11 VAL A 278      10.763  -3.165  92.374  1.00 96.93           H  
ATOM   4023 HG12 VAL A 278      12.154  -2.232  91.897  1.00 96.93           H  
ATOM   4024 HG13 VAL A 278      11.270  -3.169  90.691  1.00 96.93           H  
ATOM   4025 HG21 VAL A 278      10.786  -5.510  92.691  1.00 96.93           H  
ATOM   4026 HG22 VAL A 278      11.225  -5.871  91.023  1.00 96.93           H  
ATOM   4027 HG23 VAL A 278      12.157  -6.534  92.366  1.00 96.93           H  
ATOM   4028  N   PHE A 279      14.353  -2.248  90.413  1.00 92.64           N  
ATOM   4029  CA  PHE A 279      15.032  -0.947  90.447  1.00 92.64           C  
ATOM   4030  C   PHE A 279      15.016  -0.337  91.867  1.00 92.64           C  
ATOM   4031  O   PHE A 279      13.969  -0.323  92.514  1.00 92.64           O  
ATOM   4032  CB  PHE A 279      14.377  -0.023  89.388  1.00 92.64           C  
ATOM   4033  CG  PHE A 279      13.092   0.698  89.772  1.00 92.64           C  
ATOM   4034  CD1 PHE A 279      11.849   0.031  89.735  1.00 92.64           C  
ATOM   4035  CD2 PHE A 279      13.148   2.000  90.312  1.00 92.64           C  
ATOM   4036  CE1 PHE A 279      10.694   0.682  90.144  1.00 92.64           C  
ATOM   4037  CE2 PHE A 279      11.984   2.625  90.736  1.00 92.64           C  
ATOM   4038  CZ  PHE A 279      10.760   1.978  90.634  1.00 92.64           C  
ATOM   4039  H   PHE A 279      13.583  -2.322  89.761  1.00 92.64           H  
ATOM   4040  HA  PHE A 279      16.066  -1.129  90.148  1.00 92.64           H  
ATOM   4041  HB3 PHE A 279      14.180  -0.596  88.481  1.00 92.64           H  
ATOM   4042  HB2 PHE A 279      15.103   0.734  89.089  1.00 92.64           H  
ATOM   4043  HD1 PHE A 279      11.779  -0.983  89.382  1.00 92.64           H  
ATOM   4044  HD2 PHE A 279      14.093   2.515  90.400  1.00 92.64           H  
ATOM   4045  HE1 PHE A 279       9.743   0.176  90.082  1.00 92.64           H  
ATOM   4046  HE2 PHE A 279      12.035   3.622  91.138  1.00 92.64           H  
ATOM   4047  HZ  PHE A 279       9.858   2.480  90.951  1.00 92.64           H  
ATOM   4048  N   ASN A 280      16.186   0.131  92.328  1.00 85.75           N  
ATOM   4049  CA  ASN A 280      16.377   0.669  93.683  1.00 85.75           C  
ATOM   4050  C   ASN A 280      15.760   2.067  93.892  1.00 85.75           C  
ATOM   4051  O   ASN A 280      15.954   2.873  92.805  1.00 85.75           O1-
ATOM   4052  CB  ASN A 280      17.876   0.671  94.065  1.00 85.75           C  
ATOM   4053  CG  ASN A 280      18.533  -0.714  94.044  1.00 85.75           C  
ATOM   4054  ND2 ASN A 280      17.961  -1.689  94.755  1.00 85.75           N  
ATOM   4055  OD1 ASN A 280      19.558  -0.900  93.394  1.00 85.75           O  
ATOM   4056  OXT ASN A 280      15.201   2.383  94.920  1.00 85.75           O  
ATOM   4057  H   ASN A 280      17.014   0.058  91.753  1.00 85.75           H  
ATOM   4058  HA  ASN A 280      15.861  -0.003  94.373  1.00 85.75           H  
ATOM   4059  HB3 ASN A 280      18.001   1.075  95.071  1.00 85.75           H  
ATOM   4060  HB2 ASN A 280      18.431   1.334  93.399  1.00 85.75           H  
ATOM   4061 HD22 ASN A 280      18.366  -2.613  94.755  1.00 85.75           H  
ATOM   4062 HD21 ASN A 280      17.120  -1.518  95.287  1.00 85.75           H  
TER    4063      ASN A 280
ATOM   4064  N   MET B   1      31.100  14.436  45.570  1.00 96.88           N1+
ATOM   4065  CA  MET B   1      29.632  14.432  45.234  1.00 96.88           C  
ATOM   4066  C   MET B   1      29.363  13.097  44.507  1.00 96.88           C  
ATOM   4067  O   MET B   1      29.989  12.812  43.480  1.00 96.88           O  
ATOM   4068  CB  MET B   1      29.212  15.643  44.369  1.00 96.88           C  
ATOM   4069  CG  MET B   1      29.261  16.984  45.112  1.00 96.88           C  
ATOM   4070  SD  MET B   1      28.735  18.414  44.143  1.00 96.88           S  
ATOM   4071  CE  MET B   1      30.050  18.503  42.900  1.00 96.88           C  
ATOM   4072  H1  MET B   1      31.322  15.293  46.055  1.00 96.88           H  
ATOM   4073  H2  MET B   1      31.305  13.648  46.167  1.00 96.88           H  
ATOM   4074  H3  MET B   1      31.632  14.379  44.713  1.00 96.88           H  
ATOM   4075  HA  MET B   1      29.145  14.465  46.208  1.00 96.88           H  
ATOM   4076  HB3 MET B   1      28.188  15.504  44.018  1.00 96.88           H  
ATOM   4077  HB2 MET B   1      29.820  15.694  43.464  1.00 96.88           H  
ATOM   4078  HG3 MET B   1      30.262  17.182  45.496  1.00 96.88           H  
ATOM   4079  HG2 MET B   1      28.596  16.929  45.972  1.00 96.88           H  
ATOM   4080  HE1 MET B   1      29.940  19.413  42.310  1.00 96.88           H  
ATOM   4081  HE2 MET B   1      31.029  18.520  43.378  1.00 96.88           H  
ATOM   4082  HE3 MET B   1      30.002  17.652  42.222  1.00 96.88           H  
ATOM   4083  N   LYS B   2      28.425  12.309  45.058  1.00 98.37           N  
ATOM   4084  CA  LYS B   2      28.004  11.003  44.542  1.00 98.37           C  
ATOM   4085  C   LYS B   2      26.501  10.825  44.802  1.00 98.37           C  
ATOM   4086  O   LYS B   2      25.972  11.403  45.751  1.00 98.37           O  
ATOM   4087  CB  LYS B   2      28.829   9.863  45.195  1.00 98.37           C  
ATOM   4088  CG  LYS B   2      30.350  10.039  45.033  1.00 98.37           C  
ATOM   4089  CD  LYS B   2      31.196   8.819  45.400  1.00 98.37           C  
ATOM   4090  CE  LYS B   2      32.701   9.137  45.271  1.00 98.37           C  
ATOM   4091  NZ  LYS B   2      33.509   7.948  44.949  1.00 98.37           N1+
ATOM   4092  H   LYS B   2      27.925  12.626  45.880  1.00 98.37           H  
ATOM   4093  HA  LYS B   2      28.155  10.976  43.461  1.00 98.37           H  
ATOM   4094  HB3 LYS B   2      28.531   8.915  44.746  1.00 98.37           H  
ATOM   4095  HB2 LYS B   2      28.595   9.781  46.256  1.00 98.37           H  
ATOM   4096  HG3 LYS B   2      30.685  10.876  45.646  1.00 98.37           H  
ATOM   4097  HG2 LYS B   2      30.564  10.302  43.997  1.00 98.37           H  
ATOM   4098  HD3 LYS B   2      30.908   7.985  44.761  1.00 98.37           H  
ATOM   4099  HD2 LYS B   2      30.965   8.510  46.420  1.00 98.37           H  
ATOM   4100  HE3 LYS B   2      33.069   9.602  46.186  1.00 98.37           H  
ATOM   4101  HE2 LYS B   2      32.871   9.856  44.468  1.00 98.37           H  
ATOM   4102  HZ1 LYS B   2      33.197   7.582  44.057  1.00 98.37           H  
ATOM   4103  HZ2 LYS B   2      34.486   8.195  44.890  1.00 98.37           H  
ATOM   4104  HZ3 LYS B   2      33.368   7.243  45.661  1.00 98.37           H  
ATOM   4105  N   LEU B   3      25.836  10.019  43.961  1.00 98.62           N  
ATOM   4106  CA  LEU B   3      24.395   9.775  44.032  1.00 98.62           C  
ATOM   4107  C   LEU B   3      24.056   8.380  43.490  1.00 98.62           C  
ATOM   4108  O   LEU B   3      24.721   7.905  42.571  1.00 98.62           O  
ATOM   4109  CB  LEU B   3      23.655  10.925  43.307  1.00 98.62           C  
ATOM   4110  CG  LEU B   3      22.112  10.798  43.242  1.00 98.62           C  
ATOM   4111  CD1 LEU B   3      21.446  12.165  43.425  1.00 98.62           C  
ATOM   4112  CD2 LEU B   3      21.618  10.105  41.954  1.00 98.62           C  
ATOM   4113  H   LEU B   3      26.322   9.574  43.193  1.00 98.62           H  
ATOM   4114  HA  LEU B   3      24.088   9.792  45.079  1.00 98.62           H  
ATOM   4115  HB3 LEU B   3      24.062  11.070  42.305  1.00 98.62           H  
ATOM   4116  HB2 LEU B   3      23.909  11.842  43.840  1.00 98.62           H  
ATOM   4117  HG  LEU B   3      21.783  10.206  44.097  1.00 98.62           H  
ATOM   4118 HD11 LEU B   3      20.379  12.055  43.620  1.00 98.62           H  
ATOM   4119 HD12 LEU B   3      21.877  12.694  44.274  1.00 98.62           H  
ATOM   4120 HD13 LEU B   3      21.576  12.791  42.543  1.00 98.62           H  
ATOM   4121 HD21 LEU B   3      20.889  10.714  41.420  1.00 98.62           H  
ATOM   4122 HD22 LEU B   3      22.429   9.890  41.257  1.00 98.62           H  
ATOM   4123 HD23 LEU B   3      21.138   9.155  42.184  1.00 98.62           H  
ATOM   4124  N   ILE B   4      22.999   7.774  44.055  1.00 98.94           N  
ATOM   4125  CA  ILE B   4      22.386   6.534  43.589  1.00 98.94           C  
ATOM   4126  C   ILE B   4      20.886   6.538  43.937  1.00 98.94           C  
ATOM   4127  O   ILE B   4      20.508   7.009  45.007  1.00 98.94           O  
ATOM   4128  CB  ILE B   4      23.090   5.265  44.163  1.00 98.94           C  
ATOM   4129  CG1 ILE B   4      22.595   3.957  43.501  1.00 98.94           C  
ATOM   4130  CG2 ILE B   4      23.021   5.160  45.701  1.00 98.94           C  
ATOM   4131  CD1 ILE B   4      23.555   2.769  43.660  1.00 98.94           C  
ATOM   4132  H   ILE B   4      22.525   8.223  44.829  1.00 98.94           H  
ATOM   4133  HA  ILE B   4      22.458   6.517  42.506  1.00 98.94           H  
ATOM   4134  HB  ILE B   4      24.146   5.366  43.906  1.00 98.94           H  
ATOM   4135 HG13 ILE B   4      22.437   4.120  42.436  1.00 98.94           H  
ATOM   4136 HG12 ILE B   4      21.616   3.686  43.893  1.00 98.94           H  
ATOM   4137 HG21 ILE B   4      23.671   4.372  46.079  1.00 98.94           H  
ATOM   4138 HG22 ILE B   4      23.335   6.090  46.168  1.00 98.94           H  
ATOM   4139 HG23 ILE B   4      22.012   4.955  46.054  1.00 98.94           H  
ATOM   4140 HD11 ILE B   4      23.231   1.929  43.046  1.00 98.94           H  
ATOM   4141 HD12 ILE B   4      24.566   3.031  43.348  1.00 98.94           H  
ATOM   4142 HD13 ILE B   4      23.603   2.421  44.692  1.00 98.94           H  
ATOM   4143  N   ILE B   5      20.069   6.010  43.015  1.00 98.94           N  
ATOM   4144  CA  ILE B   5      18.618   5.854  43.129  1.00 98.94           C  
ATOM   4145  C   ILE B   5      18.200   4.426  42.738  1.00 98.94           C  
ATOM   4146  O   ILE B   5      18.937   3.752  42.018  1.00 98.94           O  
ATOM   4147  CB  ILE B   5      17.853   6.853  42.204  1.00 98.94           C  
ATOM   4148  CG1 ILE B   5      18.281   6.809  40.717  1.00 98.94           C  
ATOM   4149  CG2 ILE B   5      17.924   8.284  42.755  1.00 98.94           C  
ATOM   4150  CD1 ILE B   5      17.401   7.660  39.795  1.00 98.94           C  
ATOM   4151  H   ILE B   5      20.468   5.656  42.154  1.00 98.94           H  
ATOM   4152  HA  ILE B   5      18.313   6.003  44.164  1.00 98.94           H  
ATOM   4153  HB  ILE B   5      16.796   6.582  42.234  1.00 98.94           H  
ATOM   4154 HG13 ILE B   5      18.285   5.788  40.338  1.00 98.94           H  
ATOM   4155 HG12 ILE B   5      19.306   7.168  40.630  1.00 98.94           H  
ATOM   4156 HG21 ILE B   5      17.298   8.972  42.187  1.00 98.94           H  
ATOM   4157 HG22 ILE B   5      17.568   8.304  43.780  1.00 98.94           H  
ATOM   4158 HG23 ILE B   5      18.941   8.674  42.748  1.00 98.94           H  
ATOM   4159 HD11 ILE B   5      17.396   7.253  38.786  1.00 98.94           H  
ATOM   4160 HD12 ILE B   5      16.367   7.704  40.139  1.00 98.94           H  
ATOM   4161 HD13 ILE B   5      17.783   8.677  39.733  1.00 98.94           H  
ATOM   4162  N   HIS B   6      17.004   4.014  43.192  1.00 98.43           N  
ATOM   4163  CA  HIS B   6      16.306   2.821  42.708  1.00 98.43           C  
ATOM   4164  C   HIS B   6      14.834   3.146  42.416  1.00 98.43           C  
ATOM   4165  O   HIS B   6      14.306   4.144  42.910  1.00 98.43           O  
ATOM   4166  CB  HIS B   6      16.515   1.596  43.638  1.00 98.43           C  
ATOM   4167  CG  HIS B   6      15.993   1.658  45.057  1.00 98.43           C  
ATOM   4168  CD2 HIS B   6      16.650   1.335  46.226  1.00 98.43           C  
ATOM   4169  ND1 HIS B   6      14.677   2.002  45.375  1.00 98.43           N  
ATOM   4170  CE1 HIS B   6      14.607   1.924  46.696  1.00 98.43           C  
ATOM   4171  NE2 HIS B   6      15.751   1.540  47.254  1.00 98.43           N  
ATOM   4172  H   HIS B   6      16.457   4.628  43.781  1.00 98.43           H  
ATOM   4173  HA  HIS B   6      16.724   2.557  41.739  1.00 98.43           H  
ATOM   4174  HB3 HIS B   6      17.580   1.367  43.682  1.00 98.43           H  
ATOM   4175  HB2 HIS B   6      16.054   0.719  43.185  1.00 98.43           H  
ATOM   4176  HD2 HIS B   6      17.649   0.978  46.411  1.00 98.43           H  
ATOM   4177  HE1 HIS B   6      13.716   2.138  47.264  1.00 98.43           H  
ATOM   4178  HE2 HIS B   6      15.920   1.416  48.242  1.00 98.43           H  
ATOM   4179  N   GLY B   7      14.217   2.288  41.592  1.00 95.83           N  
ATOM   4180  CA  GLY B   7      12.827   2.401  41.152  1.00 95.83           C  
ATOM   4181  C   GLY B   7      12.035   1.123  41.472  1.00 95.83           C  
ATOM   4182  O   GLY B   7      10.938   0.956  40.940  1.00 95.83           O  
ATOM   4183  H   GLY B   7      14.741   1.502  41.231  1.00 95.83           H  
ATOM   4184  HA3 GLY B   7      12.818   2.568  40.076  1.00 95.83           H  
ATOM   4185  HA2 GLY B   7      12.322   3.255  41.605  1.00 95.83           H  
ATOM   4186  N   GLY B   8      12.583   0.216  42.299  1.00 92.48           N  
ATOM   4187  CA  GLY B   8      11.952  -1.048  42.667  1.00 92.48           C  
ATOM   4188  C   GLY B   8      12.561  -2.206  41.870  1.00 92.48           C  
ATOM   4189  O   GLY B   8      13.741  -2.179  41.523  1.00 92.48           O  
ATOM   4190  H   GLY B   8      13.484   0.409  42.713  1.00 92.48           H  
ATOM   4191  HA3 GLY B   8      10.867  -1.017  42.551  1.00 92.48           H  
ATOM   4192  HA2 GLY B   8      12.151  -1.217  43.718  1.00 92.48           H  
ATOM   4193  N   PHE B   9      11.743  -3.241  41.631  1.00 88.50           N  
ATOM   4194  CA  PHE B   9      12.097  -4.464  40.907  1.00 88.50           C  
ATOM   4195  C   PHE B   9      11.371  -4.566  39.557  1.00 88.50           C  
ATOM   4196  O   PHE B   9      10.367  -3.884  39.336  1.00 88.50           O  
ATOM   4197  CB  PHE B   9      11.772  -5.688  41.795  1.00 88.50           C  
ATOM   4198  CG  PHE B   9      12.808  -5.971  42.865  1.00 88.50           C  
ATOM   4199  CD1 PHE B   9      13.950  -6.732  42.542  1.00 88.50           C  
ATOM   4200  CD2 PHE B   9      12.736  -5.347  44.129  1.00 88.50           C  
ATOM   4201  CE1 PHE B   9      14.963  -6.897  43.474  1.00 88.50           C  
ATOM   4202  CE2 PHE B   9      13.749  -5.549  45.058  1.00 88.50           C  
ATOM   4203  CZ  PHE B   9      14.856  -6.319  44.729  1.00 88.50           C  
ATOM   4204  H   PHE B   9      10.787  -3.193  41.954  1.00 88.50           H  
ATOM   4205  HA  PHE B   9      13.161  -4.475  40.678  1.00 88.50           H  
ATOM   4206  HB3 PHE B   9      11.685  -6.591  41.189  1.00 88.50           H  
ATOM   4207  HB2 PHE B   9      10.799  -5.561  42.272  1.00 88.50           H  
ATOM   4208  HD1 PHE B   9      14.043  -7.185  41.567  1.00 88.50           H  
ATOM   4209  HD2 PHE B   9      11.894  -4.719  44.383  1.00 88.50           H  
ATOM   4210  HE1 PHE B   9      15.845  -7.460  43.216  1.00 88.50           H  
ATOM   4211  HE2 PHE B   9      13.682  -5.094  46.034  1.00 88.50           H  
ATOM   4212  HZ  PHE B   9      15.652  -6.461  45.441  1.00 88.50           H  
ATOM   4213  N   PHE B  10      11.885  -5.457  38.694  1.00 80.17           N  
ATOM   4214  CA  PHE B  10      11.243  -5.879  37.452  1.00 80.17           C  
ATOM   4215  C   PHE B  10      11.608  -7.355  37.210  1.00 80.17           C  
ATOM   4216  O   PHE B  10      12.717  -7.786  37.536  1.00 80.17           O  
ATOM   4217  CB  PHE B  10      11.656  -4.934  36.291  1.00 80.17           C  
ATOM   4218  CG  PHE B  10      12.923  -5.275  35.518  1.00 80.17           C  
ATOM   4219  CD1 PHE B  10      14.190  -4.999  36.069  1.00 80.17           C  
ATOM   4220  CD2 PHE B  10      12.848  -6.006  34.314  1.00 80.17           C  
ATOM   4221  CE1 PHE B  10      15.340  -5.365  35.386  1.00 80.17           C  
ATOM   4222  CE2 PHE B  10      14.011  -6.398  33.667  1.00 80.17           C  
ATOM   4223  CZ  PHE B  10      15.253  -6.074  34.197  1.00 80.17           C  
ATOM   4224  H   PHE B  10      12.734  -5.954  38.932  1.00 80.17           H  
ATOM   4225  HA  PHE B  10      10.161  -5.815  37.588  1.00 80.17           H  
ATOM   4226  HB3 PHE B  10      11.757  -3.913  36.663  1.00 80.17           H  
ATOM   4227  HB2 PHE B  10      10.836  -4.891  35.573  1.00 80.17           H  
ATOM   4228  HD1 PHE B  10      14.270  -4.515  37.029  1.00 80.17           H  
ATOM   4229  HD2 PHE B  10      11.889  -6.271  33.894  1.00 80.17           H  
ATOM   4230  HE1 PHE B  10      16.308  -5.125  35.802  1.00 80.17           H  
ATOM   4231  HE2 PHE B  10      13.942  -6.960  32.750  1.00 80.17           H  
ATOM   4232  HZ  PHE B  10      16.153  -6.388  33.691  1.00 80.17           H  
ATOM   4233  N   SER B  11      10.659  -8.089  36.612  1.00 70.00           N  
ATOM   4234  CA  SER B  11      10.825  -9.472  36.172  1.00 70.00           C  
ATOM   4235  C   SER B  11      11.229  -9.511  34.689  1.00 70.00           C  
ATOM   4236  O   SER B  11      10.700  -8.729  33.898  1.00 70.00           O  
ATOM   4237  CB  SER B  11       9.502 -10.226  36.438  1.00 70.00           C  
ATOM   4238  OG  SER B  11       8.428  -9.762  35.637  1.00 70.00           O  
ATOM   4239  H   SER B  11       9.770  -7.669  36.380  1.00 70.00           H  
ATOM   4240  HA  SER B  11      11.608  -9.953  36.762  1.00 70.00           H  
ATOM   4241  HB3 SER B  11       9.220 -10.142  37.488  1.00 70.00           H  
ATOM   4242  HB2 SER B  11       9.636 -11.290  36.239  1.00 70.00           H  
ATOM   4243  HG  SER B  11       8.585 -10.024  34.726  1.00 70.00           H  
ATOM   4244  N   GLU B  12      12.116 -10.452  34.325  1.00 59.86           N  
ATOM   4245  CA  GLU B  12      12.451 -10.736  32.929  1.00 59.86           C  
ATOM   4246  C   GLU B  12      11.506 -11.790  32.334  1.00 59.86           C  
ATOM   4247  O   GLU B  12      11.895 -12.943  32.147  1.00 59.86           O  
ATOM   4248  CB  GLU B  12      13.944 -11.097  32.770  1.00 59.86           C  
ATOM   4249  CG  GLU B  12      14.857  -9.854  32.849  1.00 59.86           C  
ATOM   4250  CD  GLU B  12      16.330 -10.079  32.472  1.00 59.86           C  
ATOM   4251  OE1 GLU B  12      17.059  -9.062  32.485  1.00 59.86           O  
ATOM   4252  OE2 GLU B  12      16.721 -11.231  32.177  1.00 59.86           O1-
ATOM   4253  H   GLU B  12      12.524 -11.064  35.017  1.00 59.86           H  
ATOM   4254  HA  GLU B  12      12.295  -9.838  32.327  1.00 59.86           H  
ATOM   4255  HB3 GLU B  12      14.097 -11.594  31.810  1.00 59.86           H  
ATOM   4256  HB2 GLU B  12      14.238 -11.816  33.536  1.00 59.86           H  
ATOM   4257  HG3 GLU B  12      14.808  -9.424  33.850  1.00 59.86           H  
ATOM   4258  HG2 GLU B  12      14.472  -9.095  32.168  1.00 59.86           H  
ATOM   4259  N   SER B  13      10.287 -11.337  32.001  1.00 55.47           N  
ATOM   4260  CA  SER B  13       9.444 -11.954  30.980  1.00 55.47           C  
ATOM   4261  C   SER B  13       9.812 -11.346  29.611  1.00 55.47           C  
ATOM   4262  O   SER B  13      10.306 -10.216  29.555  1.00 55.47           O  
ATOM   4263  CB  SER B  13       7.957 -11.770  31.360  1.00 55.47           C  
ATOM   4264  OG  SER B  13       7.504 -10.438  31.221  1.00 55.47           O  
ATOM   4265  H   SER B  13      10.047 -10.382  32.225  1.00 55.47           H  
ATOM   4266  HA  SER B  13       9.645 -13.027  30.946  1.00 55.47           H  
ATOM   4267  HB3 SER B  13       7.782 -12.100  32.384  1.00 55.47           H  
ATOM   4268  HB2 SER B  13       7.335 -12.399  30.722  1.00 55.47           H  
ATOM   4269  HG  SER B  13       6.562 -10.413  31.407  1.00 55.47           H  
ATOM   4270  N   ALA B  14       9.573 -12.109  28.531  1.00 49.60           N  
ATOM   4271  CA  ALA B  14       9.940 -11.746  27.156  1.00 49.60           C  
ATOM   4272  C   ALA B  14       9.293 -10.450  26.625  1.00 49.60           C  
ATOM   4273  O   ALA B  14       9.893  -9.786  25.780  1.00 49.60           O  
ATOM   4274  CB  ALA B  14       9.616 -12.928  26.230  1.00 49.60           C  
ATOM   4275  H   ALA B  14       9.165 -13.025  28.650  1.00 49.60           H  
ATOM   4276  HA  ALA B  14      11.021 -11.593  27.141  1.00 49.60           H  
ATOM   4277  HB1 ALA B  14       9.905 -12.714  25.200  1.00 49.60           H  
ATOM   4278  HB2 ALA B  14      10.154 -13.825  26.538  1.00 49.60           H  
ATOM   4279  HB3 ALA B  14       8.550 -13.160  26.235  1.00 49.60           H  
ATOM   4280  N   THR B  15       8.104 -10.108  27.144  1.00 52.91           N  
ATOM   4281  CA  THR B  15       7.337  -8.913  26.788  1.00 52.91           C  
ATOM   4282  C   THR B  15       7.790  -7.638  27.542  1.00 52.91           C  
ATOM   4283  O   THR B  15       7.381  -6.549  27.141  1.00 52.91           O  
ATOM   4284  CB  THR B  15       5.828  -9.139  27.089  1.00 52.91           C  
ATOM   4285  CG2 THR B  15       5.245 -10.376  26.388  1.00 52.91           C  
ATOM   4286  OG1 THR B  15       5.562  -9.237  28.479  1.00 52.91           O  
ATOM   4287  H   THR B  15       7.683 -10.700  27.846  1.00 52.91           H  
ATOM   4288  HA  THR B  15       7.451  -8.725  25.719  1.00 52.91           H  
ATOM   4289  HB  THR B  15       5.274  -8.273  26.726  1.00 52.91           H  
ATOM   4290 HG21 THR B  15       4.168 -10.444  26.549  1.00 52.91           H  
ATOM   4291 HG22 THR B  15       5.415 -10.331  25.312  1.00 52.91           H  
ATOM   4292 HG23 THR B  15       5.689 -11.301  26.758  1.00 52.91           H  
ATOM   4293  HG1 THR B  15       5.749  -8.388  28.889  1.00 52.91           H  
ATOM   4294  N   ASN B  16       8.604  -7.780  28.604  1.00 70.30           N  
ATOM   4295  CA  ASN B  16       9.003  -6.685  29.499  1.00 70.30           C  
ATOM   4296  C   ASN B  16      10.252  -5.907  29.045  1.00 70.30           C  
ATOM   4297  O   ASN B  16      10.688  -5.037  29.795  1.00 70.30           O  
ATOM   4298  CB  ASN B  16       9.183  -7.227  30.948  1.00 70.30           C  
ATOM   4299  CG  ASN B  16       8.378  -6.488  32.030  1.00 70.30           C  
ATOM   4300  ND2 ASN B  16       8.697  -6.750  33.298  1.00 70.30           N  
ATOM   4301  OD1 ASN B  16       7.473  -5.705  31.750  1.00 70.30           O  
ATOM   4302  H   ASN B  16       8.927  -8.703  28.863  1.00 70.30           H  
ATOM   4303  HA  ASN B  16       8.223  -5.923  29.472  1.00 70.30           H  
ATOM   4304  HB3 ASN B  16      10.235  -7.288  31.234  1.00 70.30           H  
ATOM   4305  HB2 ASN B  16       8.829  -8.254  30.994  1.00 70.30           H  
ATOM   4306 HD22 ASN B  16       8.184  -6.311  34.047  1.00 70.30           H  
ATOM   4307 HD21 ASN B  16       9.435  -7.410  33.516  1.00 70.30           H  
ATOM   4308  N   GLN B  17      10.801  -6.190  27.850  1.00 80.46           N  
ATOM   4309  CA  GLN B  17      11.961  -5.483  27.290  1.00 80.46           C  
ATOM   4310  C   GLN B  17      11.730  -3.991  26.975  1.00 80.46           C  
ATOM   4311  O   GLN B  17      12.675  -3.210  27.090  1.00 80.46           O  
ATOM   4312  CB  GLN B  17      12.492  -6.249  26.057  1.00 80.46           C  
ATOM   4313  CG  GLN B  17      13.317  -7.510  26.398  1.00 80.46           C  
ATOM   4314  CD  GLN B  17      14.620  -7.226  27.160  1.00 80.46           C  
ATOM   4315  NE2 GLN B  17      15.388  -6.225  26.722  1.00 80.46           N  
ATOM   4316  OE1 GLN B  17      14.933  -7.903  28.136  1.00 80.46           O  
ATOM   4317  H   GLN B  17      10.402  -6.923  27.281  1.00 80.46           H  
ATOM   4318  HA  GLN B  17      12.730  -5.497  28.063  1.00 80.46           H  
ATOM   4319  HB3 GLN B  17      13.097  -5.589  25.433  1.00 80.46           H  
ATOM   4320  HB2 GLN B  17      11.651  -6.539  25.425  1.00 80.46           H  
ATOM   4321  HG3 GLN B  17      13.575  -8.035  25.478  1.00 80.46           H  
ATOM   4322  HG2 GLN B  17      12.708  -8.203  26.981  1.00 80.46           H  
ATOM   4323 HE22 GLN B  17      16.256  -6.009  27.188  1.00 80.46           H  
ATOM   4324 HE21 GLN B  17      15.110  -5.683  25.917  1.00 80.46           H  
ATOM   4325  N   VAL B  18      10.486  -3.618  26.626  1.00 86.54           N  
ATOM   4326  CA  VAL B  18      10.072  -2.228  26.411  1.00 86.54           C  
ATOM   4327  C   VAL B  18       9.955  -1.461  27.745  1.00 86.54           C  
ATOM   4328  O   VAL B  18      10.435  -0.331  27.827  1.00 86.54           O  
ATOM   4329  CB  VAL B  18       8.716  -2.150  25.648  1.00 86.54           C  
ATOM   4330  CG1 VAL B  18       8.124  -0.728  25.526  1.00 86.54           C  
ATOM   4331  CG2 VAL B  18       8.837  -2.771  24.245  1.00 86.54           C  
ATOM   4332  H   VAL B  18       9.761  -4.317  26.548  1.00 86.54           H  
ATOM   4333  HA  VAL B  18      10.834  -1.733  25.806  1.00 86.54           H  
ATOM   4334  HB  VAL B  18       7.986  -2.749  26.195  1.00 86.54           H  
ATOM   4335 HG11 VAL B  18       7.235  -0.726  24.895  1.00 86.54           H  
ATOM   4336 HG12 VAL B  18       7.820  -0.322  26.491  1.00 86.54           H  
ATOM   4337 HG13 VAL B  18       8.844  -0.039  25.083  1.00 86.54           H  
ATOM   4338 HG21 VAL B  18       7.887  -2.731  23.712  1.00 86.54           H  
ATOM   4339 HG22 VAL B  18       9.578  -2.245  23.642  1.00 86.54           H  
ATOM   4340 HG23 VAL B  18       9.132  -3.820  24.292  1.00 86.54           H  
ATOM   4341  N   THR B  19       9.364  -2.108  28.765  1.00 85.20           N  
ATOM   4342  CA  THR B  19       9.231  -1.597  30.133  1.00 85.20           C  
ATOM   4343  C   THR B  19      10.592  -1.434  30.840  1.00 85.20           C  
ATOM   4344  O   THR B  19      10.782  -0.456  31.560  1.00 85.20           O  
ATOM   4345  CB  THR B  19       8.364  -2.549  30.999  1.00 85.20           C  
ATOM   4346  CG2 THR B  19       8.124  -2.105  32.456  1.00 85.20           C  
ATOM   4347  OG1 THR B  19       7.103  -2.725  30.382  1.00 85.20           O  
ATOM   4348  H   THR B  19       8.983  -3.030  28.610  1.00 85.20           H  
ATOM   4349  HA  THR B  19       8.748  -0.619  30.085  1.00 85.20           H  
ATOM   4350  HB  THR B  19       8.835  -3.531  31.021  1.00 85.20           H  
ATOM   4351 HG21 THR B  19       7.430  -2.778  32.959  1.00 85.20           H  
ATOM   4352 HG22 THR B  19       9.044  -2.107  33.041  1.00 85.20           H  
ATOM   4353 HG23 THR B  19       7.704  -1.100  32.498  1.00 85.20           H  
ATOM   4354  HG1 THR B  19       6.586  -3.332  30.917  1.00 85.20           H  
ATOM   4355  N   LYS B  20      11.514  -2.379  30.585  1.00 89.33           N  
ATOM   4356  CA  LYS B  20      12.901  -2.367  31.039  1.00 89.33           C  
ATOM   4357  C   LYS B  20      13.665  -1.148  30.500  1.00 89.33           C  
ATOM   4358  O   LYS B  20      14.273  -0.438  31.295  1.00 89.33           O  
ATOM   4359  CB  LYS B  20      13.566  -3.704  30.644  1.00 89.33           C  
ATOM   4360  CG  LYS B  20      15.045  -3.836  31.039  1.00 89.33           C  
ATOM   4361  CD  LYS B  20      15.657  -5.172  30.599  1.00 89.33           C  
ATOM   4362  CE  LYS B  20      17.143  -5.262  30.969  1.00 89.33           C  
ATOM   4363  NZ  LYS B  20      17.722  -6.572  30.625  1.00 89.33           N1+
ATOM   4364  H   LYS B  20      11.254  -3.167  30.006  1.00 89.33           H  
ATOM   4365  HA  LYS B  20      12.889  -2.303  32.129  1.00 89.33           H  
ATOM   4366  HB3 LYS B  20      13.483  -3.842  29.567  1.00 89.33           H  
ATOM   4367  HB2 LYS B  20      13.011  -4.525  31.100  1.00 89.33           H  
ATOM   4368  HG3 LYS B  20      15.125  -3.739  32.120  1.00 89.33           H  
ATOM   4369  HG2 LYS B  20      15.634  -3.025  30.610  1.00 89.33           H  
ATOM   4370  HD3 LYS B  20      15.541  -5.277  29.519  1.00 89.33           H  
ATOM   4371  HD2 LYS B  20      15.103  -5.998  31.043  1.00 89.33           H  
ATOM   4372  HE3 LYS B  20      17.287  -5.087  32.035  1.00 89.33           H  
ATOM   4373  HE2 LYS B  20      17.692  -4.484  30.440  1.00 89.33           H  
ATOM   4374  HZ1 LYS B  20      17.592  -6.762  29.642  1.00 89.33           H  
ATOM   4375  HZ2 LYS B  20      18.709  -6.566  30.840  1.00 89.33           H  
ATOM   4376  HZ3 LYS B  20      17.277  -7.303  31.170  1.00 89.33           H  
ATOM   4377  N   LYS B  21      13.580  -0.912  29.179  1.00 93.65           N  
ATOM   4378  CA  LYS B  21      14.200   0.229  28.502  1.00 93.65           C  
ATOM   4379  C   LYS B  21      13.603   1.584  28.927  1.00 93.65           C  
ATOM   4380  O   LYS B  21      14.357   2.544  29.078  1.00 93.65           O  
ATOM   4381  CB  LYS B  21      14.156  -0.001  26.975  1.00 93.65           C  
ATOM   4382  CG  LYS B  21      14.810   1.094  26.106  1.00 93.65           C  
ATOM   4383  CD  LYS B  21      16.279   1.388  26.463  1.00 93.65           C  
ATOM   4384  CE  LYS B  21      16.949   2.333  25.454  1.00 93.65           C  
ATOM   4385  NZ  LYS B  21      18.281   2.762  25.915  1.00 93.65           N1+
ATOM   4386  H   LYS B  21      13.054  -1.544  28.592  1.00 93.65           H  
ATOM   4387  HA  LYS B  21      15.245   0.230  28.807  1.00 93.65           H  
ATOM   4388  HB3 LYS B  21      13.120  -0.125  26.658  1.00 93.65           H  
ATOM   4389  HB2 LYS B  21      14.647  -0.950  26.753  1.00 93.65           H  
ATOM   4390  HG3 LYS B  21      14.230   2.015  26.170  1.00 93.65           H  
ATOM   4391  HG2 LYS B  21      14.752   0.784  25.062  1.00 93.65           H  
ATOM   4392  HD3 LYS B  21      16.834   0.451  26.520  1.00 93.65           H  
ATOM   4393  HD2 LYS B  21      16.328   1.832  27.458  1.00 93.65           H  
ATOM   4394  HE3 LYS B  21      16.339   3.224  25.305  1.00 93.65           H  
ATOM   4395  HE2 LYS B  21      17.045   1.844  24.485  1.00 93.65           H  
ATOM   4396  HZ1 LYS B  21      18.166   3.288  26.772  1.00 93.65           H  
ATOM   4397  HZ2 LYS B  21      18.866   1.956  26.083  1.00 93.65           H  
ATOM   4398  HZ3 LYS B  21      18.706   3.357  25.218  1.00 93.65           H  
ATOM   4399  N   ALA B  22      12.283   1.626  29.174  1.00 92.86           N  
ATOM   4400  CA  ALA B  22      11.584   2.795  29.708  1.00 92.86           C  
ATOM   4401  C   ALA B  22      12.036   3.161  31.134  1.00 92.86           C  
ATOM   4402  O   ALA B  22      12.185   4.348  31.418  1.00 92.86           O  
ATOM   4403  CB  ALA B  22      10.068   2.557  29.644  1.00 92.86           C  
ATOM   4404  H   ALA B  22      11.718   0.804  29.008  1.00 92.86           H  
ATOM   4405  HA  ALA B  22      11.817   3.641  29.058  1.00 92.86           H  
ATOM   4406  HB1 ALA B  22       9.517   3.455  29.925  1.00 92.86           H  
ATOM   4407  HB2 ALA B  22       9.756   2.293  28.634  1.00 92.86           H  
ATOM   4408  HB3 ALA B  22       9.755   1.752  30.309  1.00 92.86           H  
ATOM   4409  N   LYS B  23      12.291   2.146  31.981  1.00 93.26           N  
ATOM   4410  CA  LYS B  23      12.863   2.310  33.318  1.00 93.26           C  
ATOM   4411  C   LYS B  23      14.353   2.692  33.307  1.00 93.26           C  
ATOM   4412  O   LYS B  23      14.755   3.462  34.176  1.00 93.26           O  
ATOM   4413  CB  LYS B  23      12.610   1.054  34.178  1.00 93.26           C  
ATOM   4414  CG  LYS B  23      11.159   0.947  34.681  1.00 93.26           C  
ATOM   4415  CD  LYS B  23      10.983  -0.171  35.720  1.00 93.26           C  
ATOM   4416  CE  LYS B  23       9.593  -0.162  36.371  1.00 93.26           C  
ATOM   4417  NZ  LYS B  23       9.487  -1.163  37.449  1.00 93.26           N1+
ATOM   4418  H   LYS B  23      12.127   1.195  31.679  1.00 93.26           H  
ATOM   4419  HA  LYS B  23      12.336   3.140  33.793  1.00 93.26           H  
ATOM   4420  HB3 LYS B  23      13.254   1.101  35.058  1.00 93.26           H  
ATOM   4421  HB2 LYS B  23      12.902   0.151  33.642  1.00 93.26           H  
ATOM   4422  HG3 LYS B  23      10.481   0.783  33.844  1.00 93.26           H  
ATOM   4423  HG2 LYS B  23      10.859   1.897  35.123  1.00 93.26           H  
ATOM   4424  HD3 LYS B  23      11.742  -0.057  36.492  1.00 93.26           H  
ATOM   4425  HD2 LYS B  23      11.167  -1.135  35.243  1.00 93.26           H  
ATOM   4426  HE3 LYS B  23       8.820  -0.350  35.625  1.00 93.26           H  
ATOM   4427  HE2 LYS B  23       9.395   0.820  36.801  1.00 93.26           H  
ATOM   4428  HZ1 LYS B  23      10.175  -0.969  38.163  1.00 93.26           H  
ATOM   4429  HZ2 LYS B  23       8.564  -1.119  37.856  1.00 93.26           H  
ATOM   4430  HZ3 LYS B  23       9.645  -2.088  37.076  1.00 93.26           H  
ATOM   4431  N   GLN B  24      15.139   2.193  32.331  1.00 95.93           N  
ATOM   4432  CA  GLN B  24      16.540   2.582  32.123  1.00 95.93           C  
ATOM   4433  C   GLN B  24      16.696   4.076  31.811  1.00 95.93           C  
ATOM   4434  O   GLN B  24      17.494   4.741  32.465  1.00 95.93           O  
ATOM   4435  CB  GLN B  24      17.203   1.733  31.015  1.00 95.93           C  
ATOM   4436  CG  GLN B  24      17.560   0.301  31.447  1.00 95.93           C  
ATOM   4437  CD  GLN B  24      18.128  -0.553  30.311  1.00 95.93           C  
ATOM   4438  NE2 GLN B  24      19.040  -1.465  30.644  1.00 95.93           N  
ATOM   4439  OE1 GLN B  24      17.735  -0.421  29.154  1.00 95.93           O  
ATOM   4440  H   GLN B  24      14.749   1.543  31.662  1.00 95.93           H  
ATOM   4441  HA  GLN B  24      17.073   2.395  33.057  1.00 95.93           H  
ATOM   4442  HB3 GLN B  24      18.124   2.218  30.684  1.00 95.93           H  
ATOM   4443  HB2 GLN B  24      16.554   1.711  30.141  1.00 95.93           H  
ATOM   4444  HG3 GLN B  24      16.679  -0.208  31.822  1.00 95.93           H  
ATOM   4445  HG2 GLN B  24      18.272   0.332  32.272  1.00 95.93           H  
ATOM   4446 HE22 GLN B  24      19.437  -2.070  29.940  1.00 95.93           H  
ATOM   4447 HE21 GLN B  24      19.364  -1.536  31.601  1.00 95.93           H  
ATOM   4448  N   ASP B  25      15.902   4.564  30.843  1.00 97.56           N  
ATOM   4449  CA  ASP B  25      15.883   5.958  30.389  1.00 97.56           C  
ATOM   4450  C   ASP B  25      15.300   6.923  31.435  1.00 97.56           C  
ATOM   4451  O   ASP B  25      15.795   8.044  31.542  1.00 97.56           O  
ATOM   4452  CB  ASP B  25      15.160   6.131  29.028  1.00 97.56           C  
ATOM   4453  CG  ASP B  25      15.693   5.273  27.864  1.00 97.56           C  
ATOM   4454  OD1 ASP B  25      16.879   4.869  27.904  1.00 97.56           O  
ATOM   4455  OD2 ASP B  25      14.941   5.145  26.874  1.00 97.56           O1-
ATOM   4456  H   ASP B  25      15.283   3.934  30.349  1.00 97.56           H  
ATOM   4457  HA  ASP B  25      16.923   6.258  30.246  1.00 97.56           H  
ATOM   4458  HB3 ASP B  25      15.216   7.175  28.714  1.00 97.56           H  
ATOM   4459  HB2 ASP B  25      14.101   5.894  29.156  1.00 97.56           H  
ATOM   4460  N   ALA B  26      14.296   6.468  32.206  1.00 97.30           N  
ATOM   4461  CA  ALA B  26      13.701   7.218  33.311  1.00 97.30           C  
ATOM   4462  C   ALA B  26      14.675   7.424  34.481  1.00 97.30           C  
ATOM   4463  O   ALA B  26      14.819   8.555  34.936  1.00 97.30           O  
ATOM   4464  CB  ALA B  26      12.416   6.522  33.780  1.00 97.30           C  
ATOM   4465  H   ALA B  26      13.922   5.543  32.040  1.00 97.30           H  
ATOM   4466  HA  ALA B  26      13.424   8.206  32.936  1.00 97.30           H  
ATOM   4467  HB1 ALA B  26      12.011   6.997  34.674  1.00 97.30           H  
ATOM   4468  HB2 ALA B  26      11.647   6.562  33.010  1.00 97.30           H  
ATOM   4469  HB3 ALA B  26      12.595   5.474  34.016  1.00 97.30           H  
ATOM   4470  N   LEU B  27      15.353   6.348  34.919  1.00 98.30           N  
ATOM   4471  CA  LEU B  27      16.361   6.396  35.983  1.00 98.30           C  
ATOM   4472  C   LEU B  27      17.643   7.131  35.555  1.00 98.30           C  
ATOM   4473  O   LEU B  27      18.231   7.808  36.395  1.00 98.30           O  
ATOM   4474  CB  LEU B  27      16.688   4.970  36.471  1.00 98.30           C  
ATOM   4475  CG  LEU B  27      15.526   4.259  37.193  1.00 98.30           C  
ATOM   4476  CD1 LEU B  27      15.827   2.763  37.365  1.00 98.30           C  
ATOM   4477  CD2 LEU B  27      15.148   4.919  38.532  1.00 98.30           C  
ATOM   4478  H   LEU B  27      15.190   5.444  34.495  1.00 98.30           H  
ATOM   4479  HA  LEU B  27      15.937   6.957  36.817  1.00 98.30           H  
ATOM   4480  HB3 LEU B  27      17.533   4.995  37.157  1.00 98.30           H  
ATOM   4481  HB2 LEU B  27      17.013   4.378  35.614  1.00 98.30           H  
ATOM   4482  HG  LEU B  27      14.649   4.319  36.554  1.00 98.30           H  
ATOM   4483 HD11 LEU B  27      15.954   2.490  38.412  1.00 98.30           H  
ATOM   4484 HD12 LEU B  27      15.008   2.172  36.958  1.00 98.30           H  
ATOM   4485 HD13 LEU B  27      16.736   2.457  36.848  1.00 98.30           H  
ATOM   4486 HD21 LEU B  27      14.733   4.205  39.243  1.00 98.30           H  
ATOM   4487 HD22 LEU B  27      16.008   5.385  39.008  1.00 98.30           H  
ATOM   4488 HD23 LEU B  27      14.392   5.689  38.378  1.00 98.30           H  
ATOM   4489  N   ALA B  28      18.030   7.031  34.269  1.00 98.52           N  
ATOM   4490  CA  ALA B  28      19.139   7.781  33.672  1.00 98.52           C  
ATOM   4491  C   ALA B  28      18.914   9.298  33.738  1.00 98.52           C  
ATOM   4492  O   ALA B  28      19.793  10.014  34.216  1.00 98.52           O  
ATOM   4493  CB  ALA B  28      19.342   7.347  32.212  1.00 98.52           C  
ATOM   4494  H   ALA B  28      17.512   6.432  33.640  1.00 98.52           H  
ATOM   4495  HA  ALA B  28      20.045   7.541  34.232  1.00 98.52           H  
ATOM   4496  HB1 ALA B  28      20.162   7.894  31.746  1.00 98.52           H  
ATOM   4497  HB2 ALA B  28      19.576   6.289  32.138  1.00 98.52           H  
ATOM   4498  HB3 ALA B  28      18.451   7.525  31.610  1.00 98.52           H  
ATOM   4499  N   GLU B  29      17.721   9.736  33.300  1.00 98.64           N  
ATOM   4500  CA  GLU B  29      17.260  11.122  33.331  1.00 98.64           C  
ATOM   4501  C   GLU B  29      17.184  11.698  34.754  1.00 98.64           C  
ATOM   4502  O   GLU B  29      17.724  12.777  34.989  1.00 98.64           O  
ATOM   4503  CB  GLU B  29      15.922  11.225  32.566  1.00 98.64           C  
ATOM   4504  CG  GLU B  29      15.254  12.620  32.599  1.00 98.64           C  
ATOM   4505  CD  GLU B  29      13.979  12.766  31.751  1.00 98.64           C  
ATOM   4506  OE1 GLU B  29      13.569  13.934  31.571  1.00 98.64           O  
ATOM   4507  OE2 GLU B  29      13.421  11.738  31.306  1.00 98.64           O1-
ATOM   4508  H   GLU B  29      17.062   9.069  32.920  1.00 98.64           H  
ATOM   4509  HA  GLU B  29      17.996  11.716  32.785  1.00 98.64           H  
ATOM   4510  HB3 GLU B  29      15.227  10.480  32.958  1.00 98.64           H  
ATOM   4511  HB2 GLU B  29      16.101  10.947  31.526  1.00 98.64           H  
ATOM   4512  HG3 GLU B  29      15.977  13.372  32.278  1.00 98.64           H  
ATOM   4513  HG2 GLU B  29      14.976  12.870  33.623  1.00 98.64           H  
ATOM   4514  N   ILE B  30      16.543  10.954  35.673  1.00 98.85           N  
ATOM   4515  CA  ILE B  30      16.359  11.346  37.071  1.00 98.85           C  
ATOM   4516  C   ILE B  30      17.688  11.443  37.846  1.00 98.85           C  
ATOM   4517  O   ILE B  30      17.863  12.414  38.579  1.00 98.85           O  
ATOM   4518  CB  ILE B  30      15.361  10.405  37.815  1.00 98.85           C  
ATOM   4519  CG1 ILE B  30      13.941  10.562  37.218  1.00 98.85           C  
ATOM   4520  CG2 ILE B  30      15.305  10.602  39.350  1.00 98.85           C  
ATOM   4521  CD1 ILE B  30      12.964   9.436  37.585  1.00 98.85           C  
ATOM   4522  H   ILE B  30      16.119  10.078  35.395  1.00 98.85           H  
ATOM   4523  HA  ILE B  30      15.922  12.347  37.063  1.00 98.85           H  
ATOM   4524  HB  ILE B  30      15.682   9.379  37.631  1.00 98.85           H  
ATOM   4525 HG13 ILE B  30      13.982  10.630  36.132  1.00 98.85           H  
ATOM   4526 HG12 ILE B  30      13.531  11.517  37.531  1.00 98.85           H  
ATOM   4527 HG21 ILE B  30      14.554   9.961  39.805  1.00 98.85           H  
ATOM   4528 HG22 ILE B  30      16.244  10.362  39.844  1.00 98.85           H  
ATOM   4529 HG23 ILE B  30      15.060  11.631  39.609  1.00 98.85           H  
ATOM   4530 HD11 ILE B  30      12.112   9.426  36.905  1.00 98.85           H  
ATOM   4531 HD12 ILE B  30      13.441   8.458  37.525  1.00 98.85           H  
ATOM   4532 HD13 ILE B  30      12.573   9.563  38.594  1.00 98.85           H  
ATOM   4533  N   ALA B  31      18.607  10.481  37.640  1.00 98.83           N  
ATOM   4534  CA  ALA B  31      19.940  10.476  38.248  1.00 98.83           C  
ATOM   4535  C   ALA B  31      20.855  11.601  37.733  1.00 98.83           C  
ATOM   4536  O   ALA B  31      21.650  12.115  38.518  1.00 98.83           O  
ATOM   4537  CB  ALA B  31      20.605   9.106  38.050  1.00 98.83           C  
ATOM   4538  H   ALA B  31      18.395   9.707  37.023  1.00 98.83           H  
ATOM   4539  HA  ALA B  31      19.809  10.627  39.321  1.00 98.83           H  
ATOM   4540  HB1 ALA B  31      21.609   9.081  38.477  1.00 98.83           H  
ATOM   4541  HB2 ALA B  31      20.030   8.317  38.534  1.00 98.83           H  
ATOM   4542  HB3 ALA B  31      20.688   8.853  36.993  1.00 98.83           H  
ATOM   4543  N   THR B  32      20.709  11.980  36.450  1.00 98.56           N  
ATOM   4544  CA  THR B  32      21.433  13.095  35.831  1.00 98.56           C  
ATOM   4545  C   THR B  32      20.922  14.462  36.324  1.00 98.56           C  
ATOM   4546  O   THR B  32      21.746  15.308  36.670  1.00 98.56           O  
ATOM   4547  CB  THR B  32      21.346  13.053  34.281  1.00 98.56           C  
ATOM   4548  CG2 THR B  32      22.020  14.225  33.542  1.00 98.56           C  
ATOM   4549  OG1 THR B  32      21.954  11.862  33.822  1.00 98.56           O  
ATOM   4550  H   THR B  32      20.038  11.503  35.864  1.00 98.56           H  
ATOM   4551  HA  THR B  32      22.483  13.017  36.116  1.00 98.56           H  
ATOM   4552  HB  THR B  32      20.300  13.011  33.977  1.00 98.56           H  
ATOM   4553 HG21 THR B  32      22.016  14.060  32.464  1.00 98.56           H  
ATOM   4554 HG22 THR B  32      21.506  15.171  33.718  1.00 98.56           H  
ATOM   4555 HG23 THR B  32      23.058  14.345  33.854  1.00 98.56           H  
ATOM   4556  HG1 THR B  32      21.391  11.120  34.070  1.00 98.56           H  
ATOM   4557  N   LEU B  33      19.588  14.633  36.394  1.00 98.72           N  
ATOM   4558  CA  LEU B  33      18.919  15.822  36.935  1.00 98.72           C  
ATOM   4559  C   LEU B  33      19.231  16.055  38.421  1.00 98.72           C  
ATOM   4560  O   LEU B  33      19.436  17.202  38.815  1.00 98.72           O  
ATOM   4561  CB  LEU B  33      17.389  15.698  36.739  1.00 98.72           C  
ATOM   4562  CG  LEU B  33      16.899  15.983  35.303  1.00 98.72           C  
ATOM   4563  CD1 LEU B  33      15.424  15.569  35.131  1.00 98.72           C  
ATOM   4564  CD2 LEU B  33      17.135  17.448  34.880  1.00 98.72           C  
ATOM   4565  H   LEU B  33      18.976  13.893  36.075  1.00 98.72           H  
ATOM   4566  HA  LEU B  33      19.290  16.690  36.388  1.00 98.72           H  
ATOM   4567  HB3 LEU B  33      16.866  16.382  37.409  1.00 98.72           H  
ATOM   4568  HB2 LEU B  33      17.078  14.699  37.049  1.00 98.72           H  
ATOM   4569  HG  LEU B  33      17.479  15.354  34.628  1.00 98.72           H  
ATOM   4570 HD11 LEU B  33      15.254  15.162  34.134  1.00 98.72           H  
ATOM   4571 HD12 LEU B  33      15.124  14.804  35.848  1.00 98.72           H  
ATOM   4572 HD13 LEU B  33      14.743  16.410  35.259  1.00 98.72           H  
ATOM   4573 HD21 LEU B  33      16.245  17.904  34.445  1.00 98.72           H  
ATOM   4574 HD22 LEU B  33      17.437  18.075  35.720  1.00 98.72           H  
ATOM   4575 HD23 LEU B  33      17.923  17.509  34.129  1.00 98.72           H  
ATOM   4576  N   SER B  34      19.271  14.968  39.207  1.00 98.89           N  
ATOM   4577  CA  SER B  34      19.539  15.001  40.642  1.00 98.89           C  
ATOM   4578  C   SER B  34      21.020  15.237  40.965  1.00 98.89           C  
ATOM   4579  O   SER B  34      21.303  15.871  41.979  1.00 98.89           O  
ATOM   4580  CB  SER B  34      19.039  13.704  41.289  1.00 98.89           C  
ATOM   4581  OG  SER B  34      17.638  13.624  41.154  1.00 98.89           O  
ATOM   4582  H   SER B  34      19.075  14.058  38.809  1.00 98.89           H  
ATOM   4583  HA  SER B  34      18.981  15.830  41.080  1.00 98.89           H  
ATOM   4584  HB3 SER B  34      19.269  13.699  42.354  1.00 98.89           H  
ATOM   4585  HB2 SER B  34      19.506  12.824  40.844  1.00 98.89           H  
ATOM   4586  HG  SER B  34      17.440  13.351  40.253  1.00 98.89           H  
ATOM   4587  N   TYR B  35      21.933  14.768  40.097  1.00 98.66           N  
ATOM   4588  CA  TYR B  35      23.366  15.038  40.210  1.00 98.66           C  
ATOM   4589  C   TYR B  35      23.721  16.484  39.812  1.00 98.66           C  
ATOM   4590  O   TYR B  35      24.615  17.065  40.423  1.00 98.66           O  
ATOM   4591  CB  TYR B  35      24.165  14.006  39.394  1.00 98.66           C  
ATOM   4592  CG  TYR B  35      25.666  14.082  39.609  1.00 98.66           C  
ATOM   4593  CD1 TYR B  35      26.491  14.773  38.697  1.00 98.66           C  
ATOM   4594  CD2 TYR B  35      26.235  13.473  40.746  1.00 98.66           C  
ATOM   4595  CE1 TYR B  35      27.879  14.854  38.925  1.00 98.66           C  
ATOM   4596  CE2 TYR B  35      27.621  13.545  40.966  1.00 98.66           C  
ATOM   4597  CZ  TYR B  35      28.445  14.238  40.059  1.00 98.66           C  
ATOM   4598  OH  TYR B  35      29.790  14.308  40.279  1.00 98.66           O  
ATOM   4599  H   TYR B  35      21.637  14.233  39.291  1.00 98.66           H  
ATOM   4600  HA  TYR B  35      23.645  14.907  41.257  1.00 98.66           H  
ATOM   4601  HB3 TYR B  35      23.940  14.098  38.330  1.00 98.66           H  
ATOM   4602  HB2 TYR B  35      23.849  13.003  39.681  1.00 98.66           H  
ATOM   4603  HD1 TYR B  35      26.062  15.244  37.825  1.00 98.66           H  
ATOM   4604  HD2 TYR B  35      25.610  12.943  41.451  1.00 98.66           H  
ATOM   4605  HE1 TYR B  35      28.509  15.384  38.225  1.00 98.66           H  
ATOM   4606  HE2 TYR B  35      28.042  13.062  41.833  1.00 98.66           H  
ATOM   4607  HH  TYR B  35      30.063  13.849  41.078  1.00 98.66           H  
ATOM   4608  N   THR B  36      22.991  17.050  38.835  1.00 98.45           N  
ATOM   4609  CA  THR B  36      23.081  18.462  38.445  1.00 98.45           C  
ATOM   4610  C   THR B  36      22.539  19.400  39.545  1.00 98.45           C  
ATOM   4611  O   THR B  36      23.082  20.489  39.730  1.00 98.45           O  
ATOM   4612  CB  THR B  36      22.300  18.732  37.129  1.00 98.45           C  
ATOM   4613  CG2 THR B  36      22.288  20.194  36.645  1.00 98.45           C  
ATOM   4614  OG1 THR B  36      22.860  17.950  36.093  1.00 98.45           O  
ATOM   4615  H   THR B  36      22.283  16.504  38.365  1.00 98.45           H  
ATOM   4616  HA  THR B  36      24.132  18.706  38.283  1.00 98.45           H  
ATOM   4617  HB  THR B  36      21.267  18.403  37.246  1.00 98.45           H  
ATOM   4618 HG21 THR B  36      21.831  20.275  35.658  1.00 98.45           H  
ATOM   4619 HG22 THR B  36      21.715  20.840  37.311  1.00 98.45           H  
ATOM   4620 HG23 THR B  36      23.299  20.595  36.576  1.00 98.45           H  
ATOM   4621  HG1 THR B  36      22.687  17.022  36.281  1.00 98.45           H  
ATOM   4622  N   TYR B  37      21.520  18.936  40.288  1.00 98.70           N  
ATOM   4623  CA  TYR B  37      20.958  19.610  41.456  1.00 98.70           C  
ATOM   4624  C   TYR B  37      21.921  19.570  42.663  1.00 98.70           C  
ATOM   4625  O   TYR B  37      22.063  20.587  43.338  1.00 98.70           O  
ATOM   4626  CB  TYR B  37      19.575  18.988  41.746  1.00 98.70           C  
ATOM   4627  CG  TYR B  37      18.732  19.671  42.805  1.00 98.70           C  
ATOM   4628  CD1 TYR B  37      18.817  19.256  44.147  1.00 98.70           C  
ATOM   4629  CD2 TYR B  37      17.833  20.697  42.447  1.00 98.70           C  
ATOM   4630  CE1 TYR B  37      18.012  19.863  45.127  1.00 98.70           C  
ATOM   4631  CE2 TYR B  37      17.024  21.303  43.428  1.00 98.70           C  
ATOM   4632  CZ  TYR B  37      17.113  20.885  44.770  1.00 98.70           C  
ATOM   4633  OH  TYR B  37      16.341  21.474  45.729  1.00 98.70           O  
ATOM   4634  H   TYR B  37      21.115  18.038  40.060  1.00 98.70           H  
ATOM   4635  HA  TYR B  37      20.801  20.658  41.193  1.00 98.70           H  
ATOM   4636  HB3 TYR B  37      19.686  17.940  42.022  1.00 98.70           H  
ATOM   4637  HB2 TYR B  37      18.987  18.986  40.827  1.00 98.70           H  
ATOM   4638  HD1 TYR B  37      19.507  18.474  44.425  1.00 98.70           H  
ATOM   4639  HD2 TYR B  37      17.756  21.017  41.418  1.00 98.70           H  
ATOM   4640  HE1 TYR B  37      18.096  19.552  46.155  1.00 98.70           H  
ATOM   4641  HE2 TYR B  37      16.338  22.089  43.146  1.00 98.70           H  
ATOM   4642  HH  TYR B  37      15.810  22.200  45.393  1.00 98.70           H  
ATOM   4643  N   LEU B  38      22.608  18.428  42.870  1.00 98.64           N  
ATOM   4644  CA  LEU B  38      23.613  18.183  43.916  1.00 98.64           C  
ATOM   4645  C   LEU B  38      24.861  19.088  43.833  1.00 98.64           C  
ATOM   4646  O   LEU B  38      25.518  19.288  44.854  1.00 98.64           O  
ATOM   4647  CB  LEU B  38      23.978  16.676  43.881  1.00 98.64           C  
ATOM   4648  CG  LEU B  38      24.961  16.128  44.947  1.00 98.64           C  
ATOM   4649  CD1 LEU B  38      24.538  16.438  46.398  1.00 98.64           C  
ATOM   4650  CD2 LEU B  38      25.191  14.616  44.730  1.00 98.64           C  
ATOM   4651  H   LEU B  38      22.419  17.639  42.268  1.00 98.64           H  
ATOM   4652  HA  LEU B  38      23.130  18.405  44.868  1.00 98.64           H  
ATOM   4653  HB3 LEU B  38      24.395  16.449  42.902  1.00 98.64           H  
ATOM   4654  HB2 LEU B  38      23.056  16.105  43.942  1.00 98.64           H  
ATOM   4655  HG  LEU B  38      25.927  16.608  44.783  1.00 98.64           H  
ATOM   4656 HD11 LEU B  38      24.674  15.590  47.069  1.00 98.64           H  
ATOM   4657 HD12 LEU B  38      25.126  17.262  46.801  1.00 98.64           H  
ATOM   4658 HD13 LEU B  38      23.495  16.731  46.469  1.00 98.64           H  
ATOM   4659 HD21 LEU B  38      26.254  14.376  44.732  1.00 98.64           H  
ATOM   4660 HD22 LEU B  38      24.723  14.007  45.503  1.00 98.64           H  
ATOM   4661 HD23 LEU B  38      24.790  14.271  43.776  1.00 98.64           H  
ATOM   4662  N   GLN B  39      25.145  19.654  42.645  1.00 97.68           N  
ATOM   4663  CA  GLN B  39      26.217  20.629  42.408  1.00 97.68           C  
ATOM   4664  C   GLN B  39      26.013  22.001  43.082  1.00 97.68           C  
ATOM   4665  O   GLN B  39      26.974  22.766  43.156  1.00 97.68           O  
ATOM   4666  CB  GLN B  39      26.444  20.778  40.890  1.00 97.68           C  
ATOM   4667  CG  GLN B  39      27.098  19.536  40.254  1.00 97.68           C  
ATOM   4668  CD  GLN B  39      27.043  19.546  38.725  1.00 97.68           C  
ATOM   4669  NE2 GLN B  39      27.022  18.359  38.116  1.00 97.68           N  
ATOM   4670  OE1 GLN B  39      27.039  20.602  38.096  1.00 97.68           O  
ATOM   4671  H   GLN B  39      24.563  19.436  41.849  1.00 97.68           H  
ATOM   4672  HA  GLN B  39      27.133  20.229  42.835  1.00 97.68           H  
ATOM   4673  HB3 GLN B  39      27.075  21.644  40.684  1.00 97.68           H  
ATOM   4674  HB2 GLN B  39      25.490  20.988  40.408  1.00 97.68           H  
ATOM   4675  HG3 GLN B  39      26.612  18.630  40.614  1.00 97.68           H  
ATOM   4676  HG2 GLN B  39      28.140  19.465  40.567  1.00 97.68           H  
ATOM   4677 HE22 GLN B  39      26.992  18.309  37.109  1.00 97.68           H  
ATOM   4678 HE21 GLN B  39      27.022  17.507  38.659  1.00 97.68           H  
ATOM   4679  N   SER B  40      24.790  22.285  43.559  1.00 98.35           N  
ATOM   4680  CA  SER B  40      24.405  23.553  44.183  1.00 98.35           C  
ATOM   4681  C   SER B  40      23.484  23.381  45.409  1.00 98.35           C  
ATOM   4682  O   SER B  40      23.068  24.393  45.973  1.00 98.35           O  
ATOM   4683  CB  SER B  40      23.816  24.480  43.096  1.00 98.35           C  
ATOM   4684  OG  SER B  40      22.606  23.974  42.565  1.00 98.35           O  
ATOM   4685  H   SER B  40      24.052  21.602  43.459  1.00 98.35           H  
ATOM   4686  HA  SER B  40      25.301  24.037  44.576  1.00 98.35           H  
ATOM   4687  HB3 SER B  40      24.529  24.618  42.282  1.00 98.35           H  
ATOM   4688  HB2 SER B  40      23.622  25.471  43.507  1.00 98.35           H  
ATOM   4689  HG  SER B  40      22.810  23.212  42.017  1.00 98.35           H  
ATOM   4690  N   HIS B  41      23.189  22.131  45.807  1.00 98.77           N  
ATOM   4691  CA  HIS B  41      22.322  21.787  46.938  1.00 98.77           C  
ATOM   4692  C   HIS B  41      22.950  20.649  47.753  1.00 98.77           C  
ATOM   4693  O   HIS B  41      23.710  19.848  47.207  1.00 98.77           O  
ATOM   4694  CB  HIS B  41      20.924  21.376  46.428  1.00 98.77           C  
ATOM   4695  CG  HIS B  41      20.159  22.471  45.723  1.00 98.77           C  
ATOM   4696  CD2 HIS B  41      19.226  23.379  46.174  1.00 98.77           C  
ATOM   4697  ND1 HIS B  41      20.289  22.719  44.368  1.00 98.77           N  
ATOM   4698  CE1 HIS B  41      19.483  23.740  44.071  1.00 98.77           C  
ATOM   4699  NE2 HIS B  41      18.801  24.189  45.117  1.00 98.77           N  
ATOM   4700  H   HIS B  41      23.591  21.344  45.319  1.00 98.77           H  
ATOM   4701  HA  HIS B  41      22.215  22.644  47.606  1.00 98.77           H  
ATOM   4702  HB3 HIS B  41      20.308  21.028  47.255  1.00 98.77           H  
ATOM   4703  HB2 HIS B  41      21.009  20.522  45.755  1.00 98.77           H  
ATOM   4704  HD2 HIS B  41      18.829  23.514  47.168  1.00 98.77           H  
ATOM   4705  HD1 HIS B  41      20.899  22.226  43.730  1.00 98.77           H  
ATOM   4706  HE1 HIS B  41      19.391  24.153  43.077  1.00 98.77           H  
ATOM   4707  N   ASN B  42      22.595  20.583  49.047  1.00 98.77           N  
ATOM   4708  CA  ASN B  42      23.043  19.530  49.966  1.00 98.77           C  
ATOM   4709  C   ASN B  42      22.371  18.170  49.678  1.00 98.77           C  
ATOM   4710  O   ASN B  42      21.400  18.104  48.922  1.00 98.77           O  
ATOM   4711  CB  ASN B  42      22.896  20.003  51.439  1.00 98.77           C  
ATOM   4712  CG  ASN B  42      21.470  20.279  51.926  1.00 98.77           C  
ATOM   4713  ND2 ASN B  42      21.222  21.490  52.428  1.00 98.77           N  
ATOM   4714  OD1 ASN B  42      20.610  19.404  51.884  1.00 98.77           O  
ATOM   4715  H   ASN B  42      21.934  21.254  49.417  1.00 98.77           H  
ATOM   4716  HA  ASN B  42      24.111  19.392  49.788  1.00 98.77           H  
ATOM   4717  HB3 ASN B  42      23.506  20.896  51.584  1.00 98.77           H  
ATOM   4718  HB2 ASN B  42      23.315  19.255  52.111  1.00 98.77           H  
ATOM   4719 HD22 ASN B  42      20.290  21.728  52.737  1.00 98.77           H  
ATOM   4720 HD21 ASN B  42      21.943  22.196  52.451  1.00 98.77           H  
ATOM   4721  N   ALA B  43      22.912  17.111  50.303  1.00 98.93           N  
ATOM   4722  CA  ALA B  43      22.469  15.723  50.159  1.00 98.93           C  
ATOM   4723  C   ALA B  43      20.998  15.485  50.542  1.00 98.93           C  
ATOM   4724  O   ALA B  43      20.345  14.673  49.891  1.00 98.93           O  
ATOM   4725  CB  ALA B  43      23.396  14.809  50.977  1.00 98.93           C  
ATOM   4726  H   ALA B  43      23.713  17.259  50.905  1.00 98.93           H  
ATOM   4727  HA  ALA B  43      22.581  15.456  49.106  1.00 98.93           H  
ATOM   4728  HB1 ALA B  43      23.084  13.766  50.913  1.00 98.93           H  
ATOM   4729  HB2 ALA B  43      24.422  14.861  50.613  1.00 98.93           H  
ATOM   4730  HB3 ALA B  43      23.406  15.085  52.033  1.00 98.93           H  
ATOM   4731  N   LEU B  44      20.500  16.202  51.565  1.00 98.94           N  
ATOM   4732  CA  LEU B  44      19.128  16.097  52.063  1.00 98.94           C  
ATOM   4733  C   LEU B  44      18.093  16.657  51.068  1.00 98.94           C  
ATOM   4734  O   LEU B  44      17.109  15.978  50.775  1.00 98.94           O  
ATOM   4735  CB  LEU B  44      19.035  16.793  53.439  1.00 98.94           C  
ATOM   4736  CG  LEU B  44      17.763  16.444  54.236  1.00 98.94           C  
ATOM   4737  CD1 LEU B  44      17.775  14.959  54.642  1.00 98.94           C  
ATOM   4738  CD2 LEU B  44      17.583  17.391  55.439  1.00 98.94           C  
ATOM   4739  H   LEU B  44      21.092  16.877  52.029  1.00 98.94           H  
ATOM   4740  HA  LEU B  44      18.921  15.033  52.190  1.00 98.94           H  
ATOM   4741  HB3 LEU B  44      19.083  17.873  53.296  1.00 98.94           H  
ATOM   4742  HB2 LEU B  44      19.909  16.540  54.042  1.00 98.94           H  
ATOM   4743  HG  LEU B  44      16.892  16.598  53.597  1.00 98.94           H  
ATOM   4744 HD11 LEU B  44      17.251  14.765  55.576  1.00 98.94           H  
ATOM   4745 HD12 LEU B  44      17.305  14.354  53.871  1.00 98.94           H  
ATOM   4746 HD13 LEU B  44      18.791  14.582  54.753  1.00 98.94           H  
ATOM   4747 HD21 LEU B  44      16.672  17.980  55.332  1.00 98.94           H  
ATOM   4748 HD22 LEU B  44      17.511  16.860  56.386  1.00 98.94           H  
ATOM   4749 HD23 LEU B  44      18.409  18.096  55.534  1.00 98.94           H  
ATOM   4750  N   GLU B  45      18.363  17.865  50.546  1.00 98.92           N  
ATOM   4751  CA  GLU B  45      17.587  18.534  49.498  1.00 98.92           C  
ATOM   4752  C   GLU B  45      17.550  17.733  48.186  1.00 98.92           C  
ATOM   4753  O   GLU B  45      16.500  17.665  47.549  1.00 98.92           O  
ATOM   4754  CB  GLU B  45      18.178  19.939  49.252  1.00 98.92           C  
ATOM   4755  CG  GLU B  45      17.935  20.924  50.417  1.00 98.92           C  
ATOM   4756  CD  GLU B  45      18.679  22.269  50.316  1.00 98.92           C  
ATOM   4757  OE1 GLU B  45      18.270  23.185  51.063  1.00 98.92           O  
ATOM   4758  OE2 GLU B  45      19.657  22.374  49.542  1.00 98.92           O1-
ATOM   4759  H   GLU B  45      19.192  18.358  50.856  1.00 98.92           H  
ATOM   4760  HA  GLU B  45      16.559  18.639  49.850  1.00 98.92           H  
ATOM   4761  HB3 GLU B  45      17.767  20.369  48.338  1.00 98.92           H  
ATOM   4762  HB2 GLU B  45      19.249  19.829  49.077  1.00 98.92           H  
ATOM   4763  HG3 GLU B  45      18.222  20.465  51.363  1.00 98.92           H  
ATOM   4764  HG2 GLU B  45      16.865  21.120  50.493  1.00 98.92           H  
ATOM   4765  N   THR B  46      18.696  17.131  47.831  1.00 98.96           N  
ATOM   4766  CA  THR B  46      18.888  16.303  46.643  1.00 98.96           C  
ATOM   4767  C   THR B  46      18.117  14.973  46.702  1.00 98.96           C  
ATOM   4768  O   THR B  46      17.559  14.579  45.682  1.00 98.96           O  
ATOM   4769  CB  THR B  46      20.392  16.002  46.435  1.00 98.96           C  
ATOM   4770  CG2 THR B  46      20.745  14.978  45.346  1.00 98.96           C  
ATOM   4771  OG1 THR B  46      21.039  17.218  46.123  1.00 98.96           O  
ATOM   4772  H   THR B  46      19.510  17.251  48.420  1.00 98.96           H  
ATOM   4773  HA  THR B  46      18.516  16.859  45.781  1.00 98.96           H  
ATOM   4774  HB  THR B  46      20.820  15.649  47.374  1.00 98.96           H  
ATOM   4775 HG21 THR B  46      21.824  14.867  45.261  1.00 98.96           H  
ATOM   4776 HG22 THR B  46      20.356  13.986  45.576  1.00 98.96           H  
ATOM   4777 HG23 THR B  46      20.350  15.278  44.375  1.00 98.96           H  
ATOM   4778  HG1 THR B  46      21.045  17.772  46.910  1.00 98.96           H  
ATOM   4779  N   VAL B  47      18.075  14.324  47.879  1.00 98.97           N  
ATOM   4780  CA  VAL B  47      17.313  13.095  48.118  1.00 98.97           C  
ATOM   4781  C   VAL B  47      15.792  13.318  48.015  1.00 98.97           C  
ATOM   4782  O   VAL B  47      15.116  12.501  47.391  1.00 98.97           O  
ATOM   4783  CB  VAL B  47      17.691  12.461  49.490  1.00 98.97           C  
ATOM   4784  CG1 VAL B  47      16.669  11.489  50.107  1.00 98.97           C  
ATOM   4785  CG2 VAL B  47      19.042  11.735  49.386  1.00 98.97           C  
ATOM   4786  H   VAL B  47      18.578  14.697  48.673  1.00 98.97           H  
ATOM   4787  HA  VAL B  47      17.583  12.390  47.330  1.00 98.97           H  
ATOM   4788  HB  VAL B  47      17.818  13.277  50.203  1.00 98.97           H  
ATOM   4789 HG11 VAL B  47      17.031  11.143  51.072  1.00 98.97           H  
ATOM   4790 HG12 VAL B  47      15.697  11.943  50.293  1.00 98.97           H  
ATOM   4791 HG13 VAL B  47      16.518  10.618  49.470  1.00 98.97           H  
ATOM   4792 HG21 VAL B  47      19.405  11.442  50.369  1.00 98.97           H  
ATOM   4793 HG22 VAL B  47      18.963  10.831  48.783  1.00 98.97           H  
ATOM   4794 HG23 VAL B  47      19.800  12.363  48.927  1.00 98.97           H  
ATOM   4795  N   SER B  48      15.299  14.436  48.581  1.00 98.96           N  
ATOM   4796  CA  SER B  48      13.903  14.865  48.480  1.00 98.96           C  
ATOM   4797  C   SER B  48      13.500  15.196  47.029  1.00 98.96           C  
ATOM   4798  O   SER B  48      12.425  14.781  46.603  1.00 98.96           O  
ATOM   4799  CB  SER B  48      13.654  16.047  49.441  1.00 98.96           C  
ATOM   4800  OG  SER B  48      12.292  16.428  49.468  1.00 98.96           O  
ATOM   4801  H   SER B  48      15.921  15.054  49.085  1.00 98.96           H  
ATOM   4802  HA  SER B  48      13.284  14.029  48.812  1.00 98.96           H  
ATOM   4803  HB3 SER B  48      14.256  16.911  49.158  1.00 98.96           H  
ATOM   4804  HB2 SER B  48      13.949  15.783  50.456  1.00 98.96           H  
ATOM   4805  HG  SER B  48      12.076  16.856  48.636  1.00 98.96           H  
ATOM   4806  N   TYR B  49      14.387  15.892  46.293  1.00 98.95           N  
ATOM   4807  CA  TYR B  49      14.226  16.235  44.879  1.00 98.95           C  
ATOM   4808  C   TYR B  49      14.216  15.005  43.951  1.00 98.95           C  
ATOM   4809  O   TYR B  49      13.342  14.918  43.091  1.00 98.95           O  
ATOM   4810  CB  TYR B  49      15.303  17.268  44.472  1.00 98.95           C  
ATOM   4811  CG  TYR B  49      15.339  17.618  42.993  1.00 98.95           C  
ATOM   4812  CD1 TYR B  49      16.336  17.072  42.157  1.00 98.95           C  
ATOM   4813  CD2 TYR B  49      14.353  18.464  42.444  1.00 98.95           C  
ATOM   4814  CE1 TYR B  49      16.340  17.366  40.780  1.00 98.95           C  
ATOM   4815  CE2 TYR B  49      14.358  18.756  41.067  1.00 98.95           C  
ATOM   4816  CZ  TYR B  49      15.351  18.206  40.233  1.00 98.95           C  
ATOM   4817  OH  TYR B  49      15.353  18.485  38.898  1.00 98.95           O  
ATOM   4818  H   TYR B  49      15.246  16.207  46.725  1.00 98.95           H  
ATOM   4819  HA  TYR B  49      13.254  16.723  44.780  1.00 98.95           H  
ATOM   4820  HB3 TYR B  49      16.289  16.897  44.754  1.00 98.95           H  
ATOM   4821  HB2 TYR B  49      15.163  18.189  45.040  1.00 98.95           H  
ATOM   4822  HD1 TYR B  49      17.090  16.416  42.566  1.00 98.95           H  
ATOM   4823  HD2 TYR B  49      13.584  18.881  43.077  1.00 98.95           H  
ATOM   4824  HE1 TYR B  49      17.097  16.936  40.144  1.00 98.95           H  
ATOM   4825  HE2 TYR B  49      13.596  19.398  40.650  1.00 98.95           H  
ATOM   4826  HH  TYR B  49      16.088  18.084  38.429  1.00 98.95           H  
ATOM   4827  N   ALA B  50      15.171  14.081  44.148  1.00 98.97           N  
ATOM   4828  CA  ALA B  50      15.330  12.855  43.363  1.00 98.97           C  
ATOM   4829  C   ALA B  50      14.126  11.914  43.457  1.00 98.97           C  
ATOM   4830  O   ALA B  50      13.679  11.402  42.432  1.00 98.97           O  
ATOM   4831  CB  ALA B  50      16.600  12.124  43.819  1.00 98.97           C  
ATOM   4832  H   ALA B  50      15.869  14.236  44.864  1.00 98.97           H  
ATOM   4833  HA  ALA B  50      15.432  13.143  42.317  1.00 98.97           H  
ATOM   4834  HB1 ALA B  50      16.771  11.219  43.235  1.00 98.97           H  
ATOM   4835  HB2 ALA B  50      17.483  12.752  43.713  1.00 98.97           H  
ATOM   4836  HB3 ALA B  50      16.531  11.838  44.869  1.00 98.97           H  
ATOM   4837  N   ILE B  51      13.613  11.740  44.683  1.00 98.97           N  
ATOM   4838  CA  ILE B  51      12.439  10.926  44.971  1.00 98.97           C  
ATOM   4839  C   ILE B  51      11.126  11.601  44.527  1.00 98.97           C  
ATOM   4840  O   ILE B  51      10.199  10.880  44.177  1.00 98.97           O  
ATOM   4841  CB  ILE B  51      12.396  10.525  46.472  1.00 98.97           C  
ATOM   4842  CG1 ILE B  51      13.576   9.584  46.794  1.00 98.97           C  
ATOM   4843  CG2 ILE B  51      11.078   9.880  46.949  1.00 98.97           C  
ATOM   4844  CD1 ILE B  51      13.882   9.474  48.288  1.00 98.97           C  
ATOM   4845  H   ILE B  51      14.046  12.196  45.475  1.00 98.97           H  
ATOM   4846  HA  ILE B  51      12.528  10.006  44.394  1.00 98.97           H  
ATOM   4847  HB  ILE B  51      12.540  11.442  47.042  1.00 98.97           H  
ATOM   4848 HG13 ILE B  51      14.483   9.924  46.299  1.00 98.97           H  
ATOM   4849 HG12 ILE B  51      13.374   8.594  46.385  1.00 98.97           H  
ATOM   4850 HG21 ILE B  51      11.130   9.563  47.989  1.00 98.97           H  
ATOM   4851 HG22 ILE B  51      10.249  10.580  46.886  1.00 98.97           H  
ATOM   4852 HG23 ILE B  51      10.820   9.009  46.349  1.00 98.97           H  
ATOM   4853 HD11 ILE B  51      14.884   9.076  48.439  1.00 98.97           H  
ATOM   4854 HD12 ILE B  51      13.839  10.443  48.784  1.00 98.97           H  
ATOM   4855 HD13 ILE B  51      13.177   8.808  48.784  1.00 98.97           H  
ATOM   4856  N   SER B  52      11.084  12.945  44.463  1.00 98.94           N  
ATOM   4857  CA  SER B  52       9.957  13.695  43.893  1.00 98.94           C  
ATOM   4858  C   SER B  52       9.788  13.479  42.378  1.00 98.94           C  
ATOM   4859  O   SER B  52       8.653  13.458  41.904  1.00 98.94           O  
ATOM   4860  CB  SER B  52      10.080  15.192  44.223  1.00 98.94           C  
ATOM   4861  OG  SER B  52       9.822  15.402  45.592  1.00 98.94           O  
ATOM   4862  H   SER B  52      11.881  13.488  44.762  1.00 98.94           H  
ATOM   4863  HA  SER B  52       9.043  13.331  44.359  1.00 98.94           H  
ATOM   4864  HB3 SER B  52       9.348  15.772  43.659  1.00 98.94           H  
ATOM   4865  HB2 SER B  52      11.061  15.589  43.970  1.00 98.94           H  
ATOM   4866  HG  SER B  52      10.552  15.024  46.095  1.00 98.94           H  
ATOM   4867  N   LEU B  53      10.905  13.268  41.658  1.00 98.93           N  
ATOM   4868  CA  LEU B  53      10.903  12.909  40.238  1.00 98.93           C  
ATOM   4869  C   LEU B  53      10.497  11.438  40.009  1.00 98.93           C  
ATOM   4870  O   LEU B  53       9.823  11.163  39.017  1.00 98.93           O  
ATOM   4871  CB  LEU B  53      12.284  13.193  39.610  1.00 98.93           C  
ATOM   4872  CG  LEU B  53      12.766  14.661  39.652  1.00 98.93           C  
ATOM   4873  CD1 LEU B  53      14.257  14.758  39.255  1.00 98.93           C  
ATOM   4874  CD2 LEU B  53      11.868  15.599  38.817  1.00 98.93           C  
ATOM   4875  H   LEU B  53      11.807  13.308  42.111  1.00 98.93           H  
ATOM   4876  HA  LEU B  53      10.163  13.531  39.732  1.00 98.93           H  
ATOM   4877  HB3 LEU B  53      12.256  12.882  38.568  1.00 98.93           H  
ATOM   4878  HB2 LEU B  53      13.023  12.562  40.103  1.00 98.93           H  
ATOM   4879  HG  LEU B  53      12.701  15.011  40.680  1.00 98.93           H  
ATOM   4880 HD11 LEU B  53      14.464  15.573  38.563  1.00 98.93           H  
ATOM   4881 HD12 LEU B  53      14.875  14.923  40.137  1.00 98.93           H  
ATOM   4882 HD13 LEU B  53      14.615  13.844  38.781  1.00 98.93           H  
ATOM   4883 HD21 LEU B  53      12.429  16.208  38.108  1.00 98.93           H  
ATOM   4884 HD22 LEU B  53      11.127  15.049  38.236  1.00 98.93           H  
ATOM   4885 HD23 LEU B  53      11.324  16.286  39.465  1.00 98.93           H  
ATOM   4886  N   LEU B  54      10.875  10.531  40.933  1.00 98.77           N  
ATOM   4887  CA  LEU B  54      10.451   9.122  40.948  1.00 98.77           C  
ATOM   4888  C   LEU B  54       8.943   8.977  41.243  1.00 98.77           C  
ATOM   4889  O   LEU B  54       8.293   8.127  40.637  1.00 98.77           O  
ATOM   4890  CB  LEU B  54      11.272   8.324  41.992  1.00 98.77           C  
ATOM   4891  CG  LEU B  54      12.779   8.160  41.687  1.00 98.77           C  
ATOM   4892  CD1 LEU B  54      13.595   7.807  42.952  1.00 98.77           C  
ATOM   4893  CD2 LEU B  54      13.035   7.164  40.538  1.00 98.77           C  
ATOM   4894  H   LEU B  54      11.445  10.830  41.712  1.00 98.77           H  
ATOM   4895  HA  LEU B  54      10.632   8.703  39.957  1.00 98.77           H  
ATOM   4896  HB3 LEU B  54      10.843   7.330  42.112  1.00 98.77           H  
ATOM   4897  HB2 LEU B  54      11.149   8.806  42.960  1.00 98.77           H  
ATOM   4898  HG  LEU B  54      13.141   9.129  41.353  1.00 98.77           H  
ATOM   4899 HD11 LEU B  54      14.302   8.603  43.188  1.00 98.77           H  
ATOM   4900 HD12 LEU B  54      12.964   7.671  43.829  1.00 98.77           H  
ATOM   4901 HD13 LEU B  54      14.181   6.895  42.841  1.00 98.77           H  
ATOM   4902 HD21 LEU B  54      13.691   7.602  39.787  1.00 98.77           H  
ATOM   4903 HD22 LEU B  54      13.505   6.239  40.874  1.00 98.77           H  
ATOM   4904 HD23 LEU B  54      12.114   6.876  40.036  1.00 98.77           H  
ATOM   4905  N   GLU B  55       8.426   9.829  42.145  1.00 98.63           N  
ATOM   4906  CA  GLU B  55       7.016   9.950  42.517  1.00 98.63           C  
ATOM   4907  C   GLU B  55       6.130  10.535  41.407  1.00 98.63           C  
ATOM   4908  O   GLU B  55       4.977  10.128  41.294  1.00 98.63           O  
ATOM   4909  CB  GLU B  55       6.904  10.798  43.797  1.00 98.63           C  
ATOM   4910  CG  GLU B  55       7.273  10.019  45.078  1.00 98.63           C  
ATOM   4911  CD  GLU B  55       7.479  10.879  46.334  1.00 98.63           C  
ATOM   4912  OE1 GLU B  55       7.551  10.268  47.419  1.00 98.63           O  
ATOM   4913  OE2 GLU B  55       7.576  12.119  46.226  1.00 98.63           O1-
ATOM   4914  H   GLU B  55       9.051  10.464  42.625  1.00 98.63           H  
ATOM   4915  HA  GLU B  55       6.649   8.949  42.732  1.00 98.63           H  
ATOM   4916  HB3 GLU B  55       5.905  11.221  43.907  1.00 98.63           H  
ATOM   4917  HB2 GLU B  55       7.567  11.654  43.678  1.00 98.63           H  
ATOM   4918  HG3 GLU B  55       8.180   9.435  44.920  1.00 98.63           H  
ATOM   4919  HG2 GLU B  55       6.485   9.296  45.285  1.00 98.63           H  
ATOM   4920  N   SER B  56       6.676  11.461  40.604  1.00 98.44           N  
ATOM   4921  CA  SER B  56       5.996  12.050  39.448  1.00 98.44           C  
ATOM   4922  C   SER B  56       5.866  11.080  38.256  1.00 98.44           C  
ATOM   4923  O   SER B  56       4.951  11.247  37.449  1.00 98.44           O  
ATOM   4924  CB  SER B  56       6.742  13.331  39.023  1.00 98.44           C  
ATOM   4925  OG  SER B  56       6.351  14.425  39.826  1.00 98.44           O  
ATOM   4926  H   SER B  56       7.621  11.775  40.776  1.00 98.44           H  
ATOM   4927  HA  SER B  56       4.978  12.319  39.739  1.00 98.44           H  
ATOM   4928  HB3 SER B  56       6.505  13.598  37.992  1.00 98.44           H  
ATOM   4929  HB2 SER B  56       7.823  13.202  39.072  1.00 98.44           H  
ATOM   4930  HG  SER B  56       6.664  14.285  40.725  1.00 98.44           H  
ATOM   4931  N   ASN B  57       6.781  10.100  38.166  1.00 97.09           N  
ATOM   4932  CA  ASN B  57       6.861   9.132  37.076  1.00 97.09           C  
ATOM   4933  C   ASN B  57       5.981   7.905  37.384  1.00 97.09           C  
ATOM   4934  O   ASN B  57       6.186   7.237  38.399  1.00 97.09           O  
ATOM   4935  CB  ASN B  57       8.346   8.759  36.865  1.00 97.09           C  
ATOM   4936  CG  ASN B  57       8.656   8.143  35.495  1.00 97.09           C
[truncated: 260,221 more chars]
