# Supplementary material for: The effects of nature‐inspired amino acid substitutions on structural and biochemical properties of the E. coli L‐asparaginase EcAIII
Source: Protein Sci. 2023 Jun 1;32(6):e4647. doi: 10.1002/pro.4647 (PMC10204187; doi:10.1002/pro.4647)
Supplement: Supplementary file 5 — DATA S2. Supporting Information. [file PRO-32-e4647-s005.zip › docking_results_orthologs_EcAIII_PDB_files/orthologs_K/InducedFit_SFBL01000019_1_10_post_ref_rec-1.pdb]

TITLE     InducedFit_SFBL01000019.1_10_post_ref_rec-1
REMARK   4      COMPLIES WITH FORMAT V. 3.0, 1-DEC-2006
REMARK 888
REMARK 888 WRITTEN BY MAESTRO (A PRODUCT OF SCHRODINGER, LLC)
ATOM      1  N   MET A   1      16.791 -31.050  73.359  1.00 47.09           N1+
ATOM      2  CA  MET A   1      17.561 -29.842  73.832  1.00 47.09           C  
ATOM      3  C   MET A   1      17.818 -29.987  75.356  1.00 47.09           C  
ATOM      4  O   MET A   1      17.091 -30.665  76.091  1.00 47.09           O  
ATOM      5  CB  MET A   1      16.805 -28.520  73.533  1.00 47.09           C  
ATOM      6  CG  MET A   1      16.754 -28.104  72.055  1.00 47.09           C  
ATOM      7  SD  MET A   1      15.753 -26.614  71.790  1.00 47.09           S  
ATOM      8  CE  MET A   1      16.653 -25.849  70.417  1.00 47.09           C  
ATOM      9  H1  MET A   1      16.626 -30.968  72.366  1.00 47.09           H  
ATOM     10  H2  MET A   1      17.330 -31.883  73.548  1.00 47.09           H  
ATOM     11  H3  MET A   1      15.909 -31.085  73.851  1.00 47.09           H  
ATOM     12  HA  MET A   1      18.507 -29.886  73.289  1.00 47.09           H  
ATOM     13  HB3 MET A   1      17.289 -27.698  74.064  1.00 47.09           H  
ATOM     14  HB2 MET A   1      15.791 -28.556  73.937  1.00 47.09           H  
ATOM     15  HG3 MET A   1      16.344 -28.901  71.434  1.00 47.09           H  
ATOM     16  HG2 MET A   1      17.768 -27.918  71.699  1.00 47.09           H  
ATOM     17  HE1 MET A   1      16.160 -24.922  70.121  1.00 47.09           H  
ATOM     18  HE2 MET A   1      17.675 -25.615  70.714  1.00 47.09           H  
ATOM     19  HE3 MET A   1      16.682 -26.518  69.557  1.00 47.09           H  
ATOM     20  N   THR A   2      18.856 -29.265  75.811  1.00 66.94           N  
ATOM     21  CA  THR A   2      19.117 -28.992  77.223  1.00 66.94           C  
ATOM     22  C   THR A   2      18.219 -27.821  77.670  1.00 66.94           C  
ATOM     23  O   THR A   2      18.125 -26.814  76.964  1.00 66.94           O  
ATOM     24  CB  THR A   2      20.603 -28.604  77.460  1.00 66.94           C  
ATOM     25  CG2 THR A   2      21.579 -29.733  77.097  1.00 66.94           C  
ATOM     26  OG1 THR A   2      20.984 -27.439  76.747  1.00 66.94           O  
ATOM     27  H   THR A   2      19.422 -28.733  75.165  1.00 66.94           H  
ATOM     28  HA  THR A   2      18.889 -29.880  77.817  1.00 66.94           H  
ATOM     29  HB  THR A   2      20.736 -28.382  78.520  1.00 66.94           H  
ATOM     30 HG21 THR A   2      22.606 -29.453  77.332  1.00 66.94           H  
ATOM     31 HG22 THR A   2      21.350 -30.641  77.654  1.00 66.94           H  
ATOM     32 HG23 THR A   2      21.539 -29.975  76.034  1.00 66.94           H  
ATOM     33  HG1 THR A   2      20.420 -26.712  77.025  1.00 66.94           H  
ATOM     34  N   ARG A   3      17.557 -27.999  78.824  1.00 83.43           N  
ATOM     35  CA  ARG A   3      16.590 -27.048  79.368  1.00 83.43           C  
ATOM     36  C   ARG A   3      17.315 -25.834  79.972  1.00 83.43           C  
ATOM     37  O   ARG A   3      17.938 -25.959  81.026  1.00 83.43           O  
ATOM     38  CB  ARG A   3      15.686 -27.786  80.380  1.00 83.43           C  
ATOM     39  CG  ARG A   3      14.365 -27.063  80.698  1.00 83.43           C  
ATOM     40  CD  ARG A   3      13.537 -27.824  81.749  1.00 83.43           C  
ATOM     41  NE  ARG A   3      12.149 -27.335  81.853  1.00 83.43           N  
ATOM     42  CZ  ARG A   3      11.214 -27.719  82.746  1.00 83.43           C  
ATOM     43  NH1 ARG A   3      11.470 -28.619  83.707  1.00 83.43           N  
ATOM     44  NH2 ARG A   3       9.988 -27.185  82.682  1.00 83.43           N1+
ATOM     45  H   ARG A   3      17.687 -28.849  79.351  1.00 83.43           H  
ATOM     46  HA  ARG A   3      15.957 -26.718  78.542  1.00 83.43           H  
ATOM     47  HB3 ARG A   3      16.234 -27.999  81.299  1.00 83.43           H  
ATOM     48  HB2 ARG A   3      15.423 -28.759  79.962  1.00 83.43           H  
ATOM     49  HG3 ARG A   3      13.787 -26.862  79.795  1.00 83.43           H  
ATOM     50  HG2 ARG A   3      14.631 -26.091  81.116  1.00 83.43           H  
ATOM     51  HD3 ARG A   3      13.973 -27.602  82.723  1.00 83.43           H  
ATOM     52  HD2 ARG A   3      13.595 -28.906  81.624  1.00 83.43           H  
ATOM     53  HE  ARG A   3      11.884 -26.629  81.179  1.00 83.43           H  
ATOM     54 HH12 ARG A   3      10.756 -28.879  84.371  1.00 83.43           H  
ATOM     55 HH11 ARG A   3      12.389 -29.029  83.781  1.00 83.43           H  
ATOM     56 HH22 ARG A   3       9.272 -27.447  83.345  1.00 83.43           H  
ATOM     57 HH21 ARG A   3       9.790 -26.453  82.010  1.00 83.43           H  
ATOM     58  N   VAL A   4      17.236 -24.694  79.269  1.00 90.45           N  
ATOM     59  CA  VAL A   4      17.822 -23.412  79.665  1.00 90.45           C  
ATOM     60  C   VAL A   4      17.107 -22.853  80.910  1.00 90.45           C  
ATOM     61  O   VAL A   4      15.884 -22.934  80.979  1.00 90.45           O  
ATOM     62  CB  VAL A   4      17.709 -22.395  78.485  1.00 90.45           C  
ATOM     63  CG1 VAL A   4      17.999 -20.918  78.831  1.00 90.45           C  
ATOM     64  CG2 VAL A   4      18.598 -22.833  77.306  1.00 90.45           C  
ATOM     65  H   VAL A   4      16.697 -24.683  78.413  1.00 90.45           H  
ATOM     66  HA  VAL A   4      18.876 -23.571  79.903  1.00 90.45           H  
ATOM     67  HB  VAL A   4      16.682 -22.420  78.117  1.00 90.45           H  
ATOM     68 HG11 VAL A   4      18.031 -20.302  77.931  1.00 90.45           H  
ATOM     69 HG12 VAL A   4      17.219 -20.491  79.462  1.00 90.45           H  
ATOM     70 HG13 VAL A   4      18.955 -20.806  79.342  1.00 90.45           H  
ATOM     71 HG21 VAL A   4      18.523 -22.140  76.469  1.00 90.45           H  
ATOM     72 HG22 VAL A   4      19.647 -22.881  77.600  1.00 90.45           H  
ATOM     73 HG23 VAL A   4      18.312 -23.816  76.932  1.00 90.45           H  
ATOM     74  N   ASN A   5      17.866 -22.282  81.863  1.00 94.85           N  
ATOM     75  CA  ASN A   5      17.302 -21.534  82.992  1.00 94.85           C  
ATOM     76  C   ASN A   5      16.764 -20.195  82.435  1.00 94.85           C  
ATOM     77  O   ASN A   5      17.577 -19.413  81.933  1.00 94.85           O  
ATOM     78  CB  ASN A   5      18.408 -21.330  84.062  1.00 94.85           C  
ATOM     79  CG  ASN A   5      17.935 -20.679  85.377  1.00 94.85           C  
ATOM     80  ND2 ASN A   5      18.802 -20.665  86.390  1.00 94.85           N  
ATOM     81  OD1 ASN A   5      16.818 -20.179  85.489  1.00 94.85           O  
ATOM     82  H   ASN A   5      18.870 -22.256  81.758  1.00 94.85           H  
ATOM     83  HA  ASN A   5      16.518 -22.144  83.440  1.00 94.85           H  
ATOM     84  HB3 ASN A   5      19.238 -20.751  83.654  1.00 94.85           H  
ATOM     85  HB2 ASN A   5      18.818 -22.306  84.325  1.00 94.85           H  
ATOM     86 HD22 ASN A   5      18.526 -20.255  87.273  1.00 94.85           H  
ATOM     87 HD21 ASN A   5      19.706 -21.105  86.307  1.00 94.85           H  
ATOM     88  N   PRO A   6      15.428 -19.972  82.470  1.00 97.88           N  
ATOM     89  CA  PRO A   6      14.829 -18.798  81.821  1.00 97.88           C  
ATOM     90  C   PRO A   6      15.221 -17.480  82.509  1.00 97.88           C  
ATOM     91  O   PRO A   6      15.596 -17.476  83.683  1.00 97.88           O  
ATOM     92  CB  PRO A   6      13.319 -19.077  81.885  1.00 97.88           C  
ATOM     93  CG  PRO A   6      13.132 -19.949  83.113  1.00 97.88           C  
ATOM     94  CD  PRO A   6      14.411 -20.780  83.151  1.00 97.88           C  
ATOM     95  HA  PRO A   6      15.146 -18.755  80.777  1.00 97.88           H  
ATOM     96  HB3 PRO A   6      13.018 -19.632  80.994  1.00 97.88           H  
ATOM     97  HB2 PRO A   6      12.715 -18.170  81.921  1.00 97.88           H  
ATOM     98  HG3 PRO A   6      12.223 -20.551  83.087  1.00 97.88           H  
ATOM     99  HG2 PRO A   6      13.084 -19.314  83.996  1.00 97.88           H  
ATOM    100  HD2 PRO A   6      14.677 -21.025  84.179  1.00 97.88           H  
ATOM    101  HD3 PRO A   6      14.273 -21.709  82.607  1.00 97.88           H  
ATOM    102  N   LYS A   7      15.155 -16.396  81.730  1.00 98.68           N  
ATOM    103  CA  LYS A   7      15.414 -15.036  82.186  1.00 98.68           C  
ATOM    104  C   LYS A   7      14.222 -14.164  81.795  1.00 98.68           C  
ATOM    105  O   LYS A   7      13.553 -14.431  80.795  1.00 98.68           O  
ATOM    106  CB  LYS A   7      16.708 -14.489  81.546  1.00 98.68           C  
ATOM    107  CG  LYS A   7      17.972 -15.317  81.814  1.00 98.68           C  
ATOM    108  CD  LYS A   7      18.483 -15.246  83.261  1.00 98.68           C  
ATOM    109  CE  LYS A   7      19.610 -16.255  83.550  1.00 98.68           C  
ATOM    110  NZ  LYS A   7      19.087 -17.573  83.941  1.00 98.68           N1+
ATOM    111  H   LYS A   7      14.817 -16.487  80.781  1.00 98.68           H  
ATOM    112  HA  LYS A   7      15.504 -15.001  83.274  1.00 98.68           H  
ATOM    113  HB3 LYS A   7      16.881 -13.466  81.880  1.00 98.68           H  
ATOM    114  HB2 LYS A   7      16.579 -14.416  80.468  1.00 98.68           H  
ATOM    115  HG3 LYS A   7      18.750 -14.931  81.161  1.00 98.68           H  
ATOM    116  HG2 LYS A   7      17.820 -16.353  81.511  1.00 98.68           H  
ATOM    117  HD3 LYS A   7      17.660 -15.371  83.965  1.00 98.68           H  
ATOM    118  HD2 LYS A   7      18.870 -14.243  83.441  1.00 98.68           H  
ATOM    119  HE3 LYS A   7      20.244 -15.888  84.355  1.00 98.68           H  
ATOM    120  HE2 LYS A   7      20.256 -16.385  82.685  1.00 98.68           H  
ATOM    121  HZ1 LYS A   7      18.526 -17.954  83.191  1.00 98.68           H  
ATOM    122  HZ2 LYS A   7      19.856 -18.196  84.138  1.00 98.68           H  
ATOM    123  HZ3 LYS A   7      18.514 -17.470  84.766  1.00 98.68           H  
ATOM    124  N   LEU A   8      14.007 -13.115  82.592  1.00 98.91           N  
ATOM    125  CA  LEU A   8      12.957 -12.136  82.377  1.00 98.91           C  
ATOM    126  C   LEU A   8      13.494 -10.763  82.772  1.00 98.91           C  
ATOM    127  O   LEU A   8      14.155 -10.645  83.800  1.00 98.91           O  
ATOM    128  CB  LEU A   8      11.718 -12.537  83.212  1.00 98.91           C  
ATOM    129  CG  LEU A   8      10.521 -11.568  83.108  1.00 98.91           C  
ATOM    130  CD1 LEU A   8       9.997 -11.450  81.667  1.00 98.91           C  
ATOM    131  CD2 LEU A   8       9.410 -11.977  84.081  1.00 98.91           C  
ATOM    132  H   LEU A   8      14.604 -12.955  83.392  1.00 98.91           H  
ATOM    133  HA  LEU A   8      12.693 -12.104  81.318  1.00 98.91           H  
ATOM    134  HB3 LEU A   8      12.012 -12.622  84.260  1.00 98.91           H  
ATOM    135  HB2 LEU A   8      11.393 -13.535  82.917  1.00 98.91           H  
ATOM    136  HG  LEU A   8      10.836 -10.575  83.430  1.00 98.91           H  
ATOM    137 HD11 LEU A   8       8.913 -11.344  81.630  1.00 98.91           H  
ATOM    138 HD12 LEU A   8      10.427 -10.574  81.183  1.00 98.91           H  
ATOM    139 HD13 LEU A   8      10.262 -12.317  81.062  1.00 98.91           H  
ATOM    140 HD21 LEU A   8       8.608 -11.240  84.081  1.00 98.91           H  
ATOM    141 HD22 LEU A   8       8.989 -12.945  83.815  1.00 98.91           H  
ATOM    142 HD23 LEU A   8       9.788 -12.051  85.100  1.00 98.91           H  
ATOM    143  N   ILE A   9      13.126  -9.749  81.984  1.00 98.96           N  
ATOM    144  CA  ILE A   9      13.248  -8.347  82.349  1.00 98.96           C  
ATOM    145  C   ILE A   9      12.067  -7.581  81.737  1.00 98.96           C  
ATOM    146  O   ILE A   9      11.705  -7.826  80.587  1.00 98.96           O  
ATOM    147  CB  ILE A   9      14.620  -7.723  81.954  1.00 98.96           C  
ATOM    148  CG1 ILE A   9      14.745  -6.254  82.428  1.00 98.96           C  
ATOM    149  CG2 ILE A   9      14.973  -7.877  80.457  1.00 98.96           C  
ATOM    150  CD1 ILE A   9      16.185  -5.737  82.554  1.00 98.96           C  
ATOM    151  H   ILE A   9      12.609  -9.933  81.133  1.00 98.96           H  
ATOM    152  HA  ILE A   9      13.143  -8.271  83.430  1.00 98.96           H  
ATOM    153  HB  ILE A   9      15.372  -8.288  82.506  1.00 98.96           H  
ATOM    154 HG13 ILE A   9      14.278  -6.145  83.406  1.00 98.96           H  
ATOM    155 HG12 ILE A   9      14.172  -5.601  81.774  1.00 98.96           H  
ATOM    156 HG21 ILE A   9      15.970  -7.499  80.241  1.00 98.96           H  
ATOM    157 HG22 ILE A   9      14.962  -8.923  80.153  1.00 98.96           H  
ATOM    158 HG23 ILE A   9      14.280  -7.344  79.810  1.00 98.96           H  
ATOM    159 HD11 ILE A   9      16.193  -4.675  82.801  1.00 98.96           H  
ATOM    160 HD12 ILE A   9      16.716  -6.253  83.353  1.00 98.96           H  
ATOM    161 HD13 ILE A   9      16.754  -5.863  81.633  1.00 98.96           H  
ATOM    162  N   ILE A  10      11.478  -6.685  82.540  1.00 98.95           N  
ATOM    163  CA  ILE A  10      10.364  -5.819  82.167  1.00 98.95           C  
ATOM    164  C   ILE A  10      10.727  -4.364  82.503  1.00 98.95           C  
ATOM    165  O   ILE A  10      11.636  -4.131  83.301  1.00 98.95           O  
ATOM    166  CB  ILE A  10       9.044  -6.212  82.908  1.00 98.95           C  
ATOM    167  CG1 ILE A  10       8.936  -5.806  84.402  1.00 98.95           C  
ATOM    168  CG2 ILE A  10       8.733  -7.712  82.730  1.00 98.95           C  
ATOM    169  CD1 ILE A  10       7.545  -6.056  84.997  1.00 98.95           C  
ATOM    170  H   ILE A  10      11.835  -6.549  83.478  1.00 98.95           H  
ATOM    171  HA  ILE A  10      10.202  -5.865  81.092  1.00 98.95           H  
ATOM    172  HB  ILE A  10       8.249  -5.680  82.384  1.00 98.95           H  
ATOM    173 HG13 ILE A  10       9.160  -4.751  84.552  1.00 98.95           H  
ATOM    174 HG12 ILE A  10       9.681  -6.351  84.980  1.00 98.95           H  
ATOM    175 HG21 ILE A  10       7.696  -7.944  82.973  1.00 98.95           H  
ATOM    176 HG22 ILE A  10       8.898  -8.021  81.703  1.00 98.95           H  
ATOM    177 HG23 ILE A  10       9.370  -8.332  83.362  1.00 98.95           H  
ATOM    178 HD11 ILE A  10       7.449  -5.578  85.969  1.00 98.95           H  
ATOM    179 HD12 ILE A  10       6.757  -5.661  84.356  1.00 98.95           H  
ATOM    180 HD13 ILE A  10       7.361  -7.119  85.147  1.00 98.95           H  
ATOM    181  N   HIS A  11      10.007  -3.411  81.907  1.00 98.65           N  
ATOM    182  CA  HIS A  11      10.076  -1.995  82.233  1.00 98.65           C  
ATOM    183  C   HIS A  11       8.674  -1.393  82.282  1.00 98.65           C  
ATOM    184  O   HIS A  11       7.782  -1.789  81.528  1.00 98.65           O  
ATOM    185  CB  HIS A  11      11.083  -1.223  81.355  1.00 98.65           C  
ATOM    186  CG  HIS A  11      10.652  -0.936  79.936  1.00 98.65           C  
ATOM    187  CD2 HIS A  11      10.795  -1.723  78.815  1.00 98.65           C  
ATOM    188  ND1 HIS A  11       9.988   0.241  79.567  1.00 98.65           N  
ATOM    189  CE1 HIS A  11       9.784   0.118  78.259  1.00 98.65           C  
ATOM    190  NE2 HIS A  11      10.273  -1.012  77.762  1.00 98.65           N  
ATOM    191  H   HIS A  11       9.293  -3.678  81.232  1.00 98.65           H  
ATOM    192  HA  HIS A  11      10.445  -1.930  83.252  1.00 98.65           H  
ATOM    193  HB3 HIS A  11      12.026  -1.767  81.323  1.00 98.65           H  
ATOM    194  HB2 HIS A  11      11.315  -0.267  81.827  1.00 98.65           H  
ATOM    195  HD2 HIS A  11      11.205  -2.700  78.657  1.00 98.65           H  
ATOM    196  HE1 HIS A  11       9.272   0.852  77.659  1.00 98.65           H  
ATOM    197  HE2 HIS A  11      10.249  -1.345  76.793  1.00 98.65           H  
ATOM    198  N   GLY A  12       8.509  -0.428  83.187  1.00 96.36           N  
ATOM    199  CA  GLY A  12       7.341   0.426  83.338  1.00 96.36           C  
ATOM    200  C   GLY A  12       7.636   1.842  82.832  1.00 96.36           C  
ATOM    201  O   GLY A  12       6.972   2.789  83.253  1.00 96.36           O  
ATOM    202  H   GLY A  12       9.327  -0.167  83.738  1.00 96.36           H  
ATOM    203  HA3 GLY A  12       7.080   0.473  84.394  1.00 96.36           H  
ATOM    204  HA2 GLY A  12       6.473   0.025  82.814  1.00 96.36           H  
ATOM    205  N   GLY A  13       8.656   2.000  81.980  1.00 93.59           N  
ATOM    206  CA  GLY A  13       9.116   3.259  81.419  1.00 93.59           C  
ATOM    207  C   GLY A  13      10.347   3.812  82.148  1.00 93.59           C  
ATOM    208  O   GLY A  13      11.124   3.069  82.750  1.00 93.59           O  
ATOM    209  H   GLY A  13       9.132   1.172  81.647  1.00 93.59           H  
ATOM    210  HA3 GLY A  13       8.313   3.997  81.403  1.00 93.59           H  
ATOM    211  HA2 GLY A  13       9.382   3.064  80.382  1.00 93.59           H  
ATOM    212  N   ALA A  14      10.548   5.132  82.066  1.00 86.07           N  
ATOM    213  CA  ALA A  14      11.709   5.857  82.583  1.00 86.07           C  
ATOM    214  C   ALA A  14      11.320   7.260  83.077  1.00 86.07           C  
ATOM    215  O   ALA A  14      12.040   8.229  82.846  1.00 86.07           O  
ATOM    216  CB  ALA A  14      12.852   5.825  81.554  1.00 86.07           C  
ATOM    217  H   ALA A  14       9.902   5.665  81.503  1.00 86.07           H  
ATOM    218  HA  ALA A  14      12.072   5.346  83.477  1.00 86.07           H  
ATOM    219  HB1 ALA A  14      13.707   6.411  81.890  1.00 86.07           H  
ATOM    220  HB2 ALA A  14      13.202   4.807  81.384  1.00 86.07           H  
ATOM    221  HB3 ALA A  14      12.534   6.234  80.595  1.00 86.07           H  
ATOM    222  N   SER A  15      10.153   7.381  83.724  1.00 78.49           N  
ATOM    223  CA  SER A  15       9.662   8.619  84.336  1.00 78.49           C  
ATOM    224  C   SER A  15      10.253   8.794  85.748  1.00 78.49           C  
ATOM    225  O   SER A  15      11.045   7.971  86.211  1.00 78.49           O  
ATOM    226  CB  SER A  15       8.112   8.538  84.410  1.00 78.49           C  
ATOM    227  OG  SER A  15       7.597   7.633  85.381  1.00 78.49           O  
ATOM    228  H   SER A  15       9.656   6.537  83.963  1.00 78.49           H  
ATOM    229  HA  SER A  15       9.951   9.473  83.721  1.00 78.49           H  
ATOM    230  HB3 SER A  15       7.710   8.267  83.433  1.00 78.49           H  
ATOM    231  HB2 SER A  15       7.701   9.525  84.630  1.00 78.49           H  
ATOM    232  HG  SER A  15       7.758   7.980  86.259  1.00 78.49           H  
ATOM    233  N   SER A  16       9.805   9.827  86.476  1.00 73.24           N  
ATOM    234  CA  SER A  16      10.006   9.901  87.907  1.00 73.24           C  
ATOM    235  C   SER A  16       9.067   8.891  88.590  1.00 73.24           C  
ATOM    236  O   SER A  16       7.961   8.599  88.123  1.00 73.24           O  
ATOM    237  CB  SER A  16       9.706  11.333  88.383  1.00 73.24           C  
ATOM    238  OG  SER A  16       9.926  11.462  89.771  1.00 73.24           O  
ATOM    239  H   SER A  16       9.083  10.421  86.094  1.00 73.24           H  
ATOM    240  HA  SER A  16      11.046   9.661  88.138  1.00 73.24           H  
ATOM    241  HB3 SER A  16       8.680  11.623  88.167  1.00 73.24           H  
ATOM    242  HB2 SER A  16      10.352  12.042  87.862  1.00 73.24           H  
ATOM    243  HG  SER A  16       9.853  12.383  89.996  1.00 73.24           H  
ATOM    244  N   LEU A  17       9.551   8.384  89.717  1.00 72.11           N  
ATOM    245  CA  LEU A  17       8.883   7.514  90.688  1.00 72.11           C  
ATOM    246  C   LEU A  17       7.689   8.196  91.376  1.00 72.11           C  
ATOM    247  O   LEU A  17       6.699   7.515  91.634  1.00 72.11           O  
ATOM    248  CB  LEU A  17       9.909   7.058  91.753  1.00 72.11           C  
ATOM    249  CG  LEU A  17      10.849   5.935  91.271  1.00 72.11           C  
ATOM    250  CD1 LEU A  17      12.076   5.797  92.195  1.00 72.11           C  
ATOM    251  CD2 LEU A  17      10.079   4.605  91.123  1.00 72.11           C  
ATOM    252  H   LEU A  17      10.460   8.725  89.993  1.00 72.11           H  
ATOM    253  HA  LEU A  17       8.495   6.644  90.156  1.00 72.11           H  
ATOM    254  HB3 LEU A  17       9.401   6.718  92.657  1.00 72.11           H  
ATOM    255  HB2 LEU A  17      10.497   7.924  92.065  1.00 72.11           H  
ATOM    256  HG  LEU A  17      11.233   6.205  90.288  1.00 72.11           H  
ATOM    257 HD11 LEU A  17      12.330   4.761  92.412  1.00 72.11           H  
ATOM    258 HD12 LEU A  17      12.959   6.244  91.736  1.00 72.11           H  
ATOM    259 HD13 LEU A  17      11.925   6.297  93.152  1.00 72.11           H  
ATOM    260 HD21 LEU A  17      10.681   3.731  91.367  1.00 72.11           H  
ATOM    261 HD22 LEU A  17       9.195   4.577  91.760  1.00 72.11           H  
ATOM    262 HD23 LEU A  17       9.725   4.480  90.102  1.00 72.11           H  
ATOM    263  N   GLU A  18       7.803   9.508  91.653  1.00 66.88           N  
ATOM    264  CA  GLU A  18       6.819  10.320  92.379  1.00 66.88           C  
ATOM    265  C   GLU A  18       5.445  10.398  91.692  1.00 66.88           C  
ATOM    266  O   GLU A  18       4.426  10.326  92.379  1.00 66.88           O  
ATOM    267  CB  GLU A  18       7.383  11.736  92.615  1.00 66.88           C  
ATOM    268  CG  GLU A  18       8.707  11.753  93.416  1.00 66.88           C  
ATOM    269  CD  GLU A  18       9.274  13.149  93.732  1.00 66.88           C  
ATOM    270  OE1 GLU A  18      10.300  13.177  94.447  1.00 66.88           O  
ATOM    271  OE2 GLU A  18       8.703  14.162  93.269  1.00 66.88           O1-
ATOM    272  H   GLU A  18       8.642   9.996  91.371  1.00 66.88           H  
ATOM    273  HA  GLU A  18       6.668   9.847  93.352  1.00 66.88           H  
ATOM    274  HB3 GLU A  18       6.635  12.333  93.140  1.00 66.88           H  
ATOM    275  HB2 GLU A  18       7.538  12.226  91.652  1.00 66.88           H  
ATOM    276  HG3 GLU A  18       9.476  11.204  92.873  1.00 66.88           H  
ATOM    277  HG2 GLU A  18       8.559  11.224  94.359  1.00 66.88           H  
ATOM    278  N   ASP A  19       5.473  10.400  90.350  1.00 65.74           N  
ATOM    279  CA  ASP A  19       4.343  10.410  89.418  1.00 65.74           C  
ATOM    280  C   ASP A  19       3.514   9.118  89.491  1.00 65.74           C  
ATOM    281  O   ASP A  19       2.336   9.115  89.145  1.00 65.74           O  
ATOM    282  CB  ASP A  19       4.850  10.521  87.949  1.00 65.74           C  
ATOM    283  CG  ASP A  19       5.897  11.591  87.634  1.00 65.74           C  
ATOM    284  OD1 ASP A  19       5.946  12.607  88.359  1.00 65.74           O  
ATOM    285  OD2 ASP A  19       6.652  11.369  86.661  1.00 65.74           O1-
ATOM    286  H   ASP A  19       6.390  10.408  89.927  1.00 65.74           H  
ATOM    287  HA  ASP A  19       3.701  11.261  89.654  1.00 65.74           H  
ATOM    288  HB3 ASP A  19       3.999  10.688  87.287  1.00 65.74           H  
ATOM    289  HB2 ASP A  19       5.282   9.567  87.639  1.00 65.74           H  
ATOM    290  N   LYS A  20       4.143   8.015  89.909  1.00 73.49           N  
ATOM    291  CA  LYS A  20       3.602   6.661  89.877  1.00 73.49           C  
ATOM    292  C   LYS A  20       3.449   6.091  91.295  1.00 73.49           C  
ATOM    293  O   LYS A  20       3.340   4.875  91.459  1.00 73.49           O  
ATOM    294  CB  LYS A  20       4.488   5.787  88.960  1.00 73.49           C  
ATOM    295  CG  LYS A  20       4.364   6.175  87.476  1.00 73.49           C  
ATOM    296  CD  LYS A  20       5.328   5.413  86.556  1.00 73.49           C  
ATOM    297  CE  LYS A  20       5.122   5.793  85.081  1.00 73.49           C  
ATOM    298  NZ  LYS A  20       6.232   5.341  84.232  1.00 73.49           N1+
ATOM    299  H   LYS A  20       5.099   8.114  90.228  1.00 73.49           H  
ATOM    300  HA  LYS A  20       2.593   6.661  89.461  1.00 73.49           H  
ATOM    301  HB3 LYS A  20       4.201   4.739  89.057  1.00 73.49           H  
ATOM    302  HB2 LYS A  20       5.528   5.852  89.283  1.00 73.49           H  
ATOM    303  HG3 LYS A  20       4.552   7.242  87.359  1.00 73.49           H  
ATOM    304  HG2 LYS A  20       3.336   6.014  87.152  1.00 73.49           H  
ATOM    305  HD3 LYS A  20       5.204   4.337  86.681  1.00 73.49           H  
ATOM    306  HD2 LYS A  20       6.352   5.645  86.856  1.00 73.49           H  
ATOM    307  HE3 LYS A  20       5.038   6.875  84.973  1.00 73.49           H  
ATOM    308  HE2 LYS A  20       4.202   5.365  84.696  1.00 73.49           H  
ATOM    309  HZ1 LYS A  20       6.056   5.605  83.275  1.00 73.49           H  
ATOM    310  HZ2 LYS A  20       7.074   5.800  84.552  1.00 73.49           H  
ATOM    311  HZ3 LYS A  20       6.347   4.337  84.282  1.00 73.49           H  
ATOM    312  N   GLY A  21       3.379   6.961  92.315  1.00 74.69           N  
ATOM    313  CA  GLY A  21       3.048   6.553  93.685  1.00 74.69           C  
ATOM    314  C   GLY A  21       4.279   6.308  94.574  1.00 74.69           C  
ATOM    315  O   GLY A  21       4.117   5.797  95.681  1.00 74.69           O  
ATOM    316  H   GLY A  21       3.380   7.953  92.123  1.00 74.69           H  
ATOM    317  HA3 GLY A  21       2.422   5.658  93.681  1.00 74.69           H  
ATOM    318  HA2 GLY A  21       2.451   7.345  94.138  1.00 74.69           H  
ATOM    319  N   GLY A  22       5.489   6.665  94.115  1.00 84.90           N  
ATOM    320  CA  GLY A  22       6.740   6.528  94.860  1.00 84.90           C  
ATOM    321  C   GLY A  22       7.408   5.170  94.597  1.00 84.90           C  
ATOM    322  O   GLY A  22       6.847   4.291  93.942  1.00 84.90           O  
ATOM    323  H   GLY A  22       5.564   7.053  93.183  1.00 84.90           H  
ATOM    324  HA3 GLY A  22       6.578   6.660  95.931  1.00 84.90           H  
ATOM    325  HA2 GLY A  22       7.413   7.324  94.540  1.00 84.90           H  
ATOM    326  N   LEU A  23       8.635   5.029  95.129  1.00 91.20           N  
ATOM    327  CA  LEU A  23       9.545   3.887  94.977  1.00 91.20           C  
ATOM    328  C   LEU A  23       8.924   2.520  95.313  1.00 91.20           C  
ATOM    329  O   LEU A  23       9.033   1.604  94.501  1.00 91.20           O  
ATOM    330  CB  LEU A  23      10.829   4.179  95.798  1.00 91.20           C  
ATOM    331  CG  LEU A  23      11.864   3.035  95.960  1.00 91.20           C  
ATOM    332  CD1 LEU A  23      12.362   2.467  94.615  1.00 91.20           C  
ATOM    333  CD2 LEU A  23      13.021   3.472  96.881  1.00 91.20           C  
ATOM    334  H   LEU A  23       9.013   5.801  95.660  1.00 91.20           H  
ATOM    335  HA  LEU A  23       9.818   3.857  93.923  1.00 91.20           H  
ATOM    336  HB3 LEU A  23      10.525   4.493  96.798  1.00 91.20           H  
ATOM    337  HB2 LEU A  23      11.330   5.044  95.359  1.00 91.20           H  
ATOM    338  HG  LEU A  23      11.367   2.218  96.484  1.00 91.20           H  
ATOM    339 HD11 LEU A  23      13.439   2.568  94.481  1.00 91.20           H  
ATOM    340 HD12 LEU A  23      12.129   1.405  94.542  1.00 91.20           H  
ATOM    341 HD13 LEU A  23      11.892   2.955  93.764  1.00 91.20           H  
ATOM    342 HD21 LEU A  23      13.190   2.734  97.666  1.00 91.20           H  
ATOM    343 HD22 LEU A  23      13.962   3.596  96.348  1.00 91.20           H  
ATOM    344 HD23 LEU A  23      12.816   4.422  97.376  1.00 91.20           H  
ATOM    345  N   GLU A  24       8.293   2.419  96.495  1.00 93.43           N  
ATOM    346  CA  GLU A  24       7.707   1.185  97.019  1.00 93.43           C  
ATOM    347  C   GLU A  24       6.486   0.697  96.218  1.00 93.43           C  
ATOM    348  O   GLU A  24       6.372  -0.504  95.984  1.00 93.43           O  
ATOM    349  CB  GLU A  24       7.412   1.374  98.522  1.00 93.43           C  
ATOM    350  CG  GLU A  24       6.821   0.136  99.241  1.00 93.43           C  
ATOM    351  CD  GLU A  24       6.672   0.274 100.768  1.00 93.43           C  
ATOM    352  OE1 GLU A  24       6.413  -0.774 101.399  1.00 93.43           O  
ATOM    353  OE2 GLU A  24       6.813   1.402 101.294  1.00 93.43           O1-
ATOM    354  H   GLU A  24       8.245   3.224  97.102  1.00 93.43           H  
ATOM    355  HA  GLU A  24       8.472   0.409  96.938  1.00 93.43           H  
ATOM    356  HB3 GLU A  24       6.739   2.224  98.650  1.00 93.43           H  
ATOM    357  HB2 GLU A  24       8.345   1.653  99.017  1.00 93.43           H  
ATOM    358  HG3 GLU A  24       7.449  -0.732  99.032  1.00 93.43           H  
ATOM    359  HG2 GLU A  24       5.835  -0.097  98.837  1.00 93.43           H  
ATOM    360  N   SER A  25       5.619   1.629  95.785  1.00 92.21           N  
ATOM    361  CA  SER A  25       4.401   1.321  95.032  1.00 92.21           C  
ATOM    362  C   SER A  25       4.691   0.871  93.584  1.00 92.21           C  
ATOM    363  O   SER A  25       4.006  -0.024  93.088  1.00 92.21           O  
ATOM    364  CB  SER A  25       3.457   2.538  95.092  1.00 92.21           C  
ATOM    365  OG  SER A  25       2.146   2.198  94.692  1.00 92.21           O  
ATOM    366  H   SER A  25       5.786   2.602  95.993  1.00 92.21           H  
ATOM    367  HA  SER A  25       3.909   0.490  95.543  1.00 92.21           H  
ATOM    368  HB3 SER A  25       3.827   3.342  94.455  1.00 92.21           H  
ATOM    369  HB2 SER A  25       3.405   2.933  96.108  1.00 92.21           H  
ATOM    370  HG  SER A  25       1.758   1.639  95.371  1.00 92.21           H  
ATOM    371  N   VAL A  26       5.733   1.454  92.960  1.00 93.33           N  
ATOM    372  CA  VAL A  26       6.261   1.028  91.660  1.00 93.33           C  
ATOM    373  C   VAL A  26       7.002  -0.323  91.756  1.00 93.33           C  
ATOM    374  O   VAL A  26       6.872  -1.130  90.838  1.00 93.33           O  
ATOM    375  CB  VAL A  26       7.216   2.096  91.043  1.00 93.33           C  
ATOM    376  CG1 VAL A  26       7.945   1.650  89.758  1.00 93.33           C  
ATOM    377  CG2 VAL A  26       6.460   3.394  90.732  1.00 93.33           C  
ATOM    378  H   VAL A  26       6.243   2.192  93.427  1.00 93.33           H  
ATOM    379  HA  VAL A  26       5.416   0.896  90.981  1.00 93.33           H  
ATOM    380  HB  VAL A  26       7.981   2.335  91.785  1.00 93.33           H  
ATOM    381 HG11 VAL A  26       8.540   2.461  89.336  1.00 93.33           H  
ATOM    382 HG12 VAL A  26       8.628   0.826  89.944  1.00 93.33           H  
ATOM    383 HG13 VAL A  26       7.237   1.329  88.993  1.00 93.33           H  
ATOM    384 HG21 VAL A  26       7.129   4.166  90.349  1.00 93.33           H  
ATOM    385 HG22 VAL A  26       5.694   3.216  89.980  1.00 93.33           H  
ATOM    386 HG23 VAL A  26       5.970   3.800  91.613  1.00 93.33           H  
ATOM    387  N   ARG A  27       7.730  -0.559  92.865  1.00 96.68           N  
ATOM    388  CA  ARG A  27       8.427  -1.816  93.149  1.00 96.68           C  
ATOM    389  C   ARG A  27       7.467  -3.006  93.273  1.00 96.68           C  
ATOM    390  O   ARG A  27       7.696  -4.008  92.604  1.00 96.68           O  
ATOM    391  CB  ARG A  27       9.339  -1.657  94.386  1.00 96.68           C  
ATOM    392  CG  ARG A  27      10.050  -2.952  94.837  1.00 96.68           C  
ATOM    393  CD  ARG A  27      11.116  -2.729  95.922  1.00 96.68           C  
ATOM    394  NE  ARG A  27      12.336  -2.103  95.379  1.00 96.68           N  
ATOM    395  CZ  ARG A  27      13.129  -1.166  95.931  1.00 96.68           C  
ATOM    396  NH1 ARG A  27      12.893  -0.614  97.130  1.00 96.68           N  
ATOM    397  NH2 ARG A  27      14.209  -0.774  95.251  1.00 96.68           N1+
ATOM    398  H   ARG A  27       7.804   0.158  93.574  1.00 96.68           H  
ATOM    399  HA  ARG A  27       9.074  -2.024  92.295  1.00 96.68           H  
ATOM    400  HB3 ARG A  27       8.749  -1.295  95.226  1.00 96.68           H  
ATOM    401  HB2 ARG A  27      10.074  -0.879  94.186  1.00 96.68           H  
ATOM    402  HG3 ARG A  27      10.541  -3.352  93.949  1.00 96.68           H  
ATOM    403  HG2 ARG A  27       9.354  -3.728  95.159  1.00 96.68           H  
ATOM    404  HD3 ARG A  27      11.330  -3.646  96.473  1.00 96.68           H  
ATOM    405  HD2 ARG A  27      10.693  -2.032  96.645  1.00 96.68           H  
ATOM    406  HE  ARG A  27      12.652  -2.496  94.500  1.00 96.68           H  
ATOM    407 HH12 ARG A  27      13.537   0.071  97.503  1.00 96.68           H  
ATOM    408 HH11 ARG A  27      12.088  -0.893  97.671  1.00 96.68           H  
ATOM    409 HH22 ARG A  27      14.842  -0.096  95.660  1.00 96.68           H  
ATOM    410 HH21 ARG A  27      14.419  -1.168  94.340  1.00 96.68           H  
ATOM    411  N   ASP A  28       6.405  -2.866  94.086  1.00 96.79           N  
ATOM    412  CA  ASP A  28       5.364  -3.884  94.283  1.00 96.79           C  
ATOM    413  C   ASP A  28       4.579  -4.207  92.998  1.00 96.79           C  
ATOM    414  O   ASP A  28       4.214  -5.366  92.802  1.00 96.79           O  
ATOM    415  CB  ASP A  28       4.377  -3.531  95.426  1.00 96.79           C  
ATOM    416  CG  ASP A  28       4.990  -3.287  96.818  1.00 96.79           C  
ATOM    417  OD1 ASP A  28       6.113  -3.777  97.080  1.00 96.79           O  
ATOM    418  OD2 ASP A  28       4.252  -2.719  97.653  1.00 96.79           O1-
ATOM    419  H   ASP A  28       6.302  -2.016  94.626  1.00 96.79           H  
ATOM    420  HA  ASP A  28       5.878  -4.806  94.562  1.00 96.79           H  
ATOM    421  HB3 ASP A  28       3.642  -4.330  95.534  1.00 96.79           H  
ATOM    422  HB2 ASP A  28       3.826  -2.629  95.149  1.00 96.79           H  
ATOM    423  N   SER A  29       4.372  -3.194  92.139  1.00 96.20           N  
ATOM    424  CA  SER A  29       3.762  -3.330  90.818  1.00 96.20           C  
ATOM    425  C   SER A  29       4.646  -4.139  89.851  1.00 96.20           C  
ATOM    426  O   SER A  29       4.174  -5.141  89.315  1.00 96.20           O  
ATOM    427  CB  SER A  29       3.414  -1.929  90.279  1.00 96.20           C  
ATOM    428  OG  SER A  29       2.857  -1.972  88.981  1.00 96.20           O  
ATOM    429  H   SER A  29       4.696  -2.268  92.385  1.00 96.20           H  
ATOM    430  HA  SER A  29       2.825  -3.878  90.941  1.00 96.20           H  
ATOM    431  HB3 SER A  29       4.295  -1.290  90.248  1.00 96.20           H  
ATOM    432  HB2 SER A  29       2.699  -1.446  90.945  1.00 96.20           H  
ATOM    433  HG  SER A  29       1.946  -2.279  89.040  1.00 96.20           H  
ATOM    434  N   LEU A  30       5.908  -3.710  89.670  1.00 98.18           N  
ATOM    435  CA  LEU A  30       6.876  -4.356  88.780  1.00 98.18           C  
ATOM    436  C   LEU A  30       7.267  -5.773  89.243  1.00 98.18           C  
ATOM    437  O   LEU A  30       7.302  -6.669  88.404  1.00 98.18           O  
ATOM    438  CB  LEU A  30       8.127  -3.467  88.600  1.00 98.18           C  
ATOM    439  CG  LEU A  30       7.922  -2.172  87.781  1.00 98.18           C  
ATOM    440  CD1 LEU A  30       9.216  -1.335  87.748  1.00 98.18           C  
ATOM    441  CD2 LEU A  30       7.418  -2.437  86.351  1.00 98.18           C  
ATOM    442  H   LEU A  30       6.230  -2.881  90.153  1.00 98.18           H  
ATOM    443  HA  LEU A  30       6.389  -4.473  87.811  1.00 98.18           H  
ATOM    444  HB3 LEU A  30       8.895  -4.045  88.092  1.00 98.18           H  
ATOM    445  HB2 LEU A  30       8.536  -3.224  89.583  1.00 98.18           H  
ATOM    446  HG  LEU A  30       7.169  -1.573  88.290  1.00 98.18           H  
ATOM    447 HD11 LEU A  30       8.996  -0.275  87.867  1.00 98.18           H  
ATOM    448 HD12 LEU A  30       9.911  -1.616  88.540  1.00 98.18           H  
ATOM    449 HD13 LEU A  30       9.749  -1.448  86.803  1.00 98.18           H  
ATOM    450 HD21 LEU A  30       7.662  -1.615  85.677  1.00 98.18           H  
ATOM    451 HD22 LEU A  30       7.861  -3.337  85.934  1.00 98.18           H  
ATOM    452 HD23 LEU A  30       6.335  -2.559  86.330  1.00 98.18           H  
ATOM    453  N   TRP A  31       7.509  -5.970  90.552  1.00 98.70           N  
ATOM    454  CA  TRP A  31       7.814  -7.277  91.145  1.00 98.70           C  
ATOM    455  C   TRP A  31       6.640  -8.265  91.083  1.00 98.70           C  
ATOM    456  O   TRP A  31       6.891  -9.452  90.898  1.00 98.70           O  
ATOM    457  CB  TRP A  31       8.308  -7.148  92.601  1.00 98.70           C  
ATOM    458  CG  TRP A  31       9.714  -6.666  92.824  1.00 98.70           C  
ATOM    459  CD1 TRP A  31      10.385  -5.737  92.103  1.00 98.70           C  
ATOM    460  CD2 TRP A  31      10.626  -7.072  93.892  1.00 98.70           C  
ATOM    461  CE2 TRP A  31      11.856  -6.367  93.732  1.00 98.70           C  
ATOM    462  CE3 TRP A  31      10.546  -7.981  94.974  1.00 98.70           C  
ATOM    463  NE1 TRP A  31      11.649  -5.570  92.628  1.00 98.70           N  
ATOM    464  CZ2 TRP A  31      12.953  -6.560  94.590  1.00 98.70           C  
ATOM    465  CZ3 TRP A  31      11.638  -8.183  95.843  1.00 98.70           C  
ATOM    466  CH2 TRP A  31      12.841  -7.476  95.651  1.00 98.70           C  
ATOM    467  H   TRP A  31       7.464  -5.188  91.195  1.00 98.70           H  
ATOM    468  HA  TRP A  31       8.623  -7.729  90.568  1.00 98.70           H  
ATOM    469  HB3 TRP A  31       8.270  -8.131  93.072  1.00 98.70           H  
ATOM    470  HB2 TRP A  31       7.625  -6.528  93.181  1.00 98.70           H  
ATOM    471  HD1 TRP A  31       9.990  -5.215  91.244  1.00 98.70           H  
ATOM    472  HE3 TRP A  31       9.635  -8.537  95.132  1.00 98.70           H  
ATOM    473  HE1 TRP A  31      12.330  -4.923  92.250  1.00 98.70           H  
ATOM    474  HZ2 TRP A  31      13.874  -6.018  94.434  1.00 98.70           H  
ATOM    475  HZ3 TRP A  31      11.554  -8.885  96.659  1.00 98.70           H  
ATOM    476  HH2 TRP A  31      13.677  -7.637  96.316  1.00 98.70           H  
ATOM    477  N   GLY A  32       5.394  -7.773  91.209  1.00 98.75           N  
ATOM    478  CA  GLY A  32       4.183  -8.591  91.110  1.00 98.75           C  
ATOM    479  C   GLY A  32       3.987  -9.134  89.685  1.00 98.75           C  
ATOM    480  O   GLY A  32       3.561 -10.278  89.525  1.00 98.75           O  
ATOM    481  H   GLY A  32       5.264  -6.783  91.369  1.00 98.75           H  
ATOM    482  HA3 GLY A  32       3.322  -7.978  91.378  1.00 98.75           H  
ATOM    483  HA2 GLY A  32       4.228  -9.415  91.824  1.00 98.75           H  
ATOM    484  N   ILE A  33       4.346  -8.335  88.665  1.00 98.86           N  
ATOM    485  CA  ILE A  33       4.318  -8.720  87.254  1.00 98.86           C  
ATOM    486  C   ILE A  33       5.485  -9.667  86.902  1.00 98.86           C  
ATOM    487  O   ILE A  33       5.245 -10.653  86.209  1.00 98.86           O  
ATOM    488  CB  ILE A  33       4.326  -7.473  86.319  1.00 98.86           C  
ATOM    489  CG1 ILE A  33       3.061  -6.613  86.556  1.00 98.86           C  
ATOM    490  CG2 ILE A  33       4.457  -7.803  84.811  1.00 98.86           C  
ATOM    491  CD1 ILE A  33       3.152  -5.185  86.002  1.00 98.86           C  
ATOM    492  H   ILE A  33       4.680  -7.401  88.863  1.00 98.86           H  
ATOM    493  HA  ILE A  33       3.388  -9.264  87.072  1.00 98.86           H  
ATOM    494  HB  ILE A  33       5.188  -6.866  86.597  1.00 98.86           H  
ATOM    495 HG13 ILE A  33       2.831  -6.539  87.617  1.00 98.86           H  
ATOM    496 HG12 ILE A  33       2.200  -7.118  86.124  1.00 98.86           H  
ATOM    497 HG21 ILE A  33       4.430  -6.900  84.204  1.00 98.86           H  
ATOM    498 HG22 ILE A  33       5.393  -8.305  84.569  1.00 98.86           H  
ATOM    499 HG23 ILE A  33       3.644  -8.446  84.476  1.00 98.86           H  
ATOM    500 HD11 ILE A  33       2.508  -4.508  86.565  1.00 98.86           H  
ATOM    501 HD12 ILE A  33       4.168  -4.796  86.066  1.00 98.86           H  
ATOM    502 HD13 ILE A  33       2.834  -5.146  84.961  1.00 98.86           H  
ATOM    503  N   VAL A  34       6.700  -9.399  87.421  1.00 98.91           N  
ATOM    504  CA  VAL A  34       7.875 -10.267  87.263  1.00 98.91           C  
ATOM    505  C   VAL A  34       7.668 -11.675  87.858  1.00 98.91           C  
ATOM    506  O   VAL A  34       8.056 -12.642  87.209  1.00 98.91           O  
ATOM    507  CB  VAL A  34       9.174  -9.628  87.848  1.00 98.91           C  
ATOM    508  CG1 VAL A  34      10.360 -10.590  88.079  1.00 98.91           C  
ATOM    509  CG2 VAL A  34       9.671  -8.482  86.955  1.00 98.91           C  
ATOM    510  H   VAL A  34       6.833  -8.560  87.972  1.00 98.91           H  
ATOM    511  HA  VAL A  34       8.020 -10.393  86.190  1.00 98.91           H  
ATOM    512  HB  VAL A  34       8.924  -9.198  88.817  1.00 98.91           H  
ATOM    513 HG11 VAL A  34      11.240 -10.048  88.425  1.00 98.91           H  
ATOM    514 HG12 VAL A  34      10.146 -11.347  88.833  1.00 98.91           H  
ATOM    515 HG13 VAL A  34      10.631 -11.098  87.154  1.00 98.91           H  
ATOM    516 HG21 VAL A  34      10.533  -7.987  87.401  1.00 98.91           H  
ATOM    517 HG22 VAL A  34       9.971  -8.844  85.970  1.00 98.91           H  
ATOM    518 HG23 VAL A  34       8.906  -7.726  86.807  1.00 98.91           H  
ATOM    519  N   LYS A  35       7.024 -11.767  89.036  1.00 98.78           N  
ATOM    520  CA  LYS A  35       6.630 -13.027  89.676  1.00 98.78           C  
ATOM    521  C   LYS A  35       5.676 -13.855  88.805  1.00 98.78           C  
ATOM    522  O   LYS A  35       5.985 -15.014  88.534  1.00 98.78           O  
ATOM    523  CB  LYS A  35       6.015 -12.754  91.065  1.00 98.78           C  
ATOM    524  CG  LYS A  35       7.067 -12.395  92.124  1.00 98.78           C  
ATOM    525  CD  LYS A  35       6.459 -11.871  93.432  1.00 98.78           C  
ATOM    526  CE  LYS A  35       7.539 -11.400  94.419  1.00 98.78           C  
ATOM    527  NZ  LYS A  35       6.954 -10.903  95.677  1.00 98.78           N1+
ATOM    528  H   LYS A  35       6.751 -10.921  89.519  1.00 98.78           H  
ATOM    529  HA  LYS A  35       7.540 -13.615  89.815  1.00 98.78           H  
ATOM    530  HB3 LYS A  35       5.482 -13.638  91.419  1.00 98.78           H  
ATOM    531  HB2 LYS A  35       5.268 -11.963  90.986  1.00 98.78           H  
ATOM    532  HG3 LYS A  35       7.743 -11.647  91.721  1.00 98.78           H  
ATOM    533  HG2 LYS A  35       7.679 -13.272  92.334  1.00 98.78           H  
ATOM    534  HD3 LYS A  35       5.853 -12.657  93.884  1.00 98.78           H  
ATOM    535  HD2 LYS A  35       5.780 -11.047  93.206  1.00 98.78           H  
ATOM    536  HE3 LYS A  35       8.132 -10.600  93.974  1.00 98.78           H  
ATOM    537  HE2 LYS A  35       8.224 -12.217  94.650  1.00 98.78           H  
ATOM    538  HZ1 LYS A  35       6.423 -11.641  96.117  1.00 98.78           H  
ATOM    539  HZ2 LYS A  35       7.691 -10.605  96.300  1.00 98.78           H  
ATOM    540  HZ3 LYS A  35       6.344 -10.122  95.482  1.00 98.78           H  
ATOM    541  N   ASN A  36       4.574 -13.230  88.352  1.00 98.83           N  
ATOM    542  CA  ASN A  36       3.537 -13.838  87.511  1.00 98.83           C  
ATOM    543  C   ASN A  36       4.092 -14.434  86.203  1.00 98.83           C  
ATOM    544  O   ASN A  36       3.785 -15.581  85.883  1.00 98.83           O  
ATOM    545  CB  ASN A  36       2.442 -12.785  87.207  1.00 98.83           C  
ATOM    546  CG  ASN A  36       1.112 -13.403  86.761  1.00 98.83           C  
ATOM    547  ND2 ASN A  36       0.935 -13.599  85.452  1.00 98.83           N  
ATOM    548  OD1 ASN A  36       0.251 -13.693  87.587  1.00 98.83           O  
ATOM    549  H   ASN A  36       4.415 -12.267  88.615  1.00 98.83           H  
ATOM    550  HA  ASN A  36       3.089 -14.674  88.052  1.00 98.83           H  
ATOM    551  HB3 ASN A  36       2.782 -12.043  86.483  1.00 98.83           H  
ATOM    552  HB2 ASN A  36       2.222 -12.227  88.118  1.00 98.83           H  
ATOM    553 HD22 ASN A  36       0.076 -14.013  85.121  1.00 98.83           H  
ATOM    554 HD21 ASN A  36       1.659 -13.355  84.793  1.00 98.83           H  
ATOM    555  N   ILE A  37       4.898 -13.640  85.483  1.00 98.93           N  
ATOM    556  CA  ILE A  37       5.432 -13.985  84.167  1.00 98.93           C  
ATOM    557  C   ILE A  37       6.651 -14.923  84.233  1.00 98.93           C  
ATOM    558  O   ILE A  37       6.830 -15.718  83.310  1.00 98.93           O  
ATOM    559  CB  ILE A  37       5.789 -12.697  83.374  1.00 98.93           C  
ATOM    560  CG1 ILE A  37       4.558 -11.784  83.192  1.00 98.93           C  
ATOM    561  CG2 ILE A  37       6.469 -12.941  82.012  1.00 98.93           C  
ATOM    562  CD1 ILE A  37       3.374 -12.419  82.455  1.00 98.93           C  
ATOM    563  H   ILE A  37       5.111 -12.710  85.821  1.00 98.93           H  
ATOM    564  HA  ILE A  37       4.666 -14.532  83.617  1.00 98.93           H  
ATOM    565  HB  ILE A  37       6.492 -12.127  83.982  1.00 98.93           H  
ATOM    566 HG13 ILE A  37       4.872 -10.872  82.689  1.00 98.93           H  
ATOM    567 HG12 ILE A  37       4.182 -11.453  84.156  1.00 98.93           H  
ATOM    568 HG21 ILE A  37       6.599 -12.007  81.466  1.00 98.93           H  
ATOM    569 HG22 ILE A  37       7.458 -13.386  82.107  1.00 98.93           H  
ATOM    570 HG23 ILE A  37       5.868 -13.608  81.396  1.00 98.93           H  
ATOM    571 HD11 ILE A  37       2.592 -11.678  82.319  1.00 98.93           H  
ATOM    572 HD12 ILE A  37       3.652 -12.799  81.472  1.00 98.93           H  
ATOM    573 HD13 ILE A  37       2.931 -13.231  83.027  1.00 98.93           H  
ATOM    574  N   TYR A  38       7.436 -14.867  85.324  1.00 98.79           N  
ATOM    575  CA  TYR A  38       8.517 -15.824  85.554  1.00 98.79           C  
ATOM    576  C   TYR A  38       7.987 -17.225  85.914  1.00 98.79           C  
ATOM    577  O   TYR A  38       8.604 -18.202  85.496  1.00 98.79           O  
ATOM    578  CB  TYR A  38       9.533 -15.303  86.590  1.00 98.79           C  
ATOM    579  CG  TYR A  38      10.754 -16.198  86.687  1.00 98.79           C  
ATOM    580  CD1 TYR A  38      10.833 -17.200  87.678  1.00 98.79           C  
ATOM    581  CD2 TYR A  38      11.764 -16.097  85.710  1.00 98.79           C  
ATOM    582  CE1 TYR A  38      11.892 -18.128  87.658  1.00 98.79           C  
ATOM    583  CE2 TYR A  38      12.829 -17.014  85.703  1.00 98.79           C  
ATOM    584  CZ  TYR A  38      12.882 -18.045  86.661  1.00 98.79           C  
ATOM    585  OH  TYR A  38      13.879 -18.976  86.618  1.00 98.79           O  
ATOM    586  H   TYR A  38       7.261 -14.187  86.054  1.00 98.79           H  
ATOM    587  HA  TYR A  38       9.060 -15.923  84.612  1.00 98.79           H  
ATOM    588  HB3 TYR A  38       9.068 -15.198  87.571  1.00 98.79           H  
ATOM    589  HB2 TYR A  38       9.879 -14.309  86.302  1.00 98.79           H  
ATOM    590  HD1 TYR A  38      10.056 -17.291  88.422  1.00 98.79           H  
ATOM    591  HD2 TYR A  38      11.709 -15.337  84.944  1.00 98.79           H  
ATOM    592  HE1 TYR A  38      11.929 -18.917  88.395  1.00 98.79           H  
ATOM    593  HE2 TYR A  38      13.583 -16.933  84.941  1.00 98.79           H  
ATOM    594  HH  TYR A  38      14.487 -18.856  85.884  1.00 98.79           H  
ATOM    595  N   ASN A  39       6.846 -17.309  86.625  1.00 98.68           N  
ATOM    596  CA  ASN A  39       6.157 -18.576  86.899  1.00 98.68           C  
ATOM    597  C   ASN A  39       5.621 -19.235  85.616  1.00 98.68           C  
ATOM    598  O   ASN A  39       5.674 -20.460  85.534  1.00 98.68           O  
ATOM    599  CB  ASN A  39       5.018 -18.389  87.932  1.00 98.68           C  
ATOM    600  CG  ASN A  39       5.453 -18.003  89.353  1.00 98.68           C  
ATOM    601  ND2 ASN A  39       6.636 -18.433  89.801  1.00 98.68           N  
ATOM    602  OD1 ASN A  39       4.707 -17.329  90.059  1.00 98.68           O  
ATOM    603  H   ASN A  39       6.393 -16.467  86.957  1.00 98.68           H  
ATOM    604  HA  ASN A  39       6.906 -19.250  87.319  1.00 98.68           H  
ATOM    605  HB3 ASN A  39       4.462 -19.323  88.031  1.00 98.68           H  
ATOM    606  HB2 ASN A  39       4.302 -17.650  87.570  1.00 98.68           H  
ATOM    607 HD22 ASN A  39       6.936 -18.197  90.735  1.00 98.68           H  
ATOM    608 HD21 ASN A  39       7.236 -18.998  89.217  1.00 98.68           H  
ATOM    609  N   LEU A  40       5.179 -18.437  84.625  1.00 98.72           N  
ATOM    610  CA  LEU A  40       4.803 -18.926  83.294  1.00 98.72           C  
ATOM    611  C   LEU A  40       6.003 -19.536  82.548  1.00 98.72           C  
ATOM    612  O   LEU A  40       5.885 -20.664  82.073  1.00 98.72           O  
ATOM    613  CB  LEU A  40       4.140 -17.805  82.458  1.00 98.72           C  
ATOM    614  CG  LEU A  40       2.758 -17.345  82.970  1.00 98.72           C  
ATOM    615  CD1 LEU A  40       2.288 -16.070  82.238  1.00 98.72           C  
ATOM    616  CD2 LEU A  40       1.702 -18.469  82.913  1.00 98.72           C  
ATOM    617  H   LEU A  40       5.159 -17.436  84.760  1.00 98.72           H  
ATOM    618  HA  LEU A  40       4.078 -19.730  83.434  1.00 98.72           H  
ATOM    619  HB3 LEU A  40       4.025 -18.136  81.425  1.00 98.72           H  
ATOM    620  HB2 LEU A  40       4.814 -16.951  82.413  1.00 98.72           H  
ATOM    621  HG  LEU A  40       2.874 -17.071  84.017  1.00 98.72           H  
ATOM    622 HD11 LEU A  40       1.892 -15.345  82.949  1.00 98.72           H  
ATOM    623 HD12 LEU A  40       3.099 -15.582  81.697  1.00 98.72           H  
ATOM    624 HD13 LEU A  40       1.503 -16.274  81.509  1.00 98.72           H  
ATOM    625 HD21 LEU A  40       0.751 -18.131  82.502  1.00 98.72           H  
ATOM    626 HD22 LEU A  40       2.032 -19.310  82.304  1.00 98.72           H  
ATOM    627 HD23 LEU A  40       1.496 -18.852  83.913  1.00 98.72           H  
ATOM    628  N   LEU A  41       7.138 -18.811  82.506  1.00 98.63           N  
ATOM    629  CA  LEU A  41       8.402 -19.260  81.907  1.00 98.63           C  
ATOM    630  C   LEU A  41       8.971 -20.536  82.551  1.00 98.63           C  
ATOM    631  O   LEU A  41       9.468 -21.393  81.823  1.00 98.63           O  
ATOM    632  CB  LEU A  41       9.453 -18.129  81.991  1.00 98.63           C  
ATOM    633  CG  LEU A  41       9.276 -17.003  80.952  1.00 98.63           C  
ATOM    634  CD1 LEU A  41      10.136 -15.772  81.317  1.00 98.63           C  
ATOM    635  CD2 LEU A  41       9.539 -17.503  79.512  1.00 98.63           C  
ATOM    636  H   LEU A  41       7.152 -17.893  82.928  1.00 98.63           H  
ATOM    637  HA  LEU A  41       8.202 -19.495  80.861  1.00 98.63           H  
ATOM    638  HB3 LEU A  41      10.454 -18.541  81.864  1.00 98.63           H  
ATOM    639  HB2 LEU A  41       9.438 -17.714  82.998  1.00 98.63           H  
ATOM    640  HG  LEU A  41       8.237 -16.681  81.012  1.00 98.63           H  
ATOM    641 HD11 LEU A  41       9.531 -14.865  81.322  1.00 98.63           H  
ATOM    642 HD12 LEU A  41      10.585 -15.862  82.306  1.00 98.63           H  
ATOM    643 HD13 LEU A  41      10.959 -15.612  80.621  1.00 98.63           H  
ATOM    644 HD21 LEU A  41      10.266 -16.896  78.973  1.00 98.63           H  
ATOM    645 HD22 LEU A  41       9.912 -18.527  79.501  1.00 98.63           H  
ATOM    646 HD23 LEU A  41       8.624 -17.502  78.921  1.00 98.63           H  
ATOM    647  N   ASP A  42       8.870 -20.640  83.887  1.00 97.38           N  
ATOM    648  CA  ASP A  42       9.336 -21.772  84.689  1.00 97.38           C  
ATOM    649  C   ASP A  42       8.482 -23.041  84.457  1.00 97.38           C  
ATOM    650  O   ASP A  42       9.032 -24.142  84.432  1.00 97.38           O  
ATOM    651  CB  ASP A  42       9.406 -21.382  86.188  1.00 97.38           C  
ATOM    652  CG  ASP A  42      10.148 -22.345  87.134  1.00 97.38           C  
ATOM    653  OD1 ASP A  42      11.051 -23.078  86.669  1.00 97.38           O  
ATOM    654  OD2 ASP A  42       9.897 -22.222  88.353  1.00 97.38           O1-
ATOM    655  H   ASP A  42       8.468 -19.872  84.409  1.00 97.38           H  
ATOM    656  HA  ASP A  42      10.349 -21.984  84.346  1.00 97.38           H  
ATOM    657  HB3 ASP A  42       8.396 -21.209  86.562  1.00 97.38           H  
ATOM    658  HB2 ASP A  42       9.905 -20.416  86.273  1.00 97.38           H  
ATOM    659  N   ASN A  43       7.167 -22.859  84.232  1.00 98.05           N  
ATOM    660  CA  ASN A  43       6.216 -23.916  83.863  1.00 98.05           C  
ATOM    661  C   ASN A  43       6.246 -24.274  82.359  1.00 98.05           C  
ATOM    662  O   ASN A  43       5.485 -25.154  81.957  1.00 98.05           O  
ATOM    663  CB  ASN A  43       4.794 -23.509  84.327  1.00 98.05           C  
ATOM    664  CG  ASN A  43       4.594 -23.560  85.849  1.00 98.05           C  
ATOM    665  ND2 ASN A  43       3.757 -22.668  86.383  1.00 98.05           N  
ATOM    666  OD1 ASN A  43       5.155 -24.410  86.536  1.00 98.05           O  
ATOM    667  H   ASN A  43       6.788 -21.922  84.279  1.00 98.05           H  
ATOM    668  HA  ASN A  43       6.519 -24.811  84.410  1.00 98.05           H  
ATOM    669  HB3 ASN A  43       4.056 -24.199  83.916  1.00 98.05           H  
ATOM    670  HB2 ASN A  43       4.535 -22.523  83.938  1.00 98.05           H  
ATOM    671 HD22 ASN A  43       3.587 -22.672  87.377  1.00 98.05           H  
ATOM    672 HD21 ASN A  43       3.310 -21.974  85.802  1.00 98.05           H  
ATOM    673  N   GLY A  44       7.138 -23.654  81.566  1.00 97.86           N  
ATOM    674  CA  GLY A  44       7.412 -24.065  80.189  1.00 97.86           C  
ATOM    675  C   GLY A  44       6.625 -23.277  79.136  1.00 97.86           C  
ATOM    676  O   GLY A  44       6.587 -23.722  77.989  1.00 97.86           O  
ATOM    677  H   GLY A  44       7.738 -22.940  81.957  1.00 97.86           H  
ATOM    678  HA3 GLY A  44       7.248 -25.135  80.051  1.00 97.86           H  
ATOM    679  HA2 GLY A  44       8.465 -23.886  79.986  1.00 97.86           H  
ATOM    680  N   ALA A  45       6.035 -22.116  79.481  1.00 98.68           N  
ATOM    681  CA  ALA A  45       5.492 -21.172  78.498  1.00 98.68           C  
ATOM    682  C   ALA A  45       6.625 -20.525  77.686  1.00 98.68           C  
ATOM    683  O   ALA A  45       7.698 -20.256  78.233  1.00 98.68           O  
ATOM    684  CB  ALA A  45       4.663 -20.087  79.201  1.00 98.68           C  
ATOM    685  H   ALA A  45       6.080 -21.791  80.438  1.00 98.68           H  
ATOM    686  HA  ALA A  45       4.832 -21.722  77.825  1.00 98.68           H  
ATOM    687  HB1 ALA A  45       4.094 -19.505  78.475  1.00 98.68           H  
ATOM    688  HB2 ALA A  45       3.950 -20.521  79.903  1.00 98.68           H  
ATOM    689  HB3 ALA A  45       5.297 -19.390  79.748  1.00 98.68           H  
ATOM    690  N   SER A  46       6.352 -20.285  76.396  1.00 98.83           N  
ATOM    691  CA  SER A  46       7.294 -19.680  75.457  1.00 98.83           C  
ATOM    692  C   SER A  46       7.598 -18.206  75.779  1.00 98.83           C  
ATOM    693  O   SER A  46       6.838 -17.554  76.499  1.00 98.83           O  
ATOM    694  CB  SER A  46       6.777 -19.877  74.015  1.00 98.83           C  
ATOM    695  OG  SER A  46       5.696 -19.020  73.701  1.00 98.83           O  
ATOM    696  H   SER A  46       5.433 -20.506  76.030  1.00 98.83           H  
ATOM    697  HA  SER A  46       8.220 -20.245  75.558  1.00 98.83           H  
ATOM    698  HB3 SER A  46       6.473 -20.912  73.852  1.00 98.83           H  
ATOM    699  HB2 SER A  46       7.579 -19.677  73.303  1.00 98.83           H  
ATOM    700  HG  SER A  46       4.911 -19.355  74.148  1.00 98.83           H  
ATOM    701  N   ALA A  47       8.703 -17.707  75.204  1.00 98.91           N  
ATOM    702  CA  ALA A  47       9.147 -16.321  75.318  1.00 98.91           C  
ATOM    703  C   ALA A  47       8.126 -15.324  74.750  1.00 98.91           C  
ATOM    704  O   ALA A  47       7.953 -14.265  75.344  1.00 98.91           O  
ATOM    705  CB  ALA A  47      10.517 -16.161  74.640  1.00 98.91           C  
ATOM    706  H   ALA A  47       9.293 -18.321  74.654  1.00 98.91           H  
ATOM    707  HA  ALA A  47       9.271 -16.102  76.380  1.00 98.91           H  
ATOM    708  HB1 ALA A  47      10.870 -15.133  74.712  1.00 98.91           H  
ATOM    709  HB2 ALA A  47      11.266 -16.794  75.115  1.00 98.91           H  
ATOM    710  HB3 ALA A  47      10.479 -16.427  73.583  1.00 98.91           H  
ATOM    711  N   VAL A  48       7.439 -15.699  73.656  1.00 98.96           N  
ATOM    712  CA  VAL A  48       6.357 -14.931  73.034  1.00 98.96           C  
ATOM    713  C   VAL A  48       5.117 -14.803  73.943  1.00 98.96           C  
ATOM    714  O   VAL A  48       4.592 -13.697  74.067  1.00 98.96           O  
ATOM    715  CB  VAL A  48       5.945 -15.551  71.665  1.00 98.96           C  
ATOM    716  CG1 VAL A  48       4.629 -15.013  71.060  1.00 98.96           C  
ATOM    717  CG2 VAL A  48       7.076 -15.392  70.636  1.00 98.96           C  
ATOM    718  H   VAL A  48       7.634 -16.599  73.241  1.00 98.96           H  
ATOM    719  HA  VAL A  48       6.736 -13.923  72.852  1.00 98.96           H  
ATOM    720  HB  VAL A  48       5.805 -16.624  71.812  1.00 98.96           H  
ATOM    721 HG11 VAL A  48       4.479 -15.384  70.046  1.00 98.96           H  
ATOM    722 HG12 VAL A  48       3.755 -15.320  71.635  1.00 98.96           H  
ATOM    723 HG13 VAL A  48       4.639 -13.925  71.017  1.00 98.96           H  
ATOM    724 HG21 VAL A  48       6.809 -15.860  69.689  1.00 98.96           H  
ATOM    725 HG22 VAL A  48       7.290 -14.341  70.438  1.00 98.96           H  
ATOM    726 HG23 VAL A  48       8.001 -15.860  70.975  1.00 98.96           H  
ATOM    727  N   GLU A  49       4.695 -15.913  74.577  1.00 98.90           N  
ATOM    728  CA  GLU A  49       3.583 -15.957  75.533  1.00 98.90           C  
ATOM    729  C   GLU A  49       3.849 -15.134  76.804  1.00 98.90           C  
ATOM    730  O   GLU A  49       2.969 -14.386  77.228  1.00 98.90           O  
ATOM    731  CB  GLU A  49       3.256 -17.418  75.900  1.00 98.90           C  
ATOM    732  CG  GLU A  49       2.594 -18.207  74.751  1.00 98.90           C  
ATOM    733  CD  GLU A  49       2.401 -19.695  75.078  1.00 98.90           C  
ATOM    734  OE1 GLU A  49       1.243 -20.158  74.980  1.00 98.90           O  
ATOM    735  OE2 GLU A  49       3.414 -20.355  75.402  1.00 98.90           O1-
ATOM    736  H   GLU A  49       5.182 -16.786  74.423  1.00 98.90           H  
ATOM    737  HA  GLU A  49       2.707 -15.522  75.047  1.00 98.90           H  
ATOM    738  HB3 GLU A  49       2.600 -17.449  76.771  1.00 98.90           H  
ATOM    739  HB2 GLU A  49       4.176 -17.916  76.208  1.00 98.90           H  
ATOM    740  HG3 GLU A  49       3.190 -18.131  73.841  1.00 98.90           H  
ATOM    741  HG2 GLU A  49       1.633 -17.750  74.511  1.00 98.90           H  
ATOM    742  N   ALA A  50       5.066 -15.269  77.357  1.00 98.96           N  
ATOM    743  CA  ALA A  50       5.549 -14.535  78.525  1.00 98.96           C  
ATOM    744  C   ALA A  50       5.666 -13.023  78.281  1.00 98.96           C  
ATOM    745  O   ALA A  50       5.239 -12.244  79.133  1.00 98.96           O  
ATOM    746  CB  ALA A  50       6.897 -15.131  78.951  1.00 98.96           C  
ATOM    747  H   ALA A  50       5.721 -15.921  76.945  1.00 98.96           H  
ATOM    748  HA  ALA A  50       4.836 -14.690  79.337  1.00 98.96           H  
ATOM    749  HB1 ALA A  50       7.329 -14.600  79.798  1.00 98.96           H  
ATOM    750  HB2 ALA A  50       6.765 -16.171  79.246  1.00 98.96           H  
ATOM    751  HB3 ALA A  50       7.625 -15.105  78.139  1.00 98.96           H  
ATOM    752  N   VAL A  51       6.192 -12.642  77.106  1.00 98.97           N  
ATOM    753  CA  VAL A  51       6.286 -11.259  76.644  1.00 98.97           C  
ATOM    754  C   VAL A  51       4.912 -10.603  76.441  1.00 98.97           C  
ATOM    755  O   VAL A  51       4.726  -9.486  76.920  1.00 98.97           O  
ATOM    756  CB  VAL A  51       7.126 -11.152  75.340  1.00 98.97           C  
ATOM    757  CG1 VAL A  51       6.900  -9.896  74.489  1.00 98.97           C  
ATOM    758  CG2 VAL A  51       8.626 -11.250  75.657  1.00 98.97           C  
ATOM    759  H   VAL A  51       6.537 -13.346  76.465  1.00 98.97           H  
ATOM    760  HA  VAL A  51       6.795 -10.696  77.424  1.00 98.97           H  
ATOM    761  HB  VAL A  51       6.865 -12.002  74.709  1.00 98.97           H  
ATOM    762 HG11 VAL A  51       7.550  -9.921  73.619  1.00 98.97           H  
ATOM    763 HG12 VAL A  51       5.883  -9.814  74.108  1.00 98.97           H  
ATOM    764 HG13 VAL A  51       7.123  -8.998  75.066  1.00 98.97           H  
ATOM    765 HG21 VAL A  51       9.195 -11.441  74.751  1.00 98.97           H  
ATOM    766 HG22 VAL A  51       9.004 -10.327  76.091  1.00 98.97           H  
ATOM    767 HG23 VAL A  51       8.840 -12.053  76.357  1.00 98.97           H  
ATOM    768  N   THR A  52       3.990 -11.300  75.752  1.00 98.95           N  
ATOM    769  CA  THR A  52       2.653 -10.784  75.462  1.00 98.95           C  
ATOM    770  C   THR A  52       1.823 -10.596  76.741  1.00 98.95           C  
ATOM    771  O   THR A  52       1.275  -9.513  76.923  1.00 98.95           O  
ATOM    772  CB  THR A  52       1.834 -11.672  74.489  1.00 98.95           C  
ATOM    773  CG2 THR A  52       0.462 -11.081  74.111  1.00 98.95           C  
ATOM    774  OG1 THR A  52       2.551 -11.844  73.285  1.00 98.95           O  
ATOM    775  H   THR A  52       4.215 -12.216  75.388  1.00 98.95           H  
ATOM    776  HA  THR A  52       2.777  -9.804  74.995  1.00 98.95           H  
ATOM    777  HB  THR A  52       1.689 -12.663  74.923  1.00 98.95           H  
ATOM    778 HG21 THR A  52      -0.065 -11.728  73.419  1.00 98.95           H  
ATOM    779 HG22 THR A  52      -0.197 -10.948  74.969  1.00 98.95           H  
ATOM    780 HG23 THR A  52       0.577 -10.118  73.617  1.00 98.95           H  
ATOM    781  HG1 THR A  52       3.333 -12.375  73.467  1.00 98.95           H  
ATOM    782  N   LYS A  53       1.786 -11.617  77.617  1.00 98.94           N  
ATOM    783  CA  LYS A  53       1.053 -11.565  78.883  1.00 98.94           C  
ATOM    784  C   LYS A  53       1.655 -10.566  79.891  1.00 98.94           C  
ATOM    785  O   LYS A  53       0.900  -9.971  80.657  1.00 98.94           O  
ATOM    786  CB  LYS A  53       0.903 -12.991  79.464  1.00 98.94           C  
ATOM    787  CG  LYS A  53       0.098 -13.106  80.778  1.00 98.94           C  
ATOM    788  CD  LYS A  53      -1.326 -12.524  80.709  1.00 98.94           C  
ATOM    789  CE  LYS A  53      -2.060 -12.600  82.057  1.00 98.94           C  
ATOM    790  NZ  LYS A  53      -3.381 -11.950  81.994  1.00 98.94           N1+
ATOM    791  H   LYS A  53       2.278 -12.478  77.416  1.00 98.94           H  
ATOM    792  HA  LYS A  53       0.055 -11.207  78.629  1.00 98.94           H  
ATOM    793  HB3 LYS A  53       1.892 -13.422  79.624  1.00 98.94           H  
ATOM    794  HB2 LYS A  53       0.423 -13.622  78.715  1.00 98.94           H  
ATOM    795  HG3 LYS A  53       0.641 -12.626  81.590  1.00 98.94           H  
ATOM    796  HG2 LYS A  53       0.036 -14.158  81.056  1.00 98.94           H  
ATOM    797  HD3 LYS A  53      -1.893 -13.058  79.945  1.00 98.94           H  
ATOM    798  HD2 LYS A  53      -1.292 -11.483  80.389  1.00 98.94           H  
ATOM    799  HE3 LYS A  53      -1.474 -12.106  82.832  1.00 98.94           H  
ATOM    800  HE2 LYS A  53      -2.187 -13.639  82.362  1.00 98.94           H  
ATOM    801  HZ1 LYS A  53      -3.953 -12.408  81.299  1.00 98.94           H  
ATOM    802  HZ2 LYS A  53      -3.834 -12.012  82.895  1.00 98.94           H  
ATOM    803  HZ3 LYS A  53      -3.268 -10.977  81.745  1.00 98.94           H  
ATOM    804  N   GLY A  54       2.983 -10.364  79.857  1.00 98.96           N  
ATOM    805  CA  GLY A  54       3.671  -9.393  80.707  1.00 98.96           C  
ATOM    806  C   GLY A  54       3.415  -7.963  80.224  1.00 98.96           C  
ATOM    807  O   GLY A  54       3.253  -7.071  81.055  1.00 98.96           O  
ATOM    808  H   GLY A  54       3.554 -10.898  79.215  1.00 98.96           H  
ATOM    809  HA3 GLY A  54       4.739  -9.605  80.694  1.00 98.96           H  
ATOM    810  HA2 GLY A  54       3.332  -9.482  81.739  1.00 98.96           H  
ATOM    811  N   CYS A  55       3.319  -7.762  78.897  1.00 98.96           N  
ATOM    812  CA  CYS A  55       2.881  -6.514  78.276  1.00 98.96           C  
ATOM    813  C   CYS A  55       1.402  -6.220  78.582  1.00 98.96           C  
ATOM    814  O   CYS A  55       1.092  -5.061  78.830  1.00 98.96           O  
ATOM    815  CB  CYS A  55       3.127  -6.486  76.757  1.00 98.96           C  
ATOM    816  SG  CYS A  55       4.889  -6.267  76.382  1.00 98.96           S  
ATOM    817  H   CYS A  55       3.488  -8.534  78.265  1.00 98.96           H  
ATOM    818  HA  CYS A  55       3.465  -5.710  78.724  1.00 98.96           H  
ATOM    819  HB3 CYS A  55       2.583  -5.667  76.283  1.00 98.96           H  
ATOM    820  HB2 CYS A  55       2.780  -7.413  76.306  1.00 98.96           H  
ATOM    821  HG  CYS A  55       5.259  -7.488  76.783  1.00 98.96           H  
ATOM    822  N   MET A  56       0.535  -7.252  78.621  1.00 98.93           N  
ATOM    823  CA  MET A  56      -0.873  -7.133  79.019  1.00 98.93           C  
ATOM    824  C   MET A  56      -1.054  -6.678  80.473  1.00 98.93           C  
ATOM    825  O   MET A  56      -1.875  -5.799  80.708  1.00 98.93           O  
ATOM    826  CB  MET A  56      -1.657  -8.434  78.756  1.00 98.93           C  
ATOM    827  CG  MET A  56      -1.921  -8.712  77.270  1.00 98.93           C  
ATOM    828  SD  MET A  56      -2.685 -10.317  76.922  1.00 98.93           S  
ATOM    829  CE  MET A  56      -4.389  -9.974  77.434  1.00 98.93           C  
ATOM    830  H   MET A  56       0.855  -8.181  78.380  1.00 98.93           H  
ATOM    831  HA  MET A  56      -1.317  -6.359  78.397  1.00 98.93           H  
ATOM    832  HB3 MET A  56      -2.623  -8.375  79.259  1.00 98.93           H  
ATOM    833  HB2 MET A  56      -1.144  -9.281  79.205  1.00 98.93           H  
ATOM    834  HG3 MET A  56      -0.995  -8.665  76.709  1.00 98.93           H  
ATOM    835  HG2 MET A  56      -2.555  -7.932  76.853  1.00 98.93           H  
ATOM    836  HE1 MET A  56      -5.013 -10.853  77.271  1.00 98.93           H  
ATOM    837  HE2 MET A  56      -4.433  -9.711  78.491  1.00 98.93           H  
ATOM    838  HE3 MET A  56      -4.801  -9.149  76.853  1.00 98.93           H  
ATOM    839  N   LEU A  57      -0.270  -7.235  81.411  1.00 98.90           N  
ATOM    840  CA  LEU A  57      -0.295  -6.850  82.827  1.00 98.90           C  
ATOM    841  C   LEU A  57       0.243  -5.426  83.077  1.00 98.90           C  
ATOM    842  O   LEU A  57      -0.282  -4.734  83.948  1.00 98.90           O  
ATOM    843  CB  LEU A  57       0.491  -7.888  83.655  1.00 98.90           C  
ATOM    844  CG  LEU A  57      -0.191  -9.270  83.774  1.00 98.90           C  
ATOM    845  CD1 LEU A  57       0.779 -10.318  84.357  1.00 98.90           C  
ATOM    846  CD2 LEU A  57      -1.520  -9.208  84.555  1.00 98.90           C  
ATOM    847  H   LEU A  57       0.386  -7.960  81.150  1.00 98.90           H  
ATOM    848  HA  LEU A  57      -1.337  -6.852  83.154  1.00 98.90           H  
ATOM    849  HB3 LEU A  57       0.641  -7.505  84.662  1.00 98.90           H  
ATOM    850  HB2 LEU A  57       1.486  -7.997  83.220  1.00 98.90           H  
ATOM    851  HG  LEU A  57      -0.437  -9.606  82.768  1.00 98.90           H  
ATOM    852 HD11 LEU A  57       0.755 -11.232  83.765  1.00 98.90           H  
ATOM    853 HD12 LEU A  57       1.812  -9.970  84.364  1.00 98.90           H  
ATOM    854 HD13 LEU A  57       0.535 -10.587  85.385  1.00 98.90           H  
ATOM    855 HD21 LEU A  57      -1.609 -10.001  85.298  1.00 98.90           H  
ATOM    856 HD22 LEU A  57      -1.642  -8.261  85.082  1.00 98.90           H  
ATOM    857 HD23 LEU A  57      -2.368  -9.311  83.878  1.00 98.90           H  
ATOM    858  N   LEU A  58       1.242  -5.008  82.283  1.00 98.73           N  
ATOM    859  CA  LEU A  58       1.791  -3.650  82.250  1.00 98.73           C  
ATOM    860  C   LEU A  58       0.817  -2.625  81.630  1.00 98.73           C  
ATOM    861  O   LEU A  58       0.802  -1.477  82.072  1.00 98.73           O  
ATOM    862  CB  LEU A  58       3.122  -3.692  81.471  1.00 98.73           C  
ATOM    863  CG  LEU A  58       4.338  -4.173  82.295  1.00 98.73           C  
ATOM    864  CD1 LEU A  58       5.475  -4.708  81.399  1.00 98.73           C  
ATOM    865  CD2 LEU A  58       4.842  -3.086  83.268  1.00 98.73           C  
ATOM    866  H   LEU A  58       1.627  -5.650  81.604  1.00 98.73           H  
ATOM    867  HA  LEU A  58       1.987  -3.328  83.275  1.00 98.73           H  
ATOM    868  HB3 LEU A  58       3.342  -2.708  81.076  1.00 98.73           H  
ATOM    869  HB2 LEU A  58       2.987  -4.321  80.592  1.00 98.73           H  
ATOM    870  HG  LEU A  58       4.004  -5.022  82.890  1.00 98.73           H  
ATOM    871 HD11 LEU A  58       5.822  -5.675  81.763  1.00 98.73           H  
ATOM    872 HD12 LEU A  58       5.159  -4.859  80.368  1.00 98.73           H  
ATOM    873 HD13 LEU A  58       6.338  -4.045  81.368  1.00 98.73           H  
ATOM    874 HD21 LEU A  58       5.927  -2.986  83.267  1.00 98.73           H  
ATOM    875 HD22 LEU A  58       4.433  -2.104  83.029  1.00 98.73           H  
ATOM    876 HD23 LEU A  58       4.551  -3.316  84.291  1.00 98.73           H  
ATOM    877  N   GLU A  59       0.016  -3.060  80.641  1.00 98.75           N  
ATOM    878  CA  GLU A  59      -1.049  -2.288  79.997  1.00 98.75           C  
ATOM    879  C   GLU A  59      -2.285  -2.104  80.893  1.00 98.75           C  
ATOM    880  O   GLU A  59      -2.867  -1.024  80.880  1.00 98.75           O  
ATOM    881  CB  GLU A  59      -1.448  -2.968  78.672  1.00 98.75           C  
ATOM    882  CG  GLU A  59      -0.476  -2.691  77.501  1.00 98.75           C  
ATOM    883  CD  GLU A  59      -0.631  -3.630  76.291  1.00 98.75           C  
ATOM    884  OE1 GLU A  59      -0.050  -3.299  75.238  1.00 98.75           O  
ATOM    885  OE2 GLU A  59      -1.324  -4.662  76.400  1.00 98.75           O1-
ATOM    886  H   GLU A  59       0.125  -4.008  80.306  1.00 98.75           H  
ATOM    887  HA  GLU A  59      -0.656  -1.298  79.772  1.00 98.75           H  
ATOM    888  HB3 GLU A  59      -2.459  -2.688  78.373  1.00 98.75           H  
ATOM    889  HB2 GLU A  59      -1.500  -4.037  78.866  1.00 98.75           H  
ATOM    890  HG3 GLU A  59       0.557  -2.749  77.844  1.00 98.75           H  
ATOM    891  HG2 GLU A  59      -0.617  -1.664  77.164  1.00 98.75           H  
ATOM    892  N   ASP A  60      -2.663  -3.146  81.653  1.00 98.64           N  
ATOM    893  CA  ASP A  60      -3.798  -3.130  82.586  1.00 98.64           C  
ATOM    894  C   ASP A  60      -3.548  -2.261  83.832  1.00 98.64           C  
ATOM    895  O   ASP A  60      -4.522  -1.781  84.409  1.00 98.64           O  
ATOM    896  CB  ASP A  60      -4.248  -4.552  83.019  1.00 98.64           C  
ATOM    897  CG  ASP A  60      -4.718  -5.496  81.897  1.00 98.64           C  
ATOM    898  OD1 ASP A  60      -5.117  -5.003  80.819  1.00 98.64           O  
ATOM    899  OD2 ASP A  60      -4.785  -6.713  82.179  1.00 98.64           O1-
ATOM    900  H   ASP A  60      -2.161  -4.021  81.580  1.00 98.64           H  
ATOM    901  HA  ASP A  60      -4.635  -2.661  82.065  1.00 98.64           H  
ATOM    902  HB3 ASP A  60      -5.066  -4.477  83.738  1.00 98.64           H  
ATOM    903  HB2 ASP A  60      -3.419  -5.040  83.535  1.00 98.64           H  
ATOM    904  N   GLU A  61      -2.272  -2.071  84.208  1.00 96.29           N  
ATOM    905  CA  GLU A  61      -1.815  -1.239  85.320  1.00 96.29           C  
ATOM    906  C   GLU A  61      -1.919   0.268  84.965  1.00 96.29           C  
ATOM    907  O   GLU A  61      -1.141   0.713  84.118  1.00 96.29           O  
ATOM    908  CB  GLU A  61      -0.367  -1.680  85.644  1.00 96.29           C  
ATOM    909  CG  GLU A  61       0.389  -0.839  86.693  1.00 96.29           C  
ATOM    910  CD  GLU A  61      -0.311  -0.759  88.054  1.00 96.29           C  
ATOM    911  OE1 GLU A  61      -0.883   0.315  88.339  1.00 96.29           O  
ATOM    912  OE2 GLU A  61      -0.225  -1.750  88.812  1.00 96.29           O1-
ATOM    913  H   GLU A  61      -1.541  -2.510  83.666  1.00 96.29           H  
ATOM    914  HA  GLU A  61      -2.408  -1.490  86.196  1.00 96.29           H  
ATOM    915  HB3 GLU A  61       0.223  -1.698  84.728  1.00 96.29           H  
ATOM    916  HB2 GLU A  61      -0.387  -2.715  85.988  1.00 96.29           H  
ATOM    917  HG3 GLU A  61       0.570   0.163  86.304  1.00 96.29           H  
ATOM    918  HG2 GLU A  61       1.374  -1.274  86.842  1.00 96.29           H  
ATOM    919  N   PRO A  62      -2.850   1.032  85.597  1.00 95.28           N  
ATOM    920  CA  PRO A  62      -3.061   2.463  85.282  1.00 95.28           C  
ATOM    921  C   PRO A  62      -1.891   3.437  85.534  1.00 95.28           C  
ATOM    922  O   PRO A  62      -1.929   4.535  84.978  1.00 95.28           O  
ATOM    923  CB  PRO A  62      -4.287   2.868  86.120  1.00 95.28           C  
ATOM    924  CG  PRO A  62      -5.003   1.566  86.418  1.00 95.28           C  
ATOM    925  CD  PRO A  62      -3.851   0.588  86.574  1.00 95.28           C  
ATOM    926  HA  PRO A  62      -3.332   2.516  84.227  1.00 95.28           H  
ATOM    927  HB3 PRO A  62      -4.930   3.583  85.607  1.00 95.28           H  
ATOM    928  HB2 PRO A  62      -3.978   3.324  87.062  1.00 95.28           H  
ATOM    929  HG3 PRO A  62      -5.613   1.276  85.563  1.00 95.28           H  
ATOM    930  HG2 PRO A  62      -5.651   1.617  87.294  1.00 95.28           H  
ATOM    931  HD2 PRO A  62      -3.430   0.668  87.576  1.00 95.28           H  
ATOM    932  HD3 PRO A  62      -4.218  -0.427  86.449  1.00 95.28           H  
ATOM    933  N   ARG A  63      -0.880   3.035  86.325  1.00 92.11           N  
ATOM    934  CA  ARG A  63       0.330   3.814  86.604  1.00 92.11           C  
ATOM    935  C   ARG A  63       1.172   4.060  85.344  1.00 92.11           C  
ATOM    936  O   ARG A  63       1.826   5.098  85.238  1.00 92.11           O  
ATOM    937  CB  ARG A  63       1.242   3.052  87.600  1.00 92.11           C  
ATOM    938  CG  ARG A  63       0.742   2.973  89.050  1.00 92.11           C  
ATOM    939  CD  ARG A  63       1.587   2.000  89.897  1.00 92.11           C  
ATOM    940  NE  ARG A  63       1.161   1.998  91.303  1.00 92.11           N  
ATOM    941  CZ  ARG A  63       0.178   1.261  91.849  1.00 92.11           C  
ATOM    942  NH1 ARG A  63      -0.577   0.416  91.141  1.00 92.11           N  
ATOM    943  NH2 ARG A  63      -0.067   1.377  93.153  1.00 92.11           N1+
ATOM    944  H   ARG A  63      -0.930   2.101  86.706  1.00 92.11           H  
ATOM    945  HA  ARG A  63       0.047   4.783  87.018  1.00 92.11           H  
ATOM    946  HB3 ARG A  63       2.227   3.525  87.625  1.00 92.11           H  
ATOM    947  HB2 ARG A  63       1.427   2.046  87.222  1.00 92.11           H  
ATOM    948  HG3 ARG A  63      -0.303   2.668  89.074  1.00 92.11           H  
ATOM    949  HG2 ARG A  63       0.772   3.968  89.496  1.00 92.11           H  
ATOM    950  HD3 ARG A  63       2.634   2.308  89.874  1.00 92.11           H  
ATOM    951  HD2 ARG A  63       1.559   0.986  89.498  1.00 92.11           H  
ATOM    952  HE  ARG A  63       1.688   2.619  91.905  1.00 92.11           H  
ATOM    953 HH12 ARG A  63      -1.300  -0.127  91.588  1.00 92.11           H  
ATOM    954 HH11 ARG A  63      -0.457   0.284  90.138  1.00 92.11           H  
ATOM    955 HH22 ARG A  63      -0.809   0.859  93.599  1.00 92.11           H  
ATOM    956 HH21 ARG A  63       0.564   1.925  93.729  1.00 92.11           H  
ATOM    957  N   PHE A  64       1.221   3.081  84.439  1.00 94.83           N  
ATOM    958  CA  PHE A  64       2.169   3.048  83.340  1.00 94.83           C  
ATOM    959  C   PHE A  64       1.502   3.562  82.062  1.00 94.83           C  
ATOM    960  O   PHE A  64       0.299   3.427  81.864  1.00 94.83           O  
ATOM    961  CB  PHE A  64       2.657   1.600  83.155  1.00 94.83           C  
ATOM    962  CG  PHE A  64       3.403   1.006  84.349  1.00 94.83           C  
ATOM    963  CD1 PHE A  64       4.363   1.759  85.065  1.00 94.83           C  
ATOM    964  CD2 PHE A  64       3.138  -0.319  84.749  1.00 94.83           C  
ATOM    965  CE1 PHE A  64       5.011   1.212  86.190  1.00 94.83           C  
ATOM    966  CE2 PHE A  64       3.802  -0.874  85.862  1.00 94.83           C  
ATOM    967  CZ  PHE A  64       4.723  -0.103  86.594  1.00 94.83           C  
ATOM    968  H   PHE A  64       0.536   2.334  84.471  1.00 94.83           H  
ATOM    969  HA  PHE A  64       3.025   3.688  83.548  1.00 94.83           H  
ATOM    970  HB3 PHE A  64       3.347   1.593  82.318  1.00 94.83           H  
ATOM    971  HB2 PHE A  64       1.822   0.954  82.876  1.00 94.83           H  
ATOM    972  HD1 PHE A  64       4.615   2.762  84.760  1.00 94.83           H  
ATOM    973  HD2 PHE A  64       2.417  -0.914  84.206  1.00 94.83           H  
ATOM    974  HE1 PHE A  64       5.737   1.797  86.736  1.00 94.83           H  
ATOM    975  HE2 PHE A  64       3.589  -1.887  86.171  1.00 94.83           H  
ATOM    976  HZ  PHE A  64       5.209  -0.530  87.459  1.00 94.83           H  
ATOM    977  N   ASN A  65       2.298   4.201  81.199  1.00 95.61           N  
ATOM    978  CA  ASN A  65       1.843   4.778  79.939  1.00 95.61           C  
ATOM    979  C   ASN A  65       1.874   3.674  78.870  1.00 95.61           C  
ATOM    980  O   ASN A  65       2.842   3.558  78.117  1.00 95.61           O  
ATOM    981  CB  ASN A  65       2.802   5.933  79.567  1.00 95.61           C  
ATOM    982  CG  ASN A  65       2.496   6.551  78.203  1.00 95.61           C  
ATOM    983  ND2 ASN A  65       3.435   6.475  77.268  1.00 95.61           N  
ATOM    984  OD1 ASN A  65       1.392   7.027  77.975  1.00 95.61           O  
ATOM    985  H   ASN A  65       3.288   4.209  81.385  1.00 95.61           H  
ATOM    986  HA  ASN A  65       0.827   5.168  80.033  1.00 95.61           H  
ATOM    987  HB3 ASN A  65       3.841   5.609  79.610  1.00 95.61           H  
ATOM    988  HB2 ASN A  65       2.708   6.728  80.308  1.00 95.61           H  
ATOM    989 HD22 ASN A  65       3.332   6.963  76.384  1.00 95.61           H  
ATOM    990 HD21 ASN A  65       4.261   5.902  77.408  1.00 95.61           H  
ATOM    991  N   ALA A  66       0.803   2.888  78.820  1.00 97.80           N  
ATOM    992  CA  ALA A  66       0.454   1.903  77.808  1.00 97.80           C  
ATOM    993  C   ALA A  66      -0.887   1.318  78.238  1.00 97.80           C  
ATOM    994  O   ALA A  66      -1.119   1.150  79.428  1.00 97.80           O  
ATOM    995  CB  ALA A  66       1.495   0.785  77.722  1.00 97.80           C  
ATOM    996  H   ALA A  66       0.133   2.946  79.586  1.00 97.80           H  
ATOM    997  HA  ALA A  66       0.349   2.403  76.845  1.00 97.80           H  
ATOM    998  HB1 ALA A  66       1.202   0.025  76.997  1.00 97.80           H  
ATOM    999  HB2 ALA A  66       2.472   1.157  77.419  1.00 97.80           H  
ATOM   1000  HB3 ALA A  66       1.602   0.299  78.692  1.00 97.80           H  
ATOM   1001  N   GLY A  67      -1.762   1.001  77.281  1.00 98.46           N  
ATOM   1002  CA  GLY A  67      -3.098   0.432  77.492  1.00 98.46           C  
ATOM   1003  C   GLY A  67      -3.957   1.386  78.333  1.00 98.46           C  
ATOM   1004  O   GLY A  67      -4.071   2.567  78.010  1.00 98.46           O  
ATOM   1005  H   GLY A  67      -1.487   1.164  76.324  1.00 98.46           H  
ATOM   1006  HA3 GLY A  67      -3.010  -0.537  77.981  1.00 98.46           H  
ATOM   1007  HA2 GLY A  67      -3.579   0.260  76.529  1.00 98.46           H  
ATOM   1008  N   THR A  68      -4.517   0.862  79.435  1.00 98.16           N  
ATOM   1009  CA  THR A  68      -5.140   1.634  80.512  1.00 98.16           C  
ATOM   1010  C   THR A  68      -4.122   2.579  81.184  1.00 98.16           C  
ATOM   1011  O   THR A  68      -3.078   2.114  81.643  1.00 98.16           O  
ATOM   1012  CB  THR A  68      -5.702   0.711  81.628  1.00 98.16           C  
ATOM   1013  CG2 THR A  68      -6.521   1.447  82.706  1.00 98.16           C  
ATOM   1014  OG1 THR A  68      -6.536  -0.277  81.061  1.00 98.16           O  
ATOM   1015  H   THR A  68      -4.324  -0.104  79.656  1.00 98.16           H  
ATOM   1016  HA  THR A  68      -5.958   2.214  80.084  1.00 98.16           H  
ATOM   1017  HB  THR A  68      -4.887   0.182  82.124  1.00 98.16           H  
ATOM   1018 HG21 THR A  68      -6.946   0.742  83.421  1.00 98.16           H  
ATOM   1019 HG22 THR A  68      -5.910   2.149  83.273  1.00 98.16           H  
ATOM   1020 HG23 THR A  68      -7.345   2.006  82.262  1.00 98.16           H  
ATOM   1021  HG1 THR A  68      -5.994  -0.865  80.528  1.00 98.16           H  
ATOM   1022  N   GLY A  69      -4.446   3.879  81.233  1.00 95.83           N  
ATOM   1023  CA  GLY A  69      -3.576   4.893  81.826  1.00 95.83           C  
ATOM   1024  C   GLY A  69      -2.560   5.448  80.818  1.00 95.83           C  
ATOM   1025  O   GLY A  69      -1.528   5.964  81.239  1.00 95.83           O  
ATOM   1026  H   GLY A  69      -5.314   4.194  80.816  1.00 95.83           H  
ATOM   1027  HA3 GLY A  69      -3.050   4.493  82.691  1.00 95.83           H  
ATOM   1028  HA2 GLY A  69      -4.191   5.717  82.186  1.00 95.83           H  
ATOM   1029  N   SER A  70      -2.836   5.366  79.507  1.00 96.96           N  
ATOM   1030  CA  SER A  70      -2.052   6.013  78.451  1.00 96.96           C  
ATOM   1031  C   SER A  70      -2.203   7.547  78.466  1.00 96.96           C  
ATOM   1032  O   SER A  70      -3.277   8.044  78.814  1.00 96.96           O  
ATOM   1033  CB  SER A  70      -2.526   5.461  77.096  1.00 96.96           C  
ATOM   1034  OG  SER A  70      -1.928   4.211  76.845  1.00 96.96           O  
ATOM   1035  H   SER A  70      -3.684   4.903  79.211  1.00 96.96           H  
ATOM   1036  HA  SER A  70      -0.995   5.776  78.590  1.00 96.96           H  
ATOM   1037  HB3 SER A  70      -2.260   6.128  76.275  1.00 96.96           H  
ATOM   1038  HB2 SER A  70      -3.610   5.352  77.077  1.00 96.96           H  
ATOM   1039  HG  SER A  70      -2.419   3.542  77.334  1.00 96.96           H  
ATOM   1040  N   VAL A  71      -1.169   8.296  78.073  1.00 94.45           N  
ATOM   1041  CA  VAL A  71      -1.267   9.732  77.829  1.00 94.45           C  
ATOM   1042  C   VAL A  71      -2.125  10.039  76.581  1.00 94.45           C  
ATOM   1043  O   VAL A  71      -2.415   9.177  75.750  1.00 94.45           O  
ATOM   1044  CB  VAL A  71       0.147  10.353  77.723  1.00 94.45           C  
ATOM   1045  CG1 VAL A  71       0.939  10.196  79.034  1.00 94.45           C  
ATOM   1046  CG2 VAL A  71       0.952   9.855  76.511  1.00 94.45           C  
ATOM   1047  H   VAL A  71      -0.290   7.842  77.837  1.00 94.45           H  
ATOM   1048  HA  VAL A  71      -1.775  10.184  78.683  1.00 94.45           H  
ATOM   1049  HB  VAL A  71       0.024  11.429  77.587  1.00 94.45           H  
ATOM   1050 HG11 VAL A  71       1.908  10.691  78.971  1.00 94.45           H  
ATOM   1051 HG12 VAL A  71       0.404  10.646  79.868  1.00 94.45           H  
ATOM   1052 HG13 VAL A  71       1.119   9.155  79.294  1.00 94.45           H  
ATOM   1053 HG21 VAL A  71       2.004  10.112  76.607  1.00 94.45           H  
ATOM   1054 HG22 VAL A  71       0.898   8.779  76.396  1.00 94.45           H  
ATOM   1055 HG23 VAL A  71       0.581  10.283  75.579  1.00 94.45           H  
ATOM   1056  N   VAL A  72      -2.570  11.290  76.510  1.00 94.43           N  
ATOM   1057  CA  VAL A  72      -3.573  11.801  75.587  1.00 94.43           C  
ATOM   1058  C   VAL A  72      -2.894  12.777  74.601  1.00 94.43           C  
ATOM   1059  O   VAL A  72      -2.109  13.625  75.029  1.00 94.43           O  
ATOM   1060  CB  VAL A  72      -4.651  12.573  76.399  1.00 94.43           C  
ATOM   1061  CG1 VAL A  72      -5.815  13.069  75.535  1.00 94.43           C  
ATOM   1062  CG2 VAL A  72      -5.222  11.751  77.568  1.00 94.43           C  
ATOM   1063  H   VAL A  72      -2.260  11.942  77.216  1.00 94.43           H  
ATOM   1064  HA  VAL A  72      -4.049  10.991  75.031  1.00 94.43           H  
ATOM   1065  HB  VAL A  72      -4.178  13.444  76.849  1.00 94.43           H  
ATOM   1066 HG11 VAL A  72      -6.564  13.581  76.141  1.00 94.43           H  
ATOM   1067 HG12 VAL A  72      -5.490  13.771  74.772  1.00 94.43           H  
ATOM   1068 HG13 VAL A  72      -6.305  12.232  75.037  1.00 94.43           H  
ATOM   1069 HG21 VAL A  72      -5.983  12.318  78.104  1.00 94.43           H  
ATOM   1070 HG22 VAL A  72      -5.676  10.828  77.211  1.00 94.43           H  
ATOM   1071 HG23 VAL A  72      -4.460  11.488  78.302  1.00 94.43           H  
ATOM   1072  N   GLN A  73      -3.201  12.665  73.297  1.00 94.00           N  
ATOM   1073  CA  GLN A  73      -2.662  13.508  72.225  1.00 94.00           C  
ATOM   1074  C   GLN A  73      -3.388  14.872  72.179  1.00 94.00           C  
ATOM   1075  O   GLN A  73      -4.398  15.091  72.850  1.00 94.00           O  
ATOM   1076  CB  GLN A  73      -2.837  12.788  70.863  1.00 94.00           C  
ATOM   1077  CG  GLN A  73      -2.112  11.423  70.794  1.00 94.00           C  
ATOM   1078  CD  GLN A  73      -1.780  10.959  69.370  1.00 94.00           C  
ATOM   1079  NE2 GLN A  73      -0.735  10.153  69.218  1.00 94.00           N  
ATOM   1080  OE1 GLN A  73      -2.465  11.307  68.409  1.00 94.00           O  
ATOM   1081  H   GLN A  73      -3.919  11.997  73.030  1.00 94.00           H  
ATOM   1082  HA  GLN A  73      -1.600  13.688  72.408  1.00 94.00           H  
ATOM   1083  HB3 GLN A  73      -2.442  13.431  70.073  1.00 94.00           H  
ATOM   1084  HB2 GLN A  73      -3.895  12.650  70.632  1.00 94.00           H  
ATOM   1085  HG3 GLN A  73      -2.718  10.656  71.277  1.00 94.00           H  
ATOM   1086  HG2 GLN A  73      -1.183  11.475  71.361  1.00 94.00           H  
ATOM   1087 HE22 GLN A  73      -0.491   9.772  68.314  1.00 94.00           H  
ATOM   1088 HE21 GLN A  73      -0.176   9.880  70.014  1.00 94.00           H  
ATOM   1089  N   SER A  74      -2.862  15.813  71.388  1.00 92.80           N  
ATOM   1090  CA  SER A  74      -3.275  17.221  71.274  1.00 92.80           C  
ATOM   1091  C   SER A  74      -4.759  17.521  70.944  1.00 92.80           C  
ATOM   1092  O   SER A  74      -5.151  18.680  71.071  1.00 92.80           O  
ATOM   1093  CB  SER A  74      -2.325  17.940  70.294  1.00 92.80           C  
ATOM   1094  OG  SER A  74      -2.476  17.468  68.968  1.00 92.80           O  
ATOM   1095  H   SER A  74      -2.060  15.557  70.826  1.00 92.80           H  
ATOM   1096  HA  SER A  74      -3.101  17.657  72.260  1.00 92.80           H  
ATOM   1097  HB3 SER A  74      -1.288  17.818  70.602  1.00 92.80           H  
ATOM   1098  HB2 SER A  74      -2.515  19.014  70.297  1.00 92.80           H  
ATOM   1099  HG  SER A  74      -2.047  16.610  68.906  1.00 92.80           H  
ATOM   1100  N   ASP A  75      -5.555  16.514  70.550  1.00 93.84           N  
ATOM   1101  CA  ASP A  75      -6.991  16.634  70.251  1.00 93.84           C  
ATOM   1102  C   ASP A  75      -7.899  16.111  71.386  1.00 93.84           C  
ATOM   1103  O   ASP A  75      -9.107  16.334  71.313  1.00 93.84           O  
ATOM   1104  CB  ASP A  75      -7.377  15.952  68.912  1.00 93.84           C  
ATOM   1105  CG  ASP A  75      -7.133  14.437  68.765  1.00 93.84           C  
ATOM   1106  OD1 ASP A  75      -6.344  13.856  69.544  1.00 93.84           O  
ATOM   1107  OD2 ASP A  75      -7.668  13.891  67.777  1.00 93.84           O1-
ATOM   1108  H   ASP A  75      -5.171  15.584  70.449  1.00 93.84           H  
ATOM   1109  HA  ASP A  75      -7.243  17.690  70.137  1.00 93.84           H  
ATOM   1110  HB3 ASP A  75      -6.789  16.428  68.128  1.00 93.84           H  
ATOM   1111  HB2 ASP A  75      -8.415  16.181  68.665  1.00 93.84           H  
ATOM   1112  N   GLY A  76      -7.332  15.431  72.396  1.00 94.29           N  
ATOM   1113  CA  GLY A  76      -8.089  14.858  73.509  1.00 94.29           C  
ATOM   1114  C   GLY A  76      -8.353  13.355  73.337  1.00 94.29           C  
ATOM   1115  O   GLY A  76      -9.110  12.803  74.136  1.00 94.29           O  
ATOM   1116  H   GLY A  76      -6.330  15.290  72.400  1.00 94.29           H  
ATOM   1117  HA3 GLY A  76      -9.037  15.376  73.666  1.00 94.29           H  
ATOM   1118  HA2 GLY A  76      -7.516  14.995  74.422  1.00 94.29           H  
ATOM   1119  N   GLN A  77      -7.739  12.691  72.341  1.00 96.10           N  
ATOM   1120  CA  GLN A  77      -7.877  11.252  72.097  1.00 96.10           C  
ATOM   1121  C   GLN A  77      -6.582  10.513  72.461  1.00 96.10           C  
ATOM   1122  O   GLN A  77      -5.488  11.021  72.211  1.00 96.10           O  
ATOM   1123  CB  GLN A  77      -8.219  11.011  70.608  1.00 96.10           C  
ATOM   1124  CG  GLN A  77      -9.511  11.695  70.112  1.00 96.10           C  
ATOM   1125  CD  GLN A  77     -10.753  11.313  70.921  1.00 96.10           C  
ATOM   1126  NE2 GLN A  77     -11.530  12.309  71.350  1.00 96.10           N  
ATOM   1127  OE1 GLN A  77     -11.015  10.134  71.146  1.00 96.10           O  
ATOM   1128  H   GLN A  77      -7.130  13.189  71.705  1.00 96.10           H  
ATOM   1129  HA  GLN A  77      -8.676  10.833  72.711  1.00 96.10           H  
ATOM   1130  HB3 GLN A  77      -8.302   9.937  70.430  1.00 96.10           H  
ATOM   1131  HB2 GLN A  77      -7.391  11.341  69.983  1.00 96.10           H  
ATOM   1132  HG3 GLN A  77      -9.685  11.428  69.069  1.00 96.10           H  
ATOM   1133  HG2 GLN A  77      -9.383  12.778  70.128  1.00 96.10           H  
ATOM   1134 HE22 GLN A  77     -12.359  12.105  71.889  1.00 96.10           H  
ATOM   1135 HE21 GLN A  77     -11.291  13.270  71.151  1.00 96.10           H  
ATOM   1136  N   VAL A  78      -6.747   9.298  73.006  1.00 97.56           N  
ATOM   1137  CA  VAL A  78      -5.668   8.352  73.275  1.00 97.56           C  
ATOM   1138  C   VAL A  78      -5.448   7.476  72.025  1.00 97.56           C  
ATOM   1139  O   VAL A  78      -6.386   6.814  71.577  1.00 97.56           O  
ATOM   1140  CB  VAL A  78      -6.022   7.435  74.485  1.00 97.56           C  
ATOM   1141  CG1 VAL A  78      -5.080   6.228  74.674  1.00 97.56           C  
ATOM   1142  CG2 VAL A  78      -6.090   8.240  75.797  1.00 97.56           C  
ATOM   1143  H   VAL A  78      -7.682   8.956  73.174  1.00 97.56           H  
ATOM   1144  HA  VAL A  78      -4.748   8.894  73.508  1.00 97.56           H  
ATOM   1145  HB  VAL A  78      -7.022   7.030  74.321  1.00 97.56           H  
ATOM   1146 HG11 VAL A  78      -5.294   5.709  75.607  1.00 97.56           H  
ATOM   1147 HG12 VAL A  78      -5.197   5.491  73.880  1.00 97.56           H  
ATOM   1148 HG13 VAL A  78      -4.036   6.541  74.696  1.00 97.56           H  
ATOM   1149 HG21 VAL A  78      -6.377   7.606  76.636  1.00 97.56           H  
ATOM   1150 HG22 VAL A  78      -5.125   8.686  76.036  1.00 97.56           H  
ATOM   1151 HG23 VAL A  78      -6.823   9.044  75.736  1.00 97.56           H  
ATOM   1152  N   ARG A  79      -4.232   7.460  71.476  1.00 97.82           N  
ATOM   1153  CA  ARG A  79      -3.819   6.597  70.376  1.00 97.82           C  
ATOM   1154  C   ARG A  79      -2.580   5.851  70.872  1.00 97.82           C  
ATOM   1155  O   ARG A  79      -1.604   6.489  71.261  1.00 97.82           O  
ATOM   1156  CB  ARG A  79      -3.531   7.443  69.120  1.00 97.82           C  
ATOM   1157  CG  ARG A  79      -4.749   8.226  68.603  1.00 97.82           C  
ATOM   1158  CD  ARG A  79      -4.525   8.865  67.226  1.00 97.82           C  
ATOM   1159  NE  ARG A  79      -5.708   9.623  66.798  1.00 97.82           N  
ATOM   1160  CZ  ARG A  79      -6.073  10.850  67.205  1.00 97.82           C  
ATOM   1161  NH1 ARG A  79      -5.334  11.573  68.052  1.00 97.82           N  
ATOM   1162  NH2 ARG A  79      -7.221  11.363  66.763  1.00 97.82           N1+
ATOM   1163  H   ARG A  79      -3.481   7.958  71.937  1.00 97.82           H  
ATOM   1164  HA  ARG A  79      -4.593   5.865  70.133  1.00 97.82           H  
ATOM   1165  HB3 ARG A  79      -3.189   6.774  68.335  1.00 97.82           H  
ATOM   1166  HB2 ARG A  79      -2.701   8.125  69.306  1.00 97.82           H  
ATOM   1167  HG3 ARG A  79      -5.024   8.995  69.326  1.00 97.82           H  
ATOM   1168  HG2 ARG A  79      -5.602   7.552  68.534  1.00 97.82           H  
ATOM   1169  HD3 ARG A  79      -4.353   8.085  66.485  1.00 97.82           H  
ATOM   1170  HD2 ARG A  79      -3.643   9.501  67.210  1.00 97.82           H  
ATOM   1171  HE  ARG A  79      -6.312   9.130  66.154  1.00 97.82           H  
ATOM   1172 HH12 ARG A  79      -5.702  12.451  68.419  1.00 97.82           H  
ATOM   1173 HH11 ARG A  79      -4.410  11.273  68.343  1.00 97.82           H  
ATOM   1174 HH22 ARG A  79      -7.497  12.297  67.076  1.00 97.82           H  
ATOM   1175 HH21 ARG A  79      -7.816  10.866  66.118  1.00 97.82           H  
ATOM   1176  N   MET A  80      -2.648   4.521  70.927  1.00 98.58           N  
ATOM   1177  CA  MET A  80      -1.609   3.658  71.481  1.00 98.58           C  
ATOM   1178  C   MET A  80      -0.856   2.984  70.330  1.00 98.58           C  
ATOM   1179  O   MET A  80      -1.441   2.701  69.285  1.00 98.58           O  
ATOM   1180  CB  MET A  80      -2.288   2.554  72.309  1.00 98.58           C  
ATOM   1181  CG  MET A  80      -2.968   3.086  73.581  1.00 98.58           C  
ATOM   1182  SD  MET A  80      -4.293   2.039  74.245  1.00 98.58           S  
ATOM   1183  CE  MET A  80      -5.525   2.214  72.926  1.00 98.58           C  
ATOM   1184  H   MET A  80      -3.452   4.050  70.515  1.00 98.58           H  
ATOM   1185  HA  MET A  80      -0.913   4.225  72.101  1.00 98.58           H  
ATOM   1186  HB3 MET A  80      -1.541   1.816  72.602  1.00 98.58           H  
ATOM   1187  HB2 MET A  80      -3.002   2.024  71.679  1.00 98.58           H  
ATOM   1188  HG3 MET A  80      -3.395   4.073  73.408  1.00 98.58           H  
ATOM   1189  HG2 MET A  80      -2.213   3.226  74.355  1.00 98.58           H  
ATOM   1190  HE1 MET A  80      -6.474   1.786  73.241  1.00 98.58           H  
ATOM   1191  HE2 MET A  80      -5.681   3.264  72.681  1.00 98.58           H  
ATOM   1192  HE3 MET A  80      -5.203   1.693  72.027  1.00 98.58           H  
ATOM   1193  N   SER A  81       0.427   2.693  70.524  1.00 98.80           N  
ATOM   1194  CA  SER A  81       1.280   2.004  69.555  1.00 98.80           C  
ATOM   1195  C   SER A  81       1.998   0.865  70.288  1.00 98.80           C  
ATOM   1196  O   SER A  81       2.279   0.994  71.482  1.00 98.80           O  
ATOM   1197  CB  SER A  81       2.257   3.002  68.895  1.00 98.80           C  
ATOM   1198  OG  SER A  81       1.609   3.978  68.080  1.00 98.80           O  
ATOM   1199  H   SER A  81       0.819   2.824  71.454  1.00 98.80           H  
ATOM   1200  HA  SER A  81       0.673   1.545  68.774  1.00 98.80           H  
ATOM   1201  HB3 SER A  81       2.970   2.456  68.274  1.00 98.80           H  
ATOM   1202  HB2 SER A  81       2.835   3.508  69.666  1.00 98.80           H  
ATOM   1203  HG  SER A  81       1.160   4.582  68.661  1.00 98.80           H  
ATOM   1204  N   ALA A  82       2.251  -0.257  69.609  1.00 98.94           N  
ATOM   1205  CA  ALA A  82       2.848  -1.459  70.189  1.00 98.94           C  
ATOM   1206  C   ALA A  82       3.441  -2.368  69.113  1.00 98.94           C  
ATOM   1207  O   ALA A  82       3.073  -2.260  67.945  1.00 98.94           O  
ATOM   1208  CB  ALA A  82       1.785  -2.217  71.008  1.00 98.94           C  
ATOM   1209  H   ALA A  82       1.964  -0.326  68.640  1.00 98.94           H  
ATOM   1210  HA  ALA A  82       3.673  -1.155  70.833  1.00 98.94           H  
ATOM   1211  HB1 ALA A  82       2.199  -3.108  71.481  1.00 98.94           H  
ATOM   1212  HB2 ALA A  82       1.384  -1.589  71.801  1.00 98.94           H  
ATOM   1213  HB3 ALA A  82       0.947  -2.530  70.383  1.00 98.94           H  
ATOM   1214  N   ALA A  83       4.324  -3.279  69.547  1.00 98.95           N  
ATOM   1215  CA  ALA A  83       4.849  -4.365  68.728  1.00 98.95           C  
ATOM   1216  C   ALA A  83       5.300  -5.550  69.578  1.00 98.95           C  
ATOM   1217  O   ALA A  83       5.649  -5.386  70.746  1.00 98.95           O  
ATOM   1218  CB  ALA A  83       5.989  -3.887  67.813  1.00 98.95           C  
ATOM   1219  H   ALA A  83       4.589  -3.296  70.524  1.00 98.95           H  
ATOM   1220  HA  ALA A  83       4.029  -4.732  68.114  1.00 98.95           H  
ATOM   1221  HB1 ALA A  83       6.521  -4.728  67.371  1.00 98.95           H  
ATOM   1222  HB2 ALA A  83       5.604  -3.303  66.980  1.00 98.95           H  
ATOM   1223  HB3 ALA A  83       6.728  -3.298  68.353  1.00 98.95           H  
ATOM   1224  N   LEU A  84       5.310  -6.715  68.921  1.00 98.97           N  
ATOM   1225  CA  LEU A  84       5.869  -7.972  69.390  1.00 98.97           C  
ATOM   1226  C   LEU A  84       6.844  -8.460  68.317  1.00 98.97           C  
ATOM   1227  O   LEU A  84       6.467  -8.519  67.147  1.00 98.97           O  
ATOM   1228  CB  LEU A  84       4.717  -8.984  69.594  1.00 98.97           C  
ATOM   1229  CG  LEU A  84       5.142 -10.436  69.929  1.00 98.97           C  
ATOM   1230  CD1 LEU A  84       5.901 -10.536  71.266  1.00 98.97           C  
ATOM   1231  CD2 LEU A  84       3.933 -11.382  69.865  1.00 98.97           C  
ATOM   1232  H   LEU A  84       5.020  -6.719  67.950  1.00 98.97           H  
ATOM   1233  HA  LEU A  84       6.407  -7.825  70.327  1.00 98.97           H  
ATOM   1234  HB3 LEU A  84       4.120  -9.001  68.679  1.00 98.97           H  
ATOM   1235  HB2 LEU A  84       4.047  -8.615  70.372  1.00 98.97           H  
ATOM   1236  HG  LEU A  84       5.816 -10.789  69.148  1.00 98.97           H  
ATOM   1237 HD11 LEU A  84       5.487 -11.293  71.932  1.00 98.97           H  
ATOM   1238 HD12 LEU A  84       6.947 -10.794  71.099  1.00 98.97           H  
ATOM   1239 HD13 LEU A  84       5.883  -9.588  71.802  1.00 98.97           H  
ATOM   1240 HD21 LEU A  84       4.183 -12.296  69.327  1.00 98.97           H  
ATOM   1241 HD22 LEU A  84       3.567 -11.669  70.849  1.00 98.97           H  
ATOM   1242 HD23 LEU A  84       3.104 -10.915  69.341  1.00 98.97           H  
ATOM   1243  N   MET A  85       8.049  -8.857  68.746  1.00 98.97           N  
ATOM   1244  CA  MET A  85       9.018  -9.555  67.916  1.00 98.97           C  
ATOM   1245  C   MET A  85       9.250 -10.952  68.496  1.00 98.97           C  
ATOM   1246  O   MET A  85       9.749 -11.072  69.615  1.00 98.97           O  
ATOM   1247  CB  MET A  85      10.331  -8.757  67.823  1.00 98.97           C  
ATOM   1248  CG  MET A  85      11.282  -9.311  66.741  1.00 98.97           C  
ATOM   1249  SD  MET A  85      11.623  -8.162  65.383  1.00 98.97           S  
ATOM   1250  CE  MET A  85      12.869  -9.064  64.437  1.00 98.97           C  
ATOM   1251  H   MET A  85       8.292  -8.762  69.725  1.00 98.97           H  
ATOM   1252  HA  MET A  85       8.629  -9.652  66.906  1.00 98.97           H  
ATOM   1253  HB3 MET A  85      10.839  -8.748  68.789  1.00 98.97           H  
ATOM   1254  HB2 MET A  85      10.105  -7.713  67.616  1.00 98.97           H  
ATOM   1255  HG3 MET A  85      10.890 -10.226  66.296  1.00 98.97           H  
ATOM   1256  HG2 MET A  85      12.216  -9.599  67.206  1.00 98.97           H  
ATOM   1257  HE1 MET A  85      12.839  -8.758  63.392  1.00 98.97           H  
ATOM   1258  HE2 MET A  85      13.864  -8.853  64.825  1.00 98.97           H  
ATOM   1259  HE3 MET A  85      12.693 -10.135  64.494  1.00 98.97           H  
ATOM   1260  N   ASP A  86       8.930 -11.974  67.690  1.00 98.86           N  
ATOM   1261  CA  ASP A  86       9.333 -13.358  67.913  1.00 98.86           C  
ATOM   1262  C   ASP A  86      10.775 -13.497  67.397  1.00 98.86           C  
ATOM   1263  O   ASP A  86      10.993 -13.333  66.199  1.00 98.86           O  
ATOM   1264  CB  ASP A  86       8.352 -14.327  67.206  1.00 98.86           C  
ATOM   1265  CG  ASP A  86       8.632 -15.836  67.329  1.00 98.86           C  
ATOM   1266  OD1 ASP A  86       9.415 -16.244  68.217  1.00 98.86           O  
ATOM   1267  OD2 ASP A  86       7.956 -16.580  66.587  1.00 98.86           O1-
ATOM   1268  H   ASP A  86       8.524 -11.779  66.785  1.00 98.86           H  
ATOM   1269  HA  ASP A  86       9.309 -13.566  68.985  1.00 98.86           H  
ATOM   1270  HB3 ASP A  86       8.282 -14.064  66.148  1.00 98.86           H  
ATOM   1271  HB2 ASP A  86       7.351 -14.149  67.601  1.00 98.86           H  
ATOM   1272  N   GLY A  87      11.724 -13.775  68.303  1.00 98.83           N  
ATOM   1273  CA  GLY A  87      13.145 -13.861  67.975  1.00 98.83           C  
ATOM   1274  C   GLY A  87      13.535 -15.225  67.387  1.00 98.83           C  
ATOM   1275  O   GLY A  87      14.553 -15.286  66.704  1.00 98.83           O  
ATOM   1276  H   GLY A  87      11.470 -13.919  69.271  1.00 98.83           H  
ATOM   1277  HA3 GLY A  87      13.739 -13.674  68.870  1.00 98.83           H  
ATOM   1278  HA2 GLY A  87      13.408 -13.075  67.266  1.00 98.83           H  
ATOM   1279  N   ARG A  88      12.745 -16.299  67.593  1.00 97.89           N  
ATOM   1280  CA  ARG A  88      12.979 -17.627  66.998  1.00 97.89           C  
ATOM   1281  C   ARG A  88      12.980 -17.577  65.458  1.00 97.89           C  
ATOM   1282  O   ARG A  88      13.919 -18.072  64.835  1.00 97.89           O  
ATOM   1283  CB  ARG A  88      11.938 -18.640  67.535  1.00 97.89           C  
ATOM   1284  CG  ARG A  88      12.004 -20.056  66.922  1.00 97.89           C  
ATOM   1285  CD  ARG A  88      10.868 -20.969  67.408  1.00 97.89           C  
ATOM   1286  NE  ARG A  88      10.968 -22.325  66.833  1.00 97.89           N  
ATOM   1287  CZ  ARG A  88      11.220 -23.491  67.459  1.00 97.89           C  
ATOM   1288  NH1 ARG A  88      11.447 -23.574  68.778  1.00 97.89           N  
ATOM   1289  NH2 ARG A  88      11.242 -24.616  66.734  1.00 97.89           N1+
ATOM   1290  H   ARG A  88      11.903 -16.200  68.145  1.00 97.89           H  
ATOM   1291  HA  ARG A  88      13.968 -17.961  67.317  1.00 97.89           H  
ATOM   1292  HB3 ARG A  88      10.938 -18.252  67.344  1.00 97.89           H  
ATOM   1293  HB2 ARG A  88      12.028 -18.710  68.619  1.00 97.89           H  
ATOM   1294  HG3 ARG A  88      12.982 -20.520  67.057  1.00 97.89           H  
ATOM   1295  HG2 ARG A  88      11.864 -19.951  65.846  1.00 97.89           H  
ATOM   1296  HD3 ARG A  88       9.932 -20.580  67.009  1.00 97.89           H  
ATOM   1297  HD2 ARG A  88      10.745 -20.943  68.489  1.00 97.89           H  
ATOM   1298  HE  ARG A  88      10.823 -22.359  65.834  1.00 97.89           H  
ATOM   1299 HH12 ARG A  88      11.604 -24.462  69.231  1.00 97.89           H  
ATOM   1300 HH11 ARG A  88      11.490 -22.731  69.344  1.00 97.89           H  
ATOM   1301 HH22 ARG A  88      11.428 -25.504  67.178  1.00 97.89           H  
ATOM   1302 HH21 ARG A  88      11.076 -24.587  65.739  1.00 97.89           H  
ATOM   1303  N   HIS A  89      11.930 -16.958  64.899  1.00 96.77           N  
ATOM   1304  CA  HIS A  89      11.740 -16.767  63.462  1.00 96.77           C  
ATOM   1305  C   HIS A  89      12.231 -15.393  62.973  1.00 96.77           C  
ATOM   1306  O   HIS A  89      12.255 -15.182  61.760  1.00 96.77           O  
ATOM   1307  CB  HIS A  89      10.249 -16.982  63.135  1.00 96.77           C  
ATOM   1308  CG  HIS A  89       9.743 -18.354  63.516  1.00 96.77           C  
ATOM   1309  CD2 HIS A  89      10.012 -19.603  63.000  1.00 96.77           C  
ATOM   1310  ND1 HIS A  89       8.853 -18.568  64.554  1.00 96.77           N  
ATOM   1311  CE1 HIS A  89       8.631 -19.882  64.622  1.00 96.77           C  
ATOM   1312  NE2 HIS A  89       9.308 -20.576  63.716  1.00 96.77           N  
ATOM   1313  H   HIS A  89      11.203 -16.587  65.495  1.00 96.77           H  
ATOM   1314  HA  HIS A  89      12.312 -17.519  62.914  1.00 96.77           H  
ATOM   1315  HB3 HIS A  89      10.074 -16.848  62.067  1.00 96.77           H  
ATOM   1316  HB2 HIS A  89       9.641 -16.228  63.641  1.00 96.77           H  
ATOM   1317  HD2 HIS A  89      10.662 -19.877  62.183  1.00 96.77           H  
ATOM   1318  HD1 HIS A  89       8.458 -17.862  65.167  1.00 96.77           H  
ATOM   1319  HE1 HIS A  89       7.975 -20.335  65.351  1.00 96.77           H  
ATOM   1320  N   GLN A  90      12.605 -14.497  63.912  1.00 98.31           N  
ATOM   1321  CA  GLN A  90      13.044 -13.111  63.708  1.00 98.31           C  
ATOM   1322  C   GLN A  90      11.972 -12.329  62.924  1.00 98.31           C  
ATOM   1323  O   GLN A  90      12.154 -12.070  61.738  1.00 98.31           O  
ATOM   1324  CB  GLN A  90      14.448 -13.100  63.057  1.00 98.31           C  
ATOM   1325  CG  GLN A  90      15.091 -11.702  62.953  1.00 98.31           C  
ATOM   1326  CD  GLN A  90      16.405 -11.725  62.171  1.00 98.31           C  
ATOM   1327  NE2 GLN A  90      16.664 -10.663  61.411  1.00 98.31           N  
ATOM   1328  OE1 GLN A  90      17.183 -12.673  62.255  1.00 98.31           O  
ATOM   1329  H   GLN A  90      12.549 -14.782  64.879  1.00 98.31           H  
ATOM   1330  HA  GLN A  90      13.132 -12.656  64.695  1.00 98.31           H  
ATOM   1331  HB3 GLN A  90      14.400 -13.551  62.064  1.00 98.31           H  
ATOM   1332  HB2 GLN A  90      15.107 -13.742  63.643  1.00 98.31           H  
ATOM   1333  HG3 GLN A  90      15.277 -11.300  63.949  1.00 98.31           H  
ATOM   1334  HG2 GLN A  90      14.413 -11.003  62.463  1.00 98.31           H  
ATOM   1335 HE22 GLN A  90      17.492 -10.635  60.831  1.00 98.31           H  
ATOM   1336 HE21 GLN A  90      16.004  -9.898  61.371  1.00 98.31           H  
ATOM   1337  N   ARG A  91      10.838 -12.060  63.588  1.00 98.45           N  
ATOM   1338  CA  ARG A  91       9.589 -11.686  62.933  1.00 98.45           C  
ATOM   1339  C   ARG A  91       8.851 -10.627  63.756  1.00 98.45           C  
ATOM   1340  O   ARG A  91       8.358 -10.960  64.832  1.00 98.45           O  
ATOM   1341  CB  ARG A  91       8.784 -12.984  62.713  1.00 98.45           C  
ATOM   1342  CG  ARG A  91       7.464 -12.843  61.937  1.00 98.45           C  
ATOM   1343  CD  ARG A  91       6.821 -14.226  61.738  1.00 98.45           C  
ATOM   1344  NE  ARG A  91       5.647 -14.211  60.852  1.00 98.45           N  
ATOM   1345  CZ  ARG A  91       5.603 -14.395  59.520  1.00 98.45           C  
ATOM   1346  NH1 ARG A  91       6.715 -14.525  58.781  1.00 98.45           N  
ATOM   1347  NH2 ARG A  91       4.406 -14.465  58.922  1.00 98.45           N1+
ATOM   1348  H   ARG A  91      10.766 -12.312  64.566  1.00 98.45           H  
ATOM   1349  HA  ARG A  91       9.798 -11.256  61.961  1.00 98.45           H  
ATOM   1350  HB3 ARG A  91       8.583 -13.457  63.676  1.00 98.45           H  
ATOM   1351  HB2 ARG A  91       9.417 -13.686  62.168  1.00 98.45           H  
ATOM   1352  HG3 ARG A  91       7.584 -12.306  60.996  1.00 98.45           H  
ATOM   1353  HG2 ARG A  91       6.796 -12.241  62.555  1.00 98.45           H  
ATOM   1354  HD3 ARG A  91       6.403 -14.529  62.698  1.00 98.45           H  
ATOM   1355  HD2 ARG A  91       7.545 -15.000  61.482  1.00 98.45           H  
ATOM   1356  HE  ARG A  91       4.762 -14.086  61.332  1.00 98.45           H  
ATOM   1357 HH12 ARG A  91       6.661 -14.679  57.784  1.00 98.45           H  
ATOM   1358 HH11 ARG A  91       7.619 -14.465  59.225  1.00 98.45           H  
ATOM   1359 HH22 ARG A  91       4.334 -14.624  57.927  1.00 98.45           H  
ATOM   1360 HH21 ARG A  91       3.559 -14.367  59.465  1.00 98.45           H  
ATOM   1361  N   LEU A  92       8.784  -9.386  63.238  1.00 98.90           N  
ATOM   1362  CA  LEU A  92       8.057  -8.274  63.859  1.00 98.90           C  
ATOM   1363  C   LEU A  92       6.586  -8.267  63.411  1.00 98.90           C  
ATOM   1364  O   LEU A  92       6.265  -8.629  62.278  1.00 98.90           O  
ATOM   1365  CB  LEU A  92       8.730  -6.918  63.516  1.00 98.90           C  
ATOM   1366  CG  LEU A  92       8.294  -5.710  64.398  1.00 98.90           C  
ATOM   1367  CD1 LEU A  92       8.686  -5.867  65.877  1.00 98.90           C  
ATOM   1368  CD2 LEU A  92       8.853  -4.381  63.865  1.00 98.90           C  
ATOM   1369  H   LEU A  92       9.198  -9.197  62.332  1.00 98.90           H  
ATOM   1370  HA  LEU A  92       8.098  -8.410  64.940  1.00 98.90           H  
ATOM   1371  HB3 LEU A  92       8.517  -6.690  62.472  1.00 98.90           H  
ATOM   1372  HB2 LEU A  92       9.813  -7.014  63.567  1.00 98.90           H  
ATOM   1373  HG  LEU A  92       7.210  -5.613  64.357  1.00 98.90           H  
ATOM   1374 HD11 LEU A  92       8.620  -4.921  66.415  1.00 98.90           H  
ATOM   1375 HD12 LEU A  92       8.036  -6.570  66.393  1.00 98.90           H  
ATOM   1376 HD13 LEU A  92       9.712  -6.208  65.977  1.00 98.90           H  
ATOM   1377 HD21 LEU A  92       8.053  -3.683  63.619  1.00 98.90           H  
ATOM   1378 HD22 LEU A  92       9.499  -3.886  64.588  1.00 98.90           H  
ATOM   1379 HD23 LEU A  92       9.450  -4.533  62.972  1.00 98.90           H  
ATOM   1380  N   SER A  93       5.740  -7.789  64.325  1.00 98.93           N  
ATOM   1381  CA  SER A  93       4.331  -7.469  64.144  1.00 98.93           C  
ATOM   1382  C   SER A  93       3.982  -6.327  65.110  1.00 98.93           C  
ATOM   1383  O   SER A  93       4.702  -6.135  66.089  1.00 98.93           O  
ATOM   1384  CB  SER A  93       3.497  -8.737  64.402  1.00 98.93           C  
ATOM   1385  OG  SER A  93       3.579  -9.123  65.758  1.00 98.93           O  
ATOM   1386  H   SER A  93       6.098  -7.553  65.241  1.00 98.93           H  
ATOM   1387  HA  SER A  93       4.177  -7.114  63.124  1.00 98.93           H  
ATOM   1388  HB3 SER A  93       3.825  -9.563  63.772  1.00 98.93           H  
ATOM   1389  HB2 SER A  93       2.453  -8.551  64.161  1.00 98.93           H  
ATOM   1390  HG  SER A  93       2.732  -9.502  66.021  1.00 98.93           H  
ATOM   1391  N   GLY A  94       2.888  -5.597  64.853  1.00 98.84           N  
ATOM   1392  CA  GLY A  94       2.514  -4.499  65.734  1.00 98.84           C  
ATOM   1393  C   GLY A  94       1.310  -3.723  65.215  1.00 98.84           C  
ATOM   1394  O   GLY A  94       0.680  -4.077  64.222  1.00 98.84           O  
ATOM   1395  H   GLY A  94       2.312  -5.776  64.038  1.00 98.84           H  
ATOM   1396  HA3 GLY A  94       3.356  -3.812  65.834  1.00 98.84           H  
ATOM   1397  HA2 GLY A  94       2.270  -4.885  66.723  1.00 98.84           H  
ATOM   1398  N   VAL A  95       0.999  -2.641  65.933  1.00 98.86           N  
ATOM   1399  CA  VAL A  95      -0.037  -1.672  65.601  1.00 98.86           C  
ATOM   1400  C   VAL A  95       0.467  -0.260  65.932  1.00 98.86           C  
ATOM   1401  O   VAL A  95       1.233  -0.085  66.878  1.00 98.86           O  
ATOM   1402  CB  VAL A  95      -1.370  -1.937  66.358  1.00 98.86           C  
ATOM   1403  CG1 VAL A  95      -2.087  -3.183  65.812  1.00 98.86           C  
ATOM   1404  CG2 VAL A  95      -1.229  -2.002  67.894  1.00 98.86           C  
ATOM   1405  H   VAL A  95       1.568  -2.404  66.737  1.00 98.86           H  
ATOM   1406  HA  VAL A  95      -0.218  -1.719  64.528  1.00 98.86           H  
ATOM   1407  HB  VAL A  95      -2.037  -1.100  66.142  1.00 98.86           H  
ATOM   1408 HG11 VAL A  95      -3.098  -3.258  66.207  1.00 98.86           H  
ATOM   1409 HG12 VAL A  95      -2.171  -3.148  64.726  1.00 98.86           H  
ATOM   1410 HG13 VAL A  95      -1.557  -4.099  66.076  1.00 98.86           H  
ATOM   1411 HG21 VAL A  95      -2.179  -2.255  68.364  1.00 98.86           H  
ATOM   1412 HG22 VAL A  95      -0.512  -2.765  68.199  1.00 98.86           H  
ATOM   1413 HG23 VAL A  95      -0.904  -1.051  68.317  1.00 98.86           H  
ATOM   1414  N   ILE A  96       0.034   0.715  65.124  1.00 98.73           N  
ATOM   1415  CA  ILE A  96       0.385   2.125  65.240  1.00 98.73           C  
ATOM   1416  C   ILE A  96      -0.902   2.932  65.447  1.00 98.73           C  
ATOM   1417  O   ILE A  96      -1.813   2.850  64.626  1.00 98.73           O  
ATOM   1418  CB  ILE A  96       1.149   2.624  63.969  1.00 98.73           C  
ATOM   1419  CG1 ILE A  96       2.592   2.075  63.979  1.00 98.73           C  
ATOM   1420  CG2 ILE A  96       1.167   4.159  63.778  1.00 98.73           C  
ATOM   1421  CD1 ILE A  96       3.348   2.184  62.645  1.00 98.73           C  
ATOM   1422  H   ILE A  96      -0.586   0.480  64.357  1.00 98.73           H  
ATOM   1423  HA  ILE A  96       1.029   2.283  66.106  1.00 98.73           H  
ATOM   1424  HB  ILE A  96       0.659   2.197  63.095  1.00 98.73           H  
ATOM   1425 HG13 ILE A  96       2.572   1.022  64.255  1.00 98.73           H  
ATOM   1426 HG12 ILE A  96       3.159   2.579  64.761  1.00 98.73           H  
ATOM   1427 HG21 ILE A  96       1.788   4.454  62.933  1.00 98.73           H  
ATOM   1428 HG22 ILE A  96       0.175   4.561  63.574  1.00 98.73           H  
ATOM   1429 HG23 ILE A  96       1.559   4.659  64.664  1.00 98.73           H  
ATOM   1430 HD11 ILE A  96       4.285   2.726  62.769  1.00 98.73           H  
ATOM   1431 HD12 ILE A  96       3.596   1.195  62.260  1.00 98.73           H  
ATOM   1432 HD13 ILE A  96       2.770   2.696  61.876  1.00 98.73           H  
ATOM   1433  N   ASN A  97      -0.940   3.712  66.538  1.00 98.41           N  
ATOM   1434  CA  ASN A  97      -1.984   4.692  66.870  1.00 98.41           C  
ATOM   1435  C   ASN A  97      -3.423   4.122  66.901  1.00 98.41           C  
ATOM   1436  O   ASN A  97      -4.366   4.832  66.550  1.00 98.41           O  
ATOM   1437  CB  ASN A  97      -1.817   5.928  65.944  1.00 98.41           C  
ATOM   1438  CG  ASN A  97      -0.592   6.774  66.295  1.00 98.41           C  
ATOM   1439  ND2 ASN A  97       0.200   7.146  65.292  1.00 98.41           N  
ATOM   1440  OD1 ASN A  97      -0.375   7.111  67.457  1.00 98.41           O  
ATOM   1441  H   ASN A  97      -0.149   3.696  67.167  1.00 98.41           H  
ATOM   1442  HA  ASN A  97      -1.727   4.966  67.893  1.00 98.41           H  
ATOM   1443  HB3 ASN A  97      -2.661   6.602  66.039  1.00 98.41           H  
ATOM   1444  HB2 ASN A  97      -1.792   5.633  64.894  1.00 98.41           H  
ATOM   1445 HD22 ASN A  97       1.006   7.725  65.484  1.00 98.41           H  
ATOM   1446 HD21 ASN A  97      -0.022   6.909  64.333  1.00 98.41           H  
ATOM   1447  N   VAL A  98      -3.573   2.865  67.358  1.00 98.34           N  
ATOM   1448  CA  VAL A  98      -4.867   2.225  67.603  1.00 98.34           C  
ATOM   1449  C   VAL A  98      -5.563   2.838  68.836  1.00 98.34           C  
ATOM   1450  O   VAL A  98      -4.896   3.161  69.820  1.00 98.34           O  
ATOM   1451  CB  VAL A  98      -4.734   0.681  67.778  1.00 98.34           C  
ATOM   1452  CG1 VAL A  98      -3.964   0.216  69.033  1.00 98.34           C  
ATOM   1453  CG2 VAL A  98      -6.099  -0.032  67.716  1.00 98.34           C  
ATOM   1454  H   VAL A  98      -2.757   2.352  67.663  1.00 98.34           H  
ATOM   1455  HA  VAL A  98      -5.491   2.411  66.725  1.00 98.34           H  
ATOM   1456  HB  VAL A  98      -4.159   0.327  66.923  1.00 98.34           H  
ATOM   1457 HG11 VAL A  98      -3.915  -0.872  69.075  1.00 98.34           H  
ATOM   1458 HG12 VAL A  98      -2.939   0.580  69.029  1.00 98.34           H  
ATOM   1459 HG13 VAL A  98      -4.434   0.542  69.960  1.00 98.34           H  
ATOM   1460 HG21 VAL A  98      -5.973  -1.112  67.676  1.00 98.34           H  
ATOM   1461 HG22 VAL A  98      -6.718   0.187  68.586  1.00 98.34           H  
ATOM   1462 HG23 VAL A  98      -6.658   0.258  66.826  1.00 98.34           H  
ATOM   1463  N   SER A  99      -6.890   2.990  68.741  1.00 97.98           N  
ATOM   1464  CA  SER A  99      -7.734   3.585  69.774  1.00 97.98           C  
ATOM   1465  C   SER A  99      -8.797   2.580  70.237  1.00 97.98           C  
ATOM   1466  O   SER A  99      -9.197   1.703  69.470  1.00 97.98           O  
ATOM   1467  CB  SER A  99      -8.415   4.840  69.193  1.00 97.98           C  
ATOM   1468  OG  SER A  99      -7.483   5.888  69.038  1.00 97.98           O  
ATOM   1469  H   SER A  99      -7.369   2.689  67.904  1.00 97.98           H  
ATOM   1470  HA  SER A  99      -7.146   3.872  70.649  1.00 97.98           H  
ATOM   1471  HB3 SER A  99      -9.194   5.205  69.863  1.00 97.98           H  
ATOM   1472  HB2 SER A  99      -8.891   4.630  68.234  1.00 97.98           H  
ATOM   1473  HG  SER A  99      -7.196   6.180  69.910  1.00 97.98           H  
ATOM   1474  N   ARG A 100      -9.263   2.776  71.482  1.00 98.07           N  
ATOM   1475  CA  ARG A 100     -10.394   2.087  72.114  1.00 98.07           C  
ATOM   1476  C   ARG A 100     -10.215   0.566  72.305  1.00 98.07           C  
ATOM   1477  O   ARG A 100     -11.193  -0.179  72.226  1.00 98.07           O  
ATOM   1478  CB  ARG A 100     -11.734   2.438  71.423  1.00 98.07           C  
ATOM   1479  CG  ARG A 100     -12.009   3.949  71.292  1.00 98.07           C  
ATOM   1480  CD  ARG A 100     -13.412   4.267  70.745  1.00 98.07           C  
ATOM   1481  NE  ARG A 100     -14.477   3.964  71.720  1.00 98.07           N  
ATOM   1482  CZ  ARG A 100     -15.803   3.914  71.492  1.00 98.07           C  
ATOM   1483  NH1 ARG A 100     -16.331   4.146  70.280  1.00 98.07           N  
ATOM   1484  NH2 ARG A 100     -16.621   3.624  72.511  1.00 98.07           N1+
ATOM   1485  H   ARG A 100      -8.861   3.521  72.032  1.00 98.07           H  
ATOM   1486  HA  ARG A 100     -10.425   2.503  73.119  1.00 98.07           H  
ATOM   1487  HB3 ARG A 100     -12.548   1.986  71.991  1.00 98.07           H  
ATOM   1488  HB2 ARG A 100     -11.773   1.980  70.433  1.00 98.07           H  
ATOM   1489  HG3 ARG A 100     -11.255   4.465  70.701  1.00 98.07           H  
ATOM   1490  HG2 ARG A 100     -11.927   4.365  72.298  1.00 98.07           H  
ATOM   1491  HD3 ARG A 100     -13.596   3.597  69.904  1.00 98.07           H  
ATOM   1492  HD2 ARG A 100     -13.475   5.282  70.351  1.00 98.07           H  
ATOM   1493  HE  ARG A 100     -14.154   3.781  72.660  1.00 98.07           H  
ATOM   1494 HH12 ARG A 100     -17.329   4.105  70.135  1.00 98.07           H  
ATOM   1495 HH11 ARG A 100     -15.725   4.372  69.504  1.00 98.07           H  
ATOM   1496 HH22 ARG A 100     -17.620   3.582  72.371  1.00 98.07           H  
ATOM   1497 HH21 ARG A 100     -16.248   3.449  73.434  1.00 98.07           H  
ATOM   1498  N   VAL A 101      -8.977   0.139  72.589  1.00 98.42           N  
ATOM   1499  CA  VAL A 101      -8.634  -1.239  72.938  1.00 98.42           C  
ATOM   1500  C   VAL A 101      -7.897  -1.245  74.287  1.00 98.42           C  
ATOM   1501  O   VAL A 101      -7.149  -0.314  74.589  1.00 98.42           O  
ATOM   1502  CB  VAL A 101      -7.738  -1.908  71.855  1.00 98.42           C  
ATOM   1503  CG1 VAL A 101      -8.510  -2.101  70.537  1.00 98.42           C  
ATOM   1504  CG2 VAL A 101      -6.386  -1.208  71.600  1.00 98.42           C  
ATOM   1505  H   VAL A 101      -8.221   0.805  72.646  1.00 98.42           H  
ATOM   1506  HA  VAL A 101      -9.539  -1.839  73.057  1.00 98.42           H  
ATOM   1507  HB  VAL A 101      -7.500  -2.912  72.209  1.00 98.42           H  
ATOM   1508 HG11 VAL A 101      -7.924  -2.664  69.812  1.00 98.42           H  
ATOM   1509 HG12 VAL A 101      -9.437  -2.652  70.702  1.00 98.42           H  
ATOM   1510 HG13 VAL A 101      -8.768  -1.146  70.080  1.00 98.42           H  
ATOM   1511 HG21 VAL A 101      -5.821  -1.716  70.820  1.00 98.42           H  
ATOM   1512 HG22 VAL A 101      -6.527  -0.176  71.278  1.00 98.42           H  
ATOM   1513 HG23 VAL A 101      -5.754  -1.200  72.487  1.00 98.42           H  
ATOM   1514  N   GLN A 102      -8.141  -2.299  75.083  1.00 98.60           N  
ATOM   1515  CA  GLN A 102      -7.521  -2.489  76.396  1.00 98.60           C  
ATOM   1516  C   GLN A 102      -6.041  -2.880  76.286  1.00 98.60           C  
ATOM   1517  O   GLN A 102      -5.232  -2.386  77.072  1.00 98.60           O  
ATOM   1518  CB  GLN A 102      -8.335  -3.535  77.188  1.00 98.60           C  
ATOM   1519  CG  GLN A 102      -7.859  -3.744  78.642  1.00 98.60           C  
ATOM   1520  CD  GLN A 102      -8.737  -4.719  79.430  1.00 98.60           C  
ATOM   1521  NE2 GLN A 102      -8.161  -5.351  80.454  1.00 98.60           N  
ATOM   1522  OE1 GLN A 102      -9.921  -4.888  79.145  1.00 98.60           O  
ATOM   1523  H   GLN A 102      -8.781  -3.019  74.782  1.00 98.60           H  
ATOM   1524  HA  GLN A 102      -7.563  -1.543  76.936  1.00 98.60           H  
ATOM   1525  HB3 GLN A 102      -8.316  -4.491  76.662  1.00 98.60           H  
ATOM   1526  HB2 GLN A 102      -9.379  -3.223  77.198  1.00 98.60           H  
ATOM   1527  HG3 GLN A 102      -7.853  -2.791  79.172  1.00 98.60           H  
ATOM   1528  HG2 GLN A 102      -6.833  -4.113  78.657  1.00 98.60           H  
ATOM   1529 HE22 GLN A 102      -8.691  -5.995  81.020  1.00 98.60           H  
ATOM   1530 HE21 GLN A 102      -7.176  -5.208  80.652  1.00 98.60           H  
ATOM   1531  N   ASN A 103      -5.732  -3.760  75.318  1.00 98.87           N  
ATOM   1532  CA  ASN A 103      -4.418  -4.374  75.150  1.00 98.87           C  
ATOM   1533  C   ASN A 103      -3.974  -4.283  73.676  1.00 98.87           C  
ATOM   1534  O   ASN A 103      -4.251  -5.211  72.916  1.00 98.87           O  
ATOM   1535  CB  ASN A 103      -4.460  -5.847  75.643  1.00 98.87           C  
ATOM   1536  CG  ASN A 103      -4.795  -5.995  77.131  1.00 98.87           C  
ATOM   1537  ND2 ASN A 103      -3.909  -5.522  78.007  1.00 98.87           N  
ATOM   1538  OD1 ASN A 103      -5.848  -6.523  77.481  1.00 98.87           O  
ATOM   1539  H   ASN A 103      -6.460  -4.097  74.705  1.00 98.87           H  
ATOM   1540  HA  ASN A 103      -3.694  -3.841  75.761  1.00 98.87           H  
ATOM   1541  HB3 ASN A 103      -3.495  -6.321  75.464  1.00 98.87           H  
ATOM   1542  HB2 ASN A 103      -5.189  -6.421  75.069  1.00 98.87           H  
ATOM   1543 HD22 ASN A 103      -4.113  -5.546  79.000  1.00 98.87           H  
ATOM   1544 HD21 ASN A 103      -3.048  -5.099  77.685  1.00 98.87           H  
ATOM   1545  N   PRO A 104      -3.268  -3.191  73.294  1.00 98.83           N  
ATOM   1546  CA  PRO A 104      -2.577  -3.077  71.989  1.00 98.83           C  
ATOM   1547  C   PRO A 104      -1.646  -4.238  71.570  1.00 98.83           C  
ATOM   1548  O   PRO A 104      -1.537  -4.493  70.370  1.00 98.83           O  
ATOM   1549  CB  PRO A 104      -1.799  -1.758  72.110  1.00 98.83           C  
ATOM   1550  CG  PRO A 104      -2.630  -0.915  73.059  1.00 98.83           C  
ATOM   1551  CD  PRO A 104      -3.183  -1.935  74.044  1.00 98.83           C  
ATOM   1552  HA  PRO A 104      -3.355  -2.964  71.231  1.00 98.83           H  
ATOM   1553  HB3 PRO A 104      -1.640  -1.267  71.149  1.00 98.83           H  
ATOM   1554  HB2 PRO A 104      -0.822  -1.934  72.560  1.00 98.83           H  
ATOM   1555  HG3 PRO A 104      -3.449  -0.452  72.507  1.00 98.83           H  
ATOM   1556  HG2 PRO A 104      -2.060  -0.126  73.548  1.00 98.83           H  
ATOM   1557  HD2 PRO A 104      -2.504  -2.049  74.886  1.00 98.83           H  
ATOM   1558  HD3 PRO A 104      -4.146  -1.605  74.433  1.00 98.83           H  
ATOM   1559  N   ILE A 105      -1.009  -4.929  72.536  1.00 98.95           N  
ATOM   1560  CA  ILE A 105      -0.119  -6.071  72.281  1.00 98.95           C  
ATOM   1561  C   ILE A 105      -0.869  -7.354  71.845  1.00 98.95           C  
ATOM   1562  O   ILE A 105      -0.255  -8.205  71.204  1.00 98.95           O  
ATOM   1563  CB  ILE A 105       0.757  -6.394  73.533  1.00 98.95           C  
ATOM   1564  CG1 ILE A 105       2.053  -7.172  73.199  1.00 98.95           C  
ATOM   1565  CG2 ILE A 105      -0.015  -7.125  74.651  1.00 98.95           C  
ATOM   1566  CD1 ILE A 105       3.076  -6.368  72.387  1.00 98.95           C  
ATOM   1567  H   ILE A 105      -1.104  -4.646  73.503  1.00 98.95           H  
ATOM   1568  HA  ILE A 105       0.538  -5.786  71.459  1.00 98.95           H  
ATOM   1569  HB  ILE A 105       1.069  -5.438  73.954  1.00 98.95           H  
ATOM   1570 HG13 ILE A 105       1.829  -8.106  72.686  1.00 98.95           H  
ATOM   1571 HG12 ILE A 105       2.541  -7.475  74.122  1.00 98.95           H  
ATOM   1572 HG21 ILE A 105       0.517  -7.066  75.599  1.00 98.95           H  
ATOM   1573 HG22 ILE A 105      -1.002  -6.692  74.803  1.00 98.95           H  
ATOM   1574 HG23 ILE A 105      -0.165  -8.179  74.428  1.00 98.95           H  
ATOM   1575 HD11 ILE A 105       4.071  -6.802  72.492  1.00 98.95           H  
ATOM   1576 HD12 ILE A 105       2.830  -6.367  71.326  1.00 98.95           H  
ATOM   1577 HD13 ILE A 105       3.133  -5.332  72.720  1.00 98.95           H  
ATOM   1578  N   SER A 106      -2.172  -7.478  72.169  1.00 98.81           N  
ATOM   1579  CA  SER A 106      -3.014  -8.603  71.741  1.00 98.81           C  
ATOM   1580  C   SER A 106      -3.297  -8.592  70.224  1.00 98.81           C  
ATOM   1581  O   SER A 106      -3.412  -9.663  69.628  1.00 98.81           O  
ATOM   1582  CB  SER A 106      -4.296  -8.668  72.603  1.00 98.81           C  
ATOM   1583  OG  SER A 106      -5.291  -7.742  72.207  1.00 98.81           O  
ATOM   1584  H   SER A 106      -2.629  -6.743  72.690  1.00 98.81           H  
ATOM   1585  HA  SER A 106      -2.449  -9.514  71.954  1.00 98.81           H  
ATOM   1586  HB3 SER A 106      -4.061  -8.515  73.657  1.00 98.81           H  
ATOM   1587  HB2 SER A 106      -4.732  -9.664  72.527  1.00 98.81           H  
ATOM   1588  HG  SER A 106      -5.000  -6.855  72.444  1.00 98.81           H  
ATOM   1589  N   LEU A 107      -3.340  -7.385  69.627  1.00 98.86           N  
ATOM   1590  CA  LEU A 107      -3.406  -7.175  68.182  1.00 98.86           C  
ATOM   1591  C   LEU A 107      -2.087  -7.566  67.499  1.00 98.86           C  
ATOM   1592  O   LEU A 107      -2.138  -8.196  66.446  1.00 98.86           O  
ATOM   1593  CB  LEU A 107      -3.770  -5.706  67.873  1.00 98.86           C  
ATOM   1594  CG  LEU A 107      -5.169  -5.281  68.370  1.00 98.86           C  
ATOM   1595  CD1 LEU A 107      -5.383  -3.764  68.224  1.00 98.86           C  
ATOM   1596  CD2 LEU A 107      -6.289  -6.083  67.685  1.00 98.86           C  
ATOM   1597  H   LEU A 107      -3.236  -6.554  70.191  1.00 98.86           H  
ATOM   1598  HA  LEU A 107      -4.185  -7.825  67.778  1.00 98.86           H  
ATOM   1599  HB3 LEU A 107      -3.718  -5.540  66.796  1.00 98.86           H  
ATOM   1600  HB2 LEU A 107      -3.014  -5.052  68.308  1.00 98.86           H  
ATOM   1601  HG  LEU A 107      -5.222  -5.491  69.439  1.00 98.86           H  
ATOM   1602 HD11 LEU A 107      -5.801  -3.350  69.139  1.00 98.86           H  
ATOM   1603 HD12 LEU A 107      -4.453  -3.231  68.036  1.00 98.86           H  
ATOM   1604 HD13 LEU A 107      -6.065  -3.519  67.408  1.00 98.86           H  
ATOM   1605 HD21 LEU A 107      -7.181  -5.486  67.494  1.00 98.86           H  
ATOM   1606 HD22 LEU A 107      -5.965  -6.496  66.732  1.00 98.86           H  
ATOM   1607 HD23 LEU A 107      -6.583  -6.922  68.312  1.00 98.86           H  
ATOM   1608  N   ALA A 108      -0.944  -7.245  68.135  1.00 98.91           N  
ATOM   1609  CA  ALA A 108       0.391  -7.654  67.694  1.00 98.91           C  
ATOM   1610  C   ALA A 108       0.584  -9.183  67.720  1.00 98.91           C  
ATOM   1611  O   ALA A 108       1.131  -9.721  66.762  1.00 98.91           O  
ATOM   1612  CB  ALA A 108       1.464  -6.943  68.534  1.00 98.91           C  
ATOM   1613  H   ALA A 108      -0.989  -6.733  69.005  1.00 98.91           H  
ATOM   1614  HA  ALA A 108       0.506  -7.314  66.663  1.00 98.91           H  
ATOM   1615  HB1 ALA A 108       2.449  -7.058  68.082  1.00 98.91           H  
ATOM   1616  HB2 ALA A 108       1.263  -5.875  68.616  1.00 98.91           H  
ATOM   1617  HB3 ALA A 108       1.523  -7.345  69.545  1.00 98.91           H  
ATOM   1618  N   GLN A 109       0.084  -9.866  68.769  1.00 98.86           N  
ATOM   1619  CA  GLN A 109       0.133 -11.329  68.897  1.00 98.86           C  
ATOM   1620  C   GLN A 109      -0.632 -12.057  67.780  1.00 98.86           C  
ATOM   1621  O   GLN A 109      -0.106 -13.032  67.245  1.00 98.86           O  
ATOM   1622  CB  GLN A 109      -0.338 -11.772  70.298  1.00 98.86           C  
ATOM   1623  CG  GLN A 109      -0.128 -13.284  70.563  1.00 98.86           C  
ATOM   1624  CD  GLN A 109      -0.767 -13.781  71.859  1.00 98.86           C  
ATOM   1625  NE2 GLN A 109      -0.097 -14.705  72.550  1.00 98.86           N  
ATOM   1626  OE1 GLN A 109      -1.864 -13.361  72.223  1.00 98.86           O  
ATOM   1627  H   GLN A 109      -0.347  -9.362  69.533  1.00 98.86           H  
ATOM   1628  HA  GLN A 109       1.173 -11.629  68.791  1.00 98.86           H  
ATOM   1629  HB3 GLN A 109      -1.388 -11.503  70.423  1.00 98.86           H  
ATOM   1630  HB2 GLN A 109       0.209 -11.206  71.053  1.00 98.86           H  
ATOM   1631  HG3 GLN A 109       0.941 -13.505  70.568  1.00 98.86           H  
ATOM   1632  HG2 GLN A 109      -0.565 -13.888  69.769  1.00 98.86           H  
ATOM   1633 HE22 GLN A 109      -0.488 -15.078  73.403  1.00 98.86           H  
ATOM   1634 HE21 GLN A 109       0.798 -15.040  72.226  1.00 98.86           H  
ATOM   1635  N   PHE A 110      -1.827 -11.555  67.422  1.00 98.73           N  
ATOM   1636  CA  PHE A 110      -2.604 -12.058  66.288  1.00 98.73           C  
ATOM   1637  C   PHE A 110      -1.890 -11.858  64.938  1.00 98.73           C  
ATOM   1638  O   PHE A 110      -1.893 -12.766  64.107  1.00 98.73           O  
ATOM   1639  CB  PHE A 110      -4.024 -11.450  66.308  1.00 98.73           C  
ATOM   1640  CG  PHE A 110      -4.896 -11.836  65.125  1.00 98.73           C  
ATOM   1641  CD1 PHE A 110      -4.971 -11.003  63.988  1.00 98.73           C  
ATOM   1642  CD2 PHE A 110      -5.480 -13.119  65.073  1.00 98.73           C  
ATOM   1643  CE1 PHE A 110      -5.667 -11.427  62.863  1.00 98.73           C  
ATOM   1644  CE2 PHE A 110      -6.176 -13.521  63.941  1.00 98.73           C  
ATOM   1645  CZ  PHE A 110      -6.274 -12.675  62.844  1.00 98.73           C  
ATOM   1646  H   PHE A 110      -2.206 -10.758  67.914  1.00 98.73           H  
ATOM   1647  HA  PHE A 110      -2.714 -13.136  66.426  1.00 98.73           H  
ATOM   1648  HB3 PHE A 110      -3.972 -10.362  66.375  1.00 98.73           H  
ATOM   1649  HB2 PHE A 110      -4.534 -11.781  67.215  1.00 98.73           H  
ATOM   1650  HD1 PHE A 110      -4.480 -10.041  63.985  1.00 98.73           H  
ATOM   1651  HD2 PHE A 110      -5.388 -13.792  65.913  1.00 98.73           H  
ATOM   1652  HE1 PHE A 110      -5.728 -10.790  61.993  1.00 98.73           H  
ATOM   1653  HE2 PHE A 110      -6.634 -14.499  63.910  1.00 98.73           H  
ATOM   1654  HZ  PHE A 110      -6.810 -12.997  61.963  1.00 98.73           H  
ATOM   1655  N   LEU A 111      -1.270 -10.679  64.771  1.00 98.79           N  
ATOM   1656  CA  LEU A 111      -0.556 -10.262  63.569  1.00 98.79           C  
ATOM   1657  C   LEU A 111       0.755 -11.018  63.285  1.00 98.79           C  
ATOM   1658  O   LEU A 111       1.242 -10.901  62.164  1.00 98.79           O  
ATOM   1659  CB  LEU A 111      -0.320  -8.742  63.631  1.00 98.79           C  
ATOM   1660  CG  LEU A 111      -1.566  -7.888  63.319  1.00 98.79           C  
ATOM   1661  CD1 LEU A 111      -1.358  -6.428  63.769  1.00 98.79           C  
ATOM   1662  CD2 LEU A 111      -1.994  -8.000  61.842  1.00 98.79           C  
ATOM   1663  H   LEU A 111      -1.317  -9.992  65.512  1.00 98.79           H  
ATOM   1664  HA  LEU A 111      -1.206 -10.479  62.723  1.00 98.79           H  
ATOM   1665  HB3 LEU A 111       0.464  -8.455  62.935  1.00 98.79           H  
ATOM   1666  HB2 LEU A 111       0.067  -8.494  64.619  1.00 98.79           H  
ATOM   1667  HG  LEU A 111      -2.388  -8.289  63.911  1.00 98.79           H  
ATOM   1668 HD11 LEU A 111      -2.157  -6.103  64.434  1.00 98.79           H  
ATOM   1669 HD12 LEU A 111      -0.431  -6.319  64.329  1.00 98.79           H  
ATOM   1670 HD13 LEU A 111      -1.316  -5.722  62.939  1.00 98.79           H  
ATOM   1671 HD21 LEU A 111      -3.034  -8.315  61.759  1.00 98.79           H  
ATOM   1672 HD22 LEU A 111      -1.891  -7.060  61.303  1.00 98.79           H  
ATOM   1673 HD23 LEU A 111      -1.397  -8.733  61.302  1.00 98.79           H  
ATOM   1674  N   GLN A 112       1.285 -11.811  64.237  1.00 98.61           N  
ATOM   1675  CA  GLN A 112       2.395 -12.745  63.993  1.00 98.61           C  
ATOM   1676  C   GLN A 112       2.087 -13.799  62.912  1.00 98.61           C  
ATOM   1677  O   GLN A 112       2.971 -14.120  62.123  1.00 98.61           O  
ATOM   1678  CB  GLN A 112       2.814 -13.447  65.306  1.00 98.61           C  
ATOM   1679  CG  GLN A 112       3.713 -12.614  66.240  1.00 98.61           C  
ATOM   1680  CD  GLN A 112       5.127 -12.391  65.689  1.00 98.61           C  
ATOM   1681  NE2 GLN A 112       5.700 -11.215  65.934  1.00 98.61           N  
ATOM   1682  OE1 GLN A 112       5.713 -13.277  65.070  1.00 98.61           O  
ATOM   1683  H   GLN A 112       0.848 -11.858  65.147  1.00 98.61           H  
ATOM   1684  HA  GLN A 112       3.235 -12.156  63.622  1.00 98.61           H  
ATOM   1685  HB3 GLN A 112       3.332 -14.383  65.085  1.00 98.61           H  
ATOM   1686  HB2 GLN A 112       1.922 -13.753  65.850  1.00 98.61           H  
ATOM   1687  HG3 GLN A 112       3.817 -13.144  67.186  1.00 98.61           H  
ATOM   1688  HG2 GLN A 112       3.234 -11.664  66.473  1.00 98.61           H  
ATOM   1689 HE22 GLN A 112       6.635 -11.030  65.591  1.00 98.61           H  
ATOM   1690 HE21 GLN A 112       5.197 -10.478  66.411  1.00 98.61           H  
ATOM   1691  N   SER A 113       0.839 -14.294  62.883  1.00 97.61           N  
ATOM   1692  CA  SER A 113       0.366 -15.309  61.937  1.00 97.61           C  
ATOM   1693  C   SER A 113       0.032 -14.771  60.528  1.00 97.61           C  
ATOM   1694  O   SER A 113      -0.123 -15.580  59.614  1.00 97.61           O  
ATOM   1695  CB  SER A 113      -0.831 -16.047  62.578  1.00 97.61           C  
ATOM   1696  OG  SER A 113      -2.005 -15.257  62.625  1.00 97.61           O  
ATOM   1697  H   SER A 113       0.161 -13.961  63.555  1.00 97.61           H  
ATOM   1698  HA  SER A 113       1.165 -16.042  61.813  1.00 97.61           H  
ATOM   1699  HB3 SER A 113      -0.584 -16.381  63.587  1.00 97.61           H  
ATOM   1700  HB2 SER A 113      -1.059 -16.947  62.004  1.00 97.61           H  
ATOM   1701  HG  SER A 113      -1.889 -14.558  63.276  1.00 97.61           H  
ATOM   1702  N   GLN A 114      -0.092 -13.442  60.379  1.00 96.51           N  
ATOM   1703  CA  GLN A 114      -0.586 -12.780  59.169  1.00 96.51           C  
ATOM   1704  C   GLN A 114       0.540 -12.441  58.175  1.00 96.51           C  
ATOM   1705  O   GLN A 114       1.715 -12.441  58.542  1.00 96.51           O  
ATOM   1706  CB  GLN A 114      -1.349 -11.504  59.602  1.00 96.51           C  
ATOM   1707  CG  GLN A 114      -2.549 -11.760  60.543  1.00 96.51           C  
ATOM   1708  CD  GLN A 114      -3.608 -12.686  59.942  1.00 96.51           C  
ATOM   1709  NE2 GLN A 114      -3.847 -13.838  60.573  1.00 96.51           N  
ATOM   1710  OE1 GLN A 114      -4.211 -12.362  58.922  1.00 96.51           O  
ATOM   1711  H   GLN A 114       0.092 -12.838  61.167  1.00 96.51           H  
ATOM   1712  HA  GLN A 114      -1.275 -13.449  58.649  1.00 96.51           H  
ATOM   1713  HB3 GLN A 114      -1.705 -10.970  58.719  1.00 96.51           H  
ATOM   1714  HB2 GLN A 114      -0.659 -10.818  60.095  1.00 96.51           H  
ATOM   1715  HG3 GLN A 114      -3.028 -10.811  60.789  1.00 96.51           H  
ATOM   1716  HG2 GLN A 114      -2.203 -12.175  61.488  1.00 96.51           H  
ATOM   1717 HE22 GLN A 114      -4.543 -14.474  60.212  1.00 96.51           H  
ATOM   1718 HE21 GLN A 114      -3.323 -14.097  61.398  1.00 96.51           H  
ATOM   1719  N   GLU A 115       0.143 -12.133  56.928  1.00 93.24           N  
ATOM   1720  CA  GLU A 115       1.028 -11.600  55.885  1.00 93.24           C  
ATOM   1721  C   GLU A 115       1.257 -10.084  56.021  1.00 93.24           C  
ATOM   1722  O   GLU A 115       2.326  -9.613  55.643  1.00 93.24           O  
ATOM   1723  CB  GLU A 115       0.455 -11.917  54.489  1.00 93.24           C  
ATOM   1724  CG  GLU A 115       0.393 -13.427  54.171  1.00 93.24           C  
ATOM   1725  CD  GLU A 115      -0.055 -13.777  52.740  1.00 93.24           C  
ATOM   1726  OE1 GLU A 115       0.099 -14.967  52.388  1.00 93.24           O  
ATOM   1727  OE2 GLU A 115      -0.541 -12.879  52.015  1.00 93.24           O1-
ATOM   1728  H   GLU A 115      -0.836 -12.193  56.687  1.00 93.24           H  
ATOM   1729  HA  GLU A 115       2.003 -12.085  55.966  1.00 93.24           H  
ATOM   1730  HB3 GLU A 115       1.061 -11.415  53.732  1.00 93.24           H  
ATOM   1731  HB2 GLU A 115      -0.545 -11.487  54.406  1.00 93.24           H  
ATOM   1732  HG3 GLU A 115      -0.287 -13.922  54.864  1.00 93.24           H  
ATOM   1733  HG2 GLU A 115       1.377 -13.867  54.339  1.00 93.24           H  
ATOM   1734  N   ASP A 116       0.255  -9.366  56.553  1.00 96.22           N  
ATOM   1735  CA  ASP A 116       0.247  -7.921  56.792  1.00 96.22           C  
ATOM   1736  C   ASP A 116       0.277  -7.722  58.306  1.00 96.22           C  
ATOM   1737  O   ASP A 116      -0.760  -7.884  58.949  1.00 96.22           O  
ATOM   1738  CB  ASP A 116      -1.006  -7.255  56.168  1.00 96.22           C  
ATOM   1739  CG  ASP A 116      -1.097  -7.403  54.641  1.00 96.22           C  
ATOM   1740  OD1 ASP A 116      -0.049  -7.258  53.979  1.00 96.22           O  
ATOM   1741  OD2 ASP A 116      -2.232  -7.524  54.138  1.00 96.22           O1-
ATOM   1742  H   ASP A 116      -0.587  -9.848  56.832  1.00 96.22           H  
ATOM   1743  HA  ASP A 116       1.142  -7.456  56.374  1.00 96.22           H  
ATOM   1744  HB3 ASP A 116      -1.039  -6.194  56.417  1.00 96.22           H  
ATOM   1745  HB2 ASP A 116      -1.906  -7.704  56.596  1.00 96.22           H  
ATOM   1746  N   ARG A 117       1.478  -7.463  58.848  1.00 98.35           N  
ATOM   1747  CA  ARG A 117       1.750  -7.595  60.282  1.00 98.35           C  
ATOM   1748  C   ARG A 117       1.813  -6.276  61.060  1.00 98.35           C  
ATOM   1749  O   ARG A 117       1.715  -6.339  62.283  1.00 98.35           O  
ATOM   1750  CB  ARG A 117       3.032  -8.416  60.495  1.00 98.35           C  
ATOM   1751  CG  ARG A 117       2.950  -9.798  59.829  1.00 98.35           C  
ATOM   1752  CD  ARG A 117       3.971 -10.816  60.364  1.00 98.35           C  
ATOM   1753  NE  ARG A 117       5.339 -10.528  59.915  1.00 98.35           N  
ATOM   1754  CZ  ARG A 117       5.852 -10.782  58.698  1.00 98.35           C  
ATOM   1755  NH1 ARG A 117       5.135 -11.334  57.707  1.00 98.35           N  
ATOM   1756  NH2 ARG A 117       7.127 -10.471  58.472  1.00 98.35           N1+
ATOM   1757  H   ARG A 117       2.280  -7.333  58.247  1.00 98.35           H  
ATOM   1758  HA  ARG A 117       0.944  -8.170  60.740  1.00 98.35           H  
ATOM   1759  HB3 ARG A 117       3.181  -8.557  61.564  1.00 98.35           H  
ATOM   1760  HB2 ARG A 117       3.907  -7.873  60.131  1.00 98.35           H  
ATOM   1761  HG3 ARG A 117       3.139  -9.630  58.767  1.00 98.35           H  
ATOM   1762  HG2 ARG A 117       1.945 -10.213  59.864  1.00 98.35           H  
ATOM   1763  HD3 ARG A 117       3.665 -11.847  60.195  1.00 98.35           H  
ATOM   1764  HD2 ARG A 117       4.029 -10.710  61.448  1.00 98.35           H  
ATOM   1765  HE  ARG A 117       5.920 -10.039  60.585  1.00 98.35           H  
ATOM   1766 HH12 ARG A 117       5.545 -11.485  56.797  1.00 98.35           H  
ATOM   1767 HH11 ARG A 117       4.163 -11.563  57.860  1.00 98.35           H  
ATOM   1768 HH22 ARG A 117       7.556 -10.661  57.578  1.00 98.35           H  
ATOM   1769 HH21 ARG A 117       7.711 -10.075  59.202  1.00 98.35           H  
ATOM   1770  N   ILE A 118       1.962  -5.125  60.383  1.00 98.78           N  
ATOM   1771  CA  ILE A 118       1.961  -3.815  61.039  1.00 98.78           C  
ATOM   1772  C   ILE A 118       0.875  -2.947  60.388  1.00 98.78           C  
ATOM   1773  O   ILE A 118       0.861  -2.816  59.165  1.00 98.78           O  
ATOM   1774  CB  ILE A 118       3.344  -3.099  61.005  1.00 98.78           C  
ATOM   1775  CG1 ILE A 118       4.431  -4.005  61.636  1.00 98.78           C  
ATOM   1776  CG2 ILE A 118       3.311  -1.736  61.739  1.00 98.78           C  
ATOM   1777  CD1 ILE A 118       5.852  -3.432  61.608  1.00 98.78           C  
ATOM   1778  H   ILE A 118       2.027  -5.127  59.375  1.00 98.78           H  
ATOM   1779  HA  ILE A 118       1.701  -3.920  62.085  1.00 98.78           H  
ATOM   1780  HB  ILE A 118       3.615  -2.920  59.963  1.00 98.78           H  
ATOM   1781 HG13 ILE A 118       4.462  -4.971  61.132  1.00 98.78           H  
ATOM   1782 HG12 ILE A 118       4.164  -4.219  62.672  1.00 98.78           H  
ATOM   1783 HG21 ILE A 118       4.263  -1.213  61.652  1.00 98.78           H  
ATOM   1784 HG22 ILE A 118       2.555  -1.059  61.346  1.00 98.78           H  
ATOM   1785 HG23 ILE A 118       3.103  -1.867  62.801  1.00 98.78           H  
ATOM   1786 HD11 ILE A 118       6.577  -4.232  61.756  1.00 98.78           H  
ATOM   1787 HD12 ILE A 118       6.074  -2.945  60.659  1.00 98.78           H  
ATOM   1788 HD13 ILE A 118       6.002  -2.711  62.411  1.00 98.78           H  
ATOM   1789  N   LEU A 119      -0.027  -2.411  61.227  1.00 98.70           N  
ATOM   1790  CA  LEU A 119      -1.229  -1.686  60.816  1.00 98.70           C  
ATOM   1791  C   LEU A 119      -1.329  -0.348  61.551  1.00 98.70           C  
ATOM   1792  O   LEU A 119      -1.239  -0.332  62.776  1.00 98.70           O  
ATOM   1793  CB  LEU A 119      -2.472  -2.527  61.179  1.00 98.70           C  
ATOM   1794  CG  LEU A 119      -2.705  -3.785  60.322  1.00 98.70           C  
ATOM   1795  CD1 LEU A 119      -3.812  -4.650  60.951  1.00 98.70           C  
ATOM   1796  CD2 LEU A 119      -3.003  -3.436  58.850  1.00 98.70           C  
ATOM   1797  H   LEU A 119       0.068  -2.568  62.220  1.00 98.70           H  
ATOM   1798  HA  LEU A 119      -1.203  -1.485  59.746  1.00 98.70           H  
ATOM   1799  HB3 LEU A 119      -3.366  -1.907  61.104  1.00 98.70           H  
ATOM   1800  HB2 LEU A 119      -2.402  -2.811  62.231  1.00 98.70           H  
ATOM   1801  HG  LEU A 119      -1.789  -4.378  60.349  1.00 98.70           H  
ATOM   1802 HD11 LEU A 119      -3.673  -5.704  60.711  1.00 98.70           H  
ATOM   1803 HD12 LEU A 119      -3.830  -4.565  62.037  1.00 98.70           H  
ATOM   1804 HD13 LEU A 119      -4.798  -4.356  60.599  1.00 98.70           H  
ATOM   1805 HD21 LEU A 119      -4.020  -3.692  58.569  1.00 98.70           H  
ATOM   1806 HD22 LEU A 119      -2.908  -2.371  58.647  1.00 98.70           H  
ATOM   1807 HD23 LEU A 119      -2.327  -3.962  58.176  1.00 98.70           H  
ATOM   1808  N   SER A 120      -1.587   0.735  60.803  1.00 98.05           N  
ATOM   1809  CA  SER A 120      -1.868   2.059  61.350  1.00 98.05           C  
ATOM   1810  C   SER A 120      -3.376   2.355  61.375  1.00 98.05           C  
ATOM   1811  O   SER A 120      -4.074   2.041  60.412  1.00 98.05           O  
ATOM   1812  CB  SER A 120      -1.062   3.133  60.593  1.00 98.05           C  
ATOM   1813  OG  SER A 120      -1.398   3.225  59.223  1.00 98.05           O  
ATOM   1814  H   SER A 120      -1.668   0.648  59.797  1.00 98.05           H  
ATOM   1815  HA  SER A 120      -1.506   2.089  62.371  1.00 98.05           H  
ATOM   1816  HB3 SER A 120       0.007   2.942  60.684  1.00 98.05           H  
ATOM   1817  HB2 SER A 120      -1.239   4.104  61.054  1.00 98.05           H  
ATOM   1818  HG  SER A 120      -2.332   3.447  59.137  1.00 98.05           H  
ATOM   1819  N   GLU A 121      -3.804   2.986  62.484  1.00 95.80           N  
ATOM   1820  CA  GLU A 121      -5.104   3.603  62.774  1.00 95.80           C  
ATOM   1821  C   GLU A 121      -6.335   2.795  62.328  1.00 95.80           C  
ATOM   1822  O   GLU A 121      -6.771   1.927  63.083  1.00 95.80           O  
ATOM   1823  CB  GLU A 121      -5.125   5.071  62.294  1.00 95.80           C  
ATOM   1824  CG  GLU A 121      -4.054   5.945  62.982  1.00 95.80           C  
ATOM   1825  CD  GLU A 121      -4.121   7.449  62.679  1.00 95.80           C  
ATOM   1826  OE1 GLU A 121      -5.070   7.903  62.002  1.00 95.80           O  
ATOM   1827  OE2 GLU A 121      -3.199   8.143  63.154  1.00 95.80           O1-
ATOM   1828  H   GLU A 121      -3.120   3.133  63.215  1.00 95.80           H  
ATOM   1829  HA  GLU A 121      -5.163   3.629  63.864  1.00 95.80           H  
ATOM   1830  HB3 GLU A 121      -6.118   5.490  62.466  1.00 95.80           H  
ATOM   1831  HB2 GLU A 121      -4.955   5.105  61.220  1.00 95.80           H  
ATOM   1832  HG3 GLU A 121      -3.059   5.586  62.711  1.00 95.80           H  
ATOM   1833  HG2 GLU A 121      -4.141   5.828  64.062  1.00 95.80           H  
ATOM   1834  N   ILE A 122      -6.876   3.099  61.132  1.00 95.13           N  
ATOM   1835  CA  ILE A 122      -8.066   2.468  60.547  1.00 95.13           C  
ATOM   1836  C   ILE A 122      -7.908   0.944  60.345  1.00 95.13           C  
ATOM   1837  O   ILE A 122      -8.873   0.214  60.561  1.00 95.13           O  
ATOM   1838  CB  ILE A 122      -8.461   3.134  59.189  1.00 95.13           C  
ATOM   1839  CG1 ILE A 122      -8.816   4.629  59.386  1.00 95.13           C  
ATOM   1840  CG2 ILE A 122      -9.617   2.431  58.434  1.00 95.13           C  
ATOM   1841  CD1 ILE A 122      -8.912   5.429  58.077  1.00 95.13           C  
ATOM   1842  H   ILE A 122      -6.441   3.816  60.565  1.00 95.13           H  
ATOM   1843  HA  ILE A 122      -8.887   2.619  61.251  1.00 95.13           H  
ATOM   1844  HB  ILE A 122      -7.581   3.090  58.543  1.00 95.13           H  
ATOM   1845 HG13 ILE A 122      -8.077   5.118  60.020  1.00 95.13           H  
ATOM   1846 HG12 ILE A 122      -9.760   4.707  59.926  1.00 95.13           H  
ATOM   1847 HG21 ILE A 122      -9.853   2.940  57.499  1.00 95.13           H  
ATOM   1848 HG22 ILE A 122      -9.383   1.403  58.164  1.00 95.13           H  
ATOM   1849 HG23 ILE A 122     -10.526   2.413  59.037  1.00 95.13           H  
ATOM   1850 HD11 ILE A 122      -8.628   6.469  58.239  1.00 95.13           H  
ATOM   1851 HD12 ILE A 122      -8.252   5.027  57.308  1.00 95.13           H  
ATOM   1852 HD13 ILE A 122      -9.929   5.421  57.685  1.00 95.13           H  
ATOM   1853  N   GLY A 123      -6.689   0.493  59.999  1.00 96.95           N  
ATOM   1854  CA  GLY A 123      -6.352  -0.918  59.822  1.00 96.95           C  
ATOM   1855  C   GLY A 123      -6.405  -1.702  61.136  1.00 96.95           C  
ATOM   1856  O   GLY A 123      -6.908  -2.825  61.151  1.00 96.95           O  
ATOM   1857  H   GLY A 123      -5.940   1.161  59.868  1.00 96.95           H  
ATOM   1858  HA3 GLY A 123      -5.328  -0.974  59.456  1.00 96.95           H  
ATOM   1859  HA2 GLY A 123      -7.010  -1.374  59.080  1.00 96.95           H  
ATOM   1860  N   ALA A 124      -5.908  -1.099  62.229  1.00 97.71           N  
ATOM   1861  CA  ALA A 124      -5.920  -1.672  63.574  1.00 97.71           C  
ATOM   1862  C   ALA A 124      -7.306  -1.606  64.247  1.00 97.71           C  
ATOM   1863  O   ALA A 124      -7.599  -2.458  65.085  1.00 97.71           O  
ATOM   1864  CB  ALA A 124      -4.853  -0.965  64.421  1.00 97.71           C  
ATOM   1865  H   ALA A 124      -5.530  -0.165  62.148  1.00 97.71           H  
ATOM   1866  HA  ALA A 124      -5.634  -2.723  63.498  1.00 97.71           H  
ATOM   1867  HB1 ALA A 124      -4.776  -1.422  65.408  1.00 97.71           H  
ATOM   1868  HB2 ALA A 124      -3.869  -1.038  63.956  1.00 97.71           H  
ATOM   1869  HB3 ALA A 124      -5.079   0.094  64.554  1.00 97.71           H  
ATOM   1870  N   ALA A 125      -8.138  -0.627  63.849  1.00 97.43           N  
ATOM   1871  CA  ALA A 125      -9.532  -0.485  64.274  1.00 97.43           C  
ATOM   1872  C   ALA A 125     -10.448  -1.542  63.632  1.00 97.43           C  
ATOM   1873  O   ALA A 125     -11.285  -2.111  64.333  1.00 97.43           O  
ATOM   1874  CB  ALA A 125     -10.020   0.936  63.956  1.00 97.43           C  
ATOM   1875  H   ALA A 125      -7.809   0.055  63.179  1.00 97.43           H  
ATOM   1876  HA  ALA A 125      -9.571  -0.619  65.357  1.00 97.43           H  
ATOM   1877  HB1 ALA A 125     -11.041   1.089  64.307  1.00 97.43           H  
ATOM   1878  HB2 ALA A 125      -9.392   1.683  64.442  1.00 97.43           H  
ATOM   1879  HB3 ALA A 125     -10.006   1.137  62.885  1.00 97.43           H  
ATOM   1880  N   ASP A 126     -10.236  -1.822  62.333  1.00 97.47           N  
ATOM   1881  CA  ASP A 126     -10.872  -2.925  61.604  1.00 97.47           C  
ATOM   1882  C   ASP A 126     -10.398  -4.307  62.083  1.00 97.47           C  
ATOM   1883  O   ASP A 126     -11.188  -5.246  62.024  1.00 97.47           O  
ATOM   1884  CB  ASP A 126     -10.715  -2.812  60.065  1.00 97.47           C  
ATOM   1885  CG  ASP A 126     -11.394  -1.598  59.405  1.00 97.47           C  
ATOM   1886  OD1 ASP A 126     -12.399  -1.095  59.957  1.00 97.47           O  
ATOM   1887  OD2 ASP A 126     -10.992  -1.290  58.262  1.00 97.47           O1-
ATOM   1888  H   ASP A 126      -9.561  -1.278  61.811  1.00 97.47           H  
ATOM   1889  HA  ASP A 126     -11.937  -2.884  61.834  1.00 97.47           H  
ATOM   1890  HB3 ASP A 126     -11.111  -3.708  59.583  1.00 97.47           H  
ATOM   1891  HB2 ASP A 126      -9.651  -2.772  59.822  1.00 97.47           H  
ATOM   1892  N   LEU A 127      -9.151  -4.414  62.578  1.00 98.10           N  
ATOM   1893  CA  LEU A 127      -8.610  -5.643  63.166  1.00 98.10           C  
ATOM   1894  C   LEU A 127      -9.291  -5.997  64.496  1.00 98.10           C  
ATOM   1895  O   LEU A 127      -9.641  -7.159  64.689  1.00 98.10           O  
ATOM   1896  CB  LEU A 127      -7.076  -5.531  63.301  1.00 98.10           C  
ATOM   1897  CG  LEU A 127      -6.360  -6.828  63.735  1.00 98.10           C  
ATOM   1898  CD1 LEU A 127      -6.524  -7.972  62.715  1.00 98.10           C  
ATOM   1899  CD2 LEU A 127      -4.882  -6.558  64.054  1.00 98.10           C  
ATOM   1900  H   LEU A 127      -8.545  -3.605  62.586  1.00 98.10           H  
ATOM   1901  HA  LEU A 127      -8.838  -6.459  62.480  1.00 98.10           H  
ATOM   1902  HB3 LEU A 127      -6.848  -4.744  64.018  1.00 98.10           H  
ATOM   1903  HB2 LEU A 127      -6.649  -5.204  62.352  1.00 98.10           H  
ATOM   1904  HG  LEU A 127      -6.810  -7.158  64.670  1.00 98.10           H  
ATOM   1905 HD11 LEU A 127      -7.185  -8.746  63.104  1.00 98.10           H  
ATOM   1906 HD12 LEU A 127      -6.946  -7.629  61.773  1.00 98.10           H  
ATOM   1907 HD13 LEU A 127      -5.573  -8.447  62.474  1.00 98.10           H  
ATOM   1908 HD21 LEU A 127      -4.534  -7.193  64.869  1.00 98.10           H  
ATOM   1909 HD22 LEU A 127      -4.247  -6.750  63.191  1.00 98.10           H  
ATOM   1910 HD23 LEU A 127      -4.707  -5.523  64.352  1.00 98.10           H  
ATOM   1911  N   ALA A 128      -9.515  -4.988  65.355  1.00 98.11           N  
ATOM   1912  CA  ALA A 128     -10.273  -5.121  66.599  1.00 98.11           C  
ATOM   1913  C   ALA A 128     -11.755  -5.474  66.370  1.00 98.11           C  
ATOM   1914  O   ALA A 128     -12.312  -6.235  67.157  1.00 98.11           O  
ATOM   1915  CB  ALA A 128     -10.127  -3.829  67.418  1.00 98.11           C  
ATOM   1916  H   ALA A 128      -9.185  -4.059  65.129  1.00 98.11           H  
ATOM   1917  HA  ALA A 128      -9.827  -5.937  67.169  1.00 98.11           H  
ATOM   1918  HB1 ALA A 128     -10.661  -3.897  68.367  1.00 98.11           H  
ATOM   1919  HB2 ALA A 128      -9.081  -3.629  67.648  1.00 98.11           H  
ATOM   1920  HB3 ALA A 128     -10.517  -2.965  66.879  1.00 98.11           H  
ATOM   1921  N   ARG A 129     -12.347  -4.953  65.281  1.00 97.65           N  
ATOM   1922  CA  ARG A 129     -13.722  -5.226  64.861  1.00 97.65           C  
ATOM   1923  C   ARG A 129     -13.921  -6.664  64.338  1.00 97.65           C  
ATOM   1924  O   ARG A 129     -14.910  -7.294  64.713  1.00 97.65           O  
ATOM   1925  CB  ARG A 129     -14.148  -4.140  63.850  1.00 97.65           C  
ATOM   1926  CG  ARG A 129     -15.582  -4.272  63.299  1.00 97.65           C  
ATOM   1927  CD  ARG A 129     -16.049  -3.046  62.488  1.00 97.65           C  
ATOM   1928  NE  ARG A 129     -15.329  -2.883  61.210  1.00 97.65           N  
ATOM   1929  CZ  ARG A 129     -15.633  -3.433  60.020  1.00 97.65           C  
ATOM   1930  NH1 ARG A 129     -16.693  -4.239  59.850  1.00 97.65           N  
ATOM   1931  NH2 ARG A 129     -14.847  -3.164  58.971  1.00 97.65           N1+
ATOM   1932  H   ARG A 129     -11.819  -4.325  64.689  1.00 97.65           H  
ATOM   1933  HA  ARG A 129     -14.359  -5.117  65.741  1.00 97.65           H  
ATOM   1934  HB3 ARG A 129     -13.455  -4.146  63.010  1.00 97.65           H  
ATOM   1935  HB2 ARG A 129     -14.035  -3.163  64.323  1.00 97.65           H  
ATOM   1936  HG3 ARG A 129     -16.305  -4.502  64.082  1.00 97.65           H  
ATOM   1937  HG2 ARG A 129     -15.583  -5.138  62.636  1.00 97.65           H  
ATOM   1938  HD3 ARG A 129     -15.788  -2.149  63.050  1.00 97.65           H  
ATOM   1939  HD2 ARG A 129     -17.134  -3.013  62.380  1.00 97.65           H  
ATOM   1940  HE  ARG A 129     -14.497  -2.308  61.254  1.00 97.65           H  
ATOM   1941 HH12 ARG A 129     -16.895  -4.640  58.946  1.00 97.65           H  
ATOM   1942 HH11 ARG A 129     -17.293  -4.452  60.633  1.00 97.65           H  
ATOM   1943 HH22 ARG A 129     -15.033  -3.566  58.064  1.00 97.65           H  
ATOM   1944 HH21 ARG A 129     -14.049  -2.547  59.081  1.00 97.65           H  
ATOM   1945  N   GLU A 130     -12.976  -7.165  63.522  1.00 97.12           N  
ATOM   1946  CA  GLU A 130     -12.968  -8.539  63.002  1.00 97.12           C  
ATOM   1947  C   GLU A 130     -12.695  -9.600  64.081  1.00 97.12           C  
ATOM   1948  O   GLU A 130     -13.322 -10.658  64.046  1.00 97.12           O  
ATOM   1949  CB  GLU A 130     -11.944  -8.674  61.861  1.00 97.12           C  
ATOM   1950  CG  GLU A 130     -12.369  -7.957  60.560  1.00 97.12           C  
ATOM   1951  CD  GLU A 130     -11.317  -7.995  59.441  1.00 97.12           C  
ATOM   1952  OE1 GLU A 130     -11.420  -7.131  58.543  1.00 97.12           O  
ATOM   1953  OE2 GLU A 130     -10.412  -8.859  59.488  1.00 97.12           O1-
ATOM   1954  H   GLU A 130     -12.201  -6.580  63.238  1.00 97.12           H  
ATOM   1955  HA  GLU A 130     -13.958  -8.749  62.594  1.00 97.12           H  
ATOM   1956  HB3 GLU A 130     -11.770  -9.731  61.649  1.00 97.12           H  
ATOM   1957  HB2 GLU A 130     -10.985  -8.273  62.196  1.00 97.12           H  
ATOM   1958  HG3 GLU A 130     -12.634  -6.920  60.769  1.00 97.12           H  
ATOM   1959  HG2 GLU A 130     -13.277  -8.423  60.176  1.00 97.12           H  
ATOM   1960  N   LEU A 131     -11.796  -9.286  65.029  1.00 97.86           N  
ATOM   1961  CA  LEU A 131     -11.489 -10.116  66.198  1.00 97.86           C  
ATOM   1962  C   LEU A 131     -12.577 -10.061  67.290  1.00 97.86           C  
ATOM   1963  O   LEU A 131     -12.488 -10.835  68.243  1.00 97.86           O  
ATOM   1964  CB  LEU A 131     -10.115  -9.696  66.771  1.00 97.86           C  
ATOM   1965  CG  LEU A 131      -8.905 -10.116  65.905  1.00 97.86           C  
ATOM   1966  CD1 LEU A 131      -7.614  -9.433  66.389  1.00 97.86           C  
ATOM   1967  CD2 LEU A 131      -8.739 -11.646  65.826  1.00 97.86           C  
ATOM   1968  H   LEU A 131     -11.303  -8.404  64.972  1.00 97.86           H  
ATOM   1969  HA  LEU A 131     -11.440 -11.156  65.874  1.00 97.86           H  
ATOM   1970  HB3 LEU A 131      -9.972 -10.125  67.764  1.00 97.86           H  
ATOM   1971  HB2 LEU A 131     -10.115  -8.615  66.922  1.00 97.86           H  
ATOM   1972  HG  LEU A 131      -9.084  -9.755  64.891  1.00 97.86           H  
ATOM   1973 HD11 LEU A 131      -6.895  -9.343  65.575  1.00 97.86           H  
ATOM   1974 HD12 LEU A 131      -7.809  -8.427  66.760  1.00 97.86           H  
ATOM   1975 HD13 LEU A 131      -7.132  -9.991  67.192  1.00 97.86           H  
ATOM   1976 HD21 LEU A 131      -7.748 -11.965  66.146  1.00 97.86           H  
ATOM   1977 HD22 LEU A 131      -9.454 -12.175  66.456  1.00 97.86           H  
ATOM   1978 HD23 LEU A 131      -8.879 -12.000  64.804  1.00 97.86           H  
ATOM   1979  N   GLN A 132     -13.572  -9.165  67.138  1.00 98.01           N  
ATOM   1980  CA  GLN A 132     -14.714  -8.951  68.034  1.00 98.01           C  
ATOM   1981  C   GLN A 132     -14.315  -8.474  69.448  1.00 98.01           C  
ATOM   1982  O   GLN A 132     -15.023  -8.759  70.414  1.00 98.01           O  
ATOM   1983  CB  GLN A 132     -15.655 -10.182  68.041  1.00 98.01           C  
ATOM   1984  CG  GLN A 132     -16.301 -10.460  66.671  1.00 98.01           C  
ATOM   1985  CD  GLN A 132     -17.214 -11.684  66.721  1.00 98.01           C  
ATOM   1986  NE2 GLN A 132     -18.528 -11.472  66.626  1.00 98.01           N  
ATOM   1987  OE1 GLN A 132     -16.742 -12.812  66.840  1.00 98.01           O  
ATOM   1988  H   GLN A 132     -13.559  -8.575  66.318  1.00 98.01           H  
ATOM   1989  HA  GLN A 132     -15.270  -8.117  67.603  1.00 98.01           H  
ATOM   1990  HB3 GLN A 132     -16.458 -10.031  68.764  1.00 98.01           H  
ATOM   1991  HB2 GLN A 132     -15.115 -11.067  68.380  1.00 98.01           H  
ATOM   1992  HG3 GLN A 132     -15.534 -10.642  65.918  1.00 98.01           H  
ATOM   1993  HG2 GLN A 132     -16.862  -9.586  66.335  1.00 98.01           H  
ATOM   1994 HE22 GLN A 132     -19.166 -12.253  66.655  1.00 98.01           H  
ATOM   1995 HE21 GLN A 132     -18.891 -10.535  66.529  1.00 98.01           H  
ATOM   1996  N   ILE A 133     -13.193  -7.740  69.534  1.00 97.88           N  
ATOM   1997  CA  ILE A 133     -12.659  -7.129  70.751  1.00 97.88           C  
ATOM   1998  C   ILE A 133     -13.578  -5.960  71.184  1.00 97.88           C  
ATOM   1999  O   ILE A 133     -13.732  -5.025  70.395  1.00 97.88           O  
ATOM   2000  CB  ILE A 133     -11.215  -6.592  70.498  1.00 97.88           C  
ATOM   2001  CG1 ILE A 133     -10.254  -7.780  70.255  1.00 97.88           C  
ATOM   2002  CG2 ILE A 133     -10.662  -5.687  71.627  1.00 97.88           C  
ATOM   2003  CD1 ILE A 133      -8.853  -7.378  69.782  1.00 97.88           C  
ATOM   2004  H   ILE A 133     -12.692  -7.522  68.683  1.00 97.88           H  
ATOM   2005  HA  ILE A 133     -12.579  -7.911  71.503  1.00 97.88           H  
ATOM   2006  HB  ILE A 133     -11.231  -5.991  69.588  1.00 97.88           H  
ATOM   2007 HG13 ILE A 133     -10.676  -8.462  69.517  1.00 97.88           H  
ATOM   2008 HG12 ILE A 133     -10.164  -8.362  71.173  1.00 97.88           H  
ATOM   2009 HG21 ILE A 133      -9.631  -5.390  71.437  1.00 97.88           H  
ATOM   2010 HG22 ILE A 133     -11.224  -4.759  71.732  1.00 97.88           H  
ATOM   2011 HG23 ILE A 133     -10.683  -6.201  72.589  1.00 97.88           H  
ATOM   2012 HD11 ILE A 133      -8.452  -8.128  69.101  1.00 97.88           H  
ATOM   2013 HD12 ILE A 133      -8.860  -6.421  69.260  1.00 97.88           H  
ATOM   2014 HD13 ILE A 133      -8.162  -7.294  70.621  1.00 97.88           H  
ATOM   2015  N   PRO A 134     -14.187  -6.036  72.395  1.00 97.41           N  
ATOM   2016  CA  PRO A 134     -15.035  -4.958  72.946  1.00 97.41           C  
ATOM   2017  C   PRO A 134     -14.372  -3.571  72.986  1.00 97.41           C  
ATOM   2018  O   PRO A 134     -13.192  -3.470  73.326  1.00 97.41           O  
ATOM   2019  CB  PRO A 134     -15.369  -5.439  74.370  1.00 97.41           C  
ATOM   2020  CG  PRO A 134     -15.275  -6.949  74.296  1.00 97.41           C  
ATOM   2021  CD  PRO A 134     -14.122  -7.166  73.329  1.00 97.41           C  
ATOM   2022  HA  PRO A 134     -15.947  -4.926  72.346  1.00 97.41           H  
ATOM   2023  HB3 PRO A 134     -16.350  -5.104  74.707  1.00 97.41           H  
ATOM   2024  HB2 PRO A 134     -14.633  -5.073  75.089  1.00 97.41           H  
ATOM   2025  HG3 PRO A 134     -16.193  -7.348  73.862  1.00 97.41           H  
ATOM   2026  HG2 PRO A 134     -15.124  -7.425  75.265  1.00 97.41           H  
ATOM   2027  HD2 PRO A 134     -13.165  -7.133  73.853  1.00 97.41           H  
ATOM   2028  HD3 PRO A 134     -14.226  -8.141  72.855  1.00 97.41           H  
ATOM   2029  N   LEU A 135     -15.164  -2.539  72.650  1.00 97.47           N  
ATOM   2030  CA  LEU A 135     -14.787  -1.128  72.742  1.00 97.47           C  
ATOM   2031  C   LEU A 135     -14.518  -0.734  74.203  1.00 97.47           C  
ATOM   2032  O   LEU A 135     -15.456  -0.600  74.989  1.00 97.47           O  
ATOM   2033  CB  LEU A 135     -15.904  -0.247  72.137  1.00 97.47           C  
ATOM   2034  CG  LEU A 135     -16.023  -0.321  70.599  1.00 97.47           C  
ATOM   2035  CD1 LEU A 135     -17.324   0.359  70.116  1.00 97.47           C  
ATOM   2036  CD2 LEU A 135     -14.769   0.239  69.890  1.00 97.47           C  
ATOM   2037  H   LEU A 135     -16.119  -2.719  72.379  1.00 97.47           H  
ATOM   2038  HA  LEU A 135     -13.869  -0.985  72.170  1.00 97.47           H  
ATOM   2039  HB3 LEU A 135     -15.739   0.795  72.415  1.00 97.47           H  
ATOM   2040  HB2 LEU A 135     -16.855  -0.529  72.591  1.00 97.47           H  
ATOM   2041  HG  LEU A 135     -16.106  -1.374  70.325  1.00 97.47           H  
ATOM   2042 HD11 LEU A 135     -17.143   1.199  69.446  1.00 97.47           H  
ATOM   2043 HD12 LEU A 135     -17.951  -0.352  69.576  1.00 97.47           H  
ATOM   2044 HD13 LEU A 135     -17.919   0.744  70.945  1.00 97.47           H  
ATOM   2045 HD21 LEU A 135     -15.007   0.936  69.087  1.00 97.47           H  
ATOM   2046 HD22 LEU A 135     -14.113   0.769  70.581  1.00 97.47           H  
ATOM   2047 HD23 LEU A 135     -14.186  -0.568  69.447  1.00 97.47           H  
ATOM   2048  N   TYR A 136     -13.228  -0.577  74.519  1.00 98.29           N  
ATOM   2049  CA  TYR A 136     -12.722  -0.167  75.824  1.00 98.29           C  
ATOM   2050  C   TYR A 136     -12.403   1.337  75.796  1.00 98.29           C  
ATOM   2051  O   TYR A 136     -12.272   1.909  74.713  1.00 98.29           O  
ATOM   2052  CB  TYR A 136     -11.470  -1.018  76.113  1.00 98.29           C  
ATOM   2053  CG  TYR A 136     -10.923  -0.913  77.523  1.00 98.29           C  
ATOM   2054  CD1 TYR A 136      -9.755  -0.169  77.783  1.00 98.29           C  
ATOM   2055  CD2 TYR A 136     -11.577  -1.581  78.580  1.00 98.29           C  
ATOM   2056  CE1 TYR A 136      -9.235  -0.106  79.089  1.00 98.29           C  
ATOM   2057  CE2 TYR A 136     -11.061  -1.512  79.887  1.00 98.29           C  
ATOM   2058  CZ  TYR A 136      -9.886  -0.779  80.142  1.00 98.29           C  
ATOM   2059  OH  TYR A 136      -9.376  -0.733  81.405  1.00 98.29           O  
ATOM   2060  H   TYR A 136     -12.528  -0.706  73.800  1.00 98.29           H  
ATOM   2061  HA  TYR A 136     -13.469  -0.353  76.598  1.00 98.29           H  
ATOM   2062  HB3 TYR A 136     -10.681  -0.777  75.398  1.00 98.29           H  
ATOM   2063  HB2 TYR A 136     -11.703  -2.071  75.946  1.00 98.29           H  
ATOM   2064  HD1 TYR A 136      -9.248   0.348  76.981  1.00 98.29           H  
ATOM   2065  HD2 TYR A 136     -12.471  -2.156  78.388  1.00 98.29           H  
ATOM   2066  HE1 TYR A 136      -8.334   0.456  79.277  1.00 98.29           H  
ATOM   2067  HE2 TYR A 136     -11.559  -2.033  80.692  1.00 98.29           H  
ATOM   2068  HH  TYR A 136      -8.492  -0.352  81.435  1.00 98.29           H  
ATOM   2069  N   ASP A 137     -12.264   1.950  76.982  1.00 97.48           N  
ATOM   2070  CA  ASP A 137     -11.809   3.331  77.125  1.00 97.48           C  
ATOM   2071  C   ASP A 137     -10.492   3.302  77.934  1.00 97.48           C  
ATOM   2072  O   ASP A 137     -10.556   3.134  79.153  1.00 97.48           O  
ATOM   2073  CB  ASP A 137     -12.887   4.230  77.784  1.00 97.48           C  
ATOM   2074  CG  ASP A 137     -12.596   5.746  77.778  1.00 97.48           C  
ATOM   2075  OD1 ASP A 137     -11.726   6.196  76.996  1.00 97.48           O  
ATOM   2076  OD2 ASP A 137     -13.346   6.457  78.481  1.00 97.48           O1-
ATOM   2077  H   ASP A 137     -12.381   1.428  77.839  1.00 97.48           H  
ATOM   2078  HA  ASP A 137     -11.651   3.753  76.137  1.00 97.48           H  
ATOM   2079  HB3 ASP A 137     -13.082   3.898  78.805  1.00 97.48           H  
ATOM   2080  HB2 ASP A 137     -13.831   4.076  77.258  1.00 97.48           H  
ATOM   2081  N   PRO A 138      -9.323   3.436  77.260  1.00 97.74           N  
ATOM   2082  CA  PRO A 138      -8.009   3.439  77.939  1.00 97.74           C  
ATOM   2083  C   PRO A 138      -7.698   4.701  78.773  1.00 97.74           C  
ATOM   2084  O   PRO A 138      -6.709   4.697  79.506  1.00 97.74           O  
ATOM   2085  CB  PRO A 138      -7.013   3.264  76.782  1.00 97.74           C  
ATOM   2086  CG  PRO A 138      -7.702   3.907  75.594  1.00 97.74           C  
ATOM   2087  CD  PRO A 138      -9.162   3.548  75.807  1.00 97.74           C  
ATOM   2088  HA  PRO A 138      -7.931   2.585  78.610  1.00 97.74           H  
ATOM   2089  HB3 PRO A 138      -6.853   2.201  76.591  1.00 97.74           H  
ATOM   2090  HB2 PRO A 138      -6.041   3.718  76.964  1.00 97.74           H  
ATOM   2091  HG3 PRO A 138      -7.313   3.587  74.629  1.00 97.74           H  
ATOM   2092  HG2 PRO A 138      -7.591   4.989  75.657  1.00 97.74           H  
ATOM   2093  HD2 PRO A 138      -9.788   4.315  75.350  1.00 97.74           H  
ATOM   2094  HD3 PRO A 138      -9.394   2.584  75.352  1.00 97.74           H  
ATOM   2095  N   LEU A 139      -8.531   5.748  78.652  1.00 96.65           N  
ATOM   2096  CA  LEU A 139      -8.414   7.003  79.389  1.00 96.65           C  
ATOM   2097  C   LEU A 139      -8.782   6.826  80.874  1.00 96.65           C  
ATOM   2098  O   LEU A 139      -9.728   6.105  81.191  1.00 96.65           O  
ATOM   2099  CB  LEU A 139      -9.313   8.044  78.686  1.00 96.65           C  
ATOM   2100  CG  LEU A 139      -9.244   9.486  79.229  1.00 96.65           C  
ATOM   2101  CD1 LEU A 139      -7.812  10.055  79.198  1.00 96.65           C  
ATOM   2102  CD2 LEU A 139     -10.249  10.389  78.482  1.00 96.65           C  
ATOM   2103  H   LEU A 139      -9.332   5.678  78.041  1.00 96.65           H  
ATOM   2104  HA  LEU A 139      -7.373   7.325  79.320  1.00 96.65           H  
ATOM   2105  HB3 LEU A 139     -10.347   7.707  78.754  1.00 96.65           H  
ATOM   2106  HB2 LEU A 139      -9.071   8.061  77.622  1.00 96.65           H  
ATOM   2107  HG  LEU A 139      -9.565   9.467  80.271  1.00 96.65           H  
ATOM   2108 HD11 LEU A 139      -7.791  11.107  78.917  1.00 96.65           H  
ATOM   2109 HD12 LEU A 139      -7.344   9.985  80.180  1.00 96.65           H  
ATOM   2110 HD13 LEU A 139      -7.175   9.517  78.496  1.00 96.65           H  
ATOM   2111 HD21 LEU A 139      -9.768  11.208  77.947  1.00 96.65           H  
ATOM   2112 HD22 LEU A 139     -10.830   9.833  77.745  1.00 96.65           H  
ATOM   2113 HD23 LEU A 139     -10.964  10.831  79.176  1.00 96.65           H  
ATOM   2114  N   THR A 140      -8.028   7.515  81.742  1.00 94.66           N  
ATOM   2115  CA  THR A 140      -8.238   7.563  83.190  1.00 94.66           C  
ATOM   2116  C   THR A 140      -8.251   9.034  83.646  1.00 94.66           C  
ATOM   2117  O   THR A 140      -7.680   9.889  82.967  1.00 94.66           O  
ATOM   2118  CB  THR A 140      -7.105   6.815  83.951  1.00 94.66           C  
ATOM   2119  CG2 THR A 140      -6.926   5.355  83.499  1.00 94.66           C  
ATOM   2120  OG1 THR A 140      -5.854   7.477  83.882  1.00 94.66           O  
ATOM   2121  H   THR A 140      -7.293   8.111  81.392  1.00 94.66           H  
ATOM   2122  HA  THR A 140      -9.201   7.121  83.453  1.00 94.66           H  
ATOM   2123  HB  THR A 140      -7.373   6.789  85.008  1.00 94.66           H  
ATOM   2124 HG21 THR A 140      -6.150   4.856  84.079  1.00 94.66           H  
ATOM   2125 HG22 THR A 140      -7.849   4.791  83.630  1.00 94.66           H  
ATOM   2126 HG23 THR A 140      -6.644   5.285  82.449  1.00 94.66           H  
ATOM   2127  HG1 THR A 140      -5.509   7.374  82.992  1.00 94.66           H  
ATOM   2128  N   ASP A 141      -8.892   9.291  84.799  1.00 92.36           N  
ATOM   2129  CA  ASP A 141      -9.069  10.623  85.401  1.00 92.36           C  
ATOM   2130  C   ASP A 141      -7.754  11.368  85.693  1.00 92.36           C  
ATOM   2131  O   ASP A 141      -7.728  12.590  85.558  1.00 92.36           O  
ATOM   2132  CB  ASP A 141      -9.947  10.606  86.679  1.00 92.36           C  
ATOM   2133  CG  ASP A 141     -11.339   9.956  86.556  1.00 92.36           C  
ATOM   2134  OD1 ASP A 141     -11.871   9.867  85.427  1.00 92.36           O  
ATOM   2135  OD2 ASP A 141     -11.908   9.664  87.631  1.00 92.36           O1-
ATOM   2136  H   ASP A 141      -9.357   8.536  85.283  1.00 92.36           H  
ATOM   2137  HA  ASP A 141      -9.591  11.223  84.655  1.00 92.36           H  
ATOM   2138  HB3 ASP A 141     -10.105  11.629  87.023  1.00 92.36           H  
ATOM   2139  HB2 ASP A 141      -9.408  10.085  87.473  1.00 92.36           H  
ATOM   2140  N   TYR A 142      -6.682  10.633  86.043  1.00 89.74           N  
ATOM   2141  CA  TYR A 142      -5.339  11.186  86.231  1.00 89.74           C  
ATOM   2142  C   TYR A 142      -4.744  11.754  84.926  1.00 89.74           C  
ATOM   2143  O   TYR A 142      -4.192  12.852  84.953  1.00 89.74           O  
ATOM   2144  CB  TYR A 142      -4.427  10.124  86.888  1.00 89.74           C  
ATOM   2145  CG  TYR A 142      -2.974  10.543  87.052  1.00 89.74           C  
ATOM   2146  CD1 TYR A 142      -2.009  10.126  86.114  1.00 89.74           C  
ATOM   2147  CD2 TYR A 142      -2.594  11.392  88.112  1.00 89.74           C  
ATOM   2148  CE1 TYR A 142      -0.681  10.583  86.207  1.00 89.74           C  
ATOM   2149  CE2 TYR A 142      -1.262  11.839  88.215  1.00 89.74           C  
ATOM   2150  CZ  TYR A 142      -0.308  11.447  87.256  1.00 89.74           C  
ATOM   2151  OH  TYR A 142       0.972  11.912  87.337  1.00 89.74           O  
ATOM   2152  H   TYR A 142      -6.774   9.631  86.129  1.00 89.74           H  
ATOM   2153  HA  TYR A 142      -5.428  12.017  86.933  1.00 89.74           H  
ATOM   2154  HB3 TYR A 142      -4.454   9.205  86.299  1.00 89.74           H  
ATOM   2155  HB2 TYR A 142      -4.822   9.859  87.869  1.00 89.74           H  
ATOM   2156  HD1 TYR A 142      -2.300   9.476  85.305  1.00 89.74           H  
ATOM   2157  HD2 TYR A 142      -3.326  11.721  88.835  1.00 89.74           H  
ATOM   2158  HE1 TYR A 142       0.046  10.281  85.467  1.00 89.74           H  
ATOM   2159  HE2 TYR A 142      -0.977  12.501  89.020  1.00 89.74           H  
ATOM   2160  HH  TYR A 142       1.503  11.691  86.568  1.00 89.74           H  
ATOM   2161  N   ARG A 143      -4.914  11.033  83.810  1.00 91.82           N  
ATOM   2162  CA  ARG A 143      -4.403  11.422  82.499  1.00 91.82           C  
ATOM   2163  C   ARG A 143      -5.264  12.513  81.851  1.00 91.82           C  
ATOM   2164  O   ARG A 143      -4.737  13.301  81.068  1.00 91.82           O  
ATOM   2165  CB  ARG A 143      -4.364  10.188  81.576  1.00 91.82           C  
ATOM   2166  CG  ARG A 143      -3.353   9.119  82.028  1.00 91.82           C  
ATOM   2167  CD  ARG A 143      -1.892   9.596  81.980  1.00 91.82           C  
ATOM   2168  NE  ARG A 143      -0.971   8.472  82.148  1.00 91.82           N  
ATOM   2169  CZ  ARG A 143       0.288   8.492  82.599  1.00 91.82           C  
ATOM   2170  NH1 ARG A 143       0.912   9.632  82.923  1.00 91.82           N  
ATOM   2171  NH2 ARG A 143       0.922   7.322  82.729  1.00 91.82           N1+
ATOM   2172  H   ARG A 143      -5.484  10.199  83.868  1.00 91.82           H  
ATOM   2173  HA  ARG A 143      -3.397  11.825  82.610  1.00 91.82           H  
ATOM   2174  HB3 ARG A 143      -4.113  10.493  80.558  1.00 91.82           H  
ATOM   2175  HB2 ARG A 143      -5.357   9.742  81.512  1.00 91.82           H  
ATOM   2176  HG3 ARG A 143      -3.466   8.244  81.390  1.00 91.82           H  
ATOM   2177  HG2 ARG A 143      -3.585   8.781  83.038  1.00 91.82           H  
ATOM   2178  HD3 ARG A 143      -1.710  10.318  82.776  1.00 91.82           H  
ATOM   2179  HD2 ARG A 143      -1.673  10.081  81.030  1.00 91.82           H  
ATOM   2180  HE  ARG A 143      -1.320   7.575  81.815  1.00 91.82           H  
ATOM   2181 HH12 ARG A 143       1.856   9.625  83.276  1.00 91.82           H  
ATOM   2182 HH11 ARG A 143       0.474  10.544  82.795  1.00 91.82           H  
ATOM   2183 HH22 ARG A 143       1.843   7.261  83.136  1.00 91.82           H  
ATOM   2184 HH21 ARG A 143       0.440   6.463  82.487  1.00 91.82           H  
ATOM   2185  N   ILE A 144      -6.550  12.615  82.221  1.00 92.77           N  
ATOM   2186  CA  ILE A 144      -7.416  13.739  81.852  1.00 92.77           C  
ATOM   2187  C   ILE A 144      -6.919  15.046  82.496  1.00 92.77           C  
ATOM   2188  O   ILE A 144      -6.731  16.026  81.779  1.00 92.77           O  
ATOM   2189  CB  ILE A 144      -8.909  13.505  82.247  1.00 92.77           C  
ATOM   2190  CG1 ILE A 144      -9.521  12.354  81.423  1.00 92.77           C  
ATOM   2191  CG2 ILE A 144      -9.815  14.757  82.140  1.00 92.77           C  
ATOM   2192  CD1 ILE A 144     -10.829  11.785  81.999  1.00 92.77           C  
ATOM   2193  H   ILE A 144      -6.920  11.974  82.911  1.00 92.77           H  
ATOM   2194  HA  ILE A 144      -7.367  13.859  80.767  1.00 92.77           H  
ATOM   2195  HB  ILE A 144      -8.924  13.192  83.290  1.00 92.77           H  
ATOM   2196 HG13 ILE A 144      -8.808  11.538  81.349  1.00 92.77           H  
ATOM   2197 HG12 ILE A 144      -9.686  12.689  80.398  1.00 92.77           H  
ATOM   2198 HG21 ILE A 144     -10.858  14.515  82.342  1.00 92.77           H  
ATOM   2199 HG22 ILE A 144      -9.542  15.528  82.861  1.00 92.77           H  
ATOM   2200 HG23 ILE A 144      -9.768  15.196  81.143  1.00 92.77           H  
ATOM   2201 HD11 ILE A 144     -10.778  10.699  82.082  1.00 92.77           H  
ATOM   2202 HD12 ILE A 144     -11.049  12.174  82.993  1.00 92.77           H  
ATOM   2203 HD13 ILE A 144     -11.676  12.027  81.357  1.00 92.77           H  
ATOM   2204  N   GLN A 145      -6.696  15.025  83.823  1.00 89.09           N  
ATOM   2205  CA  GLN A 145      -6.216  16.172  84.597  1.00 89.09           C  
ATOM   2206  C   GLN A 145      -4.795  16.619  84.223  1.00 89.09           C  
ATOM   2207  O   GLN A 145      -4.563  17.822  84.140  1.00 89.09           O  
ATOM   2208  CB  GLN A 145      -6.333  15.883  86.110  1.00 89.09           C  
ATOM   2209  CG  GLN A 145      -7.778  15.814  86.657  1.00 89.09           C  
ATOM   2210  CD  GLN A 145      -8.623  17.063  86.391  1.00 89.09           C  
ATOM   2211  NE2 GLN A 145      -8.100  18.244  86.730  1.00 89.09           N  
ATOM   2212  OE1 GLN A 145      -9.736  16.963  85.883  1.00 89.09           O  
ATOM   2213  H   GLN A 145      -6.875  14.178  84.347  1.00 89.09           H  
ATOM   2214  HA  GLN A 145      -6.863  17.013  84.344  1.00 89.09           H  
ATOM   2215  HB3 GLN A 145      -5.787  16.645  86.670  1.00 89.09           H  
ATOM   2216  HB2 GLN A 145      -5.828  14.943  86.337  1.00 89.09           H  
ATOM   2217  HG3 GLN A 145      -7.755  15.634  87.732  1.00 89.09           H  
ATOM   2218  HG2 GLN A 145      -8.298  14.963  86.219  1.00 89.09           H  
ATOM   2219 HE22 GLN A 145      -8.629  19.089  86.576  1.00 89.09           H  
ATOM   2220 HE21 GLN A 145      -7.180  18.300  87.143  1.00 89.09           H  
ATOM   2221  N   GLU A 146      -3.900  15.664  83.953  1.00 87.10           N  
ATOM   2222  CA  GLU A 146      -2.552  15.874  83.437  1.00 87.10           C  
ATOM   2223  C   GLU A 146      -2.583  16.642  82.100  1.00 87.10           C  
ATOM   2224  O   GLU A 146      -1.980  17.709  81.973  1.00 87.10           O  
ATOM   2225  CB  GLU A 146      -1.888  14.483  83.337  1.00 87.10           C  
ATOM   2226  CG  GLU A 146      -0.479  14.412  82.725  1.00 87.10           C  
ATOM   2227  CD  GLU A 146       0.021  12.969  82.724  1.00 87.10           C  
ATOM   2228  OE1 GLU A 146       0.667  12.567  83.714  1.00 87.10           O  
ATOM   2229  OE2 GLU A 146      -0.298  12.252  81.754  1.00 87.10           O1-
ATOM   2230  H   GLU A 146      -4.176  14.704  84.131  1.00 87.10           H  
ATOM   2231  HA  GLU A 146      -1.999  16.481  84.157  1.00 87.10           H  
ATOM   2232  HB3 GLU A 146      -2.536  13.841  82.744  1.00 87.10           H  
ATOM   2233  HB2 GLU A 146      -1.856  14.040  84.335  1.00 87.10           H  
ATOM   2234  HG3 GLU A 146       0.215  15.034  83.291  1.00 87.10           H  
ATOM   2235  HG2 GLU A 146      -0.471  14.787  81.700  1.00 87.10           H  
ATOM   2236  N   TRP A 147      -3.371  16.138  81.139  1.00 89.66           N  
ATOM   2237  CA  TRP A 147      -3.596  16.733  79.822  1.00 89.66           C  
ATOM   2238  C   TRP A 147      -4.196  18.154  79.878  1.00 89.66           C  
ATOM   2239  O   TRP A 147      -3.739  19.014  79.128  1.00 89.66           O  
ATOM   2240  CB  TRP A 147      -4.447  15.756  78.985  1.00 89.66           C  
ATOM   2241  CG  TRP A 147      -4.863  16.186  77.609  1.00 89.66           C  
ATOM   2242  CD1 TRP A 147      -4.104  16.093  76.495  1.00 89.66           C  
ATOM   2243  CD2 TRP A 147      -6.113  16.810  77.186  1.00 89.66           C  
ATOM   2244  CE2 TRP A 147      -6.053  17.038  75.778  1.00 89.66           C  
ATOM   2245  CE3 TRP A 147      -7.300  17.202  77.847  1.00 89.66           C  
ATOM   2246  NE1 TRP A 147      -4.810  16.572  75.412  1.00 89.66           N  
ATOM   2247  CZ2 TRP A 147      -7.109  17.633  75.066  1.00 89.66           C  
ATOM   2248  CZ3 TRP A 147      -8.365  17.803  77.146  1.00 89.66           C  
ATOM   2249  CH2 TRP A 147      -8.272  18.019  75.757  1.00 89.66           C  
ATOM   2250  H   TRP A 147      -3.893  15.295  81.332  1.00 89.66           H  
ATOM   2251  HA  TRP A 147      -2.623  16.824  79.335  1.00 89.66           H  
ATOM   2252  HB3 TRP A 147      -5.359  15.511  79.528  1.00 89.66           H  
ATOM   2253  HB2 TRP A 147      -3.905  14.815  78.882  1.00 89.66           H  
ATOM   2254  HD1 TRP A 147      -3.106  15.679  76.469  1.00 89.66           H  
ATOM   2255  HE3 TRP A 147      -7.387  17.031  78.908  1.00 89.66           H  
ATOM   2256  HE1 TRP A 147      -4.445  16.531  74.469  1.00 89.66           H  
ATOM   2257  HZ2 TRP A 147      -7.030  17.793  74.001  1.00 89.66           H  
ATOM   2258  HZ3 TRP A 147      -9.259  18.094  77.677  1.00 89.66           H  
ATOM   2259  HH2 TRP A 147      -9.092  18.476  75.223  1.00 89.66           H  
ATOM   2260  N   MET A 148      -5.169  18.385  80.779  1.00 89.05           N  
ATOM   2261  CA  MET A 148      -5.784  19.696  81.018  1.00 89.05           C  
ATOM   2262  C   MET A 148      -4.802  20.729  81.597  1.00 89.05           C  
ATOM   2263  O   MET A 148      -4.802  21.867  81.133  1.00 89.05           O  
ATOM   2264  CB  MET A 148      -7.010  19.560  81.946  1.00 89.05           C  
ATOM   2265  CG  MET A 148      -8.240  18.938  81.269  1.00 89.05           C  
ATOM   2266  SD  MET A 148      -9.633  18.616  82.384  1.00 89.05           S  
ATOM   2267  CE  MET A 148     -10.196  20.307  82.713  1.00 89.05           C  
ATOM   2268  H   MET A 148      -5.499  17.623  81.357  1.00 89.05           H  
ATOM   2269  HA  MET A 148      -6.126  20.085  80.057  1.00 89.05           H  
ATOM   2270  HB3 MET A 148      -7.293  20.546  82.315  1.00 89.05           H  
ATOM   2271  HB2 MET A 148      -6.746  18.978  82.831  1.00 89.05           H  
ATOM   2272  HG3 MET A 148      -7.974  17.991  80.810  1.00 89.05           H  
ATOM   2273  HG2 MET A 148      -8.585  19.580  80.458  1.00 89.05           H  
ATOM   2274  HE1 MET A 148     -11.094  20.286  83.330  1.00 89.05           H  
ATOM   2275  HE2 MET A 148      -9.431  20.874  83.242  1.00 89.05           H  
ATOM   2276  HE3 MET A 148     -10.431  20.820  81.779  1.00 89.05           H  
ATOM   2277  N   GLU A 149      -3.991  20.321  82.587  1.00 84.70           N  
ATOM   2278  CA  GLU A 149      -3.018  21.178  83.270  1.00 84.70           C  
ATOM   2279  C   GLU A 149      -1.845  21.616  82.382  1.00 84.70           C  
ATOM   2280  O   GLU A 149      -1.430  22.769  82.484  1.00 84.70           O  
ATOM   2281  CB  GLU A 149      -2.537  20.498  84.564  1.00 84.70           C  
ATOM   2282  CG  GLU A 149      -3.627  20.487  85.662  1.00 84.70           C  
ATOM   2283  CD  GLU A 149      -3.315  19.642  86.908  1.00 84.70           C  
ATOM   2284  OE1 GLU A 149      -4.249  19.515  87.731  1.00 84.70           O  
ATOM   2285  OE2 GLU A 149      -2.176  19.139  87.037  1.00 84.70           O1-
ATOM   2286  H   GLU A 149      -4.050  19.368  82.923  1.00 84.70           H  
ATOM   2287  HA  GLU A 149      -3.537  22.094  83.555  1.00 84.70           H  
ATOM   2288  HB3 GLU A 149      -1.643  20.996  84.944  1.00 84.70           H  
ATOM   2289  HB2 GLU A 149      -2.236  19.474  84.333  1.00 84.70           H  
ATOM   2290  HG3 GLU A 149      -4.573  20.141  85.246  1.00 84.70           H  
ATOM   2291  HG2 GLU A 149      -3.807  21.512  85.989  1.00 84.70           H  
ATOM   2292  N   GLU A 150      -1.366  20.725  81.499  1.00 82.65           N  
ATOM   2293  CA  GLU A 150      -0.328  21.037  80.514  1.00 82.65           C  
ATOM   2294  C   GLU A 150      -0.801  22.003  79.404  1.00 82.65           C  
ATOM   2295  O   GLU A 150       0.024  22.754  78.885  1.00 82.65           O  
ATOM   2296  CB  GLU A 150       0.224  19.735  79.912  1.00 82.65           C  
ATOM   2297  CG  GLU A 150       1.001  18.828  80.893  1.00 82.65           C  
ATOM   2298  CD  GLU A 150       1.416  17.455  80.327  1.00 82.65           C  
ATOM   2299  OE1 GLU A 150       2.185  16.775  81.040  1.00 82.65           O  
ATOM   2300  OE2 GLU A 150       0.979  17.090  79.211  1.00 82.65           O1-
ATOM   2301  H   GLU A 150      -1.733  19.782  81.483  1.00 82.65           H  
ATOM   2302  HA  GLU A 150       0.492  21.534  81.037  1.00 82.65           H  
ATOM   2303  HB3 GLU A 150       0.911  20.002  79.113  1.00 82.65           H  
ATOM   2304  HB2 GLU A 150      -0.603  19.181  79.463  1.00 82.65           H  
ATOM   2305  HG3 GLU A 150       0.421  18.659  81.799  1.00 82.65           H  
ATOM   2306  HG2 GLU A 150       1.902  19.353  81.214  1.00 82.65           H  
ATOM   2307  N   ARG A 151      -2.109  22.006  79.082  1.00 80.44           N  
ATOM   2308  CA  ARG A 151      -2.727  22.956  78.148  1.00 80.44           C  
ATOM   2309  C   ARG A 151      -2.919  24.357  78.750  1.00 80.44           C  
ATOM   2310  O   ARG A 151      -2.897  25.324  77.990  1.00 80.44           O  
ATOM   2311  CB  ARG A 151      -4.085  22.419  77.669  1.00 80.44           C  
ATOM   2312  CG  ARG A 151      -3.958  21.175  76.781  1.00 80.44           C  
ATOM   2313  CD  ARG A 151      -5.298  20.474  76.519  1.00 80.44           C  
ATOM   2314  NE  ARG A 151      -6.190  21.245  75.631  1.00 80.44           N  
ATOM   2315  CZ  ARG A 151      -6.250  21.171  74.288  1.00 80.44           C  
ATOM   2316  NH1 ARG A 151      -5.469  20.333  73.593  1.00 80.44           N  
ATOM   2317  NH2 ARG A 151      -7.112  21.952  73.625  1.00 80.44           N1+
ATOM   2318  H   ARG A 151      -2.732  21.354  79.539  1.00 80.44           H  
ATOM   2319  HA  ARG A 151      -2.076  23.066  77.278  1.00 80.44           H  
ATOM   2320  HB3 ARG A 151      -4.606  23.191  77.099  1.00 80.44           H  
ATOM   2321  HB2 ARG A 151      -4.717  22.202  78.530  1.00 80.44           H  
ATOM   2322  HG3 ARG A 151      -3.222  20.465  77.150  1.00 80.44           H  
ATOM   2323  HG2 ARG A 151      -3.554  21.527  75.830  1.00 80.44           H  
ATOM   2324  HD3 ARG A 151      -5.846  20.411  77.459  1.00 80.44           H  
ATOM   2325  HD2 ARG A 151      -5.140  19.446  76.207  1.00 80.44           H  
ATOM   2326  HE  ARG A 151      -6.788  21.912  76.097  1.00 80.44           H  
ATOM   2327 HH12 ARG A 151      -5.544  20.251  72.588  1.00 80.44           H  
ATOM   2328 HH11 ARG A 151      -4.819  19.737  74.085  1.00 80.44           H  
ATOM   2329 HH22 ARG A 151      -7.170  21.906  72.617  1.00 80.44           H  
ATOM   2330 HH21 ARG A 151      -7.714  22.590  74.124  1.00 80.44           H  
ATOM   2331  N   LYS A 152      -3.088  24.455  80.082  1.00 78.86           N  
ATOM   2332  CA  LYS A 152      -3.196  25.727  80.808  1.00 78.86           C  
ATOM   2333  C   LYS A 152      -1.879  26.525  80.828  1.00 78.86           C  
ATOM   2334  O   LYS A 152      -1.936  27.753  80.859  1.00 78.86           O  
ATOM   2335  CB  LYS A 152      -3.714  25.481  82.238  1.00 78.86           C  
ATOM   2336  CG  LYS A 152      -5.190  25.058  82.292  1.00 78.86           C  
ATOM   2337  CD  LYS A 152      -5.613  24.603  83.696  1.00 78.86           C  
ATOM   2338  CE  LYS A 152      -7.024  23.996  83.723  1.00 78.86           C  
ATOM   2339  NZ  LYS A 152      -7.379  23.516  85.071  1.00 78.86           N1+
ATOM   2340  H   LYS A 152      -3.108  23.616  80.645  1.00 78.86           H  
ATOM   2341  HA  LYS A 152      -3.932  26.342  80.287  1.00 78.86           H  
ATOM   2342  HB3 LYS A 152      -3.609  26.391  82.832  1.00 78.86           H  
ATOM   2343  HB2 LYS A 152      -3.090  24.734  82.728  1.00 78.86           H  
ATOM   2344  HG3 LYS A 152      -5.379  24.262  81.575  1.00 78.86           H  
ATOM   2345  HG2 LYS A 152      -5.816  25.893  81.977  1.00 78.86           H  
ATOM   2346  HD3 LYS A 152      -5.568  25.460  84.371  1.00 78.86           H  
ATOM   2347  HD2 LYS A 152      -4.891  23.880  84.077  1.00 78.86           H  
ATOM   2348  HE3 LYS A 152      -7.085  23.155  83.031  1.00 78.86           H  
ATOM   2349  HE2 LYS A 152      -7.760  24.733  83.403  1.00 78.86           H  
ATOM   2350  HZ1 LYS A 152      -7.352  24.287  85.722  1.00 78.86           H  
ATOM   2351  HZ2 LYS A 152      -8.309  23.122  85.056  1.00 78.86           H  
ATOM   2352  HZ3 LYS A 152      -6.720  22.809  85.362  1.00 78.86           H  
ATOM   2353  N   THR A 153      -0.731  25.825  80.746  1.00 62.88           N  
ATOM   2354  CA  THR A 153       0.596  26.420  80.536  1.00 62.88           C  
ATOM   2355  C   THR A 153       0.849  26.856  79.068  1.00 62.88           C  
ATOM   2356  O   THR A 153       1.914  27.405  78.786  1.00 62.88           O  
ATOM   2357  CB  THR A 153       1.741  25.477  81.005  1.00 62.88           C  
ATOM   2358  CG2 THR A 153       1.529  24.883  82.406  1.00 62.88           C  
ATOM   2359  OG1 THR A 153       2.053  24.446  80.085  1.00 62.88           O  
ATOM   2360  H   THR A 153      -0.769  24.816  80.738  1.00 62.88           H  
ATOM   2361  HA  THR A 153       0.655  27.327  81.141  1.00 62.88           H  
ATOM   2362  HB  THR A 153       2.645  26.085  81.069  1.00 62.88           H  
ATOM   2363 HG21 THR A 153       2.406  24.323  82.731  1.00 62.88           H  
ATOM   2364 HG22 THR A 153       1.348  25.668  83.140  1.00 62.88           H  
ATOM   2365 HG23 THR A 153       0.681  24.201  82.431  1.00 62.88           H  
ATOM   2366  HG1 THR A 153       1.295  23.861  79.992  1.00 62.88           H  
ATOM   2367  N   ASN A 154      -0.148  26.656  78.184  1.00 53.42           N  
ATOM   2368  CA  ASN A 154      -0.224  27.147  76.805  1.00 53.42           C  
ATOM   2369  C   ASN A 154       0.780  26.455  75.859  1.00 53.42           C  
ATOM   2370  O   ASN A 154       1.326  27.104  74.967  1.00 53.42           O  
ATOM   2371  CB  ASN A 154      -0.129  28.704  76.779  1.00 53.42           C  
ATOM   2372  CG  ASN A 154      -1.010  29.412  75.742  1.00 53.42           C  
ATOM   2373  ND2 ASN A 154      -0.956  30.745  75.732  1.00 53.42           N  
ATOM   2374  OD1 ASN A 154      -1.731  28.788  74.966  1.00 53.42           O  
ATOM   2375  H   ASN A 154      -0.987  26.195  78.509  1.00 53.42           H  
ATOM   2376  HA  ASN A 154      -1.186  26.830  76.400  1.00 53.42           H  
ATOM   2377  HB3 ASN A 154       0.904  29.046  76.709  1.00 53.42           H  
ATOM   2378  HB2 ASN A 154      -0.496  29.086  77.733  1.00 53.42           H  
ATOM   2379 HD22 ASN A 154      -1.513  31.266  75.071  1.00 53.42           H  
ATOM   2380 HD21 ASN A 154      -0.360  31.239  76.381  1.00 53.42           H  
ATOM   2381  N   PHE A 155       0.996  25.137  76.071  1.00 47.17           N  
ATOM   2382  CA  PHE A 155       1.939  24.241  75.370  1.00 47.17           C  
ATOM   2383  C   PHE A 155       3.359  24.726  75.622  1.00 47.17           C  
ATOM   2384  O   PHE A 155       4.316  24.406  74.917  1.00 47.17           O  
ATOM   2385  CB  PHE A 155       1.613  24.070  73.858  1.00 47.17           C  
ATOM   2386  CG  PHE A 155       0.289  23.394  73.536  1.00 47.17           C  
ATOM   2387  CD1 PHE A 155       0.228  21.989  73.405  1.00 47.17           C  
ATOM   2388  CD2 PHE A 155      -0.911  24.137  73.497  1.00 47.17           C  
ATOM   2389  CE1 PHE A 155      -0.988  21.366  73.158  1.00 47.17           C  
ATOM   2390  CE2 PHE A 155      -2.118  23.493  73.261  1.00 47.17           C  
ATOM   2391  CZ  PHE A 155      -2.154  22.116  73.082  1.00 47.17           C  
ATOM   2392  H   PHE A 155       0.486  24.698  76.825  1.00 47.17           H  
ATOM   2393  HA  PHE A 155       1.844  23.263  75.846  1.00 47.17           H  
ATOM   2394  HXT PHE A 155       3.490  25.371  76.492  1.00 47.17           H  
ATOM   2395  HB3 PHE A 155       2.390  23.474  73.377  1.00 47.17           H  
ATOM   2396  HB2 PHE A 155       1.636  25.035  73.349  1.00 47.17           H  
ATOM   2397  HD1 PHE A 155       1.127  21.395  73.476  1.00 47.17           H  
ATOM   2398  HD2 PHE A 155      -0.893  25.208  73.640  1.00 47.17           H  
ATOM   2399  HE1 PHE A 155      -1.028  20.295  73.029  1.00 47.17           H  
ATOM   2400  HE2 PHE A 155      -3.033  24.066  73.216  1.00 47.17           H  
ATOM   2401  HZ  PHE A 155      -3.094  21.625  72.887  1.00 47.17           H  
ATOM   2402  N   THR A 172       5.637   4.344  78.132  1.00 96.06           N  
ATOM   2403  CA  THR A 172       5.960   3.096  77.411  1.00 96.06           C  
ATOM   2404  C   THR A 172       6.092   2.018  78.487  1.00 96.06           C  
ATOM   2405  O   THR A 172       6.467   2.351  79.612  1.00 96.06           O  
ATOM   2406  CB  THR A 172       7.243   3.213  76.546  1.00 96.06           C  
ATOM   2407  CG2 THR A 172       7.552   2.019  75.633  1.00 96.06           C  
ATOM   2408  OG1 THR A 172       7.077   4.314  75.683  1.00 96.06           O  
ATOM   2409  H2  THR A 172       4.658   4.141  78.341  1.00 96.06           H  
ATOM   2410  HA  THR A 172       5.112   2.863  76.774  1.00 96.06           H  
ATOM   2411  HB  THR A 172       8.105   3.397  77.189  1.00 96.06           H  
ATOM   2412 HG21 THR A 172       8.464   2.192  75.062  1.00 96.06           H  
ATOM   2413 HG22 THR A 172       7.696   1.100  76.193  1.00 96.06           H  
ATOM   2414 HG23 THR A 172       6.757   1.832  74.917  1.00 96.06           H  
ATOM   2415  HG1 THR A 172       7.118   5.076  76.253  1.00 96.06           H  
ATOM   2416  H   THR A 172       6.122   4.117  79.003  1.00  0.00           H  
ATOM   2417  N   ILE A 173       5.771   0.780  78.138  1.00 98.66           N  
ATOM   2418  CA  ILE A 173       6.059  -0.436  78.879  1.00 98.66           C  
ATOM   2419  C   ILE A 173       6.730  -1.406  77.912  1.00 98.66           C  
ATOM   2420  O   ILE A 173       6.637  -1.238  76.688  1.00 98.66           O  
ATOM   2421  CB  ILE A 173       4.772  -1.024  79.512  1.00 98.66           C  
ATOM   2422  CG1 ILE A 173       3.704  -1.563  78.519  1.00 98.66           C  
ATOM   2423  CG2 ILE A 173       4.133  -0.010  80.470  1.00 98.66           C  
ATOM   2424  CD1 ILE A 173       3.939  -2.969  77.948  1.00 98.66           C  
ATOM   2425  H   ILE A 173       5.448   0.628  77.182  1.00 98.66           H  
ATOM   2426  HA  ILE A 173       6.783  -0.215  79.667  1.00 98.66           H  
ATOM   2427  HB  ILE A 173       5.106  -1.857  80.132  1.00 98.66           H  
ATOM   2428 HG13 ILE A 173       3.573  -0.864  77.697  1.00 98.66           H  
ATOM   2429 HG12 ILE A 173       2.746  -1.608  79.037  1.00 98.66           H  
ATOM   2430 HG21 ILE A 173       3.325  -0.453  81.052  1.00 98.66           H  
ATOM   2431 HG22 ILE A 173       4.876   0.370  81.170  1.00 98.66           H  
ATOM   2432 HG23 ILE A 173       3.715   0.843  79.934  1.00 98.66           H  
ATOM   2433 HD11 ILE A 173       3.001  -3.401  77.599  1.00 98.66           H  
ATOM   2434 HD12 ILE A 173       4.617  -2.963  77.097  1.00 98.66           H  
ATOM   2435 HD13 ILE A 173       4.355  -3.634  78.698  1.00 98.66           H  
ATOM   2436  N   GLY A 174       7.335  -2.466  78.438  1.00 98.91           N  
ATOM   2437  CA  GLY A 174       7.825  -3.521  77.569  1.00 98.91           C  
ATOM   2438  C   GLY A 174       8.381  -4.667  78.400  1.00 98.91           C  
ATOM   2439  O   GLY A 174       8.535  -4.567  79.617  1.00 98.91           O  
ATOM   2440  H   GLY A 174       7.423  -2.594  79.437  1.00 98.91           H  
ATOM   2441  HA3 GLY A 174       8.600  -3.132  76.915  1.00 98.91           H  
ATOM   2442  HA2 GLY A 174       7.012  -3.895  76.944  1.00 98.91           H  
ATOM   2443  N   VAL A 175       8.664  -5.771  77.700  1.00 98.98           N  
ATOM   2444  CA  VAL A 175       9.159  -7.023  78.255  1.00 98.98           C  
ATOM   2445  C   VAL A 175      10.125  -7.653  77.243  1.00 98.98           C  
ATOM   2446  O   VAL A 175       9.860  -7.607  76.044  1.00 98.98           O  
ATOM   2447  CB  VAL A 175       8.007  -8.042  78.511  1.00 98.98           C  
ATOM   2448  CG1 VAL A 175       8.496  -9.389  79.086  1.00 98.98           C  
ATOM   2449  CG2 VAL A 175       6.911  -7.469  79.424  1.00 98.98           C  
ATOM   2450  H   VAL A 175       8.533  -5.763  76.695  1.00 98.98           H  
ATOM   2451  HA  VAL A 175       9.700  -6.834  79.180  1.00 98.98           H  
ATOM   2452  HB  VAL A 175       7.518  -8.264  77.560  1.00 98.98           H  
ATOM   2453 HG11 VAL A 175       7.672  -9.998  79.460  1.00 98.98           H  
ATOM   2454 HG12 VAL A 175       9.022  -9.990  78.346  1.00 98.98           H  
ATOM   2455 HG13 VAL A 175       9.184  -9.227  79.910  1.00 98.98           H  
ATOM   2456 HG21 VAL A 175       6.180  -8.234  79.668  1.00 98.98           H  
ATOM   2457 HG22 VAL A 175       7.319  -7.086  80.357  1.00 98.98           H  
ATOM   2458 HG23 VAL A 175       6.367  -6.656  78.945  1.00 98.98           H  
ATOM   2459  N   VAL A 176      11.197  -8.274  77.749  1.00 98.99           N  
ATOM   2460  CA  VAL A 176      12.043  -9.191  76.992  1.00 98.99           C  
ATOM   2461  C   VAL A 176      12.185 -10.463  77.846  1.00 98.99           C  
ATOM   2462  O   VAL A 176      12.391 -10.357  79.057  1.00 98.99           O  
ATOM   2463  CB  VAL A 176      13.460  -8.613  76.705  1.00 98.99           C  
ATOM   2464  CG1 VAL A 176      14.278  -9.516  75.762  1.00 98.99           C  
ATOM   2465  CG2 VAL A 176      13.410  -7.198  76.101  1.00 98.99           C  
ATOM   2466  H   VAL A 176      11.361  -8.256  78.749  1.00 98.99           H  
ATOM   2467  HA  VAL A 176      11.564  -9.463  76.052  1.00 98.99           H  
ATOM   2468  HB  VAL A 176      14.006  -8.545  77.647  1.00 98.99           H  
ATOM   2469 HG11 VAL A 176      15.307  -9.166  75.686  1.00 98.99           H  
ATOM   2470 HG12 VAL A 176      14.318 -10.550  76.098  1.00 98.99           H  
ATOM   2471 HG13 VAL A 176      13.856  -9.520  74.757  1.00 98.99           H  
ATOM   2472 HG21 VAL A 176      14.412  -6.827  75.887  1.00 98.99           H  
ATOM   2473 HG22 VAL A 176      12.842  -7.183  75.170  1.00 98.99           H  
ATOM   2474 HG23 VAL A 176      12.946  -6.486  76.782  1.00 98.99           H  
ATOM   2475  N   ALA A 177      12.051 -11.635  77.207  1.00 98.97           N  
ATOM   2476  CA  ALA A 177      12.106 -12.935  77.873  1.00 98.97           C  
ATOM   2477  C   ALA A 177      12.974 -13.918  77.084  1.00 98.97           C  
ATOM   2478  O   ALA A 177      12.997 -13.873  75.855  1.00 98.97           O  
ATOM   2479  CB  ALA A 177      10.679 -13.487  78.026  1.00 98.97           C  
ATOM   2480  H   ALA A 177      11.905 -11.652  76.206  1.00 98.97           H  
ATOM   2481  HA  ALA A 177      12.542 -12.828  78.868  1.00 98.97           H  
ATOM   2482  HB1 ALA A 177      10.678 -14.412  78.603  1.00 98.97           H  
ATOM   2483  HB2 ALA A 177      10.031 -12.779  78.544  1.00 98.97           H  
ATOM   2484  HB3 ALA A 177      10.231 -13.711  77.058  1.00 98.97           H  
ATOM   2485  N   LEU A 178      13.632 -14.809  77.838  1.00 98.79           N  
ATOM   2486  CA  LEU A 178      14.341 -15.997  77.378  1.00 98.79           C  
ATOM   2487  C   LEU A 178      13.604 -17.186  78.004  1.00 98.79           C  
ATOM   2488  O   LEU A 178      13.470 -17.222  79.228  1.00 98.79           O  
ATOM   2489  CB  LEU A 178      15.810 -15.917  77.860  1.00 98.79           C  
ATOM   2490  CG  LEU A 178      16.691 -17.172  77.651  1.00 98.79           C  
ATOM   2491  CD1 LEU A 178      16.850 -17.526  76.165  1.00 98.79           C  
ATOM   2492  CD2 LEU A 178      18.060 -16.999  78.341  1.00 98.79           C  
ATOM   2493  H   LEU A 178      13.539 -14.743  78.844  1.00 98.79           H  
ATOM   2494  HA  LEU A 178      14.314 -16.069  76.290  1.00 98.79           H  
ATOM   2495  HB3 LEU A 178      15.792 -15.707  78.927  1.00 98.79           H  
ATOM   2496  HB2 LEU A 178      16.297 -15.060  77.395  1.00 98.79           H  
ATOM   2497  HG  LEU A 178      16.214 -18.023  78.139  1.00 98.79           H  
ATOM   2498 HD11 LEU A 178      17.763 -18.088  75.969  1.00 98.79           H  
ATOM   2499 HD12 LEU A 178      16.014 -18.140  75.831  1.00 98.79           H  
ATOM   2500 HD13 LEU A 178      16.876 -16.634  75.544  1.00 98.79           H  
ATOM   2501 HD21 LEU A 178      18.895 -17.068  77.643  1.00 98.79           H  
ATOM   2502 HD22 LEU A 178      18.143 -16.030  78.833  1.00 98.79           H  
ATOM   2503 HD23 LEU A 178      18.211 -17.763  79.105  1.00 98.79           H  
ATOM   2504  N   ASP A 179      13.144 -18.129  77.168  1.00 98.70           N  
ATOM   2505  CA  ASP A 179      12.419 -19.321  77.619  1.00 98.70           C  
ATOM   2506  C   ASP A 179      13.379 -20.496  77.896  1.00 98.70           C  
ATOM   2507  O   ASP A 179      14.601 -20.355  77.806  1.00 98.70           O  
ATOM   2508  CB  ASP A 179      11.233 -19.684  76.678  1.00 98.70           C  
ATOM   2509  CG  ASP A 179      11.533 -20.035  75.206  1.00 98.70           C  
ATOM   2510  OD1 ASP A 179      12.665 -20.465  74.906  1.00 98.70           O1-
ATOM   2511  OD2 ASP A 179      10.571 -20.003  74.411  1.00 98.70           O  
ATOM   2512  H   ASP A 179      13.308 -18.053  76.172  1.00 98.70           H  
ATOM   2513  HA  ASP A 179      11.966 -19.103  78.586  1.00 98.70           H  
ATOM   2514  HB3 ASP A 179      10.573 -18.818  76.673  1.00 98.70           H  
ATOM   2515  HB2 ASP A 179      10.630 -20.482  77.114  1.00 98.70           H  
ATOM   2516  N   GLN A 180      12.777 -21.647  78.222  1.00 97.94           N  
ATOM   2517  CA  GLN A 180      13.458 -22.905  78.513  1.00 97.94           C  
ATOM   2518  C   GLN A 180      13.979 -23.673  77.282  1.00 97.94           C  
ATOM   2519  O   GLN A 180      14.781 -24.589  77.463  1.00 97.94           O  
ATOM   2520  CB  GLN A 180      12.534 -23.755  79.402  1.00 97.94           C  
ATOM   2521  CG  GLN A 180      12.457 -23.191  80.835  1.00 97.94           C  
ATOM   2522  CD  GLN A 180      11.483 -23.927  81.745  1.00 97.94           C  
ATOM   2523  NE2 GLN A 180      11.731 -23.877  83.054  1.00 97.94           N  
ATOM   2524  OE1 GLN A 180      10.512 -24.519  81.284  1.00 97.94           O  
ATOM   2525  H   GLN A 180      11.769 -21.674  78.272  1.00 97.94           H  
ATOM   2526  HA  GLN A 180      14.347 -22.659  79.088  1.00 97.94           H  
ATOM   2527  HB3 GLN A 180      12.890 -24.783  79.447  1.00 97.94           H  
ATOM   2528  HB2 GLN A 180      11.539 -23.797  78.955  1.00 97.94           H  
ATOM   2529  HG3 GLN A 180      12.175 -22.138  80.825  1.00 97.94           H  
ATOM   2530  HG2 GLN A 180      13.443 -23.255  81.285  1.00 97.94           H  
ATOM   2531 HE22 GLN A 180      11.086 -24.301  83.709  1.00 97.94           H  
ATOM   2532 HE21 GLN A 180      12.529 -23.373  83.411  1.00 97.94           H  
ATOM   2533  N   GLN A 181      13.564 -23.275  76.068  1.00 97.54           N  
ATOM   2534  CA  GLN A 181      14.073 -23.802  74.795  1.00 97.54           C  
ATOM   2535  C   GLN A 181      15.288 -23.009  74.267  1.00 97.54           C  
ATOM   2536  O   GLN A 181      15.924 -23.462  73.315  1.00 97.54           O  
ATOM   2537  CB  GLN A 181      12.932 -23.832  73.754  1.00 97.54           C  
ATOM   2538  CG  GLN A 181      11.755 -24.739  74.169  1.00 97.54           C  
ATOM   2539  CD  GLN A 181      10.643 -24.812  73.117  1.00 97.54           C  
ATOM   2540  NE2 GLN A 181       9.402 -25.013  73.566  1.00 97.54           N  
ATOM   2541  OE1 GLN A 181      10.894 -24.725  71.917  1.00 97.54           O  
ATOM   2542  H   GLN A 181      12.922 -22.496  75.990  1.00 97.54           H  
ATOM   2543  HA  GLN A 181      14.412 -24.830  74.941  1.00 97.54           H  
ATOM   2544  HB3 GLN A 181      13.333 -24.180  72.800  1.00 97.54           H  
ATOM   2545  HB2 GLN A 181      12.565 -22.822  73.568  1.00 97.54           H  
ATOM   2546  HG3 GLN A 181      11.326 -24.386  75.107  1.00 97.54           H  
ATOM   2547  HG2 GLN A 181      12.116 -25.752  74.351  1.00 97.54           H  
ATOM   2548 HE22 GLN A 181       8.635 -25.076  72.913  1.00 97.54           H  
ATOM   2549 HE21 GLN A 181       9.219 -25.086  74.556  1.00 97.54           H  
ATOM   2550  N   GLY A 182      15.601 -21.858  74.890  1.00 97.84           N  
ATOM   2551  CA  GLY A 182      16.708 -20.977  74.518  1.00 97.84           C  
ATOM   2552  C   GLY A 182      16.291 -19.897  73.505  1.00 97.84           C  
ATOM   2553  O   GLY A 182      17.130 -19.077  73.133  1.00 97.84           O  
ATOM   2554  H   GLY A 182      15.014 -21.547  75.652  1.00 97.84           H  
ATOM   2555  HA3 GLY A 182      17.549 -21.546  74.119  1.00 97.84           H  
ATOM   2556  HA2 GLY A 182      17.062 -20.482  75.422  1.00 97.84           H  
ATOM   2557  N   ASP A 183      15.016 -19.869  73.081  1.00 98.65           N  
ATOM   2558  CA  ASP A 183      14.421 -18.843  72.221  1.00 98.65           C  
ATOM   2559  C   ASP A 183      14.172 -17.546  73.003  1.00 98.65           C  
ATOM   2560  O   ASP A 183      13.873 -17.587  74.197  1.00 98.65           O  
ATOM   2561  CB  ASP A 183      13.089 -19.296  71.574  1.00 98.65           C  
ATOM   2562  CG  ASP A 183      13.110 -20.663  70.874  1.00 98.65           C  
ATOM   2563  OD1 ASP A 183      14.145 -21.004  70.256  1.00 98.65           O1-
ATOM   2564  OD2 ASP A 183      12.023 -21.278  70.830  1.00 98.65           O  
ATOM   2565  H   ASP A 183      14.363 -20.543  73.459  1.00 98.65           H  
ATOM   2566  HA  ASP A 183      15.132 -18.626  71.420  1.00 98.65           H  
ATOM   2567  HB3 ASP A 183      12.781 -18.559  70.832  1.00 98.65           H  
ATOM   2568  HB2 ASP A 183      12.305 -19.315  72.332  1.00 98.65           H  
ATOM   2569  N   ILE A 184      14.280 -16.421  72.287  1.00 98.94           N  
ATOM   2570  CA  ILE A 184      14.084 -15.077  72.823  1.00 98.94           C  
ATOM   2571  C   ILE A 184      12.898 -14.417  72.102  1.00 98.94           C  
ATOM   2572  O   ILE A 184      12.614 -14.747  70.952  1.00 98.94           O  
ATOM   2573  CB  ILE A 184      15.367 -14.213  72.617  1.00 98.94           C  
ATOM   2574  CG1 ILE A 184      16.564 -14.813  73.389  1.00 98.94           C  
ATOM   2575  CG2 ILE A 184      15.218 -12.723  73.000  1.00 98.94           C  
ATOM   2576  CD1 ILE A 184      17.924 -14.276  72.933  1.00 98.94           C  
ATOM   2577  H   ILE A 184      14.496 -16.474  71.303  1.00 98.94           H  
ATOM   2578  HA  ILE A 184      13.859 -15.123  73.887  1.00 98.94           H  
ATOM   2579  HB  ILE A 184      15.613 -14.249  71.554  1.00 98.94           H  
ATOM   2580 HG13 ILE A 184      16.595 -15.897  73.283  1.00 98.94           H  
ATOM   2581 HG12 ILE A 184      16.435 -14.622  74.455  1.00 98.94           H  
ATOM   2582 HG21 ILE A 184      16.176 -12.209  72.961  1.00 98.94           H  
ATOM   2583 HG22 ILE A 184      14.555 -12.184  72.325  1.00 98.94           H  
ATOM   2584 HG23 ILE A 184      14.834 -12.609  74.015  1.00 98.94           H  
ATOM   2585 HD11 ILE A 184      18.661 -15.076  72.886  1.00 98.94           H  
ATOM   2586 HD12 ILE A 184      17.871 -13.828  71.941  1.00 98.94           H  
ATOM   2587 HD13 ILE A 184      18.292 -13.521  73.627  1.00 98.94           H  
ATOM   2588  N   ALA A 185      12.246 -13.476  72.794  1.00 98.98           N  
ATOM   2589  CA  ALA A 185      11.271 -12.554  72.224  1.00 98.98           C  
ATOM   2590  C   ALA A 185      11.350 -11.220  72.975  1.00 98.98           C  
ATOM   2591  O   ALA A 185      11.834 -11.179  74.108  1.00 98.98           O  
ATOM   2592  CB  ALA A 185       9.865 -13.170  72.306  1.00 98.98           C  
ATOM   2593  H   ALA A 185      12.522 -13.280  73.748  1.00 98.98           H  
ATOM   2594  HA  ALA A 185      11.524 -12.364  71.179  1.00 98.98           H  
ATOM   2595  HB1 ALA A 185       9.112 -12.512  71.871  1.00 98.98           H  
ATOM   2596  HB2 ALA A 185       9.816 -14.119  71.772  1.00 98.98           H  
ATOM   2597  HB3 ALA A 185       9.583 -13.354  73.340  1.00 98.98           H  
ATOM   2598  N   ALA A 186      10.842 -10.161  72.331  1.00 98.99           N  
ATOM   2599  CA  ALA A 186      10.727  -8.824  72.903  1.00 98.99           C  
ATOM   2600  C   ALA A 186       9.380  -8.214  72.512  1.00 98.99           C  
ATOM   2601  O   ALA A 186       8.914  -8.435  71.397  1.00 98.99           O  
ATOM   2602  CB  ALA A 186      11.890  -7.950  72.411  1.00 98.99           C  
ATOM   2603  H   ALA A 186      10.444 -10.281  71.408  1.00 98.99           H  
ATOM   2604  HA  ALA A 186      10.766  -8.882  73.990  1.00 98.99           H  
ATOM   2605  HB1 ALA A 186      11.822  -6.947  72.831  1.00 98.99           H  
ATOM   2606  HB2 ALA A 186      12.852  -8.365  72.714  1.00 98.99           H  
ATOM   2607  HB3 ALA A 186      11.893  -7.857  71.324  1.00 98.99           H  
ATOM   2608  N   GLY A 187       8.791  -7.433  73.428  1.00 98.98           N  
ATOM   2609  CA  GLY A 187       7.541  -6.709  73.220  1.00 98.98           C  
ATOM   2610  C   GLY A 187       7.681  -5.316  73.835  1.00 98.98           C  
ATOM   2611  O   GLY A 187       8.400  -5.126  74.816  1.00 98.98           O  
ATOM   2612  H   GLY A 187       9.234  -7.310  74.332  1.00 98.98           H  
ATOM   2613  HA3 GLY A 187       6.708  -7.226  73.693  1.00 98.98           H  
ATOM   2614  HA2 GLY A 187       7.311  -6.623  72.160  1.00 98.98           H  
ATOM   2615  N   THR A 188       6.969  -4.348  73.252  1.00 98.96           N  
ATOM   2616  CA  THR A 188       6.926  -2.945  73.664  1.00 98.96           C  
ATOM   2617  C   THR A 188       5.499  -2.435  73.393  1.00 98.96           C  
ATOM   2618  O   THR A 188       4.869  -2.854  72.417  1.00 98.96           O  
ATOM   2619  CB  THR A 188       8.037  -2.111  72.952  1.00 98.96           C  
ATOM   2620  CG2 THR A 188       8.147  -0.666  73.466  1.00 98.96           C  
ATOM   2621  OG1 THR A 188       9.338  -2.648  73.144  1.00 98.96           O  
ATOM   2622  H   THR A 188       6.390  -4.582  72.448  1.00 98.96           H  
ATOM   2623  HA  THR A 188       7.094  -2.899  74.741  1.00 98.96           H  
ATOM   2624  HB  THR A 188       7.826  -2.085  71.882  1.00 98.96           H  
ATOM   2625 HG21 THR A 188       8.948  -0.127  72.957  1.00 98.96           H  
ATOM   2626 HG22 THR A 188       7.228  -0.105  73.307  1.00 98.96           H  
ATOM   2627 HG23 THR A 188       8.369  -0.645  74.533  1.00 98.96           H  
ATOM   2628  HG1 THR A 188       9.378  -3.505  72.712  1.00 98.96           H  
ATOM   2629  N   SER A 189       4.986  -1.527  74.228  1.00 98.88           N  
ATOM   2630  CA  SER A 189       3.720  -0.841  74.050  1.00 98.88           C  
ATOM   2631  C   SER A 189       3.815   0.557  74.665  1.00 98.88           C  
ATOM   2632  O   SER A 189       4.541   0.734  75.641  1.00 98.88           O  
ATOM   2633  CB  SER A 189       2.591  -1.721  74.598  1.00 98.88           C  
ATOM   2634  OG  SER A 189       1.336  -1.119  74.400  1.00 98.88           O  
ATOM   2635  H   SER A 189       5.537  -1.229  75.033  1.00 98.88           H  
ATOM   2636  HA  SER A 189       3.556  -0.696  72.985  1.00 98.88           H  
ATOM   2637  HB3 SER A 189       2.726  -1.901  75.664  1.00 98.88           H  
ATOM   2638  HB2 SER A 189       2.589  -2.695  74.106  1.00 98.88           H  
ATOM   2639  HG  SER A 189       0.686  -1.744  74.707  1.00 98.88           H  
ATOM   2640  N   THR A 190       3.109   1.547  74.111  1.00 98.61           N  
ATOM   2641  CA  THR A 190       3.077   2.910  74.589  1.00 98.61           C  
ATOM   2642  C   THR A 190       1.710   3.567  74.377  1.00 98.61           C  
ATOM   2643  O   THR A 190       0.975   3.227  73.447  1.00 98.61           O  
ATOM   2644  CB  THR A 190       4.261   3.695  73.983  1.00 98.61           C  
ATOM   2645  CG2 THR A 190       4.066   4.135  72.529  1.00 98.61           C  
ATOM   2646  OG1 THR A 190       4.519   4.847  74.744  1.00 98.61           O  
ATOM   2647  H   THR A 190       2.544   1.337  73.288  1.00 98.61           H  
ATOM   2648  HA  THR A 190       3.205   2.865  75.669  1.00 98.61           H  
ATOM   2649  HB  THR A 190       5.159   3.081  74.028  1.00 98.61           H  
ATOM   2650 HG21 THR A 190       4.996   4.514  72.107  1.00 98.61           H  
ATOM   2651 HG22 THR A 190       3.732   3.294  71.927  1.00 98.61           H  
ATOM   2652 HG23 THR A 190       3.313   4.914  72.421  1.00 98.61           H  
ATOM   2653  HG1 THR A 190       5.391   4.703  75.125  1.00 98.61           H  
ATOM   2654  N   GLY A 191       1.438   4.582  75.200  1.00 97.51           N  
ATOM   2655  CA  GLY A 191       0.419   5.600  74.981  1.00 97.51           C  
ATOM   2656  C   GLY A 191       0.979   6.852  74.288  1.00 97.51           C  
ATOM   2657  O   GLY A 191       0.228   7.790  74.040  1.00 97.51           O  
ATOM   2658  H   GLY A 191       2.103   4.756  75.943  1.00 97.51           H  
ATOM   2659  HA3 GLY A 191       0.034   5.903  75.952  1.00 97.51           H  
ATOM   2660  HA2 GLY A 191      -0.425   5.211  74.410  1.00 97.51           H  
ATOM   2661  N   GLY A 192       2.289   6.901  73.998  1.00 95.39           N  
ATOM   2662  CA  GLY A 192       2.955   8.041  73.373  1.00 95.39           C  
ATOM   2663  C   GLY A 192       3.729   8.863  74.406  1.00 95.39           C  
ATOM   2664  O   GLY A 192       4.377   8.291  75.286  1.00 95.39           O  
ATOM   2665  H   GLY A 192       2.876   6.109  74.240  1.00 95.39           H  
ATOM   2666  HA3 GLY A 192       2.247   8.667  72.827  1.00 95.39           H  
ATOM   2667  HA2 GLY A 192       3.663   7.659  72.637  1.00 95.39           H  
ATOM   2668  N   LYS A 193       3.679  10.199  74.296  1.00 91.70           N  
ATOM   2669  CA  LYS A 193       4.468  11.141  75.103  1.00 91.70           C  
ATOM   2670  C   LYS A 193       3.660  12.297  75.727  1.00 91.70           C  
ATOM   2671  O   LYS A 193       4.163  12.960  76.630  1.00 91.70           O  
ATOM   2672  CB  LYS A 193       5.727  11.587  74.325  1.00 91.70           C  
ATOM   2673  CG  LYS A 193       5.435  12.390  73.043  1.00 91.70           C  
ATOM   2674  CD  LYS A 193       6.703  12.738  72.244  1.00 91.70           C  
ATOM   2675  CE  LYS A 193       6.370  13.546  70.982  1.00 91.70           C  
ATOM   2676  NZ  LYS A 193       7.545  13.801  70.133  1.00 91.70           N1+
ATOM   2677  H   LYS A 193       3.091  10.583  73.566  1.00 91.70           H  
ATOM   2678  HA  LYS A 193       4.837  10.606  75.981  1.00 91.70           H  
ATOM   2679  HB3 LYS A 193       6.319  10.706  74.076  1.00 91.70           H  
ATOM   2680  HB2 LYS A 193       6.356  12.186  74.985  1.00 91.70           H  
ATOM   2681  HG3 LYS A 193       4.906  13.308  73.302  1.00 91.70           H  
ATOM   2682  HG2 LYS A 193       4.761  11.820  72.403  1.00 91.70           H  
ATOM   2683  HD3 LYS A 193       7.222  11.819  71.970  1.00 91.70           H  
ATOM   2684  HD2 LYS A 193       7.392  13.306  72.871  1.00 91.70           H  
ATOM   2685  HE3 LYS A 193       5.929  14.505  71.254  1.00 91.70           H  
ATOM   2686  HE2 LYS A 193       5.626  13.023  70.384  1.00 91.70           H  
ATOM   2687  HZ1 LYS A 193       7.215  14.333  69.337  1.00 91.70           H  
ATOM   2688  HZ2 LYS A 193       8.238  14.333  70.637  1.00 91.70           H  
ATOM   2689  HZ3 LYS A 193       7.960  12.941  69.791  1.00 91.70           H  
ATOM   2690  N   GLY A 194       2.410  12.515  75.297  1.00 90.17           N  
ATOM   2691  CA  GLY A 194       1.492  13.520  75.831  1.00 90.17           C  
ATOM   2692  C   GLY A 194       1.587  14.839  75.059  1.00 90.17           C  
ATOM   2693  O   GLY A 194       2.681  15.325  74.778  1.00 90.17           O  
ATOM   2694  H   GLY A 194       2.078  11.971  74.512  1.00 90.17           H  
ATOM   2695  HA3 GLY A 194       1.691  13.713  76.886  1.00 90.17           H  
ATOM   2696  HA2 GLY A 194       0.479  13.121  75.773  1.00 90.17           H  
ATOM   2697  N   LEU A 195       0.430  15.384  74.657  1.00 90.98           N  
ATOM   2698  CA  LEU A 195       0.216  16.610  73.863  1.00 90.98           C  
ATOM   2699  C   LEU A 195       0.917  16.641  72.489  1.00 90.98           C  
ATOM   2700  O   LEU A 195       1.018  17.709  71.883  1.00 90.98           O  
ATOM   2701  CB  LEU A 195       0.544  17.894  74.664  1.00 90.98           C  
ATOM   2702  CG  LEU A 195      -0.378  18.251  75.843  1.00 90.98           C  
ATOM   2703  CD1 LEU A 195       0.188  19.492  76.539  1.00 90.98           C  
ATOM   2704  CD2 LEU A 195      -1.845  18.507  75.448  1.00 90.98           C  
ATOM   2705  H   LEU A 195      -0.420  14.892  74.900  1.00 90.98           H  
ATOM   2706  HA  LEU A 195      -0.841  16.598  73.609  1.00 90.98           H  
ATOM   2707  HB3 LEU A 195       0.523  18.762  74.005  1.00 90.98           H  
ATOM   2708  HB2 LEU A 195       1.573  17.834  75.020  1.00 90.98           H  
ATOM   2709  HG  LEU A 195      -0.361  17.422  76.552  1.00 90.98           H  
ATOM   2710 HD11 LEU A 195      -0.548  19.946  77.202  1.00 90.98           H  
ATOM   2711 HD12 LEU A 195       1.069  19.222  77.118  1.00 90.98           H  
ATOM   2712 HD13 LEU A 195       0.494  20.257  75.826  1.00 90.98           H  
ATOM   2713 HD21 LEU A 195      -2.505  18.250  76.275  1.00 90.98           H  
ATOM   2714 HD22 LEU A 195      -2.016  19.558  75.222  1.00 90.98           H  
ATOM   2715 HD23 LEU A 195      -2.173  17.941  74.580  1.00 90.98           H  
ATOM   2716  N   GLU A 196       1.353  15.483  71.989  1.00 92.18           N  
ATOM   2717  CA  GLU A 196       1.926  15.308  70.665  1.00 92.18           C  
ATOM   2718  C   GLU A 196       0.867  15.571  69.581  1.00 92.18           C  
ATOM   2719  O   GLU A 196      -0.346  15.469  69.823  1.00 92.18           O  
ATOM   2720  CB  GLU A 196       2.499  13.877  70.581  1.00 92.18           C  
ATOM   2721  CG  GLU A 196       1.457  12.732  70.572  1.00 92.18           C  
ATOM   2722  CD  GLU A 196       1.878  11.549  71.438  1.00 92.18           C  
ATOM   2723  OE1 GLU A 196       2.427  10.580  70.874  1.00 92.18           O1-
ATOM   2724  OE2 GLU A 196       1.661  11.636  72.664  1.00 92.18           O  
ATOM   2725  H   GLU A 196       1.253  14.663  72.566  1.00 92.18           H  
ATOM   2726  HA  GLU A 196       2.739  16.028  70.548  1.00 92.18           H  
ATOM   2727  HB3 GLU A 196       3.213  13.746  71.395  1.00 92.18           H  
ATOM   2728  HB2 GLU A 196       3.092  13.810  69.669  1.00 92.18           H  
ATOM   2729  HG3 GLU A 196       1.255  12.401  69.553  1.00 92.18           H  
ATOM   2730  HG2 GLU A 196       0.501  13.082  70.959  1.00 92.18           H  
ATOM   2731  N   ARG A 197       1.351  15.903  68.379  1.00 93.56           N  
ATOM   2732  CA  ARG A 197       0.561  16.056  67.165  1.00 93.56           C  
ATOM   2733  C   ARG A 197      -0.293  14.808  66.873  1.00 93.56           C  
ATOM   2734  O   ARG A 197       0.153  13.690  67.135  1.00 93.56           O  
ATOM   2735  CB  ARG A 197       1.537  16.389  66.022  1.00 93.56           C  
ATOM   2736  CG  ARG A 197       0.866  16.651  64.675  1.00 93.56           C  
ATOM   2737  CD  ARG A 197       1.860  17.102  63.598  1.00 93.56           C  
ATOM   2738  NE  ARG A 197       1.109  17.456  62.388  1.00 93.56           N  
ATOM   2739  CZ  ARG A 197       0.656  18.674  62.058  1.00 93.56           C  
ATOM   2740  NH1 ARG A 197       1.060  19.791  62.680  1.00 93.56           N  
ATOM   2741  NH2 ARG A 197      -0.255  18.766  61.089  1.00 93.56           N1+
ATOM   2742  H   ARG A 197       2.352  16.015  68.268  1.00 93.56           H  
ATOM   2743  HA  ARG A 197      -0.105  16.908  67.313  1.00 93.56           H  
ATOM   2744  HB3 ARG A 197       2.265  15.584  65.907  1.00 93.56           H  
ATOM   2745  HB2 ARG A 197       2.102  17.280  66.297  1.00 93.56           H  
ATOM   2746  HG3 ARG A 197       0.039  17.358  64.773  1.00 93.56           H  
ATOM   2747  HG2 ARG A 197       0.419  15.713  64.349  1.00 93.56           H  
ATOM   2748  HD3 ARG A 197       2.504  16.269  63.321  1.00 93.56           H  
ATOM   2749  HD2 ARG A 197       2.533  17.883  63.952  1.00 93.56           H  
ATOM   2750  HE  ARG A 197       0.782  16.671  61.840  1.00 93.56           H  
ATOM   2751 HH12 ARG A 197       0.674  20.688  62.403  1.00 93.56           H  
ATOM   2752 HH11 ARG A 197       1.740  19.746  63.424  1.00 93.56           H  
ATOM   2753 HH22 ARG A 197      -0.658  19.668  60.866  1.00 93.56           H  
ATOM   2754 HH21 ARG A 197      -0.596  17.942  60.615  1.00 93.56           H  
ATOM   2755  N   ILE A 198      -1.506  15.038  66.346  1.00 95.89           N  
ATOM   2756  CA  ILE A 198      -2.473  14.006  65.963  1.00 95.89           C  
ATOM   2757  C   ILE A 198      -1.834  12.974  65.016  1.00 95.89           C  
ATOM   2758  O   ILE A 198      -1.207  13.372  64.037  1.00 95.89           O  
ATOM   2759  CB  ILE A 198      -3.714  14.640  65.265  1.00 95.89           C  
ATOM   2760  CG1 ILE A 198      -4.469  15.566  66.246  1.00 95.89           C  
ATOM   2761  CG2 ILE A 198      -4.694  13.615  64.643  1.00 95.89           C  
ATOM   2762  CD1 ILE A 198      -5.542  16.443  65.583  1.00 95.89           C  
ATOM   2763  H   ILE A 198      -1.795  15.988  66.167  1.00 95.89           H  
ATOM   2764  HA  ILE A 198      -2.798  13.504  66.876  1.00 95.89           H  
ATOM   2765  HB  ILE A 198      -3.348  15.264  64.448  1.00 95.89           H  
ATOM   2766 HG13 ILE A 198      -3.775  16.228  66.762  1.00 95.89           H  
ATOM   2767 HG12 ILE A 198      -4.925  14.958  67.026  1.00 95.89           H  
ATOM   2768 HG21 ILE A 198      -5.567  14.107  64.218  1.00 95.89           H  
ATOM   2769 HG22 ILE A 198      -4.243  13.045  63.830  1.00 95.89           H  
ATOM   2770 HG23 ILE A 198      -5.050  12.908  65.390  1.00 95.89           H  
ATOM   2771 HD11 ILE A 198      -5.678  17.372  66.137  1.00 95.89           H  
ATOM   2772 HD12 ILE A 198      -5.271  16.709  64.562  1.00 95.89           H  
ATOM   2773 HD13 ILE A 198      -6.505  15.933  65.554  1.00 95.89           H  
ATOM   2774  N   GLY A 199      -1.974  11.685  65.358  1.00 97.31           N  
ATOM   2775  CA  GLY A 199      -1.465  10.569  64.566  1.00 97.31           C  
ATOM   2776  C   GLY A 199       0.068  10.449  64.552  1.00 97.31           C  
ATOM   2777  O   GLY A 199       0.588   9.766  63.673  1.00 97.31           O  
ATOM   2778  H   GLY A 199      -2.463  11.454  66.212  1.00 97.31           H  
ATOM   2779  HA3 GLY A 199      -1.835  10.644  63.542  1.00 97.31           H  
ATOM   2780  HA2 GLY A 199      -1.870   9.649  64.988  1.00 97.31           H  
ATOM   2781  N   ARG A 200       0.811  11.129  65.436  1.00 98.03           N  
ATOM   2782  CA  ARG A 200       2.265  10.991  65.534  1.00 98.03           C  
ATOM   2783  C   ARG A 200       2.638   9.547  65.927  1.00 98.03           C  
ATOM   2784  O   ARG A 200       2.064   8.994  66.862  1.00 98.03           O  
ATOM   2785  CB  ARG A 200       2.808  12.056  66.508  1.00 98.03           C  
ATOM   2786  CG  ARG A 200       4.277  11.882  66.937  1.00 98.03           C  
ATOM   2787  CD  ARG A 200       4.373  11.178  68.292  1.00 98.03           C  
ATOM   2788  NE  ARG A 200       5.752  10.915  68.696  1.00 98.03           N  
ATOM   2789  CZ  ARG A 200       6.080  10.158  69.747  1.00 98.03           C  
ATOM   2790  NH1 ARG A 200       5.148   9.649  70.558  1.00 98.03           N  
ATOM   2791  NH2 ARG A 200       7.366   9.920  69.999  1.00 98.03           N1+
ATOM   2792  H   ARG A 200       0.342  11.741  66.093  1.00 98.03           H  
ATOM   2793  HA  ARG A 200       2.690  11.187  64.551  1.00 98.03           H  
ATOM   2794  HB3 ARG A 200       2.180  12.093  67.399  1.00 98.03           H  
ATOM   2795  HB2 ARG A 200       2.695  13.033  66.038  1.00 98.03           H  
ATOM   2796  HG3 ARG A 200       4.738  12.860  67.040  1.00 98.03           H  
ATOM   2797  HG2 ARG A 200       4.859  11.362  66.173  1.00 98.03           H  
ATOM   2798  HD3 ARG A 200       3.849  10.225  68.277  1.00 98.03           H  
ATOM   2799  HD2 ARG A 200       3.900  11.783  69.061  1.00 98.03           H  
ATOM   2800  HE  ARG A 200       6.496  11.275  68.100  1.00 98.03           H  
ATOM   2801 HH12 ARG A 200       5.435   9.005  71.292  1.00 98.03           H  
ATOM   2802 HH11 ARG A 200       4.162   9.888  70.467  1.00 98.03           H  
ATOM   2803 HH22 ARG A 200       7.634   9.382  70.820  1.00 98.03           H  
ATOM   2804 HH21 ARG A 200       8.085  10.405  69.468  1.00 98.03           H  
ATOM   2805  N   VAL A 201       3.570   8.938  65.195  1.00 98.16           N  
ATOM   2806  CA  VAL A 201       4.029   7.559  65.365  1.00 98.16           C  
ATOM   2807  C   VAL A 201       5.198   7.551  66.376  1.00 98.16           C  
ATOM   2808  O   VAL A 201       5.754   8.599  66.713  1.00 98.16           O  
ATOM   2809  CB  VAL A 201       4.465   7.025  63.967  1.00 98.16           C  
ATOM   2810  CG1 VAL A 201       4.846   5.530  63.951  1.00 98.16           C  
ATOM   2811  CG2 VAL A 201       3.363   7.264  62.914  1.00 98.16           C  
ATOM   2812  H   VAL A 201       4.050   9.493  64.490  1.00 98.16           H  
ATOM   2813  HA  VAL A 201       3.216   6.944  65.758  1.00 98.16           H  
ATOM   2814  HB  VAL A 201       5.347   7.585  63.657  1.00 98.16           H  
ATOM   2815 HG11 VAL A 201       5.041   5.184  62.937  1.00 98.16           H  
ATOM   2816 HG12 VAL A 201       5.754   5.326  64.515  1.00 98.16           H  
ATOM   2817 HG13 VAL A 201       4.048   4.910  64.360  1.00 98.16           H  
ATOM   2818 HG21 VAL A 201       3.630   6.853  61.944  1.00 98.16           H  
ATOM   2819 HG22 VAL A 201       2.420   6.811  63.222  1.00 98.16           H  
ATOM   2820 HG23 VAL A 201       3.175   8.323  62.756  1.00 98.16           H  
ATOM   2821  N   SER A 202       5.560   6.369  66.879  1.00 92.76           N  
ATOM   2822  CA  SER A 202       6.559   6.150  67.920  1.00 92.76           C  
ATOM   2823  C   SER A 202       7.483   4.977  67.570  1.00 92.76           C  
ATOM   2824  O   SER A 202       7.217   4.211  66.642  1.00 92.76           O  
ATOM   2825  CB  SER A 202       5.869   6.025  69.298  1.00 92.76           C  
ATOM   2826  OG  SER A 202       5.088   4.844  69.417  1.00 92.76           O  
ATOM   2827  H   SER A 202       5.163   5.529  66.483  1.00 92.76           H  
ATOM   2828  HA  SER A 202       7.212   7.025  67.962  1.00 92.76           H  
ATOM   2829  HB3 SER A 202       5.248   6.899  69.502  1.00 92.76           H  
ATOM   2830  HB2 SER A 202       6.629   5.995  70.079  1.00 92.76           H  
ATOM   2831  HG  SER A 202       4.329   4.948  68.854  1.00 92.76           H  
ATOM   2832  N   ASP A 203       8.558   4.837  68.355  1.00 97.92           N  
ATOM   2833  CA  ASP A 203       9.585   3.796  68.285  1.00 97.92           C  
ATOM   2834  C   ASP A 203       9.005   2.402  68.570  1.00 97.92           C  
ATOM   2835  O   ASP A 203       9.480   1.418  68.009  1.00 97.92           O  
ATOM   2836  CB  ASP A 203      10.685   4.113  69.337  1.00 97.92           C  
ATOM   2837  CG  ASP A 203      10.232   4.151  70.810  1.00 97.92           C  
ATOM   2838  OD1 ASP A 203       9.329   4.961  71.120  1.00 97.92           O1-
ATOM   2839  OD2 ASP A 203      10.783   3.363  71.606  1.00 97.92           O  
ATOM   2840  H   ASP A 203       8.663   5.475  69.131  1.00 97.92           H  
ATOM   2841  HA  ASP A 203      10.018   3.793  67.283  1.00 97.92           H  
ATOM   2842  HB3 ASP A 203      11.151   5.068  69.108  1.00 97.92           H  
ATOM   2843  HB2 ASP A 203      11.480   3.375  69.240  1.00 97.92           H  
ATOM   2844  N   SER A 204       7.989   2.341  69.442  1.00 98.38           N  
ATOM   2845  CA  SER A 204       7.351   1.148  70.003  1.00 98.38           C  
ATOM   2846  C   SER A 204       6.904   0.103  68.972  1.00 98.38           C  
ATOM   2847  O   SER A 204       6.962  -1.089  69.259  1.00 98.38           O  
ATOM   2848  CB  SER A 204       6.179   1.576  70.916  1.00 98.38           C  
ATOM   2849  OG  SER A 204       5.105   2.168  70.196  1.00 98.38           O  
ATOM   2850  H   SER A 204       7.711   3.225  69.838  1.00 98.38           H  
ATOM   2851  HA  SER A 204       8.105   0.664  70.627  1.00 98.38           H  
ATOM   2852  HB3 SER A 204       6.520   2.256  71.699  1.00 98.38           H  
ATOM   2853  HB2 SER A 204       5.784   0.696  71.427  1.00 98.38           H  
ATOM   2854  HG  SER A 204       5.309   3.082  69.992  1.00 98.38           H  
ATOM   2855  N   ALA A 205       6.462   0.562  67.793  1.00 98.19           N  
ATOM   2856  CA  ALA A 205       5.937  -0.259  66.710  1.00 98.19           C  
ATOM   2857  C   ALA A 205       6.988  -0.543  65.620  1.00 98.19           C  
ATOM   2858  O   ALA A 205       6.682  -1.233  64.648  1.00 98.19           O  
ATOM   2859  CB  ALA A 205       4.785   0.516  66.056  1.00 98.19           C  
ATOM   2860  H   ALA A 205       6.470   1.563  67.667  1.00 98.19           H  
ATOM   2861  HA  ALA A 205       5.547  -1.194  67.101  1.00 98.19           H  
ATOM   2862  HB1 ALA A 205       4.332  -0.075  65.259  1.00 98.19           H  
ATOM   2863  HB2 ALA A 205       3.997   0.729  66.779  1.00 98.19           H  
ATOM   2864  HB3 ALA A 205       5.122   1.461  65.628  1.00 98.19           H  
ATOM   2865  N   MET A 206       8.197   0.021  65.734  1.00 98.77           N  
ATOM   2866  CA  MET A 206       9.271  -0.100  64.750  1.00 98.77           C  
ATOM   2867  C   MET A 206      10.396  -0.994  65.304  1.00 98.77           C  
ATOM   2868  O   MET A 206      10.585  -1.023  66.524  1.00 98.77           O  
ATOM   2869  CB  MET A 206       9.886   1.299  64.505  1.00 98.77           C  
ATOM   2870  CG  MET A 206       8.907   2.306  63.892  1.00 98.77           C  
ATOM   2871  SD  MET A 206       9.735   3.726  63.129  1.00 98.77           S  
ATOM   2872  CE  MET A 206       8.287   4.601  62.482  1.00 98.77           C  
ATOM   2873  H   MET A 206       8.439   0.448  66.624  1.00 98.77           H  
ATOM   2874  HA  MET A 206       8.883  -0.496  63.812  1.00 98.77           H  
ATOM   2875  HB3 MET A 206      10.728   1.197  63.820  1.00 98.77           H  
ATOM   2876  HB2 MET A 206      10.297   1.713  65.427  1.00 98.77           H  
ATOM   2877  HG3 MET A 206       8.205   2.659  64.648  1.00 98.77           H  
ATOM   2878  HG2 MET A 206       8.313   1.813  63.122  1.00 98.77           H  
ATOM   2879  HE1 MET A 206       8.596   5.320  61.726  1.00 98.77           H  
ATOM   2880  HE2 MET A 206       7.582   3.911  62.017  1.00 98.77           H  
ATOM   2881  HE3 MET A 206       7.778   5.133  63.285  1.00 98.77           H  
ATOM   2882  N   PRO A 207      11.238  -1.610  64.433  1.00 98.92           N  
ATOM   2883  CA  PRO A 207      12.549  -2.190  64.806  1.00 98.92           C  
ATOM   2884  C   PRO A 207      13.479  -1.334  65.690  1.00 98.92           C  
ATOM   2885  O   PRO A 207      14.409  -1.883  66.274  1.00 98.92           O  
ATOM   2886  CB  PRO A 207      13.209  -2.491  63.455  1.00 98.92           C  
ATOM   2887  CG  PRO A 207      12.039  -2.766  62.535  1.00 98.92           C  
ATOM   2888  CD  PRO A 207      11.029  -1.721  62.986  1.00 98.92           C  
ATOM   2889  HA  PRO A 207      12.357  -3.138  65.300  1.00 98.92           H  
ATOM   2890  HB3 PRO A 207      13.911  -3.322  63.498  1.00 98.92           H  
ATOM   2891  HB2 PRO A 207      13.749  -1.614  63.094  1.00 98.92           H  
ATOM   2892  HG3 PRO A 207      11.656  -3.768  62.733  1.00 98.92           H  
ATOM   2893  HG2 PRO A 207      12.283  -2.708  61.477  1.00 98.92           H  
ATOM   2894  HD2 PRO A 207      11.241  -0.763  62.510  1.00 98.92           H  
ATOM   2895  HD3 PRO A 207      10.021  -2.029  62.710  1.00 98.92           H  
ATOM   2896  N   ALA A 208      13.253  -0.018  65.767  1.00 98.95           N  
ATOM   2897  CA  ALA A 208      14.027   0.917  66.559  1.00 98.95           C  
ATOM   2898  C   ALA A 208      13.767   0.784  68.062  1.00 98.95           C  
ATOM   2899  O   ALA A 208      14.710   0.929  68.838  1.00 98.95           O  
ATOM   2900  CB  ALA A 208      13.612   2.329  66.147  1.00 98.95           C  
ATOM   2901  H   ALA A 208      12.462   0.344  65.265  1.00 98.95           H  
ATOM   2902  HA  ALA A 208      15.089   0.762  66.370  1.00 98.95           H  
ATOM   2903  HB1 ALA A 208      14.117   3.053  66.781  1.00 98.95           H  
ATOM   2904  HB2 ALA A 208      13.894   2.528  65.116  1.00 98.95           H  
ATOM   2905  HB3 ALA A 208      12.539   2.498  66.251  1.00 98.95           H  
ATOM   2906  N   GLY A 209      12.513   0.540  68.464  1.00 98.91           N  
ATOM   2907  CA  GLY A 209      12.104   0.458  69.864  1.00 98.91           C  
ATOM   2908  C   GLY A 209      11.806  -0.966  70.324  1.00 98.91           C  
ATOM   2909  O   GLY A 209      11.797  -1.207  71.530  1.00 98.91           O  
ATOM   2910  H   GLY A 209      11.788   0.387  67.773  1.00 98.91           H  
ATOM   2911  HA3 GLY A 209      11.204   1.051  70.012  1.00 98.91           H  
ATOM   2912  HA2 GLY A 209      12.858   0.886  70.524  1.00 98.91           H  
ATOM   2913  N   ASN A 210      11.579  -1.902  69.391  1.00 98.97           N  
ATOM   2914  CA  ASN A 210      11.298  -3.305  69.674  1.00 98.97           C  
ATOM   2915  C   ASN A 210      11.940  -4.183  68.603  1.00 98.97           C  
ATOM   2916  O   ASN A 210      11.570  -4.084  67.436  1.00 98.97           O  
ATOM   2917  CB  ASN A 210       9.776  -3.535  69.750  1.00 98.97           C  
ATOM   2918  CG  ASN A 210       9.490  -4.854  70.452  1.00 98.97           C  
ATOM   2919  ND2 ASN A 210       9.014  -5.874  69.750  1.00 98.97           N  
ATOM   2920  OD1 ASN A 210       9.749  -4.973  71.640  1.00 98.97           O  
ATOM   2921  H   ASN A 210      11.574  -1.636  68.413  1.00 98.97           H  
ATOM   2922  HA  ASN A 210      11.753  -3.556  70.636  1.00 98.97           H  
ATOM   2923  HB3 ASN A 210       9.315  -3.503  68.761  1.00 98.97           H  
ATOM   2924  HB2 ASN A 210       9.309  -2.738  70.324  1.00 98.97           H  
ATOM   2925 HD22 ASN A 210       8.889  -6.752  70.240  1.00 98.97           H  
ATOM   2926 HD21 ASN A 210       8.830  -5.780  68.763  1.00 98.97           H  
ATOM   2927  N   TYR A 211      12.862  -5.067  68.990  1.00 98.98           N  
ATOM   2928  CA  TYR A 211      13.554  -5.987  68.092  1.00 98.98           C  
ATOM   2929  C   TYR A 211      14.122  -7.174  68.877  1.00 98.98           C  
ATOM   2930  O   TYR A 211      14.474  -7.021  70.046  1.00 98.98           O  
ATOM   2931  CB  TYR A 211      14.659  -5.225  67.332  1.00 98.98           C  
ATOM   2932  CG  TYR A 211      15.203  -5.926  66.105  1.00 98.98           C  
ATOM   2933  CD1 TYR A 211      16.392  -6.676  66.185  1.00 98.98           C  
ATOM   2934  CD2 TYR A 211      14.529  -5.810  64.873  1.00 98.98           C  
ATOM   2935  CE1 TYR A 211      16.921  -7.289  65.036  1.00 98.98           C  
ATOM   2936  CE2 TYR A 211      15.056  -6.423  63.720  1.00 98.98           C  
ATOM   2937  CZ  TYR A 211      16.255  -7.158  63.803  1.00 98.98           C  
ATOM   2938  OH  TYR A 211      16.773  -7.751  62.693  1.00 98.98           O  
ATOM   2939  H   TYR A 211      13.107  -5.123  69.970  1.00 98.98           H  
ATOM   2940  HA  TYR A 211      12.830  -6.382  67.377  1.00 98.98           H  
ATOM   2941  HB3 TYR A 211      15.477  -4.974  68.008  1.00 98.98           H  
ATOM   2942  HB2 TYR A 211      14.271  -4.273  66.981  1.00 98.98           H  
ATOM   2943  HD1 TYR A 211      16.897  -6.772  67.132  1.00 98.98           H  
ATOM   2944  HD2 TYR A 211      13.607  -5.252  64.809  1.00 98.98           H  
ATOM   2945  HE1 TYR A 211      17.837  -7.858  65.100  1.00 98.98           H  
ATOM   2946  HE2 TYR A 211      14.535  -6.328  62.778  1.00 98.98           H  
ATOM   2947  HH  TYR A 211      16.186  -7.681  61.936  1.00 98.98           H  
ATOM   2948  N   ALA A 212      14.227  -8.325  68.197  1.00 98.97           N  
ATOM   2949  CA  ALA A 212      14.799  -9.555  68.729  1.00 98.97           C  
ATOM   2950  C   ALA A 212      15.128 -10.546  67.610  1.00 98.97           C  
ATOM   2951  O   ALA A 212      14.439 -10.600  66.594  1.00 98.97           O  
ATOM   2952  CB  ALA A 212      13.857 -10.202  69.766  1.00 98.97           C  
ATOM   2953  H   ALA A 212      13.932  -8.365  67.231  1.00 98.97           H  
ATOM   2954  HA  ALA A 212      15.742  -9.281  69.196  1.00 98.97           H  
ATOM   2955  HB1 ALA A 212      14.285 -11.124  70.161  1.00 98.97           H  
ATOM   2956  HB2 ALA A 212      13.678  -9.546  70.617  1.00 98.97           H  
ATOM   2957  HB3 ALA A 212      12.887 -10.451  69.334  1.00 98.97           H  
ATOM   2958  N   ASN A 213      16.158 -11.360  67.856  1.00 98.90           N  
ATOM   2959  CA  ASN A 213      16.555 -12.485  67.015  1.00 98.90           C  
ATOM   2960  C   ASN A 213      16.993 -13.657  67.937  1.00 98.90           C  
ATOM   2961  O   ASN A 213      16.802 -13.544  69.151  1.00 98.90           O  
ATOM   2962  CB  ASN A 213      17.523 -11.988  65.900  1.00 98.90           C  
ATOM   2963  CG  ASN A 213      18.994 -11.769  66.271  1.00 98.90           C  
ATOM   2964  ND2 ASN A 213      19.796 -11.418  65.265  1.00 98.90           N  
ATOM   2965  OD1 ASN A 213      19.408 -11.901  67.420  1.00 98.90           O  
ATOM   2966  H   ASN A 213      16.672 -11.263  68.724  1.00 98.90           H  
ATOM   2967  HA  ASN A 213      15.685 -12.898  66.504  1.00 98.90           H  
ATOM   2968  HB3 ASN A 213      17.143 -11.055  65.483  1.00 98.90           H  
ATOM   2969  HB2 ASN A 213      17.505 -12.677  65.059  1.00 98.90           H  
ATOM   2970 HD22 ASN A 213      20.782 -11.256  65.431  1.00 98.90           H  
ATOM   2971 HD21 ASN A 213      19.431 -11.320  64.328  1.00 98.90           H  
ATOM   2972  N   PRO A 214      17.563 -14.765  67.400  1.00 98.51           N  
ATOM   2973  CA  PRO A 214      18.028 -15.887  68.243  1.00 98.51           C  
ATOM   2974  C   PRO A 214      19.138 -15.564  69.264  1.00 98.51           C  
ATOM   2975  O   PRO A 214      19.295 -16.332  70.211  1.00 98.51           O  
ATOM   2976  CB  PRO A 214      18.492 -16.950  67.231  1.00 98.51           C  
ATOM   2977  CG  PRO A 214      17.712 -16.639  65.967  1.00 98.51           C  
ATOM   2978  CD  PRO A 214      17.648 -15.119  65.982  1.00 98.51           C  
ATOM   2979  HA  PRO A 214      17.157 -16.268  68.782  1.00 98.51           H  
ATOM   2980  HB3 PRO A 214      18.319 -17.968  67.580  1.00 98.51           H  
ATOM   2981  HB2 PRO A 214      19.560 -16.848  67.027  1.00 98.51           H  
ATOM   2982  HG3 PRO A 214      16.703 -17.048  66.051  1.00 98.51           H  
ATOM   2983  HG2 PRO A 214      18.166 -17.045  65.063  1.00 98.51           H  
ATOM   2984  HD2 PRO A 214      18.567 -14.703  65.567  1.00 98.51           H  
ATOM   2985  HD3 PRO A 214      16.803 -14.770  65.390  1.00 98.51           H  
ATOM   2986  N   TRP A 215      19.878 -14.461  69.053  1.00 98.71           N  
ATOM   2987  CA  TRP A 215      21.050 -14.078  69.840  1.00 98.71           C  
ATOM   2988  C   TRP A 215      20.739 -13.082  70.968  1.00 98.71           C  
ATOM   2989  O   TRP A 215      21.373 -13.190  72.016  1.00 98.71           O  
ATOM   2990  CB  TRP A 215      22.133 -13.509  68.904  1.00 98.71           C  
ATOM   2991  CG  TRP A 215      22.512 -14.387  67.751  1.00 98.71           C  
ATOM   2992  CD1 TRP A 215      22.146 -14.204  66.463  1.00 98.71           C  
ATOM   2993  CD2 TRP A 215      23.264 -15.637  67.781  1.00 98.71           C  
ATOM   2994  CE2 TRP A 215      23.336 -16.151  66.451  1.00 98.71           C  
ATOM   2995  CE3 TRP A 215      23.889 -16.395  68.799  1.00 98.71           C  
ATOM   2996  NE1 TRP A 215      22.640 -15.234  65.690  1.00 98.71           N  
ATOM   2997  CZ2 TRP A 215      24.003 -17.350  66.145  1.00 98.71           C  
ATOM   2998  CZ3 TRP A 215      24.558 -17.600  68.505  1.00 98.71           C  
ATOM   2999  CH2 TRP A 215      24.617 -18.077  67.181  1.00 98.71           C  
ATOM   3000  H   TRP A 215      19.670 -13.866  68.262  1.00 98.71           H  
ATOM   3001  HA  TRP A 215      21.466 -14.976  70.302  1.00 98.71           H  
ATOM   3002  HB3 TRP A 215      23.042 -13.334  69.476  1.00 98.71           H  
ATOM   3003  HB2 TRP A 215      21.828 -12.539  68.509  1.00 98.71           H  
ATOM   3004  HD1 TRP A 215      21.558 -13.373  66.107  1.00 98.71           H  
ATOM   3005  HE3 TRP A 215      23.854 -16.042  69.820  1.00 98.71           H  
ATOM   3006  HE1 TRP A 215      22.489 -15.288  64.693  1.00 98.71           H  
ATOM   3007  HZ2 TRP A 215      24.040 -17.712  65.128  1.00 98.71           H  
ATOM   3008  HZ3 TRP A 215      25.029 -18.160  69.300  1.00 98.71           H  
ATOM   3009  HH2 TRP A 215      25.132 -19.001  66.962  1.00 98.71           H  
ATOM   3010  N   ALA A 216      19.792 -12.150  70.755  1.00 98.95           N  
ATOM   3011  CA  ALA A 216      19.405 -11.132  71.739  1.00 98.95           C  
ATOM   3012  C   ALA A 216      18.053 -10.492  71.412  1.00 98.95           C  
ATOM   3013  O   ALA A 216      17.610 -10.559  70.268  1.00 98.95           O  
ATOM   3014  CB  ALA A 216      20.509 -10.064  71.875  1.00 98.95           C  
ATOM   3015  H   ALA A 216      19.301 -12.120  69.872  1.00 98.95           H  
ATOM   3016  HA  ALA A 216      19.269 -11.627  72.697  1.00 98.95           H  
ATOM   3017  HB1 ALA A 216      20.188  -9.226  72.496  1.00 98.95           H  
ATOM   3018  HB2 ALA A 216      21.398 -10.477  72.347  1.00 98.95           H  
ATOM   3019  HB3 ALA A 216      20.800  -9.665  70.902  1.00 98.95           H  
ATOM   3020  N   GLY A 217      17.440  -9.869  72.434  1.00 98.97           N  
ATOM   3021  CA  GLY A 217      16.190  -9.116  72.328  1.00 98.97           C  
ATOM   3022  C   GLY A 217      16.303  -7.836  73.162  1.00 98.97           C  
ATOM   3023  O   GLY A 217      17.019  -7.809  74.163  1.00 98.97           O  
ATOM   3024  H   GLY A 217      17.884  -9.868  73.343  1.00 98.97           H  
ATOM   3025  HA3 GLY A 217      15.358  -9.719  72.690  1.00 98.97           H  
ATOM   3026  HA2 GLY A 217      15.983  -8.840  71.298  1.00 98.97           H  
ATOM   3027  N   VAL A 218      15.581  -6.781  72.741  1.00 98.99           N  
ATOM   3028  CA  VAL A 218      15.595  -5.445  73.347  1.00 98.99           C  
ATOM   3029  C   VAL A 218      14.193  -4.798  73.289  1.00 98.99           C  
ATOM   3030  O   VAL A 218      13.485  -4.949  72.292  1.00 98.99           O  
ATOM   3031  CB  VAL A 218      16.581  -4.483  72.608  1.00 98.99           C  
ATOM   3032  CG1 VAL A 218      16.513  -3.015  73.094  1.00 98.99           C  
ATOM   3033  CG2 VAL A 218      18.043  -4.951  72.658  1.00 98.99           C  
ATOM   3034  H   VAL A 218      15.013  -6.870  71.908  1.00 98.99           H  
ATOM   3035  HA  VAL A 218      15.890  -5.532  74.392  1.00 98.99           H  
ATOM   3036  HB  VAL A 218      16.312  -4.486  71.551  1.00 98.99           H  
ATOM   3037 HG11 VAL A 218      17.405  -2.447  72.829  1.00 98.99           H  
ATOM   3038 HG12 VAL A 218      15.659  -2.492  72.666  1.00 98.99           H  
ATOM   3039 HG13 VAL A 218      16.410  -2.959  74.175  1.00 98.99           H  
ATOM   3040 HG21 VAL A 218      18.657  -4.322  72.020  1.00 98.99           H  
ATOM   3041 HG22 VAL A 218      18.451  -4.892  73.661  1.00 98.99           H  
ATOM   3042 HG23 VAL A 218      18.170  -5.973  72.307  1.00 98.99           H  
ATOM   3043  N   SER A 219      13.857  -4.020  74.330  1.00 98.98           N  
ATOM   3044  CA  SER A 219      12.754  -3.075  74.411  1.00 98.98           C  
ATOM   3045  C   SER A 219      13.311  -1.738  74.950  1.00 98.98           C  
ATOM   3046  O   SER A 219      14.227  -1.750  75.781  1.00 98.98           O  
ATOM   3047  CB  SER A 219      11.647  -3.689  75.285  1.00 98.98           C  
ATOM   3048  OG  SER A 219      10.604  -2.767  75.492  1.00 98.98           O  
ATOM   3049  H   SER A 219      14.548  -3.908  75.065  1.00 98.98           H  
ATOM   3050  HA  SER A 219      12.355  -2.898  73.411  1.00 98.98           H  
ATOM   3051  HB3 SER A 219      12.043  -3.981  76.257  1.00 98.98           H  
ATOM   3052  HB2 SER A 219      11.241  -4.589  74.819  1.00 98.98           H  
ATOM   3053  HG  SER A 219      10.121  -2.697  74.655  1.00 98.98           H  
ATOM   3054  N   CYS A 220      12.785  -0.599  74.473  1.00 98.90           N  
ATOM   3055  CA  CYS A 220      13.265   0.761  74.752  1.00 98.90           C  
ATOM   3056  C   CYS A 220      12.181   1.660  75.387  1.00 98.90           C  
ATOM   3057  O   CYS A 220      10.987   1.373  75.300  1.00 98.90           O  
ATOM   3058  CB  CYS A 220      13.775   1.404  73.445  1.00 98.90           C  
ATOM   3059  SG  CYS A 220      15.069   0.410  72.641  1.00 98.90           S  
ATOM   3060  H   CYS A 220      12.029  -0.683  73.802  1.00 98.90           H  
ATOM   3061  HA  CYS A 220      14.095   0.718  75.453  1.00 98.90           H  
ATOM   3062  HB3 CYS A 220      14.192   2.391  73.649  1.00 98.90           H  
ATOM   3063  HB2 CYS A 220      12.949   1.547  72.748  1.00 98.90           H  
ATOM   3064  HG  CYS A 220      15.876   0.333  73.703  1.00 98.90           H  
ATOM   3065  N   THR A 221      12.603   2.774  76.003  1.00 98.36           N  
ATOM   3066  CA  THR A 221      11.800   3.854  76.558  1.00 98.36           C  
ATOM   3067  C   THR A 221      12.611   5.168  76.536  1.00 98.36           C  
ATOM   3068  O   THR A 221      13.822   5.151  76.308  1.00 98.36           O  
ATOM   3069  CB  THR A 221      11.215   3.425  77.925  1.00 98.36           C  
ATOM   3070  CG2 THR A 221      12.279   3.007  78.956  1.00 98.36           C  
ATOM   3071  OG1 THR A 221      10.433   4.452  78.501  1.00 98.36           O  
ATOM   3072  H   THR A 221      13.609   2.928  76.077  1.00 98.36           H  
ATOM   3073  HA  THR A 221      10.965   4.014  75.871  1.00 98.36           H  
ATOM   3074  HB  THR A 221      10.548   2.588  77.755  1.00 98.36           H  
ATOM   3075 HG21 THR A 221      11.817   2.683  79.887  1.00 98.36           H  
ATOM   3076 HG22 THR A 221      12.872   2.165  78.597  1.00 98.36           H  
ATOM   3077 HG23 THR A 221      12.963   3.823  79.183  1.00 98.36           H  
ATOM   3078  HG1 THR A 221       9.752   4.724  77.893  1.00 98.36           H  
ATOM   3079  N   GLY A 222      11.956   6.313  76.750  1.00 96.51           N  
ATOM   3080  CA  GLY A 222      12.519   7.650  76.603  1.00 96.51           C  
ATOM   3081  C   GLY A 222      12.046   8.261  75.287  1.00 96.51           C  
ATOM   3082  O   GLY A 222      10.987   7.885  74.790  1.00 96.51           O  
ATOM   3083  H   GLY A 222      10.956   6.271  76.907  1.00 96.51           H  
ATOM   3084  HA3 GLY A 222      13.603   7.658  76.666  1.00 96.51           H  
ATOM   3085  HA2 GLY A 222      12.155   8.271  77.422  1.00 96.51           H  
ATOM   3086  N   VAL A 223      12.780   9.224  74.723  1.00 95.90           N  
ATOM   3087  CA  VAL A 223      12.355   9.979  73.546  1.00 95.90           C  
ATOM   3088  C   VAL A 223      12.331   9.057  72.311  1.00 95.90           C  
ATOM   3089  O   VAL A 223      13.378   8.673  71.790  1.00 95.90           O  
ATOM   3090  CB  VAL A 223      13.307  11.188  73.347  1.00 95.90           C  
ATOM   3091  CG1 VAL A 223      12.960  12.040  72.108  1.00 95.90           C  
ATOM   3092  CG2 VAL A 223      13.344  12.101  74.587  1.00 95.90           C  
ATOM   3093  H   VAL A 223      13.702   9.436  75.100  1.00 95.90           H  
ATOM   3094  HA  VAL A 223      11.346  10.358  73.725  1.00 95.90           H  
ATOM   3095  HB  VAL A 223      14.314  10.795  73.212  1.00 95.90           H  
ATOM   3096 HG11 VAL A 223      13.634  12.893  72.021  1.00 95.90           H  
ATOM   3097 HG12 VAL A 223      13.053  11.478  71.180  1.00 95.90           H  
ATOM   3098 HG13 VAL A 223      11.942  12.428  72.162  1.00 95.90           H  
ATOM   3099 HG21 VAL A 223      14.036  12.932  74.440  1.00 95.90           H  
ATOM   3100 HG22 VAL A 223      12.362  12.521  74.802  1.00 95.90           H  
ATOM   3101 HG23 VAL A 223      13.677  11.572  75.480  1.00 95.90           H  
ATOM   3102  N   GLY A 224      11.127   8.726  71.828  1.00 97.44           N  
ATOM   3103  CA  GLY A 224      10.886   7.807  70.719  1.00 97.44           C  
ATOM   3104  C   GLY A 224      11.578   8.219  69.423  1.00 97.44           C  
ATOM   3105  O   GLY A 224      12.144   7.378  68.734  1.00 97.44           O  
ATOM   3106  H   GLY A 224      10.321   8.999  72.377  1.00 97.44           H  
ATOM   3107  HA3 GLY A 224       9.814   7.726  70.539  1.00 97.44           H  
ATOM   3108  HA2 GLY A 224      11.233   6.816  71.000  1.00 97.44           H  
ATOM   3109  N   GLU A 225      11.626   9.525  69.142  1.00 97.70           N  
ATOM   3110  CA  GLU A 225      12.332  10.099  68.005  1.00 97.70           C  
ATOM   3111  C   GLU A 225      13.858   9.885  68.106  1.00 97.70           C  
ATOM   3112  O   GLU A 225      14.491   9.620  67.090  1.00 97.70           O  
ATOM   3113  CB  GLU A 225      12.009  11.606  67.929  1.00 97.70           C  
ATOM   3114  CG  GLU A 225      10.640  11.951  67.296  1.00 97.70           C  
ATOM   3115  CD  GLU A 225       9.428  11.808  68.217  1.00 97.70           C  
ATOM   3116  OE1 GLU A 225       9.612  11.680  69.447  1.00 97.70           O1-
ATOM   3117  OE2 GLU A 225       8.298  11.842  67.690  1.00 97.70           O  
ATOM   3118  H   GLU A 225      11.120  10.163  69.739  1.00 97.70           H  
ATOM   3119  HA  GLU A 225      11.992   9.611  67.090  1.00 97.70           H  
ATOM   3120  HB3 GLU A 225      12.760  12.080  67.310  1.00 97.70           H  
ATOM   3121  HB2 GLU A 225      12.123  12.082  68.904  1.00 97.70           H  
ATOM   3122  HG3 GLU A 225      10.479  11.356  66.396  1.00 97.70           H  
ATOM   3123  HG2 GLU A 225      10.663  12.989  66.966  1.00 97.70           H  
ATOM   3124  N   ASP A 226      14.448   9.918  69.311  1.00 98.08           N  
ATOM   3125  CA  ASP A 226      15.873   9.638  69.522  1.00 98.08           C  
ATOM   3126  C   ASP A 226      16.164   8.142  69.358  1.00 98.08           C  
ATOM   3127  O   ASP A 226      17.181   7.769  68.778  1.00 98.08           O  
ATOM   3128  CB  ASP A 226      16.321  10.048  70.946  1.00 98.08           C  
ATOM   3129  CG  ASP A 226      16.459  11.552  71.194  1.00 98.08           C  
ATOM   3130  OD1 ASP A 226      16.668  12.303  70.216  1.00 98.08           O1-
ATOM   3131  OD2 ASP A 226      16.464  11.914  72.390  1.00 98.08           O  
ATOM   3132  H   ASP A 226      13.862   9.989  70.130  1.00 98.08           H  
ATOM   3133  HA  ASP A 226      16.463  10.172  68.773  1.00 98.08           H  
ATOM   3134  HB3 ASP A 226      17.287   9.599  71.159  1.00 98.08           H  
ATOM   3135  HB2 ASP A 226      15.656   9.627  71.698  1.00 98.08           H  
ATOM   3136  N   ILE A 227      15.259   7.287  69.847  1.00 98.81           N  
ATOM   3137  CA  ILE A 227      15.330   5.833  69.728  1.00 98.81           C  
ATOM   3138  C   ILE A 227      15.205   5.412  68.249  1.00 98.81           C  
ATOM   3139  O   ILE A 227      15.947   4.533  67.816  1.00 98.81           O  
ATOM   3140  CB  ILE A 227      14.241   5.207  70.640  1.00 98.81           C  
ATOM   3141  CG1 ILE A 227      14.514   5.542  72.124  1.00 98.81           C  
ATOM   3142  CG2 ILE A 227      14.093   3.685  70.477  1.00 98.81           C  
ATOM   3143  CD1 ILE A 227      13.284   5.409  73.023  1.00 98.81           C  
ATOM   3144  H   ILE A 227      14.469   7.681  70.345  1.00 98.81           H  
ATOM   3145  HA  ILE A 227      16.311   5.506  70.078  1.00 98.81           H  
ATOM   3146  HB  ILE A 227      13.286   5.649  70.361  1.00 98.81           H  
ATOM   3147 HG13 ILE A 227      14.864   6.567  72.228  1.00 98.81           H  
ATOM   3148 HG12 ILE A 227      15.324   4.922  72.509  1.00 98.81           H  
ATOM   3149 HG21 ILE A 227      13.315   3.290  71.124  1.00 98.81           H  
ATOM   3150 HG22 ILE A 227      13.822   3.405  69.461  1.00 98.81           H  
ATOM   3151 HG23 ILE A 227      15.011   3.165  70.732  1.00 98.81           H  
ATOM   3152 HD11 ILE A 227      13.494   5.875  73.979  1.00 98.81           H  
ATOM   3153 HD12 ILE A 227      12.419   5.924  72.614  1.00 98.81           H  
ATOM   3154 HD13 ILE A 227      13.002   4.372  73.197  1.00 98.81           H  
ATOM   3155  N   ILE A 228      14.332   6.071  67.471  1.00 98.88           N  
ATOM   3156  CA  ILE A 228      14.222   5.976  66.013  1.00 98.88           C  
ATOM   3157  C   ILE A 228      15.524   6.422  65.319  1.00 98.88           C  
ATOM   3158  O   ILE A 228      16.043   5.672  64.492  1.00 98.88           O  
ATOM   3159  CB  ILE A 228      12.953   6.735  65.525  1.00 98.88           C  
ATOM   3160  CG1 ILE A 228      11.670   5.967  65.924  1.00 98.88           C  
ATOM   3161  CG2 ILE A 228      12.929   6.989  64.007  1.00 98.88           C  
ATOM   3162  CD1 ILE A 228      10.391   6.816  65.875  1.00 98.88           C  
ATOM   3163  H   ILE A 228      13.709   6.730  67.931  1.00 98.88           H  
ATOM   3164  HA  ILE A 228      14.095   4.933  65.739  1.00 98.88           H  
ATOM   3165  HB  ILE A 228      12.943   7.709  66.012  1.00 98.88           H  
ATOM   3166 HG13 ILE A 228      11.771   5.567  66.930  1.00 98.88           H  
ATOM   3167 HG12 ILE A 228      11.551   5.094  65.280  1.00 98.88           H  
ATOM   3168 HG21 ILE A 228      12.044   7.542  63.703  1.00 98.88           H  
ATOM   3169 HG22 ILE A 228      13.778   7.584  63.672  1.00 98.88           H  
ATOM   3170 HG23 ILE A 228      12.936   6.045  63.463  1.00 98.88           H  
ATOM   3171 HD11 ILE A 228       9.520   6.206  66.097  1.00 98.88           H  
ATOM   3172 HD12 ILE A 228      10.424   7.630  66.598  1.00 98.88           H  
ATOM   3173 HD13 ILE A 228      10.222   7.252  64.894  1.00 98.88           H  
ATOM   3174  N   ASP A 229      16.077   7.593  65.673  1.00 98.87           N  
ATOM   3175  CA  ASP A 229      17.322   8.122  65.106  1.00 98.87           C  
ATOM   3176  C   ASP A 229      18.540   7.216  65.330  1.00 98.87           C  
ATOM   3177  O   ASP A 229      19.347   7.074  64.414  1.00 98.87           O  
ATOM   3178  CB  ASP A 229      17.653   9.540  65.618  1.00 98.87           C  
ATOM   3179  CG  ASP A 229      16.733  10.675  65.146  1.00 98.87           C  
ATOM   3180  OD1 ASP A 229      15.765  10.430  64.388  1.00 98.87           O1-
ATOM   3181  OD2 ASP A 229      17.039  11.819  65.543  1.00 98.87           O  
ATOM   3182  H   ASP A 229      15.645   8.165  66.387  1.00 98.87           H  
ATOM   3183  HA  ASP A 229      17.179   8.173  64.024  1.00 98.87           H  
ATOM   3184  HB3 ASP A 229      18.684   9.798  65.381  1.00 98.87           H  
ATOM   3185  HB2 ASP A 229      17.600   9.536  66.708  1.00 98.87           H  
ATOM   3186  N   GLU A 230      18.650   6.616  66.525  1.00 98.87           N  
ATOM   3187  CA  GLU A 230      19.698   5.650  66.859  1.00 98.87           C  
ATOM   3188  C   GLU A 230      19.396   4.235  66.344  1.00 98.87           C  
ATOM   3189  O   GLU A 230      20.335   3.461  66.164  1.00 98.87           O  
ATOM   3190  CB  GLU A 230      19.915   5.641  68.388  1.00 98.87           C  
ATOM   3191  CG  GLU A 230      20.456   6.974  68.955  1.00 98.87           C  
ATOM   3192  CD  GLU A 230      21.872   7.364  68.498  1.00 98.87           C  
ATOM   3193  OE1 GLU A 230      22.113   8.584  68.390  1.00 98.87           O1-
ATOM   3194  OE2 GLU A 230      22.700   6.459  68.253  1.00 98.87           O  
ATOM   3195  H   GLU A 230      17.968   6.810  67.246  1.00 98.87           H  
ATOM   3196  HA  GLU A 230      20.627   5.955  66.379  1.00 98.87           H  
ATOM   3197  HB3 GLU A 230      20.571   4.818  68.679  1.00 98.87           H  
ATOM   3198  HB2 GLU A 230      18.962   5.429  68.878  1.00 98.87           H  
ATOM   3199  HG3 GLU A 230      20.465   6.911  70.042  1.00 98.87           H  
ATOM   3200  HG2 GLU A 230      19.768   7.783  68.711  1.00 98.87           H  
ATOM   3201  N   CYS A 231      18.104   3.922  66.142  1.00 98.94           N  
ATOM   3202  CA  CYS A 231      17.557   2.598  65.835  1.00 98.94           C  
ATOM   3203  C   CYS A 231      17.962   1.571  66.920  1.00 98.94           C  
ATOM   3204  O   CYS A 231      18.505   0.513  66.607  1.00 98.94           O  
ATOM   3205  CB  CYS A 231      17.871   2.165  64.386  1.00 98.94           C  
ATOM   3206  SG  CYS A 231      16.864   0.736  63.907  1.00 98.94           S  
ATOM   3207  H   CYS A 231      17.408   4.637  66.310  1.00 98.94           H  
ATOM   3208  HA  CYS A 231      16.477   2.716  65.911  1.00 98.94           H  
ATOM   3209  HB3 CYS A 231      18.929   1.931  64.255  1.00 98.94           H  
ATOM   3210  HB2 CYS A 231      17.637   2.977  63.697  1.00 98.94           H  
ATOM   3211  HG  CYS A 231      17.442  -0.123  64.752  1.00 98.94           H  
ATOM   3212  N   LEU A 232      17.796   1.984  68.185  1.00 98.95           N  
ATOM   3213  CA  LEU A 232      18.444   1.447  69.381  1.00 98.95           C  
ATOM   3214  C   LEU A 232      18.277  -0.066  69.572  1.00 98.95           C  
ATOM   3215  O   LEU A 232      19.265  -0.768  69.807  1.00 98.95           O  
ATOM   3216  CB  LEU A 232      17.953   2.240  70.615  1.00 98.95           C  
ATOM   3217  CG  LEU A 232      18.537   1.818  71.983  1.00 98.95           C  
ATOM   3218  CD1 LEU A 232      20.069   1.923  72.028  1.00 98.95           C  
ATOM   3219  CD2 LEU A 232      17.911   2.642  73.115  1.00 98.95           C  
ATOM   3220  H   LEU A 232      17.278   2.847  68.293  1.00 98.95           H  
ATOM   3221  HA  LEU A 232      19.510   1.637  69.250  1.00 98.95           H  
ATOM   3222  HB3 LEU A 232      16.873   2.124  70.669  1.00 98.95           H  
ATOM   3223  HB2 LEU A 232      18.140   3.304  70.460  1.00 98.95           H  
ATOM   3224  HG  LEU A 232      18.268   0.777  72.172  1.00 98.95           H  
ATOM   3225 HD11 LEU A 232      20.541   1.307  71.263  1.00 98.95           H  
ATOM   3226 HD12 LEU A 232      20.410   2.951  71.894  1.00 98.95           H  
ATOM   3227 HD13 LEU A 232      20.447   1.561  72.980  1.00 98.95           H  
ATOM   3228 HD21 LEU A 232      18.191   2.250  74.091  1.00 98.95           H  
ATOM   3229 HD22 LEU A 232      18.245   3.672  73.060  1.00 98.95           H  
ATOM   3230 HD23 LEU A 232      16.823   2.649  73.066  1.00 98.95           H  
ATOM   3231  N   ALA A 233      17.039  -0.563  69.466  1.00 98.98           N  
ATOM   3232  CA  ALA A 233      16.715  -1.971  69.692  1.00 98.98           C  
ATOM   3233  C   ALA A 233      17.376  -2.913  68.683  1.00 98.98           C  
ATOM   3234  O   ALA A 233      17.924  -3.933  69.098  1.00 98.98           O  
ATOM   3235  CB  ALA A 233      15.194  -2.179  69.748  1.00 98.98           C  
ATOM   3236  H   ALA A 233      16.274   0.038  69.187  1.00 98.98           H  
ATOM   3237  HA  ALA A 233      17.124  -2.230  70.663  1.00 98.98           H  
ATOM   3238  HB1 ALA A 233      14.944  -3.217  69.969  1.00 98.98           H  
ATOM   3239  HB2 ALA A 233      14.739  -1.567  70.525  1.00 98.98           H  
ATOM   3240  HB3 ALA A 233      14.714  -1.922  68.807  1.00 98.98           H  
ATOM   3241  N   ALA A 234      17.354  -2.539  67.393  1.00 98.97           N  
ATOM   3242  CA  ALA A 234      18.033  -3.281  66.335  1.00 98.97           C  
ATOM   3243  C   ALA A 234      19.564  -3.167  66.426  1.00 98.97           C  
ATOM   3244  O   ALA A 234      20.227  -4.178  66.224  1.00 98.97           O  
ATOM   3245  CB  ALA A 234      17.509  -2.836  64.963  1.00 98.97           C  
ATOM   3246  H   ALA A 234      16.876  -1.692  67.120  1.00 98.97           H  
ATOM   3247  HA  ALA A 234      17.775  -4.332  66.456  1.00 98.97           H  
ATOM   3248  HB1 ALA A 234      17.827  -3.521  64.179  1.00 98.97           H  
ATOM   3249  HB2 ALA A 234      16.420  -2.824  64.936  1.00 98.97           H  
ATOM   3250  HB3 ALA A 234      17.865  -1.841  64.703  1.00 98.97           H  
ATOM   3251  N   LYS A 235      20.091  -1.973  66.765  1.00 98.96           N  
ATOM   3252  CA  LYS A 235      21.522  -1.668  66.902  1.00 98.96           C  
ATOM   3253  C   LYS A 235      22.281  -2.616  67.847  1.00 98.96           C  
ATOM   3254  O   LYS A 235      23.319  -3.150  67.456  1.00 98.96           O  
ATOM   3255  CB  LYS A 235      21.694  -0.183  67.308  1.00 98.96           C  
ATOM   3256  CG  LYS A 235      23.150   0.259  67.564  1.00 98.96           C  
ATOM   3257  CD  LYS A 235      23.311   1.779  67.734  1.00 98.96           C  
ATOM   3258  CE  LYS A 235      23.497   2.503  66.390  1.00 98.96           C  
ATOM   3259  NZ  LYS A 235      23.693   3.950  66.564  1.00 98.96           N1+
ATOM   3260  H   LYS A 235      19.465  -1.193  66.917  1.00 98.96           H  
ATOM   3261  HA  LYS A 235      21.962  -1.800  65.914  1.00 98.96           H  
ATOM   3262  HB3 LYS A 235      21.118   0.014  68.212  1.00 98.96           H  
ATOM   3263  HB2 LYS A 235      21.252   0.452  66.542  1.00 98.96           H  
ATOM   3264  HG3 LYS A 235      23.795  -0.095  66.758  1.00 98.96           H  
ATOM   3265  HG2 LYS A 235      23.517  -0.225  68.468  1.00 98.96           H  
ATOM   3266  HD3 LYS A 235      24.155   1.983  68.393  1.00 98.96           H  
ATOM   3267  HD2 LYS A 235      22.434   2.179  68.247  1.00 98.96           H  
ATOM   3268  HE3 LYS A 235      22.641   2.332  65.739  1.00 98.96           H  
ATOM   3269  HE2 LYS A 235      24.375   2.110  65.878  1.00 98.96           H  
ATOM   3270  HZ1 LYS A 235      24.529   4.113  67.112  1.00 98.96           H  
ATOM   3271  HZ2 LYS A 235      23.796   4.393  65.662  1.00 98.96           H  
ATOM   3272  HZ3 LYS A 235      22.903   4.355  67.047  1.00 98.96           H  
ATOM   3273  N   VAL A 236      21.733  -2.811  69.055  1.00 98.97           N  
ATOM   3274  CA  VAL A 236      22.283  -3.690  70.086  1.00 98.97           C  
ATOM   3275  C   VAL A 236      22.236  -5.178  69.687  1.00 98.97           C  
ATOM   3276  O   VAL A 236      23.231  -5.874  69.879  1.00 98.97           O  
ATOM   3277  CB  VAL A 236      21.535  -3.475  71.434  1.00 98.97           C  
ATOM   3278  CG1 VAL A 236      21.728  -4.575  72.503  1.00 98.97           C  
ATOM   3279  CG2 VAL A 236      21.893  -2.102  72.027  1.00 98.97           C  
ATOM   3280  H   VAL A 236      20.878  -2.327  69.294  1.00 98.97           H  
ATOM   3281  HA  VAL A 236      23.332  -3.420  70.225  1.00 98.97           H  
ATOM   3282  HB  VAL A 236      20.471  -3.439  71.205  1.00 98.97           H  
ATOM   3283 HG11 VAL A 236      21.191  -4.326  73.417  1.00 98.97           H  
ATOM   3284 HG12 VAL A 236      21.334  -5.541  72.187  1.00 98.97           H  
ATOM   3285 HG13 VAL A 236      22.780  -4.706  72.755  1.00 98.97           H  
ATOM   3286 HG21 VAL A 236      21.364  -1.917  72.961  1.00 98.97           H  
ATOM   3287 HG22 VAL A 236      22.960  -2.037  72.228  1.00 98.97           H  
ATOM   3288 HG23 VAL A 236      21.636  -1.291  71.346  1.00 98.97           H  
ATOM   3289  N   VAL A 237      21.102  -5.629  69.123  1.00 98.97           N  
ATOM   3290  CA  VAL A 237      20.894  -7.015  68.696  1.00 98.97           C  
ATOM   3291  C   VAL A 237      21.765  -7.401  67.480  1.00 98.97           C  
ATOM   3292  O   VAL A 237      22.290  -8.515  67.456  1.00 98.97           O  
ATOM   3293  CB  VAL A 237      19.394  -7.287  68.389  1.00 98.97           C  
ATOM   3294  CG1 VAL A 237      19.101  -8.665  67.766  1.00 98.97           C  
ATOM   3295  CG2 VAL A 237      18.538  -7.133  69.658  1.00 98.97           C  
ATOM   3296  H   VAL A 237      20.327  -4.996  68.982  1.00 98.97           H  
ATOM   3297  HA  VAL A 237      21.192  -7.660  69.525  1.00 98.97           H  
ATOM   3298  HB  VAL A 237      19.061  -6.529  67.679  1.00 98.97           H  
ATOM   3299 HG11 VAL A 237      18.030  -8.852  67.691  1.00 98.97           H  
ATOM   3300 HG12 VAL A 237      19.507  -8.758  66.759  1.00 98.97           H  
ATOM   3301 HG13 VAL A 237      19.528  -9.458  68.380  1.00 98.97           H  
ATOM   3302 HG21 VAL A 237      17.478  -7.284  69.452  1.00 98.97           H  
ATOM   3303 HG22 VAL A 237      18.833  -7.849  70.423  1.00 98.97           H  
ATOM   3304 HG23 VAL A 237      18.646  -6.141  70.088  1.00 98.97           H  
ATOM   3305  N   ILE A 238      21.948  -6.463  66.532  1.00 98.95           N  
ATOM   3306  CA  ILE A 238      22.845  -6.587  65.379  1.00 98.95           C  
ATOM   3307  C   ILE A 238      24.324  -6.682  65.797  1.00 98.95           C  
ATOM   3308  O   ILE A 238      25.039  -7.498  65.224  1.00 98.95           O  
ATOM   3309  CB  ILE A 238      22.641  -5.430  64.347  1.00 98.95           C  
ATOM   3310  CG1 ILE A 238      21.282  -5.602  63.625  1.00 98.95           C  
ATOM   3311  CG2 ILE A 238      23.774  -5.254  63.302  1.00 98.95           C  
ATOM   3312  CD1 ILE A 238      20.734  -4.311  62.994  1.00 98.95           C  
ATOM   3313  H   ILE A 238      21.461  -5.578  66.613  1.00 98.95           H  
ATOM   3314  HA  ILE A 238      22.595  -7.526  64.880  1.00 98.95           H  
ATOM   3315  HB  ILE A 238      22.593  -4.499  64.914  1.00 98.95           H  
ATOM   3316 HG13 ILE A 238      20.530  -5.968  64.324  1.00 98.95           H  
ATOM   3317 HG12 ILE A 238      21.360  -6.384  62.870  1.00 98.95           H  
ATOM   3318 HG21 ILE A 238      23.541  -4.475  62.576  1.00 98.95           H  
ATOM   3319 HG22 ILE A 238      24.719  -4.960  63.760  1.00 98.95           H  
ATOM   3320 HG23 ILE A 238      23.945  -6.176  62.745  1.00 98.95           H  
ATOM   3321 HD11 ILE A 238      20.294  -4.508  62.019  1.00 98.95           H  
ATOM   3322 HD12 ILE A 238      19.951  -3.876  63.608  1.00 98.95           H  
ATOM   3323 HD13 ILE A 238      21.499  -3.547  62.877  1.00 98.95           H  
ATOM   3324  N   ARG A 239      24.742  -5.907  66.813  1.00 98.93           N  
ATOM   3325  CA  ARG A 239      26.086  -5.979  67.395  1.00 98.93           C  
ATOM   3326  C   ARG A 239      26.360  -7.314  68.100  1.00 98.93           C  
ATOM   3327  O   ARG A 239      27.451  -7.851  67.919  1.00 98.93           O  
ATOM   3328  CB  ARG A 239      26.316  -4.787  68.340  1.00 98.93           C  
ATOM   3329  CG  ARG A 239      26.606  -3.514  67.543  1.00 98.93           C  
ATOM   3330  CD  ARG A 239      26.684  -2.244  68.394  1.00 98.93           C  
ATOM   3331  NE  ARG A 239      26.910  -1.092  67.514  1.00 98.93           N  
ATOM   3332  CZ  ARG A 239      26.875   0.215  67.811  1.00 98.93           C  
ATOM   3333  NH1 ARG A 239      26.606   0.664  69.042  1.00 98.93           N  
ATOM   3334  NH2 ARG A 239      27.130   1.092  66.837  1.00 98.93           N1+
ATOM   3335  H   ARG A 239      24.103  -5.248  67.237  1.00 98.93           H  
ATOM   3336  HA  ARG A 239      26.809  -5.912  66.579  1.00 98.93           H  
ATOM   3337  HB3 ARG A 239      27.172  -4.974  68.990  1.00 98.93           H  
ATOM   3338  HB2 ARG A 239      25.458  -4.647  68.996  1.00 98.93           H  
ATOM   3339  HG3 ARG A 239      25.912  -3.385  66.711  1.00 98.93           H  
ATOM   3340  HG2 ARG A 239      27.585  -3.673  67.088  1.00 98.93           H  
ATOM   3341  HD3 ARG A 239      27.557  -2.301  69.045  1.00 98.93           H  
ATOM   3342  HD2 ARG A 239      25.807  -2.128  69.033  1.00 98.93           H  
ATOM   3343  HE  ARG A 239      27.201  -1.337  66.574  1.00 98.93           H  
ATOM   3344 HH12 ARG A 239      26.599   1.660  69.224  1.00 98.93           H  
ATOM   3345 HH11 ARG A 239      26.383   0.018  69.784  1.00 98.93           H  
ATOM   3346 HH22 ARG A 239      27.153   2.085  67.043  1.00 98.93           H  
ATOM   3347 HH21 ARG A 239      27.439   0.764  65.931  1.00 98.93           H  
ATOM   3348  N   VAL A 240      25.379  -7.860  68.837  1.00 98.94           N  
ATOM   3349  CA  VAL A 240      25.500  -9.177  69.470  1.00 98.94           C  
ATOM   3350  C   VAL A 240      25.558 -10.336  68.447  1.00 98.94           C  
ATOM   3351  O   VAL A 240      26.260 -11.316  68.696  1.00 98.94           O  
ATOM   3352  CB  VAL A 240      24.389  -9.413  70.533  1.00 98.94           C  
ATOM   3353  CG1 VAL A 240      24.315 -10.847  71.095  1.00 98.94           C  
ATOM   3354  CG2 VAL A 240      24.567  -8.442  71.711  1.00 98.94           C  
ATOM   3355  H   VAL A 240      24.503  -7.370  68.962  1.00 98.94           H  
ATOM   3356  HA  VAL A 240      26.455  -9.182  69.992  1.00 98.94           H  
ATOM   3357  HB  VAL A 240      23.424  -9.192  70.072  1.00 98.94           H  
ATOM   3358 HG11 VAL A 240      23.611 -10.918  71.923  1.00 98.94           H  
ATOM   3359 HG12 VAL A 240      23.986 -11.557  70.341  1.00 98.94           H  
ATOM   3360 HG13 VAL A 240      25.286 -11.175  71.467  1.00 98.94           H  
ATOM   3361 HG21 VAL A 240      23.752  -8.547  72.422  1.00 98.94           H  
ATOM   3362 HG22 VAL A 240      25.501  -8.632  72.240  1.00 98.94           H  
ATOM   3363 HG23 VAL A 240      24.581  -7.404  71.389  1.00 98.94           H  
ATOM   3364  N   THR A 241      24.907 -10.160  67.283  1.00 98.79           N  
ATOM   3365  CA  THR A 241      25.025 -11.043  66.116  1.00 98.79           C  
ATOM   3366  C   THR A 241      26.403 -10.930  65.415  1.00 98.79           C  
ATOM   3367  O   THR A 241      26.872 -11.921  64.854  1.00 98.79           O  
ATOM   3368  CB  THR A 241      23.908 -10.750  65.077  1.00 98.79           C  
ATOM   3369  CG2 THR A 241      23.875 -11.680  63.850  1.00 98.79           C  
ATOM   3370  OG1 THR A 241      22.650 -10.840  65.716  1.00 98.79           O  
ATOM   3371  H   THR A 241      24.361  -9.320  67.149  1.00 98.79           H  
ATOM   3372  HA  THR A 241      24.911 -12.074  66.461  1.00 98.79           H  
ATOM   3373  HB  THR A 241      24.000  -9.728  64.714  1.00 98.79           H  
ATOM   3374 HG21 THR A 241      22.999 -11.481  63.231  1.00 98.79           H  
ATOM   3375 HG22 THR A 241      24.748 -11.543  63.212  1.00 98.79           H  
ATOM   3376 HG23 THR A 241      23.838 -12.728  64.149  1.00 98.79           H  
ATOM   3377  HG1 THR A 241      22.603 -10.159  66.395  1.00 98.79           H  
ATOM   3378  N   ASP A 242      27.046  -9.750  65.506  1.00 98.79           N  
ATOM   3379  CA  ASP A 242      28.405  -9.460  65.020  1.00 98.79           C  
ATOM   3380  C   ASP A 242      29.524  -9.896  65.988  1.00 98.79           C  
ATOM   3381  O   ASP A 242      30.693  -9.702  65.655  1.00 98.79           O  
ATOM   3382  CB  ASP A 242      28.600  -7.974  64.600  1.00 98.79           C  
ATOM   3383  CG  ASP A 242      27.658  -7.455  63.503  1.00 98.79           C  
ATOM   3384  OD1 ASP A 242      27.135  -8.284  62.727  1.00 98.79           O1-
ATOM   3385  OD2 ASP A 242      27.572  -6.217  63.363  1.00 98.79           O  
ATOM   3386  H   ASP A 242      26.583  -8.981  65.971  1.00 98.79           H  
ATOM   3387  HA  ASP A 242      28.569 -10.069  64.130  1.00 98.79           H  
ATOM   3388  HB3 ASP A 242      29.615  -7.817  64.232  1.00 98.79           H  
ATOM   3389  HB2 ASP A 242      28.484  -7.333  65.475  1.00 98.79           H  
ATOM   3390  N   GLY A 243      29.174 -10.509  67.131  1.00 98.39           N  
ATOM   3391  CA  GLY A 243      30.134 -11.135  68.038  1.00 98.39           C  
ATOM   3392  C   GLY A 243      30.505 -10.256  69.240  1.00 98.39           C  
ATOM   3393  O   GLY A 243      31.387 -10.656  70.000  1.00 98.39           O  
ATOM   3394  H   GLY A 243      28.193 -10.630  67.347  1.00 98.39           H  
ATOM   3395  HA3 GLY A 243      31.043 -11.437  67.516  1.00 98.39           H  
ATOM   3396  HA2 GLY A 243      29.681 -12.051  68.419  1.00 98.39           H  
ATOM   3397  N   PHE A 244      29.839  -9.105  69.456  1.00 98.68           N  
ATOM   3398  CA  PHE A 244      29.917  -8.358  70.718  1.00 98.68           C  
ATOM   3399  C   PHE A 244      29.218  -9.136  71.849  1.00 98.68           C  
ATOM   3400  O   PHE A 244      28.232  -9.829  71.595  1.00 98.68           O  
ATOM   3401  CB  PHE A 244      29.251  -6.965  70.588  1.00 98.68           C  
ATOM   3402  CG  PHE A 244      29.969  -5.905  69.764  1.00 98.68           C  
ATOM   3403  CD1 PHE A 244      30.473  -4.747  70.397  1.00 98.68           C  
ATOM   3404  CD2 PHE A 244      30.134  -6.043  68.368  1.00 98.68           C  
ATOM   3405  CE1 PHE A 244      31.098  -3.759  69.648  1.00 98.68           C  
ATOM   3406  CE2 PHE A 244      30.756  -5.040  67.636  1.00 98.68           C  
ATOM   3407  CZ  PHE A 244      31.234  -3.903  68.273  1.00 98.68           C  
ATOM   3408  H   PHE A 244      29.126  -8.807  68.803  1.00 98.68           H  
ATOM   3409  HA  PHE A 244      30.966  -8.219  70.988  1.00 98.68           H  
ATOM   3410  HB3 PHE A 244      29.119  -6.547  71.587  1.00 98.68           H  
ATOM   3411  HB2 PHE A 244      28.239  -7.072  70.208  1.00 98.68           H  
ATOM   3412  HD1 PHE A 244      30.364  -4.615  71.463  1.00 98.68           H  
ATOM   3413  HD2 PHE A 244      29.774  -6.919  67.852  1.00 98.68           H  
ATOM   3414  HE1 PHE A 244      31.474  -2.873  70.138  1.00 98.68           H  
ATOM   3415  HE2 PHE A 244      30.867  -5.146  66.567  1.00 98.68           H  
ATOM   3416  HZ  PHE A 244      31.717  -3.130  67.694  1.00 98.68           H  
ATOM   3417  N   SER A 245      29.684  -8.939  73.092  1.00 98.29           N  
ATOM   3418  CA  SER A 245      28.899  -9.265  74.286  1.00 98.29           C  
ATOM   3419  C   SER A 245      27.729  -8.272  74.434  1.00 98.29           C  
ATOM   3420  O   SER A 245      27.817  -7.154  73.925  1.00 98.29           O  
ATOM   3421  CB  SER A 245      29.823  -9.289  75.524  1.00 98.29           C  
ATOM   3422  OG  SER A 245      30.230  -8.000  75.946  1.00 98.29           O  
ATOM   3423  H   SER A 245      30.506  -8.372  73.235  1.00 98.29           H  
ATOM   3424  HA  SER A 245      28.486 -10.268  74.161  1.00 98.29           H  
ATOM   3425  HB3 SER A 245      30.707  -9.899  75.332  1.00 98.29           H  
ATOM   3426  HB2 SER A 245      29.303  -9.759  76.359  1.00 98.29           H  
ATOM   3427  HG  SER A 245      30.961  -7.713  75.393  1.00 98.29           H  
ATOM   3428  N   LEU A 246      26.663  -8.684  75.140  1.00 98.65           N  
ATOM   3429  CA  LEU A 246      25.497  -7.838  75.420  1.00 98.65           C  
ATOM   3430  C   LEU A 246      25.858  -6.557  76.201  1.00 98.65           C  
ATOM   3431  O   LEU A 246      25.314  -5.500  75.891  1.00 98.65           O  
ATOM   3432  CB  LEU A 246      24.438  -8.684  76.151  1.00 98.65           C  
ATOM   3433  CG  LEU A 246      23.078  -7.994  76.393  1.00 98.65           C  
ATOM   3434  CD1 LEU A 246      22.283  -7.755  75.096  1.00 98.65           C  
ATOM   3435  CD2 LEU A 246      22.255  -8.807  77.398  1.00 98.65           C  
ATOM   3436  H   LEU A 246      26.637  -9.620  75.519  1.00 98.65           H  
ATOM   3437  HA  LEU A 246      25.084  -7.528  74.459  1.00 98.65           H  
ATOM   3438  HB3 LEU A 246      24.860  -9.004  77.105  1.00 98.65           H  
ATOM   3439  HB2 LEU A 246      24.261  -9.597  75.584  1.00 98.65           H  
ATOM   3440  HG  LEU A 246      23.253  -7.024  76.853  1.00 98.65           H  
ATOM   3441 HD11 LEU A 246      21.220  -7.969  75.223  1.00 98.65           H  
ATOM   3442 HD12 LEU A 246      22.367  -6.717  74.771  1.00 98.65           H  
ATOM   3443 HD13 LEU A 246      22.634  -8.389  74.286  1.00 98.65           H  
ATOM   3444 HD21 LEU A 246      21.502  -8.192  77.890  1.00 98.65           H  
ATOM   3445 HD22 LEU A 246      21.751  -9.623  76.890  1.00 98.65           H  
ATOM   3446 HD23 LEU A 246      22.873  -9.258  78.173  1.00 98.65           H  
ATOM   3447  N   ALA A 247      26.809  -6.665  77.146  1.00 98.14           N  
ATOM   3448  CA  ALA A 247      27.362  -5.539  77.897  1.00 98.14           C  
ATOM   3449  C   ALA A 247      28.087  -4.519  77.001  1.00 98.14           C  
ATOM   3450  O   ALA A 247      27.810  -3.329  77.126  1.00 98.14           O  
ATOM   3451  CB  ALA A 247      28.288  -6.068  79.001  1.00 98.14           C  
ATOM   3452  H   ALA A 247      27.221  -7.567  77.331  1.00 98.14           H  
ATOM   3453  HA  ALA A 247      26.532  -5.022  78.381  1.00 98.14           H  
ATOM   3454  HB1 ALA A 247      28.714  -5.250  79.584  1.00 98.14           H  
ATOM   3455  HB2 ALA A 247      27.743  -6.710  79.693  1.00 98.14           H  
ATOM   3456  HB3 ALA A 247      29.115  -6.648  78.589  1.00 98.14           H  
ATOM   3457  N   ALA A 248      28.956  -5.002  76.095  1.00 98.65           N  
ATOM   3458  CA  ALA A 248      29.710  -4.178  75.144  1.00 98.65           C  
ATOM   3459  C   ALA A 248      28.839  -3.537  74.050  1.00 98.65           C  
ATOM   3460  O   ALA A 248      29.095  -2.390  73.682  1.00 98.65           O  
ATOM   3461  CB  ALA A 248      30.823  -5.027  74.510  1.00 98.65           C  
ATOM   3462  H   ALA A 248      29.118  -5.999  76.046  1.00 98.65           H  
ATOM   3463  HA  ALA A 248      30.183  -3.370  75.707  1.00 98.65           H  
ATOM   3464  HB1 ALA A 248      31.427  -4.435  73.821  1.00 98.65           H  
ATOM   3465  HB2 ALA A 248      31.495  -5.421  75.273  1.00 98.65           H  
ATOM   3466  HB3 ALA A 248      30.415  -5.872  73.953  1.00 98.65           H  
ATOM   3467  N   ALA A 249      27.828  -4.277  73.563  1.00 98.88           N  
ATOM   3468  CA  ALA A 249      26.869  -3.835  72.551  1.00 98.88           C  
ATOM   3469  C   ALA A 249      25.974  -2.687  73.040  1.00 98.88           C  
ATOM   3470  O   ALA A 249      25.813  -1.708  72.311  1.00 98.88           O  
ATOM   3471  CB  ALA A 249      26.015  -5.029  72.099  1.00 98.88           C  
ATOM   3472  H   ALA A 249      27.701  -5.221  73.907  1.00 98.88           H  
ATOM   3473  HA  ALA A 249      27.434  -3.478  71.687  1.00 98.88           H  
ATOM   3474  HB1 ALA A 249      25.258  -4.723  71.377  1.00 98.88           H  
ATOM   3475  HB2 ALA A 249      26.628  -5.794  71.623  1.00 98.88           H  
ATOM   3476  HB3 ALA A 249      25.498  -5.494  72.939  1.00 98.88           H  
ATOM   3477  N   VAL A 250      25.442  -2.818  74.270  1.00 98.83           N  
ATOM   3478  CA  VAL A 250      24.627  -1.790  74.919  1.00 98.83           C  
ATOM   3479  C   VAL A 250      25.473  -0.588  75.371  1.00 98.83           C  
ATOM   3480  O   VAL A 250      25.027   0.538  75.171  1.00 98.83           O  
ATOM   3481  CB  VAL A 250      23.820  -2.332  76.133  1.00 98.83           C  
ATOM   3482  CG1 VAL A 250      23.005  -1.248  76.873  1.00 98.83           C  
ATOM   3483  CG2 VAL A 250      22.837  -3.426  75.691  1.00 98.83           C  
ATOM   3484  H   VAL A 250      25.613  -3.658  74.806  1.00 98.83           H  
ATOM   3485  HA  VAL A 250      23.908  -1.419  74.188  1.00 98.83           H  
ATOM   3486  HB  VAL A 250      24.520  -2.775  76.843  1.00 98.83           H  
ATOM   3487 HG11 VAL A 250      22.441  -1.672  77.705  1.00 98.83           H  
ATOM   3488 HG12 VAL A 250      23.623  -0.456  77.282  1.00 98.83           H  
ATOM   3489 HG13 VAL A 250      22.298  -0.770  76.196  1.00 98.83           H  
ATOM   3490 HG21 VAL A 250      22.305  -3.857  76.539  1.00 98.83           H  
ATOM   3491 HG22 VAL A 250      22.101  -3.000  75.014  1.00 98.83           H  
ATOM   3492 HG23 VAL A 250      23.321  -4.240  75.158  1.00 98.83           H  
ATOM   3493  N   GLU A 251      26.671  -0.823  75.937  1.00 98.44           N  
ATOM   3494  CA  GLU A 251      27.563   0.243  76.402  1.00 98.44           C  
ATOM   3495  C   GLU A 251      28.034   1.173  75.273  1.00 98.44           C  
ATOM   3496  O   GLU A 251      28.006   2.387  75.462  1.00 98.44           O  
ATOM   3497  CB  GLU A 251      28.728  -0.349  77.216  1.00 98.44           C  
ATOM   3498  CG  GLU A 251      29.699   0.704  77.793  1.00 98.44           C  
ATOM   3499  CD  GLU A 251      30.760   0.135  78.746  1.00 98.44           C  
ATOM   3500  OE1 GLU A 251      31.136   0.887  79.672  1.00 98.44           O1-
ATOM   3501  OE2 GLU A 251      31.203  -1.016  78.533  1.00 98.44           O  
ATOM   3502  H   GLU A 251      26.987  -1.772  76.088  1.00 98.44           H  
ATOM   3503  HA  GLU A 251      26.978   0.859  77.088  1.00 98.44           H  
ATOM   3504  HB3 GLU A 251      29.275  -1.061  76.596  1.00 98.44           H  
ATOM   3505  HB2 GLU A 251      28.311  -0.920  78.045  1.00 98.44           H  
ATOM   3506  HG3 GLU A 251      29.123   1.473  78.312  1.00 98.44           H  
ATOM   3507  HG2 GLU A 251      30.229   1.208  76.984  1.00 98.44           H  
ATOM   3508  N   LYS A 252      28.388   0.599  74.109  1.00 98.76           N  
ATOM   3509  CA  LYS A 252      28.723   1.351  72.898  1.00 98.76           C  
ATOM   3510  C   LYS A 252      27.526   2.159  72.357  1.00 98.76           C  
ATOM   3511  O   LYS A 252      27.728   3.290  71.918  1.00 98.76           O  
ATOM   3512  CB  LYS A 252      29.310   0.397  71.834  1.00 98.76           C  
ATOM   3513  CG  LYS A 252      29.873   1.118  70.593  1.00 98.76           C  
ATOM   3514  CD  LYS A 252      30.499   0.164  69.566  1.00 98.76           C  
ATOM   3515  CE  LYS A 252      31.079   0.928  68.363  1.00 98.76           C  
ATOM   3516  NZ  LYS A 252      31.731   0.030  67.396  1.00 98.76           N1+
ATOM   3517  H   LYS A 252      28.395  -0.410  74.029  1.00 98.76           H  
ATOM   3518  HA  LYS A 252      29.503   2.065  73.170  1.00 98.76           H  
ATOM   3519  HB3 LYS A 252      28.558  -0.334  71.532  1.00 98.76           H  
ATOM   3520  HB2 LYS A 252      30.121  -0.176  72.288  1.00 98.76           H  
ATOM   3521  HG3 LYS A 252      30.623   1.842  70.914  1.00 98.76           H  
ATOM   3522  HG2 LYS A 252      29.092   1.696  70.101  1.00 98.76           H  
ATOM   3523  HD3 LYS A 252      29.744  -0.547  69.226  1.00 98.76           H  
ATOM   3524  HD2 LYS A 252      31.282  -0.421  70.050  1.00 98.76           H  
ATOM   3525  HE3 LYS A 252      31.811   1.663  68.700  1.00 98.76           H  
ATOM   3526  HE2 LYS A 252      30.291   1.472  67.843  1.00 98.76           H  
ATOM   3527  HZ1 LYS A 252      31.038  -0.596  67.006  1.00 98.76           H  
ATOM   3528  HZ2 LYS A 252      32.128   0.580  66.647  1.00 98.76           H  
ATOM   3529  HZ3 LYS A 252      32.460  -0.501  67.851  1.00 98.76           H  
ATOM   3530  N   SER A 253      26.309   1.590  72.437  1.00 98.88           N  
ATOM   3531  CA  SER A 253      25.065   2.252  72.029  1.00 98.88           C  
ATOM   3532  C   SER A 253      24.700   3.448  72.929  1.00 98.88           C  
ATOM   3533  O   SER A 253      24.224   4.452  72.405  1.00 98.88           O  
ATOM   3534  CB  SER A 253      23.901   1.244  71.995  1.00 98.88           C  
ATOM   3535  OG  SER A 253      24.108   0.249  71.017  1.00 98.88           O  
ATOM   3536  H   SER A 253      26.216   0.664  72.829  1.00 98.88           H  
ATOM   3537  HA  SER A 253      25.207   2.641  71.019  1.00 98.88           H  
ATOM   3538  HB3 SER A 253      22.976   1.759  71.742  1.00 98.88           H  
ATOM   3539  HB2 SER A 253      23.743   0.768  72.962  1.00 98.88           H  
ATOM   3540  HG  SER A 253      24.659  -0.441  71.401  1.00 98.88           H  
ATOM   3541  N   MET A 254      24.949   3.329  74.246  1.00 98.65           N  
ATOM   3542  CA  MET A 254      24.711   4.383  75.235  1.00 98.65           C  
ATOM   3543  C   MET A 254      25.747   5.516  75.184  1.00 98.65           C  
ATOM   3544  O   MET A 254      25.363   6.658  75.423  1.00 98.65           O  
ATOM   3545  CB  MET A 254      24.626   3.799  76.659  1.00 98.65           C  
ATOM   3546  CG  MET A 254      23.406   2.905  76.907  1.00 98.65           C  
ATOM   3547  SD  MET A 254      21.805   3.731  76.705  1.00 98.65           S  
ATOM   3548  CE  MET A 254      20.970   2.470  75.720  1.00 98.65           C  
ATOM   3549  H   MET A 254      25.323   2.459  74.604  1.00 98.65           H  
ATOM   3550  HA  MET A 254      23.749   4.839  75.003  1.00 98.65           H  
ATOM   3551  HB3 MET A 254      24.585   4.619  77.376  1.00 98.65           H  
ATOM   3552  HB2 MET A 254      25.536   3.240  76.885  1.00 98.65           H  
ATOM   3553  HG3 MET A 254      23.451   2.498  77.916  1.00 98.65           H  
ATOM   3554  HG2 MET A 254      23.431   2.048  76.241  1.00 98.65           H  
ATOM   3555  HE1 MET A 254      19.930   2.748  75.556  1.00 98.65           H  
ATOM   3556  HE2 MET A 254      21.463   2.355  74.756  1.00 98.65           H  
ATOM   3557  HE3 MET A 254      21.008   1.515  76.241  1.00 98.65           H  
ATOM   3558  N   ARG A 255      27.014   5.205  74.852  1.00 98.39           N  
ATOM   3559  CA  ARG A 255      28.063   6.204  74.615  1.00 98.39           C  
ATOM   3560  C   ARG A 255      27.772   7.055  73.366  1.00 98.39           C  
ATOM   3561  O   ARG A 255      27.939   8.271  73.434  1.00 98.39           O  
ATOM   3562  CB  ARG A 255      29.444   5.530  74.498  1.00 98.39           C  
ATOM   3563  CG  ARG A 255      29.997   4.980  75.825  1.00 98.39           C  
ATOM   3564  CD  ARG A 255      31.396   4.369  75.650  1.00 98.39           C  
ATOM   3565  NE  ARG A 255      31.882   3.692  76.866  1.00 98.39           N  
ATOM   3566  CZ  ARG A 255      33.148   3.301  77.121  1.00 98.39           C  
ATOM   3567  NH1 ARG A 255      34.152   3.510  76.255  1.00 98.39           N  
ATOM   3568  NH2 ARG A 255      33.420   2.679  78.274  1.00 98.39           N1+
ATOM   3569  H   ARG A 255      27.269   4.238  74.701  1.00 98.39           H  
ATOM   3570  HA  ARG A 255      28.088   6.888  75.466  1.00 98.39           H  
ATOM   3571  HB3 ARG A 255      30.166   6.257  74.121  1.00 98.39           H  
ATOM   3572  HB2 ARG A 255      29.404   4.734  73.752  1.00 98.39           H  
ATOM   3573  HG3 ARG A 255      29.316   4.301  76.333  1.00 98.39           H  
ATOM   3574  HG2 ARG A 255      30.092   5.845  76.484  1.00 98.39           H  
ATOM   3575  HD3 ARG A 255      32.087   5.200  75.498  1.00 98.39           H  
ATOM   3576  HD2 ARG A 255      31.465   3.740  74.762  1.00 98.39           H  
ATOM   3577  HE  ARG A 255      31.179   3.488  77.563  1.00 98.39           H  
ATOM   3578 HH12 ARG A 255      35.089   3.203  76.469  1.00 98.39           H  
ATOM   3579 HH11 ARG A 255      33.971   3.977  75.378  1.00 98.39           H  
ATOM   3580 HH22 ARG A 255      34.361   2.385  78.492  1.00 98.39           H  
ATOM   3581 HH21 ARG A 255      32.672   2.422  78.909  1.00 98.39           H  
ATOM   3582  N   GLU A 256      27.307   6.417  72.277  1.00 98.47           N  
ATOM   3583  CA  GLU A 256      26.865   7.086  71.050  1.00 98.47           C  
ATOM   3584  C   GLU A 256      25.608   7.941  71.250  1.00 98.47           C  
ATOM   3585  O   GLU A 256      25.566   9.059  70.741  1.00 98.47           O  
ATOM   3586  CB  GLU A 256      26.627   6.049  69.943  1.00 98.47           C  
ATOM   3587  CG  GLU A 256      27.935   5.437  69.399  1.00 98.47           C  
ATOM   3588  CD  GLU A 256      27.740   4.300  68.387  1.00 98.47           C  
ATOM   3589  OE1 GLU A 256      28.779   3.781  67.926  1.00 98.47           O1-
ATOM   3590  OE2 GLU A 256      26.579   3.943  68.083  1.00 98.47           O  
ATOM   3591  H   GLU A 256      27.212   5.410  72.292  1.00 98.47           H  
ATOM   3592  HA  GLU A 256      27.663   7.757  70.726  1.00 98.47           H  
ATOM   3593  HB3 GLU A 256      26.070   6.501  69.119  1.00 98.47           H  
ATOM   3594  HB2 GLU A 256      25.989   5.258  70.340  1.00 98.47           H  
ATOM   3595  HG3 GLU A 256      28.547   5.064  70.220  1.00 98.47           H  
ATOM   3596  HG2 GLU A 256      28.521   6.222  68.920  1.00 98.47           H  
ATOM   3597  N   SER A 257      24.633   7.421  72.015  1.00 98.38           N  
ATOM   3598  CA  SER A 257      23.411   8.131  72.391  1.00 98.38           C  
ATOM   3599  C   SER A 257      23.707   9.377  73.246  1.00 98.38           C  
ATOM   3600  O   SER A 257      23.138  10.431  72.981  1.00 98.38           O  
ATOM   3601  CB  SER A 257      22.454   7.167  73.119  1.00 98.38           C  
ATOM   3602  OG  SER A 257      21.893   6.243  72.211  1.00 98.38           O  
ATOM   3603  H   SER A 257      24.734   6.483  72.378  1.00 98.38           H  
ATOM   3604  HA  SER A 257      22.926   8.475  71.476  1.00 98.38           H  
ATOM   3605  HB3 SER A 257      21.631   7.704  73.588  1.00 98.38           H  
ATOM   3606  HB2 SER A 257      22.965   6.631  73.915  1.00 98.38           H  
ATOM   3607  HG  SER A 257      22.580   5.625  71.946  1.00 98.38           H  
ATOM   3608  N   GLN A 258      24.637   9.256  74.209  1.00 97.27           N  
ATOM   3609  CA  GLN A 258      25.098  10.346  75.071  1.00 97.27           C  
ATOM   3610  C   GLN A 258      25.843  11.448  74.293  1.00 97.27           C  
ATOM   3611  O   GLN A 258      25.609  12.627  74.560  1.00 97.27           O  
ATOM   3612  CB  GLN A 258      25.952   9.749  76.209  1.00 97.27           C  
ATOM   3613  CG  GLN A 258      26.457  10.767  77.251  1.00 97.27           C  
ATOM   3614  CD  GLN A 258      27.237  10.087  78.377  1.00 97.27           C  
ATOM   3615  NE2 GLN A 258      26.893  10.393  79.630  1.00 97.27           N  
ATOM   3616  OE1 GLN A 258      28.154   9.309  78.124  1.00 97.27           O  
ATOM   3617  H   GLN A 258      25.066   8.354  74.373  1.00 97.27           H  
ATOM   3618  HA  GLN A 258      24.212  10.800  75.521  1.00 97.27           H  
ATOM   3619  HB3 GLN A 258      26.800   9.211  75.782  1.00 97.27           H  
ATOM   3620  HB2 GLN A 258      25.356   9.000  76.730  1.00 97.27           H  
ATOM   3621  HG3 GLN A 258      25.612  11.321  77.664  1.00 97.27           H  
ATOM   3622  HG2 GLN A 258      27.118  11.500  76.788  1.00 97.27           H  
ATOM   3623 HE22 GLN A 258      27.386   9.973  80.404  1.00 97.27           H  
ATOM   3624 HE21 GLN A 258      26.143  11.043  79.813  1.00 97.27           H  
ATOM   3625  N   THR A 259      26.694  11.043  73.333  1.00 97.56           N  
ATOM   3626  CA  THR A 259      27.451  11.932  72.445  1.00 97.56           C  
ATOM   3627  C   THR A 259      26.545  12.720  71.477  1.00 97.56           C  
ATOM   3628  O   THR A 259      26.812  13.897  71.233  1.00 97.56           O  
ATOM   3629  CB  THR A 259      28.490  11.134  71.607  1.00 97.56           C  
ATOM   3630  CG2 THR A 259      29.283  11.935  70.556  1.00 97.56           C  
ATOM   3631  OG1 THR A 259      29.430  10.544  72.483  1.00 97.56           O  
ATOM   3632  H   THR A 259      26.826  10.052  73.182  1.00 97.56           H  
ATOM   3633  HA  THR A 259      27.984  12.654  73.068  1.00 97.56           H  
ATOM   3634  HB  THR A 259      27.984  10.315  71.094  1.00 97.56           H  
ATOM   3635 HG21 THR A 259      30.066  11.322  70.109  1.00 97.56           H  
ATOM   3636 HG22 THR A 259      28.648  12.277  69.738  1.00 97.56           H  
ATOM   3637 HG23 THR A 259      29.760  12.808  71.001  1.00 97.56           H  
ATOM   3638  HG1 THR A 259      28.984   9.861  72.994  1.00 97.56           H  
ATOM   3639  N   ASN A 260      25.479  12.070  70.978  1.00 97.69           N  
ATOM   3640  CA  ASN A 260      24.489  12.649  70.063  1.00 97.69           C  
ATOM   3641  C   ASN A 260      23.338  13.373  70.800  1.00 97.69           C  
ATOM   3642  O   ASN A 260      22.408  13.826  70.134  1.00 97.69           O  
ATOM   3643  CB  ASN A 260      23.970  11.541  69.112  1.00 97.69           C  
ATOM   3644  CG  ASN A 260      25.029  10.967  68.157  1.00 97.69           C  
ATOM   3645  ND2 ASN A 260      24.746   9.802  67.573  1.00 97.69           N  
ATOM   3646  OD1 ASN A 260      26.081  11.563  67.932  1.00 97.69           O  
ATOM   3647  H   ASN A 260      25.338  11.098  71.219  1.00 97.69           H  
ATOM   3648  HA  ASN A 260      24.993  13.404  69.456  1.00 97.69           H  
ATOM   3649  HB3 ASN A 260      23.178  11.939  68.479  1.00 97.69           H  
ATOM   3650  HB2 ASN A 260      23.528  10.731  69.693  1.00 97.69           H  
ATOM   3651 HD22 ASN A 260      25.397   9.386  66.925  1.00 97.69           H  
ATOM   3652 HD21 ASN A 260      23.880   9.319  67.790  1.00 97.69           H  
ATOM   3653  N   GLY A 261      23.428  13.513  72.137  1.00 97.33           N  
ATOM   3654  CA  GLY A 261      22.525  14.327  72.955  1.00 97.33           C  
ATOM   3655  C   GLY A 261      21.145  13.687  73.180  1.00 97.33           C  
ATOM   3656  O   GLY A 261      20.202  14.405  73.512  1.00 97.33           O  
ATOM   3657  H   GLY A 261      24.218  13.100  72.614  1.00 97.33           H  
ATOM   3658  HA3 GLY A 261      22.401  15.312  72.501  1.00 97.33           H  
ATOM   3659  HA2 GLY A 261      22.994  14.486  73.926  1.00 97.33           H  
ATOM   3660  N   ARG A 262      21.018  12.364  72.988  1.00 97.68           N  
ATOM   3661  CA  ARG A 262      19.780  11.603  73.140  1.00 97.68           C  
ATOM   3662  C   ARG A 262      19.371  11.409  74.608  1.00 97.68           C  
ATOM   3663  O   ARG A 262      20.235  11.339  75.484  1.00 97.68           O  
ATOM   3664  CB  ARG A 262      19.937  10.225  72.467  1.00 97.68           C  
ATOM   3665  CG  ARG A 262      20.455  10.230  71.017  1.00 97.68           C  
ATOM   3666  CD  ARG A 262      19.666  11.106  70.032  1.00 97.68           C  
ATOM   3667  NE  ARG A 262      20.315  11.157  68.717  1.00 97.68           N  
ATOM   3668  CZ  ARG A 262      20.022  11.978  67.696  1.00 97.68           C  
ATOM   3669  NH1 ARG A 262      19.066  12.914  67.787  1.00 97.68           N  
ATOM   3670  NH2 ARG A 262      20.707  11.840  66.555  1.00 97.68           N1+
ATOM   3671  H   ARG A 262      21.839  11.823  72.745  1.00 97.68           H  
ATOM   3672  HA  ARG A 262      18.990  12.158  72.637  1.00 97.68           H  
ATOM   3673  HB3 ARG A 262      18.985   9.700  72.508  1.00 97.68           H  
ATOM   3674  HB2 ARG A 262      20.614   9.615  73.061  1.00 97.68           H  
ATOM   3675  HG3 ARG A 262      20.350   9.196  70.694  1.00 97.68           H  
ATOM   3676  HG2 ARG A 262      21.521  10.444  70.959  1.00 97.68           H  
ATOM   3677  HD3 ARG A 262      19.418  12.089  70.429  1.00 97.68           H  
ATOM   3678  HD2 ARG A 262      18.731  10.601  69.803  1.00 97.68           H  
ATOM   3679  HE  ARG A 262      21.016  10.440  68.562  1.00 97.68           H  
ATOM   3680 HH12 ARG A 262      18.809  13.457  66.976  1.00 97.68           H  
ATOM   3681 HH11 ARG A 262      18.522  13.000  68.635  1.00 97.68           H  
ATOM   3682 HH22 ARG A 262      20.488  12.405  65.745  1.00 97.68           H  
ATOM   3683 HH21 ARG A 262      21.420  11.130  66.476  1.00 97.68           H  
ATOM   3684  N   ASP A 263      18.070  11.234  74.859  1.00 95.82           N  
ATOM   3685  CA  ASP A 263      17.492  10.886  76.155  1.00 95.82           C  
ATOM   3686  C   ASP A 263      16.681   9.597  75.970  1.00 95.82           C  
ATOM   3687  O   ASP A 263      15.554   9.633  75.473  1.00 95.82           O  
ATOM   3688  CB  ASP A 263      16.685  12.088  76.703  1.00 95.82           C  
ATOM   3689  CG  ASP A 263      15.828  11.783  77.937  1.00 95.82           C  
ATOM   3690  OD1 ASP A 263      16.342  11.091  78.841  1.00 95.82           O1-
ATOM   3691  OD2 ASP A 263      14.676  12.265  77.971  1.00 95.82           O  
ATOM   3692  H   ASP A 263      17.415  11.305  74.087  1.00 95.82           H  
ATOM   3693  HA  ASP A 263      18.276  10.672  76.885  1.00 95.82           H  
ATOM   3694  HB3 ASP A 263      16.026  12.469  75.921  1.00 95.82           H  
ATOM   3695  HB2 ASP A 263      17.363  12.903  76.955  1.00 95.82           H  
ATOM   3696  N   LEU A 264      17.282   8.455  76.310  1.00 97.70           N  
ATOM   3697  CA  LEU A 264      16.711   7.130  76.122  1.00 97.70           C  
ATOM   3698  C   LEU A 264      17.120   6.159  77.236  1.00 97.70           C  
ATOM   3699  O   LEU A 264      18.091   6.395  77.959  1.00 97.70           O  
ATOM   3700  CB  LEU A 264      16.894   6.642  74.663  1.00 97.70           C  
ATOM   3701  CG  LEU A 264      18.313   6.757  74.058  1.00 97.70           C  
ATOM   3702  CD1 LEU A 264      19.301   5.778  74.714  1.00 97.70           C  
ATOM   3703  CD2 LEU A 264      18.259   6.587  72.530  1.00 97.70           C  
ATOM   3704  H   LEU A 264      18.231   8.480  76.675  1.00 97.70           H  
ATOM   3705  HA  LEU A 264      15.638   7.225  76.265  1.00 97.70           H  
ATOM   3706  HB3 LEU A 264      16.214   7.231  74.047  1.00 97.70           H  
ATOM   3707  HB2 LEU A 264      16.535   5.615  74.574  1.00 97.70           H  
ATOM   3708  HG  LEU A 264      18.697   7.763  74.229  1.00 97.70           H  
ATOM   3709 HD11 LEU A 264      20.209   5.657  74.128  1.00 97.70           H  
ATOM   3710 HD12 LEU A 264      19.606   6.133  75.698  1.00 97.70           H  
ATOM   3711 HD13 LEU A 264      18.865   4.792  74.855  1.00 97.70           H  
ATOM   3712 HD21 LEU A 264      19.253   6.645  72.088  1.00 97.70           H  
ATOM   3713 HD22 LEU A 264      17.818   5.638  72.234  1.00 97.70           H  
ATOM   3714 HD23 LEU A 264      17.657   7.371  72.071  1.00 97.70           H  
ATOM   3715  N   GLY A 265      16.360   5.075  77.381  1.00 97.76           N  
ATOM   3716  CA  GLY A 265      16.600   3.937  78.252  1.00 97.76           C  
ATOM   3717  C   GLY A 265      16.172   2.657  77.539  1.00 97.76           C  
ATOM   3718  O   GLY A 265      15.379   2.702  76.595  1.00 97.76           O  
ATOM   3719  H   GLY A 265      15.534   4.980  76.786  1.00 97.76           H  
ATOM   3720  HA3 GLY A 265      16.038   4.052  79.179  1.00 97.76           H  
ATOM   3721  HA2 GLY A 265      17.651   3.858  78.503  1.00 97.76           H  
ATOM   3722  N   MET A 266      16.693   1.507  77.969  1.00 98.81           N  
ATOM   3723  CA  MET A 266      16.352   0.203  77.414  1.00 98.81           C  
ATOM   3724  C   MET A 266      16.648  -0.925  78.391  1.00 98.81           C  
ATOM   3725  O   MET A 266      17.512  -0.800  79.262  1.00 98.81           O  
ATOM   3726  CB  MET A 266      17.044  -0.047  76.058  1.00 98.81           C  
ATOM   3727  CG  MET A 266      18.572   0.023  76.155  1.00 98.81           C  
ATOM   3728  SD  MET A 266      19.453  -0.659  74.735  1.00 98.81           S  
ATOM   3729  CE  MET A 266      19.343  -2.407  75.190  1.00 98.81           C  
ATOM   3730  H   MET A 266      17.362   1.514  78.737  1.00 98.81           H  
ATOM   3731  HA  MET A 266      15.271   0.187  77.268  1.00 98.81           H  
ATOM   3732  HB3 MET A 266      16.692   0.668  75.316  1.00 98.81           H  
ATOM   3733  HB2 MET A 266      16.745  -1.024  75.678  1.00 98.81           H  
ATOM   3734  HG3 MET A 266      18.954  -0.487  77.038  1.00 98.81           H  
ATOM   3735  HG2 MET A 266      18.827   1.066  76.288  1.00 98.81           H  
ATOM   3736  HE1 MET A 266      19.694  -3.026  74.369  1.00 98.81           H  
ATOM   3737  HE2 MET A 266      19.947  -2.618  76.073  1.00 98.81           H  
ATOM   3738  HE3 MET A 266      18.316  -2.690  75.410  1.00 98.81           H  
ATOM   3739  N   ILE A 267      15.992  -2.054  78.146  1.00 98.95           N  
ATOM   3740  CA  ILE A 267      16.233  -3.349  78.774  1.00 98.95           C  
ATOM   3741  C   ILE A 267      16.576  -4.380  77.681  1.00 98.95           C  
ATOM   3742  O   ILE A 267      16.191  -4.191  76.526  1.00 98.95           O  
ATOM   3743  CB  ILE A 267      14.963  -3.836  79.523  1.00 98.95           C  
ATOM   3744  CG1 ILE A 267      13.705  -3.990  78.627  1.00 98.95           C  
ATOM   3745  CG2 ILE A 267      14.683  -2.935  80.742  1.00 98.95           C  
ATOM   3746  CD1 ILE A 267      12.543  -4.722  79.302  1.00 98.95           C  
ATOM   3747  H   ILE A 267      15.381  -2.083  77.339  1.00 98.95           H  
ATOM   3748  HA  ILE A 267      17.076  -3.293  79.465  1.00 98.95           H  
ATOM   3749  HB  ILE A 267      15.197  -4.826  79.912  1.00 98.95           H  
ATOM   3750 HG13 ILE A 267      13.929  -4.537  77.714  1.00 98.95           H  
ATOM   3751 HG12 ILE A 267      13.375  -3.004  78.300  1.00 98.95           H  
ATOM   3752 HG21 ILE A 267      13.897  -3.344  81.376  1.00 98.95           H  
ATOM   3753 HG22 ILE A 267      15.572  -2.825  81.363  1.00 98.95           H  
ATOM   3754 HG23 ILE A 267      14.372  -1.935  80.438  1.00 98.95           H  
ATOM   3755 HD11 ILE A 267      11.784  -5.016  78.577  1.00 98.95           H  
ATOM   3756 HD12 ILE A 267      12.884  -5.622  79.800  1.00 98.95           H  
ATOM   3757 HD13 ILE A 267      12.063  -4.093  80.047  1.00 98.95           H  
ATOM   3758  N   SER A 268      17.280  -5.457  78.064  1.00 98.95           N  
ATOM   3759  CA  SER A 268      17.720  -6.506  77.145  1.00 98.95           C  
ATOM   3760  C   SER A 268      18.141  -7.785  77.878  1.00 98.95           C  
ATOM   3761  O   SER A 268      18.442  -7.756  79.071  1.00 98.95           O  
ATOM   3762  CB  SER A 268      18.851  -5.972  76.231  1.00 98.95           C  
ATOM   3763  OG  SER A 268      20.097  -5.839  76.885  1.00 98.95           O  
ATOM   3764  H   SER A 268      17.587  -5.556  79.022  1.00 98.95           H  
ATOM   3765  HA  SER A 268      16.858  -6.764  76.527  1.00 98.95           H  
ATOM   3766  HB3 SER A 268      18.575  -5.013  75.808  1.00 98.95           H  
ATOM   3767  HB2 SER A 268      19.004  -6.646  75.389  1.00 98.95           H  
ATOM   3768  HG  SER A 268      19.973  -5.289  77.666  1.00 98.95           H  
ATOM   3769  N   LEU A 269      18.212  -8.870  77.097  1.00 98.74           N  
ATOM   3770  CA  LEU A 269      18.857 -10.127  77.459  1.00 98.74           C  
ATOM   3771  C   LEU A 269      19.341 -10.847  76.191  1.00 98.74           C  
ATOM   3772  O   LEU A 269      18.860 -10.547  75.096  1.00 98.74           O  
ATOM   3773  CB  LEU A 269      17.978 -10.983  78.409  1.00 98.74           C  
ATOM   3774  CG  LEU A 269      16.547 -11.327  77.936  1.00 98.74           C  
ATOM   3775  CD1 LEU A 269      16.511 -12.258  76.706  1.00 98.74           C  
ATOM   3776  CD2 LEU A 269      15.713 -11.897  79.103  1.00 98.74           C  
ATOM   3777  H   LEU A 269      17.937  -8.798  76.126  1.00 98.74           H  
ATOM   3778  HA  LEU A 269      19.752  -9.857  78.013  1.00 98.74           H  
ATOM   3779  HB3 LEU A 269      17.899 -10.432  79.345  1.00 98.74           H  
ATOM   3780  HB2 LEU A 269      18.506 -11.903  78.665  1.00 98.74           H  
ATOM   3781  HG  LEU A 269      16.068 -10.390  77.661  1.00 98.74           H  
ATOM   3782 HD11 LEU A 269      15.636 -12.904  76.700  1.00 98.74           H  
ATOM   3783 HD12 LEU A 269      16.472 -11.681  75.783  1.00 98.74           H  
ATOM   3784 HD13 LEU A 269      17.389 -12.903  76.657  1.00 98.74           H  
ATOM   3785 HD21 LEU A 269      14.807 -11.313  79.254  1.00 98.74           H  
ATOM   3786 HD22 LEU A 269      15.409 -12.929  78.934  1.00 98.74           H  
ATOM   3787 HD23 LEU A 269      16.257 -11.881  80.047  1.00 98.74           H  
ATOM   3788  N   ASP A 270      20.294 -11.776  76.373  1.00 98.45           N  
ATOM   3789  CA  ASP A 270      20.885 -12.581  75.302  1.00 98.45           C  
ATOM   3790  C   ASP A 270      20.570 -14.074  75.519  1.00 98.45           C  
ATOM   3791  O   ASP A 270      19.981 -14.451  76.535  1.00 98.45           O  
ATOM   3792  CB  ASP A 270      22.402 -12.284  75.081  1.00 98.45           C  
ATOM   3793  CG  ASP A 270      23.403 -12.575  76.215  1.00 98.45           C  
ATOM   3794  OD1 ASP A 270      23.016 -13.184  77.233  1.00 98.45           O1-
ATOM   3795  OD2 ASP A 270      24.593 -12.242  76.020  1.00 98.45           O  
ATOM   3796  H   ASP A 270      20.642 -11.962  77.304  1.00 98.45           H  
ATOM   3797  HA  ASP A 270      20.397 -12.336  74.364  1.00 98.45           H  
ATOM   3798  HB3 ASP A 270      22.494 -11.221  74.855  1.00 98.45           H  
ATOM   3799  HB2 ASP A 270      22.753 -12.792  74.182  1.00 98.45           H  
ATOM   3800  N   ARG A 271      20.986 -14.897  74.542  1.00 97.20           N  
ATOM   3801  CA  ARG A 271      20.840 -16.354  74.543  1.00 97.20           C  
ATOM   3802  C   ARG A 271      21.629 -17.053  75.671  1.00 97.20           C  
ATOM   3803  O   ARG A 271      21.206 -18.113  76.133  1.00 97.20           O  
ATOM   3804  CB  ARG A 271      21.243 -16.878  73.146  1.00 97.20           C  
ATOM   3805  CG  ARG A 271      20.890 -18.355  72.900  1.00 97.20           C  
ATOM   3806  CD  ARG A 271      21.283 -18.854  71.500  1.00 97.20           C  
ATOM   3807  NE  ARG A 271      20.705 -20.181  71.223  1.00 97.20           N  
ATOM   3808  CZ  ARG A 271      19.484 -20.446  70.717  1.00 97.20           C  
ATOM   3809  NH1 ARG A 271      18.646 -19.476  70.317  1.00 97.20           N  
ATOM   3810  NH2 ARG A 271      19.086 -21.720  70.614  1.00 97.20           N1+
ATOM   3811  H   ARG A 271      21.435 -14.497  73.729  1.00 97.20           H  
ATOM   3812  HA  ARG A 271      19.781 -16.569  74.698  1.00 97.20           H  
ATOM   3813  HB3 ARG A 271      22.311 -16.722  72.983  1.00 97.20           H  
ATOM   3814  HB2 ARG A 271      20.738 -16.278  72.391  1.00 97.20           H  
ATOM   3815  HG3 ARG A 271      19.846 -18.570  73.133  1.00 97.20           H  
ATOM   3816  HG2 ARG A 271      21.480 -18.935  73.611  1.00 97.20           H  
ATOM   3817  HD3 ARG A 271      22.357 -19.040  71.506  1.00 97.20           H  
ATOM   3818  HD2 ARG A 271      21.121 -18.119  70.712  1.00 97.20           H  
ATOM   3819  HE  ARG A 271      21.271 -20.963  71.520  1.00 97.20           H  
ATOM   3820 HH12 ARG A 271      17.722 -19.699  69.976  1.00 97.20           H  
ATOM   3821 HH11 ARG A 271      18.919 -18.506  70.406  1.00 97.20           H  
ATOM   3822 HH22 ARG A 271      18.166 -21.939  70.259  1.00 97.20           H  
ATOM   3823 HH21 ARG A 271      19.691 -22.472  70.909  1.00 97.20           H  
ATOM   3824  N   GLN A 272      22.743 -16.434  76.099  1.00 95.36           N  
ATOM   3825  CA  GLN A 272      23.640 -16.907  77.156  1.00 95.36           C  
ATOM   3826  C   GLN A 272      23.070 -16.723  78.578  1.00 95.36           C  
ATOM   3827  O   GLN A 272      23.573 -17.359  79.503  1.00 95.36           O  
ATOM   3828  CB  GLN A 272      25.023 -16.222  77.023  1.00 95.36           C  
ATOM   3829  CG  GLN A 272      25.881 -16.658  75.811  1.00 95.36           C  
ATOM   3830  CD  GLN A 272      25.351 -16.217  74.441  1.00 95.36           C  
ATOM   3831  NE2 GLN A 272      25.158 -14.911  74.241  1.00 95.36           N  
ATOM   3832  OE1 GLN A 272      25.112 -17.049  73.569  1.00 95.36           O  
ATOM   3833  H   GLN A 272      23.000 -15.553  75.677  1.00 95.36           H  
ATOM   3834  HA  GLN A 272      23.783 -17.980  77.016  1.00 95.36           H  
ATOM   3835  HB3 GLN A 272      25.610 -16.437  77.917  1.00 95.36           H  
ATOM   3836  HB2 GLN A 272      24.906 -15.139  77.021  1.00 95.36           H  
ATOM   3837  HG3 GLN A 272      25.997 -17.742  75.815  1.00 95.36           H  
ATOM   3838  HG2 GLN A 272      26.885 -16.248  75.920  1.00 95.36           H  
ATOM   3839 HE22 GLN A 272      24.821 -14.582  73.349  1.00 95.36           H  
ATOM   3840 HE21 GLN A 272      25.344 -14.238  74.974  1.00 95.36           H  
ATOM   3841  N   GLY A 273      22.028 -15.888  78.724  1.00 96.78           N  
ATOM   3842  CA  GLY A 273      21.301 -15.688  79.973  1.00 96.78           C  
ATOM   3843  C   GLY A 273      21.741 -14.427  80.735  1.00 96.78           C  
ATOM   3844  O   GLY A 273      21.269 -14.212  81.850  1.00 96.78           O  
ATOM   3845  H   GLY A 273      21.685 -15.388  77.914  1.00 96.78           H  
ATOM   3846  HA3 GLY A 273      21.379 -16.559  80.624  1.00 96.78           H  
ATOM   3847  HA2 GLY A 273      20.252 -15.584  79.710  1.00 96.78           H  
ATOM   3848  N   ASN A 274      22.620 -13.587  80.164  1.00 97.98           N  
ATOM   3849  CA  ASN A 274      22.972 -12.277  80.719  1.00 97.98           C  
ATOM   3850  C   ASN A 274      21.811 -11.302  80.486  1.00 97.98           C  
ATOM   3851  O   ASN A 274      21.274 -11.261  79.380  1.00 97.98           O  
ATOM   3852  CB  ASN A 274      24.250 -11.703  80.063  1.00 97.98           C  
ATOM   3853  CG  ASN A 274      25.456 -12.641  80.147  1.00 97.98           C  
ATOM   3854  ND2 ASN A 274      25.927 -13.125  78.996  1.00 97.98           N  
ATOM   3855  OD1 ASN A 274      25.957 -12.918  81.234  1.00 97.98           O  
ATOM   3856  H   ASN A 274      22.953 -13.773  79.226  1.00 97.98           H  
ATOM   3857  HA  ASN A 274      23.139 -12.360  81.795  1.00 97.98           H  
ATOM   3858  HB3 ASN A 274      24.522 -10.768  80.554  1.00 97.98           H  
ATOM   3859  HB2 ASN A 274      24.068 -11.444  79.020  1.00 97.98           H  
ATOM   3860 HD22 ASN A 274      26.724 -13.745  78.993  1.00 97.98           H  
ATOM   3861 HD21 ASN A 274      25.479 -12.885  78.120  1.00 97.98           H  
ATOM   3862  N   ILE A 275      21.469 -10.531  81.525  1.00 98.73           N  
ATOM   3863  CA  ILE A 275      20.479  -9.461  81.464  1.00 98.73           C  
ATOM   3864  C   ILE A 275      21.249  -8.143  81.635  1.00 98.73           C  
ATOM   3865  O   ILE A 275      22.008  -8.009  82.593  1.00 98.73           O  
ATOM   3866  CB  ILE A 275      19.424  -9.589  82.604  1.00 98.73           C  
ATOM   3867  CG1 ILE A 275      18.689 -10.950  82.539  1.00 98.73           C  
ATOM   3868  CG2 ILE A 275      18.398  -8.436  82.603  1.00 98.73           C  
ATOM   3869  CD1 ILE A 275      17.721 -11.194  83.703  1.00 98.73           C  
ATOM   3870  H   ILE A 275      21.952 -10.631  82.408  1.00 98.73           H  
ATOM   3871  HA  ILE A 275      19.961  -9.456  80.504  1.00 98.73           H  
ATOM   3872  HB  ILE A 275      19.952  -9.551  83.557  1.00 98.73           H  
ATOM   3873 HG13 ILE A 275      19.405 -11.771  82.524  1.00 98.73           H  
ATOM   3874 HG12 ILE A 275      18.138 -11.021  81.602  1.00 98.73           H  
ATOM   3875 HG21 ILE A 275      17.716  -8.506  83.450  1.00 98.73           H  
ATOM   3876 HG22 ILE A 275      18.869  -7.459  82.675  1.00 98.73           H  
ATOM   3877 HG23 ILE A 275      17.799  -8.445  81.692  1.00 98.73           H  
ATOM   3878 HD11 ILE A 275      17.497 -12.255  83.799  1.00 98.73           H  
ATOM   3879 HD12 ILE A 275      18.133 -10.853  84.653  1.00 98.73           H  
ATOM   3880 HD13 ILE A 275      16.775 -10.681  83.539  1.00 98.73           H  
ATOM   3881  N   VAL A 276      21.054  -7.208  80.695  1.00 98.70           N  
ATOM   3882  CA  VAL A 276      21.708  -5.899  80.683  1.00 98.70           C  
ATOM   3883  C   VAL A 276      20.645  -4.830  80.396  1.00 98.70           C  
ATOM   3884  O   VAL A 276      19.727  -5.063  79.613  1.00 98.70           O  
ATOM   3885  CB  VAL A 276      22.815  -5.816  79.586  1.00 98.70           C  
ATOM   3886  CG1 VAL A 276      23.455  -4.421  79.404  1.00 98.70           C  
ATOM   3887  CG2 VAL A 276      23.937  -6.843  79.823  1.00 98.70           C  
ATOM   3888  H   VAL A 276      20.391  -7.376  79.949  1.00 98.70           H  
ATOM   3889  HA  VAL A 276      22.153  -5.683  81.656  1.00 98.70           H  
ATOM   3890  HB  VAL A 276      22.343  -6.064  78.637  1.00 98.70           H  
ATOM   3891 HG11 VAL A 276      24.254  -4.454  78.663  1.00 98.70           H  
ATOM   3892 HG12 VAL A 276      22.742  -3.679  79.048  1.00 98.70           H  
ATOM   3893 HG13 VAL A 276      23.885  -4.055  80.336  1.00 98.70           H  
ATOM   3894 HG21 VAL A 276      24.667  -6.821  79.015  1.00 98.70           H  
ATOM   3895 HG22 VAL A 276      24.470  -6.642  80.749  1.00 98.70           H  
ATOM   3896 HG23 VAL A 276      23.558  -7.862  79.880  1.00 98.70           H  
ATOM   3897  N   TRP A 277      20.812  -3.662  81.019  1.00 98.66           N  
ATOM   3898  CA  TRP A 277      19.995  -2.477  80.790  1.00 98.66           C  
ATOM   3899  C   TRP A 277      20.927  -1.265  80.692  1.00 98.66           C  
ATOM   3900  O   TRP A 277      22.020  -1.282  81.261  1.00 98.66           O  
ATOM   3901  CB  TRP A 277      18.960  -2.341  81.925  1.00 98.66           C  
ATOM   3902  CG  TRP A 277      19.498  -2.349  83.325  1.00 98.66           C  
ATOM   3903  CD1 TRP A 277      19.928  -1.262  84.000  1.00 98.66           C  
ATOM   3904  CD2 TRP A 277      19.760  -3.488  84.198  1.00 98.66           C  
ATOM   3905  CE2 TRP A 277      20.338  -3.005  85.411  1.00 98.66           C  
ATOM   3906  CE3 TRP A 277      19.573  -4.885  84.086  1.00 98.66           C  
ATOM   3907  NE1 TRP A 277      20.414  -1.639  85.234  1.00 98.66           N  
ATOM   3908  CZ2 TRP A 277      20.699  -3.864  86.464  1.00 98.66           C  
ATOM   3909  CZ3 TRP A 277      19.933  -5.757  85.132  1.00 98.66           C  
ATOM   3910  CH2 TRP A 277      20.495  -5.247  86.319  1.00 98.66           C  
ATOM   3911  H   TRP A 277      21.596  -3.536  81.647  1.00 98.66           H  
ATOM   3912  HA  TRP A 277      19.468  -2.554  79.838  1.00 98.66           H  
ATOM   3913  HB3 TRP A 277      18.241  -3.158  81.847  1.00 98.66           H  
ATOM   3914  HB2 TRP A 277      18.380  -1.430  81.785  1.00 98.66           H  
ATOM   3915  HD1 TRP A 277      19.891  -0.262  83.602  1.00 98.66           H  
ATOM   3916  HE3 TRP A 277      19.145  -5.283  83.179  1.00 98.66           H  
ATOM   3917  HE1 TRP A 277      20.784  -0.974  85.899  1.00 98.66           H  
ATOM   3918  HZ2 TRP A 277      21.134  -3.468  87.370  1.00 98.66           H  
ATOM   3919  HZ3 TRP A 277      19.781  -6.822  85.024  1.00 98.66           H  
ATOM   3920  HH2 TRP A 277      20.774  -5.919  87.117  1.00 98.66           H  
ATOM   3921  N   GLY A 278      20.475  -0.237  79.965  1.00 97.82           N  
ATOM   3922  CA  GLY A 278      21.239   0.985  79.763  1.00 97.82           C  
ATOM   3923  C   GLY A 278      20.302   2.187  79.820  1.00 97.82           C  
ATOM   3924  O   GLY A 278      19.096   2.060  79.605  1.00 97.82           O  
ATOM   3925  H   GLY A 278      19.556  -0.280  79.545  1.00 97.82           H  
ATOM   3926  HA3 GLY A 278      21.735   0.949  78.793  1.00 97.82           H  
ATOM   3927  HA2 GLY A 278      22.003   1.105  80.527  1.00 97.82           H  
ATOM   3928  N   LYS A 279      20.880   3.370  80.057  1.00 97.13           N  
ATOM   3929  CA  LYS A 279      20.198   4.655  79.992  1.00 97.13           C  
ATOM   3930  C   LYS A 279      21.164   5.780  79.611  1.00 97.13           C  
ATOM   3931  O   LYS A 279      22.305   5.791  80.069  1.00 97.13           O  
ATOM   3932  CB  LYS A 279      19.415   4.936  81.299  1.00 97.13           C  
ATOM   3933  CG  LYS A 279      20.328   5.230  82.506  1.00 97.13           C  
ATOM   3934  CD  LYS A 279      19.579   5.401  83.835  1.00 97.13           C  
ATOM   3935  CE  LYS A 279      20.535   5.625  85.019  1.00 97.13           C  
ATOM   3936  NZ  LYS A 279      21.239   6.915  84.918  1.00 97.13           N1+
ATOM   3937  H   LYS A 279      21.888   3.415  80.185  1.00 97.13           H  
ATOM   3938  HA  LYS A 279      19.493   4.594  79.169  1.00 97.13           H  
ATOM   3939  HB3 LYS A 279      18.760   4.094  81.523  1.00 97.13           H  
ATOM   3940  HB2 LYS A 279      18.754   5.789  81.143  1.00 97.13           H  
ATOM   3941  HG3 LYS A 279      20.898   6.139  82.316  1.00 97.13           H  
ATOM   3942  HG2 LYS A 279      21.071   4.443  82.599  1.00 97.13           H  
ATOM   3943  HD3 LYS A 279      18.965   4.524  84.032  1.00 97.13           H  
ATOM   3944  HD2 LYS A 279      18.880   6.230  83.754  1.00 97.13           H  
ATOM   3945  HE3 LYS A 279      21.271   4.823  85.085  1.00 97.13           H  
ATOM   3946  HE2 LYS A 279      19.974   5.616  85.952  1.00 97.13           H  
ATOM   3947  HZ1 LYS A 279      21.736   6.964  84.040  1.00 97.13           H  
ATOM   3948  HZ2 LYS A 279      20.558   7.661  84.954  1.00 97.13           H  
ATOM   3949  HZ3 LYS A 279      21.887   7.017  85.685  1.00 97.13           H  
ATOM   3950  N   THR A 280      20.664   6.771  78.870  1.00 96.08           N  
ATOM   3951  CA  THR A 280      21.195   8.135  78.828  1.00 96.08           C  
ATOM   3952  C   THR A 280      20.244   9.094  79.582  1.00 96.08           C  
ATOM   3953  O   THR A 280      20.581  10.259  79.790  1.00 96.08           O  
ATOM   3954  CB  THR A 280      21.451   8.578  77.363  1.00 96.08           C  
ATOM   3955  CG2 THR A 280      22.399   7.632  76.621  1.00 96.08           C  
ATOM   3956  OG1 THR A 280      20.281   8.777  76.580  1.00 96.08           O  
ATOM   3957  H   THR A 280      19.755   6.635  78.428  1.00 96.08           H  
ATOM   3958  HA  THR A 280      22.148   8.178  79.359  1.00 96.08           H  
ATOM   3959  HB  THR A 280      21.944   9.551  77.413  1.00 96.08           H  
ATOM   3960 HG21 THR A 280      22.735   8.087  75.697  1.00 96.08           H  
ATOM   3961 HG22 THR A 280      23.285   7.411  77.217  1.00 96.08           H  
ATOM   3962 HG23 THR A 280      21.919   6.683  76.382  1.00 96.08           H  
ATOM   3963  HG1 THR A 280      20.306   9.683  76.265  1.00 96.08           H  
ATOM   3964  N   ALA A 281      19.084   8.592  80.035  1.00 92.57           N  
ATOM   3965  CA  ALA A 281      18.172   9.237  80.974  1.00 92.57           C  
ATOM   3966  C   ALA A 281      18.724   9.139  82.411  1.00 92.57           C  
ATOM   3967  O   ALA A 281      19.702   8.436  82.669  1.00 92.57           O  
ATOM   3968  CB  ALA A 281      16.829   8.485  80.909  1.00 92.57           C  
ATOM   3969  H   ALA A 281      18.888   7.633  79.798  1.00 92.57           H  
ATOM   3970  HA  ALA A 281      18.040  10.286  80.703  1.00 92.57           H  
ATOM   3971  HB1 ALA A 281      16.077   8.951  81.546  1.00 92.57           H  
ATOM   3972  HB2 ALA A 281      16.430   8.485  79.894  1.00 92.57           H  
ATOM   3973  HB3 ALA A 281      16.927   7.445  81.225  1.00 92.57           H  
ATOM   3974  N   GLU A 282      18.090   9.833  83.365  1.00 88.09           N  
ATOM   3975  CA  GLU A 282      18.471   9.826  84.782  1.00 88.09           C  
ATOM   3976  C   GLU A 282      18.140   8.488  85.468  1.00 88.09           C  
ATOM   3977  O   GLU A 282      18.873   8.051  86.352  1.00 88.09           O  
ATOM   3978  CB  GLU A 282      17.760  11.016  85.487  1.00 88.09           C  
ATOM   3979  CG  GLU A 282      17.639  11.011  87.035  1.00 88.09           C  
ATOM   3980  CD  GLU A 282      18.959  11.013  87.816  1.00 88.09           C  
ATOM   3981  OE1 GLU A 282      20.037  10.962  87.188  1.00 88.09           O1-
ATOM   3982  OE2 GLU A 282      18.868  11.029  89.061  1.00 88.09           O  
ATOM   3983  H   GLU A 282      17.297  10.393  83.093  1.00 88.09           H  
ATOM   3984  HA  GLU A 282      19.552   9.967  84.849  1.00 88.09           H  
ATOM   3985  HB3 GLU A 282      16.741  11.086  85.104  1.00 88.09           H  
ATOM   3986  HB2 GLU A 282      18.247  11.941  85.178  1.00 88.09           H  
ATOM   3987  HG3 GLU A 282      17.041  10.164  87.374  1.00 88.09           H  
ATOM   3988  HG2 GLU A 282      17.084  11.898  87.343  1.00 88.09           H  
ATOM   3989  N   ILE A 283      17.054   7.833  85.055  1.00 91.05           N  
ATOM   3990  CA  ILE A 283      16.493   6.634  85.661  1.00 91.05           C  
ATOM   3991  C   ILE A 283      15.965   5.720  84.544  1.00 91.05           C  
ATOM   3992  O   ILE A 283      15.750   6.163  83.416  1.00 91.05           O  
ATOM   3993  CB  ILE A 283      15.461   7.045  86.757  1.00 91.05           C  
ATOM   3994  CG1 ILE A 283      14.983   5.857  87.625  1.00 91.05           C  
ATOM   3995  CG2 ILE A 283      14.264   7.824  86.168  1.00 91.05           C  
ATOM   3996  CD1 ILE A 283      14.213   6.269  88.888  1.00 91.05           C  
ATOM   3997  H   ILE A 283      16.564   8.168  84.238  1.00 91.05           H  
ATOM   3998  HA  ILE A 283      17.302   6.082  86.144  1.00 91.05           H  
ATOM   3999  HB  ILE A 283      15.982   7.726  87.432  1.00 91.05           H  
ATOM   4000 HG13 ILE A 283      15.841   5.255  87.929  1.00 91.05           H  
ATOM   4001 HG12 ILE A 283      14.345   5.202  87.035  1.00 91.05           H  
ATOM   4002 HG21 ILE A 283      13.635   8.246  86.951  1.00 91.05           H  
ATOM   4003 HG22 ILE A 283      14.584   8.661  85.549  1.00 91.05           H  
ATOM   4004 HG23 ILE A 283      13.630   7.186  85.551  1.00 91.05           H  
ATOM   4005 HD11 ILE A 283      13.932   5.391  89.468  1.00 91.05           H  
ATOM   4006 HD12 ILE A 283      14.812   6.915  89.529  1.00 91.05           H  
ATOM   4007 HD13 ILE A 283      13.290   6.796  88.648  1.00 91.05           H  
ATOM   4008  N   LEU A 284      15.743   4.454  84.884  1.00 94.71           N  
ATOM   4009  CA  LEU A 284      14.965   3.468  84.156  1.00 94.71           C  
ATOM   4010  C   LEU A 284      14.115   2.804  85.240  1.00 94.71           C  
ATOM   4011  O   LEU A 284      14.639   2.525  86.323  1.00 94.71           O  
ATOM   4012  CB  LEU A 284      15.920   2.505  83.417  1.00 94.71           C  
ATOM   4013  CG  LEU A 284      15.261   1.304  82.703  1.00 94.71           C  
ATOM   4014  CD1 LEU A 284      14.358   1.720  81.530  1.00 94.71           C  
ATOM   4015  CD2 LEU A 284      16.342   0.327  82.227  1.00 94.71           C  
ATOM   4016  H   LEU A 284      15.921   4.182  85.844  1.00 94.71           H  
ATOM   4017  HA  LEU A 284      14.307   3.964  83.442  1.00 94.71           H  
ATOM   4018  HB3 LEU A 284      16.635   2.115  84.144  1.00 94.71           H  
ATOM   4019  HB2 LEU A 284      16.511   3.072  82.697  1.00 94.71           H  
ATOM   4020  HG  LEU A 284      14.646   0.763  83.423  1.00 94.71           H  
ATOM   4021 HD11 LEU A 284      13.916   0.848  81.046  1.00 94.71           H  
ATOM   4022 HD12 LEU A 284      13.533   2.349  81.862  1.00 94.71           H  
ATOM   4023 HD13 LEU A 284      14.915   2.271  80.772  1.00 94.71           H  
ATOM   4024 HD21 LEU A 284      15.904  -0.530  81.720  1.00 94.71           H  
ATOM   4025 HD22 LEU A 284      17.036   0.801  81.532  1.00 94.71           H  
ATOM   4026 HD23 LEU A 284      16.919  -0.055  83.070  1.00 94.71           H  
ATOM   4027  N   LEU A 285      12.822   2.582  84.994  1.00 95.71           N  
ATOM   4028  CA  LEU A 285      11.940   1.901  85.928  1.00 95.71           C  
ATOM   4029  C   LEU A 285      11.779   0.473  85.403  1.00 95.71           C  
ATOM   4030  O   LEU A 285      10.852   0.182  84.645  1.00 95.71           O  
ATOM   4031  CB  LEU A 285      10.576   2.631  86.008  1.00 95.71           C  
ATOM   4032  CG  LEU A 285      10.654   4.123  86.407  1.00 95.71           C  
ATOM   4033  CD1 LEU A 285       9.250   4.735  86.493  1.00 95.71           C  
ATOM   4034  CD2 LEU A 285      11.411   4.343  87.722  1.00 95.71           C  
ATOM   4035  H   LEU A 285      12.424   2.782  84.078  1.00 95.71           H  
ATOM   4036  HA  LEU A 285      12.375   1.857  86.922  1.00 95.71           H  
ATOM   4037  HB3 LEU A 285       9.945   2.102  86.724  1.00 95.71           H  
ATOM   4038  HB2 LEU A 285      10.051   2.558  85.054  1.00 95.71           H  
ATOM   4039  HG  LEU A 285      11.192   4.663  85.627  1.00 95.71           H  
ATOM   4040 HD11 LEU A 285       8.720   4.633  85.546  1.00 95.71           H  
ATOM   4041 HD12 LEU A 285       8.649   4.253  87.265  1.00 95.71           H  
ATOM   4042 HD13 LEU A 285       9.298   5.799  86.728  1.00 95.71           H  
ATOM   4043 HD21 LEU A 285      11.376   5.391  88.023  1.00 95.71           H  
ATOM   4044 HD22 LEU A 285      10.985   3.741  88.520  1.00 95.71           H  
ATOM   4045 HD23 LEU A 285      12.461   4.069  87.635  1.00 95.71           H  
ATOM   4046  N   ALA A 286      12.708  -0.411  85.786  1.00 97.87           N  
ATOM   4047  CA  ALA A 286      12.750  -1.801  85.337  1.00 97.87           C  
ATOM   4048  C   ALA A 286      12.956  -2.766  86.505  1.00 97.87           C  
ATOM   4049  O   ALA A 286      13.550  -2.393  87.515  1.00 97.87           O  
ATOM   4050  CB  ALA A 286      13.834  -1.962  84.255  1.00 97.87           C  
ATOM   4051  H   ALA A 286      13.397  -0.150  86.478  1.00 97.87           H  
ATOM   4052  HA  ALA A 286      11.785  -2.067  84.913  1.00 97.87           H  
ATOM   4053  HB1 ALA A 286      13.940  -3.001  83.942  1.00 97.87           H  
ATOM   4054  HB2 ALA A 286      13.588  -1.379  83.367  1.00 97.87           H  
ATOM   4055  HB3 ALA A 286      14.811  -1.631  84.604  1.00 97.87           H  
ATOM   4056  N   ALA A 287      12.463  -4.000  86.315  1.00 98.67           N  
ATOM   4057  CA  ALA A 287      12.620  -5.131  87.225  1.00 98.67           C  
ATOM   4058  C   ALA A 287      12.834  -6.409  86.410  1.00 98.67           C  
ATOM   4059  O   ALA A 287      12.366  -6.498  85.276  1.00 98.67           O  
ATOM   4060  CB  ALA A 287      11.397  -5.249  88.144  1.00 98.67           C  
ATOM   4061  H   ALA A 287      12.011  -4.215  85.436  1.00 98.67           H  
ATOM   4062  HA  ALA A 287      13.506  -4.983  87.836  1.00 98.67           H  
ATOM   4063  HB1 ALA A 287      11.537  -6.036  88.886  1.00 98.67           H  
ATOM   4064  HB2 ALA A 287      11.222  -4.320  88.688  1.00 98.67           H  
ATOM   4065  HB3 ALA A 287      10.500  -5.489  87.574  1.00 98.67           H  
ATOM   4066  N   TYR A 288      13.545  -7.373  87.006  1.00 98.83           N  
ATOM   4067  CA  TYR A 288      14.009  -8.581  86.327  1.00 98.83           C  
ATOM   4068  C   TYR A 288      14.061  -9.771  87.288  1.00 98.83           C  
ATOM   4069  O   TYR A 288      14.088  -9.576  88.500  1.00 98.83           O  
ATOM   4070  CB  TYR A 288      15.396  -8.296  85.695  1.00 98.83           C  
ATOM   4071  CG  TYR A 288      16.510  -7.954  86.671  1.00 98.83           C  
ATOM   4072  CD1 TYR A 288      16.759  -6.609  87.013  1.00 98.83           C  
ATOM   4073  CD2 TYR A 288      17.286  -8.980  87.252  1.00 98.83           C  
ATOM   4074  CE1 TYR A 288      17.767  -6.293  87.942  1.00 98.83           C  
ATOM   4075  CE2 TYR A 288      18.285  -8.664  88.191  1.00 98.83           C  
ATOM   4076  CZ  TYR A 288      18.529  -7.320  88.533  1.00 98.83           C  
ATOM   4077  OH  TYR A 288      19.501  -7.010  89.439  1.00 98.83           O  
ATOM   4078  H   TYR A 288      13.871  -7.248  87.957  1.00 98.83           H  
ATOM   4079  HA  TYR A 288      13.294  -8.850  85.550  1.00 98.83           H  
ATOM   4080  HB3 TYR A 288      15.310  -7.484  84.976  1.00 98.83           H  
ATOM   4081  HB2 TYR A 288      15.727  -9.156  85.115  1.00 98.83           H  
ATOM   4082  HD1 TYR A 288      16.171  -5.816  86.574  1.00 98.83           H  
ATOM   4083  HD2 TYR A 288      17.106 -10.013  86.995  1.00 98.83           H  
ATOM   4084  HE1 TYR A 288      17.952  -5.261  88.204  1.00 98.83           H  
ATOM   4085  HE2 TYR A 288      18.865  -9.457  88.642  1.00 98.83           H  
ATOM   4086  HH  TYR A 288      19.951  -7.782  89.788  1.00 98.83           H  
ATOM   4087  N   HIS A 289      14.139 -10.974  86.701  1.00 98.59           N  
ATOM   4088  CA  HIS A 289      14.469 -12.225  87.375  1.00 98.59           C  
ATOM   4089  C   HIS A 289      15.667 -12.838  86.634  1.00 98.59           C  
ATOM   4090  O   HIS A 289      15.548 -13.145  85.446  1.00 98.59           O  
ATOM   4091  CB  HIS A 289      13.239 -13.157  87.376  1.00 98.59           C  
ATOM   4092  CG  HIS A 289      13.263 -14.235  88.432  1.00 98.59           C  
ATOM   4093  CD2 HIS A 289      12.359 -14.459  89.450  1.00 98.59           C  
ATOM   4094  ND1 HIS A 289      14.265 -15.210  88.502  1.00 98.59           N  
ATOM   4095  CE1 HIS A 289      13.936 -15.965  89.541  1.00 98.59           C  
ATOM   4096  NE2 HIS A 289      12.820 -15.563  90.146  1.00 98.59           N  
ATOM   4097  H   HIS A 289      14.114 -11.025  85.689  1.00 98.59           H  
ATOM   4098  HA  HIS A 289      14.746 -12.013  88.406  1.00 98.59           H  
ATOM   4099  HB3 HIS A 289      13.097 -13.624  86.400  1.00 98.59           H  
ATOM   4100  HB2 HIS A 289      12.340 -12.570  87.553  1.00 98.59           H  
ATOM   4101  HD2 HIS A 289      11.451 -13.943  89.723  1.00 98.59           H  
ATOM   4102  HE1 HIS A 289      14.508 -16.824  89.860  1.00 98.59           H  
ATOM   4103  HE2 HIS A 289      12.386 -15.994  90.949  1.00 98.59           H  
ATOM   4104  N   ASP A 290      16.793 -13.000  87.351  1.00 97.39           N  
ATOM   4105  CA  ASP A 290      18.063 -13.525  86.823  1.00 97.39           C  
ATOM   4106  C   ASP A 290      18.148 -15.069  86.847  1.00 97.39           C  
ATOM   4107  O   ASP A 290      19.238 -15.615  86.680  1.00 97.39           O  
ATOM   4108  CB  ASP A 290      19.306 -12.849  87.469  1.00 97.39           C  
ATOM   4109  CG  ASP A 290      19.549 -13.021  88.985  1.00 97.39           C  
ATOM   4110  OD1 ASP A 290      18.824 -13.795  89.648  1.00 97.39           O1-
ATOM   4111  OD2 ASP A 290      20.518 -12.387  89.458  1.00 97.39           O  
ATOM   4112  H   ASP A 290      16.798 -12.752  88.333  1.00 97.39           H  
ATOM   4113  HA  ASP A 290      18.111 -13.266  85.766  1.00 97.39           H  
ATOM   4114  HB3 ASP A 290      19.213 -11.775  87.298  1.00 97.39           H  
ATOM   4115  HB2 ASP A 290      20.209 -13.140  86.929  1.00 97.39           H  
ATOM   4116  N   GLY A 291      17.010 -15.750  87.050  1.00 95.35           N  
ATOM   4117  CA  GLY A 291      16.920 -17.205  87.124  1.00 95.35           C  
ATOM   4118  C   GLY A 291      17.185 -17.745  88.538  1.00 95.35           C  
ATOM   4119  O   GLY A 291      17.222 -18.964  88.699  1.00 95.35           O  
ATOM   4120  H   GLY A 291      16.150 -15.237  87.195  1.00 95.35           H  
ATOM   4121  HA3 GLY A 291      17.606 -17.676  86.422  1.00 95.35           H  
ATOM   4122  HA2 GLY A 291      15.916 -17.488  86.820  1.00 95.35           H  
ATOM   4123  N   GLN A 292      17.375 -16.869  89.544  1.00 95.39           N  
ATOM   4124  CA  GLN A 292      17.572 -17.235  90.950  1.00 95.39           C  
ATOM   4125  C   GLN A 292      16.775 -16.330  91.901  1.00 95.39           C  
ATOM   4126  O   GLN A 292      16.231 -16.837  92.882  1.00 95.39           O  
ATOM   4127  CB  GLN A 292      19.071 -17.212  91.319  1.00 95.39           C  
ATOM   4128  CG  GLN A 292      19.907 -18.300  90.617  1.00 95.39           C  
ATOM   4129  CD  GLN A 292      21.325 -18.431  91.178  1.00 95.39           C  
ATOM   4130  NE2 GLN A 292      22.049 -19.458  90.730  1.00 95.39           N  
ATOM   4131  OE1 GLN A 292      21.772 -17.626  91.992  1.00 95.39           O  
ATOM   4132  H   GLN A 292      17.369 -15.880  89.340  1.00 95.39           H  
ATOM   4133  HA  GLN A 292      17.195 -18.246  91.116  1.00 95.39           H  
ATOM   4134  HB3 GLN A 292      19.159 -17.345  92.399  1.00 95.39           H  
ATOM   4135  HB2 GLN A 292      19.494 -16.230  91.101  1.00 95.39           H  
ATOM   4136  HG3 GLN A 292      19.974 -18.092  89.549  1.00 95.39           H  
ATOM   4137  HG2 GLN A 292      19.410 -19.266  90.722  1.00 95.39           H  
ATOM   4138 HE22 GLN A 292      22.989 -19.601  91.072  1.00 95.39           H  
ATOM   4139 HE21 GLN A 292      21.659 -20.110  90.066  1.00 95.39           H  
ATOM   4140  N   ALA A 293      16.723 -15.021  91.609  1.00 96.34           N  
ATOM   4141  CA  ALA A 293      16.094 -14.007  92.454  1.00 96.34           C  
ATOM   4142  C   ALA A 293      15.637 -12.804  91.620  1.00 96.34           C  
ATOM   4143  O   ALA A 293      16.046 -12.661  90.467  1.00 96.34           O  
ATOM   4144  CB  ALA A 293      17.090 -13.575  93.545  1.00 96.34           C  
ATOM   4145  H   ALA A 293      17.217 -14.661  90.801  1.00 96.34           H  
ATOM   4146  HA  ALA A 293      15.204 -14.432  92.925  1.00 96.34           H  
ATOM   4147  HB1 ALA A 293      16.664 -12.813  94.199  1.00 96.34           H  
ATOM   4148  HB2 ALA A 293      17.376 -14.417  94.176  1.00 96.34           H  
ATOM   4149  HB3 ALA A 293      18.002 -13.164  93.108  1.00 96.34           H  
ATOM   4150  N   ILE A 294      14.799 -11.954  92.235  1.00 98.03           N  
ATOM   4151  CA  ILE A 294      14.290 -10.726  91.627  1.00 98.03           C  
ATOM   4152  C   ILE A 294      15.127  -9.521  92.093  1.00 98.03           C  
ATOM   4153  O   ILE A 294      15.380  -9.382  93.290  1.00 98.03           O  
ATOM   4154  CB  ILE A 294      12.793 -10.474  91.981  1.00 98.03           C  
ATOM   4155  CG1 ILE A 294      11.924 -11.635  91.453  1.00 98.03           C  
ATOM   4156  CG2 ILE A 294      12.239  -9.125  91.458  1.00 98.03           C  
ATOM   4157  CD1 ILE A 294      10.462 -11.581  91.906  1.00 98.03           C  
ATOM   4158  H   ILE A 294      14.522 -12.124  93.191  1.00 98.03           H  
ATOM   4159  HA  ILE A 294      14.365 -10.818  90.547  1.00 98.03           H  
ATOM   4160  HB  ILE A 294      12.703 -10.462  93.069  1.00 98.03           H  
ATOM   4161 HG13 ILE A 294      12.332 -12.594  91.771  1.00 98.03           H  
ATOM   4162 HG12 ILE A 294      11.966 -11.641  90.364  1.00 98.03           H  
ATOM   4163 HG21 ILE A 294      11.191  -8.992  91.722  1.00 98.03           H  
ATOM   4164 HG22 ILE A 294      12.764  -8.267  91.872  1.00 98.03           H  
ATOM   4165 HG23 ILE A 294      12.309  -9.058  90.373  1.00 98.03           H  
ATOM   4166 HD11 ILE A 294      10.011 -12.571  91.851  1.00 98.03           H  
ATOM   4167 HD12 ILE A 294      10.372 -11.229  92.934  1.00 98.03           H  
ATOM   4168 HD13 ILE A 294       9.881 -10.914  91.269  1.00 98.03           H  
ATOM   4169  N   GLY A 295      15.502  -8.668  91.129  1.00 97.44           N  
ATOM   4170  CA  GLY A 295      16.152  -7.382  91.368  1.00 97.44           C  
ATOM   4171  C   GLY A 295      15.422  -6.296  90.569  1.00 97.44           C  
ATOM   4172  O   GLY A 295      14.425  -6.561  89.891  1.00 97.44           O  
ATOM   4173  H   GLY A 295      15.227  -8.859  90.174  1.00 97.44           H  
ATOM   4174  HA3 GLY A 295      17.194  -7.441  91.055  1.00 97.44           H  
ATOM   4175  HA2 GLY A 295      16.142  -7.106  92.424  1.00 97.44           H  
ATOM   4176  N   ASP A 296      15.940  -5.060  90.651  1.00 97.25           N  
ATOM   4177  CA  ASP A 296      15.374  -3.894  89.971  1.00 97.25           C  
ATOM   4178  C   ASP A 296      16.432  -2.799  89.748  1.00 97.25           C  
ATOM   4179  O   ASP A 296      17.573  -2.924  90.194  1.00 97.25           O  
ATOM   4180  CB  ASP A 296      14.084  -3.355  90.656  1.00 97.25           C  
ATOM   4181  CG  ASP A 296      14.262  -2.842  92.093  1.00 97.25           C  
ATOM   4182  OD1 ASP A 296      14.720  -1.688  92.245  1.00 97.25           O1-
ATOM   4183  OD2 ASP A 296      14.071  -3.652  93.024  1.00 97.25           O  
ATOM   4184  H   ASP A 296      16.768  -4.888  91.203  1.00 97.25           H  
ATOM   4185  HA  ASP A 296      15.121  -4.210  88.963  1.00 97.25           H  
ATOM   4186  HB3 ASP A 296      13.339  -4.152  90.673  1.00 97.25           H  
ATOM   4187  HB2 ASP A 296      13.621  -2.580  90.048  1.00 97.25           H  
ATOM   4188  N   THR A 297      16.001  -1.749  89.033  1.00 95.71           N  
ATOM   4189  CA  THR A 297      16.800  -0.600  88.608  1.00 95.71           C  
ATOM   4190  C   THR A 297      16.212   0.739  89.120  1.00 95.71           C  
ATOM   4191  O   THR A 297      16.618   1.795  88.633  1.00 95.71           O  
ATOM   4192  CB  THR A 297      16.915  -0.567  87.051  1.00 95.71           C  
ATOM   4193  CG2 THR A 297      17.188  -1.938  86.412  1.00 95.71           C  
ATOM   4194  OG1 THR A 297      15.795   0.006  86.403  1.00 95.71           O  
ATOM   4195  H   THR A 297      15.051  -1.761  88.685  1.00 95.71           H  
ATOM   4196  HA  THR A 297      17.807  -0.672  89.024  1.00 95.71           H  
ATOM   4197  HB  THR A 297      17.765   0.069  86.802  1.00 95.71           H  
ATOM   4198 HG21 THR A 297      17.389  -1.838  85.346  1.00 95.71           H  
ATOM   4199 HG22 THR A 297      18.048  -2.419  86.877  1.00 95.71           H  
ATOM   4200 HG23 THR A 297      16.337  -2.613  86.515  1.00 95.71           H  
ATOM   4201  HG1 THR A 297      15.729   0.932  86.660  1.00 95.71           H  
ATOM   4202  N   LEU A 298      15.270   0.690  90.080  1.00 93.64           N  
ATOM   4203  CA  LEU A 298      14.533   1.858  90.579  1.00 93.64           C  
ATOM   4204  C   LEU A 298      15.395   2.833  91.402  1.00 93.64           C  
ATOM   4205  O   LEU A 298      15.138   4.035  91.347  1.00 93.64           O  
ATOM   4206  CB  LEU A 298      13.300   1.411  91.400  1.00 93.64           C  
ATOM   4207  CG  LEU A 298      12.375   0.372  90.726  1.00 93.64           C  
ATOM   4208  CD1 LEU A 298      11.247  -0.071  91.677  1.00 93.64           C  
ATOM   4209  CD2 LEU A 298      11.847   0.835  89.358  1.00 93.64           C  
ATOM   4210  H   LEU A 298      15.006  -0.203  90.476  1.00 93.64           H  
ATOM   4211  HA  LEU A 298      14.189   2.418  89.707  1.00 93.64           H  
ATOM   4212  HB3 LEU A 298      12.712   2.294  91.651  1.00 93.64           H  
ATOM   4213  HB2 LEU A 298      13.641   0.997  92.351  1.00 93.64           H  
ATOM   4214  HG  LEU A 298      12.964  -0.519  90.527  1.00 93.64           H  
ATOM   4215 HD11 LEU A 298      10.292  -0.203  91.171  1.00 93.64           H  
ATOM   4216 HD12 LEU A 298      11.493  -1.028  92.138  1.00 93.64           H  
ATOM   4217 HD13 LEU A 298      11.087   0.646  92.483  1.00 93.64           H  
ATOM   4218 HD21 LEU A 298      12.247   0.203  88.565  1.00 93.64           H  
ATOM   4219 HD22 LEU A 298      10.764   0.799  89.278  1.00 93.64           H  
ATOM   4220 HD23 LEU A 298      12.136   1.859  89.142  1.00 93.64           H  
ATOM   4221  N   GLU A 299      16.408   2.307  92.113  1.00 91.82           N  
ATOM   4222  CA  GLU A 299      17.405   3.091  92.850  1.00 91.82           C  
ATOM   4223  C   GLU A 299      18.689   3.348  92.035  1.00 91.82           C  
ATOM   4224  O   GLU A 299      19.559   4.072  92.520  1.00 91.82           O  
ATOM   4225  CB  GLU A 299      17.724   2.413  94.198  1.00 91.82           C  
ATOM   4226  CG  GLU A 299      16.489   2.283  95.119  1.00 91.82           C  
ATOM   4227  CD  GLU A 299      16.770   1.755  96.537  1.00 91.82           C  
ATOM   4228  OE1 GLU A 299      17.919   1.878  97.016  1.00 91.82           O1-
ATOM   4229  OE2 GLU A 299      15.805   1.236  97.139  1.00 91.82           O  
ATOM   4230  H   GLU A 299      16.540   1.306  92.116  1.00 91.82           H  
ATOM   4231  HA  GLU A 299      16.992   4.073  93.082  1.00 91.82           H  
ATOM   4232  HB3 GLU A 299      18.501   2.989  94.705  1.00 91.82           H  
ATOM   4233  HB2 GLU A 299      18.147   1.422  94.022  1.00 91.82           H  
ATOM   4234  HG3 GLU A 299      15.748   1.642  94.640  1.00 91.82           H  
ATOM   4235  HG2 GLU A 299      16.021   3.262  95.223  1.00 91.82           H  
ATOM   4236  N   TRP A 300      18.787   2.783  90.818  1.00 90.29           N  
ATOM   4237  CA  TRP A 300      19.900   2.977  89.891  1.00 90.29           C  
ATOM   4238  C   TRP A 300      19.706   4.287  89.102  1.00 90.29           C  
ATOM   4239  O   TRP A 300      19.192   4.269  87.984  1.00 90.29           O  
ATOM   4240  CB  TRP A 300      20.034   1.716  89.006  1.00 90.29           C  
ATOM   4241  CG  TRP A 300      21.166   1.697  88.022  1.00 90.29           C  
ATOM   4242  CD1 TRP A 300      22.472   1.548  88.339  1.00 90.29           C  
ATOM   4243  CD2 TRP A 300      21.121   1.864  86.571  1.00 90.29           C  
ATOM   4244  CE2 TRP A 300      22.460   1.831  86.075  1.00 90.29           C  
ATOM   4245  CE3 TRP A 300      20.090   2.048  85.618  1.00 90.29           C  
ATOM   4246  NE1 TRP A 300      23.236   1.616  87.194  1.00 90.29           N  
ATOM   4247  CZ2 TRP A 300      22.761   1.999  84.715  1.00 90.29           C  
ATOM   4248  CZ3 TRP A 300      20.382   2.190  84.246  1.00 90.29           C  
ATOM   4249  CH2 TRP A 300      21.715   2.167  83.792  1.00 90.29           C  
ATOM   4250  H   TRP A 300      18.019   2.224  90.472  1.00 90.29           H  
ATOM   4251  HA  TRP A 300      20.825   3.065  90.465  1.00 90.29           H  
ATOM   4252  HB3 TRP A 300      19.119   1.554  88.441  1.00 90.29           H  
ATOM   4253  HB2 TRP A 300      20.147   0.839  89.645  1.00 90.29           H  
ATOM   4254  HD1 TRP A 300      22.844   1.406  89.343  1.00 90.29           H  
ATOM   4255  HE3 TRP A 300      19.062   2.079  85.947  1.00 90.29           H  
ATOM   4256  HE1 TRP A 300      24.243   1.529  87.202  1.00 90.29           H  
ATOM   4257  HZ2 TRP A 300      23.787   1.999  84.383  1.00 90.29           H  
ATOM   4258  HZ3 TRP A 300      19.578   2.319  83.536  1.00 90.29           H  
ATOM   4259  HH2 TRP A 300      21.935   2.284  82.742  1.00 90.29           H  
ATOM   4260  N   HIS A 301      20.100   5.404  89.734  1.00 83.39           N  
ATOM   4261  CA  HIS A 301      20.020   6.767  89.208  1.00 83.39           C  
ATOM   4262  C   HIS A 301      21.039   7.672  89.930  1.00 83.39           C  
ATOM   4263  O   HIS A 301      21.680   7.239  90.889  1.00 83.39           O  
ATOM   4264  CB  HIS A 301      18.568   7.301  89.297  1.00 83.39           C  
ATOM   4265  CG  HIS A 301      17.968   7.381  90.682  1.00 83.39           C  
ATOM   4266  CD2 HIS A 301      18.093   8.325  91.678  1.00 83.39           C  
ATOM   4267  ND1 HIS A 301      17.077   6.441  91.172  1.00 83.39           N  
ATOM   4268  CE1 HIS A 301      16.724   6.835  92.399  1.00 83.39           C  
ATOM   4269  NE2 HIS A 301      17.305   7.967  92.775  1.00 83.39           N  
ATOM   4270  H   HIS A 301      20.490   5.329  90.664  1.00 83.39           H  
ATOM   4271  HA  HIS A 301      20.313   6.744  88.158  1.00 83.39           H  
ATOM   4272  HB3 HIS A 301      17.914   6.691  88.673  1.00 83.39           H  
ATOM   4273  HB2 HIS A 301      18.517   8.301  88.867  1.00 83.39           H  
ATOM   4274  HD2 HIS A 301      18.684   9.228  91.690  1.00 83.39           H  
ATOM   4275  HD1 HIS A 301      16.741   5.616  90.694  1.00 83.39           H  
ATOM   4276  HE1 HIS A 301      16.029   6.289  93.020  1.00 83.39           H  
ATOM   4277  N   GLY A 302      21.163   8.919  89.448  1.00 74.29           N  
ATOM   4278  CA  GLY A 302      22.085   9.924  89.981  1.00 74.29           C  
ATOM   4279  C   GLY A 302      23.340  10.026  89.102  1.00 74.29           C  
ATOM   4280  O   GLY A 302      23.423   9.423  88.032  1.00 74.29           O  
ATOM   4281  H   GLY A 302      20.602   9.199  88.656  1.00 74.29           H  
ATOM   4282  HA3 GLY A 302      22.369   9.708  91.012  1.00 74.29           H  
ATOM   4283  HA2 GLY A 302      21.578  10.889  89.987  1.00 74.29           H  
ATOM   4284  N   GLU A 303      24.312  10.834  89.556  1.00 70.38           N  
ATOM   4285  CA  GLU A 303      25.556  11.128  88.834  1.00 70.38           C  
ATOM   4286  C   GLU A 303      26.583   9.981  88.856  1.00 70.38           C  
ATOM   4287  O   GLU A 303      27.377   9.882  87.921  1.00 70.38           O  
ATOM   4288  CB  GLU A 303      26.197  12.410  89.405  1.00 70.38           C  
ATOM   4289  CG  GLU A 303      25.317  13.673  89.250  1.00 70.38           C  
ATOM   4290  CD  GLU A 303      25.951  14.987  89.742  1.00 70.38           C  
ATOM   4291  OE1 GLU A 303      25.299  16.030  89.520  1.00 70.38           O1-
ATOM   4292  OE2 GLU A 303      27.056  14.952  90.329  1.00 70.38           O  
ATOM   4293  H   GLU A 303      24.189  11.319  90.433  1.00 70.38           H  
ATOM   4294  HA  GLU A 303      25.306  11.315  87.788  1.00 70.38           H  
ATOM   4295  HB3 GLU A 303      27.158  12.580  88.916  1.00 70.38           H  
ATOM   4296  HB2 GLU A 303      26.421  12.256  90.463  1.00 70.38           H  
ATOM   4297  HG3 GLU A 303      24.378  13.537  89.788  1.00 70.38           H  
ATOM   4298  HG2 GLU A 303      25.053  13.794  88.198  1.00 70.38           H  
ATOM   4299  N   ASN A 304      26.573   9.163  89.923  1.00 70.95           N  
ATOM   4300  CA  ASN A 304      27.596   8.143  90.181  1.00 70.95           C  
ATOM   4301  C   ASN A 304      27.331   6.798  89.483  1.00 70.95           C  
ATOM   4302  O   ASN A 304      28.261   5.992  89.425  1.00 70.95           O  
ATOM   4303  CB  ASN A 304      27.769   7.938  91.704  1.00 70.95           C  
ATOM   4304  CG  ASN A 304      28.199   9.210  92.444  1.00 70.95           C  
ATOM   4305  ND2 ASN A 304      29.411   9.699  92.174  1.00 70.95           N  
ATOM   4306  OD1 ASN A 304      27.443   9.744  93.251  1.00 70.95           O  
ATOM   4307  H   ASN A 304      25.885   9.303  90.648  1.00 70.95           H  
ATOM   4308  HA  ASN A 304      28.547   8.507  89.785  1.00 70.95           H  
ATOM   4309  HB3 ASN A 304      28.525   7.176  91.900  1.00 70.95           H  
ATOM   4310  HB2 ASN A 304      26.841   7.567  92.143  1.00 70.95           H  
ATOM   4311 HD22 ASN A 304      29.727  10.539  92.637  1.00 70.95           H  
ATOM   4312 HD21 ASN A 304      30.015   9.244  91.506  1.00 70.95           H  
ATOM   4313  N   VAL A 305      26.115   6.565  88.953  1.00 76.46           N  
ATOM   4314  CA  VAL A 305      25.819   5.367  88.162  1.00 76.46           C  
ATOM   4315  C   VAL A 305      26.315   5.535  86.713  1.00 76.46           C  
ATOM   4316  O   VAL A 305      26.270   6.639  86.167  1.00 76.46           O  
ATOM   4317  CB  VAL A 305      24.309   4.994  88.148  1.00 76.46           C  
ATOM   4318  CG1 VAL A 305      23.785   4.727  89.568  1.00 76.46           C  
ATOM   4319  CG2 VAL A 305      23.368   5.942  87.383  1.00 76.46           C  
ATOM   4320  H   VAL A 305      25.392   7.269  89.005  1.00 76.46           H  
ATOM   4321  HA  VAL A 305      26.352   4.522  88.605  1.00 76.46           H  
ATOM   4322  HB  VAL A 305      24.241   4.040  87.628  1.00 76.46           H  
ATOM   4323 HG11 VAL A 305      22.758   4.368  89.547  1.00 76.46           H  
ATOM   4324 HG12 VAL A 305      24.384   3.967  90.072  1.00 76.46           H  
ATOM   4325 HG13 VAL A 305      23.808   5.629  90.180  1.00 76.46           H  
ATOM   4326 HG21 VAL A 305      22.340   5.582  87.435  1.00 76.46           H  
ATOM   4327 HG22 VAL A 305      23.390   6.939  87.813  1.00 76.46           H  
ATOM   4328 HG23 VAL A 305      23.620   6.018  86.326  1.00 76.46           H  
ATOM   4329  N   GLY A 306      26.780   4.420  86.127  1.00 86.13           N  
ATOM   4330  CA  GLY A 306      27.297   4.367  84.762  1.00 86.13           C  
ATOM   4331  C   GLY A 306      26.160   4.352  83.730  1.00 86.13           C  
ATOM   4332  O   GLY A 306      24.975   4.370  84.069  1.00 86.13           O  
ATOM   4333  H   GLY A 306      26.778   3.554  86.645  1.00 86.13           H  
ATOM   4334  HA3 GLY A 306      27.889   3.458  84.651  1.00 86.13           H  
ATOM   4335  HA2 GLY A 306      27.962   5.211  84.571  1.00 86.13           H  
ATOM   4336  N   LEU A 307      26.551   4.295  82.447  1.00 93.54           N  
ATOM   4337  CA  LEU A 307      25.644   4.175  81.303  1.00 93.54           C  
ATOM   4338  C   LEU A 307      24.919   2.819  81.227  1.00 93.54           C  
ATOM   4339  O   LEU A 307      23.870   2.769  80.588  1.00 93.54           O  
ATOM   4340  CB  LEU A 307      26.432   4.425  79.999  1.00 93.54           C  
ATOM   4341  CG  LEU A 307      26.773   5.906  79.724  1.00 93.54           C  
ATOM   4342  CD1 LEU A 307      27.730   6.025  78.520  1.00 93.54           C  
ATOM   4343  CD2 LEU A 307      25.510   6.776  79.539  1.00 93.54           C  
ATOM   4344  H   LEU A 307      27.537   4.297  82.229  1.00 93.54           H  
ATOM   4345  HA  LEU A 307      24.867   4.934  81.409  1.00 93.54           H  
ATOM   4346  HB3 LEU A 307      25.868   4.045  79.149  1.00 93.54           H  
ATOM   4347  HB2 LEU A 307      27.347   3.831  80.021  1.00 93.54           H  
ATOM   4348  HG  LEU A 307      27.311   6.292  80.591  1.00 93.54           H  
ATOM   4349 HD11 LEU A 307      27.310   6.613  77.704  1.00 93.54           H  
ATOM   4350 HD12 LEU A 307      28.666   6.502  78.812  1.00 93.54           H  
ATOM   4351 HD13 LEU A 307      27.980   5.050  78.103  1.00 93.54           H  
ATOM   4352 HD21 LEU A 307      25.610   7.506  78.737  1.00 93.54           H  
ATOM   4353 HD22 LEU A 307      24.636   6.170  79.305  1.00 93.54           H  
ATOM   4354 HD23 LEU A 307      25.289   7.335  80.448  1.00 93.54           H  
ATOM   4355  N   ILE A 308      25.471   1.766  81.862  1.00 96.77           N  
ATOM   4356  CA  ILE A 308      24.885   0.426  81.898  1.00 96.77           C  
ATOM   4357  C   ILE A 308      24.975  -0.215  83.293  1.00 96.77           C  
ATOM   4358  O   ILE A 308      25.888   0.084  84.064  1.00 96.77           O  
ATOM   4359  CB  ILE A 308      25.531  -0.544  80.863  1.00 96.77           C  
ATOM   4360  CG1 ILE A 308      27.043  -0.831  81.048  1.00 96.77           C  
ATOM   4361  CG2 ILE A 308      25.229  -0.091  79.428  1.00 96.77           C  
ATOM   4362  CD1 ILE A 308      27.477  -2.190  80.476  1.00 96.77           C  
ATOM   4363  H   ILE A 308      26.330   1.885  82.378  1.00 96.77           H  
ATOM   4364  HA  ILE A 308      23.822   0.511  81.681  1.00 96.77           H  
ATOM   4365  HB  ILE A 308      25.016  -1.500  80.981  1.00 96.77           H  
ATOM   4366 HG13 ILE A 308      27.320  -0.830  82.101  1.00 96.77           H  
ATOM   4367 HG12 ILE A 308      27.633  -0.033  80.597  1.00 96.77           H  
ATOM   4368 HG21 ILE A 308      25.501  -0.853  78.699  1.00 96.77           H  
ATOM   4369 HG22 ILE A 308      24.165   0.116  79.319  1.00 96.77           H  
ATOM   4370 HG23 ILE A 308      25.768   0.821  79.172  1.00 96.77           H  
ATOM   4371 HD11 ILE A 308      28.534  -2.181  80.208  1.00 96.77           H  
ATOM   4372 HD12 ILE A 308      27.330  -2.985  81.208  1.00 96.77           H  
ATOM   4373 HD13 ILE A 308      26.914  -2.461  79.583  1.00 96.77           H  
ATOM   4374  N   GLY A 309      24.001  -1.094  83.563  1.00 95.54           N  
ATOM   4375  CA  GLY A 309      23.971  -2.009  84.697  1.00 95.54           C  
ATOM   4376  C   GLY A 309      23.625  -3.397  84.141  1.00 95.54           C  
ATOM   4377  O   GLY A 309      23.134  -3.524  83.016  1.00 95.54           O  
ATOM   4378  H   GLY A 309      23.289  -1.253  82.860  1.00 95.54           H  
ATOM   4379  HA3 GLY A 309      23.214  -1.689  85.412  1.00 95.54           H  
ATOM   4380  HA2 GLY A 309      24.931  -2.049  85.215  1.00 95.54           H  
ATOM   4381  N   HIS A 310      23.873  -4.448  84.938  1.00 94.80           N  
ATOM   4382  CA  HIS A 310      23.681  -5.830  84.503  1.00 94.80           C  
ATOM   4383  C   HIS A 310      23.484  -6.790  85.682  1.00 94.80           C  
ATOM   4384  O   HIS A 310      23.969  -6.538  86.785  1.00 94.80           O  
ATOM   4385  CB  HIS A 310      24.867  -6.266  83.607  1.00 94.80           C  
ATOM   4386  CG  HIS A 310      26.221  -6.280  84.279  1.00 94.80           C  
ATOM   4387  CD2 HIS A 310      27.201  -5.316  84.380  1.00 94.80           C  
ATOM   4388  ND1 HIS A 310      26.718  -7.388  84.945  1.00 94.80           N  
ATOM   4389  CE1 HIS A 310      27.921  -7.055  85.420  1.00 94.80           C  
ATOM   4390  NE2 HIS A 310      28.278  -5.813  85.117  1.00 94.80           N  
ATOM   4391  H   HIS A 310      24.254  -4.319  85.865  1.00 94.80           H  
ATOM   4392  HA  HIS A 310      22.762  -5.871  83.917  1.00 94.80           H  
ATOM   4393  HB3 HIS A 310      24.936  -5.608  82.741  1.00 94.80           H  
ATOM   4394  HB2 HIS A 310      24.676  -7.261  83.201  1.00 94.80           H  
ATOM   4395  HD2 HIS A 310      27.209  -4.309  83.989  1.00 94.80           H  
ATOM   4396  HD1 HIS A 310      26.255  -8.278  85.058  1.00 94.80           H  
ATOM   4397  HE1 HIS A 310      28.543  -7.730  85.990  1.00 94.80           H  
ATOM   4398  N   ALA A 311      22.820  -7.909  85.369  1.00 87.33           N  
ATOM   4399  CA  ALA A 311      22.728  -9.109  86.185  1.00 87.33           C  
ATOM   4400  C   ALA A 311      23.226 -10.261  85.308  1.00 87.33           C  
ATOM   4401  O   ALA A 311      22.534 -10.665  84.372  1.00 87.33           O  
ATOM   4402  CB  ALA A 311      21.277  -9.310  86.644  1.00 87.33           C  
ATOM   4403  H   ALA A 311      22.459  -8.008  84.427  1.00 87.33           H  
ATOM   4404  HA  ALA A 311      23.365  -9.029  87.068  1.00 87.33           H  
ATOM   4405  HB1 ALA A 311      21.174 -10.222  87.233  1.00 87.33           H  
ATOM   4406  HB2 ALA A 311      20.962  -8.478  87.272  1.00 87.33           H  
ATOM   4407  HB3 ALA A 311      20.582  -9.373  85.807  1.00 87.33           H  
ATOM   4408  N   ALA A 312      24.453 -10.723  85.600  1.00 72.40           N  
ATOM   4409  CA  ALA A 312      25.162 -11.766  84.857  1.00 72.40           C  
ATOM   4410  C   ALA A 312      24.460 -13.133  84.911  1.00 72.40           C  
ATOM   4411  O   ALA A 312      23.746 -13.421  85.874  1.00 72.40           O  
ATOM   4412  CB  ALA A 312      26.587 -11.874  85.421  1.00 72.40           C  
ATOM   4413  H   ALA A 312      24.948 -10.335  86.389  1.00 72.40           H  
ATOM   4414  HA  ALA A 312      25.222 -11.450  83.813  1.00 72.40           H  
ATOM   4415  HB1 ALA A 312      27.174 -12.615  84.876  1.00 72.40           H  
ATOM   4416  HB2 ALA A 312      27.113 -10.922  85.342  1.00 72.40           H  
ATOM   4417  HB3 ALA A 312      26.580 -12.165  86.472  1.00 72.40           H  
ATOM   4418  N   ALA A 313      24.708 -13.954  83.876  1.00 70.06           N  
ATOM   4419  CA  ALA A 313      24.207 -15.322  83.745  1.00 70.06           C  
ATOM   4420  C   ALA A 313      24.675 -16.230  84.895  1.00 70.06           C  
ATOM   4421  O   ALA A 313      25.872 -16.275  85.183  1.00 70.06           O  
ATOM   4422  CB  ALA A 313      24.679 -15.897  82.400  1.00 70.06           C  
ATOM   4423  H   ALA A 313      25.303 -13.634  83.123  1.00 70.06           H  
ATOM   4424  HA  ALA A 313      23.116 -15.277  83.740  1.00 70.06           H  
ATOM   4425  HB1 ALA A 313      24.272 -16.895  82.233  1.00 70.06           H  
ATOM   4426  HB2 ALA A 313      24.363 -15.273  81.566  1.00 70.06           H  
ATOM   4427  HB3 ALA A 313      25.767 -15.969  82.353  1.00 70.06           H  
ATOM   4428  N   ARG A 314      23.715 -16.937  85.510  1.00 54.99           N  
ATOM   4429  CA  ARG A 314      23.945 -17.908  86.582  1.00 54.99           C  
ATOM   4430  C   ARG A 314      23.400 -19.295  86.197  1.00 54.99           C  
ATOM   4431  O   ARG A 314      22.109 -19.219  85.752  1.00 54.99           O1-
ATOM   4432  CB  ARG A 314      23.336 -17.416  87.913  1.00 54.99           C  
ATOM   4433  CG  ARG A 314      23.887 -16.066  88.410  1.00 54.99           C  
ATOM   4434  CD  ARG A 314      23.461 -15.785  89.858  1.00 54.99           C  
ATOM   4435  NE  ARG A 314      24.080 -14.570  90.413  1.00 54.99           N  
ATOM   4436  CZ  ARG A 314      24.047 -14.172  91.701  1.00 54.99           C  
ATOM   4437  NH1 ARG A 314      23.411 -14.874  92.653  1.00 54.99           N  
ATOM   4438  NH2 ARG A 314      24.669 -13.038  92.045  1.00 54.99           N1+
ATOM   4439  OXT ARG A 314      24.049 -20.314  86.298  1.00 54.99           O  
ATOM   4440  H   ARG A 314      22.757 -16.836  85.212  1.00 54.99           H  
ATOM   4441  HA  ARG A 314      25.018 -18.032  86.745  1.00 54.99           H  
ATOM   4442  HB3 ARG A 314      23.533 -18.172  88.673  1.00 54.99           H  
ATOM   4443  HB2 ARG A 314      22.249 -17.347  87.829  1.00 54.99           H  
ATOM   4444  HG3 ARG A 314      23.466 -15.292  87.768  1.00 54.99           H  
ATOM   4445  HG2 ARG A 314      24.970 -16.003  88.298  1.00 54.99           H  
ATOM   4446  HD3 ARG A 314      23.655 -16.652  90.488  1.00 54.99           H  
ATOM   4447  HD2 ARG A 314      22.385 -15.603  89.877  1.00 54.99           H  
ATOM   4448  HE  ARG A 314      24.549 -13.979  89.742  1.00 54.99           H  
ATOM   4449 HH12 ARG A 314      23.394 -14.554  93.610  1.00 54.99           H  
ATOM   4450 HH11 ARG A 314      22.920 -15.726  92.408  1.00 54.99           H  
ATOM   4451 HH22 ARG A 314      24.653 -12.715  93.002  1.00 54.99           H  
ATOM   4452 HH21 ARG A 314      25.147 -12.486  91.347  1.00 54.99           H  
TER    4453      ARG A 314
ATOM   4454  N   MET B   1      37.371  23.336  54.204  1.00 48.17           N1+
ATOM   4455  CA  MET B   1      36.934  21.899  54.085  1.00 48.17           C  
ATOM   4456  C   MET B   1      37.186  21.489  52.609  1.00 48.17           C  
ATOM   4457  O   MET B   1      36.884  22.242  51.676  1.00 48.17           O  
ATOM   4458  CB  MET B   1      35.454  21.746  54.524  1.00 48.17           C  
ATOM   4459  CG  MET B   1      34.969  20.297  54.686  1.00 48.17           C  
ATOM   4460  SD  MET B   1      33.257  20.192  55.281  1.00 48.17           S  
ATOM   4461  CE  MET B   1      33.321  18.613  56.166  1.00 48.17           C  
ATOM   4462  H1  MET B   1      37.233  23.646  55.155  1.00 48.17           H  
ATOM   4463  H2  MET B   1      38.348  23.408  53.960  1.00 48.17           H  
ATOM   4464  H3  MET B   1      36.812  23.897  53.576  1.00 48.17           H  
ATOM   4465  HA  MET B   1      37.600  21.363  54.765  1.00 48.17           H  
ATOM   4466  HB3 MET B   1      34.793  22.265  53.826  1.00 48.17           H  
ATOM   4467  HB2 MET B   1      35.304  22.239  55.487  1.00 48.17           H  
ATOM   4468  HG3 MET B   1      35.617  19.779  55.394  1.00 48.17           H  
ATOM   4469  HG2 MET B   1      35.037  19.756  53.743  1.00 48.17           H  
ATOM   4470  HE1 MET B   1      32.329  18.349  56.533  1.00 48.17           H  
ATOM   4471  HE2 MET B   1      33.669  17.820  55.505  1.00 48.17           H  
ATOM   4472  HE3 MET B   1      33.998  18.680  57.017  1.00 48.17           H  
ATOM   4473  N   THR B   2      37.752  20.284  52.422  1.00 66.67           N  
ATOM   4474  CA  THR B   2      38.061  19.720  51.105  1.00 66.67           C  
ATOM   4475  C   THR B   2      36.772  19.270  50.390  1.00 66.67           C  
ATOM   4476  O   THR B   2      35.946  18.573  50.984  1.00 66.67           O  
ATOM   4477  CB  THR B   2      39.028  18.509  51.209  1.00 66.67           C  
ATOM   4478  CG2 THR B   2      40.384  18.880  51.830  1.00 66.67           C  
ATOM   4479  OG1 THR B   2      38.476  17.434  51.948  1.00 66.67           O  
ATOM   4480  H   THR B   2      37.971  19.692  53.211  1.00 66.67           H  
ATOM   4481  HA  THR B   2      38.550  20.493  50.507  1.00 66.67           H  
ATOM   4482  HB  THR B   2      39.220  18.133  50.202  1.00 66.67           H  
ATOM   4483 HG21 THR B   2      41.059  18.024  51.836  1.00 66.67           H  
ATOM   4484 HG22 THR B   2      40.868  19.677  51.264  1.00 66.67           H  
ATOM   4485 HG23 THR B   2      40.276  19.222  52.860  1.00 66.67           H  
ATOM   4486  HG1 THR B   2      37.652  17.168  51.530  1.00 66.67           H  
ATOM   4487  N   ARG B   3      36.629  19.710  49.129  1.00 83.23           N  
ATOM   4488  CA  ARG B   3      35.446  19.484  48.303  1.00 83.23           C  
ATOM   4489  C   ARG B   3      35.438  18.045  47.762  1.00 83.23           C  
ATOM   4490  O   ARG B   3      36.228  17.721  46.875  1.00 83.23           O  
ATOM   4491  CB  ARG B   3      35.406  20.554  47.189  1.00 83.23           C  
ATOM   4492  CG  ARG B   3      34.029  20.724  46.520  1.00 83.23           C  
ATOM   4493  CD  ARG B   3      34.068  21.757  45.378  1.00 83.23           C  
ATOM   4494  NE  ARG B   3      32.724  22.158  44.922  1.00 83.23           N  
ATOM   4495  CZ  ARG B   3      32.421  22.951  43.873  1.00 83.23           C  
ATOM   4496  NH1 ARG B   3      33.365  23.467  43.073  1.00 83.23           N  
ATOM   4497  NH2 ARG B   3      31.139  23.235  43.614  1.00 83.23           N1+
ATOM   4498  H   ARG B   3      37.356  20.272  48.712  1.00 83.23           H  
ATOM   4499  HA  ARG B   3      34.573  19.640  48.938  1.00 83.23           H  
ATOM   4500  HB3 ARG B   3      36.172  20.354  46.437  1.00 83.23           H  
ATOM   4501  HB2 ARG B   3      35.668  21.519  47.626  1.00 83.23           H  
ATOM   4502  HG3 ARG B   3      33.254  20.957  47.250  1.00 83.23           H  
ATOM   4503  HG2 ARG B   3      33.768  19.755  46.090  1.00 83.23           H  
ATOM   4504  HD3 ARG B   3      34.510  21.262  44.513  1.00 83.23           H  
ATOM   4505  HD2 ARG B   3      34.708  22.609  45.608  1.00 83.23           H  
ATOM   4506  HE  ARG B   3      31.952  21.788  45.461  1.00 83.23           H  
ATOM   4507 HH12 ARG B   3      33.113  24.048  42.287  1.00 83.23           H  
ATOM   4508 HH11 ARG B   3      34.338  23.261  43.244  1.00 83.23           H  
ATOM   4509 HH22 ARG B   3      30.884  23.817  42.829  1.00 83.23           H  
ATOM   4510 HH21 ARG B   3      30.404  22.808  44.166  1.00 83.23           H  
ATOM   4511  N   VAL B   4      34.557  17.210  48.333  1.00 90.58           N  
ATOM   4512  CA  VAL B   4      34.346  15.811  47.958  1.00 90.58           C  
ATOM   4513  C   VAL B   4      33.708  15.714  46.558  1.00 90.58           C  
ATOM   4514  O   VAL B   4      32.824  16.510  46.251  1.00 90.58           O  
ATOM   4515  CB  VAL B   4      33.424  15.120  49.013  1.00 90.58           C  
ATOM   4516  CG1 VAL B   4      32.854  13.740  48.619  1.00 90.58           C  
ATOM   4517  CG2 VAL B   4      34.144  15.013  50.370  1.00 90.58           C  
ATOM   4518  H   VAL B   4      33.944  17.566  49.054  1.00 90.58           H  
ATOM   4519  HA  VAL B   4      35.315  15.307  47.940  1.00 90.58           H  
ATOM   4520  HB  VAL B   4      32.560  15.765  49.177  1.00 90.58           H  
ATOM   4521 HG11 VAL B   4      32.340  13.272  49.459  1.00 90.58           H  
ATOM   4522 HG12 VAL B   4      32.116  13.823  47.821  1.00 90.58           H  
ATOM   4523 HG13 VAL B   4      33.640  13.059  48.292  1.00 90.58           H  
ATOM   4524 HG21 VAL B   4      33.516  14.535  51.120  1.00 90.58           H  
ATOM   4525 HG22 VAL B   4      35.058  14.424  50.286  1.00 90.58           H  
ATOM   4526 HG23 VAL B   4      34.415  15.994  50.759  1.00 90.58           H  
ATOM   4527  N   ASN B   5      34.146  14.743  45.738  1.00 94.87           N  
ATOM   4528  CA  ASN B   5      33.489  14.410  44.468  1.00 94.87           C  
ATOM   4529  C   ASN B   5      32.166  13.685  44.808  1.00 94.87           C  
ATOM   4530  O   ASN B   5      32.238  12.606  45.402  1.00 94.87           O  
ATOM   4531  CB  ASN B   5      34.448  13.529  43.623  1.00 94.87           C  
ATOM   4532  CG  ASN B   5      33.957  13.209  42.198  1.00 94.87           C  
ATOM   4533  ND2 ASN B   5      34.803  12.555  41.401  1.00 94.87           N  
ATOM   4534  OD1 ASN B   5      32.835  13.525  41.811  1.00 94.87           O  
ATOM   4535  H   ASN B   5      34.886  14.126  46.040  1.00 94.87           H  
ATOM   4536  HA  ASN B   5      33.327  15.340  43.922  1.00 94.87           H  
ATOM   4537  HB3 ASN B   5      34.674  12.597  44.143  1.00 94.87           H  
ATOM   4538  HB2 ASN B   5      35.397  14.055  43.516  1.00 94.87           H  
ATOM   4539 HD22 ASN B   5      34.523  12.336  40.453  1.00 94.87           H  
ATOM   4540 HD21 ASN B   5      35.735  12.325  41.709  1.00 94.87           H  
ATOM   4541  N   PRO B   6      30.996  14.290  44.489  1.00 97.89           N  
ATOM   4542  CA  PRO B   6      29.702  13.742  44.922  1.00 97.89           C  
ATOM   4543  C   PRO B   6      29.365  12.402  44.246  1.00 97.89           C  
ATOM   4544  O   PRO B   6      29.893  12.092  43.177  1.00 97.89           O  
ATOM   4545  CB  PRO B   6      28.700  14.852  44.572  1.00 97.89           C  
ATOM   4546  CG  PRO B   6      29.321  15.587  43.398  1.00 97.89           C  
ATOM   4547  CD  PRO B   6      30.816  15.503  43.686  1.00 97.89           C  
ATOM   4548  HA  PRO B   6      29.714  13.593  46.004  1.00 97.89           H  
ATOM   4549  HB3 PRO B   6      28.606  15.533  45.420  1.00 97.89           H  
ATOM   4550  HB2 PRO B   6      27.702  14.476  44.346  1.00 97.89           H  
ATOM   4551  HG3 PRO B   6      28.958  16.609  43.281  1.00 97.89           H  
ATOM   4552  HG2 PRO B   6      29.098  15.048  42.479  1.00 97.89           H  
ATOM   4553  HD2 PRO B   6      31.384  15.493  42.756  1.00 97.89           H  
ATOM   4554  HD3 PRO B   6      31.137  16.362  44.268  1.00 97.89           H  
ATOM   4555  N   LYS B   7      28.510  11.628  44.924  1.00 98.67           N  
ATOM   4556  CA  LYS B   7      27.997  10.349  44.447  1.00 98.67           C  
ATOM   4557  C   LYS B   7      26.471  10.373  44.545  1.00 98.67           C  
ATOM   4558  O   LYS B   7      25.909  11.072  45.390  1.00 98.67           O  
ATOM   4559  CB  LYS B   7      28.566   9.189  45.293  1.00 98.67           C  
ATOM   4560  CG  LYS B   7      30.098   9.094  45.331  1.00 98.67           C  
ATOM   4561  CD  LYS B   7      30.740   8.641  44.011  1.00 98.67           C  
ATOM   4562  CE  LYS B   7      32.273   8.777  44.010  1.00 98.67           C  
ATOM   4563  NZ  LYS B   7      32.711  10.121  43.605  1.00 98.67           N1+
ATOM   4564  H   LYS B   7      28.107  11.971  45.786  1.00 98.67           H  
ATOM   4565  HA  LYS B   7      28.255  10.195  43.397  1.00 98.67           H  
ATOM   4566  HB3 LYS B   7      28.164   8.241  44.937  1.00 98.67           H  
ATOM   4567  HB2 LYS B   7      28.212   9.277  46.318  1.00 98.67           H  
ATOM   4568  HG3 LYS B   7      30.353   8.367  46.098  1.00 98.67           H  
ATOM   4569  HG2 LYS B   7      30.530  10.038  45.665  1.00 98.67           H  
ATOM   4570  HD3 LYS B   7      30.301   9.177  43.169  1.00 98.67           H  
ATOM   4571  HD2 LYS B   7      30.491   7.592  43.850  1.00 98.67           H  
ATOM   4572  HE3 LYS B   7      32.711   8.055  43.322  1.00 98.67           H  
ATOM   4573  HE2 LYS B   7      32.691   8.561  44.990  1.00 98.67           H  
ATOM   4574  HZ1 LYS B   7      32.348  10.808  44.252  1.00 98.67           H  
ATOM   4575  HZ2 LYS B   7      33.720  10.161  43.599  1.00 98.67           H  
ATOM   4576  HZ3 LYS B   7      32.360  10.318  42.679  1.00 98.67           H  
ATOM   4577  N   LEU B   8      25.837   9.578  43.679  1.00 98.91           N  
ATOM   4578  CA  LEU B   8      24.394   9.429  43.618  1.00 98.91           C  
ATOM   4579  C   LEU B   8      24.073   7.984  43.243  1.00 98.91           C  
ATOM   4580  O   LEU B   8      24.720   7.436  42.354  1.00 98.91           O  
ATOM   4581  CB  LEU B   8      23.832  10.437  42.585  1.00 98.91           C  
ATOM   4582  CG  LEU B   8      22.305  10.375  42.372  1.00 98.91           C  
ATOM   4583  CD1 LEU B   8      21.527  10.676  43.666  1.00 98.91           C  
ATOM   4584  CD2 LEU B   8      21.883  11.304  41.230  1.00 98.91           C  
ATOM   4585  H   LEU B   8      26.366   9.028  43.015  1.00 98.91           H  
ATOM   4586  HA  LEU B   8      23.961   9.628  44.600  1.00 98.91           H  
ATOM   4587  HB3 LEU B   8      24.327  10.268  41.627  1.00 98.91           H  
ATOM   4588  HB2 LEU B   8      24.108  11.449  42.883  1.00 98.91           H  
ATOM   4589  HG  LEU B   8      22.030   9.372  42.046  1.00 98.91           H  
ATOM   4590 HD11 LEU B   8      20.625  11.257  43.479  1.00 98.91           H  
ATOM   4591 HD12 LEU B   8      21.223   9.747  44.145  1.00 98.91           H  
ATOM   4592 HD13 LEU B   8      22.130  11.231  44.386  1.00 98.91           H  
ATOM   4593 HD21 LEU B   8      20.819  11.200  41.021  1.00 98.91           H  
ATOM   4594 HD22 LEU B   8      22.087  12.347  41.471  1.00 98.91           H  
ATOM   4595 HD23 LEU B   8      22.422  11.069  40.312  1.00 98.91           H  
ATOM   4596  N   ILE B   9      23.027   7.435  43.870  1.00 98.96           N  
ATOM   4597  CA  ILE B   9      22.367   6.210  43.441  1.00 98.96           C  
ATOM   4598  C   ILE B   9      20.869   6.318  43.761  1.00 98.96           C  
ATOM   4599  O   ILE B   9      20.503   6.808  44.828  1.00 98.96           O  
ATOM   4600  CB  ILE B   9      22.994   4.924  44.061  1.00 98.96           C  
ATOM   4601  CG1 ILE B   9      22.375   3.635  43.464  1.00 98.96           C  
ATOM   4602  CG2 ILE B   9      22.973   4.902  45.606  1.00 98.96           C  
ATOM   4603  CD1 ILE B   9      23.246   2.378  43.597  1.00 98.96           C  
ATOM   4604  H   ILE B   9      22.562   7.942  44.613  1.00 98.96           H  
ATOM   4605  HA  ILE B   9      22.456   6.145  42.358  1.00 98.96           H  
ATOM   4606  HB  ILE B   9      24.043   4.931  43.764  1.00 98.96           H  
ATOM   4607 HG13 ILE B   9      22.181   3.781  42.403  1.00 98.96           H  
ATOM   4608 HG12 ILE B   9      21.396   3.450  43.897  1.00 98.96           H  
ATOM   4609 HG21 ILE B   9      23.524   4.049  45.999  1.00 98.96           H  
ATOM   4610 HG22 ILE B   9      23.439   5.795  46.023  1.00 98.96           H  
ATOM   4611 HG23 ILE B   9      21.960   4.842  46.004  1.00 98.96           H  
ATOM   4612 HD11 ILE B   9      22.688   1.490  43.302  1.00 98.96           H  
ATOM   4613 HD12 ILE B   9      24.118   2.438  42.946  1.00 98.96           H  
ATOM   4614 HD13 ILE B   9      23.596   2.222  44.618  1.00 98.96           H  
ATOM   4615  N   ILE B  10      20.038   5.869  42.812  1.00 98.95           N  
ATOM   4616  CA  ILE B  10      18.580   5.838  42.907  1.00 98.95           C  
ATOM   4617  C   ILE B  10      18.082   4.424  42.564  1.00 98.95           C  
ATOM   4618  O   ILE B  10      18.826   3.655  41.956  1.00 98.95           O  
ATOM   4619  CB  ILE B  10      17.921   6.879  41.942  1.00 98.95           C  
ATOM   4620  CG1 ILE B  10      17.919   6.526  40.431  1.00 98.95           C  
ATOM   4621  CG2 ILE B  10      18.507   8.287  42.163  1.00 98.95           C  
ATOM   4622  CD1 ILE B  10      17.101   7.506  39.579  1.00 98.95           C  
ATOM   4623  H   ILE B  10      20.423   5.484  41.958  1.00 98.95           H  
ATOM   4624  HA  ILE B  10      18.268   6.044  43.928  1.00 98.95           H  
ATOM   4625  HB  ILE B  10      16.876   6.937  42.248  1.00 98.95           H  
ATOM   4626 HG13 ILE B  10      17.517   5.530  40.250  1.00 98.95           H  
ATOM   4627 HG12 ILE B  10      18.944   6.502  40.062  1.00 98.95           H  
ATOM   4628 HG21 ILE B  10      17.867   9.066  41.749  1.00 98.95           H  
ATOM   4629 HG22 ILE B  10      18.620   8.495  43.222  1.00 98.95           H  
ATOM   4630 HG23 ILE B  10      19.493   8.388  41.708  1.00 98.95           H  
ATOM   4631 HD11 ILE B  10      16.994   7.139  38.561  1.00 98.95           H  
ATOM   4632 HD12 ILE B  10      16.100   7.653  39.986  1.00 98.95           H  
ATOM   4633 HD13 ILE B  10      17.586   8.479  39.513  1.00 98.95           H  
ATOM   4634  N   HIS B  11      16.823   4.123  42.922  1.00 98.65           N  
ATOM   4635  CA  HIS B  11      16.108   2.948  42.425  1.00 98.65           C  
ATOM   4636  C   HIS B  11      14.638   3.266  42.134  1.00 98.65           C  
ATOM   4637  O   HIS B  11      14.046   4.136  42.774  1.00 98.65           O  
ATOM   4638  CB  HIS B  11      16.318   1.695  43.320  1.00 98.65           C  
ATOM   4639  CG  HIS B  11      15.738   1.686  44.720  1.00 98.65           C  
ATOM   4640  CD2 HIS B  11      16.375   1.410  45.913  1.00 98.65           C  
ATOM   4641  ND1 HIS B  11      14.384   1.900  44.994  1.00 98.65           N  
ATOM   4642  CE1 HIS B  11      14.277   1.809  46.313  1.00 98.65           C  
ATOM   4643  NE2 HIS B  11      15.429   1.526  46.911  1.00 98.65           N  
ATOM   4644  H   HIS B  11      16.270   4.791  43.445  1.00 98.65           H  
ATOM   4645  HA  HIS B  11      16.528   2.722  41.449  1.00 98.65           H  
ATOM   4646  HB3 HIS B  11      17.385   1.495  43.402  1.00 98.65           H  
ATOM   4647  HB2 HIS B  11      15.904   0.825  42.807  1.00 98.65           H  
ATOM   4648  HD2 HIS B  11      17.393   1.147  46.132  1.00 98.65           H  
ATOM   4649  HE1 HIS B  11      13.349   1.939  46.848  1.00 98.65           H  
ATOM   4650  HE2 HIS B  11      15.574   1.414  47.905  1.00 98.65           H  
ATOM   4651  N   GLY B  12      14.094   2.519  41.164  1.00 96.37           N  
ATOM   4652  CA  GLY B  12      12.685   2.516  40.789  1.00 96.37           C  
ATOM   4653  C   GLY B  12      11.942   1.337  41.441  1.00 96.37           C  
ATOM   4654  O   GLY B  12      10.711   1.325  41.408  1.00 96.37           O  
ATOM   4655  H   GLY B  12      14.690   1.866  40.670  1.00 96.37           H  
ATOM   4656  HA3 GLY B  12      12.631   2.402  39.708  1.00 96.37           H  
ATOM   4657  HA2 GLY B  12      12.199   3.460  41.037  1.00 96.37           H  
ATOM   4658  N   GLY B  13      12.666   0.363  42.022  1.00 93.61           N  
ATOM   4659  CA  GLY B  13      12.107  -0.791  42.721  1.00 93.61           C  
ATOM   4660  C   GLY B  13      12.857  -2.072  42.347  1.00 93.61           C  
ATOM   4661  O   GLY B  13      13.997  -2.026  41.887  1.00 93.61           O  
ATOM   4662  H   GLY B  13      13.674   0.432  42.014  1.00 93.61           H  
ATOM   4663  HA3 GLY B  13      11.036  -0.912  42.548  1.00 93.61           H  
ATOM   4664  HA2 GLY B  13      12.257  -0.627  43.782  1.00 93.61           H  
ATOM   4665  N   ALA B  14      12.212  -3.221  42.605  1.00 85.89           N  
ATOM   4666  CA  ALA B  14      12.761  -4.567  42.410  1.00 85.89           C  
ATOM   4667  C   ALA B  14      11.777  -5.489  41.662  1.00 85.89           C  
ATOM   4668  O   ALA B  14      11.763  -6.694  41.914  1.00 85.89           O  
ATOM   4669  CB  ALA B  14      13.203  -5.127  43.776  1.00 85.89           C  
ATOM   4670  H   ALA B  14      11.292  -3.185  43.018  1.00 85.89           H  
ATOM   4671  HA  ALA B  14      13.641  -4.516  41.767  1.00 85.89           H  
ATOM   4672  HB1 ALA B  14      13.589  -6.143  43.699  1.00 85.89           H  
ATOM   4673  HB2 ALA B  14      14.002  -4.518  44.198  1.00 85.89           H  
ATOM   4674  HB3 ALA B  14      12.380  -5.137  44.492  1.00 85.89           H  
ATOM   4675  N   SER B  15      10.986  -4.906  40.745  1.00 78.55           N  
ATOM   4676  CA  SER B  15      10.026  -5.607  39.887  1.00 78.55           C  
ATOM   4677  C   SER B  15      10.573  -5.780  38.456  1.00 78.55           C  
ATOM   4678  O   SER B  15      11.646  -5.268  38.134  1.00 78.55           O  
ATOM   4679  CB  SER B  15       8.687  -4.834  39.919  1.00 78.55           C  
ATOM   4680  OG  SER B  15       8.702  -3.679  39.102  1.00 78.55           O  
ATOM   4681  H   SER B  15      11.075  -3.915  40.579  1.00 78.55           H  
ATOM   4682  HA  SER B  15       9.840  -6.604  40.289  1.00 78.55           H  
ATOM   4683  HB3 SER B  15       8.423  -4.552  40.939  1.00 78.55           H  
ATOM   4684  HB2 SER B  15       7.882  -5.477  39.562  1.00 78.55           H  
ATOM   4685  HG  SER B  15       8.645  -3.960  38.183  1.00 78.55           H  
ATOM   4686  N   SER B  16       9.794  -6.487  37.619  1.00 73.23           N  
ATOM   4687  CA  SER B  16      10.072  -6.737  36.202  1.00 73.23           C  
ATOM   4688  C   SER B  16      10.187  -5.445  35.365  1.00 73.23           C  
ATOM   4689  O   SER B  16       9.443  -4.488  35.595  1.00 73.23           O  
ATOM   4690  CB  SER B  16       8.967  -7.666  35.652  1.00 73.23           C  
ATOM   4691  OG  SER B  16       9.171  -8.005  34.294  1.00 73.23           O  
ATOM   4692  H   SER B  16       8.926  -6.870  37.962  1.00 73.23           H  
ATOM   4693  HA  SER B  16      11.025  -7.267  36.150  1.00 73.23           H  
ATOM   4694  HB3 SER B  16       7.990  -7.193  35.743  1.00 73.23           H  
ATOM   4695  HB2 SER B  16       8.926  -8.589  36.232  1.00 73.23           H  
ATOM   4696  HG  SER B  16       8.468  -8.600  34.018  1.00 73.23           H  
ATOM   4697  N   LEU B  17      11.099  -5.482  34.379  1.00 72.29           N  
ATOM   4698  CA  LEU B  17      11.286  -4.453  33.354  1.00 72.29           C  
ATOM   4699  C   LEU B  17      10.087  -4.338  32.399  1.00 72.29           C  
ATOM   4700  O   LEU B  17       9.768  -3.222  31.996  1.00 72.29           O  
ATOM   4701  CB  LEU B  17      12.570  -4.762  32.548  1.00 72.29           C  
ATOM   4702  CG  LEU B  17      13.872  -4.373  33.278  1.00 72.29           C  
ATOM   4703  CD1 LEU B  17      15.097  -5.056  32.636  1.00 72.29           C  
ATOM   4704  CD2 LEU B  17      14.026  -2.838  33.341  1.00 72.29           C  
ATOM   4705  H   LEU B  17      11.663  -6.313  34.269  1.00 72.29           H  
ATOM   4706  HA  LEU B  17      11.392  -3.488  33.855  1.00 72.29           H  
ATOM   4707  HB3 LEU B  17      12.552  -4.254  31.582  1.00 72.29           H  
ATOM   4708  HB2 LEU B  17      12.585  -5.828  32.309  1.00 72.29           H  
ATOM   4709  HG  LEU B  17      13.817  -4.740  34.303  1.00 72.29           H  
ATOM   4710 HD11 LEU B  17      15.964  -4.400  32.572  1.00 72.29           H  
ATOM   4711 HD12 LEU B  17      15.406  -5.924  33.219  1.00 72.29           H  
ATOM   4712 HD13 LEU B  17      14.885  -5.408  31.625  1.00 72.29           H  
ATOM   4713 HD21 LEU B  17      15.059  -2.505  33.240  1.00 72.29           H  
ATOM   4714 HD22 LEU B  17      13.451  -2.342  32.559  1.00 72.29           H  
ATOM   4715 HD23 LEU B  17      13.654  -2.453  34.287  1.00 72.29           H  
ATOM   4716  N   GLU B  18       9.454  -5.477  32.061  1.00 67.14           N  
ATOM   4717  CA  GLU B  18       8.351  -5.591  31.099  1.00 67.14           C  
ATOM   4718  C   GLU B  18       7.094  -4.797  31.493  1.00 67.14           C  
ATOM   4719  O   GLU B  18       6.484  -4.172  30.626  1.00 67.14           O  
ATOM   4720  CB  GLU B  18       8.001  -7.077  30.880  1.00 67.14           C  
ATOM   4721  CG  GLU B  18       9.182  -7.923  30.349  1.00 67.14           C  
ATOM   4722  CD  GLU B  18       8.862  -9.399  30.052  1.00 67.14           C  
ATOM   4723  OE1 GLU B  18       9.787 -10.071  29.544  1.00 67.14           O  
ATOM   4724  OE2 GLU B  18       7.726  -9.848  30.327  1.00 67.14           O1-
ATOM   4725  H   GLU B  18       9.764  -6.348  32.469  1.00 67.14           H  
ATOM   4726  HA  GLU B  18       8.707  -5.183  30.151  1.00 67.14           H  
ATOM   4727  HB3 GLU B  18       7.164  -7.147  30.183  1.00 67.14           H  
ATOM   4728  HB2 GLU B  18       7.645  -7.505  31.820  1.00 67.14           H  
ATOM   4729  HG3 GLU B  18      10.003  -7.905  31.068  1.00 67.14           H  
ATOM   4730  HG2 GLU B  18       9.564  -7.467  29.435  1.00 67.14           H  
ATOM   4731  N   ASP B  19       6.771  -4.800  32.798  1.00 65.99           N  
ATOM   4732  CA  ASP B  19       5.674  -4.041  33.416  1.00 65.99           C  
ATOM   4733  C   ASP B  19       5.886  -2.514  33.373  1.00 65.99           C  
ATOM   4734  O   ASP B  19       4.916  -1.770  33.510  1.00 65.99           O  
ATOM   4735  CB  ASP B  19       5.424  -4.470  34.886  1.00 65.99           C  
ATOM   4736  CG  ASP B  19       5.201  -5.973  35.140  1.00 65.99           C  
ATOM   4737  OD1 ASP B  19       4.758  -6.687  34.212  1.00 65.99           O  
ATOM   4738  OD2 ASP B  19       5.368  -6.366  36.316  1.00 65.99           O1-
ATOM   4739  H   ASP B  19       7.325  -5.356  33.433  1.00 65.99           H  
ATOM   4740  HA  ASP B  19       4.769  -4.247  32.841  1.00 65.99           H  
ATOM   4741  HB3 ASP B  19       4.550  -3.949  35.278  1.00 65.99           H  
ATOM   4742  HB2 ASP B  19       6.277  -4.158  35.494  1.00 65.99           H  
ATOM   4743  N   LYS B  20       7.146  -2.083  33.195  1.00 73.75           N  
ATOM   4744  CA  LYS B  20       7.587  -0.691  33.213  1.00 73.75           C  
ATOM   4745  C   LYS B  20       8.095  -0.221  31.834  1.00 73.75           C  
ATOM   4746  O   LYS B  20       8.863   0.737  31.775  1.00 73.75           O  
ATOM   4747  CB  LYS B  20       8.628  -0.529  34.343  1.00 73.75           C  
ATOM   4748  CG  LYS B  20       8.017  -0.692  35.744  1.00 73.75           C  
ATOM   4749  CD  LYS B  20       9.054  -0.609  36.871  1.00 73.75           C  
ATOM   4750  CE  LYS B  20       8.388  -0.521  38.254  1.00 73.75           C  
ATOM   4751  NZ  LYS B  20       9.365  -0.625  39.350  1.00 73.75           N1+
ATOM   4752  H   LYS B  20       7.878  -2.768  33.069  1.00 73.75           H  
ATOM   4753  HA  LYS B  20       6.745  -0.037  33.447  1.00 73.75           H  
ATOM   4754  HB3 LYS B  20       9.065   0.466  34.304  1.00 73.75           H  
ATOM   4755  HB2 LYS B  20       9.446  -1.237  34.202  1.00 73.75           H  
ATOM   4756  HG3 LYS B  20       7.498  -1.648  35.821  1.00 73.75           H  
ATOM   4757  HG2 LYS B  20       7.257   0.076  35.884  1.00 73.75           H  
ATOM   4758  HD3 LYS B  20       9.707   0.250  36.713  1.00 73.75           H  
ATOM   4759  HD2 LYS B  20       9.686  -1.496  36.818  1.00 73.75           H  
ATOM   4760  HE3 LYS B  20       7.647  -1.312  38.371  1.00 73.75           H  
ATOM   4761  HE2 LYS B  20       7.859   0.423  38.357  1.00 73.75           H  
ATOM   4762  HZ1 LYS B  20       9.811  -1.531  39.304  1.00 73.75           H  
ATOM   4763  HZ2 LYS B  20      10.060   0.103  39.269  1.00 73.75           H  
ATOM   4764  HZ3 LYS B  20       8.891  -0.536  40.237  1.00 73.75           H  
ATOM   4765  N   GLY B  21       7.625  -0.857  30.746  1.00 75.00           N  
ATOM   4766  CA  GLY B  21       7.864  -0.413  29.368  1.00 75.00           C  
ATOM   4767  C   GLY B  21       9.143  -0.995  28.742  1.00 75.00           C  
ATOM   4768  O   GLY B  21       9.527  -0.553  27.660  1.00 75.00           O  
ATOM   4769  H   GLY B  21       7.005  -1.646  30.869  1.00 75.00           H  
ATOM   4770  HA3 GLY B  21       7.899   0.676  29.313  1.00 75.00           H  
ATOM   4771  HA2 GLY B  21       7.014  -0.726  28.760  1.00 75.00           H  
ATOM   4772  N   GLY B  22       9.795  -1.970  29.395  1.00 85.16           N  
ATOM   4773  CA  GLY B  22      10.999  -2.643  28.907  1.00 85.16           C  
ATOM   4774  C   GLY B  22      12.274  -1.931  29.380  1.00 85.16           C  
ATOM   4775  O   GLY B  22      12.229  -0.847  29.963  1.00 85.16           O  
ATOM   4776  H   GLY B  22       9.449  -2.273  30.296  1.00 85.16           H  
ATOM   4777  HA3 GLY B  22      10.997  -2.716  27.818  1.00 85.16           H  
ATOM   4778  HA2 GLY B  22      10.996  -3.663  29.293  1.00 85.16           H  
ATOM   4779  N   LEU B  23      13.420  -2.581  29.111  1.00 91.32           N  
ATOM   4780  CA  LEU B  23      14.778  -2.194  29.512  1.00 91.32           C  
ATOM   4781  C   LEU B  23      15.171  -0.751  29.150  1.00 91.32           C  
ATOM   4782  O   LEU B  23      15.644  -0.028  30.025  1.00 91.32           O  
ATOM   4783  CB  LEU B  23      15.767  -3.244  28.941  1.00 91.32           C  
ATOM   4784  CG  LEU B  23      17.286  -2.957  29.067  1.00 91.32           C  
ATOM   4785  CD1 LEU B  23      17.742  -2.723  30.522  1.00 91.32           C  
ATOM   4786  CD2 LEU B  23      18.111  -4.051  28.359  1.00 91.32           C  
ATOM   4787  H   LEU B  23      13.361  -3.461  28.619  1.00 91.32           H  
ATOM   4788  HA  LEU B  23      14.802  -2.263  30.599  1.00 91.32           H  
ATOM   4789  HB3 LEU B  23      15.544  -3.376  27.880  1.00 91.32           H  
ATOM   4790  HB2 LEU B  23      15.554  -4.208  29.406  1.00 91.32           H  
ATOM   4791  HG  LEU B  23      17.491  -2.037  28.519  1.00 91.32           H  
ATOM   4792 HD11 LEU B  23      18.494  -3.437  30.855  1.00 91.32           H  
ATOM   4793 HD12 LEU B  23      18.177  -1.729  30.628  1.00 91.32           H  
ATOM   4794 HD13 LEU B  23      16.916  -2.785  31.226  1.00 91.32           H  
ATOM   4795 HD21 LEU B  23      18.837  -3.608  27.677  1.00 91.32           H  
ATOM   4796 HD22 LEU B  23      18.665  -4.680  29.055  1.00 91.32           H  
ATOM   4797 HD23 LEU B  23      17.484  -4.719  27.768  1.00 91.32           H  
ATOM   4798  N   GLU B  24      14.966  -0.371  27.878  1.00 93.59           N  
ATOM   4799  CA  GLU B  24      15.337   0.934  27.331  1.00 93.59           C  
ATOM   4800  C   GLU B  24      14.518   2.099  27.916  1.00 93.59           C  
ATOM   4801  O   GLU B  24      15.098   3.142  28.210  1.00 93.59           O  
ATOM   4802  CB  GLU B  24      15.276   0.863  25.790  1.00 93.59           C  
ATOM   4803  CG  GLU B  24      15.674   2.166  25.051  1.00 93.59           C  
ATOM   4804  CD  GLU B  24      15.751   2.051  23.518  1.00 93.59           C  
ATOM   4805  OE1 GLU B  24      16.281   3.010  22.914  1.00 93.59           O  
ATOM   4806  OE2 GLU B  24      15.290   1.030  22.958  1.00 93.59           O1-
ATOM   4807  H   GLU B  24      14.566  -1.028  27.223  1.00 93.59           H  
ATOM   4808  HA  GLU B  24      16.380   1.110  27.602  1.00 93.59           H  
ATOM   4809  HB3 GLU B  24      14.271   0.566  25.486  1.00 93.59           H  
ATOM   4810  HB2 GLU B  24      15.938   0.059  25.461  1.00 93.59           H  
ATOM   4811  HG3 GLU B  24      16.642   2.505  25.423  1.00 93.59           H  
ATOM   4812  HG2 GLU B  24      14.963   2.960  25.283  1.00 93.59           H  
ATOM   4813  N   SER B  25      13.203   1.895  28.103  1.00 92.37           N  
ATOM   4814  CA  SER B  25      12.286   2.914  28.622  1.00 92.37           C  
ATOM   4815  C   SER B  25      12.495   3.195  30.126  1.00 92.37           C  
ATOM   4816  O   SER B  25      12.387   4.351  30.537  1.00 92.37           O  
ATOM   4817  CB  SER B  25      10.840   2.495  28.297  1.00 92.37           C  
ATOM   4818  OG  SER B  25       9.939   3.572  28.458  1.00 92.37           O  
ATOM   4819  H   SER B  25      12.795   1.004  27.861  1.00 92.37           H  
ATOM   4820  HA  SER B  25      12.497   3.839  28.081  1.00 92.37           H  
ATOM   4821  HB3 SER B  25      10.526   1.670  28.937  1.00 92.37           H  
ATOM   4822  HB2 SER B  25      10.764   2.146  27.266  1.00 92.37           H  
ATOM   4823  HG  SER B  25      10.103   4.209  27.757  1.00 92.37           H  
ATOM   4824  N   VAL B  26      12.842   2.151  30.902  1.00 93.45           N  
ATOM   4825  CA  VAL B  26      13.250   2.266  32.305  1.00 93.45           C  
ATOM   4826  C   VAL B  26      14.647   2.909  32.443  1.00 93.45           C  
ATOM   4827  O   VAL B  26      14.838   3.703  33.361  1.00 93.45           O  
ATOM   4828  CB  VAL B  26      13.248   0.887  33.031  1.00 93.45           C  
ATOM   4829  CG1 VAL B  26      13.815   0.909  34.467  1.00 93.45           C  
ATOM   4830  CG2 VAL B  26      11.830   0.302  33.095  1.00 93.45           C  
ATOM   4831  H   VAL B  26      12.897   1.225  30.497  1.00 93.45           H  
ATOM   4832  HA  VAL B  26      12.534   2.917  32.811  1.00 93.45           H  
ATOM   4833  HB  VAL B  26      13.859   0.195  32.448  1.00 93.45           H  
ATOM   4834 HG11 VAL B  26      13.728  -0.067  34.945  1.00 93.45           H  
ATOM   4835 HG12 VAL B  26      14.870   1.171  34.483  1.00 93.45           H  
ATOM   4836 HG13 VAL B  26      13.285   1.630  35.090  1.00 93.45           H  
ATOM   4837 HG21 VAL B  26      11.823  -0.684  33.558  1.00 93.45           H  
ATOM   4838 HG22 VAL B  26      11.181   0.950  33.680  1.00 93.45           H  
ATOM   4839 HG23 VAL B  26      11.389   0.198  32.106  1.00 93.45           H  
ATOM   4840  N   ARG B  27      15.577   2.590  31.522  1.00 96.74           N  
ATOM   4841  CA  ARG B  27      16.921   3.169  31.465  1.00 96.74           C  
ATOM   4842  C   ARG B  27      16.901   4.686  31.230  1.00 96.74           C  
ATOM   4843  O   ARG B  27      17.540   5.400  31.996  1.00 96.74           O  
ATOM   4844  CB  ARG B  27      17.786   2.420  30.427  1.00 96.74           C  
ATOM   4845  CG  ARG B  27      19.199   3.008  30.216  1.00 96.74           C  
ATOM   4846  CD  ARG B  27      20.116   2.126  29.351  1.00 96.74           C  
ATOM   4847  NE  ARG B  27      20.587   0.935  30.083  1.00 96.74           N  
ATOM   4848  CZ  ARG B  27      20.758  -0.323  29.638  1.00 96.74           C  
ATOM   4849  NH1 ARG B  27      20.486  -0.704  28.381  1.00 96.74           N  
ATOM   4850  NH2 ARG B  27      21.230  -1.236  30.491  1.00 96.74           N1+
ATOM   4851  H   ARG B  27      15.354   1.917  30.800  1.00 96.74           H  
ATOM   4852  HA  ARG B  27      17.380   3.010  32.443  1.00 96.74           H  
ATOM   4853  HB3 ARG B  27      17.279   2.423  29.464  1.00 96.74           H  
ATOM   4854  HB2 ARG B  27      17.859   1.372  30.717  1.00 96.74           H  
ATOM   4855  HG3 ARG B  27      19.642   3.096  31.208  1.00 96.74           H  
ATOM   4856  HG2 ARG B  27      19.180   4.022  29.814  1.00 96.74           H  
ATOM   4857  HD3 ARG B  27      20.936   2.699  28.919  1.00 96.74           H  
ATOM   4858  HD2 ARG B  27      19.517   1.771  28.513  1.00 96.74           H  
ATOM   4859  HE  ARG B  27      20.887   1.119  31.033  1.00 96.74           H  
ATOM   4860 HH12 ARG B  27      20.656  -1.661  28.099  1.00 96.74           H  
ATOM   4861 HH11 ARG B  27      20.133  -0.039  27.711  1.00 96.74           H  
ATOM   4862 HH22 ARG B  27      21.402  -2.182  30.172  1.00 96.74           H  
ATOM   4863 HH21 ARG B  27      21.444  -0.985  31.452  1.00 96.74           H  
ATOM   4864  N   ASP B  28      16.146   5.147  30.219  1.00 96.84           N  
ATOM   4865  CA  ASP B  28      15.973   6.568  29.885  1.00 96.84           C  
ATOM   4866  C   ASP B  28      15.296   7.377  31.007  1.00 96.84           C  
ATOM   4867  O   ASP B  28      15.661   8.535  31.208  1.00 96.84           O  
ATOM   4868  CB  ASP B  28      15.219   6.792  28.549  1.00 96.84           C  
ATOM   4869  CG  ASP B  28      15.829   6.141  27.294  1.00 96.84           C  
ATOM   4870  OD1 ASP B  28      17.048   5.854  27.292  1.00 96.84           O  
ATOM   4871  OD2 ASP B  28      15.081   6.064  26.294  1.00 96.84           O1-
ATOM   4872  H   ASP B  28      15.668   4.490  29.615  1.00 96.84           H  
ATOM   4873  HA  ASP B  28      16.975   6.987  29.775  1.00 96.84           H  
ATOM   4874  HB3 ASP B  28      15.139   7.862  28.349  1.00 96.84           H  
ATOM   4875  HB2 ASP B  28      14.200   6.412  28.652  1.00 96.84           H  
ATOM   4876  N   SER B  29      14.357   6.745  31.734  1.00 96.29           N  
ATOM   4877  CA  SER B  29      13.697   7.303  32.913  1.00 96.29           C  
ATOM   4878  C   SER B  29      14.673   7.494  34.088  1.00 96.29           C  
ATOM   4879  O   SER B  29      14.792   8.613  34.586  1.00 96.29           O  
ATOM   4880  CB  SER B  29      12.489   6.418  33.278  1.00 96.29           C  
ATOM   4881  OG  SER B  29      11.823   6.864  34.441  1.00 96.29           O  
ATOM   4882  H   SER B  29      14.108   5.795  31.494  1.00 96.29           H  
ATOM   4883  HA  SER B  29      13.314   8.290  32.641  1.00 96.29           H  
ATOM   4884  HB3 SER B  29      12.794   5.384  33.439  1.00 96.29           H  
ATOM   4885  HB2 SER B  29      11.776   6.409  32.454  1.00 96.29           H  
ATOM   4886  HG  SER B  29      11.302   7.645  34.225  1.00 96.29           H  
ATOM   4887  N   LEU B  30      15.369   6.414  34.485  1.00 98.20           N  
ATOM   4888  CA  LEU B  30      16.332   6.411  35.588  1.00 98.20           C  
ATOM   4889  C   LEU B  30      17.564   7.293  35.315  1.00 98.20           C  
ATOM   4890  O   LEU B  30      17.953   8.042  36.207  1.00 98.20           O  
ATOM   4891  CB  LEU B  30      16.760   4.965  35.920  1.00 98.20           C  
ATOM   4892  CG  LEU B  30      15.682   4.080  36.584  1.00 98.20           C  
ATOM   4893  CD1 LEU B  30      16.201   2.641  36.747  1.00 98.20           C  
ATOM   4894  CD2 LEU B  30      15.196   4.627  37.938  1.00 98.20           C  
ATOM   4895  H   LEU B  30      15.224   5.527  34.019  1.00 98.20           H  
ATOM   4896  HA  LEU B  30      15.828   6.836  36.457  1.00 98.20           H  
ATOM   4897  HB3 LEU B  30      17.607   5.000  36.599  1.00 98.20           H  
ATOM   4898  HB2 LEU B  30      17.125   4.486  35.010  1.00 98.20           H  
ATOM   4899  HG  LEU B  30      14.823   4.035  35.917  1.00 98.20           H  
ATOM   4900 HD11 LEU B  30      15.380   1.925  36.731  1.00 98.20           H  
ATOM   4901 HD12 LEU B  30      16.895   2.364  35.954  1.00 98.20           H  
ATOM   4902 HD13 LEU B  30      16.728   2.515  37.693  1.00 98.20           H  
ATOM   4903 HD21 LEU B  30      14.802   3.833  38.575  1.00 98.20           H  
ATOM   4904 HD22 LEU B  30      16.004   5.104  38.486  1.00 98.20           H  
ATOM   4905 HD23 LEU B  30      14.402   5.361  37.807  1.00 98.20           H  
ATOM   4906  N   TRP B  31      18.132   7.228  34.097  1.00 98.72           N  
ATOM   4907  CA  TRP B  31      19.263   8.060  33.670  1.00 98.72           C  
ATOM   4908  C   TRP B  31      18.916   9.552  33.567  1.00 98.72           C  
ATOM   4909  O   TRP B  31      19.778  10.369  33.879  1.00 98.72           O  
ATOM   4910  CB  TRP B  31      19.867   7.571  32.337  1.00 98.72           C  
ATOM   4911  CG  TRP B  31      20.722   6.336  32.365  1.00 98.72           C  
ATOM   4912  CD1 TRP B  31      20.554   5.242  33.146  1.00 98.72           C  
ATOM   4913  CD2 TRP B  31      21.882   6.047  31.523  1.00 98.72           C  
ATOM   4914  CE2 TRP B  31      22.394   4.763  31.880  1.00 98.72           C  
ATOM   4915  CE3 TRP B  31      22.570   6.749  30.505  1.00 98.72           C  
ATOM   4916  NE1 TRP B  31      21.545   4.323  32.870  1.00 98.72           N  
ATOM   4917  CZ2 TRP B  31      23.532   4.210  31.268  1.00 98.72           C  
ATOM   4918  CZ3 TRP B  31      23.711   6.204  29.882  1.00 98.72           C  
ATOM   4919  CH2 TRP B  31      24.195   4.938  30.264  1.00 98.72           C  
ATOM   4920  H   TRP B  31      17.764   6.587  33.404  1.00 98.72           H  
ATOM   4921  HA  TRP B  31      20.045   7.980  34.427  1.00 98.72           H  
ATOM   4922  HB3 TRP B  31      20.514   8.353  31.938  1.00 98.72           H  
ATOM   4923  HB2 TRP B  31      19.083   7.442  31.590  1.00 98.72           H  
ATOM   4924  HD1 TRP B  31      19.770   5.116  33.878  1.00 98.72           H  
ATOM   4925  HE3 TRP B  31      22.218   7.725  30.205  1.00 98.72           H  
ATOM   4926  HE1 TRP B  31      21.620   3.427  33.335  1.00 98.72           H  
ATOM   4927  HZ2 TRP B  31      23.900   3.240  31.569  1.00 98.72           H  
ATOM   4928  HZ3 TRP B  31      24.221   6.762  29.111  1.00 98.72           H  
ATOM   4929  HH2 TRP B  31      25.072   4.526  29.788  1.00 98.72           H  
ATOM   4930  N   GLY B  32      17.675   9.887  33.170  1.00 98.75           N  
ATOM   4931  CA  GLY B  32      17.189  11.266  33.093  1.00 98.75           C  
ATOM   4932  C   GLY B  32      17.076  11.900  34.489  1.00 98.75           C  
ATOM   4933  O   GLY B  32      17.392  13.078  34.648  1.00 98.75           O  
ATOM   4934  H   GLY B  32      17.020   9.158  32.921  1.00 98.75           H  
ATOM   4935  HA3 GLY B  32      16.206  11.267  32.621  1.00 98.75           H  
ATOM   4936  HA2 GLY B  32      17.852  11.862  32.463  1.00 98.75           H
[truncated: 323,401 more chars]
