# Supplementary material for: The effects of nature‐inspired amino acid substitutions on structural and biochemical properties of the E. coli L‐asparaginase EcAIII
Source: Protein Sci. 2023 Jun 1;32(6):e4647. doi: 10.1002/pro.4647 (PMC10204187; doi:10.1002/pro.4647)
Supplement: Supplementary file 5 — DATA S2. Supporting Information. [file PRO-32-e4647-s005.zip › docking_results_orthologs_EcAIII_PDB_files/orthologs_L/InducedFit_CAIVEI010000067_1_10_obj1_post_ref.pdb]

TITLE     InducedFit_CAIVEI010000067.1_10_obj1_post_ref
REMARK   4      COMPLIES WITH FORMAT V. 3.0, 1-DEC-2006
REMARK 888
REMARK 888 WRITTEN BY MAESTRO (A PRODUCT OF SCHRODINGER, LLC)
ATOM      1  N   LYS A  60      17.699 -21.420  82.047  1.00 76.51           N1+
ATOM      2  CA  LYS A  60      16.754 -20.960  83.128  1.00 76.51           C  
ATOM      3  C   LYS A  60      15.715 -20.026  82.465  1.00 76.51           C  
ATOM      4  O   LYS A  60      16.053 -19.181  81.629  1.00 76.51           O  
ATOM      5  CB  LYS A  60      17.497 -20.218  84.271  1.00 76.51           C  
ATOM      6  CG  LYS A  60      18.330 -21.129  85.191  1.00 76.51           C  
ATOM      7  CD  LYS A  60      18.995 -20.350  86.337  1.00 76.51           C  
ATOM      8  CE  LYS A  60      19.615 -21.275  87.397  1.00 76.51           C  
ATOM      9  NZ  LYS A  60      20.148 -20.519  88.545  1.00 76.51           N1+
ATOM     10  H1  LYS A  60      18.394 -22.031  82.451  1.00 76.51           H  
ATOM     11  H2  LYS A  60      17.178 -21.916  81.337  1.00 76.51           H  
ATOM     12  H3  LYS A  60      18.149 -20.609  81.644  1.00 76.51           H  
ATOM     13  HA  LYS A  60      16.274 -21.867  83.503  1.00 76.51           H  
ATOM     14  HB3 LYS A  60      16.762 -19.713  84.902  1.00 76.51           H  
ATOM     15  HB2 LYS A  60      18.132 -19.425  83.870  1.00 76.51           H  
ATOM     16  HG3 LYS A  60      19.097 -21.648  84.615  1.00 76.51           H  
ATOM     17  HG2 LYS A  60      17.681 -21.901  85.607  1.00 76.51           H  
ATOM     18  HD3 LYS A  60      18.267 -19.680  86.794  1.00 76.51           H  
ATOM     19  HD2 LYS A  60      19.771 -19.705  85.919  1.00 76.51           H  
ATOM     20  HE3 LYS A  60      20.418 -21.870  86.959  1.00 76.51           H  
ATOM     21  HE2 LYS A  60      18.866 -21.973  87.772  1.00 76.51           H  
ATOM     22  HZ1 LYS A  60      19.398 -20.005  88.986  1.00 76.51           H  
ATOM     23  HZ2 LYS A  60      20.551 -21.159  89.214  1.00 76.51           H  
ATOM     24  HZ3 LYS A  60      20.858 -19.873  88.228  1.00 76.51           H  
ATOM     25  N   VAL A  61      14.454 -20.164  82.913  1.00 91.38           N  
ATOM     26  CA  VAL A  61      13.374 -19.219  82.626  1.00 91.38           C  
ATOM     27  C   VAL A  61      13.637 -17.910  83.393  1.00 91.38           C  
ATOM     28  O   VAL A  61      13.717 -17.934  84.622  1.00 91.38           O  
ATOM     29  CB  VAL A  61      11.984 -19.785  83.045  1.00 91.38           C  
ATOM     30  CG1 VAL A  61      10.832 -18.761  82.978  1.00 91.38           C  
ATOM     31  CG2 VAL A  61      11.610 -21.013  82.198  1.00 91.38           C  
ATOM     32  H   VAL A  61      14.239 -20.873  83.599  1.00 91.38           H  
ATOM     33  HA  VAL A  61      13.363 -19.021  81.552  1.00 91.38           H  
ATOM     34  HB  VAL A  61      12.049 -20.122  84.082  1.00 91.38           H  
ATOM     35 HG11 VAL A  61       9.877 -19.230  83.217  1.00 91.38           H  
ATOM     36 HG12 VAL A  61      10.957 -17.939  83.681  1.00 91.38           H  
ATOM     37 HG13 VAL A  61      10.756 -18.332  81.979  1.00 91.38           H  
ATOM     38 HG21 VAL A  61      10.650 -21.429  82.506  1.00 91.38           H  
ATOM     39 HG22 VAL A  61      11.531 -20.752  81.142  1.00 91.38           H  
ATOM     40 HG23 VAL A  61      12.350 -21.808  82.289  1.00 91.38           H  
ATOM     41  N   VAL A  62      13.784 -16.812  82.639  1.00 95.19           N  
ATOM     42  CA  VAL A  62      14.009 -15.470  83.167  1.00 95.19           C  
ATOM     43  C   VAL A  62      13.040 -14.511  82.463  1.00 95.19           C  
ATOM     44  O   VAL A  62      12.744 -14.694  81.284  1.00 95.19           O  
ATOM     45  CB  VAL A  62      15.470 -14.978  82.925  1.00 95.19           C  
ATOM     46  CG1 VAL A  62      15.735 -13.530  83.395  1.00 95.19           C  
ATOM     47  CG2 VAL A  62      16.505 -15.913  83.578  1.00 95.19           C  
ATOM     48  H   VAL A  62      13.685 -16.878  81.635  1.00 95.19           H  
ATOM     49  HA  VAL A  62      13.791 -15.444  84.233  1.00 95.19           H  
ATOM     50  HB  VAL A  62      15.663 -14.999  81.852  1.00 95.19           H  
ATOM     51 HG11 VAL A  62      16.799 -13.291  83.370  1.00 95.19           H  
ATOM     52 HG12 VAL A  62      15.234 -12.795  82.765  1.00 95.19           H  
ATOM     53 HG13 VAL A  62      15.395 -13.379  84.420  1.00 95.19           H  
ATOM     54 HG21 VAL A  62      17.522 -15.549  83.427  1.00 95.19           H  
ATOM     55 HG22 VAL A  62      16.337 -15.996  84.651  1.00 95.19           H  
ATOM     56 HG23 VAL A  62      16.464 -16.916  83.155  1.00 95.19           H  
ATOM     57  N   LEU A  63      12.580 -13.498  83.204  1.00 97.90           N  
ATOM     58  CA  LEU A  63      11.745 -12.417  82.705  1.00 97.90           C  
ATOM     59  C   LEU A  63      12.192 -11.124  83.391  1.00 97.90           C  
ATOM     60  O   LEU A  63      12.308 -11.094  84.613  1.00 97.90           O  
ATOM     61  CB  LEU A  63      10.258 -12.776  82.938  1.00 97.90           C  
ATOM     62  CG  LEU A  63       9.222 -11.646  82.731  1.00 97.90           C  
ATOM     63  CD1 LEU A  63       9.201 -11.106  81.288  1.00 97.90           C  
ATOM     64  CD2 LEU A  63       7.829 -12.107  83.181  1.00 97.90           C  
ATOM     65  H   LEU A  63      12.855 -13.425  84.176  1.00 97.90           H  
ATOM     66  HA  LEU A  63      11.913 -12.299  81.635  1.00 97.90           H  
ATOM     67  HB3 LEU A  63      10.154 -13.155  83.953  1.00 97.90           H  
ATOM     68  HB2 LEU A  63       9.997 -13.616  82.294  1.00 97.90           H  
ATOM     69  HG  LEU A  63       9.487 -10.820  83.392  1.00 97.90           H  
ATOM     70 HD11 LEU A  63       8.222 -11.195  80.816  1.00 97.90           H  
ATOM     71 HD12 LEU A  63       9.462 -10.050  81.275  1.00 97.90           H  
ATOM     72 HD13 LEU A  63       9.914 -11.623  80.650  1.00 97.90           H  
ATOM     73 HD21 LEU A  63       7.241 -11.271  83.561  1.00 97.90           H  
ATOM     74 HD22 LEU A  63       7.289 -12.555  82.349  1.00 97.90           H  
ATOM     75 HD23 LEU A  63       7.880 -12.854  83.973  1.00 97.90           H  
ATOM     76  N   MET A  64      12.410 -10.083  82.580  1.00 98.59           N  
ATOM     77  CA  MET A  64      12.664  -8.713  83.013  1.00 98.59           C  
ATOM     78  C   MET A  64      11.562  -7.827  82.428  1.00 98.59           C  
ATOM     79  O   MET A  64      11.111  -8.089  81.314  1.00 98.59           O  
ATOM     80  CB  MET A  64      14.031  -8.240  82.490  1.00 98.59           C  
ATOM     81  CG  MET A  64      15.237  -9.042  82.997  1.00 98.59           C  
ATOM     82  SD  MET A  64      16.776  -8.670  82.119  1.00 98.59           S  
ATOM     83  CE  MET A  64      17.047  -6.948  82.609  1.00 98.59           C  
ATOM     84  H   MET A  64      12.292 -10.203  81.581  1.00 98.59           H  
ATOM     85  HA  MET A  64      12.645  -8.635  84.099  1.00 98.59           H  
ATOM     86  HB3 MET A  64      14.161  -7.195  82.773  1.00 98.59           H  
ATOM     87  HB2 MET A  64      14.034  -8.258  81.403  1.00 98.59           H  
ATOM     88  HG3 MET A  64      15.061 -10.112  82.886  1.00 98.59           H  
ATOM     89  HG2 MET A  64      15.391  -8.860  84.059  1.00 98.59           H  
ATOM     90  HE1 MET A  64      17.903  -6.548  82.073  1.00 98.59           H  
ATOM     91  HE2 MET A  64      16.190  -6.322  82.371  1.00 98.59           H  
ATOM     92  HE3 MET A  64      17.247  -6.886  83.677  1.00 98.59           H  
ATOM     93  N   ILE A  65      11.171  -6.783  83.171  1.00 98.95           N  
ATOM     94  CA  ILE A  65      10.131  -5.842  82.759  1.00 98.95           C  
ATOM     95  C   ILE A  65      10.556  -4.391  83.016  1.00 98.95           C  
ATOM     96  O   ILE A  65      11.507  -4.139  83.760  1.00 98.95           O  
ATOM     97  CB  ILE A  65       8.786  -6.104  83.501  1.00 98.95           C  
ATOM     98  CG1 ILE A  65       8.843  -5.878  85.033  1.00 98.95           C  
ATOM     99  CG2 ILE A  65       8.212  -7.487  83.142  1.00 98.95           C  
ATOM    100  CD1 ILE A  65       7.462  -5.792  85.681  1.00 98.95           C  
ATOM    101  H   ILE A  65      11.601  -6.610  84.071  1.00 98.95           H  
ATOM    102  HA  ILE A  65       9.960  -5.915  81.688  1.00 98.95           H  
ATOM    103  HB  ILE A  65       8.062  -5.388  83.109  1.00 98.95           H  
ATOM    104 HG13 ILE A  65       9.366  -4.958  85.290  1.00 98.95           H  
ATOM    105 HG12 ILE A  65       9.417  -6.675  85.502  1.00 98.95           H  
ATOM    106 HG21 ILE A  65       7.214  -7.630  83.553  1.00 98.95           H  
ATOM    107 HG22 ILE A  65       8.136  -7.610  82.063  1.00 98.95           H  
ATOM    108 HG23 ILE A  65       8.838  -8.295  83.518  1.00 98.95           H  
ATOM    109 HD11 ILE A  65       7.557  -5.483  86.719  1.00 98.95           H  
ATOM    110 HD12 ILE A  65       6.821  -5.070  85.173  1.00 98.95           H  
ATOM    111 HD13 ILE A  65       6.958  -6.756  85.670  1.00 98.95           H  
ATOM    112  N   HIS A  66       9.820  -3.463  82.402  1.00 98.79           N  
ATOM    113  CA  HIS A  66       9.846  -2.045  82.695  1.00 98.79           C  
ATOM    114  C   HIS A  66       8.429  -1.483  82.626  1.00 98.79           C  
ATOM    115  O   HIS A  66       7.611  -1.920  81.816  1.00 98.79           O  
ATOM    116  CB  HIS A  66      10.894  -1.287  81.860  1.00 98.79           C  
ATOM    117  CG  HIS A  66      10.597  -1.103  80.391  1.00 98.79           C  
ATOM    118  CD2 HIS A  66      10.919  -1.931  79.338  1.00 98.79           C  
ATOM    119  ND1 HIS A  66       9.909   0.009  79.890  1.00 98.79           N  
ATOM    120  CE1 HIS A  66       9.837  -0.200  78.578  1.00 98.79           C  
ATOM    121  NE2 HIS A  66      10.428  -1.330  78.200  1.00 98.79           N  
ATOM    122  H   HIS A  66       9.067  -3.764  81.785  1.00 98.79           H  
ATOM    123  HA  HIS A  66      10.151  -1.953  83.733  1.00 98.79           H  
ATOM    124  HB3 HIS A  66      11.838  -1.820  81.946  1.00 98.79           H  
ATOM    125  HB2 HIS A  66      11.060  -0.300  82.294  1.00 98.79           H  
ATOM    126  HD2 HIS A  66      11.433  -2.873  79.291  1.00 98.79           H  
ATOM    127  HE1 HIS A  66       9.347   0.468  77.887  1.00 98.79           H  
ATOM    128  HE2 HIS A  66      10.469  -1.722  77.255  1.00 98.79           H  
ATOM    129  N   GLY A  67       8.163  -0.498  83.483  1.00 98.14           N  
ATOM    130  CA  GLY A  67       6.977   0.350  83.461  1.00 98.14           C  
ATOM    131  C   GLY A  67       7.333   1.742  82.926  1.00 98.14           C  
ATOM    132  O   GLY A  67       6.641   2.712  83.224  1.00 98.14           O  
ATOM    133  H   GLY A  67       8.931  -0.187  84.072  1.00 98.14           H  
ATOM    134  HA3 GLY A  67       6.591   0.439  84.474  1.00 98.14           H  
ATOM    135  HA2 GLY A  67       6.177  -0.076  82.853  1.00 98.14           H  
ATOM    136  N   GLY A  68       8.446   1.852  82.195  1.00 95.71           N  
ATOM    137  CA  GLY A  68       8.965   3.086  81.639  1.00 95.71           C  
ATOM    138  C   GLY A  68      10.006   3.769  82.535  1.00 95.71           C  
ATOM    139  O   GLY A  68      10.124   3.498  83.734  1.00 95.71           O  
ATOM    140  H   GLY A  68       8.918   1.001  81.921  1.00 95.71           H  
ATOM    141  HA3 GLY A  68       8.157   3.789  81.431  1.00 95.71           H  
ATOM    142  HA2 GLY A  68       9.406   2.830  80.679  1.00 95.71           H  
ATOM    143  N   CYS A  69      10.772   4.683  81.930  1.00 92.17           N  
ATOM    144  CA  CYS A  69      11.784   5.514  82.593  1.00 92.17           C  
ATOM    145  C   CYS A  69      11.182   6.795  83.210  1.00 92.17           C  
ATOM    146  O   CYS A  69      11.852   7.511  83.951  1.00 92.17           O  
ATOM    147  CB  CYS A  69      12.849   5.914  81.549  1.00 92.17           C  
ATOM    148  SG  CYS A  69      12.160   6.783  80.101  1.00 92.17           S  
ATOM    149  H   CYS A  69      10.645   4.809  80.930  1.00 92.17           H  
ATOM    150  HA  CYS A  69      12.276   4.954  83.386  1.00 92.17           H  
ATOM    151  HB3 CYS A  69      13.365   5.027  81.198  1.00 92.17           H  
ATOM    152  HB2 CYS A  69      13.611   6.538  82.012  1.00 92.17           H  
ATOM    153  HG  CYS A  69      11.490   5.742  79.579  1.00 92.17           H  
ATOM    154  N   GLY A  70       9.913   7.094  82.908  1.00 84.31           N  
ATOM    155  CA  GLY A  70       9.207   8.302  83.313  1.00 84.31           C  
ATOM    156  C   GLY A  70       8.634   8.190  84.723  1.00 84.31           C  
ATOM    157  O   GLY A  70       7.417   8.228  84.893  1.00 84.31           O  
ATOM    158  H   GLY A  70       9.411   6.430  82.340  1.00 84.31           H  
ATOM    159  HA3 GLY A  70       8.394   8.484  82.609  1.00 84.31           H  
ATOM    160  HA2 GLY A  70       9.866   9.170  83.258  1.00 84.31           H  
ATOM    161  N   VAL A  71       9.504   8.023  85.726  1.00 85.26           N  
ATOM    162  CA  VAL A  71       9.127   7.977  87.135  1.00 85.26           C  
ATOM    163  C   VAL A  71       8.611   9.341  87.627  1.00 85.26           C  
ATOM    164  O   VAL A  71       9.113  10.398  87.240  1.00 85.26           O  
ATOM    165  CB  VAL A  71      10.314   7.485  88.011  1.00 85.26           C  
ATOM    166  CG1 VAL A  71      10.624   6.002  87.751  1.00 85.26           C  
ATOM    167  CG2 VAL A  71      11.596   8.333  87.887  1.00 85.26           C  
ATOM    168  H   VAL A  71      10.488   7.983  85.488  1.00 85.26           H  
ATOM    169  HA  VAL A  71       8.308   7.271  87.231  1.00 85.26           H  
ATOM    170  HB  VAL A  71       9.994   7.551  89.054  1.00 85.26           H  
ATOM    171 HG11 VAL A  71      11.390   5.631  88.432  1.00 85.26           H  
ATOM    172 HG12 VAL A  71       9.740   5.382  87.891  1.00 85.26           H  
ATOM    173 HG13 VAL A  71      10.973   5.846  86.730  1.00 85.26           H  
ATOM    174 HG21 VAL A  71      12.349   7.996  88.598  1.00 85.26           H  
ATOM    175 HG22 VAL A  71      12.028   8.271  86.888  1.00 85.26           H  
ATOM    176 HG23 VAL A  71      11.414   9.385  88.106  1.00 85.26           H  
ATOM    177  N   ILE A  72       7.646   9.296  88.548  1.00 84.11           N  
ATOM    178  CA  ILE A  72       7.245  10.395  89.425  1.00 84.11           C  
ATOM    179  C   ILE A  72       8.445  10.724  90.350  1.00 84.11           C  
ATOM    180  O   ILE A  72       8.883   9.805  91.045  1.00 84.11           O  
ATOM    181  CB  ILE A  72       6.023   9.962  90.294  1.00 84.11           C  
ATOM    182  CG1 ILE A  72       4.775   9.739  89.404  1.00 84.11           C  
ATOM    183  CG2 ILE A  72       5.685  10.933  91.450  1.00 84.11           C  
ATOM    184  CD1 ILE A  72       3.665   8.914  90.070  1.00 84.11           C  
ATOM    185  H   ILE A  72       7.263   8.390  88.778  1.00 84.11           H  
ATOM    186  HA  ILE A  72       6.932  11.231  88.803  1.00 84.11           H  
ATOM    187  HB  ILE A  72       6.266   9.003  90.749  1.00 84.11           H  
ATOM    188 HG13 ILE A  72       5.049   9.229  88.480  1.00 84.11           H  
ATOM    189 HG12 ILE A  72       4.374  10.705  89.095  1.00 84.11           H  
ATOM    190 HG21 ILE A  72       4.797  10.612  91.994  1.00 84.11           H  
ATOM    191 HG22 ILE A  72       6.484  10.997  92.189  1.00 84.11           H  
ATOM    192 HG23 ILE A  72       5.495  11.940  91.078  1.00 84.11           H  
ATOM    193 HD11 ILE A  72       3.049   8.417  89.321  1.00 84.11           H  
ATOM    194 HD12 ILE A  72       4.072   8.139  90.720  1.00 84.11           H  
ATOM    195 HD13 ILE A  72       3.008   9.549  90.665  1.00 84.11           H  
ATOM    196  N   PRO A  73       8.989  11.969  90.303  1.00 85.90           N  
ATOM    197  CA  PRO A  73      10.155  12.400  91.112  1.00 85.90           C  
ATOM    198  C   PRO A  73      10.111  12.021  92.601  1.00 85.90           C  
ATOM    199  O   PRO A  73       9.028  12.015  93.181  1.00 85.90           O  
ATOM    200  CB  PRO A  73      10.166  13.924  90.930  1.00 85.90           C  
ATOM    201  CG  PRO A  73       9.610  14.135  89.538  1.00 85.90           C  
ATOM    202  CD  PRO A  73       8.531  13.065  89.444  1.00 85.90           C  
ATOM    203  HA  PRO A  73      11.040  11.964  90.647  1.00 85.90           H  
ATOM    204  HB3 PRO A  73      11.160  14.356  91.051  1.00 85.90           H  
ATOM    205  HB2 PRO A  73       9.501  14.402  91.651  1.00 85.90           H  
ATOM    206  HG3 PRO A  73      10.393  13.931  88.805  1.00 85.90           H  
ATOM    207  HG2 PRO A  73       9.238  15.145  89.365  1.00 85.90           H  
ATOM    208  HD2 PRO A  73       7.583  13.441  89.830  1.00 85.90           H  
ATOM    209  HD3 PRO A  73       8.394  12.774  88.402  1.00 85.90           H  
ATOM    210  N   ARG A  74      11.281  11.680  93.169  1.00 87.02           N  
ATOM    211  CA  ARG A  74      11.455  11.129  94.521  1.00 87.02           C  
ATOM    212  C   ARG A  74      10.848  11.982  95.658  1.00 87.02           C  
ATOM    213  O   ARG A  74      10.344  11.408  96.623  1.00 87.02           O  
ATOM    214  CB  ARG A  74      12.957  10.848  94.750  1.00 87.02           C  
ATOM    215  CG  ARG A  74      13.272   9.947  95.965  1.00 87.02           C  
ATOM    216  CD  ARG A  74      14.736  10.016  96.441  1.00 87.02           C  
ATOM    217  NE  ARG A  74      15.707   9.437  95.491  1.00 87.02           N  
ATOM    218  CZ  ARG A  74      16.338   8.249  95.573  1.00 87.02           C  
ATOM    219  NH1 ARG A  74      16.072   7.354  96.536  1.00 87.02           N  
ATOM    220  NH2 ARG A  74      17.275   7.954  94.664  1.00 87.02           N1+
ATOM    221  H   ARG A  74      12.127  11.747  92.615  1.00 87.02           H  
ATOM    222  HA  ARG A  74      10.931  10.173  94.525  1.00 87.02           H  
ATOM    223  HB3 ARG A  74      13.482  11.800  94.844  1.00 87.02           H  
ATOM    224  HB2 ARG A  74      13.372  10.366  93.864  1.00 87.02           H  
ATOM    225  HG3 ARG A  74      13.061   8.927  95.640  1.00 87.02           H  
ATOM    226  HG2 ARG A  74      12.613  10.115  96.816  1.00 87.02           H  
ATOM    227  HD3 ARG A  74      14.850   9.659  97.465  1.00 87.02           H  
ATOM    228  HD2 ARG A  74      15.020  11.068  96.479  1.00 87.02           H  
ATOM    229  HE  ARG A  74      15.919  10.026  94.698  1.00 87.02           H  
ATOM    230 HH12 ARG A  74      16.575   6.478  96.573  1.00 87.02           H  
ATOM    231 HH11 ARG A  74      15.371   7.557  97.234  1.00 87.02           H  
ATOM    232 HH22 ARG A  74      17.763   7.069  94.710  1.00 87.02           H  
ATOM    233 HH21 ARG A  74      17.511   8.612  93.935  1.00 87.02           H  
ATOM    234  N   ASP A  75      10.865  13.318  95.504  1.00 86.80           N  
ATOM    235  CA  ASP A  75      10.243  14.291  96.414  1.00 86.80           C  
ATOM    236  C   ASP A  75       8.699  14.232  96.417  1.00 86.80           C  
ATOM    237  O   ASP A  75       8.096  14.572  97.434  1.00 86.80           O  
ATOM    238  CB  ASP A  75      10.704  15.760  96.178  1.00 86.80           C  
ATOM    239  CG  ASP A  75      10.505  16.376  94.775  1.00 86.80           C  
ATOM    240  OD1 ASP A  75      10.698  15.666  93.764  1.00 86.80           O  
ATOM    241  OD2 ASP A  75      10.282  17.606  94.730  1.00 86.80           O1-
ATOM    242  H   ASP A  75      11.269  13.715  94.665  1.00 86.80           H  
ATOM    243  HA  ASP A  75      10.564  14.019  97.422  1.00 86.80           H  
ATOM    244  HB3 ASP A  75      11.775  15.811  96.378  1.00 86.80           H  
ATOM    245  HB2 ASP A  75      10.246  16.405  96.932  1.00 86.80           H  
ATOM    246  N   LYS A  76       8.099  13.818  95.289  1.00 87.13           N  
ATOM    247  CA  LYS A  76       6.651  13.758  95.068  1.00 87.13           C  
ATOM    248  C   LYS A  76       6.096  12.326  95.176  1.00 87.13           C  
ATOM    249  O   LYS A  76       4.879  12.167  95.264  1.00 87.13           O  
ATOM    250  CB  LYS A  76       6.333  14.367  93.685  1.00 87.13           C  
ATOM    251  CG  LYS A  76       6.815  15.823  93.563  1.00 87.13           C  
ATOM    252  CD  LYS A  76       6.383  16.522  92.271  1.00 87.13           C  
ATOM    253  CE  LYS A  76       7.011  17.921  92.169  1.00 87.13           C  
ATOM    254  NZ  LYS A  76       6.550  18.649  90.975  1.00 87.13           N1+
ATOM    255  H   LYS A  76       8.673  13.545  94.503  1.00 87.13           H  
ATOM    256  HA  LYS A  76       6.136  14.354  95.824  1.00 87.13           H  
ATOM    257  HB3 LYS A  76       5.256  14.334  93.514  1.00 87.13           H  
ATOM    258  HB2 LYS A  76       6.789  13.768  92.894  1.00 87.13           H  
ATOM    259  HG3 LYS A  76       7.902  15.843  93.610  1.00 87.13           H  
ATOM    260  HG2 LYS A  76       6.464  16.396  94.422  1.00 87.13           H  
ATOM    261  HD3 LYS A  76       5.294  16.593  92.250  1.00 87.13           H  
ATOM    262  HD2 LYS A  76       6.674  15.913  91.413  1.00 87.13           H  
ATOM    263  HE3 LYS A  76       8.099  17.843  92.135  1.00 87.13           H  
ATOM    264  HE2 LYS A  76       6.762  18.513  93.050  1.00 87.13           H  
ATOM    265  HZ1 LYS A  76       5.548  18.767  91.019  1.00 87.13           H  
ATOM    266  HZ2 LYS A  76       6.995  19.555  90.944  1.00 87.13           H  
ATOM    267  HZ3 LYS A  76       6.796  18.127  90.146  1.00 87.13           H  
ATOM    268  N   MET A  77       6.984  11.317  95.179  1.00 89.83           N  
ATOM    269  CA  MET A  77       6.651   9.908  95.338  1.00 89.83           C  
ATOM    270  C   MET A  77       6.483   9.583  96.831  1.00 89.83           C  
ATOM    271  O   MET A  77       7.481   9.498  97.546  1.00 89.83           O  
ATOM    272  CB  MET A  77       7.752   9.053  94.666  1.00 89.83           C  
ATOM    273  CG  MET A  77       7.532   7.532  94.768  1.00 89.83           C  
ATOM    274  SD  MET A  77       6.081   6.919  93.875  1.00 89.83           S  
ATOM    275  CE  MET A  77       6.835   6.566  92.271  1.00 89.83           C  
ATOM    276  H   MET A  77       7.968  11.531  95.092  1.00 89.83           H  
ATOM    277  HA  MET A  77       5.709   9.709  94.823  1.00 89.83           H  
ATOM    278  HB3 MET A  77       8.723   9.295  95.099  1.00 89.83           H  
ATOM    279  HB2 MET A  77       7.826   9.327  93.613  1.00 89.83           H  
ATOM    280  HG3 MET A  77       7.444   7.227  95.811  1.00 89.83           H  
ATOM    281  HG2 MET A  77       8.404   7.007  94.384  1.00 89.83           H  
ATOM    282  HE1 MET A  77       6.059   6.312  91.552  1.00 89.83           H  
ATOM    283  HE2 MET A  77       7.397   7.425  91.906  1.00 89.83           H  
ATOM    284  HE3 MET A  77       7.518   5.723  92.359  1.00 89.83           H  
ATOM    285  N   SER A  78       5.226   9.381  97.259  1.00 93.50           N  
ATOM    286  CA  SER A  78       4.891   8.862  98.586  1.00 93.50           C  
ATOM    287  C   SER A  78       5.145   7.344  98.667  1.00 93.50           C  
ATOM    288  O   SER A  78       5.178   6.672  97.635  1.00 93.50           O  
ATOM    289  CB  SER A  78       3.434   9.248  98.925  1.00 93.50           C  
ATOM    290  OG  SER A  78       2.474   8.486  98.218  1.00 93.50           O  
ATOM    291  H   SER A  78       4.454   9.480  96.616  1.00 93.50           H  
ATOM    292  HA  SER A  78       5.540   9.354  99.314  1.00 93.50           H  
ATOM    293  HB3 SER A  78       3.262  10.308  98.733  1.00 93.50           H  
ATOM    294  HB2 SER A  78       3.255   9.096  99.990  1.00 93.50           H  
ATOM    295  HG  SER A  78       1.600   8.825  98.429  1.00 93.50           H  
ATOM    296  N   ASP A  79       5.303   6.834  99.899  1.00 95.07           N  
ATOM    297  CA  ASP A  79       5.532   5.412 100.193  1.00 95.07           C  
ATOM    298  C   ASP A  79       4.367   4.508  99.751  1.00 95.07           C  
ATOM    299  O   ASP A  79       4.623   3.426  99.229  1.00 95.07           O  
ATOM    300  CB  ASP A  79       5.872   5.150 101.682  1.00 95.07           C  
ATOM    301  CG  ASP A  79       7.042   5.966 102.265  1.00 95.07           C  
ATOM    302  OD1 ASP A  79       7.954   6.351 101.498  1.00 95.07           O  
ATOM    303  OD2 ASP A  79       7.074   6.082 103.510  1.00 95.07           O1-
ATOM    304  H   ASP A  79       5.296   7.451 100.698  1.00 95.07           H  
ATOM    305  HA  ASP A  79       6.397   5.107  99.599  1.00 95.07           H  
ATOM    306  HB3 ASP A  79       6.116   4.095 101.820  1.00 95.07           H  
ATOM    307  HB2 ASP A  79       4.988   5.353 102.290  1.00 95.07           H  
ATOM    308  N   LYS A  80       3.122   4.990  99.916  1.00 95.54           N  
ATOM    309  CA  LYS A  80       1.901   4.334  99.442  1.00 95.54           C  
ATOM    310  C   LYS A  80       1.856   4.212  97.909  1.00 95.54           C  
ATOM    311  O   LYS A  80       1.562   3.129  97.408  1.00 95.54           O  
ATOM    312  CB  LYS A  80       0.674   5.079 100.015  1.00 95.54           C  
ATOM    313  CG  LYS A  80      -0.698   4.543  99.557  1.00 95.54           C  
ATOM    314  CD  LYS A  80      -1.860   5.232 100.295  1.00 95.54           C  
ATOM    315  CE  LYS A  80      -3.262   4.747  99.880  1.00 95.54           C  
ATOM    316  NZ  LYS A  80      -3.637   5.177  98.521  1.00 95.54           N1+
ATOM    317  H   LYS A  80       3.001   5.894 100.348  1.00 95.54           H  
ATOM    318  HA  LYS A  80       1.899   3.322  99.852  1.00 95.54           H  
ATOM    319  HB3 LYS A  80       0.739   6.137  99.755  1.00 95.54           H  
ATOM    320  HB2 LYS A  80       0.725   5.033 101.104  1.00 95.54           H  
ATOM    321  HG3 LYS A  80      -0.744   3.467  99.727  1.00 95.54           H  
ATOM    322  HG2 LYS A  80      -0.812   4.690  98.483  1.00 95.54           H  
ATOM    323  HD3 LYS A  80      -1.786   6.313 100.165  1.00 95.54           H  
ATOM    324  HD2 LYS A  80      -1.742   5.060 101.366  1.00 95.54           H  
ATOM    325  HE3 LYS A  80      -4.001   5.154 100.571  1.00 95.54           H  
ATOM    326  HE2 LYS A  80      -3.329   3.661  99.948  1.00 95.54           H  
ATOM    327  HZ1 LYS A  80      -3.019   4.738  97.846  1.00 95.54           H  
ATOM    328  HZ2 LYS A  80      -4.583   4.886  98.323  1.00 95.54           H  
ATOM    329  HZ3 LYS A  80      -3.567   6.180  98.441  1.00 95.54           H  
ATOM    330  N   LEU A  81       2.183   5.310  97.205  1.00 93.38           N  
ATOM    331  CA  LEU A  81       2.247   5.372  95.744  1.00 93.38           C  
ATOM    332  C   LEU A  81       3.376   4.501  95.163  1.00 93.38           C  
ATOM    333  O   LEU A  81       3.171   3.881  94.122  1.00 93.38           O  
ATOM    334  CB  LEU A  81       2.363   6.852  95.317  1.00 93.38           C  
ATOM    335  CG  LEU A  81       2.307   7.126  93.798  1.00 93.38           C  
ATOM    336  CD1 LEU A  81       0.977   6.651  93.176  1.00 93.38           C  
ATOM    337  CD2 LEU A  81       2.589   8.617  93.518  1.00 93.38           C  
ATOM    338  H   LEU A  81       2.432   6.159  97.694  1.00 93.38           H  
ATOM    339  HA  LEU A  81       1.302   4.977  95.368  1.00 93.38           H  
ATOM    340  HB3 LEU A  81       3.297   7.256  95.713  1.00 93.38           H  
ATOM    341  HB2 LEU A  81       1.565   7.420  95.798  1.00 93.38           H  
ATOM    342  HG  LEU A  81       3.106   6.569  93.309  1.00 93.38           H  
ATOM    343 HD11 LEU A  81       0.642   7.289  92.359  1.00 93.38           H  
ATOM    344 HD12 LEU A  81       1.077   5.643  92.773  1.00 93.38           H  
ATOM    345 HD13 LEU A  81       0.174   6.620  93.914  1.00 93.38           H  
ATOM    346 HD21 LEU A  81       1.814   9.090  92.914  1.00 93.38           H  
ATOM    347 HD22 LEU A  81       2.670   9.199  94.437  1.00 93.38           H  
ATOM    348 HD23 LEU A  81       3.534   8.736  92.990  1.00 93.38           H  
ATOM    349  N   ALA A  82       4.524   4.435  95.860  1.00 95.42           N  
ATOM    350  CA  ALA A  82       5.653   3.571  95.519  1.00 95.42           C  
ATOM    351  C   ALA A  82       5.291   2.083  95.605  1.00 95.42           C  
ATOM    352  O   ALA A  82       5.585   1.353  94.663  1.00 95.42           O  
ATOM    353  CB  ALA A  82       6.856   3.899  96.416  1.00 95.42           C  
ATOM    354  H   ALA A  82       4.629   4.996  96.696  1.00 95.42           H  
ATOM    355  HA  ALA A  82       5.935   3.790  94.487  1.00 95.42           H  
ATOM    356  HB1 ALA A  82       7.726   3.303  96.141  1.00 95.42           H  
ATOM    357  HB2 ALA A  82       7.138   4.947  96.327  1.00 95.42           H  
ATOM    358  HB3 ALA A  82       6.642   3.705  97.467  1.00 95.42           H  
ATOM    359  N   ASP A  83       4.616   1.677  96.695  1.00 97.24           N  
ATOM    360  CA  ASP A  83       4.124   0.312  96.916  1.00 97.24           C  
ATOM    361  C   ASP A  83       3.021  -0.119  95.932  1.00 97.24           C  
ATOM    362  O   ASP A  83       2.975  -1.299  95.591  1.00 97.24           O  
ATOM    363  CB  ASP A  83       3.694   0.045  98.380  1.00 97.24           C  
ATOM    364  CG  ASP A  83       4.789   0.209  99.453  1.00 97.24           C  
ATOM    365  OD1 ASP A  83       5.993   0.159  99.110  1.00 97.24           O  
ATOM    366  OD2 ASP A  83       4.396   0.262 100.639  1.00 97.24           O1-
ATOM    367  H   ASP A  83       4.424   2.340  97.436  1.00 97.24           H  
ATOM    368  HA  ASP A  83       4.966  -0.349  96.711  1.00 97.24           H  
ATOM    369  HB3 ASP A  83       3.302  -0.970  98.469  1.00 97.24           H  
ATOM    370  HB2 ASP A  83       2.876   0.722  98.635  1.00 97.24           H  
ATOM    371  N   GLU A  84       2.196   0.828  95.449  1.00 97.51           N  
ATOM    372  CA  GLU A  84       1.223   0.601  94.375  1.00 97.51           C  
ATOM    373  C   GLU A  84       1.887   0.274  93.027  1.00 97.51           C  
ATOM    374  O   GLU A  84       1.444  -0.662  92.363  1.00 97.51           O  
ATOM    375  CB  GLU A  84       0.267   1.804  94.252  1.00 97.51           C  
ATOM    376  CG  GLU A  84      -0.768   1.866  95.396  1.00 97.51           C  
ATOM    377  CD  GLU A  84      -1.603   3.155  95.474  1.00 97.51           C  
ATOM    378  OE1 GLU A  84      -2.464   3.196  96.380  1.00 97.51           O  
ATOM    379  OE2 GLU A  84      -1.391   4.082  94.659  1.00 97.51           O1-
ATOM    380  H   GLU A  84       2.266   1.775  95.798  1.00 97.51           H  
ATOM    381  HA  GLU A  84       0.626  -0.272  94.649  1.00 97.51           H  
ATOM    382  HB3 GLU A  84      -0.260   1.775  93.297  1.00 97.51           H  
ATOM    383  HB2 GLU A  84       0.857   2.720  94.240  1.00 97.51           H  
ATOM    384  HG3 GLU A  84      -0.274   1.725  96.357  1.00 97.51           H  
ATOM    385  HG2 GLU A  84      -1.454   1.024  95.292  1.00 97.51           H  
ATOM    386  N   HIS A  85       2.955   1.011  92.667  1.00 96.94           N  
ATOM    387  CA  HIS A  85       3.774   0.728  91.484  1.00 96.94           C  
ATOM    388  C   HIS A  85       4.541  -0.601  91.601  1.00 96.94           C  
ATOM    389  O   HIS A  85       4.552  -1.358  90.632  1.00 96.94           O  
ATOM    390  CB  HIS A  85       4.726   1.902  91.170  1.00 96.94           C  
ATOM    391  CG  HIS A  85       4.064   3.115  90.560  1.00 96.94           C  
ATOM    392  CD2 HIS A  85       3.996   3.557  89.257  1.00 96.94           C  
ATOM    393  ND1 HIS A  85       3.395   4.071  91.303  1.00 96.94           N  
ATOM    394  CE1 HIS A  85       2.973   5.012  90.456  1.00 96.94           C  
ATOM    395  NE2 HIS A  85       3.305   4.768  89.196  1.00 96.94           N  
ATOM    396  H   HIS A  85       3.263   1.768  93.262  1.00 96.94           H  
ATOM    397  HA  HIS A  85       3.102   0.619  90.631  1.00 96.94           H  
ATOM    398  HB3 HIS A  85       5.499   1.578  90.470  1.00 96.94           H  
ATOM    399  HB2 HIS A  85       5.255   2.214  92.072  1.00 96.94           H  
ATOM    400  HD2 HIS A  85       4.408   3.113  88.365  1.00 96.94           H  
ATOM    401  HD1 HIS A  85       3.259   4.063  92.307  1.00 96.94           H  
ATOM    402  HE1 HIS A  85       2.423   5.889  90.762  1.00 96.94           H  
ATOM    403  N   ARG A  86       5.126  -0.878  92.782  1.00 98.15           N  
ATOM    404  CA  ARG A  86       5.858  -2.111  93.088  1.00 98.15           C  
ATOM    405  C   ARG A  86       4.991  -3.374  93.008  1.00 98.15           C  
ATOM    406  O   ARG A  86       5.466  -4.352  92.443  1.00 98.15           O  
ATOM    407  CB  ARG A  86       6.515  -2.025  94.477  1.00 98.15           C  
ATOM    408  CG  ARG A  86       7.691  -1.040  94.546  1.00 98.15           C  
ATOM    409  CD  ARG A  86       8.197  -0.847  95.985  1.00 98.15           C  
ATOM    410  NE  ARG A  86       9.190   0.236  96.088  1.00 98.15           N  
ATOM    411  CZ  ARG A  86      10.502   0.198  95.783  1.00 98.15           C  
ATOM    412  NH1 ARG A  86      11.103  -0.905  95.308  1.00 98.15           N  
ATOM    413  NH2 ARG A  86      11.234   1.304  95.960  1.00 98.15           N1+
ATOM    414  H   ARG A  86       5.070  -0.197  93.528  1.00 98.15           H  
ATOM    415  HA  ARG A  86       6.651  -2.218  92.344  1.00 98.15           H  
ATOM    416  HB3 ARG A  86       6.888  -3.005  94.778  1.00 98.15           H  
ATOM    417  HB2 ARG A  86       5.758  -1.767  95.215  1.00 98.15           H  
ATOM    418  HG3 ARG A  86       7.483  -0.094  94.055  1.00 98.15           H  
ATOM    419  HG2 ARG A  86       8.491  -1.487  93.956  1.00 98.15           H  
ATOM    420  HD3 ARG A  86       8.702  -1.759  96.306  1.00 98.15           H  
ATOM    421  HD2 ARG A  86       7.376  -0.704  96.688  1.00 98.15           H  
ATOM    422  HE  ARG A  86       8.813   1.111  96.426  1.00 98.15           H  
ATOM    423 HH12 ARG A  86      12.092  -0.914  95.105  1.00 98.15           H  
ATOM    424 HH11 ARG A  86      10.567  -1.749  95.169  1.00 98.15           H  
ATOM    425 HH22 ARG A  86      12.223   1.303  95.762  1.00 98.15           H  
ATOM    426 HH21 ARG A  86      10.807   2.142  96.328  1.00 98.15           H  
ATOM    427  N   GLU A  87       3.759  -3.351  93.545  1.00 98.69           N  
ATOM    428  CA  GLU A  87       2.863  -4.512  93.520  1.00 98.69           C  
ATOM    429  C   GLU A  87       2.275  -4.835  92.137  1.00 98.69           C  
ATOM    430  O   GLU A  87       1.986  -6.006  91.893  1.00 98.69           O  
ATOM    431  CB  GLU A  87       1.778  -4.401  94.613  1.00 98.69           C  
ATOM    432  CG  GLU A  87       2.316  -4.606  96.051  1.00 98.69           C  
ATOM    433  CD  GLU A  87       2.846  -6.016  96.386  1.00 98.69           C  
ATOM    434  OE1 GLU A  87       3.662  -6.095  97.330  1.00 98.69           O  
ATOM    435  OE2 GLU A  87       2.461  -6.997  95.707  1.00 98.69           O1-
ATOM    436  H   GLU A  87       3.420  -2.523  94.017  1.00 98.69           H  
ATOM    437  HA  GLU A  87       3.476  -5.379  93.762  1.00 98.69           H  
ATOM    438  HB3 GLU A  87       0.960  -5.098  94.420  1.00 98.69           H  
ATOM    439  HB2 GLU A  87       1.325  -3.410  94.558  1.00 98.69           H  
ATOM    440  HG3 GLU A  87       1.518  -4.382  96.760  1.00 98.69           H  
ATOM    441  HG2 GLU A  87       3.103  -3.877  96.249  1.00 98.69           H  
ATOM    442  N   VAL A  88       2.163  -3.836  91.243  1.00 98.78           N  
ATOM    443  CA  VAL A  88       1.804  -4.060  89.838  1.00 98.78           C  
ATOM    444  C   VAL A  88       3.009  -4.570  89.018  1.00 98.78           C  
ATOM    445  O   VAL A  88       2.811  -5.430  88.161  1.00 98.78           O  
ATOM    446  CB  VAL A  88       1.216  -2.791  89.165  1.00 98.78           C  
ATOM    447  CG1 VAL A  88       0.972  -2.946  87.647  1.00 98.78           C  
ATOM    448  CG2 VAL A  88      -0.105  -2.374  89.837  1.00 98.78           C  
ATOM    449  H   VAL A  88       2.401  -2.891  91.508  1.00 98.78           H  
ATOM    450  HA  VAL A  88       1.032  -4.830  89.800  1.00 98.78           H  
ATOM    451  HB  VAL A  88       1.925  -1.976  89.315  1.00 98.78           H  
ATOM    452 HG11 VAL A  88       0.531  -2.047  87.232  1.00 98.78           H  
ATOM    453 HG12 VAL A  88       1.888  -3.109  87.081  1.00 98.78           H  
ATOM    454 HG13 VAL A  88       0.291  -3.771  87.436  1.00 98.78           H  
ATOM    455 HG21 VAL A  88      -0.463  -1.422  89.448  1.00 98.78           H  
ATOM    456 HG22 VAL A  88      -0.885  -3.117  89.667  1.00 98.78           H  
ATOM    457 HG23 VAL A  88       0.002  -2.258  90.914  1.00 98.78           H  
ATOM    458  N   LEU A  89       4.230  -4.082  89.317  1.00 98.84           N  
ATOM    459  CA  LEU A  89       5.487  -4.607  88.769  1.00 98.84           C  
ATOM    460  C   LEU A  89       5.725  -6.071  89.204  1.00 98.84           C  
ATOM    461  O   LEU A  89       6.132  -6.877  88.372  1.00 98.84           O  
ATOM    462  CB  LEU A  89       6.677  -3.701  89.175  1.00 98.84           C  
ATOM    463  CG  LEU A  89       6.748  -2.329  88.461  1.00 98.84           C  
ATOM    464  CD1 LEU A  89       7.627  -1.328  89.246  1.00 98.84           C  
ATOM    465  CD2 LEU A  89       7.225  -2.447  87.001  1.00 98.84           C  
ATOM    466  H   LEU A  89       4.318  -3.354  90.014  1.00 98.84           H  
ATOM    467  HA  LEU A  89       5.404  -4.601  87.681  1.00 98.84           H  
ATOM    468  HB3 LEU A  89       7.620  -4.220  88.998  1.00 98.84           H  
ATOM    469  HB2 LEU A  89       6.627  -3.546  90.251  1.00 98.84           H  
ATOM    470  HG  LEU A  89       5.743  -1.910  88.432  1.00 98.84           H  
ATOM    471 HD11 LEU A  89       7.069  -0.419  89.473  1.00 98.84           H  
ATOM    472 HD12 LEU A  89       7.978  -1.735  90.194  1.00 98.84           H  
ATOM    473 HD13 LEU A  89       8.516  -1.030  88.690  1.00 98.84           H  
ATOM    474 HD21 LEU A  89       7.638  -1.510  86.628  1.00 98.84           H  
ATOM    475 HD22 LEU A  89       7.999  -3.205  86.889  1.00 98.84           H  
ATOM    476 HD23 LEU A  89       6.397  -2.710  86.345  1.00 98.84           H  
ATOM    477  N   LYS A  90       5.407  -6.410  90.467  1.00 98.81           N  
ATOM    478  CA  LYS A  90       5.441  -7.779  90.986  1.00 98.81           C  
ATOM    479  C   LYS A  90       4.381  -8.683  90.342  1.00 98.81           C  
ATOM    480  O   LYS A  90       4.712  -9.812  89.995  1.00 98.81           O  
ATOM    481  CB  LYS A  90       5.285  -7.797  92.518  1.00 98.81           C  
ATOM    482  CG  LYS A  90       6.502  -7.285  93.306  1.00 98.81           C  
ATOM    483  CD  LYS A  90       6.179  -7.145  94.800  1.00 98.81           C  
ATOM    484  CE  LYS A  90       7.273  -6.437  95.609  1.00 98.81           C  
ATOM    485  NZ  LYS A  90       6.925  -6.370  97.040  1.00 98.81           N1+
ATOM    486  H   LYS A  90       5.100  -5.693  91.112  1.00 98.81           H  
ATOM    487  HA  LYS A  90       6.420  -8.186  90.739  1.00 98.81           H  
ATOM    488  HB3 LYS A  90       5.112  -8.822  92.845  1.00 98.81           H  
ATOM    489  HB2 LYS A  90       4.390  -7.241  92.794  1.00 98.81           H  
ATOM    490  HG3 LYS A  90       6.842  -6.333  92.912  1.00 98.81           H  
ATOM    491  HG2 LYS A  90       7.334  -7.974  93.174  1.00 98.81           H  
ATOM    492  HD3 LYS A  90       6.000  -8.136  95.216  1.00 98.81           H  
ATOM    493  HD2 LYS A  90       5.246  -6.594  94.904  1.00 98.81           H  
ATOM    494  HE3 LYS A  90       7.400  -5.418  95.245  1.00 98.81           H  
ATOM    495  HE2 LYS A  90       8.228  -6.950  95.496  1.00 98.81           H  
ATOM    496  HZ1 LYS A  90       6.863  -7.304  97.417  1.00 98.81           H  
ATOM    497  HZ2 LYS A  90       7.629  -5.849  97.543  1.00 98.81           H  
ATOM    498  HZ3 LYS A  90       6.026  -5.917  97.148  1.00 98.81           H  
ATOM    499  N   ALA A  91       3.147  -8.177  90.166  1.00 98.91           N  
ATOM    500  CA  ALA A  91       2.048  -8.884  89.500  1.00 98.91           C  
ATOM    501  C   ALA A  91       2.316  -9.170  88.013  1.00 98.91           C  
ATOM    502  O   ALA A  91       1.915 -10.226  87.531  1.00 98.91           O  
ATOM    503  CB  ALA A  91       0.743  -8.095  89.677  1.00 98.91           C  
ATOM    504  H   ALA A  91       2.938  -7.244  90.497  1.00 98.91           H  
ATOM    505  HA  ALA A  91       1.922  -9.845  90.000  1.00 98.91           H  
ATOM    506  HB1 ALA A  91      -0.094  -8.600  89.193  1.00 98.91           H  
ATOM    507  HB2 ALA A  91       0.490  -7.987  90.731  1.00 98.91           H  
ATOM    508  HB3 ALA A  91       0.818  -7.096  89.248  1.00 98.91           H  
ATOM    509  N   SER A  92       3.021  -8.249  87.336  1.00 98.93           N  
ATOM    510  CA  SER A  92       3.505  -8.378  85.963  1.00 98.93           C  
ATOM    511  C   SER A  92       4.588  -9.466  85.828  1.00 98.93           C  
ATOM    512  O   SER A  92       4.509 -10.279  84.907  1.00 98.93           O  
ATOM    513  CB  SER A  92       3.974  -6.986  85.492  1.00 98.93           C  
ATOM    514  OG  SER A  92       4.616  -7.013  84.237  1.00 98.93           O  
ATOM    515  H   SER A  92       3.278  -7.392  87.809  1.00 98.93           H  
ATOM    516  HA  SER A  92       2.665  -8.682  85.336  1.00 98.93           H  
ATOM    517  HB3 SER A  92       4.658  -6.543  86.213  1.00 98.93           H  
ATOM    518  HB2 SER A  92       3.120  -6.313  85.424  1.00 98.93           H  
ATOM    519  HG  SER A  92       3.944  -7.116  83.554  1.00 98.93           H  
ATOM    520  N   LEU A  93       5.543  -9.497  86.775  1.00 98.84           N  
ATOM    521  CA  LEU A  93       6.574 -10.533  86.876  1.00 98.84           C  
ATOM    522  C   LEU A  93       5.983 -11.923  87.155  1.00 98.84           C  
ATOM    523  O   LEU A  93       6.372 -12.867  86.476  1.00 98.84           O  
ATOM    524  CB  LEU A  93       7.612 -10.148  87.951  1.00 98.84           C  
ATOM    525  CG  LEU A  93       8.536  -8.987  87.538  1.00 98.84           C  
ATOM    526  CD1 LEU A  93       9.278  -8.411  88.750  1.00 98.84           C  
ATOM    527  CD2 LEU A  93       9.518  -9.382  86.428  1.00 98.84           C  
ATOM    528  H   LEU A  93       5.552  -8.788  87.496  1.00 98.84           H  
ATOM    529  HA  LEU A  93       7.075 -10.595  85.909  1.00 98.84           H  
ATOM    530  HB3 LEU A  93       8.229 -11.010  88.209  1.00 98.84           H  
ATOM    531  HB2 LEU A  93       7.083  -9.885  88.867  1.00 98.84           H  
ATOM    532  HG  LEU A  93       7.919  -8.185  87.146  1.00 98.84           H  
ATOM    533 HD11 LEU A  93       9.756  -7.469  88.491  1.00 98.84           H  
ATOM    534 HD12 LEU A  93       8.598  -8.205  89.575  1.00 98.84           H  
ATOM    535 HD13 LEU A  93      10.048  -9.091  89.110  1.00 98.84           H  
ATOM    536 HD21 LEU A  93      10.299  -8.635  86.305  1.00 98.84           H  
ATOM    537 HD22 LEU A  93      10.004 -10.326  86.654  1.00 98.84           H  
ATOM    538 HD23 LEU A  93       9.017  -9.482  85.467  1.00 98.84           H  
ATOM    539  N   ARG A  94       5.034 -12.014  88.103  1.00 98.64           N  
ATOM    540  CA  ARG A  94       4.306 -13.236  88.455  1.00 98.64           C  
ATOM    541  C   ARG A  94       3.452 -13.785  87.296  1.00 98.64           C  
ATOM    542  O   ARG A  94       3.481 -14.993  87.075  1.00 98.64           O  
ATOM    543  CB  ARG A  94       3.412 -12.973  89.686  1.00 98.64           C  
ATOM    544  CG  ARG A  94       4.176 -12.718  91.000  1.00 98.64           C  
ATOM    545  CD  ARG A  94       3.254 -12.137  92.088  1.00 98.64           C  
ATOM    546  NE  ARG A  94       3.987 -11.721  93.299  1.00 98.64           N  
ATOM    547  CZ  ARG A  94       3.673 -10.720  94.148  1.00 98.64           C  
ATOM    548  NH1 ARG A  94       2.629  -9.899  93.950  1.00 98.64           N  
ATOM    549  NH2 ARG A  94       4.429 -10.534  95.237  1.00 98.64           N1+
ATOM    550  H   ARG A  94       4.777 -11.182  88.619  1.00 98.64           H  
ATOM    551  HA  ARG A  94       5.039 -14.003  88.716  1.00 98.64           H  
ATOM    552  HB3 ARG A  94       2.750 -13.826  89.848  1.00 98.64           H  
ATOM    553  HB2 ARG A  94       2.757 -12.129  89.468  1.00 98.64           H  
ATOM    554  HG3 ARG A  94       5.085 -12.130  90.874  1.00 98.64           H  
ATOM    555  HG2 ARG A  94       4.518 -13.700  91.331  1.00 98.64           H  
ATOM    556  HD3 ARG A  94       2.612 -12.944  92.443  1.00 98.64           H  
ATOM    557  HD2 ARG A  94       2.586 -11.376  91.687  1.00 98.64           H  
ATOM    558  HE  ARG A  94       4.792 -12.289  93.523  1.00 98.64           H  
ATOM    559 HH12 ARG A  94       2.442  -9.134  94.589  1.00 98.64           H  
ATOM    560 HH11 ARG A  94       2.035 -10.020  93.143  1.00 98.64           H  
ATOM    561 HH22 ARG A  94       4.200  -9.795  95.887  1.00 98.64           H  
ATOM    562 HH21 ARG A  94       5.215 -11.138  95.429  1.00 98.64           H  
ATOM    563  N   ALA A  95       2.722 -12.905  86.586  1.00 98.84           N  
ATOM    564  CA  ALA A  95       1.826 -13.264  85.481  1.00 98.84           C  
ATOM    565  C   ALA A  95       2.559 -13.800  84.244  1.00 98.84           C  
ATOM    566  O   ALA A  95       2.112 -14.791  83.666  1.00 98.84           O  
ATOM    567  CB  ALA A  95       0.961 -12.052  85.101  1.00 98.84           C  
ATOM    568  H   ALA A  95       2.739 -11.926  86.838  1.00 98.84           H  
ATOM    569  HA  ALA A  95       1.160 -14.052  85.837  1.00 98.84           H  
ATOM    570  HB1 ALA A  95       0.308 -12.279  84.257  1.00 98.84           H  
ATOM    571  HB2 ALA A  95       0.323 -11.751  85.931  1.00 98.84           H  
ATOM    572  HB3 ALA A  95       1.575 -11.194  84.822  1.00 98.84           H  
ATOM    573  N   GLY A  96       3.678 -13.153  83.879  1.00 98.76           N  
ATOM    574  CA  GLY A  96       4.496 -13.554  82.741  1.00 98.76           C  
ATOM    575  C   GLY A  96       5.384 -14.760  83.088  1.00 98.76           C  
ATOM    576  O   GLY A  96       5.610 -15.604  82.224  1.00 98.76           O  
ATOM    577  H   GLY A  96       3.975 -12.338  84.399  1.00 98.76           H  
ATOM    578  HA3 GLY A  96       5.111 -12.707  82.451  1.00 98.76           H  
ATOM    579  HA2 GLY A  96       3.868 -13.788  81.882  1.00 98.76           H  
ATOM    580  N   TYR A  97       5.854 -14.885  84.341  1.00 97.03           N  
ATOM    581  CA  TYR A  97       6.616 -16.050  84.802  1.00 97.03           C  
ATOM    582  C   TYR A  97       5.749 -17.316  84.876  1.00 97.03           C  
ATOM    583  O   TYR A  97       6.212 -18.373  84.457  1.00 97.03           O  
ATOM    584  CB  TYR A  97       7.304 -15.740  86.142  1.00 97.03           C  
ATOM    585  CG  TYR A  97       8.187 -16.842  86.692  1.00 97.03           C  
ATOM    586  CD1 TYR A  97       7.754 -17.625  87.782  1.00 97.03           C  
ATOM    587  CD2 TYR A  97       9.451 -17.082  86.114  1.00 97.03           C  
ATOM    588  CE1 TYR A  97       8.586 -18.636  88.298  1.00 97.03           C  
ATOM    589  CE2 TYR A  97      10.280 -18.095  86.628  1.00 97.03           C  
ATOM    590  CZ  TYR A  97       9.852 -18.864  87.728  1.00 97.03           C  
ATOM    591  OH  TYR A  97      10.666 -19.826  88.249  1.00 97.03           O  
ATOM    592  H   TYR A  97       5.666 -14.168  85.029  1.00 97.03           H  
ATOM    593  HA  TYR A  97       7.403 -16.236  84.069  1.00 97.03           H  
ATOM    594  HB3 TYR A  97       6.560 -15.474  86.894  1.00 97.03           H  
ATOM    595  HB2 TYR A  97       7.936 -14.864  86.012  1.00 97.03           H  
ATOM    596  HD1 TYR A  97       6.786 -17.449  88.228  1.00 97.03           H  
ATOM    597  HD2 TYR A  97       9.788 -16.485  85.279  1.00 97.03           H  
ATOM    598  HE1 TYR A  97       8.256 -19.226  89.140  1.00 97.03           H  
ATOM    599  HE2 TYR A  97      11.251 -18.269  86.185  1.00 97.03           H  
ATOM    600  HH  TYR A  97      11.537 -19.830  87.848  1.00 97.03           H  
ATOM    601  N   ALA A  98       4.494 -17.176  85.341  1.00 97.71           N  
ATOM    602  CA  ALA A  98       3.485 -18.235  85.328  1.00 97.71           C  
ATOM    603  C   ALA A  98       3.117 -18.704  83.910  1.00 97.71           C  
ATOM    604  O   ALA A  98       2.853 -19.891  83.735  1.00 97.71           O  
ATOM    605  CB  ALA A  98       2.234 -17.762  86.082  1.00 97.71           C  
ATOM    606  H   ALA A  98       4.185 -16.275  85.683  1.00 97.71           H  
ATOM    607  HA  ALA A  98       3.899 -19.092  85.863  1.00 97.71           H  
ATOM    608  HB1 ALA A  98       1.456 -18.527  86.080  1.00 97.71           H  
ATOM    609  HB2 ALA A  98       2.467 -17.542  87.124  1.00 97.71           H  
ATOM    610  HB3 ALA A  98       1.814 -16.860  85.636  1.00 97.71           H  
ATOM    611  N   ALA A  99       3.148 -17.781  82.930  1.00 98.38           N  
ATOM    612  CA  ALA A  99       2.916 -18.057  81.513  1.00 98.38           C  
ATOM    613  C   ALA A  99       4.065 -18.831  80.842  1.00 98.38           C  
ATOM    614  O   ALA A  99       3.783 -19.700  80.019  1.00 98.38           O  
ATOM    615  CB  ALA A  99       2.617 -16.739  80.786  1.00 98.38           C  
ATOM    616  H   ALA A  99       3.368 -16.822  83.164  1.00 98.38           H  
ATOM    617  HA  ALA A  99       2.023 -18.676  81.445  1.00 98.38           H  
ATOM    618  HB1 ALA A  99       2.271 -16.920  79.771  1.00 98.38           H  
ATOM    619  HB2 ALA A  99       1.832 -16.181  81.296  1.00 98.38           H  
ATOM    620  HB3 ALA A  99       3.494 -16.096  80.728  1.00 98.38           H  
ATOM    621  N   LEU A 100       5.321 -18.545  81.235  1.00 97.08           N  
ATOM    622  CA  LEU A 100       6.529 -19.267  80.806  1.00 97.08           C  
ATOM    623  C   LEU A 100       6.657 -20.670  81.431  1.00 97.08           C  
ATOM    624  O   LEU A 100       7.371 -21.504  80.875  1.00 97.08           O  
ATOM    625  CB  LEU A 100       7.783 -18.442  81.177  1.00 97.08           C  
ATOM    626  CG  LEU A 100       7.980 -17.156  80.352  1.00 97.08           C  
ATOM    627  CD1 LEU A 100       8.946 -16.173  81.050  1.00 97.08           C  
ATOM    628  CD2 LEU A 100       8.381 -17.446  78.890  1.00 97.08           C  
ATOM    629  H   LEU A 100       5.467 -17.801  81.904  1.00 97.08           H  
ATOM    630  HA  LEU A 100       6.492 -19.391  79.724  1.00 97.08           H  
ATOM    631  HB3 LEU A 100       8.679 -19.054  81.063  1.00 97.08           H  
ATOM    632  HB2 LEU A 100       7.725 -18.196  82.238  1.00 97.08           H  
ATOM    633  HG  LEU A 100       7.008 -16.672  80.327  1.00 97.08           H  
ATOM    634 HD11 LEU A 100       8.528 -15.166  81.064  1.00 97.08           H  
ATOM    635 HD12 LEU A 100       9.137 -16.445  82.088  1.00 97.08           H  
ATOM    636 HD13 LEU A 100       9.917 -16.117  80.559  1.00 97.08           H  
ATOM    637 HD21 LEU A 100       9.327 -16.981  78.613  1.00 97.08           H  
ATOM    638 HD22 LEU A 100       8.483 -18.513  78.692  1.00 97.08           H  
ATOM    639 HD23 LEU A 100       7.625 -17.064  78.203  1.00 97.08           H  
ATOM    640  N   GLN A 101       5.986 -20.894  82.573  1.00 93.92           N  
ATOM    641  CA  GLN A 101       6.005 -22.146  83.330  1.00 93.92           C  
ATOM    642  C   GLN A 101       4.829 -23.087  82.986  1.00 93.92           C  
ATOM    643  O   GLN A 101       4.713 -24.139  83.615  1.00 93.92           O  
ATOM    644  CB  GLN A 101       6.089 -21.818  84.841  1.00 93.92           C  
ATOM    645  CG  GLN A 101       7.405 -21.140  85.298  1.00 93.92           C  
ATOM    646  CD  GLN A 101       8.594 -22.091  85.457  1.00 93.92           C  
ATOM    647  NE2 GLN A 101       9.194 -22.122  86.647  1.00 93.92           N  
ATOM    648  OE1 GLN A 101       8.994 -22.769  84.514  1.00 93.92           O  
ATOM    649  H   GLN A 101       5.439 -20.145  82.974  1.00 93.92           H  
ATOM    650  HA  GLN A 101       6.899 -22.705  83.056  1.00 93.92           H  
ATOM    651  HB3 GLN A 101       5.933 -22.717  85.440  1.00 93.92           H  
ATOM    652  HB2 GLN A 101       5.259 -21.157  85.093  1.00 93.92           H  
ATOM    653  HG3 GLN A 101       7.227 -20.636  86.249  1.00 93.92           H  
ATOM    654  HG2 GLN A 101       7.708 -20.363  84.598  1.00 93.92           H  
ATOM    655 HE22 GLN A 101       9.991 -22.723  86.798  1.00 93.92           H  
ATOM    656 HE21 GLN A 101       8.877 -21.528  87.400  1.00 93.92           H  
ATOM    657  N   LYS A 102       4.004 -22.736  81.982  1.00 96.19           N  
ATOM    658  CA  LYS A 102       2.975 -23.615  81.414  1.00 96.19           C  
ATOM    659  C   LYS A 102       3.601 -24.733  80.542  1.00 96.19           C  
ATOM    660  O   LYS A 102       4.687 -24.524  79.996  1.00 96.19           O  
ATOM    661  CB  LYS A 102       1.982 -22.775  80.579  1.00 96.19           C  
ATOM    662  CG  LYS A 102       1.055 -21.895  81.431  1.00 96.19           C  
ATOM    663  CD  LYS A 102       0.257 -20.886  80.593  1.00 96.19           C  
ATOM    664  CE  LYS A 102      -0.613 -19.961  81.461  1.00 96.19           C  
ATOM    665  NZ  LYS A 102      -1.244 -18.896  80.662  1.00 96.19           N1+
ATOM    666  H   LYS A 102       4.154 -21.860  81.501  1.00 96.19           H  
ATOM    667  HA  LYS A 102       2.436 -24.040  82.259  1.00 96.19           H  
ATOM    668  HB3 LYS A 102       1.352 -23.429  79.974  1.00 96.19           H  
ATOM    669  HB2 LYS A 102       2.529 -22.155  79.870  1.00 96.19           H  
ATOM    670  HG3 LYS A 102       1.644 -21.357  82.167  1.00 96.19           H  
ATOM    671  HG2 LYS A 102       0.370 -22.529  81.995  1.00 96.19           H  
ATOM    672  HD3 LYS A 102      -0.373 -21.427  79.885  1.00 96.19           H  
ATOM    673  HD2 LYS A 102       0.950 -20.295  79.991  1.00 96.19           H  
ATOM    674  HE3 LYS A 102      -0.011 -19.493  82.241  1.00 96.19           H  
ATOM    675  HE2 LYS A 102      -1.389 -20.538  81.965  1.00 96.19           H  
ATOM    676  HZ1 LYS A 102      -1.835 -19.309  79.954  1.00 96.19           H  
ATOM    677  HZ2 LYS A 102      -1.802 -18.306  81.263  1.00 96.19           H  
ATOM    678  HZ3 LYS A 102      -0.529 -18.338  80.216  1.00 96.19           H  
ATOM    679  N   PRO A 103       2.895 -25.878  80.374  1.00 91.04           N  
ATOM    680  CA  PRO A 103       3.240 -26.895  79.357  1.00 91.04           C  
ATOM    681  C   PRO A 103       3.284 -26.336  77.921  1.00 91.04           C  
ATOM    682  O   PRO A 103       2.321 -25.700  77.491  1.00 91.04           O  
ATOM    683  CB  PRO A 103       2.140 -27.963  79.510  1.00 91.04           C  
ATOM    684  CG  PRO A 103       1.628 -27.794  80.927  1.00 91.04           C  
ATOM    685  CD  PRO A 103       1.722 -26.291  81.147  1.00 91.04           C  
ATOM    686  HA  PRO A 103       4.206 -27.323  79.632  1.00 91.04           H  
ATOM    687  HB3 PRO A 103       2.509 -28.972  79.324  1.00 91.04           H  
ATOM    688  HB2 PRO A 103       1.317 -27.786  78.815  1.00 91.04           H  
ATOM    689  HG3 PRO A 103       2.302 -28.304  81.618  1.00 91.04           H  
ATOM    690  HG2 PRO A 103       0.625 -28.193  81.079  1.00 91.04           H  
ATOM    691  HD2 PRO A 103       0.839 -25.784  80.753  1.00 91.04           H  
ATOM    692  HD3 PRO A 103       1.801 -26.081  82.213  1.00 91.04           H  
ATOM    693  N   ASN A 104       4.411 -26.578  77.229  1.00 93.53           N  
ATOM    694  CA  ASN A 104       4.698 -26.171  75.841  1.00 93.53           C  
ATOM    695  C   ASN A 104       4.791 -24.639  75.652  1.00 93.53           C  
ATOM    696  O   ASN A 104       4.560 -24.154  74.543  1.00 93.53           O  
ATOM    697  CB  ASN A 104       3.704 -26.814  74.829  1.00 93.53           C  
ATOM    698  CG  ASN A 104       3.600 -28.341  74.921  1.00 93.53           C  
ATOM    699  ND2 ASN A 104       2.405 -28.882  74.674  1.00 93.53           N  
ATOM    700  OD1 ASN A 104       4.583 -29.027  75.194  1.00 93.53           O  
ATOM    701  H   ASN A 104       5.142 -27.115  77.673  1.00 93.53           H  
ATOM    702  HA  ASN A 104       5.698 -26.539  75.608  1.00 93.53           H  
ATOM    703  HB3 ASN A 104       4.012 -26.584  73.809  1.00 93.53           H  
ATOM    704  HB2 ASN A 104       2.711 -26.380  74.950  1.00 93.53           H  
ATOM    705 HD22 ASN A 104       2.288 -29.884  74.713  1.00 93.53           H  
ATOM    706 HD21 ASN A 104       1.614 -28.298  74.449  1.00 93.53           H  
ATOM    707  N   ALA A 105       5.126 -23.904  76.727  1.00 96.29           N  
ATOM    708  CA  ALA A 105       5.208 -22.445  76.733  1.00 96.29           C  
ATOM    709  C   ALA A 105       6.375 -21.897  75.904  1.00 96.29           C  
ATOM    710  O   ALA A 105       7.482 -22.434  75.972  1.00 96.29           O  
ATOM    711  CB  ALA A 105       5.325 -21.948  78.176  1.00 96.29           C  
ATOM    712  H   ALA A 105       5.299 -24.362  77.611  1.00 96.29           H  
ATOM    713  HA  ALA A 105       4.271 -22.076  76.316  1.00 96.29           H  
ATOM    714  HB1 ALA A 105       5.436 -20.864  78.209  1.00 96.29           H  
ATOM    715  HB2 ALA A 105       4.435 -22.199  78.747  1.00 96.29           H  
ATOM    716  HB3 ALA A 105       6.184 -22.390  78.680  1.00 96.29           H  
ATOM    717  N   VAL A 106       6.093 -20.804  75.181  1.00 97.41           N  
ATOM    718  CA  VAL A 106       7.066 -20.039  74.406  1.00 97.41           C  
ATOM    719  C   VAL A 106       7.330 -18.674  75.068  1.00 97.41           C  
ATOM    720  O   VAL A 106       6.570 -18.231  75.930  1.00 97.41           O  
ATOM    721  CB  VAL A 106       6.583 -19.803  72.944  1.00 97.41           C  
ATOM    722  CG1 VAL A 106       6.490 -21.128  72.170  1.00 97.41           C  
ATOM    723  CG2 VAL A 106       5.277 -18.995  72.808  1.00 97.41           C  
ATOM    724  H   VAL A 106       5.159 -20.414  75.223  1.00 97.41           H  
ATOM    725  HA  VAL A 106       8.015 -20.575  74.370  1.00 97.41           H  
ATOM    726  HB  VAL A 106       7.354 -19.223  72.435  1.00 97.41           H  
ATOM    727 HG11 VAL A 106       6.229 -20.956  71.125  1.00 97.41           H  
ATOM    728 HG12 VAL A 106       7.443 -21.659  72.186  1.00 97.41           H  
ATOM    729 HG13 VAL A 106       5.734 -21.790  72.596  1.00 97.41           H  
ATOM    730 HG21 VAL A 106       5.023 -18.839  71.759  1.00 97.41           H  
ATOM    731 HG22 VAL A 106       4.442 -19.524  73.267  1.00 97.41           H  
ATOM    732 HG23 VAL A 106       5.344 -18.011  73.268  1.00 97.41           H  
ATOM    733  N   ASN A 107       8.426 -18.039  74.633  1.00 97.57           N  
ATOM    734  CA  ASN A 107       8.934 -16.741  75.086  1.00 97.57           C  
ATOM    735  C   ASN A 107       7.947 -15.567  74.919  1.00 97.57           C  
ATOM    736  O   ASN A 107       7.959 -14.664  75.754  1.00 97.57           O  
ATOM    737  CB  ASN A 107      10.313 -16.472  74.431  1.00 97.57           C  
ATOM    738  CG  ASN A 107      10.384 -16.624  72.900  1.00 97.57           C  
ATOM    739  ND2 ASN A 107      11.599 -16.643  72.358  1.00 97.57           N  
ATOM    740  OD1 ASN A 107       9.374 -16.701  72.204  1.00 97.57           O  
ATOM    741  H   ASN A 107       8.999 -18.500  73.938  1.00 97.57           H  
ATOM    742  HA  ASN A 107       9.114 -16.882  76.152  1.00 97.57           H  
ATOM    743  HB3 ASN A 107      11.028 -17.182  74.849  1.00 97.57           H  
ATOM    744  HB2 ASN A 107      10.686 -15.489  74.717  1.00 97.57           H  
ATOM    745 HD22 ASN A 107      11.694 -16.699  71.350  1.00 97.57           H  
ATOM    746 HD21 ASN A 107      12.423 -16.578  72.938  1.00 97.57           H  
ATOM    747  N   LEU A 108       7.088 -15.624  73.884  1.00 98.83           N  
ATOM    748  CA  LEU A 108       6.034 -14.643  73.614  1.00 98.83           C  
ATOM    749  C   LEU A 108       4.901 -14.663  74.661  1.00 98.83           C  
ATOM    750  O   LEU A 108       4.277 -13.622  74.859  1.00 98.83           O  
ATOM    751  CB  LEU A 108       5.447 -14.848  72.195  1.00 98.83           C  
ATOM    752  CG  LEU A 108       6.454 -14.830  71.017  1.00 98.83           C  
ATOM    753  CD1 LEU A 108       5.746 -15.166  69.686  1.00 98.83           C  
ATOM    754  CD2 LEU A 108       7.284 -13.529  70.926  1.00 98.83           C  
ATOM    755  H   LEU A 108       7.160 -16.393  73.233  1.00 98.83           H  
ATOM    756  HA  LEU A 108       6.490 -13.654  73.667  1.00 98.83           H  
ATOM    757  HB3 LEU A 108       4.692 -14.082  72.013  1.00 98.83           H  
ATOM    758  HB2 LEU A 108       4.912 -15.799  72.177  1.00 98.83           H  
ATOM    759  HG  LEU A 108       7.160 -15.641  71.190  1.00 98.83           H  
ATOM    760 HD11 LEU A 108       5.781 -14.351  68.963  1.00 98.83           H  
ATOM    761 HD12 LEU A 108       6.209 -16.033  69.213  1.00 98.83           H  
ATOM    762 HD13 LEU A 108       4.692 -15.408  69.832  1.00 98.83           H  
ATOM    763 HD21 LEU A 108       8.341 -13.747  71.073  1.00 98.83           H  
ATOM    764 HD22 LEU A 108       7.201 -13.036  69.957  1.00 98.83           H  
ATOM    765 HD23 LEU A 108       6.995 -12.794  71.675  1.00 98.83           H  
ATOM    766  N   ASP A 109       4.669 -15.814  75.326  1.00 98.79           N  
ATOM    767  CA  ASP A 109       3.708 -15.968  76.431  1.00 98.79           C  
ATOM    768  C   ASP A 109       4.082 -15.115  77.651  1.00 98.79           C  
ATOM    769  O   ASP A 109       3.205 -14.466  78.218  1.00 98.79           O  
ATOM    770  CB  ASP A 109       3.495 -17.431  76.906  1.00 98.79           C  
ATOM    771  CG  ASP A 109       3.104 -18.473  75.849  1.00 98.79           C  
ATOM    772  OD1 ASP A 109       2.531 -18.095  74.806  1.00 98.79           O  
ATOM    773  OD2 ASP A 109       3.248 -19.671  76.170  1.00 98.79           O1-
ATOM    774  H   ASP A 109       5.225 -16.631  75.111  1.00 98.79           H  
ATOM    775  HA  ASP A 109       2.748 -15.593  76.074  1.00 98.79           H  
ATOM    776  HB3 ASP A 109       2.694 -17.450  77.645  1.00 98.79           H  
ATOM    777  HB2 ASP A 109       4.395 -17.789  77.411  1.00 98.79           H  
ATOM    778  N   GLY A 110       5.375 -15.123  78.016  1.00 98.82           N  
ATOM    779  CA  GLY A 110       5.891 -14.387  79.167  1.00 98.82           C  
ATOM    780  C   GLY A 110       5.922 -12.881  78.923  1.00 98.82           C  
ATOM    781  O   GLY A 110       5.650 -12.112  79.842  1.00 98.82           O  
ATOM    782  H   GLY A 110       6.035 -15.677  77.488  1.00 98.82           H  
ATOM    783  HA3 GLY A 110       6.909 -14.705  79.375  1.00 98.82           H  
ATOM    784  HA2 GLY A 110       5.274 -14.599  80.035  1.00 98.82           H  
ATOM    785  N   VAL A 111       6.225 -12.476  77.681  1.00 98.91           N  
ATOM    786  CA  VAL A 111       6.242 -11.089  77.238  1.00 98.91           C  
ATOM    787  C   VAL A 111       4.834 -10.454  77.241  1.00 98.91           C  
ATOM    788  O   VAL A 111       4.676  -9.371  77.803  1.00 98.91           O  
ATOM    789  CB  VAL A 111       6.891 -10.988  75.829  1.00 98.91           C  
ATOM    790  CG1 VAL A 111       6.645  -9.667  75.098  1.00 98.91           C  
ATOM    791  CG2 VAL A 111       8.409 -11.237  75.900  1.00 98.91           C  
ATOM    792  H   VAL A 111       6.446 -13.168  76.979  1.00 98.91           H  
ATOM    793  HA  VAL A 111       6.858 -10.527  77.942  1.00 98.91           H  
ATOM    794  HB  VAL A 111       6.468 -11.776  75.205  1.00 98.91           H  
ATOM    795 HG11 VAL A 111       7.208  -9.643  74.167  1.00 98.91           H  
ATOM    796 HG12 VAL A 111       5.599  -9.513  74.832  1.00 98.91           H  
ATOM    797 HG13 VAL A 111       6.972  -8.833  75.719  1.00 98.91           H  
ATOM    798 HG21 VAL A 111       8.860 -11.229  74.907  1.00 98.91           H  
ATOM    799 HG22 VAL A 111       8.912 -10.475  76.497  1.00 98.91           H  
ATOM    800 HG23 VAL A 111       8.632 -12.203  76.346  1.00 98.91           H  
ATOM    801  N   VAL A 112       3.846 -11.143  76.639  1.00 98.94           N  
ATOM    802  CA  VAL A 112       2.460 -10.681  76.530  1.00 98.94           C  
ATOM    803  C   VAL A 112       1.744 -10.590  77.887  1.00 98.94           C  
ATOM    804  O   VAL A 112       1.187  -9.535  78.180  1.00 98.94           O  
ATOM    805  CB  VAL A 112       1.632 -11.553  75.538  1.00 98.94           C  
ATOM    806  CG1 VAL A 112       0.093 -11.468  75.652  1.00 98.94           C  
ATOM    807  CG2 VAL A 112       2.038 -11.226  74.095  1.00 98.94           C  
ATOM    808  H   VAL A 112       4.054 -12.032  76.201  1.00 98.94           H  
ATOM    809  HA  VAL A 112       2.498  -9.666  76.128  1.00 98.94           H  
ATOM    810  HB  VAL A 112       1.892 -12.598  75.715  1.00 98.94           H  
ATOM    811 HG11 VAL A 112      -0.393 -12.019  74.847  1.00 98.94           H  
ATOM    812 HG12 VAL A 112      -0.271 -11.903  76.583  1.00 98.94           H  
ATOM    813 HG13 VAL A 112      -0.255 -10.436  75.598  1.00 98.94           H  
ATOM    814 HG21 VAL A 112       1.477 -11.830  73.389  1.00 98.94           H  
ATOM    815 HG22 VAL A 112       1.838 -10.184  73.853  1.00 98.94           H  
ATOM    816 HG23 VAL A 112       3.096 -11.415  73.928  1.00 98.94           H  
ATOM    817  N   GLU A 113       1.783 -11.667  78.690  1.00 98.94           N  
ATOM    818  CA  GLU A 113       1.097 -11.732  79.986  1.00 98.94           C  
ATOM    819  C   GLU A 113       1.720 -10.843  81.076  1.00 98.94           C  
ATOM    820  O   GLU A 113       1.004 -10.466  82.003  1.00 98.94           O  
ATOM    821  CB  GLU A 113       0.954 -13.200  80.445  1.00 98.94           C  
ATOM    822  CG  GLU A 113       0.137 -14.098  79.481  1.00 98.94           C  
ATOM    823  CD  GLU A 113      -1.334 -13.698  79.267  1.00 98.94           C  
ATOM    824  OE1 GLU A 113      -1.846 -14.004  78.167  1.00 98.94           O  
ATOM    825  OE2 GLU A 113      -1.944 -13.104  80.184  1.00 98.94           O1-
ATOM    826  H   GLU A 113       2.269 -12.504  78.396  1.00 98.94           H  
ATOM    827  HA  GLU A 113       0.095 -11.329  79.833  1.00 98.94           H  
ATOM    828  HB3 GLU A 113       0.519 -13.242  81.445  1.00 98.94           H  
ATOM    829  HB2 GLU A 113       1.948 -13.634  80.549  1.00 98.94           H  
ATOM    830  HG3 GLU A 113       0.142 -15.119  79.862  1.00 98.94           H  
ATOM    831  HG2 GLU A 113       0.634 -14.142  78.512  1.00 98.94           H  
ATOM    832  N   ALA A 114       3.002 -10.463  80.920  1.00 98.97           N  
ATOM    833  CA  ALA A 114       3.634  -9.417  81.720  1.00 98.97           C  
ATOM    834  C   ALA A 114       3.116  -8.021  81.346  1.00 98.97           C  
ATOM    835  O   ALA A 114       2.661  -7.294  82.228  1.00 98.97           O  
ATOM    836  CB  ALA A 114       5.162  -9.493  81.582  1.00 98.97           C  
ATOM    837  H   ALA A 114       3.539 -10.821  80.142  1.00 98.97           H  
ATOM    838  HA  ALA A 114       3.378  -9.590  82.765  1.00 98.97           H  
ATOM    839  HB1 ALA A 114       5.647  -8.687  82.131  1.00 98.97           H  
ATOM    840  HB2 ALA A 114       5.544 -10.429  81.984  1.00 98.97           H  
ATOM    841  HB3 ALA A 114       5.481  -9.420  80.541  1.00 98.97           H  
ATOM    842  N   ILE A 115       3.178  -7.682  80.048  1.00 98.97           N  
ATOM    843  CA  ILE A 115       2.787  -6.375  79.513  1.00 98.97           C  
ATOM    844  C   ILE A 115       1.277  -6.072  79.631  1.00 98.97           C  
ATOM    845  O   ILE A 115       0.934  -4.907  79.809  1.00 98.97           O  
ATOM    846  CB  ILE A 115       3.295  -6.195  78.050  1.00 98.97           C  
ATOM    847  CG1 ILE A 115       4.834  -6.059  78.042  1.00 98.97           C  
ATOM    848  CG2 ILE A 115       2.669  -5.022  77.266  1.00 98.97           C  
ATOM    849  CD1 ILE A 115       5.472  -6.287  76.667  1.00 98.97           C  
ATOM    850  H   ILE A 115       3.552  -8.341  79.377  1.00 98.97           H  
ATOM    851  HA  ILE A 115       3.293  -5.626  80.125  1.00 98.97           H  
ATOM    852  HB  ILE A 115       3.047  -7.109  77.509  1.00 98.97           H  
ATOM    853 HG13 ILE A 115       5.281  -6.769  78.737  1.00 98.97           H  
ATOM    854 HG12 ILE A 115       5.111  -5.073  78.415  1.00 98.97           H  
ATOM    855 HG21 ILE A 115       3.131  -4.887  76.289  1.00 98.97           H  
ATOM    856 HG22 ILE A 115       1.610  -5.188  77.086  1.00 98.97           H  
ATOM    857 HG23 ILE A 115       2.763  -4.083  77.805  1.00 98.97           H  
ATOM    858 HD11 ILE A 115       6.540  -6.470  76.764  1.00 98.97           H  
ATOM    859 HD12 ILE A 115       5.048  -7.155  76.165  1.00 98.97           H  
ATOM    860 HD13 ILE A 115       5.346  -5.421  76.018  1.00 98.97           H  
ATOM    861  N   LYS A 116       0.412  -7.101  79.601  1.00 98.94           N  
ATOM    862  CA  LYS A 116      -1.034  -6.984  79.828  1.00 98.94           C  
ATOM    863  C   LYS A 116      -1.419  -6.449  81.218  1.00 98.94           C  
ATOM    864  O   LYS A 116      -2.367  -5.671  81.306  1.00 98.94           O  
ATOM    865  CB  LYS A 116      -1.725  -8.332  79.551  1.00 98.94           C  
ATOM    866  CG  LYS A 116      -1.940  -8.610  78.053  1.00 98.94           C  
ATOM    867  CD  LYS A 116      -2.438 -10.035  77.765  1.00 98.94           C  
ATOM    868  CE  LYS A 116      -3.817 -10.348  78.370  1.00 98.94           C  
ATOM    869  NZ  LYS A 116      -4.262 -11.708  78.026  1.00 98.94           N1+
ATOM    870  H   LYS A 116       0.760  -8.035  79.424  1.00 98.94           H  
ATOM    871  HA  LYS A 116      -1.409  -6.265  79.101  1.00 98.94           H  
ATOM    872  HB3 LYS A 116      -2.708  -8.332  80.024  1.00 98.94           H  
ATOM    873  HB2 LYS A 116      -1.164  -9.140  80.023  1.00 98.94           H  
ATOM    874  HG3 LYS A 116      -1.017  -8.437  77.504  1.00 98.94           H  
ATOM    875  HG2 LYS A 116      -2.654  -7.892  77.651  1.00 98.94           H  
ATOM    876  HD3 LYS A 116      -1.702 -10.744  78.145  1.00 98.94           H  
ATOM    877  HD2 LYS A 116      -2.467 -10.182  76.686  1.00 98.94           H  
ATOM    878  HE3 LYS A 116      -4.559  -9.632  78.013  1.00 98.94           H  
ATOM    879  HE2 LYS A 116      -3.789 -10.272  79.457  1.00 98.94           H  
ATOM    880  HZ1 LYS A 116      -3.586 -12.377  78.376  1.00 98.94           H  
ATOM    881  HZ2 LYS A 116      -5.161 -11.890  78.448  1.00 98.94           H  
ATOM    882  HZ3 LYS A 116      -4.332 -11.800  77.023  1.00 98.94           H  
ATOM    883  N   VAL A 117      -0.666  -6.833  82.264  1.00 98.95           N  
ATOM    884  CA  VAL A 117      -0.843  -6.330  83.631  1.00 98.95           C  
ATOM    885  C   VAL A 117      -0.441  -4.844  83.763  1.00 98.95           C  
ATOM    886  O   VAL A 117      -1.095  -4.105  84.499  1.00 98.95           O  
ATOM    887  CB  VAL A 117      -0.032  -7.180  84.655  1.00 98.95           C  
ATOM    888  CG1 VAL A 117       0.029  -6.599  86.083  1.00 98.95           C  
ATOM    889  CG2 VAL A 117      -0.559  -8.624  84.716  1.00 98.95           C  
ATOM    890  H   VAL A 117       0.103  -7.472  82.117  1.00 98.95           H  
ATOM    891  HA  VAL A 117      -1.903  -6.408  83.884  1.00 98.95           H  
ATOM    892  HB  VAL A 117       0.997  -7.240  84.299  1.00 98.95           H  
ATOM    893 HG11 VAL A 117       0.449  -7.318  86.783  1.00 98.95           H  
ATOM    894 HG12 VAL A 117       0.661  -5.712  86.134  1.00 98.95           H  
ATOM    895 HG13 VAL A 117      -0.963  -6.334  86.449  1.00 98.95           H  
ATOM    896 HG21 VAL A 117       0.034  -9.229  85.402  1.00 98.95           H  
ATOM    897 HG22 VAL A 117      -1.594  -8.653  85.058  1.00 98.95           H  
ATOM    898 HG23 VAL A 117      -0.518  -9.111  83.742  1.00 98.95           H  
ATOM    899  N   LEU A 118       0.595  -4.434  83.012  1.00 98.90           N  
ATOM    900  CA  LEU A 118       1.075  -3.054  82.925  1.00 98.90           C  
ATOM    901  C   LEU A 118       0.118  -2.159  82.109  1.00 98.90           C  
ATOM    902  O   LEU A 118      -0.042  -0.991  82.457  1.00 98.90           O  
ATOM    903  CB  LEU A 118       2.499  -3.050  82.323  1.00 98.90           C  
ATOM    904  CG  LEU A 118       3.545  -3.872  83.114  1.00 98.90           C  
ATOM    905  CD1 LEU A 118       4.840  -4.085  82.299  1.00 98.90           C  
ATOM    906  CD2 LEU A 118       3.817  -3.279  84.512  1.00 98.90           C  
ATOM    907  H   LEU A 118       1.068  -5.103  82.421  1.00 98.90           H  
ATOM    908  HA  LEU A 118       1.121  -2.645  83.936  1.00 98.90           H  
ATOM    909  HB3 LEU A 118       2.856  -2.025  82.243  1.00 98.90           H  
ATOM    910  HB2 LEU A 118       2.449  -3.428  81.302  1.00 98.90           H  
ATOM    911  HG  LEU A 118       3.133  -4.868  83.266  1.00 98.90           H  
ATOM    912 HD11 LEU A 118       5.120  -5.138  82.282  1.00 98.90           H  
ATOM    913 HD12 LEU A 118       4.731  -3.780  81.259  1.00 98.90           H  
ATOM    914 HD13 LEU A 118       5.687  -3.535  82.706  1.00 98.90           H  
ATOM    915 HD21 LEU A 118       4.880  -3.224  84.737  1.00 98.90           H  
ATOM    916 HD22 LEU A 118       3.414  -2.272  84.618  1.00 98.90           H  
ATOM    917 HD23 LEU A 118       3.361  -3.895  85.288  1.00 98.90           H  
ATOM    918  N   GLU A 119      -0.522  -2.733  81.073  1.00 98.88           N  
ATOM    919  CA  GLU A 119      -1.546  -2.097  80.242  1.00 98.88           C  
ATOM    920  C   GLU A 119      -2.863  -1.838  80.986  1.00 98.88           C  
ATOM    921  O   GLU A 119      -3.420  -0.755  80.840  1.00 98.88           O  
ATOM    922  CB  GLU A 119      -1.809  -2.939  78.979  1.00 98.88           C  
ATOM    923  CG  GLU A 119      -0.718  -2.791  77.895  1.00 98.88           C  
ATOM    924  CD  GLU A 119      -0.827  -3.784  76.727  1.00 98.88           C  
ATOM    925  OE1 GLU A 119      -0.165  -3.516  75.703  1.00 98.88           O  
ATOM    926  OE2 GLU A 119      -1.550  -4.797  76.842  1.00 98.88           O1-
ATOM    927  H   GLU A 119      -0.303  -3.692  80.835  1.00 98.88           H  
ATOM    928  HA  GLU A 119      -1.150  -1.134  79.927  1.00 98.88           H  
ATOM    929  HB3 GLU A 119      -2.775  -2.681  78.540  1.00 98.88           H  
ATOM    930  HB2 GLU A 119      -1.894  -3.980  79.285  1.00 98.88           H  
ATOM    931  HG3 GLU A 119       0.273  -2.897  78.337  1.00 98.88           H  
ATOM    932  HG2 GLU A 119      -0.761  -1.777  77.496  1.00 98.88           H  
ATOM    933  N   ASP A 120      -3.347  -2.821  81.761  1.00 98.84           N  
ATOM    934  CA  ASP A 120      -4.604  -2.726  82.516  1.00 98.84           C  
ATOM    935  C   ASP A 120      -4.501  -1.871  83.794  1.00 98.84           C  
ATOM    936  O   ASP A 120      -5.542  -1.503  84.340  1.00 98.84           O  
ATOM    937  CB  ASP A 120      -5.217  -4.117  82.828  1.00 98.84           C  
ATOM    938  CG  ASP A 120      -5.578  -4.985  81.607  1.00 98.84           C  
ATOM    939  OD1 ASP A 120      -5.781  -4.424  80.506  1.00 98.84           O  
ATOM    940  OD2 ASP A 120      -5.783  -6.199  81.821  1.00 98.84           O1-
ATOM    941  H   ASP A 120      -2.858  -3.706  81.812  1.00 98.84           H  
ATOM    942  HA  ASP A 120      -5.322  -2.193  81.888  1.00 98.84           H  
ATOM    943  HB3 ASP A 120      -6.127  -4.000  83.419  1.00 98.84           H  
ATOM    944  HB2 ASP A 120      -4.512  -4.683  83.441  1.00 98.84           H  
ATOM    945  N   SER A 121      -3.275  -1.546  84.239  1.00 98.54           N  
ATOM    946  CA  SER A 121      -3.024  -0.700  85.403  1.00 98.54           C  
ATOM    947  C   SER A 121      -3.001   0.791  84.997  1.00 98.54           C  
ATOM    948  O   SER A 121      -2.194   1.144  84.135  1.00 98.54           O  
ATOM    949  CB  SER A 121      -1.673  -1.113  86.008  1.00 98.54           C  
ATOM    950  OG  SER A 121      -1.353  -0.297  87.121  1.00 98.54           O  
ATOM    951  H   SER A 121      -2.461  -1.863  83.731  1.00 98.54           H  
ATOM    952  HA  SER A 121      -3.788  -0.926  86.144  1.00 98.54           H  
ATOM    953  HB3 SER A 121      -0.873  -1.044  85.269  1.00 98.54           H  
ATOM    954  HB2 SER A 121      -1.713  -2.152  86.338  1.00 98.54           H  
ATOM    955  HG  SER A 121      -0.536  -0.618  87.511  1.00 98.54           H  
ATOM    956  N   PRO A 122      -3.827   1.648  85.648  1.00 97.89           N  
ATOM    957  CA  PRO A 122      -3.856   3.101  85.374  1.00 97.89           C  
ATOM    958  C   PRO A 122      -2.595   3.895  85.787  1.00 97.89           C  
ATOM    959  O   PRO A 122      -2.512   5.078  85.455  1.00 97.89           O  
ATOM    960  CB  PRO A 122      -5.104   3.583  86.133  1.00 97.89           C  
ATOM    961  CG  PRO A 122      -5.229   2.627  87.303  1.00 97.89           C  
ATOM    962  CD  PRO A 122      -4.770   1.300  86.715  1.00 97.89           C  
ATOM    963  HA  PRO A 122      -4.009   3.261  84.308  1.00 97.89           H  
ATOM    964  HB3 PRO A 122      -5.979   3.492  85.490  1.00 97.89           H  
ATOM    965  HB2 PRO A 122      -5.050   4.622  86.461  1.00 97.89           H  
ATOM    966  HG3 PRO A 122      -6.231   2.589  87.730  1.00 97.89           H  
ATOM    967  HG2 PRO A 122      -4.539   2.933  88.091  1.00 97.89           H  
ATOM    968  HD2 PRO A 122      -4.324   0.684  87.497  1.00 97.89           H  
ATOM    969  HD3 PRO A 122      -5.611   0.759  86.278  1.00 97.89           H  
ATOM    970  N   LEU A 123      -1.649   3.247  86.490  1.00 96.33           N  
ATOM    971  CA  LEU A 123      -0.382   3.824  86.942  1.00 96.33           C  
ATOM    972  C   LEU A 123       0.629   4.072  85.808  1.00 96.33           C  
ATOM    973  O   LEU A 123       1.468   4.960  85.958  1.00 96.33           O  
ATOM    974  CB  LEU A 123       0.260   2.876  87.981  1.00 96.33           C  
ATOM    975  CG  LEU A 123      -0.516   2.718  89.306  1.00 96.33           C  
ATOM    976  CD1 LEU A 123       0.136   1.631  90.182  1.00 96.33           C  
ATOM    977  CD2 LEU A 123      -0.672   4.051  90.069  1.00 96.33           C  
ATOM    978  H   LEU A 123      -1.792   2.274  86.723  1.00 96.33           H  
ATOM    979  HA  LEU A 123      -0.590   4.789  87.406  1.00 96.33           H  
ATOM    980  HB3 LEU A 123       1.267   3.219  88.218  1.00 96.33           H  
ATOM    981  HB2 LEU A 123       0.389   1.896  87.520  1.00 96.33           H  
ATOM    982  HG  LEU A 123      -1.517   2.359  89.061  1.00 96.33           H  
ATOM    983 HD11 LEU A 123      -0.618   0.971  90.613  1.00 96.33           H  
ATOM    984 HD12 LEU A 123       0.826   1.003  89.618  1.00 96.33           H  
ATOM    985 HD13 LEU A 123       0.707   2.061  91.005  1.00 96.33           H  
ATOM    986 HD21 LEU A 123      -0.477   3.948  91.137  1.00 96.33           H  
ATOM    987 HD22 LEU A 123       0.004   4.819  89.694  1.00 96.33           H  
ATOM    988 HD23 LEU A 123      -1.688   4.434  89.969  1.00 96.33           H  
ATOM    989  N   PHE A 124       0.558   3.278  84.725  1.00 97.62           N  
ATOM    990  CA  PHE A 124       1.566   3.248  83.664  1.00 97.62           C  
ATOM    991  C   PHE A 124       1.010   3.750  82.327  1.00 97.62           C  
ATOM    992  O   PHE A 124      -0.190   3.644  82.076  1.00 97.62           O  
ATOM    993  CB  PHE A 124       2.104   1.814  83.519  1.00 97.62           C  
ATOM    994  CG  PHE A 124       2.818   1.284  84.748  1.00 97.62           C  
ATOM    995  CD1 PHE A 124       4.070   1.816  85.117  1.00 97.62           C  
ATOM    996  CD2 PHE A 124       2.182   0.369  85.613  1.00 97.62           C  
ATOM    997  CE1 PHE A 124       4.688   1.394  86.284  1.00 97.62           C  
ATOM    998  CE2 PHE A 124       2.818  -0.028  86.783  1.00 97.62           C  
ATOM    999  CZ  PHE A 124       4.068   0.471  87.113  1.00 97.62           C  
ATOM   1000  H   PHE A 124      -0.185   2.596  84.649  1.00 97.62           H  
ATOM   1001  HA  PHE A 124       2.408   3.894  83.924  1.00 97.62           H  
ATOM   1002  HB3 PHE A 124       2.821   1.799  82.701  1.00 97.62           H  
ATOM   1003  HB2 PHE A 124       1.304   1.129  83.238  1.00 97.62           H  
ATOM   1004  HD1 PHE A 124       4.546   2.561  84.498  1.00 97.62           H  
ATOM   1005  HD2 PHE A 124       1.203  -0.014  85.373  1.00 97.62           H  
ATOM   1006  HE1 PHE A 124       5.647   1.799  86.560  1.00 97.62           H  
ATOM   1007  HE2 PHE A 124       2.337  -0.715  87.455  1.00 97.62           H  
ATOM   1008  HZ  PHE A 124       4.548   0.161  88.030  1.00 97.62           H  
ATOM   1009  N   ASN A 125       1.892   4.280  81.471  1.00 97.50           N  
ATOM   1010  CA  ASN A 125       1.557   4.818  80.155  1.00 97.50           C  
ATOM   1011  C   ASN A 125       1.625   3.690  79.108  1.00 97.50           C  
ATOM   1012  O   ASN A 125       2.588   3.588  78.342  1.00 97.50           O  
ATOM   1013  CB  ASN A 125       2.578   5.930  79.819  1.00 97.50           C  
ATOM   1014  CG  ASN A 125       2.296   6.614  78.480  1.00 97.50           C  
ATOM   1015  ND2 ASN A 125       3.251   6.591  77.556  1.00 97.50           N  
ATOM   1016  OD1 ASN A 125       1.201   7.114  78.258  1.00 97.50           O  
ATOM   1017  H   ASN A 125       2.866   4.264  81.730  1.00 97.50           H  
ATOM   1018  HA  ASN A 125       0.551   5.241  80.161  1.00 97.50           H  
ATOM   1019  HB3 ASN A 125       3.598   5.545  79.844  1.00 97.50           H  
ATOM   1020  HB2 ASN A 125       2.528   6.704  80.585  1.00 97.50           H  
ATOM   1021 HD22 ASN A 125       3.140   7.125  76.699  1.00 97.50           H  
ATOM   1022 HD21 ASN A 125       4.093   6.043  77.686  1.00 97.50           H  
ATOM   1023  N   ALA A 126       0.581   2.865  79.084  1.00 98.64           N  
ATOM   1024  CA  ALA A 126       0.206   1.913  78.048  1.00 98.64           C  
ATOM   1025  C   ALA A 126      -1.204   1.446  78.405  1.00 98.64           C  
ATOM   1026  O   ALA A 126      -1.480   1.259  79.581  1.00 98.64           O  
ATOM   1027  CB  ALA A 126       1.190   0.736  77.971  1.00 98.64           C  
ATOM   1028  H   ALA A 126      -0.103   2.940  79.837  1.00 98.64           H  
ATOM   1029  HA  ALA A 126       0.174   2.436  77.091  1.00 98.64           H  
ATOM   1030  HB1 ALA A 126       0.902   0.036  77.186  1.00 98.64           H  
ATOM   1031  HB2 ALA A 126       2.203   1.067  77.749  1.00 98.64           H  
ATOM   1032  HB3 ALA A 126       1.213   0.187  78.913  1.00 98.64           H  
ATOM   1033  N   GLY A 127      -2.094   1.257  77.424  1.00 98.70           N  
ATOM   1034  CA  GLY A 127      -3.479   0.809  77.610  1.00 98.70           C  
ATOM   1035  C   GLY A 127      -4.266   1.819  78.460  1.00 98.70           C  
ATOM   1036  O   GLY A 127      -4.335   3.001  78.125  1.00 98.70           O  
ATOM   1037  H   GLY A 127      -1.796   1.427  76.474  1.00 98.70           H  
ATOM   1038  HA3 GLY A 127      -3.484  -0.181  78.071  1.00 98.70           H  
ATOM   1039  HA2 GLY A 127      -3.959   0.709  76.637  1.00 98.70           H  
ATOM   1040  N   LYS A 128      -4.850   1.336  79.567  1.00 98.61           N  
ATOM   1041  CA  LYS A 128      -5.413   2.142  80.648  1.00 98.61           C  
ATOM   1042  C   LYS A 128      -4.319   2.945  81.368  1.00 98.61           C  
ATOM   1043  O   LYS A 128      -3.306   2.369  81.757  1.00 98.61           O  
ATOM   1044  CB  LYS A 128      -6.202   1.220  81.595  1.00 98.61           C  
ATOM   1045  CG  LYS A 128      -6.932   1.959  82.727  1.00 98.61           C  
ATOM   1046  CD  LYS A 128      -7.996   1.081  83.395  1.00 98.61           C  
ATOM   1047  CE  LYS A 128      -8.773   1.830  84.486  1.00 98.61           C  
ATOM   1048  NZ  LYS A 128      -9.801   0.972  85.100  1.00 98.61           N1+
ATOM   1049  H   LYS A 128      -4.708   0.361  79.795  1.00 98.61           H  
ATOM   1050  HA  LYS A 128      -6.116   2.847  80.223  1.00 98.61           H  
ATOM   1051  HB3 LYS A 128      -5.551   0.456  82.020  1.00 98.61           H  
ATOM   1052  HB2 LYS A 128      -6.942   0.689  80.999  1.00 98.61           H  
ATOM   1053  HG3 LYS A 128      -7.399   2.864  82.337  1.00 98.61           H  
ATOM   1054  HG2 LYS A 128      -6.209   2.283  83.474  1.00 98.61           H  
ATOM   1055  HD3 LYS A 128      -7.518   0.197  83.818  1.00 98.61           H  
ATOM   1056  HD2 LYS A 128      -8.689   0.720  82.633  1.00 98.61           H  
ATOM   1057  HE3 LYS A 128      -9.260   2.710  84.064  1.00 98.61           H  
ATOM   1058  HE2 LYS A 128      -8.094   2.177  85.264  1.00 98.61           H  
ATOM   1059  HZ1 LYS A 128      -9.360   0.167  85.520  1.00 98.61           H  
ATOM   1060  HZ2 LYS A 128     -10.298   1.493  85.808  1.00 98.61           H  
ATOM   1061  HZ3 LYS A 128     -10.451   0.666  84.390  1.00 98.61           H  
ATOM   1062  N   GLY A 129      -4.543   4.259  81.524  1.00 97.66           N  
ATOM   1063  CA  GLY A 129      -3.549   5.169  82.091  1.00 97.66           C  
ATOM   1064  C   GLY A 129      -2.613   5.733  81.018  1.00 97.66           C  
ATOM   1065  O   GLY A 129      -1.543   6.223  81.371  1.00 97.66           O  
ATOM   1066  H   GLY A 129      -5.398   4.670  81.173  1.00 97.66           H  
ATOM   1067  HA3 GLY A 129      -2.946   4.676  82.854  1.00 97.66           H  
ATOM   1068  HA2 GLY A 129      -4.055   6.002  82.576  1.00 97.66           H  
ATOM   1069  N   SER A 130      -2.990   5.680  79.729  1.00 98.25           N  
ATOM   1070  CA  SER A 130      -2.241   6.304  78.640  1.00 98.25           C  
ATOM   1071  C   SER A 130      -2.389   7.832  78.639  1.00 98.25           C  
ATOM   1072  O   SER A 130      -3.466   8.348  78.946  1.00 98.25           O  
ATOM   1073  CB  SER A 130      -2.710   5.722  77.297  1.00 98.25           C  
ATOM   1074  OG  SER A 130      -2.080   4.478  77.101  1.00 98.25           O  
ATOM   1075  H   SER A 130      -3.873   5.255  79.483  1.00 98.25           H  
ATOM   1076  HA  SER A 130      -1.180   6.075  78.765  1.00 98.25           H  
ATOM   1077  HB3 SER A 130      -2.434   6.368  76.462  1.00 98.25           H  
ATOM   1078  HB2 SER A 130      -3.795   5.607  77.262  1.00 98.25           H  
ATOM   1079  HG  SER A 130      -2.579   3.814  77.588  1.00 98.25           H  
ATOM   1080  N   VAL A 131      -1.315   8.543  78.285  1.00 96.30           N  
ATOM   1081  CA  VAL A 131      -1.314   9.977  78.025  1.00 96.30           C  
ATOM   1082  C   VAL A 131      -2.113  10.305  76.748  1.00 96.30           C  
ATOM   1083  O   VAL A 131      -2.404   9.431  75.922  1.00 96.30           O  
ATOM   1084  CB  VAL A 131       0.148  10.481  77.908  1.00 96.30           C  
ATOM   1085  CG1 VAL A 131       0.924  10.312  79.228  1.00 96.30           C  
ATOM   1086  CG2 VAL A 131       0.918   9.903  76.701  1.00 96.30           C  
ATOM   1087  H   VAL A 131      -0.449   8.044  78.097  1.00 96.30           H  
ATOM   1088  HA  VAL A 131      -1.798  10.479  78.864  1.00 96.30           H  
ATOM   1089  HB  VAL A 131       0.096  11.556  77.745  1.00 96.30           H  
ATOM   1090 HG11 VAL A 131       1.964  10.621  79.119  1.00 96.30           H  
ATOM   1091 HG12 VAL A 131       0.489  10.934  80.009  1.00 96.30           H  
ATOM   1092 HG13 VAL A 131       0.926   9.284  79.587  1.00 96.30           H  
ATOM   1093 HG21 VAL A 131       1.989  10.083  76.785  1.00 96.30           H  
ATOM   1094 HG22 VAL A 131       0.777   8.833  76.582  1.00 96.30           H  
ATOM   1095 HG23 VAL A 131       0.584  10.357  75.767  1.00 96.30           H  
ATOM   1096  N   PHE A 132      -2.485  11.577  76.616  1.00 95.84           N  
ATOM   1097  CA  PHE A 132      -3.302  12.092  75.522  1.00 95.84           C  
ATOM   1098  C   PHE A 132      -2.458  12.795  74.456  1.00 95.84           C  
ATOM   1099  O   PHE A 132      -1.373  13.296  74.747  1.00 95.84           O  
ATOM   1100  CB  PHE A 132      -4.336  13.081  76.090  1.00 95.84           C  
ATOM   1101  CG  PHE A 132      -5.363  12.436  76.995  1.00 95.84           C  
ATOM   1102  CD1 PHE A 132      -6.493  11.811  76.432  1.00 95.84           C  
ATOM   1103  CD2 PHE A 132      -5.105  12.280  78.373  1.00 95.84           C  
ATOM   1104  CE1 PHE A 132      -7.384  11.127  77.242  1.00 95.84           C  
ATOM   1105  CE2 PHE A 132      -5.996  11.570  79.163  1.00 95.84           C  
ATOM   1106  CZ  PHE A 132      -7.131  11.009  78.600  1.00 95.84           C  
ATOM   1107  H   PHE A 132      -2.271  12.230  77.356  1.00 95.84           H  
ATOM   1108  HA  PHE A 132      -3.839  11.269  75.048  1.00 95.84           H  
ATOM   1109  HB3 PHE A 132      -4.877  13.571  75.278  1.00 95.84           H  
ATOM   1110  HB2 PHE A 132      -3.828  13.877  76.632  1.00 95.84           H  
ATOM   1111  HD1 PHE A 132      -6.664  11.858  75.369  1.00 95.84           H  
ATOM   1112  HD2 PHE A 132      -4.213  12.701  78.811  1.00 95.84           H  
ATOM   1113  HE1 PHE A 132      -8.261  10.666  76.811  1.00 95.84           H  
ATOM   1114  HE2 PHE A 132      -5.813  11.450  80.218  1.00 95.84           H  
ATOM   1115  HZ  PHE A 132      -7.818  10.473  79.224  1.00 95.84           H  
ATOM   1116  N   THR A 133      -3.042  12.887  73.255  1.00 95.17           N  
ATOM   1117  CA  THR A 133      -2.657  13.818  72.199  1.00 95.17           C  
ATOM   1118  C   THR A 133      -3.144  15.252  72.531  1.00 95.17           C  
ATOM   1119  O   THR A 133      -3.898  15.438  73.487  1.00 95.17           O  
ATOM   1120  CB  THR A 133      -3.299  13.381  70.851  1.00 95.17           C  
ATOM   1121  CG2 THR A 133      -3.003  11.933  70.442  1.00 95.17           C  
ATOM   1122  OG1 THR A 133      -4.701  13.591  70.805  1.00 95.17           O  
ATOM   1123  H   THR A 133      -3.925  12.415  73.103  1.00 95.17           H  
ATOM   1124  HA  THR A 133      -1.571  13.820  72.109  1.00 95.17           H  
ATOM   1125  HB  THR A 133      -2.868  14.003  70.069  1.00 95.17           H  
ATOM   1126 HG21 THR A 133      -3.420  11.727  69.458  1.00 95.17           H  
ATOM   1127 HG22 THR A 133      -1.932  11.757  70.386  1.00 95.17           H  
ATOM   1128 HG23 THR A 133      -3.422  11.207  71.137  1.00 95.17           H  
ATOM   1129  HG1 THR A 133      -4.990  13.443  69.900  1.00 95.17           H  
ATOM   1130  N   ARG A 134      -2.733  16.241  71.717  1.00 91.80           N  
ATOM   1131  CA  ARG A 134      -3.189  17.640  71.795  1.00 91.80           C  
ATOM   1132  C   ARG A 134      -4.710  17.812  71.593  1.00 91.80           C  
ATOM   1133  O   ARG A 134      -5.278  18.771  72.113  1.00 91.80           O  
ATOM   1134  CB  ARG A 134      -2.434  18.500  70.758  1.00 91.80           C  
ATOM   1135  CG  ARG A 134      -0.906  18.485  70.937  1.00 91.80           C  
ATOM   1136  CD  ARG A 134      -0.122  19.306  69.900  1.00 91.80           C  
ATOM   1137  NE  ARG A 134      -0.276  20.758  70.097  1.00 91.80           N  
ATOM   1138  CZ  ARG A 134       0.277  21.743  69.365  1.00 91.80           C  
ATOM   1139  NH1 ARG A 134       1.086  21.493  68.323  1.00 91.80           N  
ATOM   1140  NH2 ARG A 134       0.011  23.013  69.690  1.00 91.80           N1+
ATOM   1141  H   ARG A 134      -2.110  16.019  70.951  1.00 91.80           H  
ATOM   1142  HA  ARG A 134      -2.948  18.010  72.794  1.00 91.80           H  
ATOM   1143  HB3 ARG A 134      -2.789  19.530  70.819  1.00 91.80           H  
ATOM   1144  HB2 ARG A 134      -2.679  18.153  69.753  1.00 91.80           H  
ATOM   1145  HG3 ARG A 134      -0.509  17.477  70.970  1.00 91.80           H  
ATOM   1146  HG2 ARG A 134      -0.713  18.904  71.925  1.00 91.80           H  
ATOM   1147  HD3 ARG A 134      -0.552  19.108  68.917  1.00 91.80           H  
ATOM   1148  HD2 ARG A 134       0.921  18.991  69.849  1.00 91.80           H  
ATOM   1149  HE  ARG A 134      -0.832  21.026  70.896  1.00 91.80           H  
ATOM   1150 HH12 ARG A 134       1.508  22.253  67.810  1.00 91.80           H  
ATOM   1151 HH11 ARG A 134       1.309  20.539  68.082  1.00 91.80           H  
ATOM   1152 HH22 ARG A 134       0.442  23.774  69.186  1.00 91.80           H  
ATOM   1153 HH21 ARG A 134      -0.543  23.220  70.509  1.00 91.80           H  
ATOM   1154  N   GLU A 135      -5.325  16.872  70.858  1.00 94.78           N  
ATOM   1155  CA  GLU A 135      -6.745  16.815  70.520  1.00 94.78           C  
ATOM   1156  C   GLU A 135      -7.589  16.065  71.575  1.00 94.78           C  
ATOM   1157  O   GLU A 135      -8.802  15.963  71.393  1.00 94.78           O  
ATOM   1158  CB  GLU A 135      -6.910  16.186  69.112  1.00 94.78           C  
ATOM   1159  CG  GLU A 135      -6.126  16.898  67.974  1.00 94.78           C  
ATOM   1160  CD  GLU A 135      -4.642  16.520  67.786  1.00 94.78           C  
ATOM   1161  OE1 GLU A 135      -3.954  17.266  67.055  1.00 94.78           O  
ATOM   1162  OE2 GLU A 135      -4.199  15.499  68.355  1.00 94.78           O1-
ATOM   1163  H   GLU A 135      -4.764  16.134  70.453  1.00 94.78           H  
ATOM   1164  HA  GLU A 135      -7.133  17.835  70.476  1.00 94.78           H  
ATOM   1165  HB3 GLU A 135      -7.967  16.220  68.845  1.00 94.78           H  
ATOM   1166  HB2 GLU A 135      -6.672  15.122  69.145  1.00 94.78           H  
ATOM   1167  HG3 GLU A 135      -6.206  17.979  68.103  1.00 94.78           H  
ATOM   1168  HG2 GLU A 135      -6.621  16.676  67.028  1.00 94.78           H  
ATOM   1169  N   GLY A 136      -6.959  15.566  72.656  1.00 97.14           N  
ATOM   1170  CA  GLY A 136      -7.636  14.911  73.778  1.00 97.14           C  
ATOM   1171  C   GLY A 136      -7.990  13.442  73.495  1.00 97.14           C  
ATOM   1172  O   GLY A 136      -8.835  12.890  74.199  1.00 97.14           O  
ATOM   1173  H   GLY A 136      -5.957  15.680  72.733  1.00 97.14           H  
ATOM   1174  HA3 GLY A 136      -8.535  15.463  74.057  1.00 97.14           H  
ATOM   1175  HA2 GLY A 136      -6.971  14.937  74.642  1.00 97.14           H  
ATOM   1176  N   LYS A 137      -7.354  12.811  72.493  1.00 98.01           N  
ATOM   1177  CA  LYS A 137      -7.524  11.399  72.136  1.00 98.01           C  
ATOM   1178  C   LYS A 137      -6.383  10.557  72.729  1.00 98.01           C  
ATOM   1179  O   LYS A 137      -5.298  11.088  72.960  1.00 98.01           O  
ATOM   1180  CB  LYS A 137      -7.504  11.268  70.598  1.00 98.01           C  
ATOM   1181  CG  LYS A 137      -8.641  12.022  69.888  1.00 98.01           C  
ATOM   1182  CD  LYS A 137      -8.595  11.833  68.365  1.00 98.01           C  
ATOM   1183  CE  LYS A 137      -9.722  12.586  67.643  1.00 98.01           C  
ATOM   1184  NZ  LYS A 137      -9.658  12.393  66.183  1.00 98.01           N1+
ATOM   1185  H   LYS A 137      -6.654  13.314  71.964  1.00 98.01           H  
ATOM   1186  HA  LYS A 137      -8.475  11.019  72.512  1.00 98.01           H  
ATOM   1187  HB3 LYS A 137      -7.571  10.213  70.328  1.00 98.01           H  
ATOM   1188  HB2 LYS A 137      -6.545  11.614  70.208  1.00 98.01           H  
ATOM   1189  HG3 LYS A 137      -8.582  13.087  70.117  1.00 98.01           H  
ATOM   1190  HG2 LYS A 137      -9.602  11.677  70.274  1.00 98.01           H  
ATOM   1191  HD3 LYS A 137      -8.652  10.767  68.135  1.00 98.01           H  
ATOM   1192  HD2 LYS A 137      -7.626  12.173  67.995  1.00 98.01           H  
ATOM   1193  HE3 LYS A 137      -9.660  13.653  67.858  1.00 98.01           H  
ATOM   1194  HE2 LYS A 137     -10.694  12.242  67.999  1.00 98.01           H  
ATOM   1195  HZ1 LYS A 137      -9.743  11.411  65.966  1.00 98.01           H  
ATOM   1196  HZ2 LYS A 137     -10.412  12.900  65.741  1.00 98.01           H  
ATOM   1197  HZ3 LYS A 137      -8.774  12.738  65.835  1.00 98.01           H  
ATOM   1198  N   ASN A 138      -6.630   9.250  72.912  1.00 98.60           N  
ATOM   1199  CA  ASN A 138      -5.596   8.261  73.240  1.00 98.60           C  
ATOM   1200  C   ASN A 138      -5.233   7.488  71.965  1.00 98.60           C  
ATOM   1201  O   ASN A 138      -6.125   7.030  71.249  1.00 98.60           O  
ATOM   1202  CB  ASN A 138      -6.093   7.297  74.343  1.00 98.60           C  
ATOM   1203  CG  ASN A 138      -6.312   7.985  75.694  1.00 98.60           C  
ATOM   1204  ND2 ASN A 138      -5.231   8.418  76.346  1.00 98.60           N  
ATOM   1205  OD1 ASN A 138      -7.446   8.112  76.150  1.00 98.60           O  
ATOM   1206  H   ASN A 138      -7.543   8.877  72.696  1.00 98.60           H  
ATOM   1207  HA  ASN A 138      -4.703   8.769  73.611  1.00 98.60           H  
ATOM   1208  HB3 ASN A 138      -5.362   6.501  74.497  1.00 98.60           H  
ATOM   1209  HB2 ASN A 138      -7.016   6.805  74.034  1.00 98.60           H  
ATOM   1210 HD22 ASN A 138      -5.330   8.866  77.246  1.00 98.60           H  
ATOM   1211 HD21 ASN A 138      -4.308   8.321  75.947  1.00 98.60           H  
ATOM   1212  N   GLU A 139      -3.940   7.372  71.645  1.00 98.51           N  
ATOM   1213  CA  GLU A 139      -3.417   6.684  70.464  1.00 98.51           C  
ATOM   1214  C   GLU A 139      -2.314   5.746  70.958  1.00 98.51           C  
ATOM   1215  O   GLU A 139      -1.258   6.222  71.373  1.00 98.51           O  
ATOM   1216  CB  GLU A 139      -2.856   7.724  69.473  1.00 98.51           C  
ATOM   1217  CG  GLU A 139      -3.922   8.516  68.690  1.00 98.51           C  
ATOM   1218  CD  GLU A 139      -3.327   9.551  67.730  1.00 98.51           C  
ATOM   1219  OE1 GLU A 139      -2.086   9.703  67.697  1.00 98.51           O  
ATOM   1220  OE2 GLU A 139      -4.137  10.216  67.052  1.00 98.51           O1-
ATOM   1221  H   GLU A 139      -3.243   7.732  72.282  1.00 98.51           H  
ATOM   1222  HA  GLU A 139      -4.187   6.089  69.967  1.00 98.51           H  
ATOM   1223  HB3 GLU A 139      -2.206   7.222  68.755  1.00 98.51           H  
ATOM   1224  HB2 GLU A 139      -2.216   8.417  70.017  1.00 98.51           H  
ATOM   1225  HG3 GLU A 139      -4.585   9.035  69.383  1.00 98.51           H  
ATOM   1226  HG2 GLU A 139      -4.544   7.829  68.116  1.00 98.51           H  
ATOM   1227  N   LEU A 140      -2.578   4.438  70.956  1.00 98.83           N  
ATOM   1228  CA  LEU A 140      -1.727   3.416  71.552  1.00 98.83           C  
ATOM   1229  C   LEU A 140      -0.865   2.754  70.464  1.00 98.83           C  
ATOM   1230  O   LEU A 140      -1.333   2.518  69.341  1.00 98.83           O  
ATOM   1231  CB  LEU A 140      -2.624   2.323  72.171  1.00 98.83           C  
ATOM   1232  CG  LEU A 140      -3.767   2.818  73.084  1.00 98.83           C  
ATOM   1233  CD1 LEU A 140      -4.692   1.658  73.454  1.00 98.83           C  
ATOM   1234  CD2 LEU A 140      -3.251   3.522  74.344  1.00 98.83           C  
ATOM   1235  H   LEU A 140      -3.463   4.115  70.565  1.00 98.83           H  
ATOM   1236  HA  LEU A 140      -1.092   3.854  72.324  1.00 98.83           H  
ATOM   1237  HB3 LEU A 140      -1.986   1.640  72.728  1.00 98.83           H  
ATOM   1238  HB2 LEU A 140      -3.073   1.729  71.378  1.00 98.83           H  
ATOM   1239  HG  LEU A 140      -4.386   3.527  72.534  1.00 98.83           H  
ATOM   1240 HD11 LEU A 140      -5.541   2.035  74.016  1.00 98.83           H  
ATOM   1241 HD12 LEU A 140      -5.089   1.163  72.567  1.00 98.83           H  
ATOM   1242 HD13 LEU A 140      -4.192   0.907  74.065  1.00 98.83           H  
ATOM   1243 HD21 LEU A 140      -4.072   3.804  75.005  1.00 98.83           H  
ATOM   1244 HD22 LEU A 140      -2.577   2.880  74.910  1.00 98.83           H  
ATOM   1245 HD23 LEU A 140      -2.709   4.435  74.096  1.00 98.83           H  
ATOM   1246  N   ASP A 141       0.384   2.428  70.813  1.00 98.92           N  
ATOM   1247  CA  ASP A 141       1.406   1.861  69.931  1.00 98.92           C  
ATOM   1248  C   ASP A 141       2.096   0.683  70.633  1.00 98.92           C  
ATOM   1249  O   ASP A 141       2.400   0.796  71.819  1.00 98.92           O  
ATOM   1250  CB  ASP A 141       2.439   2.927  69.468  1.00 98.92           C  
ATOM   1251  CG  ASP A 141       1.921   4.337  69.161  1.00 98.92           C  
ATOM   1252  OD1 ASP A 141       1.348   4.501  68.065  1.00 98.92           O  
ATOM   1253  OD2 ASP A 141       2.124   5.238  70.006  1.00 98.92           O1-
ATOM   1254  H   ASP A 141       0.666   2.588  71.778  1.00 98.92           H  
ATOM   1255  HA  ASP A 141       0.907   1.459  69.052  1.00 98.92           H  
ATOM   1256  HB3 ASP A 141       2.926   2.547  68.576  1.00 98.92           H  
ATOM   1257  HB2 ASP A 141       3.226   3.031  70.212  1.00 98.92           H  
ATOM   1258  N   ALA A 142       2.374  -0.430  69.936  1.00 98.97           N  
ATOM   1259  CA  ALA A 142       3.033  -1.612  70.499  1.00 98.97           C  
ATOM   1260  C   ALA A 142       3.686  -2.501  69.439  1.00 98.97           C  
ATOM   1261  O   ALA A 142       3.252  -2.512  68.286  1.00 98.97           O  
ATOM   1262  CB  ALA A 142       2.049  -2.421  71.354  1.00 98.97           C  
ATOM   1263  H   ALA A 142       2.118  -0.475  68.949  1.00 98.97           H  
ATOM   1264  HA  ALA A 142       3.847  -1.252  71.129  1.00 98.97           H  
ATOM   1265  HB1 ALA A 142       2.522  -3.302  71.790  1.00 98.97           H  
ATOM   1266  HB2 ALA A 142       1.664  -1.820  72.175  1.00 98.97           H  
ATOM   1267  HB3 ALA A 142       1.204  -2.758  70.754  1.00 98.97           H  
ATOM   1268  N   SER A 143       4.688  -3.291  69.845  1.00 98.98           N  
ATOM   1269  CA  SER A 143       5.336  -4.320  69.031  1.00 98.98           C  
ATOM   1270  C   SER A 143       5.841  -5.485  69.886  1.00 98.98           C  
ATOM   1271  O   SER A 143       5.954  -5.363  71.104  1.00 98.98           O  
ATOM   1272  CB  SER A 143       6.444  -3.723  68.145  1.00 98.98           C  
ATOM   1273  OG  SER A 143       7.508  -3.187  68.900  1.00 98.98           O  
ATOM   1274  H   SER A 143       4.960  -3.276  70.821  1.00 98.98           H  
ATOM   1275  HA  SER A 143       4.580  -4.732  68.368  1.00 98.98           H  
ATOM   1276  HB3 SER A 143       6.035  -2.969  67.485  1.00 98.98           H  
ATOM   1277  HB2 SER A 143       6.854  -4.492  67.490  1.00 98.98           H  
ATOM   1278  HG  SER A 143       7.212  -2.372  69.319  1.00 98.98           H  
ATOM   1279  N   ILE A 144       6.141  -6.595  69.199  1.00 98.97           N  
ATOM   1280  CA  ILE A 144       6.672  -7.825  69.771  1.00 98.97           C  
ATOM   1281  C   ILE A 144       7.501  -8.556  68.699  1.00 98.97           C  
ATOM   1282  O   ILE A 144       7.195  -8.439  67.511  1.00 98.97           O  
ATOM   1283  CB  ILE A 144       5.522  -8.737  70.300  1.00 98.97           C  
ATOM   1284  CG1 ILE A 144       6.026  -9.899  71.182  1.00 98.97           C  
ATOM   1285  CG2 ILE A 144       4.598  -9.269  69.188  1.00 98.97           C  
ATOM   1286  CD1 ILE A 144       4.914 -10.634  71.943  1.00 98.97           C  
ATOM   1287  H   ILE A 144       6.010  -6.610  68.196  1.00 98.97           H  
ATOM   1288  HA  ILE A 144       7.342  -7.555  70.583  1.00 98.97           H  
ATOM   1289  HB  ILE A 144       4.904  -8.106  70.940  1.00 98.97           H  
ATOM   1290 HG13 ILE A 144       6.735  -9.514  71.912  1.00 98.97           H  
ATOM   1291 HG12 ILE A 144       6.575 -10.619  70.576  1.00 98.97           H  
ATOM   1292 HG21 ILE A 144       3.707  -9.714  69.622  1.00 98.97           H  
ATOM   1293 HG22 ILE A 144       4.272  -8.472  68.521  1.00 98.97           H  
ATOM   1294 HG23 ILE A 144       5.083 -10.032  68.580  1.00 98.97           H  
ATOM   1295 HD11 ILE A 144       5.320 -11.165  72.804  1.00 98.97           H  
ATOM   1296 HD12 ILE A 144       4.156  -9.940  72.307  1.00 98.97           H  
ATOM   1297 HD13 ILE A 144       4.421 -11.370  71.308  1.00 98.97           H  
ATOM   1298  N   MET A 145       8.537  -9.290  69.138  1.00 98.97           N  
ATOM   1299  CA  MET A 145       9.438 -10.031  68.260  1.00 98.97           C  
ATOM   1300  C   MET A 145      10.025 -11.252  68.982  1.00 98.97           C  
ATOM   1301  O   MET A 145      10.480 -11.127  70.119  1.00 98.97           O  
ATOM   1302  CB  MET A 145      10.530  -9.078  67.715  1.00 98.97           C  
ATOM   1303  CG  MET A 145      11.511  -9.722  66.723  1.00 98.97           C  
ATOM   1304  SD  MET A 145      12.732  -8.570  66.048  1.00 98.97           S  
ATOM   1305  CE  MET A 145      13.524  -9.660  64.841  1.00 98.97           C  
ATOM   1306  H   MET A 145       8.747  -9.327  70.127  1.00 98.97           H  
ATOM   1307  HA  MET A 145       8.854 -10.402  67.418  1.00 98.97           H  
ATOM   1308  HB3 MET A 145      11.095  -8.659  68.549  1.00 98.97           H  
ATOM   1309  HB2 MET A 145      10.055  -8.229  67.223  1.00 98.97           H  
ATOM   1310  HG3 MET A 145      10.962 -10.168  65.894  1.00 98.97           H  
ATOM   1311  HG2 MET A 145      12.062 -10.532  67.196  1.00 98.97           H  
ATOM   1312  HE1 MET A 145      14.432  -9.203  64.452  1.00 98.97           H  
ATOM   1313  HE2 MET A 145      13.786 -10.612  65.301  1.00 98.97           H  
ATOM   1314  HE3 MET A 145      12.850  -9.846  64.006  1.00 98.97           H  
ATOM   1315  N   ASP A 146      10.049 -12.389  68.267  1.00 98.86           N  
ATOM   1316  CA  ASP A 146      10.762 -13.617  68.626  1.00 98.86           C  
ATOM   1317  C   ASP A 146      12.182 -13.542  68.032  1.00 98.86           C  
ATOM   1318  O   ASP A 146      12.325 -13.224  66.852  1.00 98.86           O  
ATOM   1319  CB  ASP A 146       9.989 -14.859  68.103  1.00 98.86           C  
ATOM   1320  CG  ASP A 146      10.626 -16.246  68.327  1.00 98.86           C  
ATOM   1321  OD1 ASP A 146      10.241 -17.164  67.571  1.00 98.86           O  
ATOM   1322  OD2 ASP A 146      11.398 -16.416  69.297  1.00 98.86           O1-
ATOM   1323  H   ASP A 146       9.652 -12.382  67.336  1.00 98.86           H  
ATOM   1324  HA  ASP A 146      10.831 -13.683  69.713  1.00 98.86           H  
ATOM   1325  HB3 ASP A 146       9.784 -14.726  67.038  1.00 98.86           H  
ATOM   1326  HB2 ASP A 146       9.005 -14.875  68.575  1.00 98.86           H  
ATOM   1327  N   GLY A 147      13.198 -13.861  68.850  1.00 98.68           N  
ATOM   1328  CA  GLY A 147      14.603 -13.845  68.448  1.00 98.68           C  
ATOM   1329  C   GLY A 147      15.048 -15.133  67.742  1.00 98.68           C  
ATOM   1330  O   GLY A 147      16.113 -15.122  67.123  1.00 98.68           O  
ATOM   1331  H   GLY A 147      13.003 -14.135  69.805  1.00 98.68           H  
ATOM   1332  HA3 GLY A 147      15.221 -13.700  69.334  1.00 98.68           H  
ATOM   1333  HA2 GLY A 147      14.791 -13.006  67.781  1.00 98.68           H  
ATOM   1334  N   LYS A 148      14.265 -16.225  67.818  1.00 97.97           N  
ATOM   1335  CA  LYS A 148      14.554 -17.496  67.153  1.00 97.97           C  
ATOM   1336  C   LYS A 148      14.219 -17.418  65.654  1.00 97.97           C  
ATOM   1337  O   LYS A 148      15.131 -17.468  64.829  1.00 97.97           O  
ATOM   1338  CB  LYS A 148      13.808 -18.644  67.871  1.00 97.97           C  
ATOM   1339  CG  LYS A 148      14.163 -20.051  67.352  1.00 97.97           C  
ATOM   1340  CD  LYS A 148      13.232 -21.137  67.907  1.00 97.97           C  
ATOM   1341  CE  LYS A 148      13.679 -22.552  67.507  1.00 97.97           C  
ATOM   1342  NZ  LYS A 148      12.759 -23.581  68.022  1.00 97.97           N1+
ATOM   1343  H   LYS A 148      13.403 -16.183  68.349  1.00 97.97           H  
ATOM   1344  HA  LYS A 148      15.623 -17.695  67.236  1.00 97.97           H  
ATOM   1345  HB3 LYS A 148      12.732 -18.493  67.791  1.00 97.97           H  
ATOM   1346  HB2 LYS A 148      14.031 -18.605  68.937  1.00 97.97           H  
ATOM   1347  HG3 LYS A 148      15.195 -20.277  67.623  1.00 97.97           H  
ATOM   1348  HG2 LYS A 148      14.122 -20.085  66.263  1.00 97.97           H  
ATOM   1349  HD3 LYS A 148      12.221 -20.952  67.540  1.00 97.97           H  
ATOM   1350  HD2 LYS A 148      13.178 -21.053  68.991  1.00 97.97           H  
ATOM   1351  HE3 LYS A 148      14.679 -22.753  67.892  1.00 97.97           H  
ATOM   1352  HE2 LYS A 148      13.727 -22.640  66.421  1.00 97.97           H  
ATOM   1353  HZ1 LYS A 148      12.726 -23.532  69.030  1.00 97.97           H  
ATOM   1354  HZ2 LYS A 148      11.834 -23.424  67.649  1.00 97.97           H  
ATOM   1355  HZ3 LYS A 148      13.083 -24.496  67.741  1.00 97.97           H  
ATOM   1356  N   SER A 149      12.918 -17.305  65.341  1.00 96.92           N  
ATOM   1357  CA  SER A 149      12.387 -17.275  63.976  1.00 96.92           C  
ATOM   1358  C   SER A 149      12.517 -15.910  63.271  1.00 96.92           C  
ATOM   1359  O   SER A 149      12.278 -15.846  62.065  1.00 96.92           O  
ATOM   1360  CB  SER A 149      10.924 -17.766  64.011  1.00 96.92           C  
ATOM   1361  OG  SER A 149      10.053 -16.826  64.611  1.00 96.92           O  
ATOM   1362  H   SER A 149      12.232 -17.266  66.083  1.00 96.92           H  
ATOM   1363  HA  SER A 149      12.956 -17.994  63.382  1.00 96.92           H  
ATOM   1364  HB3 SER A 149      10.848 -18.714  64.546  1.00 96.92           H  
ATOM   1365  HB2 SER A 149      10.568 -17.955  62.997  1.00 96.92           H  
ATOM   1366  HG  SER A 149      10.092 -16.934  65.569  1.00 96.92           H  
ATOM   1367  N   LYS A 150      12.847 -14.849  64.032  1.00 97.80           N  
ATOM   1368  CA  LYS A 150      12.889 -13.439  63.620  1.00 97.80           C  
ATOM   1369  C   LYS A 150      11.515 -12.836  63.279  1.00 97.80           C  
ATOM   1370  O   LYS A 150      11.475 -11.696  62.820  1.00 97.80           O  
ATOM   1371  CB  LYS A 150      13.923 -13.183  62.492  1.00 97.80           C  
ATOM   1372  CG  LYS A 150      15.365 -13.590  62.836  1.00 97.80           C  
ATOM   1373  CD  LYS A 150      15.857 -13.015  64.174  1.00 97.80           C  
ATOM   1374  CE  LYS A 150      17.359 -13.193  64.404  1.00 97.80           C  
ATOM   1375  NZ  LYS A 150      18.165 -12.203  63.667  1.00 97.80           N1+
ATOM   1376  H   LYS A 150      13.023 -15.006  65.014  1.00 97.80           H  
ATOM   1377  HA  LYS A 150      13.208 -12.879  64.496  1.00 97.80           H  
ATOM   1378  HB3 LYS A 150      13.936 -12.119  62.252  1.00 97.80           H  
ATOM   1379  HB2 LYS A 150      13.623 -13.683  61.571  1.00 97.80           H  
ATOM   1380  HG3 LYS A 150      16.016 -13.262  62.025  1.00 97.80           H  
ATOM   1381  HG2 LYS A 150      15.442 -14.677  62.860  1.00 97.80           H  
ATOM   1382  HD3 LYS A 150      15.342 -13.527  64.987  1.00 97.80           H  
ATOM   1383  HD2 LYS A 150      15.577 -11.964  64.263  1.00 97.80           H  
ATOM   1384  HE3 LYS A 150      17.680 -14.204  64.153  1.00 97.80           H  
ATOM   1385  HE2 LYS A 150      17.554 -13.056  65.462  1.00 97.80           H  
ATOM   1386  HZ1 LYS A 150      17.880 -11.271  63.933  1.00 97.80           H  
ATOM   1387  HZ2 LYS A 150      19.138 -12.335  63.907  1.00 97.80           H  
ATOM   1388  HZ3 LYS A 150      18.039 -12.327  62.673  1.00 97.80           H  
ATOM   1389  N   GLN A 151      10.418 -13.577  63.516  1.00 98.09           N  
ATOM   1390  CA  GLN A 151       9.051 -13.111  63.304  1.00 98.09           C  
ATOM   1391  C   GLN A 151       8.704 -11.959  64.251  1.00 98.09           C  
ATOM   1392  O   GLN A 151       9.004 -12.038  65.443  1.00 98.09           O  
ATOM   1393  CB  GLN A 151       8.056 -14.279  63.457  1.00 98.09           C  
ATOM   1394  CG  GLN A 151       8.139 -15.349  62.346  1.00 98.09           C  
ATOM   1395  CD  GLN A 151       7.620 -14.900  60.975  1.00 98.09           C  
ATOM   1396  NE2 GLN A 151       7.606 -15.826  60.015  1.00 98.09           N  
ATOM   1397  OE1 GLN A 151       7.238 -13.750  60.769  1.00 98.09           O  
ATOM   1398  H   GLN A 151      10.516 -14.505  63.905  1.00 98.09           H  
ATOM   1399  HA  GLN A 151       8.995 -12.727  62.287  1.00 98.09           H  
ATOM   1400  HB3 GLN A 151       7.038 -13.892  63.487  1.00 98.09           H  
ATOM   1401  HB2 GLN A 151       8.212 -14.758  64.425  1.00 98.09           H  
ATOM   1402  HG3 GLN A 151       7.554 -16.216  62.654  1.00 98.09           H  
ATOM   1403  HG2 GLN A 151       9.166 -15.698  62.234  1.00 98.09           H  
ATOM   1404 HE22 GLN A 151       7.254 -15.594  59.097  1.00 98.09           H  
ATOM   1405 HE21 GLN A 151       7.917 -16.767  60.205  1.00 98.09           H  
ATOM   1406  N   ALA A 152       8.090 -10.917  63.678  1.00 98.87           N  
ATOM   1407  CA  ALA A 152       7.730  -9.687  64.364  1.00 98.87           C  
ATOM   1408  C   ALA A 152       6.333  -9.239  63.929  1.00 98.87           C  
ATOM   1409  O   ALA A 152       5.899  -9.552  62.819  1.00 98.87           O  
ATOM   1410  CB  ALA A 152       8.780  -8.614  64.044  1.00 98.87           C  
ATOM   1411  H   ALA A 152       7.849 -10.955  62.697  1.00 98.87           H  
ATOM   1412  HA  ALA A 152       7.716  -9.854  65.439  1.00 98.87           H  
ATOM   1413  HB1 ALA A 152       8.571  -7.702  64.599  1.00 98.87           H  
ATOM   1414  HB2 ALA A 152       9.783  -8.939  64.318  1.00 98.87           H  
ATOM   1415  HB3 ALA A 152       8.794  -8.366  62.982  1.00 98.87           H  
ATOM   1416  N   GLY A 153       5.664  -8.497  64.818  1.00 98.83           N  
ATOM   1417  CA  GLY A 153       4.375  -7.885  64.537  1.00 98.83           C  
ATOM   1418  C   GLY A 153       4.230  -6.640  65.409  1.00 98.83           C  
ATOM   1419  O   GLY A 153       4.896  -6.505  66.437  1.00 98.83           O  
ATOM   1420  H   GLY A 153       6.084  -8.282  65.713  1.00 98.83           H  
ATOM   1421  HA3 GLY A 153       3.568  -8.582  64.738  1.00 98.83           H  
ATOM   1422  HA2 GLY A 153       4.308  -7.601  63.488  1.00 98.83           H  
ATOM   1423  N   ALA A 154       3.343  -5.728  64.984  1.00 98.96           N  
ATOM   1424  CA  ALA A 154       3.186  -4.413  65.589  1.00 98.96           C  
ATOM   1425  C   ALA A 154       1.882  -3.734  65.166  1.00 98.96           C  
ATOM   1426  O   ALA A 154       1.343  -4.017  64.096  1.00 98.96           O  
ATOM   1427  CB  ALA A 154       4.384  -3.527  65.204  1.00 98.96           C  
ATOM   1428  H   ALA A 154       2.811  -5.891  64.141  1.00 98.96           H  
ATOM   1429  HA  ALA A 154       3.149  -4.538  66.670  1.00 98.96           H  
ATOM   1430  HB1 ALA A 154       4.304  -2.543  65.667  1.00 98.96           H  
ATOM   1431  HB2 ALA A 154       5.331  -3.963  65.517  1.00 98.96           H  
ATOM   1432  HB3 ALA A 154       4.442  -3.381  64.126  1.00 98.96           H  
ATOM   1433  N   VAL A 155       1.442  -2.786  65.999  1.00 98.92           N  
ATOM   1434  CA  VAL A 155       0.320  -1.884  65.789  1.00 98.92           C  
ATOM   1435  C   VAL A 155       0.728  -0.469  66.241  1.00 98.92           C  
ATOM   1436  O   VAL A 155       1.385  -0.334  67.274  1.00 98.92           O  
ATOM   1437  CB  VAL A 155      -0.965  -2.427  66.470  1.00 98.92           C  
ATOM   1438  CG1 VAL A 155      -1.493  -3.711  65.807  1.00 98.92           C  
ATOM   1439  CG2 VAL A 155      -0.840  -2.622  67.996  1.00 98.92           C  
ATOM   1440  H   VAL A 155       2.016  -2.572  66.813  1.00 98.92           H  
ATOM   1441  HA  VAL A 155       0.125  -1.834  64.722  1.00 98.92           H  
ATOM   1442  HB  VAL A 155      -1.724  -1.666  66.305  1.00 98.92           H  
ATOM   1443 HG11 VAL A 155      -2.487  -3.962  66.176  1.00 98.92           H  
ATOM   1444 HG12 VAL A 155      -1.569  -3.595  64.727  1.00 98.92           H  
ATOM   1445 HG13 VAL A 155      -0.842  -4.563  66.002  1.00 98.92           H  
ATOM   1446 HG21 VAL A 155      -1.793  -2.917  68.433  1.00 98.92           H  
ATOM   1447 HG22 VAL A 155      -0.110  -3.393  68.246  1.00 98.92           H  
ATOM   1448 HG23 VAL A 155      -0.536  -1.706  68.504  1.00 98.92           H  
ATOM   1449  N   ALA A 156       0.325   0.583  65.514  1.00 98.92           N  
ATOM   1450  CA  ALA A 156       0.580   1.983  65.863  1.00 98.92           C  
ATOM   1451  C   ALA A 156      -0.671   2.846  65.659  1.00 98.92           C  
ATOM   1452  O   ALA A 156      -1.411   2.654  64.697  1.00 98.92           O  
ATOM   1453  CB  ALA A 156       1.801   2.519  65.101  1.00 98.92           C  
ATOM   1454  H   ALA A 156      -0.154   0.408  64.639  1.00 98.92           H  
ATOM   1455  HA  ALA A 156       0.820   2.043  66.923  1.00 98.92           H  
ATOM   1456  HB1 ALA A 156       2.117   3.479  65.509  1.00 98.92           H  
ATOM   1457  HB2 ALA A 156       2.647   1.838  65.173  1.00 98.92           H  
ATOM   1458  HB3 ALA A 156       1.580   2.673  64.047  1.00 98.92           H  
ATOM   1459  N   SER A 157      -0.913   3.808  66.556  1.00 98.65           N  
ATOM   1460  CA  SER A 157      -1.952   4.826  66.494  1.00 98.65           C  
ATOM   1461  C   SER A 157      -3.373   4.251  66.709  1.00 98.65           C  
ATOM   1462  O   SER A 157      -4.354   4.819  66.228  1.00 98.65           O  
ATOM   1463  CB  SER A 157      -1.770   5.689  65.223  1.00 98.65           C  
ATOM   1464  OG  SER A 157      -2.555   6.854  65.288  1.00 98.65           O  
ATOM   1465  H   SER A 157      -0.239   3.914  67.310  1.00 98.65           H  
ATOM   1466  HA  SER A 157      -1.760   5.466  67.355  1.00 98.65           H  
ATOM   1467  HB3 SER A 157      -2.044   5.137  64.324  1.00 98.65           H  
ATOM   1468  HB2 SER A 157      -0.727   5.992  65.110  1.00 98.65           H  
ATOM   1469  HG  SER A 157      -3.454   6.582  65.443  1.00 98.65           H  
ATOM   1470  N   THR A 158      -3.480   3.108  67.394  1.00 98.60           N  
ATOM   1471  CA  THR A 158      -4.719   2.369  67.654  1.00 98.60           C  
ATOM   1472  C   THR A 158      -5.518   3.023  68.793  1.00 98.60           C  
ATOM   1473  O   THR A 158      -4.936   3.472  69.780  1.00 98.60           O  
ATOM   1474  CB  THR A 158      -4.438   0.887  68.010  1.00 98.60           C  
ATOM   1475  CG2 THR A 158      -3.789   0.142  66.846  1.00 98.60           C  
ATOM   1476  OG1 THR A 158      -3.649   0.705  69.166  1.00 98.60           O  
ATOM   1477  H   THR A 158      -2.639   2.721  67.799  1.00 98.60           H  
ATOM   1478  HA  THR A 158      -5.325   2.390  66.745  1.00 98.60           H  
ATOM   1479  HB  THR A 158      -5.379   0.391  68.239  1.00 98.60           H  
ATOM   1480 HG21 THR A 158      -3.643  -0.907  67.089  1.00 98.60           H  
ATOM   1481 HG22 THR A 158      -4.445   0.190  65.979  1.00 98.60           H  
ATOM   1482 HG23 THR A 158      -2.824   0.566  66.569  1.00 98.60           H  
ATOM   1483  HG1 THR A 158      -2.783   1.096  69.020  1.00 98.60           H  
ATOM   1484  N   THR A 159      -6.840   3.107  68.589  1.00 98.42           N  
ATOM   1485  CA  THR A 159      -7.725   3.994  69.345  1.00 98.42           C  
ATOM   1486  C   THR A 159      -8.778   3.252  70.193  1.00 98.42           C  
ATOM   1487  O   THR A 159      -9.443   3.919  70.985  1.00 98.42           O  
ATOM   1488  CB  THR A 159      -8.476   4.955  68.377  1.00 98.42           C  
ATOM   1489  CG2 THR A 159      -7.543   5.720  67.424  1.00 98.42           C  
ATOM   1490  OG1 THR A 159      -9.485   4.309  67.618  1.00 98.42           O  
ATOM   1491  H   THR A 159      -7.240   2.683  67.761  1.00 98.42           H  
ATOM   1492  HA  THR A 159      -7.147   4.608  70.038  1.00 98.42           H  
ATOM   1493  HB  THR A 159      -8.987   5.705  68.984  1.00 98.42           H  
ATOM   1494 HG21 THR A 159      -8.095   6.467  66.852  1.00 98.42           H  
ATOM   1495 HG22 THR A 159      -6.759   6.240  67.976  1.00 98.42           H  
ATOM   1496 HG23 THR A 159      -7.061   5.054  66.708  1.00 98.42           H  
ATOM   1497  HG1 THR A 159      -9.071   3.710  66.987  1.00 98.42           H  
ATOM   1498  N   ILE A 160      -8.928   1.926  70.021  1.00 98.40           N  
ATOM   1499  CA  ILE A 160      -9.993   1.132  70.651  1.00 98.40           C  
ATOM   1500  C   ILE A 160      -9.573  -0.298  71.060  1.00 98.40           C  
ATOM   1501  O   ILE A 160     -10.324  -0.933  71.803  1.00 98.40           O  
ATOM   1502  CB  ILE A 160     -11.276   1.064  69.771  1.00 98.40           C  
ATOM   1503  CG1 ILE A 160     -10.977   0.703  68.299  1.00 98.40           C  
ATOM   1504  CG2 ILE A 160     -12.111   2.352  69.871  1.00 98.40           C  
ATOM   1505  CD1 ILE A 160     -12.225   0.352  67.484  1.00 98.40           C  
ATOM   1506  H   ILE A 160      -8.353   1.451  69.339  1.00 98.40           H  
ATOM   1507  HA  ILE A 160     -10.272   1.602  71.593  1.00 98.40           H  
ATOM   1508  HB  ILE A 160     -11.920   0.281  70.172  1.00 98.40           H  
ATOM   1509 HG13 ILE A 160     -10.274  -0.127  68.250  1.00 98.40           H  
ATOM   1510 HG12 ILE A 160     -10.476   1.542  67.817  1.00 98.40           H  
ATOM   1511 HG21 ILE A 160     -13.080   2.240  69.386  1.00 98.40           H  
ATOM   1512 HG22 ILE A 160     -12.300   2.608  70.913  1.00 98.40           H  
ATOM   1513 HG23 ILE A 160     -11.607   3.199  69.405  1.00 98.40           H  
ATOM   1514 HD11 ILE A 160     -11.958  -0.252  66.618  1.00 98.40           H  
ATOM   1515 HD12 ILE A 160     -12.946  -0.210  68.078  1.00 98.40           H  
ATOM   1516 HD13 ILE A 160     -12.718   1.251  67.117  1.00 98.40           H  
ATOM   1517  N   ILE A 161      -8.387  -0.772  70.634  1.00 98.58           N  
ATOM   1518  CA  ILE A 161      -7.797  -2.040  71.085  1.00 98.58           C  
ATOM   1519  C   ILE A 161      -7.403  -1.942  72.574  1.00 98.58           C  
ATOM   1520  O   ILE A 161      -6.578  -1.095  72.916  1.00 98.58           O  
ATOM   1521  CB  ILE A 161      -6.532  -2.414  70.249  1.00 98.58           C  
ATOM   1522  CG1 ILE A 161      -6.907  -2.731  68.784  1.00 98.58           C  
ATOM   1523  CG2 ILE A 161      -5.699  -3.580  70.833  1.00 98.58           C  
ATOM   1524  CD1 ILE A 161      -5.707  -2.787  67.825  1.00 98.58           C  
ATOM   1525  H   ILE A 161      -7.806  -0.205  70.033  1.00 98.58           H  
ATOM   1526  HA  ILE A 161      -8.542  -2.830  70.963  1.00 98.58           H  
ATOM   1527  HB  ILE A 161      -5.884  -1.535  70.233  1.00 98.58           H  
ATOM   1528 HG13 ILE A 161      -7.600  -1.981  68.408  1.00 98.58           H  
ATOM   1529 HG12 ILE A 161      -7.445  -3.678  68.745  1.00 98.58           H  
ATOM   1530 HG21 ILE A 161      -4.829  -3.789  70.217  1.00 98.58           H  
ATOM   1531 HG22 ILE A 161      -5.304  -3.352  71.820  1.00 98.58           H  
ATOM   1532 HG23 ILE A 161      -6.287  -4.495  70.908  1.00 98.58           H  
ATOM   1533 HD11 ILE A 161      -5.880  -2.167  66.946  1.00 98.58           H  
ATOM   1534 HD12 ILE A 161      -4.790  -2.438  68.298  1.00 98.58           H  
ATOM   1535 HD13 ILE A 161      -5.529  -3.803  67.478  1.00 98.58           H  
ATOM   1536  N   LYS A 162      -8.000  -2.804  73.419  1.00 98.72           N  
ATOM   1537  CA  LYS A 162      -7.798  -2.814  74.873  1.00 98.72           C  
ATOM   1538  C   LYS A 162      -6.339  -3.082  75.290  1.00 98.72           C  
ATOM   1539  O   LYS A 162      -5.825  -2.375  76.157  1.00 98.72           O  
ATOM   1540  CB  LYS A 162      -8.753  -3.838  75.524  1.00 98.72           C  
ATOM   1541  CG  LYS A 162      -8.709  -3.850  77.067  1.00 98.72           C  
ATOM   1542  CD  LYS A 162      -9.440  -5.049  77.675  1.00 98.72           C  
ATOM   1543  CE  LYS A 162      -9.198  -5.169  79.187  1.00 98.72           C  
ATOM   1544  NZ  LYS A 162      -9.747  -6.417  79.740  1.00 98.72           N1+
ATOM   1545  H   LYS A 162      -8.663  -3.476  73.059  1.00 98.72           H  
ATOM   1546  HA  LYS A 162      -8.076  -1.826  75.241  1.00 98.72           H  
ATOM   1547  HB3 LYS A 162      -8.511  -4.834  75.147  1.00 98.72           H  
ATOM   1548  HB2 LYS A 162      -9.776  -3.642  75.200  1.00 98.72           H  
ATOM   1549  HG3 LYS A 162      -9.143  -2.925  77.447  1.00 98.72           H  
ATOM   1550  HG2 LYS A 162      -7.682  -3.871  77.431  1.00 98.72           H  
ATOM   1551  HD3 LYS A 162      -9.116  -5.961  77.169  1.00 98.72           H  
ATOM   1552  HD2 LYS A 162     -10.507  -4.943  77.479  1.00 98.72           H  
ATOM   1553  HE3 LYS A 162      -9.645  -4.322  79.708  1.00 98.72           H  
ATOM   1554  HE2 LYS A 162      -8.130  -5.157  79.397  1.00 98.72           H  
ATOM   1555  HZ1 LYS A 162      -9.311  -7.204  79.281  1.00 98.72           H  
ATOM   1556  HZ2 LYS A 162      -9.568  -6.461  80.733  1.00 98.72           H  
ATOM   1557  HZ3 LYS A 162     -10.743  -6.455  79.565  1.00 98.72           H  
ATOM   1558  N   ASN A 163      -5.725  -4.102  74.667  1.00 98.86           N  
ATOM   1559  CA  ASN A 163      -4.381  -4.593  74.972  1.00 98.86           C  
ATOM   1560  C   ASN A 163      -3.547  -4.592  73.676  1.00 98.86           C  
ATOM   1561  O   ASN A 163      -3.557  -5.598  72.966  1.00 98.86           O  
ATOM   1562  CB  ASN A 163      -4.484  -6.010  75.596  1.00 98.86           C  
ATOM   1563  CG  ASN A 163      -5.106  -6.006  76.997  1.00 98.86           C  
ATOM   1564  ND2 ASN A 163      -4.340  -5.571  77.999  1.00 98.86           N  
ATOM   1565  OD1 ASN A 163      -6.263  -6.385  77.167  1.00 98.86           O  
ATOM   1566  H   ASN A 163      -6.227  -4.613  73.956  1.00 98.86           H  
ATOM   1567  HA  ASN A 163      -3.919  -3.942  75.715  1.00 98.86           H  
ATOM   1568  HB3 ASN A 163      -3.491  -6.454  75.679  1.00 98.86           H  
ATOM   1569  HB2 ASN A 163      -5.059  -6.676  74.951  1.00 98.86           H  
ATOM   1570 HD22 ASN A 163      -4.719  -5.495  78.936  1.00 98.86           H  
ATOM   1571 HD21 ASN A 163      -3.391  -5.265  77.819  1.00 98.86           H  
ATOM   1572  N   PRO A 164      -2.855  -3.466  73.371  1.00 98.90           N  
ATOM   1573  CA  PRO A 164      -1.971  -3.326  72.193  1.00 98.90           C  
ATOM   1574  C   PRO A 164      -0.932  -4.433  71.927  1.00 98.90           C  
ATOM   1575  O   PRO A 164      -0.678  -4.714  70.758  1.00 98.90           O  
ATOM   1576  CB  PRO A 164      -1.286  -1.973  72.418  1.00 98.90           C  
ATOM   1577  CG  PRO A 164      -2.310  -1.158  73.175  1.00 98.90           C  
ATOM   1578  CD  PRO A 164      -2.998  -2.180  74.062  1.00 98.90           C  
ATOM   1579  HA  PRO A 164      -2.623  -3.249  71.321  1.00 98.90           H  
ATOM   1580  HB3 PRO A 164      -0.975  -1.490  71.490  1.00 98.90           H  
ATOM   1581  HB2 PRO A 164      -0.404  -2.097  73.045  1.00 98.90           H  
ATOM   1582  HG3 PRO A 164      -3.030  -0.748  72.466  1.00 98.90           H  
ATOM   1583  HG2 PRO A 164      -1.874  -0.341  73.748  1.00 98.90           H  
ATOM   1584  HD2 PRO A 164      -2.513  -2.222  75.036  1.00 98.90           H  
ATOM   1585  HD3 PRO A 164      -4.036  -1.889  74.212  1.00 98.90           H  
ATOM   1586  N   ILE A 165      -0.362  -5.047  72.982  1.00 98.96           N  
ATOM   1587  CA  ILE A 165       0.625  -6.129  72.862  1.00 98.96           C  
ATOM   1588  C   ILE A 165       0.022  -7.446  72.325  1.00 98.96           C  
ATOM   1589  O   ILE A 165       0.726  -8.201  71.654  1.00 98.96           O  
ATOM   1590  CB  ILE A 165       1.334  -6.415  74.221  1.00 98.96           C  
ATOM   1591  CG1 ILE A 165       2.707  -7.103  74.052  1.00 98.96           C  
ATOM   1592  CG2 ILE A 165       0.482  -7.217  75.233  1.00 98.96           C  
ATOM   1593  CD1 ILE A 165       3.744  -6.250  73.310  1.00 98.96           C  
ATOM   1594  H   ILE A 165      -0.578  -4.739  73.923  1.00 98.96           H  
ATOM   1595  HA  ILE A 165       1.366  -5.790  72.138  1.00 98.96           H  
ATOM   1596  HB  ILE A 165       1.524  -5.444  74.676  1.00 98.96           H  
ATOM   1597 HG13 ILE A 165       2.598  -8.057  73.539  1.00 98.96           H  
ATOM   1598 HG12 ILE A 165       3.105  -7.349  75.036  1.00 98.96           H  
ATOM   1599 HG21 ILE A 165       0.938  -7.223  76.223  1.00 98.96           H  
ATOM   1600 HG22 ILE A 165      -0.515  -6.793  75.337  1.00 98.96           H  
ATOM   1601 HG23 ILE A 165       0.369  -8.259  74.938  1.00 98.96           H  
ATOM   1602 HD11 ILE A 165       4.753  -6.592  73.530  1.00 98.96           H  
ATOM   1603 HD12 ILE A 165       3.608  -6.313  72.230  1.00 98.96           H  
ATOM   1604 HD13 ILE A 165       3.681  -5.200  73.597  1.00 98.96           H  
ATOM   1605  N   THR A 166      -1.275  -7.677  72.601  1.00 98.84           N  
ATOM   1606  CA  THR A 166      -2.041  -8.802  72.069  1.00 98.84           C  
ATOM   1607  C   THR A 166      -2.314  -8.623  70.565  1.00 98.84           C  
ATOM   1608  O   THR A 166      -2.213  -9.600  69.828  1.00 98.84           O  
ATOM   1609  CB  THR A 166      -3.395  -8.984  72.809  1.00 98.84           C  
ATOM   1610  CG2 THR A 166      -4.259 -10.162  72.319  1.00 98.84           C  
ATOM   1611  OG1 THR A 166      -3.143  -9.178  74.187  1.00 98.84           O  
ATOM   1612  H   THR A 166      -1.794  -6.992  73.133  1.00 98.84           H  
ATOM   1613  HA  THR A 166      -1.450  -9.711  72.202  1.00 98.84           H  
ATOM   1614  HB  THR A 166      -3.991  -8.078  72.717  1.00 98.84           H  
ATOM   1615 HG21 THR A 166      -5.137 -10.290  72.953  1.00 98.84           H  
ATOM   1616 HG22 THR A 166      -4.622 -10.007  71.304  1.00 98.84           H  
ATOM   1617 HG23 THR A 166      -3.698 -11.097  72.336  1.00 98.84           H  
ATOM   1618  HG1 THR A 166      -2.696  -8.400  74.529  1.00 98.84           H  
ATOM   1619  N   ALA A 167      -2.587  -7.378  70.131  1.00 98.82           N  
ATOM   1620  CA  ALA A 167      -2.737  -7.013  68.722  1.00 98.82           C  
ATOM   1621  C   ALA A 167      -1.420  -7.024  67.937  1.00 98.82           C  
ATOM   1622  O   ALA A 167      -1.448  -7.384  66.763  1.00 98.82           O  
ATOM   1623  CB  ALA A 167      -3.461  -5.670  68.610  1.00 98.82           C  
ATOM   1624  H   ALA A 167      -2.637  -6.619  70.796  1.00 98.82           H  
ATOM   1625  HA  ALA A 167      -3.365  -7.756  68.239  1.00 98.82           H  
ATOM   1626  HB1 ALA A 167      -3.644  -5.412  67.568  1.00 98.82           H  
ATOM   1627  HB2 ALA A 167      -4.433  -5.721  69.100  1.00 98.82           H  
ATOM   1628  HB3 ALA A 167      -2.891  -4.860  69.067  1.00 98.82           H  
ATOM   1629  N   ALA A 168      -0.294  -6.701  68.594  1.00 98.90           N  
ATOM   1630  CA  ALA A 168       1.050  -6.848  68.038  1.00 98.90           C  
ATOM   1631  C   ALA A 168       1.419  -8.317  67.770  1.00 98.90           C  
ATOM   1632  O   ALA A 168       1.975  -8.609  66.714  1.00 98.90           O  
ATOM   1633  CB  ALA A 168       2.070  -6.189  68.976  1.00 98.90           C  
ATOM   1634  H   ALA A 168      -0.351  -6.376  69.551  1.00 98.90           H  
ATOM   1635  HA  ALA A 168       1.080  -6.317  67.084  1.00 98.90           H  
ATOM   1636  HB1 ALA A 168       3.081  -6.337  68.603  1.00 98.90           H  
ATOM   1637  HB2 ALA A 168       1.897  -5.115  69.057  1.00 98.90           H  
ATOM   1638  HB3 ALA A 168       2.033  -6.611  69.979  1.00 98.90           H  
ATOM   1639  N   ARG A 169       1.065  -9.221  68.700  1.00 98.77           N  
ATOM   1640  CA  ARG A 169       1.263 -10.664  68.548  1.00 98.77           C  
ATOM   1641  C   ARG A 169       0.319 -11.297  67.513  1.00 98.77           C  
ATOM   1642  O   ARG A 169       0.728 -12.224  66.820  1.00 98.77           O  
ATOM   1643  CB  ARG A 169       1.153 -11.350  69.923  1.00 98.77           C  
ATOM   1644  CG  ARG A 169       1.421 -12.864  69.865  1.00 98.77           C  
ATOM   1645  CD  ARG A 169       1.408 -13.518  71.243  1.00 98.77           C  
ATOM   1646  NE  ARG A 169       1.495 -14.978  71.136  1.00 98.77           N  
ATOM   1647  CZ  ARG A 169       1.566 -15.860  72.143  1.00 98.77           C  
ATOM   1648  NH1 ARG A 169       1.541 -15.473  73.426  1.00 98.77           N  
ATOM   1649  NH2 ARG A 169       1.670 -17.160  71.850  1.00 98.77           N1+
ATOM   1650  H   ARG A 169       0.620  -8.913  69.555  1.00 98.77           H  
ATOM   1651  HA  ARG A 169       2.279 -10.822  68.182  1.00 98.77           H  
ATOM   1652  HB3 ARG A 169       0.158 -11.179  70.337  1.00 98.77           H  
ATOM   1653  HB2 ARG A 169       1.853 -10.887  70.620  1.00 98.77           H  
ATOM   1654  HG3 ARG A 169       2.421 -12.982  69.443  1.00 98.77           H  
ATOM   1655  HG2 ARG A 169       0.743 -13.392  69.193  1.00 98.77           H  
ATOM   1656  HD3 ARG A 169       0.555 -13.195  71.841  1.00 98.77           H  
ATOM   1657  HD2 ARG A 169       2.317 -13.222  71.767  1.00 98.77           H  
ATOM   1658  HE  ARG A 169       1.458 -15.353  70.193  1.00 98.77           H  
ATOM   1659 HH12 ARG A 169       1.650 -16.168  74.156  1.00 98.77           H  
ATOM   1660 HH11 ARG A 169       1.466 -14.496  73.667  1.00 98.77           H  
ATOM   1661 HH22 ARG A 169       1.777 -17.838  72.595  1.00 98.77           H  
ATOM   1662 HH21 ARG A 169       1.662 -17.467  70.886  1.00 98.77           H  
ATOM   1663  N   ILE A 170      -0.914 -10.789  67.405  1.00 97.95           N  
ATOM   1664  CA  ILE A 170      -1.885 -11.246  66.414  1.00 97.95           C  
ATOM   1665  C   ILE A 170      -1.551 -10.760  64.984  1.00 97.95           C  
ATOM   1666  O   ILE A 170      -1.879 -11.466  64.033  1.00 97.95           O  
ATOM   1667  CB  ILE A 170      -3.328 -10.879  66.859  1.00 97.95           C  
ATOM   1668  CG1 ILE A 170      -3.783 -11.750  68.059  1.00 97.95           C  
ATOM   1669  CG2 ILE A 170      -4.406 -10.879  65.765  1.00 97.95           C  
ATOM   1670  CD1 ILE A 170      -4.219 -13.178  67.702  1.00 97.95           C  
ATOM   1671  H   ILE A 170      -1.213 -10.048  68.026  1.00 97.95           H  
ATOM   1672  HA  ILE A 170      -1.820 -12.334  66.375  1.00 97.95           H  
ATOM   1673  HB  ILE A 170      -3.288  -9.855  67.232  1.00 97.95           H  
ATOM   1674 HG13 ILE A 170      -4.615 -11.255  68.560  1.00 97.95           H  
ATOM   1675 HG12 ILE A 170      -2.993 -11.811  68.807  1.00 97.95           H  
ATOM   1676 HG21 ILE A 170      -5.387 -10.745  66.215  1.00 97.95           H  
ATOM   1677 HG22 ILE A 170      -4.270 -10.062  65.062  1.00 97.95           H  
ATOM   1678 HG23 ILE A 170      -4.418 -11.812  65.205  1.00 97.95           H  
ATOM   1679 HD11 ILE A 170      -4.220 -13.813  68.588  1.00 97.95           H  
ATOM   1680 HD12 ILE A 170      -5.228 -13.186  67.291  1.00 97.95           H  
ATOM   1681 HD13 ILE A 170      -3.553 -13.638  66.973  1.00 97.95           H  
ATOM   1682  N   VAL A 171      -0.826  -9.633  64.851  1.00 97.20           N  
ATOM   1683  CA  VAL A 171      -0.187  -9.212  63.598  1.00 97.20           C  
ATOM   1684  C   VAL A 171       0.979 -10.147  63.202  1.00 97.20           C  
ATOM   1685  O   VAL A 171       1.064 -10.511  62.030  1.00 97.20           O  
ATOM   1686  CB  VAL A 171       0.267  -7.718  63.644  1.00 97.20           C  
ATOM   1687  CG1 VAL A 171       1.291  -7.278  62.574  1.00 97.20           C  
ATOM   1688  CG2 VAL A 171      -0.955  -6.788  63.546  1.00 97.20           C  
ATOM   1689  H   VAL A 171      -0.608  -9.081  65.669  1.00 97.20           H  
ATOM   1690  HA  VAL A 171      -0.940  -9.301  62.816  1.00 97.20           H  
ATOM   1691  HB  VAL A 171       0.730  -7.539  64.615  1.00 97.20           H  
ATOM   1692 HG11 VAL A 171       1.547  -6.225  62.682  1.00 97.20           H  
ATOM   1693 HG12 VAL A 171       2.226  -7.831  62.632  1.00 97.20           H  
ATOM   1694 HG13 VAL A 171       0.895  -7.399  61.568  1.00 97.20           H  
ATOM   1695 HG21 VAL A 171      -0.675  -5.743  63.678  1.00 97.20           H  
ATOM   1696 HG22 VAL A 171      -1.433  -6.882  62.571  1.00 97.20           H  
ATOM   1697 HG23 VAL A 171      -1.709  -7.019  64.295  1.00 97.20           H  
ATOM   1698  N   LEU A 172       1.801 -10.568  64.184  1.00 96.55           N  
ATOM   1699  CA  LEU A 172       2.892 -11.541  64.021  1.00 96.55           C  
ATOM   1700  C   LEU A 172       2.386 -12.908  63.518  1.00 96.55           C  
ATOM   1701  O   LEU A 172       2.994 -13.479  62.613  1.00 96.55           O  
ATOM   1702  CB  LEU A 172       3.678 -11.643  65.361  1.00 96.55           C  
ATOM   1703  CG  LEU A 172       4.976 -12.487  65.381  1.00 96.55           C  
ATOM   1704  CD1 LEU A 172       5.824 -12.102  66.607  1.00 96.55           C  
ATOM   1705  CD2 LEU A 172       4.735 -14.011  65.389  1.00 96.55           C  
ATOM   1706  H   LEU A 172       1.658 -10.223  65.123  1.00 96.55           H  
ATOM   1707  HA  LEU A 172       3.568 -11.140  63.264  1.00 96.55           H  
ATOM   1708  HB3 LEU A 172       3.037 -12.002  66.159  1.00 96.55           H  
ATOM   1709  HB2 LEU A 172       3.942 -10.628  65.656  1.00 96.55           H  
ATOM   1710  HG  LEU A 172       5.557 -12.235  64.494  1.00 96.55           H  
ATOM   1711 HD11 LEU A 172       6.739 -12.691  66.663  1.00 96.55           H  
ATOM   1712 HD12 LEU A 172       6.113 -11.052  66.579  1.00 96.55           H  
ATOM   1713 HD13 LEU A 172       5.273 -12.266  67.533  1.00 96.55           H  
ATOM   1714 HD21 LEU A 172       5.366 -14.527  66.113  1.00 96.55           H  
ATOM   1715 HD22 LEU A 172       3.705 -14.261  65.641  1.00 96.55           H  
ATOM   1716 HD23 LEU A 172       4.947 -14.447  64.413  1.00 96.55           H  
ATOM   1717  N   GLU A 173       1.287 -13.395  64.118  1.00 94.58           N  
ATOM   1718  CA  GLU A 173       0.734 -14.728  63.891  1.00 94.58           C  
ATOM   1719  C   GLU A 173      -0.206 -14.846  62.679  1.00 94.58           C  
ATOM   1720  O   GLU A 173      -0.194 -15.907  62.055  1.00 94.58           O  
ATOM   1721  CB  GLU A 173       0.009 -15.199  65.170  1.00 94.58           C  
ATOM   1722  CG  GLU A 173       0.970 -15.539  66.332  1.00 94.58           C  
ATOM   1723  CD  GLU A 173       0.290 -15.998  67.632  1.00 94.58           C  
ATOM   1724  OE1 GLU A 173       1.017 -16.603  68.451  1.00 94.58           O  
ATOM   1725  OE2 GLU A 173      -0.920 -15.734  67.817  1.00 94.58           O1-
ATOM   1726  H   GLU A 173       0.863 -12.863  64.868  1.00 94.58           H  
ATOM   1727  HA  GLU A 173       1.562 -15.416  63.710  1.00 94.58           H  
ATOM   1728  HB3 GLU A 173      -0.610 -16.073  64.953  1.00 94.58           H  
ATOM   1729  HB2 GLU A 173      -0.681 -14.415  65.488  1.00 94.58           H  
ATOM   1730  HG3 GLU A 173       1.586 -14.674  66.573  1.00 94.58           H  
ATOM   1731  HG2 GLU A 173       1.658 -16.319  66.003  1.00 94.58           H  
ATOM   1732  N   LYS A 174      -1.037 -13.821  62.402  1.00 91.39           N  
ATOM   1733  CA  LYS A 174      -2.226 -13.982  61.549  1.00 91.39           C  
ATOM   1734  C   LYS A 174      -2.330 -13.003  60.364  1.00 91.39           C  
ATOM   1735  O   LYS A 174      -3.061 -13.332  59.428  1.00 91.39           O  
ATOM   1736  CB  LYS A 174      -3.509 -13.909  62.414  1.00 91.39           C  
ATOM   1737  CG  LYS A 174      -3.587 -14.965  63.532  1.00 91.39           C  
ATOM   1738  CD  LYS A 174      -4.927 -14.940  64.283  1.00 91.39           C  
ATOM   1739  CE  LYS A 174      -4.979 -15.972  65.423  1.00 91.39           C  
ATOM   1740  NZ  LYS A 174      -6.248 -15.898  66.170  1.00 91.39           N1+
ATOM   1741  H   LYS A 174      -0.995 -12.977  62.956  1.00 91.39           H  
ATOM   1742  HA  LYS A 174      -2.221 -14.971  61.086  1.00 91.39           H  
ATOM   1743  HB3 LYS A 174      -4.379 -14.031  61.768  1.00 91.39           H  
ATOM   1744  HB2 LYS A 174      -3.609 -12.919  62.857  1.00 91.39           H  
ATOM   1745  HG3 LYS A 174      -2.785 -14.796  64.250  1.00 91.39           H  
ATOM   1746  HG2 LYS A 174      -3.420 -15.957  63.111  1.00 91.39           H  
ATOM   1747  HD3 LYS A 174      -5.735 -15.131  63.576  1.00 91.39           H  
ATOM   1748  HD2 LYS A 174      -5.099 -13.939  64.679  1.00 91.39           H  
ATOM   1749  HE3 LYS A 174      -4.156 -15.810  66.120  1.00 91.39           H  
ATOM   1750  HE2 LYS A 174      -4.863 -16.980  65.024  1.00 91.39           H  
ATOM   1751  HZ1 LYS A 174      -7.021 -16.084  65.546  1.00 91.39           H  
ATOM   1752  HZ2 LYS A 174      -6.243 -16.586  66.910  1.00 91.39           H  
ATOM   1753  HZ3 LYS A 174      -6.355 -14.977  66.570  1.00 91.39           H  
ATOM   1754  N   SER A 175      -1.656 -11.836  60.389  1.00 88.50           N  
ATOM   1755  CA  SER A 175      -1.801 -10.831  59.320  1.00 88.50           C  
ATOM   1756  C   SER A 175      -0.975 -11.124  58.053  1.00 88.50           C  
ATOM   1757  O   SER A 175      -1.391 -10.710  56.970  1.00 88.50           O  
ATOM   1758  CB  SER A 175      -1.531  -9.406  59.853  1.00 88.50           C  
ATOM   1759  OG  SER A 175      -0.165  -9.079  59.938  1.00 88.50           O  
ATOM   1760  H   SER A 175      -1.058 -11.602  61.169  1.00 88.50           H  
ATOM   1761  HA  SER A 175      -2.850 -10.833  59.016  1.00 88.50           H  
ATOM   1762  HB3 SER A 175      -1.972  -9.253  60.830  1.00 88.50           H  
ATOM   1763  HB2 SER A 175      -1.997  -8.675  59.191  1.00 88.50           H  
ATOM   1764  HG  SER A 175       0.236  -9.570  60.665  1.00 88.50           H  
ATOM   1765  N   GLY A 176       0.188 -11.780  58.214  1.00 89.33           N  
ATOM   1766  CA  GLY A 176       1.200 -11.924  57.163  1.00 89.33           C  
ATOM   1767  C   GLY A 176       2.037 -10.641  56.976  1.00 89.33           C  
ATOM   1768  O   GLY A 176       2.845 -10.587  56.051  1.00 89.33           O  
ATOM   1769  H   GLY A 176       0.445 -12.100  59.137  1.00 89.33           H  
ATOM   1770  HA3 GLY A 176       0.733 -12.197  56.215  1.00 89.33           H  
ATOM   1771  HA2 GLY A 176       1.869 -12.741  57.435  1.00 89.33           H  
ATOM   1772  N   HIS A 177       1.841  -9.624  57.835  1.00 94.04           N  
ATOM   1773  CA  HIS A 177       2.538  -8.338  57.855  1.00 94.04           C  
ATOM   1774  C   HIS A 177       3.240  -8.142  59.209  1.00 94.04           C  
ATOM   1775  O   HIS A 177       2.960  -8.871  60.162  1.00 94.04           O  
ATOM   1776  CB  HIS A 177       1.533  -7.194  57.589  1.00 94.04           C  
ATOM   1777  CG  HIS A 177       0.661  -7.358  56.367  1.00 94.04           C  
ATOM   1778  CD2 HIS A 177      -0.699  -7.232  56.198  1.00 94.04           C  
ATOM   1779  ND1 HIS A 177       1.155  -7.714  55.124  1.00 94.04           N  
ATOM   1780  CE1 HIS A 177       0.116  -7.785  54.289  1.00 94.04           C  
ATOM   1781  NE2 HIS A 177      -1.043  -7.495  54.870  1.00 94.04           N  
ATOM   1782  H   HIS A 177       1.154  -9.735  58.569  1.00 94.04           H  
ATOM   1783  HA  HIS A 177       3.295  -8.322  57.077  1.00 94.04           H  
ATOM   1784  HB3 HIS A 177       2.071  -6.252  57.478  1.00 94.04           H  
ATOM   1785  HB2 HIS A 177       0.876  -7.060  58.451  1.00 94.04           H  
ATOM   1786  HD2 HIS A 177      -1.447  -6.969  56.930  1.00 94.04           H  
ATOM   1787  HD1 HIS A 177       2.128  -7.878  54.893  1.00 94.04           H  
ATOM   1788  HE1 HIS A 177       0.210  -8.038  53.243  1.00 94.04           H  
ATOM   1789  N   VAL A 178       4.147  -7.153  59.261  1.00 98.18           N  
ATOM   1790  CA  VAL A 178       4.958  -6.842  60.443  1.00 98.18           C  
ATOM   1791  C   VAL A 178       4.534  -5.519  61.122  1.00 98.18           C  
ATOM   1792  O   VAL A 178       4.834  -5.348  62.302  1.00 98.18           O  
ATOM   1793  CB  VAL A 178       6.472  -6.816  60.074  1.00 98.18           C  
ATOM   1794  CG1 VAL A 178       7.422  -6.285  61.171  1.00 98.18           C  
ATOM   1795  CG2 VAL A 178       6.950  -8.216  59.651  1.00 98.18           C  
ATOM   1796  H   VAL A 178       4.332  -6.604  58.435  1.00 98.18           H  
ATOM   1797  HA  VAL A 178       4.826  -7.621  61.196  1.00 98.18           H  
ATOM   1798  HB  VAL A 178       6.591  -6.173  59.202  1.00 98.18           H  
ATOM   1799 HG11 VAL A 178       8.464  -6.475  60.917  1.00 98.18           H  
ATOM   1800 HG12 VAL A 178       7.323  -5.210  61.319  1.00 98.18           H  
ATOM   1801 HG13 VAL A 178       7.228  -6.773  62.127  1.00 98.18           H  
ATOM   1802 HG21 VAL A 178       7.963  -8.177  59.259  1.00 98.18           H  
ATOM   1803 HG22 VAL A 178       6.948  -8.910  60.491  1.00 98.18           H  
ATOM   1804 HG23 VAL A 178       6.325  -8.648  58.871  1.00 98.18           H  
ATOM   1805  N   LEU A 179       3.807  -4.632  60.417  1.00 98.84           N  
ATOM   1806  CA  LEU A 179       3.268  -3.399  60.993  1.00 98.84           C  
ATOM   1807  C   LEU A 179       1.935  -3.033  60.327  1.00 98.84           C  
ATOM   1808  O   LEU A 179       1.851  -2.965  59.100  1.00 98.84           O  
ATOM   1809  CB  LEU A 179       4.320  -2.261  60.921  1.00 98.84           C  
ATOM   1810  CG  LEU A 179       3.897  -0.871  61.472  1.00 98.84           C  
ATOM   1811  CD1 LEU A 179       3.511  -0.884  62.963  1.00 98.84           C  
ATOM   1812  CD2 LEU A 179       4.979   0.193  61.206  1.00 98.84           C  
ATOM   1813  H   LEU A 179       3.565  -4.817  59.454  1.00 98.84           H  
ATOM   1814  HA  LEU A 179       3.054  -3.595  62.044  1.00 98.84           H  
ATOM   1815  HB3 LEU A 179       4.618  -2.140  59.878  1.00 98.84           H  
ATOM   1816  HB2 LEU A 179       5.222  -2.579  61.447  1.00 98.84           H  
ATOM   1817  HG  LEU A 179       3.010  -0.556  60.922  1.00 98.84           H  
ATOM   1818 HD11 LEU A 179       3.003   0.042  63.235  1.00 98.84           H  
ATOM   1819 HD12 LEU A 179       2.829  -1.695  63.208  1.00 98.84           H  
ATOM   1820 HD13 LEU A 179       4.388  -0.977  63.603  1.00 98.84           H  
ATOM   1821 HD21 LEU A 179       4.552   1.055  60.695  1.00 98.84           H  
ATOM   1822 HD22 LEU A 179       5.429   0.560  62.128  1.00 98.84           H  
ATOM   1823 HD23 LEU A 179       5.790  -0.189  60.584  1.00 98.84           H  
ATOM   1824  N   MET A 180       0.941  -2.766  61.185  1.00 98.61           N  
ATOM   1825  CA  MET A 180      -0.358  -2.179  60.863  1.00 98.61           C  
ATOM   1826  C   MET A 180      -0.463  -0.829  61.596  1.00 98.61           C  
ATOM   1827  O   MET A 180       0.176  -0.664  62.636  1.00 98.61           O  
ATOM   1828  CB  MET A 180      -1.466  -3.141  61.342  1.00 98.61           C  
ATOM   1829  CG  MET A 180      -1.463  -4.528  60.672  1.00 98.61           C  
ATOM   1830  SD  MET A 180      -1.714  -4.547  58.875  1.00 98.61           S  
ATOM   1831  CE  MET A 180      -3.391  -3.870  58.800  1.00 98.61           C  
ATOM   1832  H   MET A 180       1.122  -2.863  62.175  1.00 98.61           H  
ATOM   1833  HA  MET A 180      -0.450  -2.009  59.790  1.00 98.61           H  
ATOM   1834  HB3 MET A 180      -2.439  -2.677  61.187  1.00 98.61           H  
ATOM   1835  HB2 MET A 180      -1.382  -3.284  62.420  1.00 98.61           H  
ATOM   1836  HG3 MET A 180      -2.249  -5.138  61.117  1.00 98.61           H  
ATOM   1837  HG2 MET A 180      -0.527  -5.045  60.886  1.00 98.61           H  
ATOM   1838  HE1 MET A 180      -3.763  -3.904  57.780  1.00 98.61           H  
ATOM   1839  HE2 MET A 180      -4.068  -4.443  59.433  1.00 98.61           H  
ATOM   1840  HE3 MET A 180      -3.402  -2.830  59.125  1.00 98.61           H  
ATOM   1841  N   VAL A 181      -1.260   0.119  61.071  1.00 98.81           N  
ATOM   1842  CA  VAL A 181      -1.436   1.441  61.682  1.00 98.81           C  
ATOM   1843  C   VAL A 181      -2.889   1.943  61.573  1.00 98.81           C  
ATOM   1844  O   VAL A 181      -3.609   1.565  60.647  1.00 98.81           O  
ATOM   1845  CB  VAL A 181      -0.476   2.534  61.099  1.00 98.81           C  
ATOM   1846  CG1 VAL A 181       1.003   2.107  61.111  1.00 98.81           C  
ATOM   1847  CG2 VAL A 181      -0.853   3.120  59.720  1.00 98.81           C  
ATOM   1848  H   VAL A 181      -1.742  -0.041  60.196  1.00 98.81           H  
ATOM   1849  HA  VAL A 181      -1.230   1.345  62.745  1.00 98.81           H  
ATOM   1850  HB  VAL A 181      -0.525   3.373  61.795  1.00 98.81           H  
ATOM   1851 HG11 VAL A 181       1.657   2.943  60.864  1.00 98.81           H  
ATOM   1852 HG12 VAL A 181       1.305   1.735  62.087  1.00 98.81           H  
ATOM   1853 HG13 VAL A 181       1.194   1.315  60.387  1.00 98.81           H  
ATOM   1854 HG21 VAL A 181      -0.097   3.827  59.378  1.00 98.81           H  
ATOM   1855 HG22 VAL A 181      -0.934   2.345  58.961  1.00 98.81           H  
ATOM   1856 HG23 VAL A 181      -1.797   3.664  59.743  1.00 98.81           H  
ATOM   1857  N   GLY A 182      -3.258   2.829  62.516  1.00 97.92           N  
ATOM   1858  CA  GLY A 182      -4.504   3.596  62.558  1.00 97.92           C  
ATOM   1859  C   GLY A 182      -5.741   2.698  62.677  1.00 97.92           C  
ATOM   1860  O   GLY A 182      -5.722   1.686  63.380  1.00 97.92           O  
ATOM   1861  H   GLY A 182      -2.603   3.020  63.264  1.00 97.92           H  
ATOM   1862  HA3 GLY A 182      -4.568   4.221  61.665  1.00 97.92           H  
ATOM   1863  HA2 GLY A 182      -4.474   4.267  63.417  1.00 97.92           H  
ATOM   1864  N   GLU A 183      -6.813   3.093  61.967  1.00 96.91           N  
ATOM   1865  CA  GLU A 183      -8.059   2.335  61.806  1.00 96.91           C  
ATOM   1866  C   GLU A 183      -7.860   0.946  61.166  1.00 96.91           C  
ATOM   1867  O   GLU A 183      -8.645   0.046  61.445  1.00 96.91           O  
ATOM   1868  CB  GLU A 183      -9.081   3.203  61.032  1.00 96.91           C  
ATOM   1869  CG  GLU A 183     -10.424   2.503  60.701  1.00 96.91           C  
ATOM   1870  CD  GLU A 183     -11.489   3.370  60.011  1.00 96.91           C  
ATOM   1871  OE1 GLU A 183     -12.640   2.882  59.948  1.00 96.91           O  
ATOM   1872  OE2 GLU A 183     -11.162   4.484  59.542  1.00 96.91           O1-
ATOM   1873  H   GLU A 183      -6.759   3.949  61.435  1.00 96.91           H  
ATOM   1874  HA  GLU A 183      -8.460   2.167  62.806  1.00 96.91           H  
ATOM   1875  HB3 GLU A 183      -8.621   3.561  60.110  1.00 96.91           H  
ATOM   1876  HB2 GLU A 183      -9.292   4.094  61.626  1.00 96.91           H  
ATOM   1877  HG3 GLU A 183     -10.848   2.088  61.617  1.00 96.91           H  
ATOM   1878  HG2 GLU A 183     -10.241   1.661  60.033  1.00 96.91           H  
ATOM   1879  N   GLY A 184      -6.804   0.786  60.354  1.00 96.45           N  
ATOM   1880  CA  GLY A 184      -6.439  -0.464  59.697  1.00 96.45           C  
ATOM   1881  C   GLY A 184      -5.974  -1.545  60.681  1.00 96.45           C  
ATOM   1882  O   GLY A 184      -6.279  -2.720  60.476  1.00 96.45           O  
ATOM   1883  H   GLY A 184      -6.198   1.576  60.186  1.00 96.45           H  
ATOM   1884  HA3 GLY A 184      -5.609  -0.215  59.045  1.00 96.45           H  
ATOM   1885  HA2 GLY A 184      -7.257  -0.837  59.079  1.00 96.45           H  
ATOM   1886  N   ALA A 185      -5.278  -1.146  61.759  1.00 97.70           N  
ATOM   1887  CA  ALA A 185      -4.899  -2.016  62.871  1.00 97.70           C  
ATOM   1888  C   ALA A 185      -6.094  -2.381  63.770  1.00 97.70           C  
ATOM   1889  O   ALA A 185      -6.177  -3.530  64.202  1.00 97.70           O  
ATOM   1890  CB  ALA A 185      -3.776  -1.347  63.675  1.00 97.70           C  
ATOM   1891  H   ALA A 185      -5.064  -0.164  61.869  1.00 97.70           H  
ATOM   1892  HA  ALA A 185      -4.505  -2.949  62.464  1.00 97.70           H  
ATOM   1893  HB1 ALA A 185      -3.594  -1.862  64.618  1.00 97.70           H  
ATOM   1894  HB2 ALA A 185      -2.841  -1.348  63.121  1.00 97.70           H  
ATOM   1895  HB3 ALA A 185      -4.009  -0.306  63.892  1.00 97.70           H  
ATOM   1896  N   ASP A 186      -7.011  -1.419  63.994  1.00 97.79           N  
ATOM   1897  CA  ASP A 186      -8.283  -1.606  64.707  1.00 97.79           C  
ATOM   1898  C   ASP A 186      -9.238  -2.573  63.980  1.00 97.79           C  
ATOM   1899  O   ASP A 186      -9.808  -3.445  64.634  1.00 97.79           O  
ATOM   1900  CB  ASP A 186      -9.006  -0.264  65.007  1.00 97.79           C  
ATOM   1901  CG  ASP A 186      -8.239   0.737  65.891  1.00 97.79           C  
ATOM   1902  OD1 ASP A 186      -7.535   0.286  66.819  1.00 97.79           O  
ATOM   1903  OD2 ASP A 186      -8.499   1.951  65.747  1.00 97.79           O1-
ATOM   1904  H   ASP A 186      -6.852  -0.496  63.615  1.00 97.79           H  
ATOM   1905  HA  ASP A 186      -8.044  -2.080  65.661  1.00 97.79           H  
ATOM   1906  HB3 ASP A 186      -9.957  -0.465  65.498  1.00 97.79           H  
ATOM   1907  HB2 ASP A 186      -9.244   0.232  64.065  1.00 97.79           H  
ATOM   1908  N   GLN A 187      -9.369  -2.427  62.649  1.00 96.12           N  
ATOM   1909  CA  GLN A 187     -10.157  -3.297  61.770  1.00 96.12           C  
ATOM   1910  C   GLN A 187      -9.633  -4.739  61.696  1.00 96.12           C  
ATOM   1911  O   GLN A 187     -10.439  -5.669  61.746  1.00 96.12           O  
ATOM   1912  CB  GLN A 187     -10.240  -2.702  60.348  1.00 96.12           C  
ATOM   1913  CG  GLN A 187     -11.267  -1.563  60.192  1.00 96.12           C  
ATOM   1914  CD  GLN A 187     -11.348  -1.037  58.754  1.00 96.12           C  
ATOM   1915  NE2 GLN A 187     -12.026   0.095  58.559  1.00 96.12           N  
ATOM   1916  OE1 GLN A 187     -10.822  -1.639  57.820  1.00 96.12           O  
ATOM   1917  H   GLN A 187      -8.891  -1.659  62.192  1.00 96.12           H  
ATOM   1918  HA  GLN A 187     -11.168  -3.346  62.181  1.00 96.12           H  
ATOM   1919  HB3 GLN A 187     -10.510  -3.493  59.646  1.00 96.12           H  
ATOM   1920  HB2 GLN A 187      -9.252  -2.357  60.038  1.00 96.12           H  
ATOM   1921  HG3 GLN A 187     -11.028  -0.738  60.863  1.00 96.12           H  
ATOM   1922  HG2 GLN A 187     -12.257  -1.919  60.479  1.00 96.12           H  
ATOM   1923 HE22 GLN A 187     -12.107   0.479  57.630  1.00 96.12           H  
ATOM   1924 HE21 GLN A 187     -12.428   0.607  59.334  1.00 96.12           H  
ATOM   1925  N   PHE A 188      -8.302  -4.899  61.582  1.00 94.36           N  
ATOM   1926  CA  PHE A 188      -7.647  -6.206  61.559  1.00 94.36           C  
ATOM   1927  C   PHE A 188      -7.786  -6.985  62.882  1.00 94.36           C  
ATOM   1928  O   PHE A 188      -8.048  -8.186  62.845  1.00 94.36           O  
ATOM   1929  CB  PHE A 188      -6.191  -6.082  61.047  1.00 94.36           C  
ATOM   1930  CG  PHE A 188      -5.353  -7.332  61.252  1.00 94.36           C  
ATOM   1931  CD1 PHE A 188      -4.518  -7.442  62.383  1.00 94.36           C  
ATOM   1932  CD2 PHE A 188      -5.597  -8.477  60.462  1.00 94.36           C  
ATOM   1933  CE1 PHE A 188      -3.947  -8.664  62.704  1.00 94.36           C  
ATOM   1934  CE2 PHE A 188      -5.024  -9.693  60.808  1.00 94.36           C  
ATOM   1935  CZ  PHE A 188      -4.218  -9.788  61.935  1.00 94.36           C  
ATOM   1936  H   PHE A 188      -7.701  -4.088  61.525  1.00 94.36           H  
ATOM   1937  HA  PHE A 188      -8.176  -6.805  60.815  1.00 94.36           H  
ATOM   1938  HB3 PHE A 188      -5.688  -5.236  61.519  1.00 94.36           H  
ATOM   1939  HB2 PHE A 188      -6.213  -5.864  59.979  1.00 94.36           H  
ATOM   1940  HD1 PHE A 188      -4.350  -6.588  63.024  1.00 94.36           H  
ATOM   1941  HD2 PHE A 188      -6.268  -8.422  59.617  1.00 94.36           H  
ATOM   1942  HE1 PHE A 188      -3.305  -8.740  63.567  1.00 94.36           H  
ATOM   1943  HE2 PHE A 188      -5.223 -10.572  60.213  1.00 94.36           H  
ATOM   1944  HZ  PHE A 188      -3.780 -10.736  62.203  1.00 94.36           H  
ATOM   1945  N   ALA A 189      -7.640  -6.280  64.015  1.00 94.62           N  
ATOM   1946  CA  ALA A 189      -7.812  -6.835  65.355  1.00 94.62           C  
ATOM   1947  C   ALA A 189      -9.269  -7.220  65.683  1.00 94.62           C  
ATOM   1948  O   ALA A 189      -9.464  -8.192  66.413  1.00 94.62           O  
ATOM   1949  CB  ALA A 189      -7.213  -5.859  66.377  1.00 94.62           C  
ATOM   1950  H   ALA A 189      -7.413  -5.295  63.966  1.00 94.62           H  
ATOM   1951  HA  ALA A 189      -7.227  -7.755  65.411  1.00 94.62           H  
ATOM   1952  HB1 ALA A 189      -7.525  -6.091  67.395  1.00 94.62           H  
ATOM   1953  HB2 ALA A 189      -6.124  -5.899  66.350  1.00 94.62           H  
ATOM   1954  HB3 ALA A 189      -7.502  -4.830  66.166  1.00 94.62           H  
ATOM   1955  N   LYS A 190     -10.256  -6.501  65.109  1.00 93.79           N  
ATOM   1956  CA  LYS A 190     -11.683  -6.854  65.147  1.00 93.79           C  
ATOM   1957  C   LYS A 190     -11.988  -8.167  64.414  1.00 93.79           C  
ATOM   1958  O   LYS A 190     -12.695  -9.009  64.967  1.00 93.79           O  
ATOM   1959  CB  LYS A 190     -12.550  -5.708  64.578  1.00 93.79           C  
ATOM   1960  CG  LYS A 190     -12.849  -4.596  65.589  1.00 93.79           C  
ATOM   1961  CD  LYS A 190     -13.667  -3.446  64.992  1.00 93.79           C  
ATOM   1962  CE  LYS A 190     -14.129  -2.462  66.075  1.00 93.79           C  
ATOM   1963  NZ  LYS A 190     -14.771  -1.268  65.496  1.00 93.79           N1+
ATOM   1964  H   LYS A 190     -10.015  -5.699  64.543  1.00 93.79           H  
ATOM   1965  HA  LYS A 190     -11.959  -7.004  66.192  1.00 93.79           H  
ATOM   1966  HB3 LYS A 190     -13.517  -6.106  64.263  1.00 93.79           H  
ATOM   1967  HB2 LYS A 190     -12.096  -5.294  63.678  1.00 93.79           H  
ATOM   1968  HG3 LYS A 190     -11.916  -4.191  65.968  1.00 93.79           H  
ATOM   1969  HG2 LYS A 190     -13.375  -5.019  66.446  1.00 93.79           H  
ATOM   1970  HD3 LYS A 190     -14.530  -3.846  64.456  1.00 93.79           H  
ATOM   1971  HD2 LYS A 190     -13.054  -2.929  64.251  1.00 93.79           H  
ATOM   1972  HE3 LYS A 190     -13.278  -2.151  66.679  1.00 93.79           H  
ATOM   1973  HE2 LYS A 190     -14.833  -2.949  66.751  1.00 93.79           H  
ATOM   1974  HZ1 LYS A 190     -15.578  -1.545  64.956  1.00 93.79           H  
ATOM   1975  HZ2 LYS A 190     -15.062  -0.647  66.238  1.00 93.79           H  
ATOM   1976  HZ3 LYS A 190     -14.114  -0.788  64.897  1.00 93.79           H  
ATOM   1977  N   ALA A 191     -11.421  -8.324  63.206  1.00 92.99           N  
ATOM   1978  CA  ALA A 191     -11.529  -9.531  62.385  1.00 92.99           C  
ATOM   1979  C   ALA A 191     -10.834 -10.761  63.001  1.00 92.99           C  
ATOM   1980  O   ALA A 191     -11.260 -11.882  62.728  1.00 92.99           O  
ATOM   1981  CB  ALA A 191     -10.968  -9.231  60.987  1.00 92.99           C  
ATOM   1982  H   ALA A 191     -10.860  -7.575  62.822  1.00 92.99           H  
ATOM   1983  HA  ALA A 191     -12.589  -9.769  62.281  1.00 92.99           H  
ATOM   1984  HB1 ALA A 191     -11.067 -10.094  60.327  1.00 92.99           H  
ATOM   1985  HB2 ALA A 191     -11.502  -8.402  60.521  1.00 92.99           H  
ATOM   1986  HB3 ALA A 191      -9.912  -8.963  61.025  1.00 92.99           H  
ATOM   1987  N   ALA A 192      -9.802 -10.526  63.829  1.00 93.40           N  
ATOM   1988  CA  ALA A 192      -9.040 -11.554  64.536  1.00 93.40           C  
ATOM   1989  C   ALA A 192      -9.610 -11.922  65.922  1.00 93.40           C  
ATOM   1990  O   ALA A 192      -9.093 -12.860  66.531  1.00 93.40           O  
ATOM   1991  CB  ALA A 192      -7.588 -11.082  64.646  1.00 93.40           C  
ATOM   1992  H   ALA A 192      -9.504  -9.573  63.981  1.00 93.40           H  
ATOM   1993  HA  ALA A 192      -9.042 -12.467  63.938  1.00 93.40           H  
ATOM   1994  HB1 ALA A 192      -6.965 -11.875  65.059  1.00 93.40           H  
ATOM   1995  HB2 ALA A 192      -7.178 -10.824  63.669  1.00 93.40           H  
ATOM   1996  HB3 ALA A 192      -7.502 -10.204  65.287  1.00 93.40           H  
ATOM   1997  N   GLY A 193     -10.663 -11.223  66.384  1.00 93.25           N  
ATOM   1998  CA  GLY A 193     -11.431 -11.592  67.575  1.00 93.25           C  
ATOM   1999  C   GLY A 193     -10.810 -11.107  68.897  1.00 93.25           C  
ATOM   2000  O   GLY A 193     -11.103 -11.696  69.937  1.00 93.25           O  
ATOM   2001  H   GLY A 193     -11.025 -10.460  65.829  1.00 93.25           H  
ATOM   2002  HA3 GLY A 193     -11.572 -12.674  67.613  1.00 93.25           H  
ATOM   2003  HA2 GLY A 193     -12.425 -11.154  67.486  1.00 93.25           H  
ATOM   2004  N   ILE A 194      -9.971 -10.057  68.875  1.00 93.81           N  
ATOM   2005  CA  ILE A 194      -9.379  -9.431  70.069  1.00 93.81           C  
ATOM   2006  C   ILE A 194     -10.439  -8.598  70.832  1.00 93.81           C  
ATOM   2007  O   ILE A 194     -11.430  -8.192  70.229  1.00 93.81           O  
ATOM   2008  CB  ILE A 194      -8.165  -8.530  69.675  1.00 93.81           C  
ATOM   2009  CG1 ILE A 194      -7.122  -9.375  68.904  1.00 93.81           C  
ATOM   2010  CG2 ILE A 194      -7.493  -7.812  70.875  1.00 93.81           C  
ATOM   2011  CD1 ILE A 194      -5.900  -8.592  68.418  1.00 93.81           C  
ATOM   2012  H   ILE A 194      -9.771  -9.603  67.994  1.00 93.81           H  
ATOM   2013  HA  ILE A 194      -9.026 -10.221  70.734  1.00 93.81           H  
ATOM   2014  HB  ILE A 194      -8.523  -7.756  68.995  1.00 93.81           H  
ATOM   2015 HG13 ILE A 194      -7.574  -9.849  68.033  1.00 93.81           H  
ATOM   2016 HG12 ILE A 194      -6.783 -10.192  69.542  1.00 93.81           H  
ATOM   2017 HG21 ILE A 194      -6.589  -7.274  70.595  1.00 93.81           H  
ATOM   2018 HG22 ILE A 194      -8.143  -7.058  71.316  1.00 93.81           H  
ATOM   2019 HG23 ILE A 194      -7.215  -8.521  71.655  1.00 93.81           H  
ATOM   2020 HD11 ILE A 194      -5.649  -8.841  67.389  1.00 93.81           H  
ATOM   2021 HD12 ILE A 194      -6.047  -7.515  68.452  1.00 93.81           H  
ATOM   2022 HD13 ILE A 194      -5.047  -8.838  69.047  1.00 93.81           H  
ATOM   2023  N   GLU A 195     -10.235  -8.383  72.144  1.00 95.94           N  
ATOM   2024  CA  GLU A 195     -11.120  -7.585  72.997  1.00 95.94           C  
ATOM   2025  C   GLU A 195     -11.004  -6.072  72.713  1.00 95.94           C  
ATOM   2026  O   GLU A 195      -9.892  -5.543  72.655  1.00 95.94           O  
ATOM   2027  CB  GLU A 195     -10.844  -7.937  74.474  1.00 95.94           C  
ATOM   2028  CG  GLU A 195     -11.755  -7.204  75.490  1.00 95.94           C  
ATOM   2029  CD  GLU A 195     -11.617  -7.660  76.953  1.00 95.94           C  
ATOM   2030  OE1 GLU A 195     -12.389  -7.120  77.777  1.00 95.94           O  
ATOM   2031  OE2 GLU A 195     -10.739  -8.500  77.256  1.00 95.94           O1-
ATOM   2032  H   GLU A 195      -9.407  -8.753  72.588  1.00 95.94           H  
ATOM   2033  HA  GLU A 195     -12.145  -7.893  72.780  1.00 95.94           H  
ATOM   2034  HB3 GLU A 195      -9.798  -7.728  74.707  1.00 95.94           H  
ATOM   2035  HB2 GLU A 195     -10.971  -9.014  74.595  1.00 95.94           H  
ATOM   2036  HG3 GLU A 195     -12.796  -7.336  75.194  1.00 95.94           H  
ATOM   2037  HG2 GLU A 195     -11.560  -6.130  75.458  1.00 95.94           H  
ATOM   2038  N   PHE A 196     -12.168  -5.417  72.570  1.00 97.29           N  
ATOM   2039  CA  PHE A 196     -12.308  -3.982  72.316  1.00 97.29           C  
ATOM   2040  C   PHE A 196     -13.021  -3.275  73.466  1.00 97.29           C  
ATOM   2041  O   PHE A 196     -13.810  -3.886  74.187  1.00 97.29           O  
ATOM   2042  CB  PHE A 196     -13.060  -3.743  70.987  1.00 97.29           C  
ATOM   2043  CG  PHE A 196     -12.170  -3.951  69.783  1.00 97.29           C  
ATOM   2044  CD1 PHE A 196     -11.402  -2.886  69.274  1.00 97.29           C  
ATOM   2045  CD2 PHE A 196     -11.919  -5.256  69.326  1.00 97.29           C  
ATOM   2046  CE1 PHE A 196     -10.429  -3.127  68.317  1.00 97.29           C  
ATOM   2047  CE2 PHE A 196     -10.913  -5.487  68.404  1.00 97.29           C  
ATOM   2048  CZ  PHE A 196     -10.176  -4.424  67.901  1.00 97.29           C  
ATOM   2049  H   PHE A 196     -13.035  -5.927  72.665  1.00 97.29           H  
ATOM   2050  HA  PHE A 196     -11.320  -3.522  72.235  1.00 97.29           H  
ATOM   2051  HB3 PHE A 196     -13.457  -2.728  70.939  1.00 97.29           H  
ATOM   2052  HB2 PHE A 196     -13.921  -4.409  70.916  1.00 97.29           H  
ATOM   2053  HD1 PHE A 196     -11.561  -1.884  69.637  1.00 97.29           H  
ATOM   2054  HD2 PHE A 196     -12.491  -6.076  69.729  1.00 97.29           H  
ATOM   2055  HE1 PHE A 196      -9.848  -2.313  67.910  1.00 97.29           H  
ATOM   2056  HE2 PHE A 196     -10.707  -6.496  68.084  1.00 97.29           H  
ATOM   2057  HZ  PHE A 196      -9.414  -4.599  67.163  1.00 97.29           H  
ATOM   2058  N   VAL A 197     -12.723  -1.976  73.580  1.00 98.08           N  
ATOM   2059  CA  VAL A 197     -13.278  -1.059  74.565  1.00 98.08           C  
ATOM   2060  C   VAL A 197     -13.528   0.310  73.909  1.00 98.08           C  
ATOM   2061  O   VAL A 197     -12.898   0.648  72.904  1.00 98.08           O  
ATOM   2062  CB  VAL A 197     -12.300  -0.857  75.761  1.00 98.08           C  
ATOM   2063  CG1 VAL A 197     -12.205  -2.104  76.658  1.00 98.08           C  
ATOM   2064  CG2 VAL A 197     -10.899  -0.366  75.346  1.00 98.08           C  
ATOM   2065  H   VAL A 197     -12.067  -1.559  72.933  1.00 98.08           H  
ATOM   2066  HA  VAL A 197     -14.236  -1.436  74.930  1.00 98.08           H  
ATOM   2067  HB  VAL A 197     -12.717  -0.079  76.403  1.00 98.08           H  
ATOM   2068 HG11 VAL A 197     -11.573  -1.918  77.527  1.00 98.08           H  
ATOM   2069 HG12 VAL A 197     -13.188  -2.398  77.026  1.00 98.08           H  
ATOM   2070 HG13 VAL A 197     -11.785  -2.956  76.124  1.00 98.08           H  
ATOM   2071 HG21 VAL A 197     -10.232  -0.313  76.202  1.00 98.08           H  
ATOM   2072 HG22 VAL A 197     -10.432  -1.037  74.624  1.00 98.08           H  
ATOM   2073 HG23 VAL A 197     -10.933   0.630  74.905  1.00 98.08           H  
ATOM   2074  N   ASP A 198     -14.421   1.090  74.538  1.00 97.68           N  
ATOM   2075  CA  ASP A 198     -14.640   2.512  74.264  1.00 97.68           C  
ATOM   2076  C   ASP A 198     -13.369   3.305  74.674  1.00 97.68           C  
ATOM   2077  O   ASP A 198     -12.776   2.942  75.693  1.00 97.68           O  
ATOM   2078  CB  ASP A 198     -15.888   2.984  75.053  1.00 97.68           C  
ATOM   2079  CG  ASP A 198     -16.375   4.397  74.702  1.00 97.68           C  
ATOM   2080  OD1 ASP A 198     -15.917   5.346  75.375  1.00 97.68           O  
ATOM   2081  OD2 ASP A 198     -17.048   4.519  73.656  1.00 97.68           O1-
ATOM   2082  H   ASP A 198     -14.898   0.730  75.351  1.00 97.68           H  
ATOM   2083  HA  ASP A 198     -14.848   2.591  73.199  1.00 97.68           H  
ATOM   2084  HB3 ASP A 198     -15.700   2.915  76.127  1.00 97.68           H  
ATOM   2085  HB2 ASP A 198     -16.708   2.286  74.876  1.00 97.68           H  
ATOM   2086  N   PRO A 199     -12.960   4.354  73.914  1.00 97.78           N  
ATOM   2087  CA  PRO A 199     -11.771   5.174  74.248  1.00 97.78           C  
ATOM   2088  C   PRO A 199     -11.679   5.778  75.668  1.00 97.78           C  
ATOM   2089  O   PRO A 199     -10.568   6.069  76.109  1.00 97.78           O  
ATOM   2090  CB  PRO A 199     -11.752   6.271  73.173  1.00 97.78           C  
ATOM   2091  CG  PRO A 199     -12.472   5.654  71.990  1.00 97.78           C  
ATOM   2092  CD  PRO A 199     -13.548   4.804  72.649  1.00 97.78           C  
ATOM   2093  HA  PRO A 199     -10.913   4.522  74.095  1.00 97.78           H  
ATOM   2094  HB3 PRO A 199     -10.741   6.592  72.918  1.00 97.78           H  
ATOM   2095  HB2 PRO A 199     -12.303   7.150  73.511  1.00 97.78           H  
ATOM   2096  HG3 PRO A 199     -11.785   5.009  71.443  1.00 97.78           H  
ATOM   2097  HG2 PRO A 199     -12.869   6.389  71.289  1.00 97.78           H  
ATOM   2098  HD2 PRO A 199     -14.423   5.418  72.861  1.00 97.78           H  
ATOM   2099  HD3 PRO A 199     -13.847   4.000  71.979  1.00 97.78           H  
ATOM   2100  N   SER A 200     -12.820   5.916  76.372  1.00 98.09           N  
ATOM   2101  CA  SER A 200     -12.898   6.352  77.771  1.00 98.09           C  
ATOM   2102  C   SER A 200     -12.293   5.368  78.799  1.00 98.09           C  
ATOM   2103  O   SER A 200     -11.995   5.804  79.910  1.00 98.09           O  
ATOM   2104  CB  SER A 200     -14.353   6.734  78.116  1.00 98.09           C  
ATOM   2105  OG  SER A 200     -15.196   5.606  78.249  1.00 98.09           O  
ATOM   2106  H   SER A 200     -13.701   5.665  75.942  1.00 98.09           H  
ATOM   2107  HA  SER A 200     -12.308   7.269  77.837  1.00 98.09           H  
ATOM   2108  HB3 SER A 200     -14.766   7.401  77.358  1.00 98.09           H  
ATOM   2109  HB2 SER A 200     -14.379   7.283  79.058  1.00 98.09           H  
ATOM   2110  HG  SER A 200     -15.505   5.359  77.369  1.00 98.09           H  
ATOM   2111  N   TYR A 201     -12.083   4.091  78.419  1.00 98.52           N  
ATOM   2112  CA  TYR A 201     -11.342   3.099  79.211  1.00 98.52           C  
ATOM   2113  C   TYR A 201      -9.864   3.487  79.408  1.00 98.52           C  
ATOM   2114  O   TYR A 201      -9.316   3.241  80.483  1.00 98.52           O  
ATOM   2115  CB  TYR A 201     -11.478   1.700  78.561  1.00 98.52           C  
ATOM   2116  CG  TYR A 201     -10.665   0.584  79.210  1.00 98.52           C  
ATOM   2117  CD1 TYR A 201      -9.385   0.254  78.714  1.00 98.52           C  
ATOM   2118  CD2 TYR A 201     -11.172  -0.111  80.327  1.00 98.52           C  
ATOM   2119  CE1 TYR A 201      -8.614  -0.751  79.327  1.00 98.52           C  
ATOM   2120  CE2 TYR A 201     -10.400  -1.115  80.947  1.00 98.52           C  
ATOM   2121  CZ  TYR A 201      -9.117  -1.430  80.454  1.00 98.52           C  
ATOM   2122  OH  TYR A 201      -8.365  -2.385  81.074  1.00 98.52           O  
ATOM   2123  H   TYR A 201     -12.369   3.797  77.494  1.00 98.52           H  
ATOM   2124  HA  TYR A 201     -11.805   3.056  80.199  1.00 98.52           H  
ATOM   2125  HB3 TYR A 201     -11.174   1.760  77.515  1.00 98.52           H  
ATOM   2126  HB2 TYR A 201     -12.527   1.403  78.546  1.00 98.52           H  
ATOM   2127  HD1 TYR A 201      -8.986   0.787  77.867  1.00 98.52           H  
ATOM   2128  HD2 TYR A 201     -12.149   0.131  80.719  1.00 98.52           H  
ATOM   2129  HE1 TYR A 201      -7.633  -0.985  78.940  1.00 98.52           H  
ATOM   2130  HE2 TYR A 201     -10.789  -1.637  81.808  1.00 98.52           H  
ATOM   2131  HH  TYR A 201      -7.521  -2.562  80.647  1.00 98.52           H  
ATOM   2132  N   PHE A 202      -9.259   4.085  78.367  1.00 98.74           N  
ATOM   2133  CA  PHE A 202      -7.858   4.508  78.354  1.00 98.74           C  
ATOM   2134  C   PHE A 202      -7.611   5.776  79.186  1.00 98.74           C  
ATOM   2135  O   PHE A 202      -6.506   5.947  79.704  1.00 98.74           O  
ATOM   2136  CB  PHE A 202      -7.383   4.700  76.905  1.00 98.74           C  
ATOM   2137  CG  PHE A 202      -7.640   3.507  76.005  1.00 98.74           C  
ATOM   2138  CD1 PHE A 202      -7.196   2.217  76.363  1.00 98.74           C  
ATOM   2139  CD2 PHE A 202      -8.330   3.681  74.791  1.00 98.74           C  
ATOM   2140  CE1 PHE A 202      -7.477   1.131  75.549  1.00 98.74           C  
ATOM   2141  CE2 PHE A 202      -8.622   2.579  74.005  1.00 98.74           C  
ATOM   2142  CZ  PHE A 202      -8.203   1.312  74.380  1.00 98.74           C  
ATOM   2143  H   PHE A 202      -9.781   4.259  77.519  1.00 98.74           H  
ATOM   2144  HA  PHE A 202      -7.273   3.704  78.781  1.00 98.74           H  
ATOM   2145  HB3 PHE A 202      -6.316   4.925  76.884  1.00 98.74           H  
ATOM   2146  HB2 PHE A 202      -7.888   5.564  76.475  1.00 98.74           H  
ATOM   2147  HD1 PHE A 202      -6.671   2.057  77.289  1.00 98.74           H  
ATOM   2148  HD2 PHE A 202      -8.659   4.663  74.484  1.00 98.74           H  
ATOM   2149  HE1 PHE A 202      -7.144   0.146  75.837  1.00 98.74           H  
ATOM   2150  HE2 PHE A 202      -9.190   2.710  73.103  1.00 98.74           H  
ATOM   2151  HZ  PHE A 202      -8.450   0.466  73.759  1.00 98.74           H  
ATOM   2152  N   LYS A 203      -8.651   6.619  79.306  1.00 98.19           N  
ATOM   2153  CA  LYS A 203      -8.656   7.850  80.085  1.00 98.19           C  
ATOM   2154  C   LYS A 203      -8.644   7.593  81.598  1.00 98.19           C  
ATOM   2155  O   LYS A 203      -9.414   6.771  82.097  1.00 98.19           O  
ATOM   2156  CB  LYS A 203      -9.852   8.726  79.632  1.00 98.19           C  
ATOM   2157  CG  LYS A 203     -10.154   9.957  80.516  1.00 98.19           C  
ATOM   2158  CD  LYS A 203     -11.003  11.016  79.797  1.00 98.19           C  
ATOM   2159  CE  LYS A 203     -11.299  12.228  80.696  1.00 98.19           C  
ATOM   2160  NZ  LYS A 203     -12.042  13.278  79.977  1.00 98.19           N1+
ATOM   2161  H   LYS A 203      -9.523   6.383  78.855  1.00 98.19           H  
ATOM   2162  HA  LYS A 203      -7.736   8.374  79.826  1.00 98.19           H  
ATOM   2163  HB3 LYS A 203     -10.758   8.122  79.590  1.00 98.19           H  
ATOM   2164  HB2 LYS A 203      -9.665   9.044  78.605  1.00 98.19           H  
ATOM   2165  HG3 LYS A 203      -9.230  10.418  80.865  1.00 98.19           H  
ATOM   2166  HG2 LYS A 203     -10.679   9.633  81.415  1.00 98.19           H  
ATOM   2167  HD3 LYS A 203     -11.937  10.561  79.464  1.00 98.19           H  
ATOM   2168  HD2 LYS A 203     -10.479  11.341  78.897  1.00 98.19           H  
ATOM   2169  HE3 LYS A 203     -10.368  12.656  81.066  1.00 98.19           H  
ATOM   2170  HE2 LYS A 203     -11.878  11.920  81.567  1.00 98.19           H  
ATOM   2171  HZ1 LYS A 203     -12.924  12.911  79.651  1.00 98.19           H  
ATOM   2172  HZ2 LYS A 203     -12.209  14.057  80.598  1.00 98.19           H  
ATOM   2173  HZ3 LYS A 203     -11.496  13.596  79.187  1.00 98.19           H  
ATOM   2174  N   THR A 204      -7.801   8.373  82.287  1.00 97.04           N  
ATOM   2175  CA  THR A 204      -7.787   8.533  83.737  1.00 97.04           C  
ATOM   2176  C   THR A 204      -7.655  10.037  84.046  1.00 97.04           C  
ATOM   2177  O   THR A 204      -7.129  10.794  83.225  1.00 97.04           O  
ATOM   2178  CB  THR A 204      -6.614   7.754  84.403  1.00 97.04           C  
ATOM   2179  CG2 THR A 204      -6.535   6.272  84.004  1.00 97.04           C  
ATOM   2180  OG1 THR A 204      -5.345   8.362  84.236  1.00 97.04           O  
ATOM   2181  H   THR A 204      -7.200   9.012  81.788  1.00 97.04           H  
ATOM   2182  HA  THR A 204      -8.732   8.185  84.158  1.00 97.04           H  
ATOM   2183  HB  THR A 204      -6.793   7.772  85.479  1.00 97.04           H  
ATOM   2184 HG21 THR A 204      -5.702   5.776  84.500  1.00 97.04           H  
ATOM   2185 HG22 THR A 204      -7.448   5.743  84.278  1.00 97.04           H  
ATOM   2186 HG23 THR A 204      -6.393   6.147  82.931  1.00 97.04           H  
ATOM   2187  HG1 THR A 204      -4.674   7.746  84.540  1.00 97.04           H  
ATOM   2188  N   GLU A 205      -8.145  10.437  85.230  1.00 96.33           N  
ATOM   2189  CA  GLU A 205      -8.147  11.820  85.717  1.00 96.33           C  
ATOM   2190  C   GLU A 205      -6.740  12.433  85.872  1.00 96.33           C  
ATOM   2191  O   GLU A 205      -6.580  13.625  85.615  1.00 96.33           O  
ATOM   2192  CB  GLU A 205      -8.978  11.878  87.018  1.00 96.33           C  
ATOM   2193  CG  GLU A 205      -9.070  13.266  87.698  1.00 96.33           C  
ATOM   2194  CD  GLU A 205      -9.975  13.328  88.942  1.00 96.33           C  
ATOM   2195  OE1 GLU A 205     -10.140  14.459  89.449  1.00 96.33           O  
ATOM   2196  OE2 GLU A 205     -10.483  12.273  89.384  1.00 96.33           O1-
ATOM   2197  H   GLU A 205      -8.568   9.758  85.846  1.00 96.33           H  
ATOM   2198  HA  GLU A 205      -8.669  12.419  84.968  1.00 96.33           H  
ATOM   2199  HB3 GLU A 205      -8.574  11.154  87.728  1.00 96.33           H  
ATOM   2200  HB2 GLU A 205      -9.989  11.537  86.786  1.00 96.33           H  
ATOM   2201  HG3 GLU A 205      -9.429  13.997  86.973  1.00 96.33           H  
ATOM   2202  HG2 GLU A 205      -8.078  13.598  88.006  1.00 96.33           H  
ATOM   2203  N   TYR A 206      -5.751  11.604  86.251  1.00 91.87           N  
ATOM   2204  CA  TYR A 206      -4.349  11.993  86.406  1.00 91.87           C  
ATOM   2205  C   TYR A 206      -3.689  12.402  85.077  1.00 91.87           C  
ATOM   2206  O   TYR A 206      -3.064  13.460  85.024  1.00 91.87           O  
ATOM   2207  CB  TYR A 206      -3.579  10.859  87.116  1.00 91.87           C  
ATOM   2208  CG  TYR A 206      -2.099  11.126  87.338  1.00 91.87           C  
ATOM   2209  CD1 TYR A 206      -1.123  10.400  86.622  1.00 91.87           C  
ATOM   2210  CD2 TYR A 206      -1.696  12.117  88.258  1.00 91.87           C  
ATOM   2211  CE1 TYR A 206       0.245  10.665  86.825  1.00 91.87           C  
ATOM   2212  CE2 TYR A 206      -0.328  12.385  88.457  1.00 91.87           C  
ATOM   2213  CZ  TYR A 206       0.643  11.658  87.743  1.00 91.87           C  
ATOM   2214  OH  TYR A 206       1.968  11.915  87.943  1.00 91.87           O  
ATOM   2215  H   TYR A 206      -5.967  10.634  86.430  1.00 91.87           H  
ATOM   2216  HA  TYR A 206      -4.332  12.867  87.061  1.00 91.87           H  
ATOM   2217  HB3 TYR A 206      -3.687   9.931  86.551  1.00 91.87           H  
ATOM   2218  HB2 TYR A 206      -4.032  10.667  88.090  1.00 91.87           H  
ATOM   2219  HD1 TYR A 206      -1.419   9.640  85.915  1.00 91.87           H  
ATOM   2220  HD2 TYR A 206      -2.436  12.678  88.810  1.00 91.87           H  
ATOM   2221  HE1 TYR A 206       0.985  10.104  86.275  1.00 91.87           H  
ATOM   2222  HE2 TYR A 206      -0.026  13.146  89.161  1.00 91.87           H  
ATOM   2223  HH  TYR A 206       2.545  11.314  87.467  1.00 91.87           H  
ATOM   2224  N   ARG A 207      -3.865  11.577  84.030  1.00 94.69           N  
ATOM   2225  CA  ARG A 207      -3.356  11.844  82.682  1.00 94.69           C  
ATOM   2226  C   ARG A 207      -4.091  12.993  81.979  1.00 94.69           C  
ATOM   2227  O   ARG A 207      -3.465  13.689  81.181  1.00 94.69           O  
ATOM   2228  CB  ARG A 207      -3.430  10.564  81.826  1.00 94.69           C  
ATOM   2229  CG  ARG A 207      -2.597   9.381  82.343  1.00 94.69           C  
ATOM   2230  CD  ARG A 207      -1.126   9.715  82.638  1.00 94.69           C  
ATOM   2231  NE  ARG A 207      -0.348   8.503  82.930  1.00 94.69           N  
ATOM   2232  CZ  ARG A 207       0.942   8.415  83.298  1.00 94.69           C  
ATOM   2233  NH1 ARG A 207       1.725   9.494  83.434  1.00 94.69           N  
ATOM   2234  NH2 ARG A 207       1.458   7.204  83.535  1.00 94.69           N1+
ATOM   2235  H   ARG A 207      -4.408  10.732  84.145  1.00 94.69           H  
ATOM   2236  HA  ARG A 207      -2.313  12.150  82.768  1.00 94.69           H  
ATOM   2237  HB3 ARG A 207      -3.096  10.790  80.813  1.00 94.69           H  
ATOM   2238  HB2 ARG A 207      -4.469  10.243  81.731  1.00 94.69           H  
ATOM   2239  HG3 ARG A 207      -2.700   8.521  81.686  1.00 94.69           H  
ATOM   2240  HG2 ARG A 207      -3.047   9.081  83.288  1.00 94.69           H  
ATOM   2241  HD3 ARG A 207      -1.090  10.285  83.566  1.00 94.69           H  
ATOM   2242  HD2 ARG A 207      -0.680  10.339  81.864  1.00 94.69           H  
ATOM   2243  HE  ARG A 207      -0.844   7.634  82.771  1.00 94.69           H  
ATOM   2244 HH12 ARG A 207       2.696   9.397  83.693  1.00 94.69           H  
ATOM   2245 HH11 ARG A 207       1.343  10.416  83.264  1.00 94.69           H  
ATOM   2246 HH22 ARG A 207       2.416   7.100  83.837  1.00 94.69           H  
ATOM   2247 HH21 ARG A 207       0.878   6.380  83.453  1.00 94.69           H  
ATOM   2248  N   TRP A 208      -5.384  13.188  82.296  1.00 96.18           N  
ATOM   2249  CA  TRP A 208      -6.190  14.290  81.776  1.00 96.18           C  
ATOM   2250  C   TRP A 208      -5.762  15.649  82.360  1.00 96.18           C  
ATOM   2251  O   TRP A 208      -5.758  16.635  81.627  1.00 96.18           O  
ATOM   2252  CB  TRP A 208      -7.683  13.993  82.001  1.00 96.18           C  
ATOM   2253  CG  TRP A 208      -8.624  14.971  81.362  1.00 96.18           C  
ATOM   2254  CD1 TRP A 208      -9.258  15.984  81.993  1.00 96.18           C  
ATOM   2255  CD2 TRP A 208      -8.966  15.104  79.948  1.00 96.18           C  
ATOM   2256  CE2 TRP A 208      -9.835  16.226  79.796  1.00 96.18           C  
ATOM   2257  CE3 TRP A 208      -8.621  14.399  78.773  1.00 96.18           C  
ATOM   2258  NE1 TRP A 208      -9.979  16.718  81.075  1.00 96.18           N  
ATOM   2259  CZ2 TRP A 208     -10.337  16.624  78.543  1.00 96.18           C  
ATOM   2260  CZ3 TRP A 208      -9.123  14.780  77.512  1.00 96.18           C  
ATOM   2261  CH2 TRP A 208      -9.980  15.891  77.396  1.00 96.18           C  
ATOM   2262  H   TRP A 208      -5.840  12.564  82.947  1.00 96.18           H  
ATOM   2263  HA  TRP A 208      -6.030  14.327  80.697  1.00 96.18           H  
ATOM   2264  HB3 TRP A 208      -7.902  13.930  83.067  1.00 96.18           H  
ATOM   2265  HB2 TRP A 208      -7.917  13.012  81.585  1.00 96.18           H  
ATOM   2266  HD1 TRP A 208      -9.178  16.194  83.050  1.00 96.18           H  
ATOM   2267  HE3 TRP A 208      -7.953  13.556  78.844  1.00 96.18           H  
ATOM   2268  HE1 TRP A 208     -10.476  17.562  81.332  1.00 96.18           H  
ATOM   2269  HZ2 TRP A 208     -10.987  17.483  78.463  1.00 96.18           H  
ATOM   2270  HZ3 TRP A 208      -8.839  14.223  76.632  1.00 96.18           H  
ATOM   2271  HH2 TRP A 208     -10.354  16.185  76.426  1.00 96.18           H  
ATOM   2272  N   LYS A 209      -5.356  15.667  83.641  1.00 93.28           N  
ATOM   2273  CA  LYS A 209      -4.780  16.835  84.308  1.00 93.28           C  
ATOM   2274  C   LYS A 209      -3.354  17.171  83.836  1.00 93.28           C  
ATOM   2275  O   LYS A 209      -3.021  18.353  83.797  1.00 93.28           O  
ATOM   2276  CB  LYS A 209      -4.855  16.651  85.834  1.00 93.28           C  
ATOM   2277  CG  LYS A 209      -6.276  16.871  86.377  1.00 93.28           C  
ATOM   2278  CD  LYS A 209      -6.382  16.622  87.886  1.00 93.28           C  
ATOM   2279  CE  LYS A 209      -7.777  16.971  88.428  1.00 93.28           C  
ATOM   2280  NZ  LYS A 209      -7.873  16.742  89.880  1.00 93.28           N1+
ATOM   2281  H   LYS A 209      -5.408  14.820  84.192  1.00 93.28           H  
ATOM   2282  HA  LYS A 209      -5.402  17.694  84.048  1.00 93.28           H  
ATOM   2283  HB3 LYS A 209      -4.202  17.376  86.323  1.00 93.28           H  
ATOM   2284  HB2 LYS A 209      -4.480  15.666  86.116  1.00 93.28           H  
ATOM   2285  HG3 LYS A 209      -6.984  16.229  85.851  1.00 93.28           H  
ATOM   2286  HG2 LYS A 209      -6.584  17.895  86.157  1.00 93.28           H  
ATOM   2287  HD3 LYS A 209      -5.621  17.208  88.404  1.00 93.28           H  
ATOM   2288  HD2 LYS A 209      -6.157  15.573  88.088  1.00 93.28           H  
ATOM   2289  HE3 LYS A 209      -8.537  16.372  87.927  1.00 93.28           H  
ATOM   2290  HE2 LYS A 209      -8.009  18.017  88.227  1.00 93.28           H  
ATOM   2291  HZ1 LYS A 209      -7.194  17.308  90.368  1.00 93.28           H  
ATOM   2292  HZ2 LYS A 209      -8.804  16.979  90.193  1.00 93.28           H  
ATOM   2293  HZ3 LYS A 209      -7.709  15.764  90.075  1.00 93.28           H  
ATOM   2294  N   GLN A 210      -2.560  16.157  83.440  1.00 89.71           N  
ATOM   2295  CA  GLN A 210      -1.263  16.345  82.779  1.00 89.71           C  
ATOM   2296  C   GLN A 210      -1.392  16.928  81.361  1.00 89.71           C  
ATOM   2297  O   GLN A 210      -0.572  17.762  80.979  1.00 89.71           O  
ATOM   2298  CB  GLN A 210      -0.473  15.022  82.753  1.00 89.71           C  
ATOM   2299  CG  GLN A 210       0.102  14.624  84.125  1.00 89.71           C  
ATOM   2300  CD  GLN A 210       0.934  13.341  84.057  1.00 89.71           C  
ATOM   2301  NE2 GLN A 210       2.013  13.278  84.839  1.00 89.71           N  
ATOM   2302  OE1 GLN A 210       0.606  12.410  83.325  1.00 89.71           O  
ATOM   2303  H   GLN A 210      -2.890  15.205  83.523  1.00 89.71           H  
ATOM   2304  HA  GLN A 210      -0.690  17.067  83.366  1.00 89.71           H  
ATOM   2305  HB3 GLN A 210       0.356  15.107  82.047  1.00 89.71           H  
ATOM   2306  HB2 GLN A 210      -1.109  14.225  82.367  1.00 89.71           H  
ATOM   2307  HG3 GLN A 210      -0.697  14.480  84.850  1.00 89.71           H  
ATOM   2308  HG2 GLN A 210       0.723  15.436  84.506  1.00 89.71           H  
ATOM   2309 HE22 GLN A 210       2.597  12.455  84.833  1.00 89.71           H  
ATOM   2310 HE21 GLN A 210       2.244  14.043  85.455  1.00 89.71           H  
ATOM   2311  N   HIS A 211      -2.431  16.494  80.628  1.00 92.37           N  
ATOM   2312  CA  HIS A 211      -2.827  16.991  79.311  1.00 92.37           C  
ATOM   2313  C   HIS A 211      -3.244  18.473  79.356  1.00 92.37           C  
ATOM   2314  O   HIS A 211      -2.666  19.271  78.620  1.00 92.37           O  
ATOM   2315  CB  HIS A 211      -3.917  16.049  78.752  1.00 92.37           C  
ATOM   2316  CG  HIS A 211      -4.773  16.552  77.614  1.00 92.37           C  
ATOM   2317  CD2 HIS A 211      -6.121  16.832  77.550  1.00 92.37           C  
ATOM   2318  ND1 HIS A 211      -4.278  16.826  76.352  1.00 92.37           N  
ATOM   2319  CE1 HIS A 211      -5.306  17.238  75.607  1.00 92.37           C  
ATOM   2320  NE2 HIS A 211      -6.457  17.267  76.267  1.00 92.37           N  
ATOM   2321  H   HIS A 211      -3.033  15.781  81.018  1.00 92.37           H  
ATOM   2322  HA  HIS A 211      -1.961  16.924  78.650  1.00 92.37           H  
ATOM   2323  HB3 HIS A 211      -4.601  15.758  79.545  1.00 92.37           H  
ATOM   2324  HB2 HIS A 211      -3.439  15.122  78.437  1.00 92.37           H  
ATOM   2325  HD2 HIS A 211      -6.868  16.758  78.326  1.00 92.37           H  
ATOM   2326  HD1 HIS A 211      -3.313  16.749  76.053  1.00 92.37           H  
ATOM   2327  HE1 HIS A 211      -5.211  17.531  74.573  1.00 92.37           H  
ATOM   2328  N   GLU A 212      -4.184  18.813  80.257  1.00 93.19           N  
ATOM   2329  CA  GLU A 212      -4.652  20.178  80.530  1.00 93.19           C  
ATOM   2330  C   GLU A 212      -3.534  21.142  80.964  1.00 93.19           C  
ATOM   2331  O   GLU A 212      -3.479  22.262  80.453  1.00 93.19           O  
ATOM   2332  CB  GLU A 212      -5.760  20.142  81.602  1.00 93.19           C  
ATOM   2333  CG  GLU A 212      -7.117  19.617  81.086  1.00 93.19           C  
ATOM   2334  CD  GLU A 212      -8.200  19.496  82.174  1.00 93.19           C  
ATOM   2335  OE1 GLU A 212      -9.378  19.729  81.823  1.00 93.19           O  
ATOM   2336  OE2 GLU A 212      -7.857  19.160  83.331  1.00 93.19           O1-
ATOM   2337  H   GLU A 212      -4.615  18.087  80.815  1.00 93.19           H  
ATOM   2338  HA  GLU A 212      -5.074  20.572  79.604  1.00 93.19           H  
ATOM   2339  HB3 GLU A 212      -5.908  21.137  82.026  1.00 93.19           H  
ATOM   2340  HB2 GLU A 212      -5.412  19.519  82.427  1.00 93.19           H  
ATOM   2341  HG3 GLU A 212      -6.998  18.640  80.620  1.00 93.19           H  
ATOM   2342  HG2 GLU A 212      -7.472  20.280  80.295  1.00 93.19           H  
ATOM   2343  N   ARG A 213      -2.660  20.682  81.878  1.00 89.73           N  
ATOM   2344  CA  ARG A 213      -1.506  21.429  82.376  1.00 89.73           C  
ATOM   2345  C   ARG A 213      -0.477  21.730  81.275  1.00 89.73           C  
ATOM   2346  O   ARG A 213      -0.012  22.864  81.197  1.00 89.73           O  
ATOM   2347  CB  ARG A 213      -0.879  20.677  83.572  1.00 89.73           C  
ATOM   2348  CG  ARG A 213       0.358  21.364  84.187  1.00 89.73           C  
ATOM   2349  CD  ARG A 213       0.960  20.639  85.403  1.00 89.73           C  
ATOM   2350  NE  ARG A 213       1.644  19.385  85.033  1.00 89.73           N  
ATOM   2351  CZ  ARG A 213       2.371  18.588  85.838  1.00 89.73           C  
ATOM   2352  NH1 ARG A 213       2.553  18.862  87.139  1.00 89.73           N  
ATOM   2353  NH2 ARG A 213       2.933  17.488  85.322  1.00 89.73           N1+
ATOM   2354  H   ARG A 213      -2.790  19.756  82.264  1.00 89.73           H  
ATOM   2355  HA  ARG A 213      -1.875  22.389  82.745  1.00 89.73           H  
ATOM   2356  HB3 ARG A 213      -0.610  19.668  83.258  1.00 89.73           H  
ATOM   2357  HB2 ARG A 213      -1.635  20.562  84.349  1.00 89.73           H  
ATOM   2358  HG3 ARG A 213       0.171  22.412  84.422  1.00 89.73           H  
ATOM   2359  HG2 ARG A 213       1.128  21.375  83.415  1.00 89.73           H  
ATOM   2360  HD3 ARG A 213       0.141  20.326  86.052  1.00 89.73           H  
ATOM   2361  HD2 ARG A 213       1.585  21.311  85.992  1.00 89.73           H  
ATOM   2362  HE  ARG A 213       1.569  19.134  84.058  1.00 89.73           H  
ATOM   2363 HH12 ARG A 213       3.097  18.248  87.726  1.00 89.73           H  
ATOM   2364 HH11 ARG A 213       2.142  19.696  87.535  1.00 89.73           H  
ATOM   2365 HH22 ARG A 213       3.499  16.883  85.899  1.00 89.73           H  
ATOM   2366 HH21 ARG A 213       2.826  17.275  84.341  1.00 89.73           H  
ATOM   2367  N   GLY A 214      -0.158  20.723  80.445  1.00 86.25           N  
ATOM   2368  CA  GLY A 214       0.845  20.830  79.387  1.00 86.25           C  
ATOM   2369  C   GLY A 214       0.389  21.744  78.238  1.00 86.25           C  
ATOM   2370  O   GLY A 214       1.237  22.392  77.628  1.00 86.25           O  
ATOM   2371  H   GLY A 214      -0.592  19.818  80.574  1.00 86.25           H  
ATOM   2372  HA3 GLY A 214       1.049  19.833  78.996  1.00 86.25           H  
ATOM   2373  HA2 GLY A 214       1.782  21.203  79.806  1.00 86.25           H  
ATOM   2374  N   LEU A 215      -0.927  21.824  77.960  1.00 88.01           N  
ATOM   2375  CA  LEU A 215      -1.504  22.746  76.976  1.00 88.01           C  
ATOM   2376  C   LEU A 215      -1.460  24.201  77.474  1.00 88.01           C  
ATOM   2377  O   LEU A 215      -1.102  25.081  76.695  1.00 88.01           O  
ATOM   2378  CB  LEU A 215      -2.957  22.342  76.637  1.00 88.01           C  
ATOM   2379  CG  LEU A 215      -3.106  21.050  75.803  1.00 88.01           C  
ATOM   2380  CD1 LEU A 215      -4.578  20.593  75.783  1.00 88.01           C  
ATOM   2381  CD2 LEU A 215      -2.510  21.183  74.382  1.00 88.01           C  
ATOM   2382  H   LEU A 215      -1.584  21.262  78.485  1.00 88.01           H  
ATOM   2383  HA  LEU A 215      -0.901  22.698  76.068  1.00 88.01           H  
ATOM   2384  HB3 LEU A 215      -3.448  23.154  76.095  1.00 88.01           H  
ATOM   2385  HB2 LEU A 215      -3.514  22.233  77.569  1.00 88.01           H  
ATOM   2386  HG  LEU A 215      -2.545  20.261  76.297  1.00 88.01           H  
ATOM   2387 HD11 LEU A 215      -4.885  20.180  74.822  1.00 88.01           H  
ATOM   2388 HD12 LEU A 215      -4.742  19.820  76.534  1.00 88.01           H  
ATOM   2389 HD13 LEU A 215      -5.262  21.410  76.016  1.00 88.01           H  
ATOM   2390 HD21 LEU A 215      -3.221  20.922  73.598  1.00 88.01           H  
ATOM   2391 HD22 LEU A 215      -2.172  22.198  74.172  1.00 88.01           H  
ATOM   2392 HD23 LEU A 215      -1.648  20.526  74.263  1.00 88.01           H  
ATOM   2393  N   LYS A 216      -1.784  24.418  78.762  1.00 87.82           N  
ATOM   2394  CA  LYS A 216      -1.733  25.722  79.428  1.00 87.82           C  
ATOM   2395  C   LYS A 216      -0.302  26.286  79.533  1.00 87.82           C  
ATOM   2396  O   LYS A 216      -0.114  27.484  79.321  1.00 87.82           O  
ATOM   2397  CB  LYS A 216      -2.424  25.602  80.805  1.00 87.82           C  
ATOM   2398  CG  LYS A 216      -2.469  26.909  81.619  1.00 87.82           C  
ATOM   2399  CD  LYS A 216      -3.221  26.752  82.952  1.00 87.82           C  
ATOM   2400  CE  LYS A 216      -3.311  28.049  83.777  1.00 87.82           C  
ATOM   2401  NZ  LYS A 216      -1.998  28.496  84.281  1.00 87.82           N1+
ATOM   2402  H   LYS A 216      -2.071  23.638  79.337  1.00 87.82           H  
ATOM   2403  HA  LYS A 216      -2.316  26.418  78.821  1.00 87.82           H  
ATOM   2404  HB3 LYS A 216      -1.926  24.833  81.397  1.00 87.82           H  
ATOM   2405  HB2 LYS A 216      -3.445  25.249  80.654  1.00 87.82           H  
ATOM   2406  HG3 LYS A 216      -2.944  27.688  81.021  1.00 87.82           H  
ATOM   2407  HG2 LYS A 216      -1.454  27.251  81.820  1.00 87.82           H  
ATOM   2408  HD3 LYS A 216      -2.753  25.965  83.545  1.00 87.82           H  
ATOM   2409  HD2 LYS A 216      -4.233  26.400  82.746  1.00 87.82           H  
ATOM   2410  HE3 LYS A 216      -3.965  27.891  84.636  1.00 87.82           H  
ATOM   2411  HE2 LYS A 216      -3.757  28.847  83.182  1.00 87.82           H  
ATOM   2412  HZ1 LYS A 216      -1.383  28.678  83.501  1.00 87.82           H  
ATOM   2413  HZ2 LYS A 216      -2.112  29.342  84.822  1.00 87.82           H  
ATOM   2414  HZ3 LYS A 216      -1.596  27.776  84.864  1.00 87.82           H  
ATOM   2415  N   GLU A 217       0.671  25.411  79.837  1.00 83.13           N  
ATOM   2416  CA  GLU A 217       2.098  25.732  79.913  1.00 83.13           C  
ATOM   2417  C   GLU A 217       2.746  25.984  78.540  1.00 83.13           C  
ATOM   2418  O   GLU A 217       3.684  26.778  78.474  1.00 83.13           O  
ATOM   2419  CB  GLU A 217       2.833  24.623  80.693  1.00 83.13           C  
ATOM   2420  CG  GLU A 217       2.530  24.655  82.211  1.00 83.13           C  
ATOM   2421  CD  GLU A 217       3.106  23.490  83.036  1.00 83.13           C  
ATOM   2422  OE1 GLU A 217       3.002  23.588  84.279  1.00 83.13           O  
ATOM   2423  OE2 GLU A 217       3.620  22.513  82.445  1.00 83.13           O1-
ATOM   2424  H   GLU A 217       0.428  24.447  80.025  1.00 83.13           H  
ATOM   2425  HA  GLU A 217       2.202  26.662  80.477  1.00 83.13           H  
ATOM   2426  HB3 GLU A 217       3.911  24.704  80.540  1.00 83.13           H  
ATOM   2427  HB2 GLU A 217       2.542  23.657  80.277  1.00 83.13           H  
ATOM   2428  HG3 GLU A 217       1.453  24.676  82.378  1.00 83.13           H  
ATOM   2429  HG2 GLU A 217       2.913  25.589  82.625  1.00 83.13           H  
ATOM   2430  N   GLU A 218       2.228  25.346  77.473  1.00 79.58           N  
ATOM   2431  CA  GLU A 218       2.639  25.592  76.087  1.00 79.58           C  
ATOM   2432  C   GLU A 218       2.169  26.968  75.573  1.00 79.58           C  
ATOM   2433  O   GLU A 218       2.931  27.645  74.884  1.00 79.58           O  
ATOM   2434  CB  GLU A 218       2.166  24.426  75.187  1.00 79.58           C  
ATOM   2435  CG  GLU A 218       2.547  24.569  73.693  1.00 79.58           C  
ATOM   2436  CD  GLU A 218       2.152  23.389  72.789  1.00 79.58           C  
ATOM   2437  OE1 GLU A 218       2.728  23.327  71.680  1.00 79.58           O  
ATOM   2438  OE2 GLU A 218       1.276  22.583  73.179  1.00 79.58           O1-
ATOM   2439  H   GLU A 218       1.477  24.681  77.605  1.00 79.58           H  
ATOM   2440  HA  GLU A 218       3.730  25.596  76.063  1.00 79.58           H  
ATOM   2441  HB3 GLU A 218       1.085  24.313  75.283  1.00 79.58           H  
ATOM   2442  HB2 GLU A 218       2.599  23.500  75.567  1.00 79.58           H  
ATOM   2443  HG3 GLU A 218       3.626  24.724  73.618  1.00 79.58           H  
ATOM   2444  HG2 GLU A 218       2.079  25.457  73.269  1.00 79.58           H  
ATOM   2445  N   GLN A 219       0.934  27.363  75.944  1.00 83.63           N  
ATOM   2446  CA  GLN A 219       0.303  28.663  75.668  1.00 83.63           C  
ATOM   2447  C   GLN A 219       1.009  29.721  76.501  1.00 83.63           C  
ATOM   2448  O   GLN A 219       0.874  30.924  76.284  1.00 83.63           O  
ATOM   2449  CB  GLN A 219      -1.198  28.595  76.041  1.00 83.63           C  
ATOM   2450  CG  GLN A 219      -2.038  27.737  75.070  1.00 83.63           C  
ATOM   2451  CD  GLN A 219      -3.427  27.381  75.614  1.00 83.63           C  
ATOM   2452  NE2 GLN A 219      -4.108  26.447  74.948  1.00 83.63           N  
ATOM   2453  OE1 GLN A 219      -3.889  27.935  76.609  1.00 83.63           O  
ATOM   2454  H   GLN A 219       0.379  26.728  76.502  1.00 83.63           H  
ATOM   2455  HA  GLN A 219       0.394  28.897  74.605  1.00 83.63           H  
ATOM   2456  HXT GLN A 219       1.634  29.354  77.317  1.00 83.63           H  
ATOM   2457  HB3 GLN A 219      -1.633  29.597  76.057  1.00 83.63           H  
ATOM   2458  HB2 GLN A 219      -1.301  28.212  77.058  1.00 83.63           H  
ATOM   2459  HG3 GLN A 219      -1.516  26.808  74.842  1.00 83.63           H  
ATOM   2460  HG2 GLN A 219      -2.152  28.260  74.121  1.00 83.63           H  
ATOM   2461 HE22 GLN A 219      -5.028  26.175  75.261  1.00 83.63           H  
ATOM   2462 HE21 GLN A 219      -3.708  26.003  74.134  1.00 83.63           H  
ATOM   2463  N   THR A 257       5.520   4.328  78.219  1.00 96.46           N  
ATOM   2464  CA  THR A 257       5.872   3.023  77.621  1.00 96.46           C  
ATOM   2465  C   THR A 257       5.980   2.023  78.772  1.00 96.46           C  
ATOM   2466  O   THR A 257       6.375   2.423  79.864  1.00 96.46           O  
ATOM   2467  CB  THR A 257       7.189   3.064  76.801  1.00 96.46           C  
ATOM   2468  CG2 THR A 257       7.503   1.801  75.985  1.00 96.46           C  
ATOM   2469  OG1 THR A 257       7.107   4.103  75.855  1.00 96.46           O  
ATOM   2470  H2  THR A 257       4.542   4.154  78.453  1.00 96.46           H  
ATOM   2471  HA  THR A 257       5.045   2.740  76.981  1.00 96.46           H  
ATOM   2472  HB  THR A 257       8.029   3.270  77.465  1.00 96.46           H  
ATOM   2473 HG21 THR A 257       8.430   1.921  75.427  1.00 96.46           H  
ATOM   2474 HG22 THR A 257       7.617   0.922  76.615  1.00 96.46           H  
ATOM   2475 HG23 THR A 257       6.724   1.575  75.261  1.00 96.46           H  
ATOM   2476  HG1 THR A 257       7.225   4.914  76.346  1.00 96.46           H  
ATOM   2477  H   THR A 257       6.007   4.233  79.110  1.00  0.00           H  
ATOM   2478  N   VAL A 258       5.641   0.768  78.509  1.00 98.89           N  
ATOM   2479  CA  VAL A 258       5.860  -0.406  79.338  1.00 98.89           C  
ATOM   2480  C   VAL A 258       6.484  -1.469  78.416  1.00 98.89           C  
ATOM   2481  O   VAL A 258       6.347  -1.391  77.187  1.00 98.89           O  
ATOM   2482  CB  VAL A 258       4.534  -0.839  80.026  1.00 98.89           C  
ATOM   2483  CG1 VAL A 258       3.810   0.331  80.714  1.00 98.89           C  
ATOM   2484  CG2 VAL A 258       3.560  -1.586  79.095  1.00 98.89           C  
ATOM   2485  H   VAL A 258       5.305   0.561  77.567  1.00 98.89           H  
ATOM   2486  HA  VAL A 258       6.598  -0.160  80.104  1.00 98.89           H  
ATOM   2487  HB  VAL A 258       4.816  -1.534  80.817  1.00 98.89           H  
ATOM   2488 HG11 VAL A 258       2.948  -0.015  81.282  1.00 98.89           H  
ATOM   2489 HG12 VAL A 258       4.480   0.852  81.398  1.00 98.89           H  
ATOM   2490 HG13 VAL A 258       3.438   1.061  79.995  1.00 98.89           H  
ATOM   2491 HG21 VAL A 258       2.602  -1.779  79.579  1.00 98.89           H  
ATOM   2492 HG22 VAL A 258       3.366  -1.016  78.188  1.00 98.89           H  
ATOM   2493 HG23 VAL A 258       3.972  -2.549  78.802  1.00 98.89           H  
ATOM   2494  N   GLY A 259       7.146  -2.482  78.968  1.00 98.95           N  
ATOM   2495  CA  GLY A 259       7.720  -3.524  78.126  1.00 98.95           C  
ATOM   2496  C   GLY A 259       8.200  -4.705  78.964  1.00 98.95           C  
ATOM   2497  O   GLY A 259       8.096  -4.714  80.191  1.00 98.95           O  
ATOM   2498  H   GLY A 259       7.272  -2.552  79.970  1.00 98.95           H  
ATOM   2499  HA3 GLY A 259       8.555  -3.116  77.562  1.00 98.95           H  
ATOM   2500  HA2 GLY A 259       6.983  -3.880  77.405  1.00 98.95           H  
ATOM   2501  N   ALA A 260       8.722  -5.712  78.250  1.00 98.97           N  
ATOM   2502  CA  ALA A 260       9.206  -6.972  78.796  1.00 98.97           C  
ATOM   2503  C   ALA A 260      10.170  -7.642  77.814  1.00 98.97           C  
ATOM   2504  O   ALA A 260       9.995  -7.518  76.604  1.00 98.97           O  
ATOM   2505  CB  ALA A 260       8.019  -7.900  79.117  1.00 98.97           C  
ATOM   2506  H   ALA A 260       8.781  -5.626  77.243  1.00 98.97           H  
ATOM   2507  HA  ALA A 260       9.752  -6.754  79.708  1.00 98.97           H  
ATOM   2508  HB1 ALA A 260       8.359  -8.844  79.541  1.00 98.97           H  
ATOM   2509  HB2 ALA A 260       7.340  -7.446  79.838  1.00 98.97           H  
ATOM   2510  HB3 ALA A 260       7.442  -8.133  78.222  1.00 98.97           H  
ATOM   2511  N   VAL A 261      11.148  -8.375  78.364  1.00 98.93           N  
ATOM   2512  CA  VAL A 261      12.022  -9.289  77.631  1.00 98.93           C  
ATOM   2513  C   VAL A 261      12.118 -10.596  78.437  1.00 98.93           C  
ATOM   2514  O   VAL A 261      12.252 -10.542  79.660  1.00 98.93           O  
ATOM   2515  CB  VAL A 261      13.446  -8.707  77.366  1.00 98.93           C  
ATOM   2516  CG1 VAL A 261      13.410  -7.485  76.433  1.00 98.93           C  
ATOM   2517  CG2 VAL A 261      14.272  -8.378  78.622  1.00 98.93           C  
ATOM   2518  H   VAL A 261      11.226  -8.419  79.373  1.00 98.93           H  
ATOM   2519  HA  VAL A 261      11.551  -9.523  76.678  1.00 98.93           H  
ATOM   2520  HB  VAL A 261      14.007  -9.473  76.828  1.00 98.93           H  
ATOM   2521 HG11 VAL A 261      14.413  -7.103  76.245  1.00 98.93           H  
ATOM   2522 HG12 VAL A 261      12.974  -7.737  75.470  1.00 98.93           H  
ATOM   2523 HG13 VAL A 261      12.830  -6.667  76.859  1.00 98.93           H  
ATOM   2524 HG21 VAL A 261      15.235  -7.941  78.358  1.00 98.93           H  
ATOM   2525 HG22 VAL A 261      13.749  -7.660  79.249  1.00 98.93           H  
ATOM   2526 HG23 VAL A 261      14.477  -9.261  79.224  1.00 98.93           H  
ATOM   2527  N   ALA A 262      11.997 -11.742  77.746  1.00 98.50           N  
ATOM   2528  CA  ALA A 262      11.837 -13.056  78.375  1.00 98.50           C  
ATOM   2529  C   ALA A 262      12.686 -14.133  77.693  1.00 98.50           C  
ATOM   2530  O   ALA A 262      12.898 -14.070  76.484  1.00 98.50           O  
ATOM   2531  CB  ALA A 262      10.355 -13.463  78.313  1.00 98.50           C  
ATOM   2532  H   ALA A 262      11.920 -11.717  76.738  1.00 98.50           H  
ATOM   2533  HA  ALA A 262      12.142 -13.003  79.420  1.00 98.50           H  
ATOM   2534  HB1 ALA A 262      10.159 -14.327  78.947  1.00 98.50           H  
ATOM   2535  HB2 ALA A 262       9.696 -12.660  78.643  1.00 98.50           H  
ATOM   2536  HB3 ALA A 262      10.059 -13.731  77.298  1.00 98.50           H  
ATOM   2537  N   ILE A 263      13.084 -15.130  78.497  1.00 96.70           N  
ATOM   2538  CA  ILE A 263      13.684 -16.397  78.088  1.00 96.70           C  
ATOM   2539  C   ILE A 263      12.701 -17.526  78.455  1.00 96.70           C  
ATOM   2540  O   ILE A 263      12.227 -17.562  79.593  1.00 96.70           O  
ATOM   2541  CB  ILE A 263      15.027 -16.664  78.837  1.00 96.70           C  
ATOM   2542  CG1 ILE A 263      16.116 -15.640  78.465  1.00 96.70           C  
ATOM   2543  CG2 ILE A 263      15.592 -18.085  78.627  1.00 96.70           C  
ATOM   2544  CD1 ILE A 263      17.305 -15.668  79.439  1.00 96.70           C  
ATOM   2545  H   ILE A 263      12.853 -15.073  79.482  1.00 96.70           H  
ATOM   2546  HA  ILE A 263      13.868 -16.398  77.015  1.00 96.70           H  
ATOM   2547  HB  ILE A 263      14.834 -16.549  79.905  1.00 96.70           H  
ATOM   2548 HG13 ILE A 263      15.704 -14.633  78.441  1.00 96.70           H  
ATOM   2549 HG12 ILE A 263      16.470 -15.838  77.452  1.00 96.70           H  
ATOM   2550 HG21 ILE A 263      16.611 -18.190  78.997  1.00 96.70           H  
ATOM   2551 HG22 ILE A 263      15.005 -18.824  79.164  1.00 96.70           H  
ATOM   2552 HG23 ILE A 263      15.598 -18.345  77.569  1.00 96.70           H  
ATOM   2553 HD11 ILE A 263      17.618 -14.661  79.700  1.00 96.70           H  
ATOM   2554 HD12 ILE A 263      17.071 -16.183  80.370  1.00 96.70           H  
ATOM   2555 HD13 ILE A 263      18.158 -16.179  78.996  1.00 96.70           H  
ATOM   2556  N   ASP A 264      12.444 -18.440  77.503  1.00 95.17           N  
ATOM   2557  CA  ASP A 264      11.624 -19.645  77.706  1.00 95.17           C  
ATOM   2558  C   ASP A 264      12.484 -20.841  78.171  1.00 95.17           C  
ATOM   2559  O   ASP A 264      13.701 -20.724  78.314  1.00 95.17           O  
ATOM   2560  CB  ASP A 264      10.745 -19.983  76.463  1.00 95.17           C  
ATOM   2561  CG  ASP A 264      11.430 -20.175  75.093  1.00 95.17           C  
ATOM   2562  OD1 ASP A 264      12.651 -20.427  75.055  1.00 95.17           O1-
ATOM   2563  OD2 ASP A 264      10.694 -20.187  74.084  1.00 95.17           O  
ATOM   2564  H   ASP A 264      12.881 -18.355  76.595  1.00 95.17           H  
ATOM   2565  HA  ASP A 264      10.925 -19.450  78.522  1.00 95.17           H  
ATOM   2566  HB3 ASP A 264      10.042 -19.162  76.356  1.00 95.17           H  
ATOM   2567  HB2 ASP A 264      10.121 -20.855  76.662  1.00 95.17           H  
ATOM   2568  N   ARG A 265      11.831 -21.997  78.372  1.00 92.21           N  
ATOM   2569  CA  ARG A 265      12.466 -23.272  78.728  1.00 92.21           C  
ATOM   2570  C   ARG A 265      13.425 -23.834  77.651  1.00 92.21           C  
ATOM   2571  O   ARG A 265      14.295 -24.629  78.004  1.00 92.21           O  
ATOM   2572  CB  ARG A 265      11.364 -24.295  79.068  1.00 92.21           C  
ATOM   2573  CG  ARG A 265      10.578 -23.959  80.350  1.00 92.21           C  
ATOM   2574  CD  ARG A 265       9.399 -24.918  80.578  1.00 92.21           C  
ATOM   2575  NE  ARG A 265       8.883 -24.854  81.957  1.00 92.21           N  
ATOM   2576  CZ  ARG A 265       7.855 -25.558  82.468  1.00 92.21           C  
ATOM   2577  NH1 ARG A 265       7.078 -26.345  81.709  1.00 92.21           N  
ATOM   2578  NH2 ARG A 265       7.605 -25.474  83.780  1.00 92.21           N1+
ATOM   2579  H   ARG A 265      10.832 -22.027  78.230  1.00 92.21           H  
ATOM   2580  HA  ARG A 265      13.067 -23.107  79.624  1.00 92.21           H  
ATOM   2581  HB3 ARG A 265      11.817 -25.278  79.210  1.00 92.21           H  
ATOM   2582  HB2 ARG A 265      10.681 -24.399  78.224  1.00 92.21           H  
ATOM   2583  HG3 ARG A 265      10.159 -22.961  80.215  1.00 92.21           H  
ATOM   2584  HG2 ARG A 265      11.231 -23.896  81.222  1.00 92.21           H  
ATOM   2585  HD3 ARG A 265       9.619 -25.936  80.255  1.00 92.21           H  
ATOM   2586  HD2 ARG A 265       8.569 -24.567  79.963  1.00 92.21           H  
ATOM   2587  HE  ARG A 265       9.373 -24.223  82.578  1.00 92.21           H  
ATOM   2588 HH12 ARG A 265       6.306 -26.853  82.116  1.00 92.21           H  
ATOM   2589 HH11 ARG A 265       7.241 -26.401  80.715  1.00 92.21           H  
ATOM   2590 HH22 ARG A 265       6.823 -25.966  84.188  1.00 92.21           H  
ATOM   2591 HH21 ARG A 265       8.160 -24.859  84.360  1.00 92.21           H  
ATOM   2592  N   ALA A 266      13.280 -23.398  76.387  1.00 93.27           N  
ATOM   2593  CA  ALA A 266      14.163 -23.740  75.266  1.00 93.27           C  
ATOM   2594  C   ALA A 266      15.335 -22.748  75.071  1.00 93.27           C  
ATOM   2595  O   ALA A 266      16.139 -22.949  74.160  1.00 93.27           O  
ATOM   2596  CB  ALA A 266      13.305 -23.871  73.998  1.00 93.27           C  
ATOM   2597  H   ALA A 266      12.555 -22.725  76.178  1.00 93.27           H  
ATOM   2598  HA  ALA A 266      14.616 -24.715  75.450  1.00 93.27           H  
ATOM   2599  HB1 ALA A 266      13.913 -24.050  73.111  1.00 93.27           H  
ATOM   2600  HB2 ALA A 266      12.611 -24.708  74.088  1.00 93.27           H  
ATOM   2601  HB3 ALA A 266      12.710 -22.976  73.824  1.00 93.27           H  
ATOM   2602  N   GLY A 267      15.432 -21.719  75.931  1.00 93.84           N  
ATOM   2603  CA  GLY A 267      16.545 -20.771  75.996  1.00 93.84           C  
ATOM   2604  C   GLY A 267      16.421 -19.586  75.022  1.00 93.84           C  
ATOM   2605  O   GLY A 267      17.296 -18.724  75.040  1.00 93.84           O  
ATOM   2606  H   GLY A 267      14.708 -21.603  76.628  1.00 93.84           H  
ATOM   2607  HA3 GLY A 267      17.489 -21.285  75.810  1.00 93.84           H  
ATOM   2608  HA2 GLY A 267      16.603 -20.386  77.014  1.00 93.84           H  
ATOM   2609  N   ASN A 268      15.379 -19.531  74.175  1.00 97.61           N  
ATOM   2610  CA  ASN A 268      15.151 -18.493  73.159  1.00 97.61           C  
ATOM   2611  C   ASN A 268      14.709 -17.168  73.801  1.00 97.61           C  
ATOM   2612  O   ASN A 268      13.834 -17.193  74.667  1.00 97.61           O  
ATOM   2613  CB  ASN A 268      14.050 -18.934  72.164  1.00 97.61           C  
ATOM   2614  CG  ASN A 268      14.263 -20.321  71.556  1.00 97.61           C  
ATOM   2615  ND2 ASN A 268      13.335 -21.241  71.822  1.00 97.61           N  
ATOM   2616  OD1 ASN A 268      15.239 -20.555  70.848  1.00 97.61           O  
ATOM   2617  H   ASN A 268      14.648 -20.227  74.257  1.00 97.61           H  
ATOM   2618  HA  ASN A 268      16.074 -18.306  72.608  1.00 97.61           H  
ATOM   2619  HB3 ASN A 268      13.976 -18.211  71.350  1.00 97.61           H  
ATOM   2620  HB2 ASN A 268      13.078 -18.931  72.659  1.00 97.61           H  
ATOM   2621 HD22 ASN A 268      13.425 -22.178  71.461  1.00 97.61           H  
ATOM   2622 HD21 ASN A 268      12.553 -21.011  72.424  1.00 97.61           H  
ATOM   2623  N   VAL A 269      15.263 -16.042  73.321  1.00 98.55           N  
ATOM   2624  CA  VAL A 269      14.887 -14.699  73.776  1.00 98.55           C  
ATOM   2625  C   VAL A 269      13.777 -14.081  72.901  1.00 98.55           C  
ATOM   2626  O   VAL A 269      13.698 -14.374  71.708  1.00 98.55           O  
ATOM   2627  CB  VAL A 269      16.094 -13.721  73.787  1.00 98.55           C  
ATOM   2628  CG1 VAL A 269      17.130 -14.106  74.851  1.00 98.55           C  
ATOM   2629  CG2 VAL A 269      16.758 -13.468  72.419  1.00 98.55           C  
ATOM   2630  H   VAL A 269      15.937 -16.087  72.569  1.00 98.55           H  
ATOM   2631  HA  VAL A 269      14.524 -14.770  74.799  1.00 98.55           H  
ATOM   2632  HB  VAL A 269      15.717 -12.756  74.120  1.00 98.55           H  
ATOM   2633 HG11 VAL A 269      17.981 -13.426  74.830  1.00 98.55           H  
ATOM   2634 HG12 VAL A 269      16.700 -14.058  75.851  1.00 98.55           H  
ATOM   2635 HG13 VAL A 269      17.506 -15.115  74.699  1.00 98.55           H  
ATOM   2636 HG21 VAL A 269      17.603 -12.786  72.521  1.00 98.55           H  
ATOM   2637 HG22 VAL A 269      17.136 -14.392  71.986  1.00 98.55           H  
ATOM   2638 HG23 VAL A 269      16.074 -13.015  71.702  1.00 98.55           H  
ATOM   2639  N   ALA A 270      12.964 -13.213  73.520  1.00 98.93           N  
ATOM   2640  CA  ALA A 270      11.954 -12.380  72.867  1.00 98.93           C  
ATOM   2641  C   ALA A 270      11.821 -11.045  73.603  1.00 98.93           C  
ATOM   2642  O   ALA A 270      12.172 -10.961  74.780  1.00 98.93           O  
ATOM   2643  CB  ALA A 270      10.600 -13.102  72.827  1.00 98.93           C  
ATOM   2644  H   ALA A 270      13.082 -13.049  74.512  1.00 98.93           H  
ATOM   2645  HA  ALA A 270      12.272 -12.166  71.846  1.00 98.93           H  
ATOM   2646  HB1 ALA A 270       9.812 -12.449  72.449  1.00 98.93           H  
ATOM   2647  HB2 ALA A 270      10.643 -13.961  72.162  1.00 98.93           H  
ATOM   2648  HB3 ALA A 270      10.291 -13.438  73.817  1.00 98.93           H  
ATOM   2649  N   ALA A 271      11.291 -10.039  72.891  1.00 98.97           N  
ATOM   2650  CA  ALA A 271      11.016  -8.700  73.403  1.00 98.97           C  
ATOM   2651  C   ALA A 271       9.589  -8.279  73.050  1.00 98.97           C  
ATOM   2652  O   ALA A 271       9.105  -8.640  71.980  1.00 98.97           O  
ATOM   2653  CB  ALA A 271      11.998  -7.707  72.764  1.00 98.97           C  
ATOM   2654  H   ALA A 271      11.007 -10.208  71.934  1.00 98.97           H  
ATOM   2655  HA  ALA A 271      11.123  -8.674  74.486  1.00 98.97           H  
ATOM   2656  HB1 ALA A 271      11.792  -6.691  73.104  1.00 98.97           H  
ATOM   2657  HB2 ALA A 271      13.029  -7.933  73.026  1.00 98.97           H  
ATOM   2658  HB3 ALA A 271      11.926  -7.711  71.675  1.00 98.97           H  
ATOM   2659  N   GLY A 272       8.980  -7.466  73.925  1.00 98.97           N  
ATOM   2660  CA  GLY A 272       7.714  -6.778  73.685  1.00 98.97           C  
ATOM   2661  C   GLY A 272       7.803  -5.376  74.283  1.00 98.97           C  
ATOM   2662  O   GLY A 272       8.498  -5.153  75.274  1.00 98.97           O  
ATOM   2663  H   GLY A 272       9.449  -7.238  74.794  1.00 98.97           H  
ATOM   2664  HA3 GLY A 272       6.880  -7.292  74.149  1.00 98.97           H  
ATOM   2665  HA2 GLY A 272       7.494  -6.714  72.623  1.00 98.97           H  
ATOM   2666  N   THR A 273       7.122  -4.421  73.646  1.00 98.97           N  
ATOM   2667  CA  THR A 273       7.124  -2.995  73.981  1.00 98.97           C  
ATOM   2668  C   THR A 273       5.696  -2.482  73.700  1.00 98.97           C  
ATOM   2669  O   THR A 273       5.112  -2.857  72.682  1.00 98.97           O  
ATOM   2670  CB  THR A 273       8.236  -2.233  73.181  1.00 98.97           C  
ATOM   2671  CG2 THR A 273       8.405  -0.782  73.659  1.00 98.97           C  
ATOM   2672  OG1 THR A 273       9.538  -2.817  73.283  1.00 98.97           O  
ATOM   2673  H   THR A 273       6.586  -4.666  72.814  1.00 98.97           H  
ATOM   2674  HA  THR A 273       7.317  -2.883  75.050  1.00 98.97           H  
ATOM   2675  HB  THR A 273       7.966  -2.225  72.122  1.00 98.97           H  
ATOM   2676 HG21 THR A 273       9.181  -0.260  73.098  1.00 98.97           H  
ATOM   2677 HG22 THR A 273       7.485  -0.210  73.537  1.00 98.97           H  
ATOM   2678 HG23 THR A 273       8.681  -0.740  74.714  1.00 98.97           H  
ATOM   2679  HG1 THR A 273      10.149  -2.258  72.796  1.00 98.97           H  
ATOM   2680  N   SER A 274       5.119  -1.645  74.572  1.00 98.94           N  
ATOM   2681  CA  SER A 274       3.798  -1.053  74.426  1.00 98.94           C  
ATOM   2682  C   SER A 274       3.793   0.355  75.036  1.00 98.94           C  
ATOM   2683  O   SER A 274       4.474   0.565  76.034  1.00 98.94           O  
ATOM   2684  CB  SER A 274       2.763  -2.019  75.019  1.00 98.94           C  
ATOM   2685  OG  SER A 274       1.467  -1.510  74.846  1.00 98.94           O  
ATOM   2686  H   SER A 274       5.615  -1.383  75.425  1.00 98.94           H  
ATOM   2687  HA  SER A 274       3.587  -0.929  73.366  1.00 98.94           H  
ATOM   2688  HB3 SER A 274       2.947  -2.174  76.083  1.00 98.94           H  
ATOM   2689  HB2 SER A 274       2.820  -2.993  74.533  1.00 98.94           H  
ATOM   2690  HG  SER A 274       0.852  -2.134  75.224  1.00 98.94           H  
ATOM   2691  N   THR A 275       3.063   1.320  74.462  1.00 98.77           N  
ATOM   2692  CA  THR A 275       2.996   2.694  74.918  1.00 98.77           C  
ATOM   2693  C   THR A 275       1.636   3.354  74.649  1.00 98.77           C  
ATOM   2694  O   THR A 275       0.915   2.977  73.722  1.00 98.77           O  
ATOM   2695  CB  THR A 275       4.204   3.477  74.349  1.00 98.77           C  
ATOM   2696  CG2 THR A 275       4.093   3.838  72.864  1.00 98.77           C  
ATOM   2697  OG1 THR A 275       4.410   4.667  75.071  1.00 98.77           O  
ATOM   2698  H   THR A 275       2.530   1.098  73.621  1.00 98.77           H  
ATOM   2699  HA  THR A 275       3.079   2.663  76.004  1.00 98.77           H  
ATOM   2700  HB  THR A 275       5.108   2.885  74.474  1.00 98.77           H  
ATOM   2701 HG21 THR A 275       4.977   4.375  72.522  1.00 98.77           H  
ATOM   2702 HG22 THR A 275       3.994   2.930  72.274  1.00 98.77           H  
ATOM   2703 HG23 THR A 275       3.229   4.463  72.641  1.00 98.77           H  
ATOM   2704  HG1 THR A 275       5.226   4.533  75.558  1.00 98.77           H  
ATOM   2705  N   GLY A 276       1.361   4.412  75.421  1.00 97.97           N  
ATOM   2706  CA  GLY A 276       0.401   5.469  75.114  1.00 97.97           C  
ATOM   2707  C   GLY A 276       1.057   6.662  74.394  1.00 97.97           C  
ATOM   2708  O   GLY A 276       0.373   7.617  74.033  1.00 97.97           O  
ATOM   2709  H   GLY A 276       2.005   4.597  76.180  1.00 97.97           H  
ATOM   2710  HA3 GLY A 276      -0.022   5.832  76.049  1.00 97.97           H  
ATOM   2711  HA2 GLY A 276      -0.427   5.093  74.512  1.00 97.97           H  
ATOM   2712  N   GLY A 277       2.382   6.632  74.185  1.00 95.32           N  
ATOM   2713  CA  GLY A 277       3.135   7.653  73.469  1.00 95.32           C  
ATOM   2714  C   GLY A 277       3.672   8.741  74.402  1.00 95.32           C  
ATOM   2715  O   GLY A 277       4.088   8.452  75.527  1.00 95.32           O  
ATOM   2716  H   GLY A 277       2.912   5.830  74.519  1.00 95.32           H  
ATOM   2717  HA3 GLY A 277       2.529   8.087  72.672  1.00 95.32           H  
ATOM   2718  HA2 GLY A 277       3.983   7.167  72.986  1.00 95.32           H  
ATOM   2719  N   LEU A 278       3.716   9.983  73.909  1.00 91.54           N  
ATOM   2720  CA  LEU A 278       4.165  11.182  74.613  1.00 91.54           C  
ATOM   2721  C   LEU A 278       2.942  12.082  74.848  1.00 91.54           C  
ATOM   2722  O   LEU A 278       2.079  12.186  73.974  1.00 91.54           O  
ATOM   2723  CB  LEU A 278       5.169  11.945  73.716  1.00 91.54           C  
ATOM   2724  CG  LEU A 278       6.510  11.223  73.455  1.00 91.54           C  
ATOM   2725  CD1 LEU A 278       7.294  11.926  72.337  1.00 91.54           C  
ATOM   2726  CD2 LEU A 278       7.377  11.137  74.723  1.00 91.54           C  
ATOM   2727  H   LEU A 278       3.231  10.159  73.044  1.00 91.54           H  
ATOM   2728  HA  LEU A 278       4.618  10.933  75.574  1.00 91.54           H  
ATOM   2729  HB3 LEU A 278       5.378  12.922  74.156  1.00 91.54           H  
ATOM   2730  HB2 LEU A 278       4.691  12.159  72.760  1.00 91.54           H  
ATOM   2731  HG  LEU A 278       6.306  10.207  73.112  1.00 91.54           H  
ATOM   2732 HD11 LEU A 278       8.231  11.408  72.125  1.00 91.54           H  
ATOM   2733 HD12 LEU A 278       6.722  11.961  71.411  1.00 91.54           H  
ATOM   2734 HD13 LEU A 278       7.543  12.952  72.609  1.00 91.54           H  
ATOM   2735 HD21 LEU A 278       8.341  10.675  74.509  1.00 91.54           H  
ATOM   2736 HD22 LEU A 278       7.578  12.127  75.135  1.00 91.54           H  
ATOM   2737 HD23 LEU A 278       6.900  10.543  75.502  1.00 91.54           H  
ATOM   2738  N   ASN A 279       2.877  12.738  76.015  1.00 91.63           N  
ATOM   2739  CA  ASN A 279       1.775  13.617  76.421  1.00 91.63           C  
ATOM   2740  C   ASN A 279       1.836  14.922  75.612  1.00 91.63           C  
ATOM   2741  O   ASN A 279       2.863  15.598  75.574  1.00 91.63           O  
ATOM   2742  CB  ASN A 279       1.907  13.936  77.928  1.00 91.63           C  
ATOM   2743  CG  ASN A 279       0.693  14.679  78.499  1.00 91.63           C  
ATOM   2744  ND2 ASN A 279       0.894  15.898  78.987  1.00 91.63           N  
ATOM   2745  OD1 ASN A 279      -0.421  14.163  78.490  1.00 91.63           O  
ATOM   2746  H   ASN A 279       3.655  12.649  76.649  1.00 91.63           H  
ATOM   2747  HA  ASN A 279       0.832  13.101  76.232  1.00 91.63           H  
ATOM   2748  HB3 ASN A 279       2.819  14.502  78.122  1.00 91.63           H  
ATOM   2749  HB2 ASN A 279       2.004  13.009  78.492  1.00 91.63           H  
ATOM   2750 HD22 ASN A 279       0.125  16.411  79.395  1.00 91.63           H  
ATOM   2751 HD21 ASN A 279       1.814  16.312  78.968  1.00 91.63           H  
ATOM   2752  N   ASN A 280       0.720  15.232  74.954  1.00 91.07           N  
ATOM   2753  CA  ASN A 280       0.456  16.313  74.003  1.00 91.07           C  
ATOM   2754  C   ASN A 280       1.291  16.167  72.720  1.00 91.07           C  
ATOM   2755  O   ASN A 280       1.806  17.157  72.201  1.00 91.07           O  
ATOM   2756  CB  ASN A 280       0.564  17.706  74.677  1.00 91.07           C  
ATOM   2757  CG  ASN A 280      -0.439  17.912  75.817  1.00 91.07           C  
ATOM   2758  ND2 ASN A 280      -0.180  18.898  76.670  1.00 91.07           N  
ATOM   2759  OD1 ASN A 280      -1.440  17.208  75.926  1.00 91.07           O  
ATOM   2760  H   ASN A 280      -0.063  14.607  75.107  1.00 91.07           H  
ATOM   2761  HA  ASN A 280      -0.580  16.169  73.694  1.00 91.07           H  
ATOM   2762  HB3 ASN A 280       0.369  18.492  73.947  1.00 91.07           H  
ATOM   2763  HB2 ASN A 280       1.575  17.879  75.046  1.00 91.07           H  
ATOM   2764 HD22 ASN A 280      -0.826  19.091  77.423  1.00 91.07           H  
ATOM   2765 HD21 ASN A 280       0.637  19.479  76.550  1.00 91.07           H  
ATOM   2766  N   LYS A 281       1.377  14.931  72.201  1.00 89.23           N  
ATOM   2767  CA  LYS A 281       1.821  14.649  70.839  1.00 89.23           C  
ATOM   2768  C   LYS A 281       0.740  15.071  69.825  1.00 89.23           C  
ATOM   2769  O   LYS A 281      -0.448  15.150  70.157  1.00 89.23           O  
ATOM   2770  CB  LYS A 281       2.156  13.142  70.667  1.00 89.23           C  
ATOM   2771  CG  LYS A 281       1.017  12.100  70.800  1.00 89.23           C  
ATOM   2772  CD  LYS A 281       1.481  10.668  70.434  1.00 89.23           C  
ATOM   2773  CE  LYS A 281       0.367   9.600  70.496  1.00 89.23           C  
ATOM   2774  NZ  LYS A 281       0.793   8.303  69.931  1.00 89.23           N1+
ATOM   2775  H   LYS A 281       1.005  14.164  72.744  1.00 89.23           H  
ATOM   2776  HA  LYS A 281       2.725  15.231  70.645  1.00 89.23           H  
ATOM   2777  HB3 LYS A 281       2.962  12.882  71.353  1.00 89.23           H  
ATOM   2778  HB2 LYS A 281       2.568  13.040  69.666  1.00 89.23           H  
ATOM   2779  HG3 LYS A 281       0.203  12.372  70.129  1.00 89.23           H  
ATOM   2780  HG2 LYS A 281       0.603  12.116  71.809  1.00 89.23           H  
ATOM   2781  HD3 LYS A 281       2.305  10.370  71.082  1.00 89.23           H  
ATOM   2782  HD2 LYS A 281       1.873  10.684  69.418  1.00 89.23           H  
ATOM   2783  HE3 LYS A 281      -0.493   9.940  69.921  1.00 89.23           H  
ATOM   2784  HE2 LYS A 281       0.030   9.448  71.523  1.00 89.23           H  
ATOM   2785  HZ1 LYS A 281       1.570   7.902  70.436  1.00 89.23           H  
ATOM   2786  HZ2 LYS A 281       0.028   7.644  69.980  1.00 89.23           H  
ATOM   2787  HZ3 LYS A 281       1.056   8.424  68.961  1.00 89.23           H  
ATOM   2788  N   ARG A 282       1.149  15.315  68.575  1.00 91.49           N  
ATOM   2789  CA  ARG A 282       0.245  15.503  67.435  1.00 91.49           C  
ATOM   2790  C   ARG A 282      -0.571  14.229  67.140  1.00 91.49           C  
ATOM   2791  O   ARG A 282      -0.118  13.127  67.460  1.00 91.49           O  
ATOM   2792  CB  ARG A 282       1.074  15.865  66.186  1.00 91.49           C  
ATOM   2793  CG  ARG A 282       1.929  17.137  66.301  1.00 91.49           C  
ATOM   2794  CD  ARG A 282       2.688  17.422  64.993  1.00 91.49           C  
ATOM   2795  NE  ARG A 282       3.704  18.480  65.157  1.00 91.49           N  
ATOM   2796  CZ  ARG A 282       3.575  19.809  64.975  1.00 91.49           C  
ATOM   2797  NH1 ARG A 282       2.422  20.383  64.599  1.00 91.49           N  
ATOM   2798  NH2 ARG A 282       4.645  20.587  65.183  1.00 91.49           N1+
ATOM   2799  H   ARG A 282       2.135  15.273  68.362  1.00 91.49           H  
ATOM   2800  HA  ARG A 282      -0.443  16.320  67.665  1.00 91.49           H  
ATOM   2801  HB3 ARG A 282       0.410  15.970  65.327  1.00 91.49           H  
ATOM   2802  HB2 ARG A 282       1.739  15.032  65.957  1.00 91.49           H  
ATOM   2803  HG3 ARG A 282       2.601  17.115  67.160  1.00 91.49           H  
ATOM   2804  HG2 ARG A 282       1.234  17.958  66.483  1.00 91.49           H  
ATOM   2805  HD3 ARG A 282       1.976  17.778  64.250  1.00 91.49           H  
ATOM   2806  HD2 ARG A 282       3.110  16.516  64.560  1.00 91.49           H  
ATOM   2807  HE  ARG A 282       4.599  18.149  65.495  1.00 91.49           H  
ATOM   2808 HH12 ARG A 282       2.365  21.381  64.455  1.00 91.49           H  
ATOM   2809 HH11 ARG A 282       1.605  19.812  64.439  1.00 91.49           H  
ATOM   2810 HH22 ARG A 282       4.594  21.586  65.049  1.00 91.49           H  
ATOM   2811 HH21 ARG A 282       5.523  20.174  65.470  1.00 91.49           H  
ATOM   2812  N   HIS A 283      -1.726  14.403  66.472  1.00 95.02           N  
ATOM   2813  CA  HIS A 283      -2.499  13.315  65.864  1.00 95.02           C  
ATOM   2814  C   HIS A 283      -1.618  12.513  64.891  1.00 95.02           C  
ATOM   2815  O   HIS A 283      -0.933  13.116  64.065  1.00 95.02           O  
ATOM   2816  CB  HIS A 283      -3.740  13.901  65.148  1.00 95.02           C  
ATOM   2817  CG  HIS A 283      -4.603  12.938  64.359  1.00 95.02           C  
ATOM   2818  CD2 HIS A 283      -5.163  13.033  63.104  1.00 95.02           C  
ATOM   2819  ND1 HIS A 283      -4.971  11.687  64.825  1.00 95.02           N  
ATOM   2820  CE1 HIS A 283      -5.696  11.100  63.871  1.00 95.02           C  
ATOM   2821  NE2 HIS A 283      -5.857  11.861  62.797  1.00 95.02           N  
ATOM   2822  H   HIS A 283      -2.062  15.338  66.284  1.00 95.02           H  
ATOM   2823  HA  HIS A 283      -2.835  12.657  66.669  1.00 95.02           H  
ATOM   2824  HB3 HIS A 283      -3.431  14.698  64.469  1.00 95.02           H  
ATOM   2825  HB2 HIS A 283      -4.395  14.371  65.879  1.00 95.02           H  
ATOM   2826  HD2 HIS A 283      -5.110  13.841  62.392  1.00 95.02           H  
ATOM   2827  HD1 HIS A 283      -4.708  11.269  65.712  1.00 95.02           H  
ATOM   2828  HE1 HIS A 283      -6.106  10.105  63.963  1.00 95.02           H  
ATOM   2829  N   GLY A 284      -1.637  11.181  65.038  1.00 97.40           N  
ATOM   2830  CA  GLY A 284      -0.911  10.236  64.197  1.00 97.40           C  
ATOM   2831  C   GLY A 284       0.607  10.208  64.434  1.00 97.40           C  
ATOM   2832  O   GLY A 284       1.290   9.510  63.691  1.00 97.40           O  
ATOM   2833  H   GLY A 284      -2.192  10.777  65.783  1.00 97.40           H  
ATOM   2834  HA3 GLY A 284      -1.105  10.452  63.148  1.00 97.40           H  
ATOM   2835  HA2 GLY A 284      -1.307   9.239  64.387  1.00 97.40           H  
ATOM   2836  N   ARG A 285       1.175  10.924  65.417  1.00 97.07           N  
ATOM   2837  CA  ARG A 285       2.615  10.864  65.696  1.00 97.07           C  
ATOM   2838  C   ARG A 285       2.978   9.507  66.324  1.00 97.07           C  
ATOM   2839  O   ARG A 285       2.340   9.080  67.290  1.00 97.07           O  
ATOM   2840  CB  ARG A 285       3.017  12.024  66.633  1.00 97.07           C  
ATOM   2841  CG  ARG A 285       4.499  12.026  67.080  1.00 97.07           C  
ATOM   2842  CD  ARG A 285       4.736  11.392  68.461  1.00 97.07           C  
ATOM   2843  NE  ARG A 285       6.134  11.015  68.711  1.00 97.07           N  
ATOM   2844  CZ  ARG A 285       6.534  10.012  69.509  1.00 97.07           C  
ATOM   2845  NH1 ARG A 285       5.664   9.158  70.063  1.00 97.07           N  
ATOM   2846  NH2 ARG A 285       7.829   9.869  69.781  1.00 97.07           N1+
ATOM   2847  H   ARG A 285       0.577  11.458  66.034  1.00 97.07           H  
ATOM   2848  HA  ARG A 285       3.161  10.978  64.758  1.00 97.07           H  
ATOM   2849  HB3 ARG A 285       2.362  12.053  67.504  1.00 97.07           H  
ATOM   2850  HB2 ARG A 285       2.826  12.953  66.097  1.00 97.07           H  
ATOM   2851  HG3 ARG A 285       4.804  13.064  67.159  1.00 97.07           H  
ATOM   2852  HG2 ARG A 285       5.141  11.584  66.315  1.00 97.07           H  
ATOM   2853  HD3 ARG A 285       4.114  10.509  68.576  1.00 97.07           H  
ATOM   2854  HD2 ARG A 285       4.447  12.078  69.252  1.00 97.07           H  
ATOM   2855  HE  ARG A 285       6.854  11.625  68.332  1.00 97.07           H  
ATOM   2856 HH12 ARG A 285       5.998   8.396  70.652  1.00 97.07           H  
ATOM   2857 HH11 ARG A 285       4.685   9.198  69.829  1.00 97.07           H  
ATOM   2858 HH22 ARG A 285       8.132   9.175  70.459  1.00 97.07           H  
ATOM   2859 HH21 ARG A 285       8.503  10.565  69.466  1.00 97.07           H  
ATOM   2860  N   VAL A 286       4.047   8.884  65.820  1.00 98.70           N  
ATOM   2861  CA  VAL A 286       4.565   7.588  66.238  1.00 98.70           C  
ATOM   2862  C   VAL A 286       6.019   7.767  66.719  1.00 98.70           C  
ATOM   2863  O   VAL A 286       6.730   8.674  66.281  1.00 98.70           O  
ATOM   2864  CB  VAL A 286       4.364   6.562  65.085  1.00 98.70           C  
ATOM   2865  CG1 VAL A 286       5.071   5.217  65.321  1.00 98.70           C  
ATOM   2866  CG2 VAL A 286       2.867   6.309  64.819  1.00 98.70           C  
ATOM   2867  H   VAL A 286       4.578   9.344  65.083  1.00 98.70           H  
ATOM   2868  HA  VAL A 286       3.998   7.231  67.101  1.00 98.70           H  
ATOM   2869  HB  VAL A 286       4.791   6.989  64.178  1.00 98.70           H  
ATOM   2870 HG11 VAL A 286       4.772   4.465  64.590  1.00 98.70           H  
ATOM   2871 HG12 VAL A 286       6.154   5.314  65.245  1.00 98.70           H  
ATOM   2872 HG13 VAL A 286       4.838   4.833  66.312  1.00 98.70           H  
ATOM   2873 HG21 VAL A 286       2.719   5.561  64.041  1.00 98.70           H  
ATOM   2874 HG22 VAL A 286       2.357   5.959  65.717  1.00 98.70           H  
ATOM   2875 HG23 VAL A 286       2.359   7.215  64.488  1.00 98.70           H  
ATOM   2876  N   GLY A 287       6.432   6.917  67.665  1.00 97.68           N  
ATOM   2877  CA  GLY A 287       7.772   6.848  68.231  1.00 97.68           C  
ATOM   2878  C   GLY A 287       8.410   5.489  67.951  1.00 97.68           C  
ATOM   2879  O   GLY A 287       8.085   4.839  66.962  1.00 97.68           O  
ATOM   2880  H   GLY A 287       5.811   6.159  67.901  1.00 97.68           H  
ATOM   2881  HA3 GLY A 287       7.708   7.010  69.304  1.00 97.68           H  
ATOM   2882  HA2 GLY A 287       8.423   7.627  67.832  1.00 97.68           H  
ATOM   2883  N   ASP A 288       9.330   5.063  68.819  1.00 98.63           N  
ATOM   2884  CA  ASP A 288      10.151   3.860  68.659  1.00 98.63           C  
ATOM   2885  C   ASP A 288       9.391   2.578  69.059  1.00 98.63           C  
ATOM   2886  O   ASP A 288       9.674   1.512  68.521  1.00 98.63           O  
ATOM   2887  CB  ASP A 288      11.404   4.009  69.567  1.00 98.63           C  
ATOM   2888  CG  ASP A 288      11.176   4.076  71.089  1.00 98.63           C  
ATOM   2889  OD1 ASP A 288      10.197   4.732  71.507  1.00 98.63           O1-
ATOM   2890  OD2 ASP A 288      11.993   3.478  71.818  1.00 98.63           O  
ATOM   2891  H   ASP A 288       9.511   5.608  69.649  1.00 98.63           H  
ATOM   2892  HA  ASP A 288      10.466   3.767  67.618  1.00 98.63           H  
ATOM   2893  HB3 ASP A 288      11.951   4.899  69.265  1.00 98.63           H  
ATOM   2894  HB2 ASP A 288      12.083   3.183  69.368  1.00 98.63           H  
ATOM   2895  N   ALA A 289       8.449   2.674  70.008  1.00 98.87           N  
ATOM   2896  CA  ALA A 289       7.692   1.572  70.608  1.00 98.87           C  
ATOM   2897  C   ALA A 289       7.057   0.530  69.655  1.00 98.87           C  
ATOM   2898  O   ALA A 289       7.181  -0.661  69.951  1.00 98.87           O  
ATOM   2899  CB  ALA A 289       6.678   2.125  71.615  1.00 98.87           C  
ATOM   2900  H   ALA A 289       8.366   3.586  70.432  1.00 98.87           H  
ATOM   2901  HA  ALA A 289       8.430   1.012  71.183  1.00 98.87           H  
ATOM   2902  HB1 ALA A 289       6.066   1.331  72.046  1.00 98.87           H  
ATOM   2903  HB2 ALA A 289       7.177   2.637  72.439  1.00 98.87           H  
ATOM   2904  HB3 ALA A 289       6.012   2.838  71.134  1.00 98.87           H  
ATOM   2905  N   PRO A 290       6.378   0.908  68.545  1.00 98.96           N  
ATOM   2906  CA  PRO A 290       5.875  -0.064  67.567  1.00 98.96           C  
ATOM   2907  C   PRO A 290       6.907  -0.453  66.486  1.00 98.96           C  
ATOM   2908  O   PRO A 290       6.562  -1.226  65.594  1.00 98.96           O  
ATOM   2909  CB  PRO A 290       4.689   0.649  66.910  1.00 98.96           C  
ATOM   2910  CG  PRO A 290       5.101   2.108  66.911  1.00 98.96           C  
ATOM   2911  CD  PRO A 290       5.909   2.257  68.204  1.00 98.96           C  
ATOM   2912  HA  PRO A 290       5.520  -0.963  68.058  1.00 98.96           H  
ATOM   2913  HB3 PRO A 290       3.805   0.515  67.532  1.00 98.96           H  
ATOM   2914  HB2 PRO A 290       4.439   0.277  65.915  1.00 98.96           H  
ATOM   2915  HG3 PRO A 290       4.247   2.780  66.855  1.00 98.96           H  
ATOM   2916  HG2 PRO A 290       5.725   2.312  66.043  1.00 98.96           H  
ATOM   2917  HD2 PRO A 290       6.728   2.953  68.051  1.00 98.96           H  
ATOM   2918  HD3 PRO A 290       5.280   2.642  69.004  1.00 98.96           H  
ATOM   2919  N   ILE A 291       8.126   0.102  66.498  1.00 98.97           N  
ATOM   2920  CA  ILE A 291       9.055   0.032  65.379  1.00 98.97           C  
ATOM   2921  C   ILE A 291      10.200  -0.931  65.731  1.00 98.97           C  
ATOM   2922  O   ILE A 291      10.966  -0.711  66.677  1.00 98.97           O  
ATOM   2923  CB  ILE A 291       9.550   1.466  65.041  1.00 98.97           C  
ATOM   2924  CG1 ILE A 291       8.396   2.452  64.728  1.00 98.97           C  
ATOM   2925  CG2 ILE A 291      10.575   1.463  63.897  1.00 98.97           C  
ATOM   2926  CD1 ILE A 291       7.381   1.971  63.681  1.00 98.97           C  
ATOM   2927  H   ILE A 291       8.449   0.628  67.302  1.00 98.97           H  
ATOM   2928  HA  ILE A 291       8.555  -0.358  64.489  1.00 98.97           H  
ATOM   2929  HB  ILE A 291      10.060   1.867  65.915  1.00 98.97           H  
ATOM   2930 HG13 ILE A 291       8.803   3.405  64.394  1.00 98.97           H  
ATOM   2931 HG12 ILE A 291       7.869   2.680  65.651  1.00 98.97           H  
ATOM   2932 HG21 ILE A 291      10.816   2.472  63.563  1.00 98.97           H  
ATOM   2933 HG22 ILE A 291      11.514   0.989  64.185  1.00 98.97           H  
ATOM   2934 HG23 ILE A 291      10.176   0.906  63.051  1.00 98.97           H  
ATOM   2935 HD11 ILE A 291       6.725   2.786  63.373  1.00 98.97           H  
ATOM   2936 HD12 ILE A 291       7.876   1.581  62.796  1.00 98.97           H  
ATOM   2937 HD13 ILE A 291       6.746   1.177  64.073  1.00 98.97           H  
ATOM   2938  N   ILE A 292      10.318  -1.988  64.920  1.00 98.95           N  
ATOM   2939  CA  ILE A 292      11.319  -3.042  65.033  1.00 98.95           C  
ATOM   2940  C   ILE A 292      12.709  -2.498  64.651  1.00 98.95           C  
ATOM   2941  O   ILE A 292      12.876  -1.918  63.578  1.00 98.95           O  
ATOM   2942  CB  ILE A 292      10.968  -4.268  64.139  1.00 98.95           C  
ATOM   2943  CG1 ILE A 292       9.560  -4.833  64.457  1.00 98.95           C  
ATOM   2944  CG2 ILE A 292      12.025  -5.394  64.188  1.00 98.95           C  
ATOM   2945  CD1 ILE A 292       9.341  -5.271  65.917  1.00 98.95           C  
ATOM   2946  H   ILE A 292       9.700  -2.054  64.125  1.00 98.95           H  
ATOM   2947  HA  ILE A 292      11.337  -3.369  66.072  1.00 98.95           H  
ATOM   2948  HB  ILE A 292      10.930  -3.926  63.103  1.00 98.95           H  
ATOM   2949 HG13 ILE A 292       9.350  -5.668  63.789  1.00 98.95           H  
ATOM   2950 HG12 ILE A 292       8.805  -4.086  64.211  1.00 98.95           H  
ATOM   2951 HG21 ILE A 292      11.701  -6.265  63.618  1.00 98.95           H  
ATOM   2952 HG22 ILE A 292      12.979  -5.083  63.764  1.00 98.95           H  
ATOM   2953 HG23 ILE A 292      12.214  -5.717  65.212  1.00 98.95           H  
ATOM   2954 HD11 ILE A 292       8.407  -5.825  66.020  1.00 98.95           H  
ATOM   2955 HD12 ILE A 292      10.143  -5.914  66.277  1.00 98.95           H  
ATOM   2956 HD13 ILE A 292       9.276  -4.412  66.584  1.00 98.95           H  
ATOM   2957  N   GLY A 293      13.659  -2.689  65.573  1.00 98.93           N  
ATOM   2958  CA  GLY A 293      15.026  -2.196  65.506  1.00 98.93           C  
ATOM   2959  C   GLY A 293      15.199  -0.903  66.316  1.00 98.93           C  
ATOM   2960  O   GLY A 293      16.317  -0.637  66.745  1.00 98.93           O  
ATOM   2961  H   GLY A 293      13.405  -3.171  66.428  1.00 98.93           H  
ATOM   2962  HA3 GLY A 293      15.339  -2.018  64.477  1.00 98.93           H  
ATOM   2963  HA2 GLY A 293      15.677  -2.967  65.916  1.00 98.93           H  
ATOM   2964  N   ALA A 294      14.135  -0.118  66.523  1.00 98.88           N  
ATOM   2965  CA  ALA A 294      14.204   1.166  67.208  1.00 98.88           C  
ATOM   2966  C   ALA A 294      13.956   0.955  68.704  1.00 98.88           C  
ATOM   2967  O   ALA A 294      14.882   1.133  69.493  1.00 98.88           O  
ATOM   2968  CB  ALA A 294      13.143   2.111  66.628  1.00 98.88           C  
ATOM   2969  H   ALA A 294      13.237  -0.434  66.178  1.00 98.88           H  
ATOM   2970  HA  ALA A 294      15.186   1.622  67.078  1.00 98.88           H  
ATOM   2971  HB1 ALA A 294      13.172   3.082  67.124  1.00 98.88           H  
ATOM   2972  HB2 ALA A 294      13.328   2.280  65.567  1.00 98.88           H  
ATOM   2973  HB3 ALA A 294      12.135   1.717  66.731  1.00 98.88           H  
ATOM   2974  N   GLY A 295      12.730   0.569  69.085  1.00 98.85           N  
ATOM   2975  CA  GLY A 295      12.301   0.440  70.479  1.00 98.85           C  
ATOM   2976  C   GLY A 295      11.983  -0.995  70.902  1.00 98.85           C  
ATOM   2977  O   GLY A 295      11.555  -1.239  72.036  1.00 98.85           O  
ATOM   2978  H   GLY A 295      12.022   0.422  68.371  1.00 98.85           H  
ATOM   2979  HA3 GLY A 295      11.407   1.042  70.634  1.00 98.85           H  
ATOM   2980  HA2 GLY A 295      13.062   0.837  71.147  1.00 98.85           H  
ATOM   2981  N   ASN A 296      12.155  -1.946  69.982  1.00 98.94           N  
ATOM   2982  CA  ASN A 296      11.928  -3.373  70.168  1.00 98.94           C  
ATOM   2983  C   ASN A 296      12.848  -4.126  69.206  1.00 98.94           C  
ATOM   2984  O   ASN A 296      12.880  -3.782  68.028  1.00 98.94           O  
ATOM   2985  CB  ASN A 296      10.446  -3.691  69.865  1.00 98.94           C  
ATOM   2986  CG  ASN A 296      10.046  -5.130  70.200  1.00 98.94           C  
ATOM   2987  ND2 ASN A 296       9.568  -5.346  71.421  1.00 98.94           N  
ATOM   2988  OD1 ASN A 296      10.165  -6.031  69.373  1.00 98.94           O  
ATOM   2989  H   ASN A 296      12.463  -1.672  69.060  1.00 98.94           H  
ATOM   2990  HA  ASN A 296      12.176  -3.675  71.187  1.00 98.94           H  
ATOM   2991  HB3 ASN A 296      10.220  -3.493  68.816  1.00 98.94           H  
ATOM   2992  HB2 ASN A 296       9.802  -3.021  70.437  1.00 98.94           H  
ATOM   2993 HD22 ASN A 296       9.290  -6.277  71.694  1.00 98.94           H  
ATOM   2994 HD21 ASN A 296       9.473  -4.581  72.079  1.00 98.94           H  
ATOM   2995  N   PHE A 297      13.531  -5.168  69.697  1.00 98.97           N  
ATOM   2996  CA  PHE A 297      14.282  -6.097  68.856  1.00 98.97           C  
ATOM   2997  C   PHE A 297      14.569  -7.372  69.657  1.00 98.97           C  
ATOM   2998  O   PHE A 297      14.688  -7.306  70.880  1.00 98.97           O  
ATOM   2999  CB  PHE A 297      15.577  -5.432  68.322  1.00 98.97           C  
ATOM   3000  CG  PHE A 297      16.291  -6.222  67.245  1.00 98.97           C  
ATOM   3001  CD1 PHE A 297      17.440  -6.981  67.550  1.00 98.97           C  
ATOM   3002  CD2 PHE A 297      15.723  -6.317  65.957  1.00 98.97           C  
ATOM   3003  CE1 PHE A 297      18.017  -7.778  66.572  1.00 98.97           C  
ATOM   3004  CE2 PHE A 297      16.307  -7.135  65.000  1.00 98.97           C  
ATOM   3005  CZ  PHE A 297      17.449  -7.863  65.307  1.00 98.97           C  
ATOM   3006  H   PHE A 297      13.475  -5.403  70.679  1.00 98.97           H  
ATOM   3007  HA  PHE A 297      13.643  -6.370  68.014  1.00 98.97           H  
ATOM   3008  HB3 PHE A 297      16.270  -5.238  69.141  1.00 98.97           H  
ATOM   3009  HB2 PHE A 297      15.354  -4.458  67.887  1.00 98.97           H  
ATOM   3010  HD1 PHE A 297      17.871  -6.949  68.540  1.00 98.97           H  
ATOM   3011  HD2 PHE A 297      14.825  -5.766  65.715  1.00 98.97           H  
ATOM   3012  HE1 PHE A 297      18.906  -8.345  66.798  1.00 98.97           H  
ATOM   3013  HE2 PHE A 297      15.872  -7.206  64.014  1.00 98.97           H  
ATOM   3014  HZ  PHE A 297      17.902  -8.493  64.556  1.00 98.97           H  
ATOM   3015  N   ALA A 298      14.701  -8.502  68.949  1.00 98.95           N  
ATOM   3016  CA  ALA A 298      15.098  -9.781  69.526  1.00 98.95           C  
ATOM   3017  C   ALA A 298      15.950 -10.570  68.534  1.00 98.95           C  
ATOM   3018  O   ALA A 298      15.680 -10.547  67.332  1.00 98.95           O  
ATOM   3019  CB  ALA A 298      13.864 -10.565  69.993  1.00 98.95           C  
ATOM   3020  H   ALA A 298      14.601  -8.485  67.944  1.00 98.95           H  
ATOM   3021  HA  ALA A 298      15.734  -9.597  70.385  1.00 98.95           H  
ATOM   3022  HB1 ALA A 298      14.154 -11.505  70.465  1.00 98.95           H  
ATOM   3023  HB2 ALA A 298      13.290  -9.997  70.726  1.00 98.95           H  
ATOM   3024  HB3 ALA A 298      13.200 -10.802  69.163  1.00 98.95           H  
ATOM   3025  N   ASP A 299      16.961 -11.265  69.078  1.00 98.79           N  
ATOM   3026  CA  ASP A 299      17.931 -12.049  68.326  1.00 98.79           C  
ATOM   3027  C   ASP A 299      18.607 -13.031  69.293  1.00 98.79           C  
ATOM   3028  O   ASP A 299      19.197 -12.600  70.283  1.00 98.79           O  
ATOM   3029  CB  ASP A 299      18.920 -11.128  67.555  1.00 98.79           C  
ATOM   3030  CG  ASP A 299      20.068 -11.759  66.745  1.00 98.79           C  
ATOM   3031  OD1 ASP A 299      19.991 -12.961  66.413  1.00 98.79           O1-
ATOM   3032  OD2 ASP A 299      20.953 -10.982  66.328  1.00 98.79           O  
ATOM   3033  H   ASP A 299      17.126 -11.211  70.074  1.00 98.79           H  
ATOM   3034  HA  ASP A 299      17.367 -12.638  67.603  1.00 98.79           H  
ATOM   3035  HB3 ASP A 299      19.329 -10.387  68.244  1.00 98.79           H  
ATOM   3036  HB2 ASP A 299      18.338 -10.554  66.835  1.00 98.79           H  
ATOM   3037  N   ASN A 300      18.526 -14.332  68.969  1.00 98.07           N  
ATOM   3038  CA  ASN A 300      19.192 -15.431  69.678  1.00 98.07           C  
ATOM   3039  C   ASN A 300      20.732 -15.367  69.603  1.00 98.07           C  
ATOM   3040  O   ASN A 300      21.387 -15.865  70.518  1.00 98.07           O  
ATOM   3041  CB  ASN A 300      18.654 -16.769  69.109  1.00 98.07           C  
ATOM   3042  CG  ASN A 300      17.339 -17.256  69.738  1.00 98.07           C  
ATOM   3043  ND2 ASN A 300      16.998 -18.520  69.482  1.00 98.07           N  
ATOM   3044  OD1 ASN A 300      16.647 -16.531  70.451  1.00 98.07           O  
ATOM   3045  H   ASN A 300      18.009 -14.597  68.141  1.00 98.07           H  
ATOM   3046  HA  ASN A 300      18.886 -15.316  70.719  1.00 98.07           H  
ATOM   3047  HB3 ASN A 300      19.382 -17.562  69.284  1.00 98.07           H  
ATOM   3048  HB2 ASN A 300      18.548 -16.714  68.025  1.00 98.07           H  
ATOM   3049 HD22 ASN A 300      16.161 -18.918  69.888  1.00 98.07           H  
ATOM   3050 HD21 ASN A 300      17.579 -19.096  68.891  1.00 98.07           H  
ATOM   3051  N   ASP A 301      21.290 -14.739  68.556  1.00 97.57           N  
ATOM   3052  CA  ASP A 301      22.734 -14.551  68.361  1.00 97.57           C  
ATOM   3053  C   ASP A 301      23.324 -13.401  69.209  1.00 97.57           C  
ATOM   3054  O   ASP A 301      24.534 -13.180  69.141  1.00 97.57           O  
ATOM   3055  CB  ASP A 301      23.120 -14.363  66.869  1.00 97.57           C  
ATOM   3056  CG  ASP A 301      22.556 -15.381  65.857  1.00 97.57           C  
ATOM   3057  OD1 ASP A 301      22.232 -16.523  66.255  1.00 97.57           O1-
ATOM   3058  OD2 ASP A 301      22.589 -15.039  64.654  1.00 97.57           O  
ATOM   3059  H   ASP A 301      20.697 -14.339  67.838  1.00 97.57           H  
ATOM   3060  HA  ASP A 301      23.233 -15.459  68.705  1.00 97.57           H  
ATOM   3061  HB3 ASP A 301      24.206 -14.404  66.773  1.00 97.57           H  
ATOM   3062  HB2 ASP A 301      22.809 -13.367  66.551  1.00 97.57           H  
ATOM   3063  N   SER A 302      22.486 -12.691  69.986  1.00 98.13           N  
ATOM   3064  CA  SER A 302      22.879 -11.548  70.806  1.00 98.13           C  
ATOM   3065  C   SER A 302      21.981 -11.447  72.054  1.00 98.13           C  
ATOM   3066  O   SER A 302      22.335 -12.007  73.092  1.00 98.13           O  
ATOM   3067  CB  SER A 302      22.966 -10.276  69.924  1.00 98.13           C  
ATOM   3068  OG  SER A 302      21.712  -9.898  69.394  1.00 98.13           O  
ATOM   3069  H   SER A 302      21.501 -12.917  69.990  1.00 98.13           H  
ATOM   3070  HA  SER A 302      23.884 -11.737  71.189  1.00 98.13           H  
ATOM   3071  HB3 SER A 302      23.660 -10.432  69.100  1.00 98.13           H  
ATOM   3072  HB2 SER A 302      23.354  -9.439  70.506  1.00 98.13           H  
ATOM   3073  HG  SER A 302      21.832  -9.185  68.756  1.00 98.13           H  
ATOM   3074  N   CYS A 303      20.861 -10.718  71.944  1.00 98.44           N  
ATOM   3075  CA  CYS A 303      19.989 -10.325  73.044  1.00 98.44           C  
ATOM   3076  C   CYS A 303      18.629  -9.823  72.528  1.00 98.44           C  
ATOM   3077  O   CYS A 303      18.495  -9.460  71.358  1.00 98.44           O  
ATOM   3078  CB  CYS A 303      20.680  -9.277  73.952  1.00 98.44           C  
ATOM   3079  SG  CYS A 303      21.149  -7.770  73.044  1.00 98.44           S  
ATOM   3080  H   CYS A 303      20.633 -10.315  71.042  1.00 98.44           H  
ATOM   3081  HA  CYS A 303      19.786 -11.221  73.631  1.00 98.44           H  
ATOM   3082  HB3 CYS A 303      21.578  -9.690  74.403  1.00 98.44           H  
ATOM   3083  HB2 CYS A 303      20.028  -8.994  74.778  1.00 98.44           H  
ATOM   3084  HG  CYS A 303      22.075  -8.352  72.277  1.00 98.44           H  
ATOM   3085  N   ALA A 304      17.657  -9.786  73.453  1.00 98.89           N  
ATOM   3086  CA  ALA A 304      16.373  -9.107  73.311  1.00 98.89           C  
ATOM   3087  C   ALA A 304      16.398  -7.784  74.079  1.00 98.89           C  
ATOM   3088  O   ALA A 304      16.912  -7.757  75.194  1.00 98.89           O  
ATOM   3089  CB  ALA A 304      15.257 -10.018  73.836  1.00 98.89           C  
ATOM   3090  H   ALA A 304      17.859 -10.131  74.384  1.00 98.89           H  
ATOM   3091  HA  ALA A 304      16.183  -8.874  72.271  1.00 98.89           H  
ATOM   3092  HB1 ALA A 304      14.327  -9.470  73.972  1.00 98.89           H  
ATOM   3093  HB2 ALA A 304      15.054 -10.823  73.130  1.00 98.89           H  
ATOM   3094  HB3 ALA A 304      15.513 -10.459  74.800  1.00 98.89           H  
ATOM   3095  N   ILE A 305      15.846  -6.726  73.460  1.00 98.97           N  
ATOM   3096  CA  ILE A 305      15.827  -5.359  73.980  1.00 98.97           C  
ATOM   3097  C   ILE A 305      14.391  -4.803  73.917  1.00 98.97           C  
ATOM   3098  O   ILE A 305      13.720  -4.967  72.897  1.00 98.97           O  
ATOM   3099  CB  ILE A 305      16.728  -4.388  73.145  1.00 98.97           C  
ATOM   3100  CG1 ILE A 305      18.187  -4.889  73.008  1.00 98.97           C  
ATOM   3101  CG2 ILE A 305      16.734  -2.948  73.716  1.00 98.97           C  
ATOM   3102  CD1 ILE A 305      18.419  -5.867  71.845  1.00 98.97           C  
ATOM   3103  H   ILE A 305      15.426  -6.850  72.547  1.00 98.97           H  
ATOM   3104  HA  ILE A 305      16.165  -5.355  75.014  1.00 98.97           H  
ATOM   3105  HB  ILE A 305      16.314  -4.317  72.139  1.00 98.97           H  
ATOM   3106 HG13 ILE A 305      18.512  -5.345  73.942  1.00 98.97           H  
ATOM   3107 HG12 ILE A 305      18.856  -4.043  72.851  1.00 98.97           H  
ATOM   3108 HG21 ILE A 305      17.421  -2.304  73.170  1.00 98.97           H  
ATOM   3109 HG22 ILE A 305      15.760  -2.464  73.643  1.00 98.97           H  
ATOM   3110 HG23 ILE A 305      17.035  -2.934  74.763  1.00 98.97           H  
ATOM   3111 HD11 ILE A 305      19.386  -5.687  71.376  1.00 98.97           H  
ATOM   3112 HD12 ILE A 305      18.418  -6.896  72.195  1.00 98.97           H  
ATOM   3113 HD13 ILE A 305      17.657  -5.785  71.070  1.00 98.97           H  
ATOM   3114  N   SER A 306      13.992  -4.086  74.980  1.00 98.95           N  
ATOM   3115  CA  SER A 306      12.804  -3.232  75.016  1.00 98.95           C  
ATOM   3116  C   SER A 306      13.199  -1.868  75.612  1.00 98.95           C  
ATOM   3117  O   SER A 306      13.956  -1.831  76.584  1.00 98.95           O  
ATOM   3118  CB  SER A 306      11.684  -3.933  75.809  1.00 98.95           C  
ATOM   3119  OG  SER A 306      10.535  -3.116  75.892  1.00 98.95           O  
ATOM   3120  H   SER A 306      14.612  -3.998  75.775  1.00 98.95           H  
ATOM   3121  HA  SER A 306      12.447  -3.057  73.998  1.00 98.95           H  
ATOM   3122  HB3 SER A 306      12.008  -4.181  76.818  1.00 98.95           H  
ATOM   3123  HB2 SER A 306      11.407  -4.871  75.326  1.00 98.95           H  
ATOM   3124  HG  SER A 306      10.064  -3.165  75.052  1.00 98.95           H  
ATOM   3125  N   SER A 307      12.740  -0.772  74.999  1.00 98.78           N  
ATOM   3126  CA  SER A 307      13.175   0.604  75.261  1.00 98.78           C  
ATOM   3127  C   SER A 307      12.030   1.462  75.838  1.00 98.78           C  
ATOM   3128  O   SER A 307      10.855   1.104  75.752  1.00 98.78           O  
ATOM   3129  CB  SER A 307      13.607   1.236  73.918  1.00 98.78           C  
ATOM   3130  OG  SER A 307      14.710   0.570  73.308  1.00 98.78           O  
ATOM   3131  H   SER A 307      12.133  -0.891  74.199  1.00 98.78           H  
ATOM   3132  HA  SER A 307      14.007   0.623  75.964  1.00 98.78           H  
ATOM   3133  HB3 SER A 307      13.881   2.281  74.066  1.00 98.78           H  
ATOM   3134  HB2 SER A 307      12.757   1.250  73.237  1.00 98.78           H  
ATOM   3135  HG  SER A 307      15.462   0.641  73.876  1.00 98.78           H  
ATOM   3136  N   THR A 308      12.384   2.629  76.385  1.00 97.97           N  
ATOM   3137  CA  THR A 308      11.522   3.701  76.847  1.00 97.97           C  
ATOM   3138  C   THR A 308      12.322   5.012  76.732  1.00 97.97           C  
ATOM   3139  O   THR A 308      13.545   4.988  76.885  1.00 97.97           O  
ATOM   3140  CB  THR A 308      10.976   3.341  78.255  1.00 97.97           C  
ATOM   3141  CG2 THR A 308      12.071   2.924  79.250  1.00 97.97           C  
ATOM   3142  OG1 THR A 308      10.285   4.429  78.841  1.00 97.97           O  
ATOM   3143  H   THR A 308      13.376   2.838  76.482  1.00 97.97           H  
ATOM   3144  HA  THR A 308      10.680   3.780  76.155  1.00 97.97           H  
ATOM   3145  HB  THR A 308      10.267   2.521  78.155  1.00 97.97           H  
ATOM   3146 HG21 THR A 308      11.667   2.681  80.230  1.00 97.97           H  
ATOM   3147 HG22 THR A 308      12.606   2.035  78.914  1.00 97.97           H  
ATOM   3148 HG23 THR A 308      12.798   3.725  79.361  1.00 97.97           H  
ATOM   3149  HG1 THR A 308       9.600   4.716  78.245  1.00 97.97           H  
ATOM   3150  N   GLY A 309      11.662   6.154  76.505  1.00 94.36           N  
ATOM   3151  CA  GLY A 309      12.309   7.459  76.423  1.00 94.36           C  
ATOM   3152  C   GLY A 309      11.830   8.260  75.222  1.00 94.36           C  
ATOM   3153  O   GLY A 309      10.782   7.968  74.645  1.00 94.36           O  
ATOM   3154  H   GLY A 309      10.659   6.153  76.360  1.00 94.36           H  
ATOM   3155  HA3 GLY A 309      13.388   7.364  76.326  1.00 94.36           H  
ATOM   3156  HA2 GLY A 309      12.108   8.025  77.332  1.00 94.36           H  
ATOM   3157  N   ASP A 310      12.606   9.283  74.850  1.00 92.92           N  
ATOM   3158  CA  ASP A 310      12.341  10.195  73.739  1.00 92.92           C  
ATOM   3159  C   ASP A 310      12.557   9.452  72.410  1.00 92.92           C  
ATOM   3160  O   ASP A 310      13.650   9.462  71.837  1.00 92.92           O  
ATOM   3161  CB  ASP A 310      13.283  11.421  73.836  1.00 92.92           C  
ATOM   3162  CG  ASP A 310      13.137  12.247  75.115  1.00 92.92           C  
ATOM   3163  OD1 ASP A 310      12.009  12.320  75.647  1.00 92.92           O1-
ATOM   3164  OD2 ASP A 310      14.166  12.813  75.538  1.00 92.92           O  
ATOM   3165  H   ASP A 310      13.458   9.442  75.384  1.00 92.92           H  
ATOM   3166  HA  ASP A 310      11.304  10.536  73.789  1.00 92.92           H  
ATOM   3167  HB3 ASP A 310      13.106  12.090  72.993  1.00 92.92           H  
ATOM   3168  HB2 ASP A 310      14.323  11.095  73.772  1.00 92.92           H  
ATOM   3169  N   GLY A 311      11.505   8.766  71.946  1.00 95.56           N  
ATOM   3170  CA  GLY A 311      11.520   7.755  70.890  1.00 95.56           C  
ATOM   3171  C   GLY A 311      12.097   8.194  69.544  1.00 95.56           C  
ATOM   3172  O   GLY A 311      12.609   7.358  68.809  1.00 95.56           O  
ATOM   3173  H   GLY A 311      10.705   8.744  72.568  1.00 95.56           H  
ATOM   3174  HA3 GLY A 311      10.507   7.397  70.721  1.00 95.56           H  
ATOM   3175  HA2 GLY A 311      12.088   6.901  71.259  1.00 95.56           H  
ATOM   3176  N   GLU A 312      12.107   9.499  69.254  1.00 95.42           N  
ATOM   3177  CA  GLU A 312      12.773  10.125  68.115  1.00 95.42           C  
ATOM   3178  C   GLU A 312      14.278   9.802  68.083  1.00 95.42           C  
ATOM   3179  O   GLU A 312      14.829   9.526  67.020  1.00 95.42           O  
ATOM   3180  CB  GLU A 312      12.574  11.655  68.188  1.00 95.42           C  
ATOM   3181  CG  GLU A 312      11.187  12.171  67.744  1.00 95.42           C  
ATOM   3182  CD  GLU A 312      10.028  12.003  68.727  1.00 95.42           C  
ATOM   3183  OE1 GLU A 312      10.273  11.623  69.891  1.00 95.42           O1-
ATOM   3184  OE2 GLU A 312       8.880  12.235  68.288  1.00 95.42           O  
ATOM   3185  H   GLU A 312      11.652  10.124  69.908  1.00 95.42           H  
ATOM   3186  HA  GLU A 312      12.334   9.741  67.194  1.00 95.42           H  
ATOM   3187  HB3 GLU A 312      13.305  12.131  67.531  1.00 95.42           H  
ATOM   3188  HB2 GLU A 312      12.819  12.027  69.185  1.00 95.42           H  
ATOM   3189  HG3 GLU A 312      10.905  11.703  66.803  1.00 95.42           H  
ATOM   3190  HG2 GLU A 312      11.278  13.240  67.550  1.00 95.42           H  
ATOM   3191  N   PHE A 313      14.944   9.788  69.243  1.00 96.12           N  
ATOM   3192  CA  PHE A 313      16.370   9.483  69.346  1.00 96.12           C  
ATOM   3193  C   PHE A 313      16.610   7.976  69.227  1.00 96.12           C  
ATOM   3194  O   PHE A 313      17.599   7.568  68.625  1.00 96.12           O  
ATOM   3195  CB  PHE A 313      16.906   9.977  70.699  1.00 96.12           C  
ATOM   3196  CG  PHE A 313      16.927  11.491  70.786  1.00 96.12           C  
ATOM   3197  CD1 PHE A 313      18.034  12.210  70.293  1.00 96.12           C  
ATOM   3198  CD2 PHE A 313      15.824  12.187  71.318  1.00 96.12           C  
ATOM   3199  CE1 PHE A 313      18.035  13.617  70.340  1.00 96.12           C  
ATOM   3200  CE2 PHE A 313      15.830  13.593  71.376  1.00 96.12           C  
ATOM   3201  CZ  PHE A 313      16.939  14.309  70.888  1.00 96.12           C  
ATOM   3202  H   PHE A 313      14.427   9.944  70.104  1.00 96.12           H  
ATOM   3203  HA  PHE A 313      16.917   9.982  68.544  1.00 96.12           H  
ATOM   3204  HB3 PHE A 313      17.926   9.621  70.848  1.00 96.12           H  
ATOM   3205  HB2 PHE A 313      16.327   9.566  71.529  1.00 96.12           H  
ATOM   3206  HD1 PHE A 313      18.877  11.687  69.867  1.00 96.12           H  
ATOM   3207  HD2 PHE A 313      14.964  11.645  71.674  1.00 96.12           H  
ATOM   3208  HE1 PHE A 313      18.877  14.172  69.955  1.00 96.12           H  
ATOM   3209  HE2 PHE A 313      14.985  14.121  71.793  1.00 96.12           H  
ATOM   3210  HZ  PHE A 313      16.949  15.389  70.932  1.00 96.12           H  
ATOM   3211  N   PHE A 314      15.680   7.152  69.722  1.00 98.27           N  
ATOM   3212  CA  PHE A 314      15.733   5.694  69.616  1.00 98.27           C  
ATOM   3213  C   PHE A 314      15.428   5.230  68.176  1.00 98.27           C  
ATOM   3214  O   PHE A 314      15.982   4.221  67.746  1.00 98.27           O  
ATOM   3215  CB  PHE A 314      14.740   5.065  70.615  1.00 98.27           C  
ATOM   3216  CG  PHE A 314      15.171   5.155  72.075  1.00 98.27           C  
ATOM   3217  CD1 PHE A 314      15.113   6.380  72.777  1.00 98.27           C  
ATOM   3218  CD2 PHE A 314      15.640   4.004  72.742  1.00 98.27           C  
ATOM   3219  CE1 PHE A 314      15.552   6.460  74.113  1.00 98.27           C  
ATOM   3220  CE2 PHE A 314      16.084   4.083  74.076  1.00 98.27           C  
ATOM   3221  CZ  PHE A 314      16.048   5.311  74.759  1.00 98.27           C  
ATOM   3222  H   PHE A 314      14.867   7.563  70.156  1.00 98.27           H  
ATOM   3223  HA  PHE A 314      16.740   5.356  69.864  1.00 98.27           H  
ATOM   3224  HB3 PHE A 314      14.592   4.010  70.372  1.00 98.27           H  
ATOM   3225  HB2 PHE A 314      13.761   5.525  70.514  1.00 98.27           H  
ATOM   3226  HD1 PHE A 314      14.741   7.268  72.296  1.00 98.27           H  
ATOM   3227  HD2 PHE A 314      15.653   3.048  72.239  1.00 98.27           H  
ATOM   3228  HE1 PHE A 314      15.512   7.403  74.640  1.00 98.27           H  
ATOM   3229  HE2 PHE A 314      16.448   3.202  74.581  1.00 98.27           H  
ATOM   3230  HZ  PHE A 314      16.396   5.356  75.780  1.00 98.27           H  
ATOM   3231  N   LEU A 315      14.633   5.997  67.411  1.00 98.70           N  
ATOM   3232  CA  LEU A 315      14.421   5.832  65.971  1.00 98.70           C  
ATOM   3233  C   LEU A 315      15.666   6.250  65.175  1.00 98.70           C  
ATOM   3234  O   LEU A 315      16.115   5.489  64.327  1.00 98.70           O  
ATOM   3235  CB  LEU A 315      13.230   6.704  65.494  1.00 98.70           C  
ATOM   3236  CG  LEU A 315      11.831   6.143  65.815  1.00 98.70           C  
ATOM   3237  CD1 LEU A 315      10.756   7.236  65.706  1.00 98.70           C  
ATOM   3238  CD2 LEU A 315      11.458   4.979  64.888  1.00 98.70           C  
ATOM   3239  H   LEU A 315      14.117   6.740  67.870  1.00 98.70           H  
ATOM   3240  HA  LEU A 315      14.231   4.781  65.750  1.00 98.70           H  
ATOM   3241  HB3 LEU A 315      13.289   6.844  64.413  1.00 98.70           H  
ATOM   3242  HB2 LEU A 315      13.327   7.703  65.917  1.00 98.70           H  
ATOM   3243  HG  LEU A 315      11.829   5.775  66.841  1.00 98.70           H  
ATOM   3244 HD11 LEU A 315       9.759   6.832  65.869  1.00 98.70           H  
ATOM   3245 HD12 LEU A 315      10.913   8.027  66.438  1.00 98.70           H  
ATOM   3246 HD13 LEU A 315      10.749   7.685  64.713  1.00 98.70           H  
ATOM   3247 HD21 LEU A 315      11.344   5.308  63.854  1.00 98.70           H  
ATOM   3248 HD22 LEU A 315      12.204   4.188  64.897  1.00 98.70           H  
ATOM   3249 HD23 LEU A 315      10.515   4.538  65.203  1.00 98.70           H  
ATOM   3250  N   ARG A 316      16.239   7.436  65.444  1.00 98.19           N  
ATOM   3251  CA  ARG A 316      17.411   7.959  64.734  1.00 98.19           C  
ATOM   3252  C   ARG A 316      18.690   7.145  64.998  1.00 98.19           C  
ATOM   3253  O   ARG A 316      19.464   6.942  64.063  1.00 98.19           O  
ATOM   3254  CB  ARG A 316      17.623   9.435  65.123  1.00 98.19           C  
ATOM   3255  CG  ARG A 316      16.572  10.396  64.528  1.00 98.19           C  
ATOM   3256  CD  ARG A 316      16.507  11.776  65.211  1.00 98.19           C  
ATOM   3257  NE  ARG A 316      17.815  12.453  65.249  1.00 98.19           N  
ATOM   3258  CZ  ARG A 316      18.211  13.446  66.065  1.00 98.19           C  
ATOM   3259  NH1 ARG A 316      17.400  13.970  66.996  1.00 98.19           N  
ATOM   3260  NH2 ARG A 316      19.456  13.925  65.945  1.00 98.19           N1+
ATOM   3261  H   ARG A 316      15.849   8.041  66.154  1.00 98.19           H  
ATOM   3262  HA  ARG A 316      17.215   7.909  63.661  1.00 98.19           H  
ATOM   3263  HB3 ARG A 316      18.606   9.758  64.776  1.00 98.19           H  
ATOM   3264  HB2 ARG A 316      17.646   9.526  66.211  1.00 98.19           H  
ATOM   3265  HG3 ARG A 316      15.603   9.926  64.685  1.00 98.19           H  
ATOM   3266  HG2 ARG A 316      16.656  10.491  63.445  1.00 98.19           H  
ATOM   3267  HD3 ARG A 316      16.009  11.727  66.179  1.00 98.19           H  
ATOM   3268  HD2 ARG A 316      15.894  12.426  64.586  1.00 98.19           H  
ATOM   3269  HE  ARG A 316      18.471  12.126  64.551  1.00 98.19           H  
ATOM   3270 HH12 ARG A 316      17.719  14.706  67.608  1.00 98.19           H  
ATOM   3271 HH11 ARG A 316      16.456  13.624  67.091  1.00 98.19           H  
ATOM   3272 HH22 ARG A 316      19.779  14.666  66.551  1.00 98.19           H  
ATOM   3273 HH21 ARG A 316      20.083  13.570  65.236  1.00 98.19           H  
ATOM   3274  N   ALA A 317      18.876   6.676  66.244  1.00 98.58           N  
ATOM   3275  CA  ALA A 317      19.969   5.781  66.628  1.00 98.58           C  
ATOM   3276  C   ALA A 317      19.736   4.325  66.188  1.00 98.58           C  
ATOM   3277  O   ALA A 317      20.713   3.591  66.043  1.00 98.58           O  
ATOM   3278  CB  ALA A 317      20.157   5.843  68.153  1.00 98.58           C  
ATOM   3279  H   ALA A 317      18.213   6.908  66.972  1.00 98.58           H  
ATOM   3280  HA  ALA A 317      20.891   6.130  66.158  1.00 98.58           H  
ATOM   3281  HB1 ALA A 317      20.996   5.223  68.474  1.00 98.58           H  
ATOM   3282  HB2 ALA A 317      20.362   6.862  68.483  1.00 98.58           H  
ATOM   3283  HB3 ALA A 317      19.269   5.494  68.682  1.00 98.58           H  
ATOM   3284  N   VAL A 318      18.454   3.939  66.022  1.00 98.88           N  
ATOM   3285  CA  VAL A 318      17.956   2.574  65.798  1.00 98.88           C  
ATOM   3286  C   VAL A 318      18.431   1.674  66.968  1.00 98.88           C  
ATOM   3287  O   VAL A 318      19.188   0.723  66.779  1.00 98.88           O  
ATOM   3288  CB  VAL A 318      18.362   1.998  64.402  1.00 98.88           C  
ATOM   3289  CG1 VAL A 318      17.688   0.652  64.070  1.00 98.88           C  
ATOM   3290  CG2 VAL A 318      18.045   2.979  63.258  1.00 98.88           C  
ATOM   3291  H   VAL A 318      17.731   4.634  66.139  1.00 98.88           H  
ATOM   3292  HA  VAL A 318      16.868   2.624  65.841  1.00 98.88           H  
ATOM   3293  HB  VAL A 318      19.440   1.837  64.395  1.00 98.88           H  
ATOM   3294 HG11 VAL A 318      17.983   0.299  63.083  1.00 98.88           H  
ATOM   3295 HG12 VAL A 318      17.954  -0.133  64.770  1.00 98.88           H  
ATOM   3296 HG13 VAL A 318      16.602   0.745  64.073  1.00 98.88           H  
ATOM   3297 HG21 VAL A 318      18.392   2.589  62.301  1.00 98.88           H  
ATOM   3298 HG22 VAL A 318      16.972   3.155  63.175  1.00 98.88           H  
ATOM   3299 HG23 VAL A 318      18.530   3.944  63.397  1.00 98.88           H  
ATOM   3300  N   ALA A 319      18.058   2.109  68.185  1.00 98.89           N  
ATOM   3301  CA  ALA A 319      18.697   1.767  69.457  1.00 98.89           C  
ATOM   3302  C   ALA A 319      18.691   0.281  69.843  1.00 98.89           C  
ATOM   3303  O   ALA A 319      19.703  -0.197  70.354  1.00 98.89           O  
ATOM   3304  CB  ALA A 319      18.065   2.620  70.564  1.00 98.89           C  
ATOM   3305  H   ALA A 319      17.408   2.884  68.230  1.00 98.89           H  
ATOM   3306  HA  ALA A 319      19.741   2.072  69.373  1.00 98.89           H  
ATOM   3307  HB1 ALA A 319      18.468   2.375  71.547  1.00 98.89           H  
ATOM   3308  HB2 ALA A 319      18.248   3.681  70.391  1.00 98.89           H  
ATOM   3309  HB3 ALA A 319      16.987   2.471  70.595  1.00 98.89           H  
ATOM   3310  N   ALA A 320      17.576  -0.424  69.590  1.00 98.96           N  
ATOM   3311  CA  ALA A 320      17.422  -1.843  69.913  1.00 98.96           C  
ATOM   3312  C   ALA A 320      18.273  -2.768  69.022  1.00 98.96           C  
ATOM   3313  O   ALA A 320      18.837  -3.730  69.543  1.00 98.96           O  
ATOM   3314  CB  ALA A 320      15.932  -2.215  69.894  1.00 98.96           C  
ATOM   3315  H   ALA A 320      16.781   0.032  69.162  1.00 98.96           H  
ATOM   3316  HA  ALA A 320      17.775  -1.982  70.936  1.00 98.96           H  
ATOM   3317  HB1 ALA A 320      15.777  -3.242  70.217  1.00 98.96           H  
ATOM   3318  HB2 ALA A 320      15.361  -1.580  70.571  1.00 98.96           H  
ATOM   3319  HB3 ALA A 320      15.498  -2.114  68.901  1.00 98.96           H  
ATOM   3320  N   HIS A 321      18.406  -2.439  67.723  1.00 98.92           N  
ATOM   3321  CA  HIS A 321      19.315  -3.129  66.801  1.00 98.92           C  
ATOM   3322  C   HIS A 321      20.782  -2.723  67.009  1.00 98.92           C  
ATOM   3323  O   HIS A 321      21.655  -3.558  66.792  1.00 98.92           O  
ATOM   3324  CB  HIS A 321      18.913  -2.891  65.334  1.00 98.92           C  
ATOM   3325  CG  HIS A 321      19.422  -3.960  64.396  1.00 98.92           C  
ATOM   3326  CD2 HIS A 321      20.646  -4.064  63.764  1.00 98.92           C  
ATOM   3327  ND1 HIS A 321      18.657  -5.078  64.062  1.00 98.92           N  
ATOM   3328  CE1 HIS A 321      19.425  -5.797  63.255  1.00 98.92           C  
ATOM   3329  NE2 HIS A 321      20.616  -5.242  63.045  1.00 98.92           N  
ATOM   3330  H   HIS A 321      17.913  -1.634  67.357  1.00 98.92           H  
ATOM   3331  HA  HIS A 321      19.213  -4.198  66.998  1.00 98.92           H  
ATOM   3332  HB3 HIS A 321      19.273  -1.924  64.985  1.00 98.92           H  
ATOM   3333  HB2 HIS A 321      17.830  -2.863  65.238  1.00 98.92           H  
ATOM   3334  HD2 HIS A 321      21.524  -3.439  63.783  1.00 98.92           H  
ATOM   3335  HE1 HIS A 321      19.118  -6.736  62.817  1.00 98.92           H  
ATOM   3336  HE2 HIS A 321      21.366  -5.628  62.480  1.00 98.92           H  
ATOM   3337  N   GLU A 322      21.034  -1.468  67.419  1.00 98.90           N  
ATOM   3338  CA  GLU A 322      22.373  -0.949  67.696  1.00 98.90           C  
ATOM   3339  C   GLU A 322      23.042  -1.658  68.887  1.00 98.90           C  
ATOM   3340  O   GLU A 322      24.204  -2.035  68.763  1.00 98.90           O  
ATOM   3341  CB  GLU A 322      22.318   0.590  67.833  1.00 98.90           C  
ATOM   3342  CG  GLU A 322      23.634   1.309  68.220  1.00 98.90           C  
ATOM   3343  CD  GLU A 322      24.761   1.366  67.179  1.00 98.90           C  
ATOM   3344  OE1 GLU A 322      25.796   1.970  67.535  1.00 98.90           O1-
ATOM   3345  OE2 GLU A 322      24.603   0.830  66.061  1.00 98.90           O  
ATOM   3346  H   GLU A 322      20.269  -0.817  67.536  1.00 98.90           H  
ATOM   3347  HA  GLU A 322      22.977  -1.178  66.817  1.00 98.90           H  
ATOM   3348  HB3 GLU A 322      21.571   0.843  68.583  1.00 98.90           H  
ATOM   3349  HB2 GLU A 322      21.941   1.023  66.906  1.00 98.90           H  
ATOM   3350  HG3 GLU A 322      24.054   0.848  69.109  1.00 98.90           H  
ATOM   3351  HG2 GLU A 322      23.391   2.337  68.493  1.00 98.90           H  
ATOM   3352  N   ILE A 323      22.287  -1.903  69.975  1.00 98.88           N  
ATOM   3353  CA  ILE A 323      22.724  -2.715  71.118  1.00 98.88           C  
ATOM   3354  C   ILE A 323      23.033  -4.174  70.718  1.00 98.88           C  
ATOM   3355  O   ILE A 323      24.064  -4.697  71.138  1.00 98.88           O  
ATOM   3356  CB  ILE A 323      21.688  -2.693  72.286  1.00 98.88           C  
ATOM   3357  CG1 ILE A 323      21.645  -1.288  72.928  1.00 98.88           C  
ATOM   3358  CG2 ILE A 323      21.911  -3.762  73.384  1.00 98.88           C  
ATOM   3359  CD1 ILE A 323      20.485  -1.058  73.903  1.00 98.88           C  
ATOM   3360  H   ILE A 323      21.337  -1.555  70.008  1.00 98.88           H  
ATOM   3361  HA  ILE A 323      23.654  -2.276  71.484  1.00 98.88           H  
ATOM   3362  HB  ILE A 323      20.705  -2.879  71.849  1.00 98.88           H  
ATOM   3363 HG13 ILE A 323      21.559  -0.536  72.150  1.00 98.88           H  
ATOM   3364 HG12 ILE A 323      22.588  -1.088  73.435  1.00 98.88           H  
ATOM   3365 HG21 ILE A 323      21.155  -3.688  74.160  1.00 98.88           H  
ATOM   3366 HG22 ILE A 323      21.833  -4.780  73.004  1.00 98.88           H  
ATOM   3367 HG23 ILE A 323      22.887  -3.651  73.858  1.00 98.88           H  
ATOM   3368 HD11 ILE A 323      20.347   0.008  74.085  1.00 98.88           H  
ATOM   3369 HD12 ILE A 323      19.549  -1.449  73.506  1.00 98.88           H  
ATOM   3370 HD13 ILE A 323      20.671  -1.534  74.865  1.00 98.88           H  
ATOM   3371  N   SER A 324      22.170  -4.771  69.875  1.00 98.84           N  
ATOM   3372  CA  SER A 324      22.361  -6.095  69.280  1.00 98.84           C  
ATOM   3373  C   SER A 324      23.643  -6.194  68.428  1.00 98.84           C  
ATOM   3374  O   SER A 324      24.395  -7.148  68.608  1.00 98.84           O  
ATOM   3375  CB  SER A 324      21.083  -6.492  68.505  1.00 98.84           C  
ATOM   3376  OG  SER A 324      21.254  -7.646  67.706  1.00 98.84           O  
ATOM   3377  H   SER A 324      21.347  -4.266  69.576  1.00 98.84           H  
ATOM   3378  HA  SER A 324      22.474  -6.805  70.102  1.00 98.84           H  
ATOM   3379  HB3 SER A 324      20.759  -5.689  67.848  1.00 98.84           H  
ATOM   3380  HB2 SER A 324      20.264  -6.671  69.201  1.00 98.84           H  
ATOM   3381  HG  SER A 324      21.724  -7.399  66.905  1.00 98.84           H  
ATOM   3382  N   SER A 325      23.879  -5.204  67.551  1.00 98.71           N  
ATOM   3383  CA  SER A 325      25.042  -5.117  66.663  1.00 98.71           C  
ATOM   3384  C   SER A 325      26.378  -4.902  67.394  1.00 98.71           C  
ATOM   3385  O   SER A 325      27.395  -5.409  66.928  1.00 98.71           O  
ATOM   3386  CB  SER A 325      24.811  -4.004  65.625  1.00 98.71           C  
ATOM   3387  OG  SER A 325      23.989  -4.477  64.580  1.00 98.71           O  
ATOM   3388  H   SER A 325      23.195  -4.465  67.447  1.00 98.71           H  
ATOM   3389  HA  SER A 325      25.133  -6.069  66.135  1.00 98.71           H  
ATOM   3390  HB3 SER A 325      25.753  -3.688  65.176  1.00 98.71           H  
ATOM   3391  HB2 SER A 325      24.368  -3.116  66.076  1.00 98.71           H  
ATOM   3392  HG  SER A 325      23.915  -3.779  63.921  1.00 98.71           H  
ATOM   3393  N   LEU A 326      26.357  -4.185  68.529  1.00 98.58           N  
ATOM   3394  CA  LEU A 326      27.519  -3.981  69.396  1.00 98.58           C  
ATOM   3395  C   LEU A 326      27.882  -5.247  70.191  1.00 98.58           C  
ATOM   3396  O   LEU A 326      29.066  -5.523  70.365  1.00 98.58           O  
ATOM   3397  CB  LEU A 326      27.241  -2.800  70.347  1.00 98.58           C  
ATOM   3398  CG  LEU A 326      27.216  -1.412  69.672  1.00 98.58           C  
ATOM   3399  CD1 LEU A 326      26.575  -0.377  70.607  1.00 98.58           C  
ATOM   3400  CD2 LEU A 326      28.595  -0.949  69.186  1.00 98.58           C  
ATOM   3401  H   LEU A 326      25.488  -3.769  68.839  1.00 98.58           H  
ATOM   3402  HA  LEU A 326      28.381  -3.747  68.771  1.00 98.58           H  
ATOM   3403  HB3 LEU A 326      27.979  -2.781  71.148  1.00 98.58           H  
ATOM   3404  HB2 LEU A 326      26.284  -2.982  70.837  1.00 98.58           H  
ATOM   3405  HG  LEU A 326      26.592  -1.472  68.783  1.00 98.58           H  
ATOM   3406 HD11 LEU A 326      26.303   0.528  70.064  1.00 98.58           H  
ATOM   3407 HD12 LEU A 326      25.665  -0.765  71.066  1.00 98.58           H  
ATOM   3408 HD13 LEU A 326      27.252  -0.096  71.413  1.00 98.58           H  
ATOM   3409 HD21 LEU A 326      28.512  -0.010  68.639  1.00 98.58           H  
ATOM   3410 HD22 LEU A 326      29.275  -0.794  70.022  1.00 98.58           H  
ATOM   3411 HD23 LEU A 326      29.051  -1.666  68.506  1.00 98.58           H  
ATOM   3412  N   VAL A 327      26.873  -6.022  70.617  1.00 98.26           N  
ATOM   3413  CA  VAL A 327      27.068  -7.324  71.258  1.00 98.26           C  
ATOM   3414  C   VAL A 327      27.579  -8.394  70.268  1.00 98.26           C  
ATOM   3415  O   VAL A 327      28.390  -9.233  70.658  1.00 98.26           O  
ATOM   3416  CB  VAL A 327      25.755  -7.807  71.945  1.00 98.26           C  
ATOM   3417  CG1 VAL A 327      25.713  -9.292  72.366  1.00 98.26           C  
ATOM   3418  CG2 VAL A 327      25.438  -6.937  73.172  1.00 98.26           C  
ATOM   3419  H   VAL A 327      25.915  -5.736  70.462  1.00 98.26           H  
ATOM   3420  HA  VAL A 327      27.833  -7.198  72.022  1.00 98.26           H  
ATOM   3421  HB  VAL A 327      24.938  -7.655  71.238  1.00 98.26           H  
ATOM   3422 HG11 VAL A 327      24.801  -9.516  72.921  1.00 98.26           H  
ATOM   3423 HG12 VAL A 327      25.727  -9.965  71.508  1.00 98.26           H  
ATOM   3424 HG13 VAL A 327      26.559  -9.544  73.007  1.00 98.26           H  
ATOM   3425 HG21 VAL A 327      24.439  -7.150  73.545  1.00 98.26           H  
ATOM   3426 HG22 VAL A 327      26.148  -7.113  73.981  1.00 98.26           H  
ATOM   3427 HG23 VAL A 327      25.470  -5.876  72.937  1.00 98.26           H  
ATOM   3428  N   LYS A 328      27.102  -8.331  69.015  1.00 97.28           N  
ATOM   3429  CA  LYS A 328      27.315  -9.353  67.996  1.00 97.28           C  
ATOM   3430  C   LYS A 328      28.590  -9.135  67.159  1.00 97.28           C  
ATOM   3431  O   LYS A 328      29.197 -10.132  66.769  1.00 97.28           O  
ATOM   3432  CB  LYS A 328      26.050  -9.399  67.116  1.00 97.28           C  
ATOM   3433  CG  LYS A 328      25.920 -10.621  66.197  1.00 97.28           C  
ATOM   3434  CD  LYS A 328      24.564 -10.625  65.476  1.00 97.28           C  
ATOM   3435  CE  LYS A 328      24.403 -11.796  64.498  1.00 97.28           C  
ATOM   3436  NZ  LYS A 328      23.061 -11.806  63.893  1.00 97.28           N1+
ATOM   3437  H   LYS A 328      26.435  -7.608  68.780  1.00 97.28           H  
ATOM   3438  HA  LYS A 328      27.409 -10.323  68.490  1.00 97.28           H  
ATOM   3439  HB3 LYS A 328      25.963  -8.479  66.535  1.00 97.28           H  
ATOM   3440  HB2 LYS A 328      25.185  -9.421  67.776  1.00 97.28           H  
ATOM   3441  HG3 LYS A 328      26.018 -11.533  66.788  1.00 97.28           H  
ATOM   3442  HG2 LYS A 328      26.732 -10.639  65.472  1.00 97.28           H  
ATOM   3443  HD3 LYS A 328      24.433  -9.679  64.948  1.00 97.28           H  
ATOM   3444  HD2 LYS A 328      23.774 -10.665  66.228  1.00 97.28           H  
ATOM   3445  HE3 LYS A 328      24.562 -12.741  65.015  1.00 97.28           H  
ATOM   3446  HE2 LYS A 328      25.150 -11.740  63.706  1.00 97.28           H  
ATOM   3447  HZ1 LYS A 328      22.367 -11.825  64.632  1.00 97.28           H  
ATOM   3448  HZ2 LYS A 328      22.933 -10.975  63.334  1.00 97.28           H  
ATOM   3449  HZ3 LYS A 328      22.956 -12.632  63.320  1.00 97.28           H  
ATOM   3450  N   TYR A 329      28.963  -7.870  66.876  1.00 97.33           N  
ATOM   3451  CA  TYR A 329      30.026  -7.527  65.915  1.00 97.33           C  
ATOM   3452  C   TYR A 329      31.212  -6.764  66.527  1.00 97.33           C  
ATOM   3453  O   TYR A 329      32.310  -6.913  65.992  1.00 97.33           O  
ATOM   3454  CB  TYR A 329      29.440  -6.771  64.698  1.00 97.33           C  
ATOM   3455  CG  TYR A 329      28.303  -7.472  63.964  1.00 97.33           C  
ATOM   3456  CD1 TYR A 329      28.364  -8.858  63.706  1.00 97.33           C  
ATOM   3457  CD2 TYR A 329      27.175  -6.740  63.534  1.00 97.33           C  
ATOM   3458  CE1 TYR A 329      27.298  -9.511  63.064  1.00 97.33           C  
ATOM   3459  CE2 TYR A 329      26.117  -7.390  62.867  1.00 97.33           C  
ATOM   3460  CZ  TYR A 329      26.177  -8.780  62.638  1.00 97.33           C  
ATOM   3461  OH  TYR A 329      25.163  -9.434  62.005  1.00 97.33           O  
ATOM   3462  H   TYR A 329      28.405  -7.097  67.215  1.00 97.33           H  
ATOM   3463  HA  TYR A 329      30.478  -8.443  65.533  1.00 97.33           H  
ATOM   3464  HB3 TYR A 329      30.230  -6.582  63.969  1.00 97.33           H  
ATOM   3465  HB2 TYR A 329      29.093  -5.789  65.017  1.00 97.33           H  
ATOM   3466  HD1 TYR A 329      29.220  -9.441  64.013  1.00 97.33           H  
ATOM   3467  HD2 TYR A 329      27.114  -5.677  63.718  1.00 97.33           H  
ATOM   3468  HE1 TYR A 329      27.348 -10.576  62.889  1.00 97.33           H  
ATOM   3469  HE2 TYR A 329      25.260  -6.818  62.542  1.00 97.33           H  
ATOM   3470  HH  TYR A 329      24.497  -8.850  61.621  1.00 97.33           H  
ATOM   3471  N   LYS A 330      31.024  -6.024  67.638  1.00 96.23           N  
ATOM   3472  CA  LYS A 330      32.151  -5.580  68.477  1.00 96.23           C  
ATOM   3473  C   LYS A 330      32.509  -6.619  69.559  1.00 96.23           C  
ATOM   3474  O   LYS A 330      33.623  -6.563  70.080  1.00 96.23           O  
ATOM   3475  CB  LYS A 330      31.889  -4.209  69.138  1.00 96.23           C  
ATOM   3476  CG  LYS A 330      31.982  -2.979  68.226  1.00 96.23           C  
ATOM   3477  CD  LYS A 330      32.188  -1.713  69.079  1.00 96.23           C  
ATOM   3478  CE  LYS A 330      32.062  -0.400  68.299  1.00 96.23           C  
ATOM   3479  NZ  LYS A 330      32.289   0.771  69.165  1.00 96.23           N1+
ATOM   3480  H   LYS A 330      30.098  -5.910  68.026  1.00 96.23           H  
ATOM   3481  HA  LYS A 330      33.043  -5.462  67.859  1.00 96.23           H  
ATOM   3482  HB3 LYS A 330      32.646  -4.072  69.912  1.00 96.23           H  
ATOM   3483  HB2 LYS A 330      30.939  -4.191  69.662  1.00 96.23           H  
ATOM   3484  HG3 LYS A 330      31.072  -2.895  67.631  1.00 96.23           H  
ATOM   3485  HG2 LYS A 330      32.807  -3.086  67.521  1.00 96.23           H  
ATOM   3486  HD3 LYS A 330      33.177  -1.763  69.538  1.00 96.23           H  
ATOM   3487  HD2 LYS A 330      31.476  -1.717  69.904  1.00 96.23           H  
ATOM   3488  HE3 LYS A 330      31.061  -0.321  67.884  1.00 96.23           H  
ATOM   3489  HE2 LYS A 330      32.769  -0.376  67.469  1.00 96.23           H  
ATOM   3490  HZ1 LYS A 330      31.620   0.769  69.924  1.00 96.23           H  
ATOM   3491  HZ2 LYS A 330      33.224   0.733  69.546  1.00 96.23           H  
ATOM   3492  HZ3 LYS A 330      32.182   1.618  68.626  1.00 96.23           H  
ATOM   3493  N   GLY A 331      31.580  -7.538  69.883  1.00 95.83           N  
ATOM   3494  CA  GLY A 331      31.780  -8.580  70.890  1.00 95.83           C  
ATOM   3495  C   GLY A 331      31.607  -8.058  72.327  1.00 95.83           C  
ATOM   3496  O   GLY A 331      32.094  -8.707  73.252  1.00 95.83           O  
ATOM   3497  H   GLY A 331      30.686  -7.523  69.413  1.00 95.83           H  
ATOM   3498  HA3 GLY A 331      32.769  -9.029  70.779  1.00 95.83           H  
ATOM   3499  HA2 GLY A 331      31.057  -9.376  70.717  1.00 95.83           H  
ATOM   3500  N   LEU A 332      30.947  -6.900  72.523  1.00 96.63           N  
ATOM   3501  CA  LEU A 332      30.699  -6.295  73.836  1.00 96.63           C  
ATOM   3502  C   LEU A 332      29.734  -7.127  74.698  1.00 96.63           C  
ATOM   3503  O   LEU A 332      28.892  -7.855  74.171  1.00 96.63           O  
ATOM   3504  CB  LEU A 332      30.109  -4.873  73.658  1.00 96.63           C  
ATOM   3505  CG  LEU A 332      31.032  -3.842  72.973  1.00 96.63           C  
ATOM   3506  CD1 LEU A 332      30.305  -2.488  72.820  1.00 96.63           C  
ATOM   3507  CD2 LEU A 332      32.391  -3.689  73.687  1.00 96.63           C  
ATOM   3508  H   LEU A 332      30.558  -6.412  71.728  1.00 96.63           H  
ATOM   3509  HA  LEU A 332      31.650  -6.237  74.366  1.00 96.63           H  
ATOM   3510  HB3 LEU A 332      29.833  -4.473  74.635  1.00 96.63           H  
ATOM   3511  HB2 LEU A 332      29.174  -4.945  73.099  1.00 96.63           H  
ATOM   3512  HG  LEU A 332      31.237  -4.207  71.968  1.00 96.63           H  
ATOM   3513 HD11 LEU A 332      30.245  -2.197  71.773  1.00 96.63           H  
ATOM   3514 HD12 LEU A 332      29.284  -2.529  73.198  1.00 96.63           H  
ATOM   3515 HD13 LEU A 332      30.799  -1.675  73.354  1.00 96.63           H  
ATOM   3516 HD21 LEU A 332      32.743  -2.658  73.706  1.00 96.63           H  
ATOM   3517 HD22 LEU A 332      32.348  -4.030  74.721  1.00 96.63           H  
ATOM   3518 HD23 LEU A 332      33.157  -4.275  73.178  1.00 96.63           H  
ATOM   3519  N   SER A 333      29.824  -6.926  76.023  1.00 94.78           N  
ATOM   3520  CA  SER A 333      28.772  -7.304  76.968  1.00 94.78           C  
ATOM   3521  C   SER A 333      27.522  -6.424  76.767  1.00 94.78           C  
ATOM   3522  O   SER A 333      27.644  -5.293  76.290  1.00 94.78           O  
ATOM   3523  CB  SER A 333      29.327  -7.220  78.408  1.00 94.78           C  
ATOM   3524  OG  SER A 333      29.555  -5.891  78.841  1.00 94.78           O  
ATOM   3525  H   SER A 333      30.550  -6.327  76.383  1.00 94.78           H  
ATOM   3526  HA  SER A 333      28.498  -8.343  76.771  1.00 94.78           H  
ATOM   3527  HB3 SER A 333      30.255  -7.786  78.493  1.00 94.78           H  
ATOM   3528  HB2 SER A 333      28.622  -7.680  79.102  1.00 94.78           H  
ATOM   3529  HG  SER A 333      30.402  -5.601  78.493  1.00 94.78           H  
ATOM   3530  N   ILE A 334      26.347  -6.945  77.152  1.00 96.23           N  
ATOM   3531  CA  ILE A 334      25.077  -6.213  77.082  1.00 96.23           C  
ATOM   3532  C   ILE A 334      25.029  -4.932  77.941  1.00 96.23           C  
ATOM   3533  O   ILE A 334      24.330  -4.000  77.553  1.00 96.23           O  
ATOM   3534  CB  ILE A 334      23.861  -7.098  77.460  1.00 96.23           C  
ATOM   3535  CG1 ILE A 334      24.001  -7.819  78.821  1.00 96.23           C  
ATOM   3536  CG2 ILE A 334      23.526  -8.082  76.328  1.00 96.23           C  
ATOM   3537  CD1 ILE A 334      22.662  -8.300  79.385  1.00 96.23           C  
ATOM   3538  H   ILE A 334      26.304  -7.883  77.525  1.00 96.23           H  
ATOM   3539  HA  ILE A 334      24.953  -5.896  76.044  1.00 96.23           H  
ATOM   3540  HB  ILE A 334      22.996  -6.439  77.550  1.00 96.23           H  
ATOM   3541 HG13 ILE A 334      24.451  -7.163  79.564  1.00 96.23           H  
ATOM   3542 HG12 ILE A 334      24.679  -8.667  78.725  1.00 96.23           H  
ATOM   3543 HG21 ILE A 334      22.643  -8.673  76.561  1.00 96.23           H  
ATOM   3544 HG22 ILE A 334      23.305  -7.549  75.406  1.00 96.23           H  
ATOM   3545 HG23 ILE A 334      24.350  -8.769  76.133  1.00 96.23           H  
ATOM   3546 HD11 ILE A 334      22.792  -8.640  80.410  1.00 96.23           H  
ATOM   3547 HD12 ILE A 334      21.913  -7.508  79.388  1.00 96.23           H  
ATOM   3548 HD13 ILE A 334      22.258  -9.130  78.808  1.00 96.23           H  
ATOM   3549  N   ALA A 335      25.807  -4.886  79.036  1.00 94.34           N  
ATOM   3550  CA  ALA A 335      25.986  -3.706  79.880  1.00 94.34           C  
ATOM   3551  C   ALA A 335      26.813  -2.605  79.193  1.00 94.34           C  
ATOM   3552  O   ALA A 335      26.444  -1.437  79.299  1.00 94.34           O  
ATOM   3553  CB  ALA A 335      26.633  -4.131  81.206  1.00 94.34           C  
ATOM   3554  H   ALA A 335      26.362  -5.693  79.280  1.00 94.34           H  
ATOM   3555  HA  ALA A 335      24.999  -3.296  80.104  1.00 94.34           H  
ATOM   3556  HB1 ALA A 335      26.773  -3.277  81.870  1.00 94.34           H  
ATOM   3557  HB2 ALA A 335      26.006  -4.852  81.732  1.00 94.34           H  
ATOM   3558  HB3 ALA A 335      27.608  -4.593  81.048  1.00 94.34           H  
ATOM   3559  N   SER A 336      27.889  -2.996  78.487  1.00 96.48           N  
ATOM   3560  CA  SER A 336      28.765  -2.093  77.732  1.00 96.48           C  
ATOM   3561  C   SER A 336      28.100  -1.536  76.461  1.00 96.48           C  
ATOM   3562  O   SER A 336      28.269  -0.353  76.167  1.00 96.48           O  
ATOM   3563  CB  SER A 336      30.078  -2.819  77.383  1.00 96.48           C  
ATOM   3564  OG  SER A 336      30.909  -2.898  78.523  1.00 96.48           O  
ATOM   3565  H   SER A 336      28.116  -3.980  78.436  1.00 96.48           H  
ATOM   3566  HA  SER A 336      29.003  -1.234  78.364  1.00 96.48           H  
ATOM   3567  HB3 SER A 336      30.632  -2.274  76.616  1.00 96.48           H  
ATOM   3568  HB2 SER A 336      29.893  -3.817  76.987  1.00 96.48           H  
ATOM   3569  HG  SER A 336      30.456  -3.409  79.199  1.00 96.48           H  
ATOM   3570  N   ALA A 337      27.337  -2.389  75.755  1.00 98.10           N  
ATOM   3571  CA  ALA A 337      26.548  -2.030  74.578  1.00 98.10           C  
ATOM   3572  C   ALA A 337      25.376  -1.093  74.911  1.00 98.10           C  
ATOM   3573  O   ALA A 337      25.149  -0.142  74.165  1.00 98.10           O  
ATOM   3574  CB  ALA A 337      26.049  -3.311  73.898  1.00 98.10           C  
ATOM   3575  H   ALA A 337      27.269  -3.353  76.055  1.00 98.10           H  
ATOM   3576  HA  ALA A 337      27.201  -1.506  73.876  1.00 98.10           H  
ATOM   3577  HB1 ALA A 337      25.421  -3.083  73.037  1.00 98.10           H  
ATOM   3578  HB2 ALA A 337      26.883  -3.917  73.544  1.00 98.10           H  
ATOM   3579  HB3 ALA A 337      25.460  -3.924  74.582  1.00 98.10           H  
ATOM   3580  N   SER A 338      24.688  -1.351  76.038  1.00 97.50           N  
ATOM   3581  CA  SER A 338      23.615  -0.502  76.560  1.00 97.50           C  
ATOM   3582  C   SER A 338      24.119   0.865  77.039  1.00 97.50           C  
ATOM   3583  O   SER A 338      23.448   1.863  76.785  1.00 97.50           O  
ATOM   3584  CB  SER A 338      22.888  -1.204  77.718  1.00 97.50           C  
ATOM   3585  OG  SER A 338      22.092  -2.260  77.241  1.00 97.50           O  
ATOM   3586  H   SER A 338      24.925  -2.162  76.593  1.00 97.50           H  
ATOM   3587  HA  SER A 338      22.897  -0.320  75.758  1.00 97.50           H  
ATOM   3588  HB3 SER A 338      22.214  -0.508  78.211  1.00 97.50           H  
ATOM   3589  HB2 SER A 338      23.585  -1.567  78.474  1.00 97.50           H  
ATOM   3590  HG  SER A 338      22.666  -3.014  77.076  1.00 97.50           H  
ATOM   3591  N   LYS A 339      25.289   0.889  77.704  1.00 95.73           N  
ATOM   3592  CA  LYS A 339      25.942   2.109  78.180  1.00 95.73           C  
ATOM   3593  C   LYS A 339      26.397   3.020  77.028  1.00 95.73           C  
ATOM   3594  O   LYS A 339      26.232   4.232  77.147  1.00 95.73           O  
ATOM   3595  CB  LYS A 339      27.099   1.750  79.137  1.00 95.73           C  
ATOM   3596  CG  LYS A 339      27.839   2.968  79.725  1.00 95.73           C  
ATOM   3597  CD  LYS A 339      28.949   2.582  80.710  1.00 95.73           C  
ATOM   3598  CE  LYS A 339      29.677   3.818  81.263  1.00 95.73           C  
ATOM   3599  NZ  LYS A 339      30.779   3.449  82.168  1.00 95.73           N1+
ATOM   3600  H   LYS A 339      25.776   0.023  77.891  1.00 95.73           H  
ATOM   3601  HA  LYS A 339      25.199   2.663  78.758  1.00 95.73           H  
ATOM   3602  HB3 LYS A 339      27.816   1.110  78.621  1.00 95.73           H  
ATOM   3603  HB2 LYS A 339      26.701   1.158  79.962  1.00 95.73           H  
ATOM   3604  HG3 LYS A 339      27.120   3.620  80.223  1.00 95.73           H  
ATOM   3605  HG2 LYS A 339      28.286   3.560  78.926  1.00 95.73           H  
ATOM   3606  HD3 LYS A 339      29.659   1.923  80.206  1.00 95.73           H  
ATOM   3607  HD2 LYS A 339      28.519   2.003  81.529  1.00 95.73           H  
ATOM   3608  HE3 LYS A 339      28.978   4.458  81.804  1.00 95.73           H  
ATOM   3609  HE2 LYS A 339      30.088   4.412  80.445  1.00 95.73           H  
ATOM   3610  HZ1 LYS A 339      31.453   2.886  81.667  1.00 95.73           H  
ATOM   3611  HZ2 LYS A 339      31.230   4.286  82.510  1.00 95.73           H  
ATOM   3612  HZ3 LYS A 339      30.415   2.922  82.949  1.00 95.73           H  
ATOM   3613  N   GLN A 340      26.926   2.431  75.938  1.00 96.89           N  
ATOM   3614  CA  GLN A 340      27.328   3.162  74.736  1.00 96.89           C  
ATOM   3615  C   GLN A 340      26.122   3.813  74.035  1.00 96.89           C  
ATOM   3616  O   GLN A 340      26.213   4.982  73.673  1.00 96.89           O  
ATOM   3617  CB  GLN A 340      28.116   2.240  73.775  1.00 96.89           C  
ATOM   3618  CG  GLN A 340      28.739   2.996  72.577  1.00 96.89           C  
ATOM   3619  CD  GLN A 340      29.254   2.067  71.478  1.00 96.89           C  
ATOM   3620  NE2 GLN A 340      28.759   2.263  70.254  1.00 96.89           N  
ATOM   3621  OE1 GLN A 340      30.095   1.202  71.716  1.00 96.89           O  
ATOM   3622  H   GLN A 340      27.047   1.427  75.917  1.00 96.89           H  
ATOM   3623  HA  GLN A 340      28.001   3.962  75.053  1.00 96.89           H  
ATOM   3624  HB3 GLN A 340      27.456   1.449  73.415  1.00 96.89           H  
ATOM   3625  HB2 GLN A 340      28.914   1.737  74.323  1.00 96.89           H  
ATOM   3626  HG3 GLN A 340      29.562   3.621  72.923  1.00 96.89           H  
ATOM   3627  HG2 GLN A 340      28.016   3.676  72.126  1.00 96.89           H  
ATOM   3628 HE22 GLN A 340      29.035   1.669  69.486  1.00 96.89           H  
ATOM   3629 HE21 GLN A 340      28.061   2.976  70.097  1.00 96.89           H  
ATOM   3630  N   VAL A 341      25.019   3.062  73.877  1.00 98.21           N  
ATOM   3631  CA  VAL A 341      23.808   3.525  73.196  1.00 98.21           C  
ATOM   3632  C   VAL A 341      23.001   4.555  74.004  1.00 98.21           C  
ATOM   3633  O   VAL A 341      22.500   5.507  73.406  1.00 98.21           O  
ATOM   3634  CB  VAL A 341      22.916   2.332  72.757  1.00 98.21           C  
ATOM   3635  CG1 VAL A 341      21.495   2.694  72.274  1.00 98.21           C  
ATOM   3636  CG2 VAL A 341      23.650   1.568  71.648  1.00 98.21           C  
ATOM   3637  H   VAL A 341      25.014   2.103  74.199  1.00 98.21           H  
ATOM   3638  HA  VAL A 341      24.130   4.041  72.291  1.00 98.21           H  
ATOM   3639  HB  VAL A 341      22.802   1.653  73.604  1.00 98.21           H  
ATOM   3640 HG11 VAL A 341      20.980   1.818  71.880  1.00 98.21           H  
ATOM   3641 HG12 VAL A 341      20.873   3.080  73.083  1.00 98.21           H  
ATOM   3642 HG13 VAL A 341      21.523   3.441  71.480  1.00 98.21           H  
ATOM   3643 HG21 VAL A 341      23.057   0.754  71.238  1.00 98.21           H  
ATOM   3644 HG22 VAL A 341      23.893   2.246  70.831  1.00 98.21           H  
ATOM   3645 HG23 VAL A 341      24.587   1.146  72.002  1.00 98.21           H  
ATOM   3646  N   MET A 342      22.946   4.400  75.338  1.00 97.21           N  
ATOM   3647  CA  MET A 342      22.380   5.411  76.233  1.00 97.21           C  
ATOM   3648  C   MET A 342      23.257   6.669  76.361  1.00 97.21           C  
ATOM   3649  O   MET A 342      22.698   7.733  76.621  1.00 97.21           O  
ATOM   3650  CB  MET A 342      22.046   4.809  77.616  1.00 97.21           C  
ATOM   3651  CG  MET A 342      20.840   3.845  77.632  1.00 97.21           C  
ATOM   3652  SD  MET A 342      19.293   4.429  76.874  1.00 97.21           S  
ATOM   3653  CE  MET A 342      19.144   6.082  77.605  1.00 97.21           C  
ATOM   3654  H   MET A 342      23.360   3.585  75.773  1.00 97.21           H  
ATOM   3655  HA  MET A 342      21.455   5.760  75.777  1.00 97.21           H  
ATOM   3656  HB3 MET A 342      21.850   5.607  78.333  1.00 97.21           H  
ATOM   3657  HB2 MET A 342      22.922   4.289  78.007  1.00 97.21           H  
ATOM   3658  HG3 MET A 342      20.616   3.578  78.665  1.00 97.21           H  
ATOM   3659  HG2 MET A 342      21.104   2.913  77.133  1.00 97.21           H  
ATOM   3660  HE1 MET A 342      18.225   6.557  77.266  1.00 97.21           H  
ATOM   3661  HE2 MET A 342      19.132   6.020  78.693  1.00 97.21           H  
ATOM   3662  HE3 MET A 342      19.970   6.726  77.305  1.00 97.21           H  
ATOM   3663  N   SER A 343      24.579   6.554  76.130  1.00 96.86           N  
ATOM   3664  CA  SER A 343      25.488   7.697  76.024  1.00 96.86           C  
ATOM   3665  C   SER A 343      25.290   8.448  74.697  1.00 96.86           C  
ATOM   3666  O   SER A 343      25.165   9.665  74.739  1.00 96.86           O  
ATOM   3667  CB  SER A 343      26.952   7.260  76.240  1.00 96.86           C  
ATOM   3668  OG  SER A 343      27.827   8.372  76.296  1.00 96.86           O  
ATOM   3669  H   SER A 343      24.979   5.644  75.944  1.00 96.86           H  
ATOM   3670  HA  SER A 343      25.241   8.386  76.834  1.00 96.86           H  
ATOM   3671  HB3 SER A 343      27.288   6.583  75.455  1.00 96.86           H  
ATOM   3672  HB2 SER A 343      27.047   6.725  77.185  1.00 96.86           H  
ATOM   3673  HG  SER A 343      27.785   8.855  75.465  1.00 96.86           H  
ATOM   3674  N   GLN A 344      25.202   7.725  73.563  1.00 95.85           N  
ATOM   3675  CA  GLN A 344      24.895   8.271  72.232  1.00 95.85           C  
ATOM   3676  C   GLN A 344      23.578   9.068  72.183  1.00 95.85           C  
ATOM   3677  O   GLN A 344      23.539  10.134  71.568  1.00 95.85           O  
ATOM   3678  CB  GLN A 344      24.858   7.131  71.189  1.00 95.85           C  
ATOM   3679  CG  GLN A 344      26.243   6.591  70.775  1.00 95.85           C  
ATOM   3680  CD  GLN A 344      26.157   5.331  69.902  1.00 95.85           C  
ATOM   3681  NE2 GLN A 344      27.198   5.064  69.113  1.00 95.85           N  
ATOM   3682  OE1 GLN A 344      25.177   4.591  69.943  1.00 95.85           O  
ATOM   3683  H   GLN A 344      25.330   6.722  73.608  1.00 95.85           H  
ATOM   3684  HA  GLN A 344      25.700   8.960  71.969  1.00 95.85           H  
ATOM   3685  HB3 GLN A 344      24.350   7.471  70.284  1.00 95.85           H  
ATOM   3686  HB2 GLN A 344      24.242   6.324  71.584  1.00 95.85           H  
ATOM   3687  HG3 GLN A 344      26.843   6.355  71.652  1.00 95.85           H  
ATOM   3688  HG2 GLN A 344      26.787   7.368  70.236  1.00 95.85           H  
ATOM   3689 HE22 GLN A 344      27.163   4.259  68.502  1.00 95.85           H  
ATOM   3690 HE21 GLN A 344      27.999   5.679  69.090  1.00 95.85           H  
ATOM   3691  N   ILE A 345      22.545   8.543  72.862  1.00 95.58           N  
ATOM   3692  CA  ILE A 345      21.237   9.173  73.034  1.00 95.58           C  
ATOM   3693  C   ILE A 345      21.288  10.406  73.963  1.00 95.58           C  
ATOM   3694  O   ILE A 345      20.679  11.416  73.617  1.00 95.58           O  
ATOM   3695  CB  ILE A 345      20.183   8.123  73.507  1.00 95.58           C  
ATOM   3696  CG1 ILE A 345      19.825   7.181  72.331  1.00 95.58           C  
ATOM   3697  CG2 ILE A 345      18.895   8.687  74.147  1.00 95.58           C  
ATOM   3698  CD1 ILE A 345      19.145   5.869  72.750  1.00 95.58           C  
ATOM   3699  H   ILE A 345      22.664   7.648  73.317  1.00 95.58           H  
ATOM   3700  HA  ILE A 345      20.924   9.536  72.053  1.00 95.58           H  
ATOM   3701  HB  ILE A 345      20.664   7.513  74.273  1.00 95.58           H  
ATOM   3702 HG13 ILE A 345      20.722   6.924  71.766  1.00 95.58           H  
ATOM   3703 HG12 ILE A 345      19.182   7.709  71.626  1.00 95.58           H  
ATOM   3704 HG21 ILE A 345      18.180   7.895  74.365  1.00 95.58           H  
ATOM   3705 HG22 ILE A 345      19.102   9.175  75.097  1.00 95.58           H  
ATOM   3706 HG23 ILE A 345      18.402   9.405  73.492  1.00 95.58           H  
ATOM   3707 HD11 ILE A 345      19.528   5.031  72.169  1.00 95.58           H  
ATOM   3708 HD12 ILE A 345      19.306   5.638  73.803  1.00 95.58           H  
ATOM   3709 HD13 ILE A 345      18.071   5.921  72.577  1.00 95.58           H  
ATOM   3710  N   LYS A 346      22.055  10.331  75.069  1.00 93.69           N  
ATOM   3711  CA  LYS A 346      22.292  11.437  76.010  1.00 93.69           C  
ATOM   3712  C   LYS A 346      23.034  12.624  75.372  1.00 93.69           C  
ATOM   3713  O   LYS A 346      22.617  13.766  75.563  1.00 93.69           O  
ATOM   3714  CB  LYS A 346      23.044  10.916  77.254  1.00 93.69           C  
ATOM   3715  CG  LYS A 346      23.208  11.954  78.378  1.00 93.69           C  
ATOM   3716  CD  LYS A 346      23.916  11.378  79.610  1.00 93.69           C  
ATOM   3717  CE  LYS A 346      24.073  12.425  80.724  1.00 93.69           C  
ATOM   3718  NZ  LYS A 346      24.770  11.873  81.898  1.00 93.69           N1+
ATOM   3719  H   LYS A 346      22.534   9.466  75.279  1.00 93.69           H  
ATOM   3720  HA  LYS A 346      21.322  11.803  76.341  1.00 93.69           H  
ATOM   3721  HB3 LYS A 346      24.025  10.541  76.965  1.00 93.69           H  
ATOM   3722  HB2 LYS A 346      22.509  10.062  77.662  1.00 93.69           H  
ATOM   3723  HG3 LYS A 346      22.227  12.335  78.664  1.00 93.69           H  
ATOM   3724  HG2 LYS A 346      23.779  12.811  78.020  1.00 93.69           H  
ATOM   3725  HD3 LYS A 346      24.895  10.999  79.313  1.00 93.69           H  
ATOM   3726  HD2 LYS A 346      23.353  10.520  79.980  1.00 93.69           H  
ATOM   3727  HE3 LYS A 346      23.095  12.792  81.037  1.00 93.69           H  
ATOM   3728  HE2 LYS A 346      24.637  13.284  80.357  1.00 93.69           H  
ATOM   3729  HZ1 LYS A 346      25.690  11.557  81.627  1.00 93.69           H  
ATOM   3730  HZ2 LYS A 346      24.855  12.589  82.606  1.00 93.69           H  
ATOM   3731  HZ3 LYS A 346      24.242  11.096  82.269  1.00 93.69           H  
ATOM   3732  N   ASP A 347      24.107  12.321  74.623  1.00 94.09           N  
ATOM   3733  CA  ASP A 347      24.953  13.280  73.904  1.00 94.09           C  
ATOM   3734  C   ASP A 347      24.227  13.947  72.721  1.00 94.09           C  
ATOM   3735  O   ASP A 347      24.581  15.072  72.369  1.00 94.09           O  
ATOM   3736  CB  ASP A 347      26.296  12.657  73.436  1.00 94.09           C  
ATOM   3737  CG  ASP A 347      27.171  12.001  74.526  1.00 94.09           C  
ATOM   3738  OD1 ASP A 347      27.044  12.373  75.714  1.00 94.09           O1-
ATOM   3739  OD2 ASP A 347      28.044  11.195  74.131  1.00 94.09           O  
ATOM   3740  H   ASP A 347      24.396  11.353  74.555  1.00 94.09           H  
ATOM   3741  HA  ASP A 347      25.187  14.084  74.606  1.00 94.09           H  
ATOM   3742  HB3 ASP A 347      26.907  13.423  72.956  1.00 94.09           H  
ATOM   3743  HB2 ASP A 347      26.086  11.898  72.680  1.00 94.09           H  
ATOM   3744  N   ALA A 348      23.206  13.272  72.161  1.00 91.99           N  
ATOM   3745  CA  ALA A 348      22.280  13.836  71.177  1.00 91.99           C  
ATOM   3746  C   ALA A 348      21.213  14.759  71.802  1.00 91.99           C  
ATOM   3747  O   ALA A 348      20.672  15.596  71.080  1.00 91.99           O  
ATOM   3748  CB  ALA A 348      21.626  12.691  70.389  1.00 91.99           C  
ATOM   3749  H   ALA A 348      22.993  12.340  72.489  1.00 91.99           H  
ATOM   3750  HA  ALA A 348      22.856  14.436  70.469  1.00 91.99           H  
ATOM   3751  HB1 ALA A 348      20.960  13.074  69.617  1.00 91.99           H  
ATOM   3752  HB2 ALA A 348      22.380  12.080  69.892  1.00 91.99           H  
ATOM   3753  HB3 ALA A 348      21.045  12.036  71.038  1.00 91.99           H  
ATOM   3754  N   GLY A 349      20.956  14.620  73.115  1.00 89.16           N  
ATOM   3755  CA  GLY A 349      20.049  15.476  73.884  1.00 89.16           C  
ATOM   3756  C   GLY A 349      18.741  14.770  74.274  1.00 89.16           C  
ATOM   3757  O   GLY A 349      17.839  15.443  74.770  1.00 89.16           O  
ATOM   3758  H   GLY A 349      21.461  13.919  73.640  1.00 89.16           H  
ATOM   3759  HA3 GLY A 349      19.813  16.398  73.350  1.00 89.16           H  
ATOM   3760  HA2 GLY A 349      20.562  15.772  74.799  1.00 89.16           H  
ATOM   3761  N   GLY A 350      18.646  13.441  74.111  1.00 91.17           N  
ATOM   3762  CA  GLY A 350      17.493  12.625  74.485  1.00 91.17           C  
ATOM   3763  C   GLY A 350      17.690  11.892  75.819  1.00 91.17           C  
ATOM   3764  O   GLY A 350      18.800  11.472  76.155  1.00 91.17           O  
ATOM   3765  H   GLY A 350      19.459  12.925  73.790  1.00 91.17           H  
ATOM   3766  HA3 GLY A 350      17.349  11.871  73.712  1.00 91.17           H  
ATOM   3767  HA2 GLY A 350      16.582  13.225  74.506  1.00 91.17           H  
ATOM   3768  N   ASP A 351      16.600  11.692  76.564  1.00 91.50           N  
ATOM   3769  CA  ASP A 351      16.531  10.882  77.782  1.00 91.50           C  
ATOM   3770  C   ASP A 351      15.838   9.548  77.470  1.00 91.50           C  
ATOM   3771  O   ASP A 351      15.027   9.462  76.542  1.00 91.50           O  
ATOM   3772  CB  ASP A 351      15.683  11.603  78.857  1.00 91.50           C  
ATOM   3773  CG  ASP A 351      16.281  12.916  79.365  1.00 91.50           C  
ATOM   3774  OD1 ASP A 351      17.523  12.990  79.482  1.00 91.50           O1-
ATOM   3775  OD2 ASP A 351      15.481  13.823  79.679  1.00 91.50           O  
ATOM   3776  H   ASP A 351      15.712  12.039  76.212  1.00 91.50           H  
ATOM   3777  HA  ASP A 351      17.529  10.688  78.173  1.00 91.50           H  
ATOM   3778  HB3 ASP A 351      15.560  10.955  79.724  1.00 91.50           H  
ATOM   3779  HB2 ASP A 351      14.679  11.797  78.475  1.00 91.50           H  
ATOM   3780  N   GLY A 352      16.115   8.515  78.273  1.00 94.62           N  
ATOM   3781  CA  GLY A 352      15.435   7.234  78.170  1.00 94.62           C  
ATOM   3782  C   GLY A 352      16.051   6.134  79.028  1.00 94.62           C  
ATOM   3783  O   GLY A 352      16.866   6.393  79.920  1.00 94.62           O  
ATOM   3784  H   GLY A 352      16.809   8.616  79.014  1.00 94.62           H  
ATOM   3785  HA3 GLY A 352      15.448   6.908  77.131  1.00 94.62           H  
ATOM   3786  HA2 GLY A 352      14.395   7.362  78.462  1.00 94.62           H  
ATOM   3787  N   ALA A 353      15.660   4.894  78.727  1.00 97.27           N  
ATOM   3788  CA  ALA A 353      16.169   3.667  79.312  1.00 97.27           C  
ATOM   3789  C   ALA A 353      15.973   2.477  78.372  1.00 97.27           C  
ATOM   3790  O   ALA A 353      15.176   2.532  77.431  1.00 97.27           O  
ATOM   3791  CB  ALA A 353      15.517   3.411  80.671  1.00 97.27           C  
ATOM   3792  H   ALA A 353      14.992   4.769  77.963  1.00 97.27           H  
ATOM   3793  HA  ALA A 353      17.244   3.793  79.445  1.00 97.27           H  
ATOM   3794  HB1 ALA A 353      16.040   2.607  81.182  1.00 97.27           H  
ATOM   3795  HB2 ALA A 353      15.537   4.296  81.306  1.00 97.27           H  
ATOM   3796  HB3 ALA A 353      14.484   3.090  80.576  1.00 97.27           H  
ATOM   3797  N   VAL A 354      16.661   1.379  78.684  1.00 98.75           N  
ATOM   3798  CA  VAL A 354      16.529   0.070  78.049  1.00 98.75           C  
ATOM   3799  C   VAL A 354      16.639  -1.048  79.103  1.00 98.75           C  
ATOM   3800  O   VAL A 354      17.365  -0.900  80.089  1.00 98.75           O  
ATOM   3801  CB  VAL A 354      17.621  -0.178  76.962  1.00 98.75           C  
ATOM   3802  CG1 VAL A 354      17.438   0.733  75.739  1.00 98.75           C  
ATOM   3803  CG2 VAL A 354      19.074  -0.105  77.475  1.00 98.75           C  
ATOM   3804  H   VAL A 354      17.271   1.408  79.492  1.00 98.75           H  
ATOM   3805  HA  VAL A 354      15.541  -0.003  77.594  1.00 98.75           H  
ATOM   3806  HB  VAL A 354      17.476  -1.194  76.587  1.00 98.75           H  
ATOM   3807 HG11 VAL A 354      18.093   0.435  74.921  1.00 98.75           H  
ATOM   3808 HG12 VAL A 354      16.415   0.692  75.370  1.00 98.75           H  
ATOM   3809 HG13 VAL A 354      17.667   1.771  75.980  1.00 98.75           H  
ATOM   3810 HG21 VAL A 354      19.785  -0.237  76.661  1.00 98.75           H  
ATOM   3811 HG22 VAL A 354      19.283   0.864  77.930  1.00 98.75           H  
ATOM   3812 HG23 VAL A 354      19.293  -0.878  78.211  1.00 98.75           H  
ATOM   3813  N   ILE A 355      15.945  -2.165  78.832  1.00 98.81           N  
ATOM   3814  CA  ILE A 355      16.160  -3.458  79.483  1.00 98.81           C  
ATOM   3815  C   ILE A 355      16.658  -4.427  78.402  1.00 98.81           C  
ATOM   3816  O   ILE A 355      16.171  -4.367  77.271  1.00 98.81           O  
ATOM   3817  CB  ILE A 355      14.870  -4.031  80.148  1.00 98.81           C  
ATOM   3818  CG1 ILE A 355      13.759  -4.556  79.204  1.00 98.81           C  
ATOM   3819  CG2 ILE A 355      14.297  -3.012  81.143  1.00 98.81           C  
ATOM   3820  CD1 ILE A 355      12.595  -5.227  79.943  1.00 98.81           C  
ATOM   3821  H   ILE A 355      15.353  -2.189  78.012  1.00 98.81           H  
ATOM   3822  HA  ILE A 355      16.934  -3.375  80.249  1.00 98.81           H  
ATOM   3823  HB  ILE A 355      15.201  -4.883  80.743  1.00 98.81           H  
ATOM   3824 HG13 ILE A 355      14.144  -5.293  78.502  1.00 98.81           H  
ATOM   3825 HG12 ILE A 355      13.387  -3.730  78.599  1.00 98.81           H  
ATOM   3826 HG21 ILE A 355      13.625  -3.479  81.864  1.00 98.81           H  
ATOM   3827 HG22 ILE A 355      15.093  -2.527  81.700  1.00 98.81           H  
ATOM   3828 HG23 ILE A 355      13.744  -2.231  80.622  1.00 98.81           H  
ATOM   3829 HD11 ILE A 355      11.943  -5.742  79.241  1.00 98.81           H  
ATOM   3830 HD12 ILE A 355      12.960  -5.958  80.662  1.00 98.81           H  
ATOM   3831 HD13 ILE A 355      11.986  -4.510  80.489  1.00 98.81           H  
ATOM   3832  N   VAL A 356      17.645  -5.267  78.752  1.00 98.74           N  
ATOM   3833  CA  VAL A 356      18.332  -6.144  77.804  1.00 98.74           C  
ATOM   3834  C   VAL A 356      18.613  -7.511  78.453  1.00 98.74           C  
ATOM   3835  O   VAL A 356      18.956  -7.553  79.634  1.00 98.74           O  
ATOM   3836  CB  VAL A 356      19.669  -5.519  77.308  1.00 98.74           C  
ATOM   3837  CG1 VAL A 356      20.415  -6.403  76.293  1.00 98.74           C  
ATOM   3838  CG2 VAL A 356      19.450  -4.128  76.687  1.00 98.74           C  
ATOM   3839  H   VAL A 356      18.017  -5.253  79.693  1.00 98.74           H  
ATOM   3840  HA  VAL A 356      17.689  -6.307  76.945  1.00 98.74           H  
ATOM   3841  HB  VAL A 356      20.333  -5.385  78.164  1.00 98.74           H  
ATOM   3842 HG11 VAL A 356      21.293  -5.898  75.891  1.00 98.74           H  
ATOM   3843 HG12 VAL A 356      20.760  -7.334  76.738  1.00 98.74           H  
ATOM   3844 HG13 VAL A 356      19.767  -6.655  75.454  1.00 98.74           H  
ATOM   3845 HG21 VAL A 356      20.352  -3.766  76.205  1.00 98.74           H  
ATOM   3846 HG22 VAL A 356      18.666  -4.150  75.933  1.00 98.74           H  
ATOM   3847 HG23 VAL A 356      19.174  -3.388  77.438  1.00 98.74           H  
ATOM   3848  N   LEU A 357      18.458  -8.595  77.669  1.00 97.52           N  
ATOM   3849  CA  LEU A 357      18.553  -9.976  78.145  1.00 97.52           C  
ATOM   3850  C   LEU A 357      19.081 -10.910  77.041  1.00 97.52           C  
ATOM   3851  O   LEU A 357      18.446 -11.005  75.992  1.00 97.52           O  
ATOM   3852  CB  LEU A 357      17.156 -10.398  78.667  1.00 97.52           C  
ATOM   3853  CG  LEU A 357      17.039 -11.811  79.275  1.00 97.52           C  
ATOM   3854  CD1 LEU A 357      17.998 -12.023  80.462  1.00 97.52           C  
ATOM   3855  CD2 LEU A 357      15.582 -12.090  79.689  1.00 97.52           C  
ATOM   3856  H   LEU A 357      18.165  -8.476  76.707  1.00 97.52           H  
ATOM   3857  HA  LEU A 357      19.259  -9.999  78.970  1.00 97.52           H  
ATOM   3858  HB3 LEU A 357      16.437 -10.312  77.850  1.00 97.52           H  
ATOM   3859  HB2 LEU A 357      16.835  -9.677  79.416  1.00 97.52           H  
ATOM   3860  HG  LEU A 357      17.291 -12.542  78.506  1.00 97.52           H  
ATOM   3861 HD11 LEU A 357      17.518 -12.542  81.289  1.00 97.52           H  
ATOM   3862 HD12 LEU A 357      18.859 -12.622  80.164  1.00 97.52           H  
ATOM   3863 HD13 LEU A 357      18.374 -11.081  80.858  1.00 97.52           H  
ATOM   3864 HD21 LEU A 357      15.485 -13.043  80.209  1.00 97.52           H  
ATOM   3865 HD22 LEU A 357      15.200 -11.315  80.354  1.00 97.52           H  
ATOM   3866 HD23 LEU A 357      14.930 -12.129  78.816  1.00 97.52           H  
ATOM   3867  N   THR A 358      20.197 -11.614  77.314  1.00 96.10           N  
ATOM   3868  CA  THR A 358      20.750 -12.683  76.463  1.00 96.10           C  
ATOM   3869  C   THR A 358      20.121 -14.054  76.802  1.00 96.10           C  
ATOM   3870  O   THR A 358      19.488 -14.188  77.848  1.00 96.10           O  
ATOM   3871  CB  THR A 358      22.299 -12.815  76.620  1.00 96.10           C  
ATOM   3872  CG2 THR A 358      23.079 -11.500  76.558  1.00 96.10           C  
ATOM   3873  OG1 THR A 358      22.719 -13.545  77.758  1.00 96.10           O  
ATOM   3874  H   THR A 358      20.650 -11.492  78.211  1.00 96.10           H  
ATOM   3875  HA  THR A 358      20.531 -12.462  75.418  1.00 96.10           H  
ATOM   3876  HB  THR A 358      22.647 -13.403  75.768  1.00 96.10           H  
ATOM   3877 HG21 THR A 358      24.154 -11.678  76.568  1.00 96.10           H  
ATOM   3878 HG22 THR A 358      22.857 -10.957  75.644  1.00 96.10           H  
ATOM   3879 HG23 THR A 358      22.847 -10.860  77.408  1.00 96.10           H  
ATOM   3880  HG1 THR A 358      23.640 -13.326  77.932  1.00 96.10           H  
ATOM   3881  N   ARG A 359      20.350 -15.061  75.934  1.00 93.82           N  
ATOM   3882  CA  ARG A 359      19.951 -16.464  76.142  1.00 93.82           C  
ATOM   3883  C   ARG A 359      20.575 -17.132  77.385  1.00 93.82           C  
ATOM   3884  O   ARG A 359      19.993 -18.085  77.902  1.00 93.82           O  
ATOM   3885  CB  ARG A 359      20.326 -17.321  74.915  1.00 93.82           C  
ATOM   3886  CG  ARG A 359      19.680 -16.901  73.584  1.00 93.82           C  
ATOM   3887  CD  ARG A 359      19.922 -17.920  72.456  1.00 93.82           C  
ATOM   3888  NE  ARG A 359      19.143 -19.161  72.608  1.00 93.82           N  
ATOM   3889  CZ  ARG A 359      19.142 -20.228  71.786  1.00 93.82           C  
ATOM   3890  NH1 ARG A 359      19.921 -20.290  70.695  1.00 93.82           N  
ATOM   3891  NH2 ARG A 359      18.336 -21.259  72.067  1.00 93.82           N1+
ATOM   3892  H   ARG A 359      20.878 -14.875  75.093  1.00 93.82           H  
ATOM   3893  HA  ARG A 359      18.866 -16.489  76.268  1.00 93.82           H  
ATOM   3894  HB3 ARG A 359      20.054 -18.358  75.120  1.00 93.82           H  
ATOM   3895  HB2 ARG A 359      21.411 -17.322  74.791  1.00 93.82           H  
ATOM   3896  HG3 ARG A 359      19.983 -15.902  73.268  1.00 93.82           H  
ATOM   3897  HG2 ARG A 359      18.606 -16.837  73.756  1.00 93.82           H  
ATOM   3898  HD3 ARG A 359      20.966 -18.231  72.494  1.00 93.82           H  
ATOM   3899  HD2 ARG A 359      19.764 -17.474  71.485  1.00 93.82           H  
ATOM   3900  HE  ARG A 359      18.531 -19.180  73.414  1.00 93.82           H  
ATOM   3901 HH12 ARG A 359      19.912 -21.105  70.098  1.00 93.82           H  
ATOM   3902 HH11 ARG A 359      20.541 -19.523  70.476  1.00 93.82           H  
ATOM   3903 HH22 ARG A 359      18.310 -22.071  71.467  1.00 93.82           H  
ATOM   3904 HH21 ARG A 359      17.727 -21.234  72.873  1.00 93.82           H  
ATOM   3905  N   LYS A 360      21.745 -16.637  77.825  1.00 89.43           N  
ATOM   3906  CA  LYS A 360      22.516 -17.154  78.958  1.00 89.43           C  
ATOM   3907  C   LYS A 360      21.894 -16.828  80.332  1.00 89.43           C  
ATOM   3908  O   LYS A 360      22.318 -17.422  81.323  1.00 89.43           O  
ATOM   3909  CB  LYS A 360      23.945 -16.576  78.895  1.00 89.43           C  
ATOM   3910  CG  LYS A 360      24.731 -16.897  77.611  1.00 89.43           C  
ATOM   3911  CD  LYS A 360      26.038 -16.096  77.560  1.00 89.43           C  
ATOM   3912  CE  LYS A 360      26.899 -16.375  76.322  1.00 89.43           C  
ATOM   3913  NZ  LYS A 360      28.104 -15.524  76.316  1.00 89.43           N1+
ATOM   3914  H   LYS A 360      22.141 -15.833  77.359  1.00 89.43           H  
ATOM   3915  HA  LYS A 360      22.575 -18.240  78.868  1.00 89.43           H  
ATOM   3916  HB3 LYS A 360      24.524 -16.930  79.749  1.00 89.43           H  
ATOM   3917  HB2 LYS A 360      23.888 -15.494  79.010  1.00 89.43           H  
ATOM   3918  HG3 LYS A 360      24.139 -16.662  76.726  1.00 89.43           H  
ATOM   3919  HG2 LYS A 360      24.944 -17.966  77.568  1.00 89.43           H  
ATOM   3920  HD3 LYS A 360      26.615 -16.294  78.465  1.00 89.43           H  
ATOM   3921  HD2 LYS A 360      25.786 -15.036  77.580  1.00 89.43           H  
ATOM   3922  HE3 LYS A 360      26.329 -16.179  75.413  1.00 89.43           H  
ATOM   3923  HE2 LYS A 360      27.202 -17.422  76.296  1.00 89.43           H  
ATOM   3924  HZ1 LYS A 360      27.827 -14.553  76.320  1.00 89.43           H  
ATOM   3925  HZ2 LYS A 360      28.653 -15.713  77.142  1.00 89.43           H  
ATOM   3926  HZ3 LYS A 360      28.655 -15.716  75.491  1.00 89.43           H  
ATOM   3927  N   GLY A 361      20.929 -15.892  80.376  1.00 90.71           N  
ATOM   3928  CA  GLY A 361      20.325 -15.393  81.611  1.00 90.71           C  
ATOM   3929  C   GLY A 361      21.022 -14.117  82.111  1.00 90.71           C  
ATOM   3930  O   GLY A 361      20.681 -13.648  83.196  1.00 90.71           O  
ATOM   3931  H   GLY A 361      20.624 -15.462  79.514  1.00 90.71           H  
ATOM   3932  HA3 GLY A 361      20.333 -16.149  82.398  1.00 90.71           H  
ATOM   3933  HA2 GLY A 361      19.280 -15.157  81.418  1.00 90.71           H  
ATOM   3934  N   GLU A 362      21.969 -13.547  81.339  1.00 92.34           N  
ATOM   3935  CA  GLU A 362      22.606 -12.255  81.608  1.00 92.34           C  
ATOM   3936  C   GLU A 362      21.588 -11.128  81.382  1.00 92.34           C  
ATOM   3937  O   GLU A 362      21.104 -10.991  80.259  1.00 92.34           O  
ATOM   3938  CB  GLU A 362      23.821 -12.057  80.675  1.00 92.34           C  
ATOM   3939  CG  GLU A 362      24.927 -13.131  80.813  1.00 92.34           C  
ATOM   3940  CD  GLU A 362      26.026 -13.093  79.734  1.00 92.34           C  
ATOM   3941  OE1 GLU A 362      27.034 -13.803  79.941  1.00 92.34           O1-
ATOM   3942  OE2 GLU A 362      25.855 -12.399  78.706  1.00 92.34           O  
ATOM   3943  H   GLU A 362      22.208 -13.977  80.458  1.00 92.34           H  
ATOM   3944  HA  GLU A 362      22.952 -12.238  82.644  1.00 92.34           H  
ATOM   3945  HB3 GLU A 362      24.265 -11.080  80.873  1.00 92.34           H  
ATOM   3946  HB2 GLU A 362      23.465 -12.004  79.648  1.00 92.34           H  
ATOM   3947  HG3 GLU A 362      24.488 -14.128  80.792  1.00 92.34           H  
ATOM   3948  HG2 GLU A 362      25.394 -13.031  81.793  1.00 92.34           H  
ATOM   3949  N   GLY A 363      21.288 -10.362  82.442  1.00 94.96           N  
ATOM   3950  CA  GLY A 363      20.353  -9.240  82.406  1.00 94.96           C  
ATOM   3951  C   GLY A 363      21.111  -7.932  82.658  1.00 94.96           C  
ATOM   3952  O   GLY A 363      22.124  -7.919  83.359  1.00 94.96           O  
ATOM   3953  H   GLY A 363      21.739 -10.545  83.326  1.00 94.96           H  
ATOM   3954  HA3 GLY A 363      19.613  -9.376  83.195  1.00 94.96           H  
ATOM   3955  HA2 GLY A 363      19.808  -9.188  81.463  1.00 94.96           H  
ATOM   3956  N   ALA A 364      20.588  -6.825  82.108  1.00 96.09           N  
ATOM   3957  CA  ALA A 364      21.119  -5.476  82.297  1.00 96.09           C  
ATOM   3958  C   ALA A 364      20.004  -4.431  82.165  1.00 96.09           C  
ATOM   3959  O   ALA A 364      19.280  -4.432  81.169  1.00 96.09           O  
ATOM   3960  CB  ALA A 364      22.247  -5.203  81.286  1.00 96.09           C  
ATOM   3961  H   ALA A 364      19.771  -6.899  81.516  1.00 96.09           H  
ATOM   3962  HA  ALA A 364      21.534  -5.400  83.304  1.00 96.09           H  
ATOM   3963  HB1 ALA A 364      22.665  -4.205  81.422  1.00 96.09           H  
ATOM   3964  HB2 ALA A 364      23.065  -5.915  81.402  1.00 96.09           H  
ATOM   3965  HB3 ALA A 364      21.891  -5.272  80.257  1.00 96.09           H  
ATOM   3966  N   PHE A 365      19.936  -3.531  83.158  1.00 96.68           N  
ATOM   3967  CA  PHE A 365      19.150  -2.297  83.127  1.00 96.68           C  
ATOM   3968  C   PHE A 365      20.127  -1.136  82.881  1.00 96.68           C  
ATOM   3969  O   PHE A 365      21.215  -1.134  83.460  1.00 96.68           O  
ATOM   3970  CB  PHE A 365      18.439  -2.093  84.485  1.00 96.68           C  
ATOM   3971  CG  PHE A 365      17.483  -3.196  84.910  1.00 96.68           C  
ATOM   3972  CD1 PHE A 365      16.193  -3.275  84.347  1.00 96.68           C  
ATOM   3973  CD2 PHE A 365      17.914  -4.224  85.774  1.00 96.68           C  
ATOM   3974  CE1 PHE A 365      15.343  -4.319  84.688  1.00 96.68           C  
ATOM   3975  CE2 PHE A 365      17.046  -5.253  86.116  1.00 96.68           C  
ATOM   3976  CZ  PHE A 365      15.766  -5.296  85.580  1.00 96.68           C  
ATOM   3977  H   PHE A 365      20.578  -3.610  83.933  1.00 96.68           H  
ATOM   3978  HA  PHE A 365      18.403  -2.328  82.331  1.00 96.68           H  
ATOM   3979  HB3 PHE A 365      17.866  -1.165  84.444  1.00 96.68           H  
ATOM   3980  HB2 PHE A 365      19.173  -1.948  85.280  1.00 96.68           H  
ATOM   3981  HD1 PHE A 365      15.860  -2.504  83.672  1.00 96.68           H  
ATOM   3982  HD2 PHE A 365      18.914  -4.209  86.183  1.00 96.68           H  
ATOM   3983  HE1 PHE A 365      14.351  -4.371  84.264  1.00 96.68           H  
ATOM   3984  HE2 PHE A 365      17.373  -6.030  86.793  1.00 96.68           H  
ATOM   3985  HZ  PHE A 365      15.102  -6.102  85.843  1.00 96.68           H  
ATOM   3986  N   SER A 366      19.720  -0.161  82.056  1.00 96.74           N  
ATOM   3987  CA  SER A 366      20.520   1.026  81.749  1.00 96.74           C  
ATOM   3988  C   SER A 366      19.587   2.211  81.484  1.00 96.74           C  
ATOM   3989  O   SER A 366      18.554   2.036  80.842  1.00 96.74           O  
ATOM   3990  CB  SER A 366      21.449   0.730  80.555  1.00 96.74           C  
ATOM   3991  OG  SER A 366      22.282   1.829  80.237  1.00 96.74           O  
ATOM   3992  H   SER A 366      18.817  -0.216  81.603  1.00 96.74           H  
ATOM   3993  HA  SER A 366      21.135   1.278  82.617  1.00 96.74           H  
ATOM   3994  HB3 SER A 366      20.852   0.480  79.680  1.00 96.74           H  
ATOM   3995  HB2 SER A 366      22.084  -0.131  80.767  1.00 96.74           H  
ATOM   3996  HG  SER A 366      22.794   1.612  79.454  1.00 96.74           H  
ATOM   3997  N   TYR A 367      19.974   3.389  81.995  1.00 94.27           N  
ATOM   3998  CA  TYR A 367      19.188   4.622  81.965  1.00 94.27           C  
ATOM   3999  C   TYR A 367      20.074   5.832  82.280  1.00 94.27           C  
ATOM   4000  O   TYR A 367      21.122   5.686  82.912  1.00 94.27           O  
ATOM   4001  CB  TYR A 367      17.982   4.526  82.937  1.00 94.27           C  
ATOM   4002  CG  TYR A 367      18.264   4.018  84.340  1.00 94.27           C  
ATOM   4003  CD1 TYR A 367      18.060   2.655  84.643  1.00 94.27           C  
ATOM   4004  CD2 TYR A 367      18.727   4.894  85.341  1.00 94.27           C  
ATOM   4005  CE1 TYR A 367      18.333   2.165  85.931  1.00 94.27           C  
ATOM   4006  CE2 TYR A 367      19.011   4.403  86.629  1.00 94.27           C  
ATOM   4007  CZ  TYR A 367      18.823   3.038  86.920  1.00 94.27           C  
ATOM   4008  OH  TYR A 367      19.139   2.551  88.152  1.00 94.27           O  
ATOM   4009  H   TYR A 367      20.852   3.454  82.490  1.00 94.27           H  
ATOM   4010  HA  TYR A 367      18.812   4.753  80.949  1.00 94.27           H  
ATOM   4011  HB3 TYR A 367      17.261   3.834  82.521  1.00 94.27           H  
ATOM   4012  HB2 TYR A 367      17.458   5.482  82.996  1.00 94.27           H  
ATOM   4013  HD1 TYR A 367      17.711   1.974  83.881  1.00 94.27           H  
ATOM   4014  HD2 TYR A 367      18.886   5.938  85.117  1.00 94.27           H  
ATOM   4015  HE1 TYR A 367      18.192   1.117  86.150  1.00 94.27           H  
ATOM   4016  HE2 TYR A 367      19.386   5.076  87.387  1.00 94.27           H  
ATOM   4017  HH  TYR A 367      19.723   3.146  88.634  1.00 94.27           H  
ATOM   4018  N   ASN A 368      19.601   7.011  81.851  1.00 91.43           N  
ATOM   4019  CA  ASN A 368      20.193   8.325  82.137  1.00 91.43           C  
ATOM   4020  C   ASN A 368      19.245   9.230  82.957  1.00 91.43           C  
ATOM   4021  O   ASN A 368      19.654  10.324  83.345  1.00 91.43           O  
ATOM   4022  CB  ASN A 368      20.677   8.983  80.815  1.00 91.43           C  
ATOM   4023  CG  ASN A 368      19.616   9.184  79.722  1.00 91.43           C  
ATOM   4024  ND2 ASN A 368      20.058   9.526  78.512  1.00 91.43           N  
ATOM   4025  OD1 ASN A 368      18.419   9.037  79.956  1.00 91.43           O  
ATOM   4026  H   ASN A 368      18.744   7.032  81.313  1.00 91.43           H  
ATOM   4027  HA  ASN A 368      21.077   8.186  82.761  1.00 91.43           H  
ATOM   4028  HB3 ASN A 368      21.468   8.364  80.390  1.00 91.43           H  
ATOM   4029  HB2 ASN A 368      21.135   9.950  81.028  1.00 91.43           H  
ATOM   4030 HD22 ASN A 368      19.404   9.717  77.765  1.00 91.43           H  
ATOM   4031 HD21 ASN A 368      21.045   9.639  78.337  1.00 91.43           H  
ATOM   4032  N   THR A 369      18.029   8.741  83.234  1.00 89.17           N  
ATOM   4033  CA  THR A 369      16.946   9.344  84.007  1.00 89.17           C  
ATOM   4034  C   THR A 369      17.151   9.130  85.524  1.00 89.17           C  
ATOM   4035  O   THR A 369      17.944   8.283  85.940  1.00 89.17           O  
ATOM   4036  CB  THR A 369      15.613   8.681  83.522  1.00 89.17           C  
ATOM   4037  CG2 THR A 369      15.309   9.014  82.053  1.00 89.17           C  
ATOM   4038  OG1 THR A 369      15.564   7.263  83.658  1.00 89.17           O  
ATOM   4039  H   THR A 369      17.810   7.810  82.917  1.00 89.17           H  
ATOM   4040  HA  THR A 369      16.923  10.417  83.809  1.00 89.17           H  
ATOM   4041  HB  THR A 369      14.790   9.081  84.117  1.00 89.17           H  
ATOM   4042 HG21 THR A 369      14.312   8.683  81.765  1.00 89.17           H  
ATOM   4043 HG22 THR A 369      15.348  10.090  81.888  1.00 89.17           H  
ATOM   4044 HG23 THR A 369      16.023   8.550  81.373  1.00 89.17           H  
ATOM   4045  HG1 THR A 369      15.065   7.034  84.444  1.00 89.17           H  
ATOM   4046  N   GLU A 370      16.428   9.905  86.353  1.00 87.26           N  
ATOM   4047  CA  GLU A 370      16.402   9.837  87.825  1.00 87.26           C  
ATOM   4048  C   GLU A 370      16.094   8.441  88.402  1.00 87.26           C  
ATOM   4049  O   GLU A 370      16.724   8.029  89.377  1.00 87.26           O  
ATOM   4050  CB  GLU A 370      15.413  10.909  88.349  1.00 87.26           C  
ATOM   4051  CG  GLU A 370      15.143  10.892  89.878  1.00 87.26           C  
ATOM   4052  CD  GLU A 370      14.169  11.963  90.399  1.00 87.26           C  
ATOM   4053  OE1 GLU A 370      13.989  11.986  91.636  1.00 87.26           O1-
ATOM   4054  OE2 GLU A 370      13.605  12.729  89.586  1.00 87.26           O  
ATOM   4055  H   GLU A 370      15.847  10.628  85.953  1.00 87.26           H  
ATOM   4056  HA  GLU A 370      17.402  10.106  88.171  1.00 87.26           H  
ATOM   4057  HB3 GLU A 370      14.466  10.805  87.817  1.00 87.26           H  
ATOM   4058  HB2 GLU A 370      15.802  11.891  88.077  1.00 87.26           H  
ATOM   4059  HG3 GLU A 370      16.089  10.996  90.410  1.00 87.26           H  
ATOM   4060  HG2 GLU A 370      14.724   9.931  90.176  1.00 87.26           H  
ATOM   4061  N   GLY A 371      15.131   7.754  87.780  1.00 90.02           N  
ATOM   4062  CA  GLY A 371      14.750   6.396  88.122  1.00 90.02           C  
ATOM   4063  C   GLY A 371      14.094   5.760  86.896  1.00 90.02           C  
ATOM   4064  O   GLY A 371      13.967   6.370  85.834  1.00 90.02           O  
ATOM   4065  H   GLY A 371      14.663   8.165  86.984  1.00 90.02           H  
ATOM   4066  HA3 GLY A 371      14.053   6.404  88.960  1.00 90.02           H  
ATOM   4067  HA2 GLY A 371      15.619   5.802  88.410  1.00 90.02           H  
ATOM   4068  N   MET A 372      13.666   4.509  87.074  1.00 93.85           N  
ATOM   4069  CA  MET A 372      13.018   3.680  86.073  1.00 93.85           C  
ATOM   4070  C   MET A 372      12.215   2.612  86.818  1.00 93.85           C  
ATOM   4071  O   MET A 372      12.810   1.836  87.568  1.00 93.85           O  
ATOM   4072  CB  MET A 372      14.103   3.087  85.143  1.00 93.85           C  
ATOM   4073  CG  MET A 372      13.614   2.086  84.087  1.00 93.85           C  
ATOM   4074  SD  MET A 372      14.984   1.189  83.315  1.00 93.85           S  
ATOM   4075  CE  MET A 372      14.101   0.359  81.978  1.00 93.85           C  
ATOM   4076  H   MET A 372      13.763   4.085  87.989  1.00 93.85           H  
ATOM   4077  HA  MET A 372      12.328   4.288  85.488  1.00 93.85           H  
ATOM   4078  HB3 MET A 372      14.879   2.615  85.748  1.00 93.85           H  
ATOM   4079  HB2 MET A 372      14.607   3.902  84.621  1.00 93.85           H  
ATOM   4080  HG3 MET A 372      13.052   2.614  83.316  1.00 93.85           H  
ATOM   4081  HG2 MET A 372      12.939   1.347  84.514  1.00 93.85           H  
ATOM   4082  HE1 MET A 372      14.812  -0.078  81.279  1.00 93.85           H  
ATOM   4083  HE2 MET A 372      13.489  -0.433  82.398  1.00 93.85           H  
ATOM   4084  HE3 MET A 372      13.462   1.054  81.434  1.00 93.85           H  
ATOM   4085  N   TYR A 373      10.894   2.559  86.572  1.00 96.85           N  
ATOM   4086  CA  TYR A 373      10.029   1.456  87.002  1.00 96.85           C  
ATOM   4087  C   TYR A 373      10.482   0.174  86.293  1.00 96.85           C  
ATOM   4088  O   TYR A 373      10.498   0.157  85.063  1.00 96.85           O  
ATOM   4089  CB  TYR A 373       8.561   1.754  86.639  1.00 96.85           C  
ATOM   4090  CG  TYR A 373       7.955   3.011  87.233  1.00 96.85           C  
ATOM   4091  CD1 TYR A 373       7.870   3.171  88.631  1.00 96.85           C  
ATOM   4092  CD2 TYR A 373       7.427   4.005  86.382  1.00 96.85           C  
ATOM   4093  CE1 TYR A 373       7.282   4.328  89.176  1.00 96.85           C  
ATOM   4094  CE2 TYR A 373       6.819   5.151  86.927  1.00 96.85           C  
ATOM   4095  CZ  TYR A 373       6.758   5.321  88.324  1.00 96.85           C  
ATOM   4096  OH  TYR A 373       6.189   6.446  88.845  1.00 96.85           O  
ATOM   4097  H   TYR A 373      10.478   3.223  85.932  1.00 96.85           H  
ATOM   4098  HA  TYR A 373      10.119   1.333  88.083  1.00 96.85           H  
ATOM   4099  HB3 TYR A 373       7.933   0.917  86.947  1.00 96.85           H  
ATOM   4100  HB2 TYR A 373       8.464   1.815  85.555  1.00 96.85           H  
ATOM   4101  HD1 TYR A 373       8.253   2.404  89.286  1.00 96.85           H  
ATOM   4102  HD2 TYR A 373       7.474   3.890  85.309  1.00 96.85           H  
ATOM   4103  HE1 TYR A 373       7.227   4.443  90.248  1.00 96.85           H  
ATOM   4104  HE2 TYR A 373       6.412   5.906  86.271  1.00 96.85           H  
ATOM   4105  HH  TYR A 373       6.073   6.399  89.796  1.00 96.85           H  
ATOM   4106  N   ARG A 374      10.903  -0.836  87.067  1.00 97.86           N  
ATOM   4107  CA  ARG A 374      11.565  -2.027  86.536  1.00 97.86           C  
ATOM   4108  C   ARG A 374      11.552  -3.169  87.555  1.00 97.86           C  
ATOM   4109  O   ARG A 374      11.204  -2.966  88.719  1.00 97.86           O  
ATOM   4110  CB  ARG A 374      12.996  -1.661  86.058  1.00 97.86           C  
ATOM   4111  CG  ARG A 374      14.003  -1.377  87.189  1.00 97.86           C  
ATOM   4112  CD  ARG A 374      15.263  -0.642  86.708  1.00 97.86           C  
ATOM   4113  NE  ARG A 374      16.301  -0.590  87.755  1.00 97.86           N  
ATOM   4114  CZ  ARG A 374      16.455   0.318  88.740  1.00 97.86           C  
ATOM   4115  NH1 ARG A 374      15.641   1.374  88.890  1.00 97.86           N  
ATOM   4116  NH2 ARG A 374      17.458   0.158  89.611  1.00 97.86           N1+
ATOM   4117  H   ARG A 374      10.878  -0.755  88.075  1.00 97.86           H  
ATOM   4118  HA  ARG A 374      10.983  -2.379  85.689  1.00 97.86           H  
ATOM   4119  HB3 ARG A 374      12.961  -0.813  85.376  1.00 97.86           H  
ATOM   4120  HB2 ARG A 374      13.383  -2.481  85.456  1.00 97.86           H  
ATOM   4121  HG3 ARG A 374      14.256  -2.279  87.748  1.00 97.86           H  
ATOM   4122  HG2 ARG A 374      13.496  -0.719  87.895  1.00 97.86           H  
ATOM   4123  HD3 ARG A 374      14.995   0.389  86.484  1.00 97.86           H  
ATOM   4124  HD2 ARG A 374      15.641  -1.041  85.770  1.00 97.86           H  
ATOM   4125  HE  ARG A 374      16.950  -1.364  87.734  1.00 97.86           H  
ATOM   4126 HH12 ARG A 374      15.799   2.047  89.626  1.00 97.86           H  
ATOM   4127 HH11 ARG A 374      14.854   1.502  88.267  1.00 97.86           H  
ATOM   4128 HH22 ARG A 374      17.613   0.839  90.340  1.00 97.86           H  
ATOM   4129 HH21 ARG A 374      18.101  -0.615  89.516  1.00 97.86           H  
ATOM   4130  N   GLY A 375      11.963  -4.354  87.085  1.00 97.52           N  
ATOM   4131  CA  GLY A 375      12.096  -5.525  87.934  1.00 97.52           C  
ATOM   4132  C   GLY A 375      12.472  -6.746  87.094  1.00 97.52           C  
ATOM   4133  O   GLY A 375      12.518  -6.687  85.864  1.00 97.52           O  
ATOM   4134  H   GLY A 375      12.213  -4.460  86.111  1.00 97.52           H  
ATOM   4135  HA3 GLY A 375      11.154  -5.709  88.447  1.00 97.52           H  
ATOM   4136  HA2 GLY A 375      12.868  -5.349  88.684  1.00 97.52           H  
ATOM   4137  N   TYR A 376      12.734  -7.861  87.793  1.00 96.95           N  
ATOM   4138  CA  TYR A 376      13.090  -9.151  87.210  1.00 96.95           C  
ATOM   4139  C   TYR A 376      12.684 -10.313  88.131  1.00 96.95           C  
ATOM   4140  O   TYR A 376      12.550 -10.145  89.343  1.00 96.95           O  
ATOM   4141  CB  TYR A 376      14.595  -9.189  86.850  1.00 96.95           C  
ATOM   4142  CG  TYR A 376      15.556  -9.307  88.023  1.00 96.95           C  
ATOM   4143  CD1 TYR A 376      16.011  -8.149  88.684  1.00 96.95           C  
ATOM   4144  CD2 TYR A 376      15.983 -10.577  88.463  1.00 96.95           C  
ATOM   4145  CE1 TYR A 376      16.874  -8.262  89.792  1.00 96.95           C  
ATOM   4146  CE2 TYR A 376      16.839 -10.691  89.575  1.00 96.95           C  
ATOM   4147  CZ  TYR A 376      17.278  -9.533  90.245  1.00 96.95           C  
ATOM   4148  OH  TYR A 376      18.090  -9.646  91.335  1.00 96.95           O  
ATOM   4149  H   TYR A 376      12.648  -7.846  88.802  1.00 96.95           H  
ATOM   4150  HA  TYR A 376      12.516  -9.262  86.293  1.00 96.95           H  
ATOM   4151  HB3 TYR A 376      14.864  -8.318  86.255  1.00 96.95           H  
ATOM   4152  HB2 TYR A 376      14.773 -10.044  86.197  1.00 96.95           H  
ATOM   4153  HD1 TYR A 376      15.692  -7.173  88.348  1.00 96.95           H  
ATOM   4154  HD2 TYR A 376      15.638 -11.468  87.959  1.00 96.95           H  
ATOM   4155  HE1 TYR A 376      17.217  -7.371  90.298  1.00 96.95           H  
ATOM   4156  HE2 TYR A 376      17.150 -11.668  89.917  1.00 96.95           H  
ATOM   4157  HH  TYR A 376      18.366  -8.800  91.694  1.00 96.95           H  
ATOM   4158  N   ILE A 377      12.552 -11.488  87.505  1.00 95.45           N  
ATOM   4159  CA  ILE A 377      12.273 -12.778  88.123  1.00 95.45           C  
ATOM   4160  C   ILE A 377      13.042 -13.851  87.333  1.00 95.45           C  
ATOM   4161  O   ILE A 377      13.125 -13.759  86.107  1.00 95.45           O  
ATOM   4162  CB  ILE A 377      10.743 -13.079  88.113  1.00 95.45           C  
ATOM   4163  CG1 ILE A 377      10.354 -14.336  88.922  1.00 95.45           C  
ATOM   4164  CG2 ILE A 377      10.130 -13.156  86.699  1.00 95.45           C  
ATOM   4165  CD1 ILE A 377       8.886 -14.333  89.380  1.00 95.45           C  
ATOM   4166  H   ILE A 377      12.673 -11.520  86.500  1.00 95.45           H  
ATOM   4167  HA  ILE A 377      12.647 -12.773  89.148  1.00 95.45           H  
ATOM   4168  HB  ILE A 377      10.278 -12.227  88.610  1.00 95.45           H  
ATOM   4169 HG13 ILE A 377      10.986 -14.408  89.806  1.00 95.45           H  
ATOM   4170 HG12 ILE A 377      10.558 -15.241  88.348  1.00 95.45           H  
ATOM   4171 HG21 ILE A 377       9.050 -13.041  86.729  1.00 95.45           H  
ATOM   4172 HG22 ILE A 377      10.505 -12.367  86.053  1.00 95.45           H  
ATOM   4173 HG23 ILE A 377      10.353 -14.105  86.211  1.00 95.45           H  
ATOM   4174 HD11 ILE A 377       8.553 -15.342  89.620  1.00 95.45           H  
ATOM   4175 HD12 ILE A 377       8.758 -13.722  90.273  1.00 95.45           H  
ATOM   4176 HD13 ILE A 377       8.210 -13.947  88.618  1.00 95.45           H  
ATOM   4177  N   THR A 378      13.610 -14.830  88.050  1.00 91.30           N  
ATOM   4178  CA  THR A 378      14.371 -15.943  87.474  1.00 91.30           C  
ATOM   4179  C   THR A 378      13.791 -17.283  87.976  1.00 91.30           C  
ATOM   4180  O   THR A 378      12.659 -17.308  88.460  1.00 91.30           O  
ATOM   4181  CB  THR A 378      15.908 -15.817  87.750  1.00 91.30           C  
ATOM   4182  CG2 THR A 378      16.472 -14.397  87.587  1.00 91.30           C  
ATOM   4183  OG1 THR A 378      16.350 -16.350  88.985  1.00 91.30           O  
ATOM   4184  H   THR A 378      13.502 -14.851  89.056  1.00 91.30           H  
ATOM   4185  HA  THR A 378      14.236 -15.965  86.394  1.00 91.30           H  
ATOM   4186  HB  THR A 378      16.407 -16.424  86.994  1.00 91.30           H  
ATOM   4187 HG21 THR A 378      17.561 -14.398  87.650  1.00 91.30           H  
ATOM   4188 HG22 THR A 378      16.199 -13.973  86.621  1.00 91.30           H  
ATOM   4189 HG23 THR A 378      16.101 -13.731  88.366  1.00 91.30           H  
ATOM   4190  HG1 THR A 378      16.011 -15.801  89.701  1.00 91.30           H  
ATOM   4191  N   SER A 379      14.572 -18.372  87.859  1.00 84.37           N  
ATOM   4192  CA  SER A 379      14.305 -19.711  88.399  1.00 84.37           C  
ATOM   4193  C   SER A 379      13.933 -19.774  89.902  1.00 84.37           C  
ATOM   4194  O   SER A 379      13.325 -20.760  90.316  1.00 84.37           O  
ATOM   4195  CB  SER A 379      15.528 -20.596  88.079  1.00 84.37           C  
ATOM   4196  OG  SER A 379      16.655 -20.243  88.863  1.00 84.37           O  
ATOM   4197  H   SER A 379      15.476 -18.257  87.427  1.00 84.37           H  
ATOM   4198  HA  SER A 379      13.455 -20.105  87.841  1.00 84.37           H  
ATOM   4199  HB3 SER A 379      15.786 -20.534  87.022  1.00 84.37           H  
ATOM   4200  HB2 SER A 379      15.294 -21.642  88.279  1.00 84.37           H  
ATOM   4201  HG  SER A 379      16.795 -19.296  88.786  1.00 84.37           H  
ATOM   4202  N   ASP A 380      14.283 -18.725  90.671  1.00 83.33           N  
ATOM   4203  CA  ASP A 380      13.931 -18.518  92.082  1.00 83.33           C  
ATOM   4204  C   ASP A 380      12.419 -18.323  92.325  1.00 83.33           C  
ATOM   4205  O   ASP A 380      11.936 -18.698  93.393  1.00 83.33           O  
ATOM   4206  CB  ASP A 380      14.745 -17.368  92.749  1.00 83.33           C  
ATOM   4207  CG  ASP A 380      14.991 -16.082  91.928  1.00 83.33           C  
ATOM   4208  OD1 ASP A 380      14.091 -15.654  91.171  1.00 83.33           O1-
ATOM   4209  OD2 ASP A 380      16.049 -15.460  92.165  1.00 83.33           O  
ATOM   4210  H   ASP A 380      14.773 -17.955  90.238  1.00 83.33           H  
ATOM   4211  HA  ASP A 380      14.208 -19.439  92.597  1.00 83.33           H  
ATOM   4212  HB3 ASP A 380      15.711 -17.776  93.049  1.00 83.33           H  
ATOM   4213  HB2 ASP A 380      14.266 -17.062  93.681  1.00 83.33           H  
ATOM   4214  N   GLY A 381      11.714 -17.730  91.347  1.00 88.40           N  
ATOM   4215  CA  GLY A 381      10.300 -17.371  91.438  1.00 88.40           C  
ATOM   4216  C   GLY A 381      10.062 -16.072  92.234  1.00 88.40           C  
ATOM   4217  O   GLY A 381       8.902 -15.730  92.464  1.00 88.40           O  
ATOM   4218  H   GLY A 381      12.194 -17.461  90.498  1.00 88.40           H  
ATOM   4219  HA3 GLY A 381       9.727 -18.186  91.882  1.00 88.40           H  
ATOM   4220  HA2 GLY A 381       9.923 -17.231  90.426  1.00 88.40           H  
ATOM   4221  N   GLU A 382      11.122 -15.350  92.643  1.00 93.21           N  
ATOM   4222  CA  GLU A 382      11.035 -14.092  93.385  1.00 93.21           C  
ATOM   4223  C   GLU A 382      10.972 -12.889  92.434  1.00 93.21           C  
ATOM   4224  O   GLU A 382      11.892 -12.683  91.644  1.00 93.21           O  
ATOM   4225  CB  GLU A 382      12.231 -13.954  94.345  1.00 93.21           C  
ATOM   4226  CG  GLU A 382      12.224 -14.988  95.492  1.00 93.21           C  
ATOM   4227  CD  GLU A 382      13.273 -14.754  96.595  1.00 93.21           C  
ATOM   4228  OE1 GLU A 382      13.207 -15.513  97.587  1.00 93.21           O1-
ATOM   4229  OE2 GLU A 382      14.115 -13.836  96.459  1.00 93.21           O  
ATOM   4230  H   GLU A 382      12.055 -15.660  92.403  1.00 93.21           H  
ATOM   4231  HA  GLU A 382      10.129 -14.096  93.995  1.00 93.21           H  
ATOM   4232  HB3 GLU A 382      12.236 -12.944  94.758  1.00 93.21           H  
ATOM   4233  HB2 GLU A 382      13.159 -14.062  93.782  1.00 93.21           H  
ATOM   4234  HG3 GLU A 382      12.376 -15.988  95.084  1.00 93.21           H  
ATOM   4235  HG2 GLU A 382      11.239 -14.995  95.962  1.00 93.21           H  
ATOM   4236  N   ALA A 383       9.893 -12.102  92.566  1.00 97.40           N  
ATOM   4237  CA  ALA A 383       9.649 -10.878  91.811  1.00 97.40           C  
ATOM   4238  C   ALA A 383      10.342  -9.679  92.483  1.00 97.40           C  
ATOM   4239  O   ALA A 383       9.752  -9.024  93.343  1.00 97.40           O  
ATOM   4240  CB  ALA A 383       8.129 -10.682  91.693  1.00 97.40           C  
ATOM   4241  H   ALA A 383       9.190 -12.345  93.248  1.00 97.40           H  
ATOM   4242  HA  ALA A 383      10.047 -10.987  90.800  1.00 97.40           H  
ATOM   4243  HB1 ALA A 383       7.902  -9.758  91.168  1.00 97.40           H  
ATOM   4244  HB2 ALA A 383       7.671 -11.495  91.130  1.00 97.40           H  
ATOM   4245  HB3 ALA A 383       7.643 -10.637  92.668  1.00 97.40           H  
ATOM   4246  N   HIS A 384      11.596  -9.429  92.076  1.00 95.49           N  
ATOM   4247  CA  HIS A 384      12.427  -8.310  92.526  1.00 95.49           C  
ATOM   4248  C   HIS A 384      12.052  -7.058  91.720  1.00 95.49           C  
ATOM   4249  O   HIS A 384      11.994  -7.155  90.498  1.00 95.49           O  
ATOM   4250  CB  HIS A 384      13.910  -8.674  92.303  1.00 95.49           C  
ATOM   4251  CG  HIS A 384      14.325  -9.977  92.945  1.00 95.49           C  
ATOM   4252  CD2 HIS A 384      14.552 -10.306  94.269  1.00 95.49           C  
ATOM   4253  ND1 HIS A 384      14.687 -11.080  92.187  1.00 95.49           N1+
ATOM   4254  CE1 HIS A 384      15.044 -12.037  93.039  1.00 95.49           C  
ATOM   4255  NE2 HIS A 384      14.973 -11.626  94.303  1.00 95.49           N  
ATOM   4256  H   HIS A 384      11.996 -10.005  91.347  1.00 95.49           H  
ATOM   4257  HA  HIS A 384      12.256  -8.134  93.590  1.00 95.49           H  
ATOM   4258  HB3 HIS A 384      14.548  -7.884  92.700  1.00 95.49           H  
ATOM   4259  HB2 HIS A 384      14.130  -8.729  91.235  1.00 95.49           H  
ATOM   4260  HD2 HIS A 384      14.434  -9.739  95.181  1.00 95.49           H  
ATOM   4261  HE1 HIS A 384      15.348 -13.029  92.741  1.00 95.49           H  
ATOM   4262  HE2 HIS A 384      15.180 -12.180  95.126  1.00 95.49           H  
ATOM   4263  HD1 HIS A 384      14.662 -11.152  91.178  1.00 95.49           H  
ATOM   4264  N   VAL A 385      11.792  -5.926  92.395  1.00 97.81           N  
ATOM   4265  CA  VAL A 385      11.322  -4.691  91.752  1.00 97.81           C  
ATOM   4266  C   VAL A 385      12.011  -3.447  92.337  1.00 97.81           C  
ATOM   4267  O   VAL A 385      12.400  -3.444  93.506  1.00 97.81           O  
ATOM   4268  CB  VAL A 385       9.783  -4.514  91.869  1.00 97.81           C  
ATOM   4269  CG1 VAL A 385       9.021  -5.600  91.095  1.00 97.81           C  
ATOM   4270  CG2 VAL A 385       9.256  -4.410  93.311  1.00 97.81           C  
ATOM   4271  H   VAL A 385      11.879  -5.898  93.400  1.00 97.81           H  
ATOM   4272  HA  VAL A 385      11.585  -4.715  90.694  1.00 97.81           H  
ATOM   4273  HB  VAL A 385       9.526  -3.573  91.377  1.00 97.81           H  
ATOM   4274 HG11 VAL A 385       7.952  -5.404  91.110  1.00 97.81           H  
ATOM   4275 HG12 VAL A 385       9.333  -5.632  90.052  1.00 97.81           H  
ATOM   4276 HG13 VAL A 385       9.174  -6.590  91.524  1.00 97.81           H  
ATOM   4277 HG21 VAL A 385       8.174  -4.293  93.307  1.00 97.81           H  
ATOM   4278 HG22 VAL A 385       9.491  -5.307  93.882  1.00 97.81           H  
ATOM   4279 HG23 VAL A 385       9.668  -3.555  93.844  1.00 97.81           H  
ATOM   4280  N   PHE A 386      12.169  -2.426  91.478  1.00 95.89           N  
ATOM   4281  CA  PHE A 386      12.954  -1.215  91.728  1.00 95.89           C  
ATOM   4282  C   PHE A 386      12.240  -0.012  91.087  1.00 95.89           C  
ATOM   4283  O   PHE A 386      11.514  -0.183  90.104  1.00 95.89           O  
ATOM   4284  CB  PHE A 386      14.365  -1.375  91.105  1.00 95.89           C  
ATOM   4285  CG  PHE A 386      15.097  -2.666  91.434  1.00 95.89           C  
ATOM   4286  CD1 PHE A 386      15.773  -2.817  92.663  1.00 95.89           C  
ATOM   4287  CD2 PHE A 386      14.930  -3.796  90.602  1.00 95.89           C  
ATOM   4288  CE1 PHE A 386      16.303  -4.052  93.016  1.00 95.89           C  
ATOM   4289  CE2 PHE A 386      15.453  -5.023  90.981  1.00 95.89           C  
ATOM   4290  CZ  PHE A 386      16.143  -5.150  92.179  1.00 95.89           C  
ATOM   4291  H   PHE A 386      11.789  -2.505  90.542  1.00 95.89           H  
ATOM   4292  HA  PHE A 386      13.043  -1.043  92.802  1.00 95.89           H  
ATOM   4293  HB3 PHE A 386      14.991  -0.542  91.429  1.00 95.89           H  
ATOM   4294  HB2 PHE A 386      14.305  -1.296  90.021  1.00 95.89           H  
ATOM   4295  HD1 PHE A 386      15.868  -1.978  93.337  1.00 95.89           H  
ATOM   4296  HD2 PHE A 386      14.367  -3.716  89.684  1.00 95.89           H  
ATOM   4297  HE1 PHE A 386      16.825  -4.164  93.955  1.00 95.89           H  
ATOM   4298  HE2 PHE A 386      15.303  -5.884  90.348  1.00 95.89           H  
ATOM   4299  HZ  PHE A 386      16.543  -6.110  92.470  1.00 95.89           H  
ATOM   4300  N   ILE A 387      12.495   1.190  91.634  1.00 94.91           N  
ATOM   4301  CA  ILE A 387      12.020   2.460  91.077  1.00 94.91           C  
ATOM   4302  C   ILE A 387      13.225   3.401  90.902  1.00 94.91           C  
ATOM   4303  O   ILE A 387      13.548   3.743  89.770  1.00 94.91           O  
ATOM   4304  CB  ILE A 387      10.929   3.165  91.944  1.00 94.91           C  
ATOM   4305  CG1 ILE A 387       9.719   2.233  92.197  1.00 94.91           C  
ATOM   4306  CG2 ILE A 387      10.464   4.502  91.312  1.00 94.91           C  
ATOM   4307  CD1 ILE A 387       8.624   2.839  93.089  1.00 94.91           C  
ATOM   4308  H   ILE A 387      13.112   1.257  92.429  1.00 94.91           H  
ATOM   4309  HA  ILE A 387      11.600   2.302  90.081  1.00 94.91           H  
ATOM   4310  HB  ILE A 387      11.357   3.395  92.921  1.00 94.91           H  
ATOM   4311 HG13 ILE A 387      10.051   1.305  92.663  1.00 94.91           H  
ATOM   4312 HG12 ILE A 387       9.281   1.941  91.243  1.00 94.91           H  
ATOM   4313 HG21 ILE A 387       9.713   4.999  91.923  1.00 94.91           H  
ATOM   4314 HG22 ILE A 387      11.277   5.219  91.199  1.00 94.91           H  
ATOM   4315 HG23 ILE A 387      10.034   4.340  90.324  1.00 94.91           H  
ATOM   4316 HD11 ILE A 387       8.149   2.072  93.700  1.00 94.91           H  
ATOM   4317 HD12 ILE A 387       9.021   3.592  93.770  1.00 94.91           H  
ATOM   4318 HD13 ILE A 387       7.842   3.304  92.489  1.00 94.91           H  
ATOM   4319  N   PHE A 388      13.885   3.780  92.007  1.00 92.02           N  
ATOM   4320  CA  PHE A 388      15.084   4.624  91.996  1.00 92.02           C  
ATOM   4321  C   PHE A 388      16.319   3.775  92.345  1.00 92.02           C  
ATOM   4322  O   PHE A 388      16.197   2.583  92.638  1.00 92.02           O  
ATOM   4323  CB  PHE A 388      14.923   5.758  93.031  1.00 92.02           C  
ATOM   4324  CG  PHE A 388      13.661   6.593  92.930  1.00 92.02           C  
ATOM   4325  CD1 PHE A 388      13.498   7.535  91.891  1.00 92.02           C  
ATOM   4326  CD2 PHE A 388      12.592   6.354  93.818  1.00 92.02           C  
ATOM   4327  CE1 PHE A 388      12.313   8.255  91.791  1.00 92.02           C  
ATOM   4328  CE2 PHE A 388      11.421   7.086  93.704  1.00 92.02           C  
ATOM   4329  CZ  PHE A 388      11.283   8.032  92.697  1.00 92.02           C  
ATOM   4330  H   PHE A 388      13.573   3.466  92.914  1.00 92.02           H  
ATOM   4331  HA  PHE A 388      15.241   5.071  91.013  1.00 92.02           H  
ATOM   4332  HB3 PHE A 388      15.756   6.450  92.910  1.00 92.02           H  
ATOM   4333  HB2 PHE A 388      15.003   5.366  94.046  1.00 92.02           H  
ATOM   4334  HD1 PHE A 388      14.293   7.707  91.180  1.00 92.02           H  
ATOM   4335  HD2 PHE A 388      12.684   5.613  94.598  1.00 92.02           H  
ATOM   4336  HE1 PHE A 388      12.191   8.992  91.011  1.00 92.02           H  
ATOM   4337  HE2 PHE A 388      10.618   6.918  94.404  1.00 92.02           H  
ATOM   4338  HZ  PHE A 388      10.368   8.598  92.627  1.00 92.02           H  
ATOM   4339  N   GLU A 389      17.492   4.427  92.340  1.00 83.16           N  
ATOM   4340  CA  GLU A 389      18.728   3.897  92.917  1.00 83.16           C  
ATOM   4341  C   GLU A 389      18.748   4.049  94.448  1.00 83.16           C  
ATOM   4342  O   GLU A 389      18.038   4.897  94.994  1.00 83.16           O  
ATOM   4343  CB  GLU A 389      19.937   4.604  92.278  1.00 83.16           C  
ATOM   4344  CG  GLU A 389      20.040   4.320  90.766  1.00 83.16           C  
ATOM   4345  CD  GLU A 389      21.375   4.704  90.111  1.00 83.16           C  
ATOM   4346  OE1 GLU A 389      21.640   4.125  89.035  1.00 83.16           O1-
ATOM   4347  OE2 GLU A 389      22.109   5.548  90.671  1.00 83.16           O  
ATOM   4348  H   GLU A 389      17.522   5.396  92.057  1.00 83.16           H  
ATOM   4349  HA  GLU A 389      18.795   2.830  92.691  1.00 83.16           H  
ATOM   4350  HB3 GLU A 389      20.852   4.275  92.775  1.00 83.16           H  
ATOM   4351  HB2 GLU A 389      19.870   5.681  92.445  1.00 83.16           H  
ATOM   4352  HG3 GLU A 389      19.242   4.839  90.233  1.00 83.16           H  
ATOM   4353  HG2 GLU A 389      19.877   3.254  90.607  1.00 83.16           H  
ATOM   4354  N   LYS A 390      19.581   3.224  95.105  1.00 64.92           N  
ATOM   4355  CA  LYS A 390      19.798   3.231  96.556  1.00 64.92           C  
ATOM   4356  C   LYS A 390      20.384   4.557  97.090  1.00 64.92           C  
ATOM   4357  O   LYS A 390      21.522   4.893  96.411  1.00 64.92           O1-
ATOM   4358  CB  LYS A 390      20.666   2.021  96.966  1.00 64.92           C  
ATOM   4359  CG  LYS A 390      19.947   0.668  96.807  1.00 64.92           C  
ATOM   4360  CD  LYS A 390      20.769  -0.505  97.364  1.00 64.92           C  
ATOM   4361  CE  LYS A 390      20.023  -1.846  97.265  1.00 64.92           C  
ATOM   4362  NZ  LYS A 390      20.807  -2.953  97.842  1.00 64.92           N1+
ATOM   4363  OXT LYS A 390      19.877   5.188  97.993  1.00 64.92           O  
ATOM   4364  H   LYS A 390      20.121   2.551  94.581  1.00 64.92           H  
ATOM   4365  HA  LYS A 390      18.819   3.109  97.023  1.00 64.92           H  
ATOM   4366  HB3 LYS A 390      20.942   2.129  98.016  1.00 64.92           H  
ATOM   4367  HB2 LYS A 390      21.603   2.015  96.407  1.00 64.92           H  
ATOM   4368  HG3 LYS A 390      19.726   0.490  95.754  1.00 64.92           H  
ATOM   4369  HG2 LYS A 390      18.985   0.708  97.320  1.00 64.92           H  
ATOM   4370  HD3 LYS A 390      21.025  -0.300  98.405  1.00 64.92           H  
ATOM   4371  HD2 LYS A 390      21.715  -0.566  96.822  1.00 64.92           H  
ATOM   4372  HE3 LYS A 390      19.800  -2.079  96.223  1.00 64.92           H  
ATOM   4373  HE2 LYS A 390      19.070  -1.787  97.792  1.00 64.92           H  
ATOM   4374  HZ1 LYS A 390      20.993  -2.765  98.816  1.00 64.92           H  
ATOM   4375  HZ2 LYS A 390      20.286  -3.815  97.761  1.00 64.92           H  
ATOM   4376  HZ3 LYS A 390      21.683  -3.044  97.345  1.00 64.92           H  
TER    4377      LYS A 390
ATOM   4378  N   LYS B  60      33.543  14.213  45.794  1.00 76.70           N1+
ATOM   4379  CA  LYS B  60      32.720  14.308  44.535  1.00 76.70           C  
ATOM   4380  C   LYS B  60      31.231  14.320  44.955  1.00 76.70           C  
ATOM   4381  O   LYS B  60      30.811  13.579  45.849  1.00 76.70           O  
ATOM   4382  CB  LYS B  60      32.982  13.117  43.575  1.00 76.70           C  
ATOM   4383  CG  LYS B  60      34.365  13.111  42.900  1.00 76.70           C  
ATOM   4384  CD  LYS B  60      34.499  11.962  41.888  1.00 76.70           C  
ATOM   4385  CE  LYS B  60      35.803  12.031  41.077  1.00 76.70           C  
ATOM   4386  NZ  LYS B  60      35.843  10.999  40.025  1.00 76.70           N1+
ATOM   4387  H1  LYS B  60      34.523  14.194  45.549  1.00 76.70           H  
ATOM   4388  H2  LYS B  60      33.353  15.014  46.380  1.00 76.70           H  
ATOM   4389  H3  LYS B  60      33.296  13.361  46.280  1.00 76.70           H  
ATOM   4390  HA  LYS B  60      33.000  15.254  44.068  1.00 76.70           H  
ATOM   4391  HB3 LYS B  60      32.238  13.142  42.775  1.00 76.70           H  
ATOM   4392  HB2 LYS B  60      32.829  12.166  44.089  1.00 76.70           H  
ATOM   4393  HG3 LYS B  60      35.152  13.028  43.650  1.00 76.70           H  
ATOM   4394  HG2 LYS B  60      34.520  14.063  42.391  1.00 76.70           H  
ATOM   4395  HD3 LYS B  60      33.638  11.969  41.217  1.00 76.70           H  
ATOM   4396  HD2 LYS B  60      34.453  11.012  42.423  1.00 76.70           H  
ATOM   4397  HE3 LYS B  60      36.666  11.908  41.733  1.00 76.70           H  
ATOM   4398  HE2 LYS B  60      35.899  13.007  40.600  1.00 76.70           H  
ATOM   4399  HZ1 LYS B  60      35.065  11.135  39.395  1.00 76.70           H  
ATOM   4400  HZ2 LYS B  60      36.708  11.075  39.509  1.00 76.70           H  
ATOM   4401  HZ3 LYS B  60      35.780  10.082  40.444  1.00 76.70           H  
ATOM   4402  N   VAL B  61      30.437  15.123  44.223  1.00 91.37           N  
ATOM   4403  CA  VAL B  61      28.978  15.030  44.216  1.00 91.37           C  
ATOM   4404  C   VAL B  61      28.576  13.764  43.437  1.00 91.37           C  
ATOM   4405  O   VAL B  61      28.902  13.653  42.254  1.00 91.37           O  
ATOM   4406  CB  VAL B  61      28.318  16.272  43.546  1.00 91.37           C  
ATOM   4407  CG1 VAL B  61      26.801  16.130  43.302  1.00 91.37           C  
ATOM   4408  CG2 VAL B  61      28.574  17.543  44.373  1.00 91.37           C  
ATOM   4409  H   VAL B  61      30.838  15.707  43.505  1.00 91.37           H  
ATOM   4410  HA  VAL B  61      28.623  14.958  45.246  1.00 91.37           H  
ATOM   4411  HB  VAL B  61      28.785  16.427  42.572  1.00 91.37           H  
ATOM   4412 HG11 VAL B  61      26.381  17.052  42.901  1.00 91.37           H  
ATOM   4413 HG12 VAL B  61      26.562  15.344  42.587  1.00 91.37           H  
ATOM   4414 HG13 VAL B  61      26.283  15.897  44.233  1.00 91.37           H  
ATOM   4415 HG21 VAL B  61      28.135  18.420  43.896  1.00 91.37           H  
ATOM   4416 HG22 VAL B  61      28.136  17.459  45.368  1.00 91.37           H  
ATOM   4417 HG23 VAL B  61      29.639  17.739  44.494  1.00 91.37           H  
ATOM   4418  N   VAL B  62      27.902  12.838  44.132  1.00 95.24           N  
ATOM   4419  CA  VAL B  62      27.419  11.578  43.575  1.00 95.24           C  
ATOM   4420  C   VAL B  62      25.953  11.401  43.990  1.00 95.24           C  
ATOM   4421  O   VAL B  62      25.573  11.808  45.086  1.00 95.24           O  
ATOM   4422  CB  VAL B  62      28.242  10.354  44.086  1.00 95.24           C  
ATOM   4423  CG1 VAL B  62      27.728   8.990  43.572  1.00 95.24           C  
ATOM   4424  CG2 VAL B  62      29.739  10.486  43.748  1.00 95.24           C  
ATOM   4425  H   VAL B  62      27.657  13.015  45.096  1.00 95.24           H  
ATOM   4426  HA  VAL B  62      27.457  11.608  42.487  1.00 95.24           H  
ATOM   4427  HB  VAL B  62      28.169  10.326  45.174  1.00 95.24           H  
ATOM   4428 HG11 VAL B  62      28.425   8.187  43.810  1.00 95.24           H  
ATOM   4429 HG12 VAL B  62      26.771   8.717  44.017  1.00 95.24           H  
ATOM   4430 HG13 VAL B  62      27.601   8.999  42.489  1.00 95.24           H  
ATOM   4431 HG21 VAL B  62      30.301   9.612  44.080  1.00 95.24           H  
ATOM   4432 HG22 VAL B  62      29.891  10.591  42.674  1.00 95.24           H  
ATOM   4433 HG23 VAL B  62      30.186  11.352  44.234  1.00 95.24           H  
ATOM   4434  N   LEU B  63      25.164  10.787  43.102  1.00 97.87           N  
ATOM   4435  CA  LEU B  63      23.773  10.433  43.335  1.00 97.87           C  
ATOM   4436  C   LEU B  63      23.511   9.079  42.672  1.00 97.87           C  
ATOM   4437  O   LEU B  63      23.870   8.890  41.512  1.00 97.87           O  
ATOM   4438  CB  LEU B  63      22.867  11.578  42.821  1.00 97.87           C  
ATOM   4439  CG  LEU B  63      21.352  11.282  42.715  1.00 97.87           C  
ATOM   4440  CD1 LEU B  63      20.708  10.944  44.072  1.00 97.87           C  
ATOM   4441  CD2 LEU B  63      20.628  12.444  42.023  1.00 97.87           C  
ATOM   4442  H   LEU B  63      25.546  10.497  42.210  1.00 97.87           H  
ATOM   4443  HA  LEU B  63      23.609  10.312  44.406  1.00 97.87           H  
ATOM   4444  HB3 LEU B  63      23.226  11.882  41.840  1.00 97.87           H  
ATOM   4445  HB2 LEU B  63      23.012  12.450  43.458  1.00 97.87           H  
ATOM   4446  HG  LEU B  63      21.221  10.420  42.060  1.00 97.87           H  
ATOM   4447 HD11 LEU B  63      19.877  11.605  44.323  1.00 97.87           H  
ATOM   4448 HD12 LEU B  63      20.313   9.931  44.064  1.00 97.87           H  
ATOM   4449 HD13 LEU B  63      21.424  11.007  44.888  1.00 97.87           H  
ATOM   4450 HD21 LEU B  63      19.749  12.095  41.480  1.00 97.87           H  
ATOM   4451 HD22 LEU B  63      20.307  13.181  42.757  1.00 97.87           H  
ATOM   4452 HD23 LEU B  63      21.269  12.958  41.306  1.00 97.87           H  
ATOM   4453  N   MET B  64      22.871   8.180  43.427  1.00 98.58           N  
ATOM   4454  CA  MET B  64      22.373   6.887  42.968  1.00 98.58           C  
ATOM   4455  C   MET B  64      20.871   6.838  43.258  1.00 98.58           C  
ATOM   4456  O   MET B  64      20.438   7.373  44.277  1.00 98.58           O  
ATOM   4457  CB  MET B  64      23.088   5.753  43.725  1.00 98.58           C  
ATOM   4458  CG  MET B  64      24.607   5.682  43.511  1.00 98.58           C  
ATOM   4459  SD  MET B  64      25.463   4.573  44.657  1.00 98.58           S  
ATOM   4460  CE  MET B  64      24.737   2.981  44.198  1.00 98.58           C  
ATOM   4461  H   MET B  64      22.617   8.425  44.376  1.00 98.58           H  
ATOM   4462  HA  MET B  64      22.533   6.766  41.898  1.00 98.58           H  
ATOM   4463  HB3 MET B  64      22.648   4.805  43.414  1.00 98.58           H  
ATOM   4464  HB2 MET B  64      22.890   5.841  44.790  1.00 98.58           H  
ATOM   4465  HG3 MET B  64      25.058   6.667  43.630  1.00 98.58           H  
ATOM   4466  HG2 MET B  64      24.826   5.361  42.495  1.00 98.58           H  
ATOM   4467  HE1 MET B  64      25.149   2.193  44.823  1.00 98.58           H  
ATOM   4468  HE2 MET B  64      23.659   2.986  44.344  1.00 98.58           H  
ATOM   4469  HE3 MET B  64      24.956   2.747  43.156  1.00 98.58           H  
ATOM   4470  N   ILE B  65      20.108   6.181  42.374  1.00 98.94           N  
ATOM   4471  CA  ILE B  65      18.654   6.063  42.487  1.00 98.94           C  
ATOM   4472  C   ILE B  65      18.187   4.623  42.235  1.00 98.94           C  
ATOM   4473  O   ILE B  65      18.943   3.808  41.701  1.00 98.94           O  
ATOM   4474  CB  ILE B  65      17.921   7.006  41.487  1.00 98.94           C  
ATOM   4475  CG1 ILE B  65      18.162   6.670  39.994  1.00 98.94           C  
ATOM   4476  CG2 ILE B  65      18.216   8.486  41.799  1.00 98.94           C  
ATOM   4477  CD1 ILE B  65      17.172   7.359  39.057  1.00 98.94           C  
ATOM   4478  H   ILE B  65      20.531   5.742  41.566  1.00 98.94           H  
ATOM   4479  HA  ILE B  65      18.330   6.308  43.495  1.00 98.94           H  
ATOM   4480  HB  ILE B  65      16.850   6.887  41.665  1.00 98.94           H  
ATOM   4481 HG13 ILE B  65      18.083   5.602  39.798  1.00 98.94           H  
ATOM   4482 HG12 ILE B  65      19.178   6.940  39.714  1.00 98.94           H  
ATOM   4483 HG21 ILE B  65      17.612   9.156  41.192  1.00 98.94           H  
ATOM   4484 HG22 ILE B  65      18.001   8.715  42.842  1.00 98.94           H  
ATOM   4485 HG23 ILE B  65      19.261   8.735  41.621  1.00 98.94           H  
ATOM   4486 HD11 ILE B  65      17.297   6.981  38.045  1.00 98.94           H  
ATOM   4487 HD12 ILE B  65      16.139   7.181  39.358  1.00 98.94           H  
ATOM   4488 HD13 ILE B  65      17.334   8.435  39.029  1.00 98.94           H  
ATOM   4489  N   HIS B  66      16.917   4.372  42.588  1.00 98.77           N  
ATOM   4490  CA  HIS B  66      16.183   3.186  42.179  1.00 98.77           C  
ATOM   4491  C   HIS B  66      14.702   3.513  41.969  1.00 98.77           C  
ATOM   4492  O   HIS B  66      14.140   4.340  42.685  1.00 98.77           O  
ATOM   4493  CB  HIS B  66      16.431   2.012  43.150  1.00 98.77           C  
ATOM   4494  CG  HIS B  66      15.806   2.101  44.521  1.00 98.77           C  
ATOM   4495  CD2 HIS B  66      16.320   2.648  45.678  1.00 98.77           C  
ATOM   4496  ND1 HIS B  66      14.542   1.574  44.799  1.00 98.77           N  
ATOM   4497  CE1 HIS B  66      14.344   1.829  46.085  1.00 98.77           C  
ATOM   4498  NE2 HIS B  66      15.368   2.453  46.658  1.00 98.77           N  
ATOM   4499  H   HIS B  66      16.370   5.089  43.048  1.00 98.77           H  
ATOM   4500  HA  HIS B  66      16.572   2.900  41.207  1.00 98.77           H  
ATOM   4501  HB3 HIS B  66      17.503   1.879  43.274  1.00 98.77           H  
ATOM   4502  HB2 HIS B  66      16.069   1.092  42.689  1.00 98.77           H  
ATOM   4503  HD2 HIS B  66      17.249   3.148  45.887  1.00 98.77           H  
ATOM   4504  HE1 HIS B  66      13.436   1.585  46.610  1.00 98.77           H  
ATOM   4505  HE2 HIS B  66      15.427   2.757  47.622  1.00 98.77           H  
ATOM   4506  N   GLY B  67      14.109   2.822  40.987  1.00 98.14           N  
ATOM   4507  CA  GLY B  67      12.676   2.806  40.711  1.00 98.14           C  
ATOM   4508  C   GLY B  67      12.023   1.537  41.290  1.00 98.14           C  
ATOM   4509  O   GLY B  67      10.811   1.374  41.155  1.00 98.14           O  
ATOM   4510  H   GLY B  67      14.674   2.171  40.455  1.00 98.14           H  
ATOM   4511  HA3 GLY B  67      12.543   2.812  39.631  1.00 98.14           H  
ATOM   4512  HA2 GLY B  67      12.181   3.696  41.098  1.00 98.14           H  
ATOM   4513  N   GLY B  68      12.812   0.648  41.918  1.00 95.65           N  
ATOM   4514  CA  GLY B  68      12.353  -0.568  42.577  1.00 95.65           C  
ATOM   4515  C   GLY B  68      12.870  -1.817  41.859  1.00 95.65           C  
ATOM   4516  O   GLY B  68      13.232  -1.794  40.682  1.00 95.65           O  
ATOM   4517  H   GLY B  68      13.798   0.848  41.993  1.00 95.65           H  
ATOM   4518  HA3 GLY B  68      11.267  -0.617  42.661  1.00 95.65           H  
ATOM   4519  HA2 GLY B  68      12.751  -0.558  43.591  1.00 95.65           H  
ATOM   4520  N   CYS B  69      12.871  -2.921  42.618  1.00 92.05           N  
ATOM   4521  CA  CYS B  69      13.269  -4.270  42.212  1.00 92.05           C  
ATOM   4522  C   CYS B  69      12.171  -5.030  41.442  1.00 92.05           C  
ATOM   4523  O   CYS B  69      12.478  -6.049  40.822  1.00 92.05           O  
ATOM   4524  CB  CYS B  69      13.726  -5.064  43.449  1.00 92.05           C  
ATOM   4525  SG  CYS B  69      12.349  -5.397  44.587  1.00 92.05           S  
ATOM   4526  H   CYS B  69      12.554  -2.841  43.575  1.00 92.05           H  
ATOM   4527  HA  CYS B  69      14.130  -4.184  41.549  1.00 92.05           H  
ATOM   4528  HB3 CYS B  69      14.501  -4.518  43.979  1.00 92.05           H  
ATOM   4529  HB2 CYS B  69      14.166  -6.015  43.154  1.00 92.05           H  
ATOM   4530  HG  CYS B  69      13.039  -6.194  45.406  1.00 92.05           H  
ATOM   4531  N   GLY B  70      10.920  -4.539  41.507  1.00 84.17           N  
ATOM   4532  CA  GLY B  70       9.740  -5.148  40.899  1.00 84.17           C  
ATOM   4533  C   GLY B  70       9.634  -4.722  39.433  1.00 84.17           C  
ATOM   4534  O   GLY B  70       8.680  -4.037  39.062  1.00 84.17           O  
ATOM   4535  H   GLY B  70      10.765  -3.694  42.036  1.00 84.17           H  
ATOM   4536  HA3 GLY B  70       8.854  -4.822  41.445  1.00 84.17           H  
ATOM   4537  HA2 GLY B  70       9.779  -6.236  40.970  1.00 84.17           H  
ATOM   4538  N   VAL B  71      10.618  -5.124  38.612  1.00 85.09           N  
ATOM   4539  CA  VAL B  71      10.648  -4.884  37.173  1.00 85.09           C  
ATOM   4540  C   VAL B  71       9.603  -5.726  36.424  1.00 85.09           C  
ATOM   4541  O   VAL B  71       9.306  -6.852  36.827  1.00 85.09           O  
ATOM   4542  CB  VAL B  71      12.048  -5.176  36.557  1.00 85.09           C  
ATOM   4543  CG1 VAL B  71      13.106  -4.193  37.081  1.00 85.09           C  
ATOM   4544  CG2 VAL B  71      12.535  -6.634  36.692  1.00 85.09           C  
ATOM   4545  H   VAL B  71      11.380  -5.673  38.988  1.00 85.09           H  
ATOM   4546  HA  VAL B  71      10.409  -3.837  37.009  1.00 85.09           H  
ATOM   4547  HB  VAL B  71      11.977  -4.979  35.485  1.00 85.09           H  
ATOM   4548 HG11 VAL B  71      14.067  -4.352  36.590  1.00 85.09           H  
ATOM   4549 HG12 VAL B  71      12.817  -3.162  36.891  1.00 85.09           H  
ATOM   4550 HG13 VAL B  71      13.254  -4.303  38.155  1.00 85.09           H  
ATOM   4551 HG21 VAL B  71      13.520  -6.756  36.244  1.00 85.09           H  
ATOM   4552 HG22 VAL B  71      12.612  -6.936  37.737  1.00 85.09           H  
ATOM   4553 HG23 VAL B  71      11.876  -7.340  36.186  1.00 85.09           H  
ATOM   4554  N   ILE B  72       9.103  -5.158  35.316  1.00 84.18           N  
ATOM   4555  CA  ILE B  72       8.333  -5.866  34.293  1.00 84.18           C  
ATOM   4556  C   ILE B  72       9.277  -6.897  33.622  1.00 84.18           C  
ATOM   4557  O   ILE B  72      10.306  -6.460  33.107  1.00 84.18           O  
ATOM   4558  CB  ILE B  72       7.825  -4.854  33.219  1.00 84.18           C  
ATOM   4559  CG1 ILE B  72       6.793  -3.878  33.834  1.00 84.18           C  
ATOM   4560  CG2 ILE B  72       7.240  -5.515  31.947  1.00 84.18           C  
ATOM   4561  CD1 ILE B  72       6.557  -2.607  33.007  1.00 84.18           C  
ATOM   4562  H   ILE B  72       9.381  -4.216  35.080  1.00 84.18           H  
ATOM   4563  HA  ILE B  72       7.464  -6.315  34.770  1.00 84.18           H  
ATOM   4564  HB  ILE B  72       8.678  -4.257  32.899  1.00 84.18           H  
ATOM   4565 HG13 ILE B  72       7.107  -3.565  34.830  1.00 84.18           H  
ATOM   4566 HG12 ILE B  72       5.846  -4.399  33.978  1.00 84.18           H  
ATOM   4567 HG21 ILE B  72       6.851  -4.770  31.254  1.00 84.18           H  
ATOM   4568 HG22 ILE B  72       7.985  -6.084  31.392  1.00 84.18           H  
ATOM   4569 HG23 ILE B  72       6.421  -6.191  32.194  1.00 84.18           H  
ATOM   4570 HD11 ILE B  72       6.228  -1.785  33.643  1.00 84.18           H  
ATOM   4571 HD12 ILE B  72       7.464  -2.280  32.499  1.00 84.18           H  
ATOM   4572 HD13 ILE B  72       5.784  -2.766  32.254  1.00 84.18           H  
ATOM   4573  N   PRO B  73       8.960  -8.217  33.686  1.00 85.53           N  
ATOM   4574  CA  PRO B  73       9.791  -9.302  33.109  1.00 85.53           C  
ATOM   4575  C   PRO B  73      10.294  -9.063  31.676  1.00 85.53           C  
ATOM   4576  O   PRO B  73       9.573  -8.458  30.886  1.00 85.53           O  
ATOM   4577  CB  PRO B  73       8.868 -10.526  33.174  1.00 85.53           C  
ATOM   4578  CG  PRO B  73       8.011 -10.280  34.397  1.00 85.53           C  
ATOM   4579  CD  PRO B  73       7.775  -8.778  34.344  1.00 85.53           C  
ATOM   4580  HA  PRO B  73      10.641  -9.441  33.779  1.00 85.53           H  
ATOM   4581  HB3 PRO B  73       9.418 -11.466  33.233  1.00 85.53           H  
ATOM   4582  HB2 PRO B  73       8.223 -10.568  32.294  1.00 85.53           H  
ATOM   4583  HG3 PRO B  73       8.585 -10.529  35.292  1.00 85.53           H  
ATOM   4584  HG2 PRO B  73       7.091 -10.865  34.410  1.00 85.53           H  
ATOM   4585  HD2 PRO B  73       6.897  -8.548  33.738  1.00 85.53           H  
ATOM   4586  HD3 PRO B  73       7.615  -8.395  35.352  1.00 85.53           H  
ATOM   4587  N   ARG B  74      11.530  -9.508  31.390  1.00 86.87           N  
ATOM   4588  CA  ARG B  74      12.271  -9.247  30.147  1.00 86.87           C  
ATOM   4589  C   ARG B  74      11.538  -9.661  28.851  1.00 86.87           C  
ATOM   4590  O   ARG B  74      11.676  -8.968  27.845  1.00 86.87           O  
ATOM   4591  CB  ARG B  74      13.666  -9.905  30.254  1.00 86.87           C  
ATOM   4592  CG  ARG B  74      14.693  -9.429  29.203  1.00 86.87           C  
ATOM   4593  CD  ARG B  74      15.898 -10.371  29.022  1.00 86.87           C  
ATOM   4594  NE  ARG B  74      16.801 -10.427  30.189  1.00 86.87           N  
ATOM   4595  CZ  ARG B  74      18.013  -9.855  30.327  1.00 86.87           C  
ATOM   4596  NH1 ARG B  74      18.536  -9.037  29.400  1.00 86.87           N  
ATOM   4597  NH2 ARG B  74      18.730 -10.121  31.425  1.00 86.87           N1+
ATOM   4598  H   ARG B  74      12.039 -10.021  32.100  1.00 86.87           H  
ATOM   4599  HA  ARG B  74      12.412  -8.167  30.103  1.00 86.87           H  
ATOM   4600  HB3 ARG B  74      13.548 -10.989  30.199  1.00 86.87           H  
ATOM   4601  HB2 ARG B  74      14.085  -9.702  31.240  1.00 86.87           H  
ATOM   4602  HG3 ARG B  74      15.057  -8.464  29.561  1.00 86.87           H  
ATOM   4603  HG2 ARG B  74      14.253  -9.220  28.228  1.00 86.87           H  
ATOM   4604  HD3 ARG B  74      16.408 -10.204  28.073  1.00 86.87           H  
ATOM   4605  HD2 ARG B  74      15.512 -11.389  28.955  1.00 86.87           H  
ATOM   4606  HE  ARG B  74      16.453 -10.978  30.962  1.00 86.87           H  
ATOM   4607 HH12 ARG B  74      19.454  -8.636  29.532  1.00 86.87           H  
ATOM   4608 HH11 ARG B  74      18.014  -8.826  28.562  1.00 86.87           H  
ATOM   4609 HH22 ARG B  74      19.644  -9.704  31.546  1.00 86.87           H  
ATOM   4610 HH21 ARG B  74      18.373 -10.745  32.134  1.00 86.87           H  
ATOM   4611  N   ASP B  75      10.744 -10.746  28.912  1.00 86.62           N  
ATOM   4612  CA  ASP B  75       9.877 -11.232  27.829  1.00 86.62           C  
ATOM   4613  C   ASP B  75       8.695 -10.288  27.515  1.00 86.62           C  
ATOM   4614  O   ASP B  75       8.236 -10.274  26.374  1.00 86.62           O  
ATOM   4615  CB  ASP B  75       9.339 -12.677  28.051  1.00 86.62           C  
ATOM   4616  CG  ASP B  75       8.536 -12.973  29.339  1.00 86.62           C  
ATOM   4617  OD1 ASP B  75       8.895 -12.447  30.415  1.00 86.62           O  
ATOM   4618  OD2 ASP B  75       7.623 -13.822  29.250  1.00 86.62           O1-
ATOM   4619  H   ASP B  75      10.654 -11.246  29.788  1.00 86.62           H  
ATOM   4620  HA  ASP B  75      10.495 -11.262  26.930  1.00 86.62           H  
ATOM   4621  HB3 ASP B  75      10.194 -13.354  28.070  1.00 86.62           H  
ATOM   4622  HB2 ASP B  75       8.758 -12.982  27.177  1.00 86.62           H  
ATOM   4623  N   LYS B  76       8.226  -9.536  28.524  1.00 86.95           N  
ATOM   4624  CA  LYS B  76       7.075  -8.631  28.448  1.00 86.95           C  
ATOM   4625  C   LYS B  76       7.491  -7.155  28.316  1.00 86.95           C  
ATOM   4626  O   LYS B  76       6.638  -6.324  28.002  1.00 86.95           O  
ATOM   4627  CB  LYS B  76       6.191  -8.845  29.696  1.00 86.95           C  
ATOM   4628  CG  LYS B  76       5.703 -10.298  29.822  1.00 86.95           C  
ATOM   4629  CD  LYS B  76       4.685 -10.524  30.944  1.00 86.95           C  
ATOM   4630  CE  LYS B  76       4.342 -12.017  31.078  1.00 86.95           C  
ATOM   4631  NZ  LYS B  76       3.305 -12.257  32.095  1.00 86.95           N1+
ATOM   4632  H   LYS B  76       8.673  -9.601  29.429  1.00 86.95           H  
ATOM   4633  HA  LYS B  76       6.476  -8.869  27.568  1.00 86.95           H  
ATOM   4634  HB3 LYS B  76       5.326  -8.182  29.643  1.00 86.95           H  
ATOM   4635  HB2 LYS B  76       6.737  -8.566  30.600  1.00 86.95           H  
ATOM   4636  HG3 LYS B  76       6.557 -10.946  30.007  1.00 86.95           H  
ATOM   4637  HG2 LYS B  76       5.274 -10.622  28.873  1.00 86.95           H  
ATOM   4638  HD3 LYS B  76       3.784  -9.945  30.733  1.00 86.95           H  
ATOM   4639  HD2 LYS B  76       5.089 -10.144  31.884  1.00 86.95           H  
ATOM   4640  HE3 LYS B  76       5.234 -12.585  31.343  1.00 86.95           H  
ATOM   4641  HE2 LYS B  76       3.986 -12.410  30.125  1.00 86.95           H  
ATOM   4642  HZ1 LYS B  76       2.459 -11.770  31.836  1.00 86.95           H  
ATOM   4643  HZ2 LYS B  76       3.119 -13.248  32.154  1.00 86.95           H  
ATOM   4644  HZ3 LYS B  76       3.629 -11.923  32.992  1.00 86.95           H  
ATOM   4645  N   MET B  77       8.781  -6.852  28.542  1.00 89.67           N  
ATOM   4646  CA  MET B  77       9.368  -5.528  28.394  1.00 89.67           C  
ATOM   4647  C   MET B  77       9.717  -5.281  26.918  1.00 89.67           C  
ATOM   4648  O   MET B  77      10.675  -5.872  26.418  1.00 89.67           O  
ATOM   4649  CB  MET B  77      10.608  -5.423  29.315  1.00 89.67           C  
ATOM   4650  CG  MET B  77      11.316  -4.056  29.274  1.00 89.67           C  
ATOM   4651  SD  MET B  77      10.371  -2.696  30.006  1.00 89.67           S  
ATOM   4652  CE  MET B  77      10.913  -2.845  31.724  1.00 89.67           C  
ATOM   4653  H   MET B  77       9.418  -7.591  28.805  1.00 89.67           H  
ATOM   4654  HA  MET B  77       8.642  -4.781  28.720  1.00 89.67           H  
ATOM   4655  HB3 MET B  77      11.328  -6.200  29.056  1.00 89.67           H  
ATOM   4656  HB2 MET B  77      10.310  -5.635  30.342  1.00 89.67           H  
ATOM   4657  HG3 MET B  77      11.566  -3.784  28.249  1.00 89.67           H  
ATOM   4658  HG2 MET B  77      12.267  -4.117  29.797  1.00 89.67           H  
ATOM   4659  HE1 MET B  77      10.334  -2.166  32.346  1.00 89.67           H  
ATOM   4660  HE2 MET B  77      10.783  -3.863  32.089  1.00 89.67           H  
ATOM   4661  HE3 MET B  77      11.965  -2.581  31.807  1.00 89.67           H  
ATOM   4662  N   SER B  78       8.956  -4.387  26.266  1.00 93.39           N  
ATOM   4663  CA  SER B  78       9.278  -3.863  24.937  1.00 93.39           C  
ATOM   4664  C   SER B  78      10.390  -2.799  25.019  1.00 93.39           C  
ATOM   4665  O   SER B  78      10.599  -2.212  26.081  1.00 93.39           O  
ATOM   4666  CB  SER B  78       7.986  -3.335  24.275  1.00 93.39           C  
ATOM   4667  OG  SER B  78       7.543  -2.103  24.812  1.00 93.39           O  
ATOM   4668  H   SER B  78       8.180  -3.947  26.737  1.00 93.39           H  
ATOM   4669  HA  SER B  78       9.645  -4.691  24.326  1.00 93.39           H  
ATOM   4670  HB3 SER B  78       7.184  -4.070  24.356  1.00 93.39           H  
ATOM   4671  HB2 SER B  78       8.158  -3.185  23.208  1.00 93.39           H  
ATOM   4672  HG  SER B  78       6.705  -1.875  24.401  1.00 93.39           H  
ATOM   4673  N   ASP B  79      11.069  -2.562  23.886  1.00 94.91           N  
ATOM   4674  CA  ASP B  79      12.146  -1.570  23.749  1.00 94.91           C  
ATOM   4675  C   ASP B  79      11.674  -0.127  24.005  1.00 94.91           C  
ATOM   4676  O   ASP B  79      12.397   0.626  24.653  1.00 94.91           O  
ATOM   4677  CB  ASP B  79      12.877  -1.656  22.385  1.00 94.91           C  
ATOM   4678  CG  ASP B  79      13.437  -3.040  22.003  1.00 94.91           C  
ATOM   4679  OD1 ASP B  79      13.770  -3.831  22.915  1.00 94.91           O  
ATOM   4680  OD2 ASP B  79      13.648  -3.238  20.786  1.00 94.91           O1-
ATOM   4681  H   ASP B  79      10.866  -3.105  23.059  1.00 94.91           H  
ATOM   4682  HA  ASP B  79      12.877  -1.794  24.529  1.00 94.91           H  
ATOM   4683  HB3 ASP B  79      13.715  -0.957  22.376  1.00 94.91           H  
ATOM   4684  HB2 ASP B  79      12.193  -1.342  21.594  1.00 94.91           H  
ATOM   4685  N   LYS B  80      10.452   0.206  23.552  1.00 95.46           N  
ATOM   4686  CA  LYS B  80       9.782   1.483  23.814  1.00 95.46           C  
ATOM   4687  C   LYS B  80       9.491   1.699  25.309  1.00 95.46           C  
ATOM   4688  O   LYS B  80       9.780   2.779  25.819  1.00 95.46           O  
ATOM   4689  CB  LYS B  80       8.511   1.575  22.941  1.00 95.46           C  
ATOM   4690  CG  LYS B  80       7.660   2.845  23.143  1.00 95.46           C  
ATOM   4691  CD  LYS B  80       6.518   2.943  22.116  1.00 95.46           C  
ATOM   4692  CE  LYS B  80       5.624   4.188  22.264  1.00 95.46           C  
ATOM   4693  NZ  LYS B  80       4.765   4.137  23.462  1.00 95.46           N1+
ATOM   4694  H   LYS B  80       9.918  -0.478  23.036  1.00 95.46           H  
ATOM   4695  HA  LYS B  80      10.463   2.275  23.495  1.00 95.46           H  
ATOM   4696  HB3 LYS B  80       7.881   0.702  23.122  1.00 95.46           H  
ATOM   4697  HB2 LYS B  80       8.812   1.517  21.894  1.00 95.46           H  
ATOM   4698  HG3 LYS B  80       8.298   3.727  23.066  1.00 95.46           H  
ATOM   4699  HG2 LYS B  80       7.244   2.855  24.151  1.00 95.46           H  
ATOM   4700  HD3 LYS B  80       5.907   2.039  22.161  1.00 95.46           H  
ATOM   4701  HD2 LYS B  80       6.951   2.951  21.115  1.00 95.46           H  
ATOM   4702  HE3 LYS B  80       4.972   4.267  21.394  1.00 95.46           H  
ATOM   4703  HE2 LYS B  80       6.228   5.096  22.290  1.00 95.46           H  
ATOM   4704  HZ1 LYS B  80       5.344   4.155  24.294  1.00 95.46           H  
ATOM   4705  HZ2 LYS B  80       4.159   4.945  23.478  1.00 95.46           H  
ATOM   4706  HZ3 LYS B  80       4.208   3.296  23.454  1.00 95.46           H  
ATOM   4707  N   LEU B  81       8.958   0.662  25.980  1.00 93.32           N  
ATOM   4708  CA  LEU B  81       8.661   0.666  27.413  1.00 93.32           C  
ATOM   4709  C   LEU B  81       9.930   0.752  28.280  1.00 93.32           C  
ATOM   4710  O   LEU B  81       9.909   1.447  29.294  1.00 93.32           O  
ATOM   4711  CB  LEU B  81       7.803  -0.575  27.745  1.00 93.32           C  
ATOM   4712  CG  LEU B  81       7.276  -0.666  29.194  1.00 93.32           C  
ATOM   4713  CD1 LEU B  81       6.371   0.531  29.553  1.00 93.32           C  
ATOM   4714  CD2 LEU B  81       6.574  -2.022  29.419  1.00 93.32           C  
ATOM   4715  H   LEU B  81       8.764  -0.201  25.491  1.00 93.32           H  
ATOM   4716  HA  LEU B  81       8.067   1.559  27.611  1.00 93.32           H  
ATOM   4717  HB3 LEU B  81       8.387  -1.471  27.526  1.00 93.32           H  
ATOM   4718  HB2 LEU B  81       6.949  -0.603  27.067  1.00 93.32           H  
ATOM   4719  HG  LEU B  81       8.122  -0.645  29.880  1.00 93.32           H  
ATOM   4720 HD11 LEU B  81       5.567   0.261  30.237  1.00 93.32           H  
ATOM   4721 HD12 LEU B  81       6.947   1.321  30.034  1.00 93.32           H  
ATOM   4722 HD13 LEU B  81       5.909   0.969  28.667  1.00 93.32           H  
ATOM   4723 HD21 LEU B  81       5.560  -1.917  29.804  1.00 93.32           H  
ATOM   4724 HD22 LEU B  81       6.503  -2.605  28.499  1.00 93.32           H  
ATOM   4725 HD23 LEU B  81       7.133  -2.629  30.129  1.00 93.32           H  
ATOM   4726  N   ALA B  82      11.019   0.090  27.850  1.00 95.31           N  
ATOM   4727  CA  ALA B  82      12.336   0.161  28.481  1.00 95.31           C  
ATOM   4728  C   ALA B  82      12.930   1.576  28.424  1.00 95.31           C  
ATOM   4729  O   ALA B  82      13.383   2.063  29.455  1.00 95.31           O  
ATOM   4730  CB  ALA B  82      13.284  -0.861  27.838  1.00 95.31           C  
ATOM   4731  H   ALA B  82      10.953  -0.483  27.018  1.00 95.31           H  
ATOM   4732  HA  ALA B  82      12.212  -0.110  29.532  1.00 95.31           H  
ATOM   4733  HB1 ALA B  82      14.255  -0.861  28.333  1.00 95.31           H  
ATOM   4734  HB2 ALA B  82      12.881  -1.870  27.912  1.00 95.31           H  
ATOM   4735  HB3 ALA B  82      13.451  -0.651  26.782  1.00 95.31           H  
ATOM   4736  N   ASP B  83      12.864   2.222  27.246  1.00 97.19           N  
ATOM   4737  CA  ASP B  83      13.316   3.601  27.021  1.00 97.19           C  
ATOM   4738  C   ASP B  83      12.492   4.658  27.779  1.00 97.19           C  
ATOM   4739  O   ASP B  83      13.071   5.665  28.184  1.00 97.19           O  
ATOM   4740  CB  ASP B  83      13.438   3.969  25.521  1.00 97.19           C  
ATOM   4741  CG  ASP B  83      14.430   3.128  24.692  1.00 97.19           C  
ATOM   4742  OD1 ASP B  83      15.334   2.492  25.282  1.00 97.19           O  
ATOM   4743  OD2 ASP B  83      14.340   3.234  23.449  1.00 97.19           O1-
ATOM   4744  H   ASP B  83      12.486   1.745  26.438  1.00 97.19           H  
ATOM   4745  HA  ASP B  83      14.318   3.662  27.442  1.00 97.19           H  
ATOM   4746  HB3 ASP B  83      13.737   5.014  25.421  1.00 97.19           H  
ATOM   4747  HB2 ASP B  83      12.456   3.877  25.054  1.00 97.19           H  
ATOM   4748  N   GLU B  84      11.191   4.405  28.010  1.00 97.47           N  
ATOM   4749  CA  GLU B  84      10.332   5.227  28.869  1.00 97.47           C  
ATOM   4750  C   GLU B  84      10.768   5.205  30.344  1.00 97.47           C  
ATOM   4751  O   GLU B  84      10.827   6.269  30.958  1.00 97.47           O  
ATOM   4752  CB  GLU B  84       8.857   4.809  28.716  1.00 97.47           C  
ATOM   4753  CG  GLU B  84       8.233   5.279  27.384  1.00 97.47           C  
ATOM   4754  CD  GLU B  84       6.839   4.713  27.063  1.00 97.47           C  
ATOM   4755  OE1 GLU B  84       6.311   5.126  26.008  1.00 97.47           O  
ATOM   4756  OE2 GLU B  84       6.311   3.887  27.841  1.00 97.47           O1-
ATOM   4757  H   GLU B  84      10.768   3.574  27.617  1.00 97.47           H  
ATOM   4758  HA  GLU B  84      10.422   6.262  28.533  1.00 97.47           H  
ATOM   4759  HB3 GLU B  84       8.263   5.200  29.544  1.00 97.47           H  
ATOM   4760  HB2 GLU B  84       8.791   3.724  28.789  1.00 97.47           H  
ATOM   4761  HG3 GLU B  84       8.896   5.039  26.554  1.00 97.47           H  
ATOM   4762  HG2 GLU B  84       8.161   6.368  27.398  1.00 97.47           H  
ATOM   4763  N   HIS B  85      11.104   4.013  30.872  1.00 96.90           N  
ATOM   4764  CA  HIS B  85      11.665   3.851  32.217  1.00 96.90           C  
ATOM   4765  C   HIS B  85      13.067   4.471  32.351  1.00 96.90           C  
ATOM   4766  O   HIS B  85      13.315   5.146  33.349  1.00 96.90           O  
ATOM   4767  CB  HIS B  85      11.662   2.368  32.648  1.00 96.90           C  
ATOM   4768  CG  HIS B  85      10.305   1.811  33.011  1.00 96.90           C  
ATOM   4769  CD2 HIS B  85       9.710   1.584  34.232  1.00 96.90           C  
ATOM   4770  ND1 HIS B  85       9.389   1.368  32.073  1.00 96.90           N  
ATOM   4771  CE1 HIS B  85       8.327   0.908  32.738  1.00 96.90           C  
ATOM   4772  NE2 HIS B  85       8.452   1.004  34.054  1.00 96.90           N  
ATOM   4773  H   HIS B  85      11.030   3.177  30.307  1.00 96.90           H  
ATOM   4774  HA  HIS B  85      11.023   4.392  32.914  1.00 96.90           H  
ATOM   4775  HB3 HIS B  85      12.302   2.233  33.522  1.00 96.90           H  
ATOM   4776  HB2 HIS B  85      12.094   1.744  31.864  1.00 96.90           H  
ATOM   4777  HD2 HIS B  85      10.093   1.771  35.222  1.00 96.90           H  
ATOM   4778  HD1 HIS B  85       9.506   1.381  31.067  1.00 96.90           H  
ATOM   4779  HE1 HIS B  85       7.455   0.492  32.256  1.00 96.90           H  
ATOM   4780  N   ARG B  86      13.934   4.273  31.340  1.00 98.11           N  
ATOM   4781  CA  ARG B  86      15.292   4.821  31.278  1.00 98.11           C  
ATOM   4782  C   ARG B  86      15.333   6.355  31.261  1.00 98.11           C  
ATOM   4783  O   ARG B  86      16.163   6.907  31.975  1.00 98.11           O  
ATOM   4784  CB  ARG B  86      16.048   4.273  30.053  1.00 98.11           C  
ATOM   4785  CG  ARG B  86      16.412   2.786  30.163  1.00 98.11           C  
ATOM   4786  CD  ARG B  86      17.004   2.240  28.853  1.00 98.11           C  
ATOM   4787  NE  ARG B  86      17.174   0.777  28.883  1.00 98.11           N  
ATOM   4788  CZ  ARG B  86      18.159   0.063  29.461  1.00 98.11           C  
ATOM   4789  NH1 ARG B  86      19.171   0.636  30.133  1.00 98.11           N  
ATOM   4790  NH2 ARG B  86      18.128  -1.271  29.359  1.00 98.11           N1+
ATOM   4791  H   ARG B  86      13.649   3.701  30.555  1.00 98.11           H  
ATOM   4792  HA  ARG B  86      15.822   4.496  32.176  1.00 98.11           H  
ATOM   4793  HB3 ARG B  86      16.974   4.829  29.905  1.00 98.11           H  
ATOM   4794  HB2 ARG B  86      15.457   4.457  29.158  1.00 98.11           H  
ATOM   4795  HG3 ARG B  86      15.594   2.173  30.530  1.00 98.11           H  
ATOM   4796  HG2 ARG B  86      17.174   2.721  30.939  1.00 98.11           H  
ATOM   4797  HD3 ARG B  86      18.000   2.662  28.715  1.00 98.11           H  
ATOM   4798  HD2 ARG B  86      16.427   2.558  27.985  1.00 98.11           H  
ATOM   4799  HE  ARG B  86      16.441   0.267  28.409  1.00 98.11           H  
ATOM   4800 HH12 ARG B  86      19.908   0.079  30.541  1.00 98.11           H  
ATOM   4801 HH11 ARG B  86      19.211   1.641  30.219  1.00 98.11           H  
ATOM   4802 HH22 ARG B  86      18.862  -1.835  29.762  1.00 98.11           H  
ATOM   4803 HH21 ARG B  86      17.385  -1.724  28.846  1.00 98.11           H  
ATOM   4804  N   GLU B  87      14.463   7.019  30.482  1.00 98.67           N  
ATOM   4805  CA  GLU B  87      14.432   8.483  30.399  1.00 98.67           C  
ATOM   4806  C   GLU B  87      13.871   9.181  31.649  1.00 98.67           C  
ATOM   4807  O   GLU B  87      14.277  10.313  31.908  1.00 98.67           O  
ATOM   4808  CB  GLU B  87      13.741   8.952  29.101  1.00 98.67           C  
ATOM   4809  CG  GLU B  87      14.578   8.701  27.822  1.00 98.67           C  
ATOM   4810  CD  GLU B  87      15.889   9.505  27.698  1.00 98.67           C  
ATOM   4811  OE1 GLU B  87      16.770   9.023  26.951  1.00 98.67           O  
ATOM   4812  OE2 GLU B  87      16.023  10.571  28.344  1.00 98.67           O1-
ATOM   4813  H   GLU B  87      13.808   6.515  29.897  1.00 98.67           H  
ATOM   4814  HA  GLU B  87      15.469   8.811  30.349  1.00 98.67           H  
ATOM   4815  HB3 GLU B  87      13.468  10.007  29.165  1.00 98.67           H  
ATOM   4816  HB2 GLU B  87      12.793   8.421  28.996  1.00 98.67           H  
ATOM   4817  HG3 GLU B  87      13.967   8.940  26.950  1.00 98.67           H  
ATOM   4818  HG2 GLU B  87      14.806   7.638  27.743  1.00 98.67           H  
ATOM   4819  N   VAL B  88      13.015   8.498  32.431  1.00 98.78           N  
ATOM   4820  CA  VAL B  88      12.573   8.981  33.743  1.00 98.78           C  
ATOM   4821  C   VAL B  88      13.649   8.748  34.826  1.00 98.78           C  
ATOM   4822  O   VAL B  88      13.817   9.618  35.680  1.00 98.78           O  
ATOM   4823  CB  VAL B  88      11.233   8.339  34.194  1.00 98.78           C  
ATOM   4824  CG1 VAL B  88      10.814   8.713  35.634  1.00 98.78           C  
ATOM   4825  CG2 VAL B  88      10.091   8.719  33.234  1.00 98.78           C  
ATOM   4826  H   VAL B  88      12.706   7.575  32.157  1.00 98.78           H  
ATOM   4827  HA  VAL B  88      12.405  10.057  33.673  1.00 98.78           H  
ATOM   4828  HB  VAL B  88      11.350   7.255  34.144  1.00 98.78           H  
ATOM   4829 HG11 VAL B  88       9.866   8.254  35.890  1.00 98.78           H  
ATOM   4830 HG12 VAL B  88      11.518   8.368  36.390  1.00 98.78           H  
ATOM   4831 HG13 VAL B  88      10.697   9.791  35.746  1.00 98.78           H  
ATOM   4832 HG21 VAL B  88       9.175   8.181  33.478  1.00 98.78           H  
ATOM   4833 HG22 VAL B  88       9.872   9.786  33.284  1.00 98.78           H  
ATOM   4834 HG23 VAL B  88      10.331   8.486  32.199  1.00 98.78           H  
ATOM   4835  N   LEU B  89      14.388   7.623  34.751  1.00 98.84           N  
ATOM   4836  CA  LEU B  89      15.569   7.353  35.582  1.00 98.84           C  
ATOM   4837  C   LEU B  89      16.699   8.369  35.305  1.00 98.84           C  
ATOM   4838  O   LEU B  89      17.319   8.840  36.254  1.00 98.84           O  
ATOM   4839  CB  LEU B  89      16.058   5.898  35.373  1.00 98.84           C  
ATOM   4840  CG  LEU B  89      15.162   4.795  35.988  1.00 98.84           C  
ATOM   4841  CD1 LEU B  89      15.439   3.417  35.344  1.00 98.84           C  
ATOM   4842  CD2 LEU B  89      15.287   4.717  37.521  1.00 98.84           C  
ATOM   4843  H   LEU B  89      14.178   6.936  34.040  1.00 98.84           H  
ATOM   4844  HA  LEU B  89      15.274   7.471  36.626  1.00 98.84           H  
ATOM   4845  HB3 LEU B  89      17.063   5.779  35.780  1.00 98.84           H  
ATOM   4846  HB2 LEU B  89      16.155   5.728  34.302  1.00 98.84           H  
ATOM   4847  HG  LEU B  89      14.124   5.042  35.770  1.00 98.84           H  
ATOM   4848 HD11 LEU B  89      14.522   2.989  34.938  1.00 98.84           H  
ATOM   4849 HD12 LEU B  89      16.157   3.476  34.526  1.00 98.84           H  
ATOM   4850 HD13 LEU B  89      15.842   2.698  36.058  1.00 98.84           H  
ATOM   4851 HD21 LEU B  89      14.984   3.744  37.908  1.00 98.84           H  
ATOM   4852 HD22 LEU B  89      16.311   4.887  37.852  1.00 98.84           H  
ATOM   4853 HD23 LEU B  89      14.649   5.459  37.998  1.00 98.84           H  
ATOM   4854  N   LYS B  90      16.909   8.743  34.029  1.00 98.81           N  
ATOM   4855  CA  LYS B  90      17.842   9.796  33.623  1.00 98.81           C  
ATOM   4856  C   LYS B  90      17.403  11.190  34.095  1.00 98.81           C  
ATOM   4857  O   LYS B  90      18.250  11.933  34.579  1.00 98.81           O  
ATOM   4858  CB  LYS B  90      18.048   9.799  32.097  1.00 98.81           C  
ATOM   4859  CG  LYS B  90      18.867   8.621  31.546  1.00 98.81           C  
ATOM   4860  CD  LYS B  90      18.841   8.593  30.012  1.00 98.81           C  
ATOM   4861  CE  LYS B  90      19.455   7.327  29.402  1.00 98.81           C  
ATOM   4862  NZ  LYS B  90      19.439   7.375  27.929  1.00 98.81           N1+
ATOM   4863  H   LYS B  90      16.384   8.298  33.287  1.00 98.81           H  
ATOM   4864  HA  LYS B  90      18.798   9.571  34.095  1.00 98.81           H  
ATOM   4865  HB3 LYS B  90      18.578  10.707  31.812  1.00 98.81           H  
ATOM   4866  HB2 LYS B  90      17.077   9.853  31.605  1.00 98.81           H  
ATOM   4867  HG3 LYS B  90      18.497   7.679  31.937  1.00 98.81           H  
ATOM   4868  HG2 LYS B  90      19.896   8.701  31.894  1.00 98.81           H  
ATOM   4869  HD3 LYS B  90      19.363   9.471  29.634  1.00 98.81           H  
ATOM   4870  HD2 LYS B  90      17.808   8.683  29.679  1.00 98.81           H  
ATOM   4871  HE3 LYS B  90      18.887   6.452  29.717  1.00 98.81           H  
ATOM   4872  HE2 LYS B  90      20.482   7.193  29.745  1.00 98.81           H  
ATOM   4873  HZ1 LYS B  90      20.013   8.143  27.610  1.00 98.81           H  
ATOM   4874  HZ2 LYS B  90      19.793   6.509  27.550  1.00 98.81           H  
ATOM   4875  HZ3 LYS B  90      18.491   7.525  27.606  1.00 98.81           H  
ATOM   4876  N   ALA B  91      16.101  11.510  33.982  1.00 98.91           N  
ATOM   4877  CA  ALA B  91      15.512  12.766  34.456  1.00 98.91           C  
ATOM   4878  C   ALA B  91      15.582  12.936  35.983  1.00 98.91           C  
ATOM   4879  O   ALA B  91      15.782  14.056  36.445  1.00 98.91           O  
ATOM   4880  CB  ALA B  91      14.063  12.877  33.961  1.00 98.91           C  
ATOM   4881  H   ALA B  91      15.461  10.854  33.552  1.00 98.91           H  
ATOM   4882  HA  ALA B  91      16.076  13.585  34.010  1.00 98.91           H  
ATOM   4883  HB1 ALA B  91      13.599  13.804  34.298  1.00 98.91           H  
ATOM   4884  HB2 ALA B  91      14.019  12.870  32.872  1.00 98.91           H  
ATOM   4885  HB3 ALA B  91      13.451  12.052  34.324  1.00 98.91           H  
ATOM   4886  N   SER B  92      15.459  11.823  36.725  1.00 98.93           N  
ATOM   4887  CA  SER B  92      15.627  11.735  38.174  1.00 98.93           C  
ATOM   4888  C   SER B  92      17.085  11.993  38.606  1.00 98.93           C  
ATOM   4889  O   SER B  92      17.304  12.751  39.550  1.00 98.93           O  
ATOM   4890  CB  SER B  92      15.083  10.366  38.633  1.00 98.93           C  
ATOM   4891  OG  SER B  92      15.332  10.093  39.994  1.00 98.93           O  
ATOM   4892  H   SER B  92      15.258  10.949  36.256  1.00 98.93           H  
ATOM   4893  HA  SER B  92      15.014  12.513  38.634  1.00 98.93           H  
ATOM   4894  HB3 SER B  92      15.513   9.560  38.042  1.00 98.93           H  
ATOM   4895  HB2 SER B  92      14.006  10.324  38.470  1.00 98.93           H  
ATOM   4896  HG  SER B  92      14.723  10.618  40.526  1.00 98.93           H  
ATOM   4897  N   LEU B  93      18.051  11.408  37.875  1.00 98.84           N  
ATOM   4898  CA  LEU B  93      19.485  11.644  38.061  1.00 98.84           C  
ATOM   4899  C   LEU B  93      19.886  13.095  37.759  1.00 98.84           C  
ATOM   4900  O   LEU B  93      20.603  13.680  38.565  1.00 98.84           O  
ATOM   4901  CB  LEU B  93      20.302  10.658  37.200  1.00 98.84           C  
ATOM   4902  CG  LEU B  93      20.272   9.207  37.715  1.00 98.84           C  
ATOM   4903  CD1 LEU B  93      20.769   8.227  36.646  1.00 98.84           C  
ATOM   4904  CD2 LEU B  93      21.046   9.031  39.027  1.00 98.84           C  
ATOM   4905  H   LEU B  93      17.796  10.787  37.119  1.00 98.84           H  
ATOM   4906  HA  LEU B  93      19.714  11.469  39.112  1.00 98.84           H  
ATOM   4907  HB3 LEU B  93      21.342  10.982  37.135  1.00 98.84           H  
ATOM   4908  HB2 LEU B  93      19.923  10.692  36.179  1.00 98.84           H  
ATOM   4909  HG  LEU B  93      19.238   8.942  37.916  1.00 98.84           H  
ATOM   4910 HD11 LEU B  93      20.494   7.209  36.909  1.00 98.84           H  
ATOM   4911 HD12 LEU B  93      20.327   8.433  35.672  1.00 98.84           H  
ATOM   4912 HD13 LEU B  93      21.852   8.265  36.537  1.00 98.84           H  
ATOM   4913 HD21 LEU B  93      21.174   7.980  39.273  1.00 98.84           H  
ATOM   4914 HD22 LEU B  93      22.036   9.472  38.957  1.00 98.84           H  
ATOM   4915 HD23 LEU B  93      20.529   9.495  39.864  1.00 98.84           H  
ATOM   4916  N   ARG B  94      19.385  13.658  36.646  1.00 98.63           N  
ATOM   4917  CA  ARG B  94      19.600  15.049  36.233  1.00 98.63           C  
ATOM   4918  C   ARG B  94      19.009  16.069  37.223  1.00 98.63           C  
ATOM   4919  O   ARG B  94      19.690  17.045  37.528  1.00 98.63           O  
ATOM   4920  CB  ARG B  94      19.000  15.272  34.829  1.00 98.63           C  
ATOM   4921  CG  ARG B  94      19.726  14.532  33.688  1.00 98.63           C  
ATOM   4922  CD  ARG B  94      18.890  14.522  32.395  1.00 98.63           C  
ATOM   4923  NE  ARG B  94      19.478  13.678  31.338  1.00 98.63           N  
ATOM   4924  CZ  ARG B  94      18.827  12.993  30.374  1.00 98.63           C  
ATOM   4925  NH1 ARG B  94      17.488  12.951  30.290  1.00 98.63           N  
ATOM   4926  NH2 ARG B  94      19.542  12.329  29.457  1.00 98.63           N1+
ATOM   4927  H   ARG B  94      18.804  13.099  36.034  1.00 98.63           H  
ATOM   4928  HA  ARG B  94      20.676  15.224  36.182  1.00 98.63           H  
ATOM   4929  HB3 ARG B  94      19.009  16.337  34.590  1.00 98.63           H  
ATOM   4930  HB2 ARG B  94      17.949  14.984  34.847  1.00 98.63           H  
ATOM   4931  HG3 ARG B  94      20.075  13.536  33.960  1.00 98.63           H  
ATOM   4932  HG2 ARG B  94      20.634  15.109  33.502  1.00 98.63           H  
ATOM   4933  HD3 ARG B  94      18.925  15.525  31.970  1.00 98.63           H  
ATOM   4934  HD2 ARG B  94      17.839  14.318  32.596  1.00 98.63           H  
ATOM   4935  HE  ARG B  94      20.488  13.654  31.328  1.00 98.63           H  
ATOM   4936 HH12 ARG B  94      17.030  12.397  29.575  1.00 98.63           H
[truncated: 311,089 more chars]
