# Supplementary material for: The effects of nature‐inspired amino acid substitutions on structural and biochemical properties of the E. coli L‐asparaginase EcAIII
Source: Protein Sci. 2023 Jun 1;32(6):e4647. doi: 10.1002/pro.4647 (PMC10204187; doi:10.1002/pro.4647)
Supplement: Supplementary file 5 — DATA S2. Supporting Information. [file PRO-32-e4647-s005.zip › docking_results_orthologs_EcAIII_PDB_files/orthologs_L/InducedFit_NZ_JAALLT010000001_1_665_post_ref.pdb]

TITLE     InducedFit_NZ_JAALLT010000001.1_665_post_ref
REMARK   4      COMPLIES WITH FORMAT V. 3.0, 1-DEC-2006
REMARK 888
REMARK 888 WRITTEN BY MAESTRO (A PRODUCT OF SCHRODINGER, LLC)
ATOM      1  N   MET A   1      24.176 -21.052  83.307  1.00 64.94           N1+
ATOM      2  CA  MET A   1      22.969 -20.336  82.756  1.00 64.94           C  
ATOM      3  C   MET A   1      22.026 -19.985  83.943  1.00 64.94           C  
ATOM      4  O   MET A   1      22.037 -20.618  85.005  1.00 64.94           O  
ATOM      5  CB  MET A   1      22.243 -21.182  81.678  1.00 64.94           C  
ATOM      6  CG  MET A   1      23.025 -21.380  80.367  1.00 64.94           C  
ATOM      7  SD  MET A   1      22.211 -22.503  79.202  1.00 64.94           S  
ATOM      8  CE  MET A   1      23.328 -22.337  77.786  1.00 64.94           C  
ATOM      9  H1  MET A   1      24.806 -21.269  82.548  1.00 64.94           H  
ATOM     10  H2  MET A   1      24.639 -20.453  83.976  1.00 64.94           H  
ATOM     11  H3  MET A   1      23.872 -21.906  83.755  1.00 64.94           H  
ATOM     12  HA  MET A   1      23.374 -19.419  82.324  1.00 64.94           H  
ATOM     13  HB3 MET A   1      21.305 -20.697  81.414  1.00 64.94           H  
ATOM     14  HB2 MET A   1      21.957 -22.156  82.081  1.00 64.94           H  
ATOM     15  HG3 MET A   1      24.020 -21.778  80.566  1.00 64.94           H  
ATOM     16  HG2 MET A   1      23.165 -20.416  79.877  1.00 64.94           H  
ATOM     17  HE1 MET A   1      22.988 -22.967  76.964  1.00 64.94           H  
ATOM     18  HE2 MET A   1      23.353 -21.303  77.442  1.00 64.94           H  
ATOM     19  HE3 MET A   1      24.338 -22.640  78.060  1.00 64.94           H  
ATOM     20  N   ASN A   2      21.198 -18.951  83.717  1.00 81.73           N  
ATOM     21  CA  ASN A   2      20.199 -18.443  84.667  1.00 81.73           C  
ATOM     22  C   ASN A   2      18.796 -18.496  84.034  1.00 81.73           C  
ATOM     23  O   ASN A   2      18.001 -17.578  84.234  1.00 81.73           O  
ATOM     24  CB  ASN A   2      20.565 -17.012  85.148  1.00 81.73           C  
ATOM     25  CG  ASN A   2      21.962 -16.879  85.763  1.00 81.73           C  
ATOM     26  ND2 ASN A   2      22.231 -17.608  86.848  1.00 81.73           N  
ATOM     27  OD1 ASN A   2      22.790 -16.120  85.266  1.00 81.73           O  
ATOM     28  H   ASN A   2      21.242 -18.466  82.828  1.00 81.73           H  
ATOM     29  HA  ASN A   2      20.122 -19.086  85.545  1.00 81.73           H  
ATOM     30  HB3 ASN A   2      19.846 -16.673  85.896  1.00 81.73           H  
ATOM     31  HB2 ASN A   2      20.492 -16.312  84.316  1.00 81.73           H  
ATOM     32 HD22 ASN A   2      23.140 -17.544  87.283  1.00 81.73           H  
ATOM     33 HD21 ASN A   2      21.538 -18.229  87.238  1.00 81.73           H  
ATOM     34  N   LEU A   3      18.524 -19.569  83.272  1.00 91.66           N  
ATOM     35  CA  LEU A   3      17.284 -19.778  82.525  1.00 91.66           C  
ATOM     36  C   LEU A   3      16.216 -20.469  83.403  1.00 91.66           C  
ATOM     37  O   LEU A   3      16.563 -21.411  84.117  1.00 91.66           O  
ATOM     38  CB  LEU A   3      17.600 -20.675  81.308  1.00 91.66           C  
ATOM     39  CG  LEU A   3      18.495 -20.017  80.237  1.00 91.66           C  
ATOM     40  CD1 LEU A   3      18.843 -21.021  79.124  1.00 91.66           C  
ATOM     41  CD2 LEU A   3      17.877 -18.740  79.652  1.00 91.66           C  
ATOM     42  H   LEU A   3      19.223 -20.291  83.171  1.00 91.66           H  
ATOM     43  HA  LEU A   3      16.956 -18.801  82.179  1.00 91.66           H  
ATOM     44  HB3 LEU A   3      16.665 -20.967  80.829  1.00 91.66           H  
ATOM     45  HB2 LEU A   3      18.060 -21.603  81.652  1.00 91.66           H  
ATOM     46  HG  LEU A   3      19.432 -19.730  80.710  1.00 91.66           H  
ATOM     47 HD11 LEU A   3      19.827 -20.807  78.706  1.00 91.66           H  
ATOM     48 HD12 LEU A   3      18.855 -22.049  79.487  1.00 91.66           H  
ATOM     49 HD13 LEU A   3      18.124 -20.982  78.306  1.00 91.66           H  
ATOM     50 HD21 LEU A   3      18.065 -18.654  78.583  1.00 91.66           H  
ATOM     51 HD22 LEU A   3      16.798 -18.715  79.796  1.00 91.66           H  
ATOM     52 HD23 LEU A   3      18.297 -17.852  80.123  1.00 91.66           H  
ATOM     53  N   PRO A   4      14.937 -20.030  83.326  1.00 97.86           N  
ATOM     54  CA  PRO A   4      14.445 -18.883  82.553  1.00 97.86           C  
ATOM     55  C   PRO A   4      14.646 -17.568  83.329  1.00 97.86           C  
ATOM     56  O   PRO A   4      14.882 -17.591  84.539  1.00 97.86           O  
ATOM     57  CB  PRO A   4      12.965 -19.226  82.379  1.00 97.86           C  
ATOM     58  CG  PRO A   4      12.569 -19.903  83.680  1.00 97.86           C  
ATOM     59  CD  PRO A   4      13.848 -20.624  84.104  1.00 97.86           C  
ATOM     60  HA  PRO A   4      14.901 -18.815  81.564  1.00 97.86           H  
ATOM     61  HB3 PRO A   4      12.854 -19.936  81.558  1.00 97.86           H  
ATOM     62  HB2 PRO A   4      12.359 -18.353  82.141  1.00 97.86           H  
ATOM     63  HG3 PRO A   4      11.716 -20.573  83.573  1.00 97.86           H  
ATOM     64  HG2 PRO A   4      12.309 -19.149  84.421  1.00 97.86           H  
ATOM     65  HD2 PRO A   4      14.026 -20.491  85.169  1.00 97.86           H  
ATOM     66  HD3 PRO A   4      13.772 -21.687  83.894  1.00 97.86           H  
ATOM     67  N   ALA A   5      14.532 -16.444  82.613  1.00 98.56           N  
ATOM     68  CA  ALA A   5      14.615 -15.110  83.196  1.00 98.56           C  
ATOM     69  C   ALA A   5      13.679 -14.157  82.450  1.00 98.56           C  
ATOM     70  O   ALA A   5      13.430 -14.348  81.261  1.00 98.56           O  
ATOM     71  CB  ALA A   5      16.075 -14.625  83.159  1.00 98.56           C  
ATOM     72  H   ALA A   5      14.310 -16.489  81.626  1.00 98.56           H  
ATOM     73  HA  ALA A   5      14.284 -15.153  84.234  1.00 98.56           H  
ATOM     74  HB1 ALA A   5      16.201 -13.729  83.764  1.00 98.56           H  
ATOM     75  HB2 ALA A   5      16.754 -15.373  83.564  1.00 98.56           H  
ATOM     76  HB3 ALA A   5      16.407 -14.396  82.145  1.00 98.56           H  
ATOM     77  N   ILE A   6      13.194 -13.134  83.164  1.00 98.91           N  
ATOM     78  CA  ILE A   6      12.375 -12.060  82.612  1.00 98.91           C  
ATOM     79  C   ILE A   6      12.731 -10.740  83.302  1.00 98.91           C  
ATOM     80  O   ILE A   6      12.983 -10.725  84.505  1.00 98.91           O  
ATOM     81  CB  ILE A   6      10.846 -12.349  82.748  1.00 98.91           C  
ATOM     82  CG1 ILE A   6       9.952 -11.341  81.985  1.00 98.91           C  
ATOM     83  CG2 ILE A   6      10.353 -12.494  84.200  1.00 98.91           C  
ATOM     84  CD1 ILE A   6       8.494 -11.795  81.812  1.00 98.91           C  
ATOM     85  H   ILE A   6      13.422 -13.053  84.147  1.00 98.91           H  
ATOM     86  HA  ILE A   6      12.622 -11.948  81.559  1.00 98.91           H  
ATOM     87  HB  ILE A   6      10.702 -13.313  82.272  1.00 98.91           H  
ATOM     88 HG13 ILE A   6      10.366 -11.158  80.996  1.00 98.91           H  
ATOM     89 HG12 ILE A   6       9.958 -10.377  82.494  1.00 98.91           H  
ATOM     90 HG21 ILE A   6       9.336 -12.881  84.223  1.00 98.91           H  
ATOM     91 HG22 ILE A   6      10.977 -13.177  84.774  1.00 98.91           H  
ATOM     92 HG23 ILE A   6      10.344 -11.537  84.716  1.00 98.91           H  
ATOM     93 HD11 ILE A   6       8.047 -11.342  80.927  1.00 98.91           H  
ATOM     94 HD12 ILE A   6       8.414 -12.877  81.702  1.00 98.91           H  
ATOM     95 HD13 ILE A   6       7.892 -11.500  82.672  1.00 98.91           H  
ATOM     96  N   ALA A   7      12.725  -9.664  82.510  1.00 98.94           N  
ATOM     97  CA  ALA A   7      12.781  -8.281  82.958  1.00 98.94           C  
ATOM     98  C   ALA A   7      11.564  -7.537  82.403  1.00 98.94           C  
ATOM     99  O   ALA A   7      11.023  -7.930  81.369  1.00 98.94           O  
ATOM    100  CB  ALA A   7      14.091  -7.634  82.487  1.00 98.94           C  
ATOM    101  H   ALA A   7      12.527  -9.785  81.524  1.00 98.94           H  
ATOM    102  HA  ALA A   7      12.731  -8.230  84.042  1.00 98.94           H  
ATOM    103  HB1 ALA A   7      14.084  -6.555  82.641  1.00 98.94           H  
ATOM    104  HB2 ALA A   7      14.938  -8.031  83.042  1.00 98.94           H  
ATOM    105  HB3 ALA A   7      14.279  -7.817  81.430  1.00 98.94           H  
ATOM    106  N   ILE A   8      11.170  -6.464  83.099  1.00 98.94           N  
ATOM    107  CA  ILE A   8      10.077  -5.577  82.708  1.00 98.94           C  
ATOM    108  C   ILE A   8      10.444  -4.113  83.000  1.00 98.94           C  
ATOM    109  O   ILE A   8      11.351  -3.855  83.795  1.00 98.94           O  
ATOM    110  CB  ILE A   8       8.749  -5.918  83.448  1.00 98.94           C  
ATOM    111  CG1 ILE A   8       8.821  -5.793  84.988  1.00 98.94           C  
ATOM    112  CG2 ILE A   8       8.189  -7.291  83.029  1.00 98.94           C  
ATOM    113  CD1 ILE A   8       7.442  -5.742  85.643  1.00 98.94           C  
ATOM    114  H   ILE A   8      11.669  -6.203  83.940  1.00 98.94           H  
ATOM    115  HA  ILE A   8       9.919  -5.643  81.635  1.00 98.94           H  
ATOM    116  HB  ILE A   8       8.009  -5.192  83.107  1.00 98.94           H  
ATOM    117 HG13 ILE A   8       9.356  -4.897  85.298  1.00 98.94           H  
ATOM    118 HG12 ILE A   8       9.389  -6.628  85.399  1.00 98.94           H  
ATOM    119 HG21 ILE A   8       7.179  -7.444  83.409  1.00 98.94           H  
ATOM    120 HG22 ILE A   8       8.142  -7.378  81.946  1.00 98.94           H  
ATOM    121 HG23 ILE A   8       8.807  -8.109  83.401  1.00 98.94           H  
ATOM    122 HD11 ILE A   8       7.543  -5.406  86.672  1.00 98.94           H  
ATOM    123 HD12 ILE A   8       6.773  -5.050  85.130  1.00 98.94           H  
ATOM    124 HD13 ILE A   8       6.966  -6.721  85.653  1.00 98.94           H  
ATOM    125  N   HIS A   9       9.722  -3.176  82.378  1.00 98.72           N  
ATOM    126  CA  HIS A   9       9.751  -1.755  82.695  1.00 98.72           C  
ATOM    127  C   HIS A   9       8.341  -1.164  82.647  1.00 98.72           C  
ATOM    128  O   HIS A   9       7.456  -1.683  81.963  1.00 98.72           O  
ATOM    129  CB  HIS A   9      10.824  -0.962  81.911  1.00 98.72           C  
ATOM    130  CG  HIS A   9      10.518  -0.672  80.459  1.00 98.72           C  
ATOM    131  CD2 HIS A   9      11.065  -1.241  79.331  1.00 98.72           C  
ATOM    132  ND1 HIS A   9       9.580   0.290  80.062  1.00 98.72           N  
ATOM    133  CE1 HIS A   9       9.556   0.217  78.737  1.00 98.72           C  
ATOM    134  NE2 HIS A   9      10.414  -0.676  78.253  1.00 98.72           N  
ATOM    135  H   HIS A   9       8.976  -3.471  81.752  1.00 98.72           H  
ATOM    136  HA  HIS A   9      10.030  -1.696  83.741  1.00 98.72           H  
ATOM    137  HB3 HIS A   9      11.776  -1.483  81.977  1.00 98.72           H  
ATOM    138  HB2 HIS A   9      10.991   0.002  82.393  1.00 98.72           H  
ATOM    139  HD2 HIS A   9      11.826  -1.992  79.210  1.00 98.72           H  
ATOM    140  HE1 HIS A   9       8.909   0.818  78.118  1.00 98.72           H  
ATOM    141  HE2 HIS A   9      10.525  -0.933  77.275  1.00 98.72           H  
ATOM    142  N   GLY A  10       8.162  -0.069  83.387  1.00 96.84           N  
ATOM    143  CA  GLY A  10       6.991   0.798  83.394  1.00 96.84           C  
ATOM    144  C   GLY A  10       7.369   2.221  82.969  1.00 96.84           C  
ATOM    145  O   GLY A  10       6.722   3.177  83.392  1.00 96.84           O  
ATOM    146  H   GLY A  10       8.975   0.267  83.898  1.00 96.84           H  
ATOM    147  HA3 GLY A  10       6.572   0.818  84.399  1.00 96.84           H  
ATOM    148  HA2 GLY A  10       6.209   0.429  82.730  1.00 96.84           H  
ATOM    149  N   GLY A  11       8.449   2.367  82.190  1.00 94.63           N  
ATOM    150  CA  GLY A  11       8.943   3.630  81.661  1.00 94.63           C  
ATOM    151  C   GLY A  11      10.096   4.253  82.465  1.00 94.63           C  
ATOM    152  O   GLY A  11      10.343   3.904  83.622  1.00 94.63           O  
ATOM    153  H   GLY A  11       8.885   1.526  81.830  1.00 94.63           H  
ATOM    154  HA3 GLY A  11       8.134   4.357  81.574  1.00 94.63           H  
ATOM    155  HA2 GLY A  11       9.278   3.421  80.647  1.00 94.63           H  
ATOM    156  N   SER A  12      10.802   5.191  81.826  1.00 93.37           N  
ATOM    157  CA  SER A  12      11.964   5.943  82.311  1.00 93.37           C  
ATOM    158  C   SER A  12      11.679   7.457  82.257  1.00 93.37           C  
ATOM    159  O   SER A  12      10.870   7.900  81.437  1.00 93.37           O  
ATOM    160  CB  SER A  12      13.212   5.529  81.483  1.00 93.37           C  
ATOM    161  OG  SER A  12      13.154   5.912  80.113  1.00 93.37           O  
ATOM    162  H   SER A  12      10.542   5.395  80.868  1.00 93.37           H  
ATOM    163  HA  SER A  12      12.147   5.694  83.354  1.00 93.37           H  
ATOM    164  HB3 SER A  12      13.363   4.452  81.543  1.00 93.37           H  
ATOM    165  HB2 SER A  12      14.104   5.978  81.916  1.00 93.37           H  
ATOM    166  HG  SER A  12      12.408   5.471  79.712  1.00 93.37           H  
ATOM    167  N   GLY A  13      12.339   8.258  83.107  1.00 89.22           N  
ATOM    168  CA  GLY A  13      12.239   9.718  83.088  1.00 89.22           C  
ATOM    169  C   GLY A  13      12.500  10.338  84.462  1.00 89.22           C  
ATOM    170  O   GLY A  13      13.178   9.739  85.302  1.00 89.22           O  
ATOM    171  H   GLY A  13      12.928   7.848  83.825  1.00 89.22           H  
ATOM    172  HA3 GLY A  13      11.249  10.028  82.750  1.00 89.22           H  
ATOM    173  HA2 GLY A  13      12.960  10.115  82.373  1.00 89.22           H  
ATOM    174  N   THR A  14      11.985  11.557  84.672  1.00 74.78           N  
ATOM    175  CA  THR A  14      11.936  12.252  85.958  1.00 74.78           C  
ATOM    176  C   THR A  14      10.982  11.538  86.934  1.00 74.78           C  
ATOM    177  O   THR A  14       9.807  11.348  86.615  1.00 74.78           O  
ATOM    178  CB  THR A  14      11.441  13.713  85.778  1.00 74.78           C  
ATOM    179  CG2 THR A  14      11.276  14.542  87.067  1.00 74.78           C  
ATOM    180  OG1 THR A  14      12.346  14.398  84.934  1.00 74.78           O  
ATOM    181  H   THR A  14      11.595  12.071  83.895  1.00 74.78           H  
ATOM    182  HA  THR A  14      12.944  12.269  86.376  1.00 74.78           H  
ATOM    183  HB  THR A  14      10.480  13.703  85.260  1.00 74.78           H  
ATOM    184 HG21 THR A  14      10.977  15.565  86.838  1.00 74.78           H  
ATOM    185 HG22 THR A  14      10.513  14.131  87.728  1.00 74.78           H  
ATOM    186 HG23 THR A  14      12.209  14.592  87.628  1.00 74.78           H  
ATOM    187  HG1 THR A  14      12.147  15.337  84.967  1.00 74.78           H  
ATOM    188  N   ILE A  15      11.521  11.164  88.101  1.00 72.21           N  
ATOM    189  CA  ILE A  15      10.787  10.513  89.179  1.00 72.21           C  
ATOM    190  C   ILE A  15      10.250  11.615  90.103  1.00 72.21           C  
ATOM    191  O   ILE A  15      11.024  12.230  90.838  1.00 72.21           O  
ATOM    192  CB  ILE A  15      11.712   9.537  89.963  1.00 72.21           C  
ATOM    193  CG1 ILE A  15      12.301   8.453  89.034  1.00 72.21           C  
ATOM    194  CG2 ILE A  15      11.063   8.879  91.199  1.00 72.21           C  
ATOM    195  CD1 ILE A  15      11.285   7.663  88.189  1.00 72.21           C  
ATOM    196  H   ILE A  15      12.484  11.403  88.303  1.00 72.21           H  
ATOM    197  HA  ILE A  15       9.942   9.951  88.777  1.00 72.21           H  
ATOM    198  HB  ILE A  15      12.560  10.110  90.338  1.00 72.21           H  
ATOM    199 HG13 ILE A  15      12.888   7.761  89.630  1.00 72.21           H  
ATOM    200 HG12 ILE A  15      13.011   8.924  88.353  1.00 72.21           H  
ATOM    201 HG21 ILE A  15      11.780   8.243  91.718  1.00 72.21           H  
ATOM    202 HG22 ILE A  15      10.711   9.611  91.925  1.00 72.21           H  
ATOM    203 HG23 ILE A  15      10.222   8.251  90.915  1.00 72.21           H  
ATOM    204 HD11 ILE A  15      11.672   6.674  87.944  1.00 72.21           H  
ATOM    205 HD12 ILE A  15      10.336   7.523  88.705  1.00 72.21           H  
ATOM    206 HD13 ILE A  15      11.081   8.174  87.248  1.00 72.21           H  
ATOM    207  N   ALA A  16       8.936  11.875  89.986  1.00 63.09           N  
ATOM    208  CA  ALA A  16       8.208  12.942  90.676  1.00 63.09           C  
ATOM    209  C   ALA A  16       8.379  12.893  92.202  1.00 63.09           C  
ATOM    210  O   ALA A  16       8.346  11.808  92.780  1.00 63.09           O  
ATOM    211  CB  ALA A  16       6.726  12.847  90.288  1.00 63.09           C  
ATOM    212  H   ALA A  16       8.390  11.325  89.339  1.00 63.09           H  
ATOM    213  HA  ALA A  16       8.603  13.892  90.311  1.00 63.09           H  
ATOM    214  HB1 ALA A  16       6.141  13.634  90.765  1.00 63.09           H  
ATOM    215  HB2 ALA A  16       6.596  12.952  89.211  1.00 63.09           H  
ATOM    216  HB3 ALA A  16       6.299  11.887  90.581  1.00 63.09           H  
ATOM    217  N   SER A  17       8.567  14.070  92.821  1.00 57.01           N  
ATOM    218  CA  SER A  17       8.883  14.234  94.246  1.00 57.01           C  
ATOM    219  C   SER A  17       7.815  13.715  95.232  1.00 57.01           C  
ATOM    220  O   SER A  17       8.142  13.515  96.400  1.00 57.01           O  
ATOM    221  CB  SER A  17       9.259  15.707  94.505  1.00 57.01           C  
ATOM    222  OG  SER A  17       8.140  16.569  94.429  1.00 57.01           O  
ATOM    223  H   SER A  17       8.562  14.921  92.278  1.00 57.01           H  
ATOM    224  HA  SER A  17       9.779  13.638  94.427  1.00 57.01           H  
ATOM    225  HB3 SER A  17      10.018  16.042  93.797  1.00 57.01           H  
ATOM    226  HB2 SER A  17       9.698  15.810  95.499  1.00 57.01           H  
ATOM    227  HG  SER A  17       7.581  16.421  95.196  1.00 57.01           H  
ATOM    228  N   ASN A  18       6.583  13.475  94.750  1.00 56.85           N  
ATOM    229  CA  ASN A  18       5.493  12.838  95.495  1.00 56.85           C  
ATOM    230  C   ASN A  18       5.642  11.307  95.653  1.00 56.85           C  
ATOM    231  O   ASN A  18       4.867  10.730  96.408  1.00 56.85           O  
ATOM    232  CB  ASN A  18       4.121  13.252  94.904  1.00 56.85           C  
ATOM    233  CG  ASN A  18       3.811  12.767  93.480  1.00 56.85           C  
ATOM    234  ND2 ASN A  18       2.547  12.891  93.073  1.00 56.85           N  
ATOM    235  OD1 ASN A  18       4.684  12.302  92.751  1.00 56.85           O  
ATOM    236  H   ASN A  18       6.399  13.649  93.772  1.00 56.85           H  
ATOM    237  HA  ASN A  18       5.519  13.235  96.512  1.00 56.85           H  
ATOM    238  HB3 ASN A  18       4.043  14.340  94.908  1.00 56.85           H  
ATOM    239  HB2 ASN A  18       3.328  12.894  95.562  1.00 56.85           H  
ATOM    240 HD22 ASN A  18       2.284  12.588  92.146  1.00 56.85           H  
ATOM    241 HD21 ASN A  18       1.845  13.277  93.687  1.00 56.85           H  
ATOM    242  N   LEU A  19       6.644  10.681  95.008  1.00 59.84           N  
ATOM    243  CA  LEU A  19       7.070   9.295  95.262  1.00 59.84           C  
ATOM    244  C   LEU A  19       7.871   9.135  96.572  1.00 59.84           C  
ATOM    245  O   LEU A  19       8.161   8.002  96.955  1.00 59.84           O  
ATOM    246  CB  LEU A  19       7.840   8.763  94.034  1.00 59.84           C  
ATOM    247  CG  LEU A  19       6.887   8.356  92.883  1.00 59.84           C  
ATOM    248  CD1 LEU A  19       7.493   8.603  91.492  1.00 59.84           C  
ATOM    249  CD2 LEU A  19       6.392   6.904  93.041  1.00 59.84           C  
ATOM    250  H   LEU A  19       7.221  11.205  94.363  1.00 59.84           H  
ATOM    251  HA  LEU A  19       6.177   8.679  95.392  1.00 59.84           H  
ATOM    252  HB3 LEU A  19       8.466   7.909  94.298  1.00 59.84           H  
ATOM    253  HB2 LEU A  19       8.552   9.521  93.716  1.00 59.84           H  
ATOM    254  HG  LEU A  19       6.014   9.008  92.930  1.00 59.84           H  
ATOM    255 HD11 LEU A  19       6.726   8.946  90.796  1.00 59.84           H  
ATOM    256 HD12 LEU A  19       8.262   9.373  91.508  1.00 59.84           H  
ATOM    257 HD13 LEU A  19       7.937   7.700  91.074  1.00 59.84           H  
ATOM    258 HD21 LEU A  19       6.381   6.368  92.092  1.00 59.84           H  
ATOM    259 HD22 LEU A  19       7.012   6.328  93.726  1.00 59.84           H  
ATOM    260 HD23 LEU A  19       5.379   6.885  93.436  1.00 59.84           H  
ATOM    261  N   LYS A  20       8.146  10.252  97.274  1.00 59.35           N  
ATOM    262  CA  LYS A  20       8.528  10.280  98.689  1.00 59.35           C  
ATOM    263  C   LYS A  20       7.380   9.833  99.619  1.00 59.35           C  
ATOM    264  O   LYS A  20       7.669   9.366 100.721  1.00 59.35           O  
ATOM    265  CB  LYS A  20       9.021  11.690  99.070  1.00 59.35           C  
ATOM    266  CG  LYS A  20      10.336  12.087  98.376  1.00 59.35           C  
ATOM    267  CD  LYS A  20      10.779  13.514  98.732  1.00 59.35           C  
ATOM    268  CE  LYS A  20      12.069  13.923  98.005  1.00 59.35           C  
ATOM    269  NZ  LYS A  20      12.487  15.290  98.362  1.00 59.35           N1+
ATOM    270  H   LYS A  20       7.905  11.148  96.874  1.00 59.35           H  
ATOM    271  HA  LYS A  20       9.352   9.578  98.829  1.00 59.35           H  
ATOM    272  HB3 LYS A  20       9.182  11.738 100.149  1.00 59.35           H  
ATOM    273  HB2 LYS A  20       8.243  12.422  98.851  1.00 59.35           H  
ATOM    274  HG3 LYS A  20      10.227  12.004  97.294  1.00 59.35           H  
ATOM    275  HG2 LYS A  20      11.119  11.382  98.657  1.00 59.35           H  
ATOM    276  HD3 LYS A  20      10.921  13.584  99.812  1.00 59.35           H  
ATOM    277  HD2 LYS A  20       9.976  14.210  98.482  1.00 59.35           H  
ATOM    278  HE3 LYS A  20      11.924  13.874  96.925  1.00 59.35           H  
ATOM    279  HE2 LYS A  20      12.877  13.235  98.253  1.00 59.35           H  
ATOM    280  HZ1 LYS A  20      12.657  15.343  99.356  1.00 59.35           H  
ATOM    281  HZ2 LYS A  20      13.335  15.525  97.864  1.00 59.35           H  
ATOM    282  HZ3 LYS A  20      11.760  15.944  98.110  1.00 59.35           H  
ATOM    283  N   ASP A  21       6.118   9.924  99.148  1.00 64.29           N  
ATOM    284  CA  ASP A  21       4.967   9.228  99.727  1.00 64.29           C  
ATOM    285  C   ASP A  21       5.139   7.724  99.455  1.00 64.29           C  
ATOM    286  O   ASP A  21       5.149   7.303  98.295  1.00 64.29           O  
ATOM    287  CB  ASP A  21       3.614   9.755  99.175  1.00 64.29           C  
ATOM    288  CG  ASP A  21       2.315   9.187  99.782  1.00 64.29           C  
ATOM    289  OD1 ASP A  21       2.369   8.500 100.828  1.00 64.29           O  
ATOM    290  OD2 ASP A  21       1.253   9.504  99.202  1.00 64.29           O1-
ATOM    291  H   ASP A  21       5.961  10.323  98.233  1.00 64.29           H  
ATOM    292  HA  ASP A  21       4.984   9.408 100.804  1.00 64.29           H  
ATOM    293  HB3 ASP A  21       3.567   9.563  98.105  1.00 64.29           H  
ATOM    294  HB2 ASP A  21       3.590  10.841  99.273  1.00 64.29           H  
ATOM    295  N   SER A  22       5.278   6.962 100.549  1.00 75.59           N  
ATOM    296  CA  SER A  22       5.478   5.518 100.545  1.00 75.59           C  
ATOM    297  C   SER A  22       4.308   4.719  99.944  1.00 75.59           C  
ATOM    298  O   SER A  22       4.564   3.635  99.428  1.00 75.59           O  
ATOM    299  CB  SER A  22       5.835   5.062 101.974  1.00 75.59           C  
ATOM    300  OG  SER A  22       4.744   5.187 102.869  1.00 75.59           O  
ATOM    301  H   SER A  22       5.236   7.396 101.460  1.00 75.59           H  
ATOM    302  HA  SER A  22       6.349   5.326  99.916  1.00 75.59           H  
ATOM    303  HB3 SER A  22       6.678   5.636 102.360  1.00 75.59           H  
ATOM    304  HB2 SER A  22       6.150   4.018 101.965  1.00 75.59           H  
ATOM    305  HG  SER A  22       4.078   4.535 102.638  1.00 75.59           H  
ATOM    306  N   GLN A  23       3.073   5.256  99.996  1.00 86.80           N  
ATOM    307  CA  GLN A  23       1.880   4.616  99.439  1.00 86.80           C  
ATOM    308  C   GLN A  23       1.874   4.588  97.902  1.00 86.80           C  
ATOM    309  O   GLN A  23       1.610   3.527  97.338  1.00 86.80           O  
ATOM    310  CB  GLN A  23       0.603   5.250 100.030  1.00 86.80           C  
ATOM    311  CG  GLN A  23      -0.706   4.631  99.488  1.00 86.80           C  
ATOM    312  CD  GLN A  23      -1.970   5.100 100.211  1.00 86.80           C  
ATOM    313  NE2 GLN A  23      -3.127   4.642  99.732  1.00 86.80           N  
ATOM    314  OE1 GLN A  23      -1.916   5.852 101.182  1.00 86.80           O  
ATOM    315  H   GLN A  23       2.938   6.165 100.421  1.00 86.80           H  
ATOM    316  HA  GLN A  23       1.895   3.576  99.773  1.00 86.80           H  
ATOM    317  HB3 GLN A  23       0.601   6.325  99.847  1.00 86.80           H  
ATOM    318  HB2 GLN A  23       0.637   5.128 101.114  1.00 86.80           H  
ATOM    319  HG3 GLN A  23      -0.658   3.544  99.570  1.00 86.80           H  
ATOM    320  HG2 GLN A  23      -0.825   4.861  98.428  1.00 86.80           H  
ATOM    321 HE22 GLN A  23      -3.996   4.914 100.168  1.00 86.80           H  
ATOM    322 HE21 GLN A  23      -3.143   4.033  98.926  1.00 86.80           H  
ATOM    323  N   LEU A  24       2.181   5.728  97.256  1.00 85.42           N  
ATOM    324  CA  LEU A  24       2.257   5.838  95.795  1.00 85.42           C  
ATOM    325  C   LEU A  24       3.393   4.981  95.210  1.00 85.42           C  
ATOM    326  O   LEU A  24       3.171   4.292  94.216  1.00 85.42           O  
ATOM    327  CB  LEU A  24       2.371   7.325  95.382  1.00 85.42           C  
ATOM    328  CG  LEU A  24       2.343   7.595  93.856  1.00 85.42           C  
ATOM    329  CD1 LEU A  24       1.044   7.096  93.186  1.00 85.42           C  
ATOM    330  CD2 LEU A  24       2.635   9.079  93.549  1.00 85.42           C  
ATOM    331  H   LEU A  24       2.387   6.565  97.784  1.00 85.42           H  
ATOM    332  HA  LEU A  24       1.318   5.444  95.404  1.00 85.42           H  
ATOM    333  HB3 LEU A  24       3.294   7.732  95.801  1.00 85.42           H  
ATOM    334  HB2 LEU A  24       1.562   7.888  95.852  1.00 85.42           H  
ATOM    335  HG  LEU A  24       3.157   7.036  93.398  1.00 85.42           H  
ATOM    336 HD11 LEU A  24       0.654   7.800  92.450  1.00 85.42           H  
ATOM    337 HD12 LEU A  24       1.219   6.156  92.661  1.00 85.42           H  
ATOM    338 HD13 LEU A  24       0.251   6.921  93.913  1.00 85.42           H  
ATOM    339 HD21 LEU A  24       3.462   9.175  92.845  1.00 85.42           H  
ATOM    340 HD22 LEU A  24       1.779   9.596  93.115  1.00 85.42           H  
ATOM    341 HD23 LEU A  24       2.915   9.634  94.445  1.00 85.42           H  
ATOM    342  N   LYS A  25       4.563   4.999  95.874  1.00 89.32           N  
ATOM    343  CA  LYS A  25       5.715   4.155  95.560  1.00 89.32           C  
ATOM    344  C   LYS A  25       5.417   2.651  95.693  1.00 89.32           C  
ATOM    345  O   LYS A  25       5.799   1.893  94.805  1.00 89.32           O  
ATOM    346  CB  LYS A  25       6.916   4.615  96.412  1.00 89.32           C  
ATOM    347  CG  LYS A  25       8.182   3.753  96.260  1.00 89.32           C  
ATOM    348  CD  LYS A  25       9.419   4.394  96.900  1.00 89.32           C  
ATOM    349  CE  LYS A  25      10.673   3.523  96.727  1.00 89.32           C  
ATOM    350  NZ  LYS A  25      11.856   4.142  97.351  1.00 89.32           N1+
ATOM    351  H   LYS A  25       4.658   5.596  96.684  1.00 89.32           H  
ATOM    352  HA  LYS A  25       5.963   4.336  94.512  1.00 89.32           H  
ATOM    353  HB3 LYS A  25       6.635   4.640  97.466  1.00 89.32           H  
ATOM    354  HB2 LYS A  25       7.150   5.644  96.139  1.00 89.32           H  
ATOM    355  HG3 LYS A  25       8.373   3.564  95.205  1.00 89.32           H  
ATOM    356  HG2 LYS A  25       8.018   2.777  96.718  1.00 89.32           H  
ATOM    357  HD3 LYS A  25       9.224   4.566  97.960  1.00 89.32           H  
ATOM    358  HD2 LYS A  25       9.583   5.377  96.454  1.00 89.32           H  
ATOM    359  HE3 LYS A  25      10.879   3.363  95.668  1.00 89.32           H  
ATOM    360  HE2 LYS A  25      10.517   2.542  97.177  1.00 89.32           H  
ATOM    361  HZ1 LYS A  25      11.687   4.267  98.339  1.00 89.32           H  
ATOM    362  HZ2 LYS A  25      12.660   3.545  97.222  1.00 89.32           H  
ATOM    363  HZ3 LYS A  25      12.032   5.041  96.926  1.00 89.32           H  
ATOM    364  N   LYS A  26       4.709   2.259  96.767  1.00 92.60           N  
ATOM    365  CA  LYS A  26       4.274   0.885  97.029  1.00 92.60           C  
ATOM    366  C   LYS A  26       3.281   0.360  95.977  1.00 92.60           C  
ATOM    367  O   LYS A  26       3.422  -0.789  95.572  1.00 92.60           O  
ATOM    368  CB  LYS A  26       3.750   0.800  98.477  1.00 92.60           C  
ATOM    369  CG  LYS A  26       3.237  -0.570  98.953  1.00 92.60           C  
ATOM    370  CD  LYS A  26       3.037  -0.576 100.481  1.00 92.60           C  
ATOM    371  CE  LYS A  26       2.533  -1.904 101.072  1.00 92.60           C  
ATOM    372  NZ  LYS A  26       1.115  -2.160 100.765  1.00 92.60           N1+
ATOM    373  H   LYS A  26       4.435   2.945  97.457  1.00 92.60           H  
ATOM    374  HA  LYS A  26       5.164   0.256  96.970  1.00 92.60           H  
ATOM    375  HB3 LYS A  26       2.960   1.537  98.629  1.00 92.60           H  
ATOM    376  HB2 LYS A  26       4.570   1.091  99.134  1.00 92.60           H  
ATOM    377  HG3 LYS A  26       3.946  -1.349  98.670  1.00 92.60           H  
ATOM    378  HG2 LYS A  26       2.298  -0.805  98.450  1.00 92.60           H  
ATOM    379  HD3 LYS A  26       2.364   0.236 100.763  1.00 92.60           H  
ATOM    380  HD2 LYS A  26       3.990  -0.337 100.957  1.00 92.60           H  
ATOM    381  HE3 LYS A  26       2.633  -1.874 102.157  1.00 92.60           H  
ATOM    382  HE2 LYS A  26       3.140  -2.739 100.721  1.00 92.60           H  
ATOM    383  HZ1 LYS A  26       1.013  -2.290  99.765  1.00 92.60           H  
ATOM    384  HZ2 LYS A  26       0.816  -3.005 101.229  1.00 92.60           H  
ATOM    385  HZ3 LYS A  26       0.546  -1.383 101.068  1.00 92.60           H  
ATOM    386  N   GLN A  27       2.357   1.216  95.505  1.00 92.68           N  
ATOM    387  CA  GLN A  27       1.434   0.926  94.402  1.00 92.68           C  
ATOM    388  C   GLN A  27       2.141   0.666  93.059  1.00 92.68           C  
ATOM    389  O   GLN A  27       1.746  -0.262  92.354  1.00 92.68           O  
ATOM    390  CB  GLN A  27       0.399   2.062  94.269  1.00 92.68           C  
ATOM    391  CG  GLN A  27      -0.667   2.054  95.385  1.00 92.68           C  
ATOM    392  CD  GLN A  27      -1.564   3.300  95.433  1.00 92.68           C  
ATOM    393  NE2 GLN A  27      -1.445   4.220  94.472  1.00 92.68           N  
ATOM    394  OE1 GLN A  27      -2.373   3.431  96.349  1.00 92.68           O  
ATOM    395  H   GLN A  27       2.297   2.145  95.901  1.00 92.68           H  
ATOM    396  HA  GLN A  27       0.899   0.010  94.661  1.00 92.68           H  
ATOM    397  HB3 GLN A  27      -0.110   1.991  93.307  1.00 92.68           H  
ATOM    398  HB2 GLN A  27       0.927   3.016  94.262  1.00 92.68           H  
ATOM    399  HG3 GLN A  27      -0.190   1.956  96.359  1.00 92.68           H  
ATOM    400  HG2 GLN A  27      -1.303   1.175  95.275  1.00 92.68           H  
ATOM    401 HE22 GLN A  27      -2.027   5.044  94.488  1.00 92.68           H  
ATOM    402 HE21 GLN A  27      -0.777   4.096  93.725  1.00 92.68           H  
ATOM    403  N   TYR A  28       3.182   1.461  92.746  1.00 92.58           N  
ATOM    404  CA  TYR A  28       4.043   1.272  91.574  1.00 92.58           C  
ATOM    405  C   TYR A  28       4.858  -0.030  91.634  1.00 92.58           C  
ATOM    406  O   TYR A  28       4.917  -0.731  90.626  1.00 92.58           O  
ATOM    407  CB  TYR A  28       4.968   2.496  91.377  1.00 92.58           C  
ATOM    408  CG  TYR A  28       4.377   3.606  90.527  1.00 92.58           C  
ATOM    409  CD1 TYR A  28       4.177   3.389  89.150  1.00 92.58           C  
ATOM    410  CD2 TYR A  28       4.064   4.863  91.084  1.00 92.58           C  
ATOM    411  CE1 TYR A  28       3.669   4.416  88.333  1.00 92.58           C  
ATOM    412  CE2 TYR A  28       3.534   5.886  90.274  1.00 92.58           C  
ATOM    413  CZ  TYR A  28       3.328   5.660  88.898  1.00 92.58           C  
ATOM    414  OH  TYR A  28       2.793   6.640  88.114  1.00 92.58           O  
ATOM    415  H   TYR A  28       3.435   2.215  93.371  1.00 92.58           H  
ATOM    416  HA  TYR A  28       3.385   1.192  90.708  1.00 92.58           H  
ATOM    417  HB3 TYR A  28       5.875   2.193  90.850  1.00 92.58           H  
ATOM    418  HB2 TYR A  28       5.313   2.887  92.335  1.00 92.58           H  
ATOM    419  HD1 TYR A  28       4.424   2.432  88.719  1.00 92.58           H  
ATOM    420  HD2 TYR A  28       4.239   5.054  92.130  1.00 92.58           H  
ATOM    421  HE1 TYR A  28       3.523   4.237  87.278  1.00 92.58           H  
ATOM    422  HE2 TYR A  28       3.287   6.843  90.709  1.00 92.58           H  
ATOM    423  HH  TYR A  28       2.601   6.338  87.222  1.00 92.58           H  
ATOM    424  N   LEU A  29       5.447  -0.339  92.801  1.00 94.92           N  
ATOM    425  CA  LEU A  29       6.240  -1.550  93.025  1.00 94.92           C  
ATOM    426  C   LEU A  29       5.389  -2.832  92.998  1.00 94.92           C  
ATOM    427  O   LEU A  29       5.836  -3.809  92.406  1.00 94.92           O  
ATOM    428  CB  LEU A  29       7.037  -1.423  94.340  1.00 94.92           C  
ATOM    429  CG  LEU A  29       8.158  -0.357  94.300  1.00 94.92           C  
ATOM    430  CD1 LEU A  29       8.697  -0.082  95.712  1.00 94.92           C  
ATOM    431  CD2 LEU A  29       9.295  -0.714  93.326  1.00 94.92           C  
ATOM    432  H   LEU A  29       5.358   0.290  93.589  1.00 94.92           H  
ATOM    433  HA  LEU A  29       6.949  -1.634  92.199  1.00 94.92           H  
ATOM    434  HB3 LEU A  29       7.482  -2.386  94.599  1.00 94.92           H  
ATOM    435  HB2 LEU A  29       6.341  -1.193  95.149  1.00 94.92           H  
ATOM    436  HG  LEU A  29       7.732   0.579  93.944  1.00 94.92           H  
ATOM    437 HD11 LEU A  29       9.437   0.717  95.700  1.00 94.92           H  
ATOM    438 HD12 LEU A  29       7.896   0.224  96.386  1.00 94.92           H  
ATOM    439 HD13 LEU A  29       9.167  -0.970  96.136  1.00 94.92           H  
ATOM    440 HD21 LEU A  29      10.273  -0.666  93.804  1.00 94.92           H  
ATOM    441 HD22 LEU A  29       9.184  -1.719  92.924  1.00 94.92           H  
ATOM    442 HD23 LEU A  29       9.311  -0.034  92.475  1.00 94.92           H  
ATOM    443  N   GLU A  30       4.171  -2.791  93.570  1.00 96.44           N  
ATOM    444  CA  GLU A  30       3.172  -3.865  93.512  1.00 96.44           C  
ATOM    445  C   GLU A  30       2.656  -4.153  92.093  1.00 96.44           C  
ATOM    446  O   GLU A  30       2.416  -5.316  91.772  1.00 96.44           O  
ATOM    447  CB  GLU A  30       1.992  -3.532  94.445  1.00 96.44           C  
ATOM    448  CG  GLU A  30       2.320  -3.762  95.936  1.00 96.44           C  
ATOM    449  CD  GLU A  30       1.251  -3.277  96.929  1.00 96.44           C  
ATOM    450  OE1 GLU A  30       1.329  -3.741  98.086  1.00 96.44           O  
ATOM    451  OE2 GLU A  30       0.387  -2.450  96.558  1.00 96.44           O1-
ATOM    452  H   GLU A  30       3.884  -1.955  94.063  1.00 96.44           H  
ATOM    453  HA  GLU A  30       3.646  -4.780  93.871  1.00 96.44           H  
ATOM    454  HB3 GLU A  30       1.115  -4.127  94.182  1.00 96.44           H  
ATOM    455  HB2 GLU A  30       1.704  -2.493  94.277  1.00 96.44           H  
ATOM    456  HG3 GLU A  30       3.261  -3.277  96.194  1.00 96.44           H  
ATOM    457  HG2 GLU A  30       2.485  -4.829  96.093  1.00 96.44           H  
ATOM    458  N   ALA A  31       2.512  -3.100  91.271  1.00 96.32           N  
ATOM    459  CA  ALA A  31       2.118  -3.202  89.867  1.00 96.32           C  
ATOM    460  C   ALA A  31       3.216  -3.818  88.982  1.00 96.32           C  
ATOM    461  O   ALA A  31       2.888  -4.570  88.063  1.00 96.32           O  
ATOM    462  CB  ALA A  31       1.714  -1.815  89.360  1.00 96.32           C  
ATOM    463  H   ALA A  31       2.702  -2.169  91.616  1.00 96.32           H  
ATOM    464  HA  ALA A  31       1.241  -3.849  89.808  1.00 96.32           H  
ATOM    465  HB1 ALA A  31       1.362  -1.880  88.333  1.00 96.32           H  
ATOM    466  HB2 ALA A  31       0.902  -1.398  89.955  1.00 96.32           H  
ATOM    467  HB3 ALA A  31       2.544  -1.109  89.387  1.00 96.32           H  
ATOM    468  N   LEU A  32       4.490  -3.527  89.305  1.00 97.93           N  
ATOM    469  CA  LEU A  32       5.660  -4.171  88.708  1.00 97.93           C  
ATOM    470  C   LEU A  32       5.768  -5.642  89.156  1.00 97.93           C  
ATOM    471  O   LEU A  32       5.933  -6.496  88.291  1.00 97.93           O  
ATOM    472  CB  LEU A  32       6.949  -3.376  89.031  1.00 97.93           C  
ATOM    473  CG  LEU A  32       7.042  -1.973  88.382  1.00 97.93           C  
ATOM    474  CD1 LEU A  32       8.088  -1.094  89.101  1.00 97.93           C  
ATOM    475  CD2 LEU A  32       7.277  -2.035  86.856  1.00 97.93           C  
ATOM    476  H   LEU A  32       4.674  -2.885  90.064  1.00 97.93           H  
ATOM    477  HA  LEU A  32       5.522  -4.171  87.625  1.00 97.93           H  
ATOM    478  HB3 LEU A  32       7.826  -3.950  88.731  1.00 97.93           H  
ATOM    479  HB2 LEU A  32       7.023  -3.270  90.114  1.00 97.93           H  
ATOM    480  HG  LEU A  32       6.083  -1.481  88.521  1.00 97.93           H  
ATOM    481 HD11 LEU A  32       8.683  -0.496  88.413  1.00 97.93           H  
ATOM    482 HD12 LEU A  32       7.601  -0.395  89.781  1.00 97.93           H  
ATOM    483 HD13 LEU A  32       8.785  -1.687  89.692  1.00 97.93           H  
ATOM    484 HD21 LEU A  32       8.214  -1.570  86.550  1.00 97.93           H  
ATOM    485 HD22 LEU A  32       7.307  -3.058  86.488  1.00 97.93           H  
ATOM    486 HD23 LEU A  32       6.476  -1.527  86.318  1.00 97.93           H  
ATOM    487  N   ASP A  33       5.614  -5.926  90.467  1.00 98.04           N  
ATOM    488  CA  ASP A  33       5.601  -7.280  91.050  1.00 98.04           C  
ATOM    489  C   ASP A  33       4.560  -8.200  90.399  1.00 98.04           C  
ATOM    490  O   ASP A  33       4.910  -9.323  90.049  1.00 98.04           O  
ATOM    491  CB  ASP A  33       5.391  -7.308  92.590  1.00 98.04           C  
ATOM    492  CG  ASP A  33       6.519  -6.734  93.463  1.00 98.04           C  
ATOM    493  OD1 ASP A  33       7.703  -6.887  93.090  1.00 98.04           O  
ATOM    494  OD2 ASP A  33       6.192  -6.288  94.585  1.00 98.04           O1-
ATOM    495  H   ASP A  33       5.496  -5.166  91.127  1.00 98.04           H  
ATOM    496  HA  ASP A  33       6.576  -7.717  90.826  1.00 98.04           H  
ATOM    497  HB3 ASP A  33       5.224  -8.334  92.924  1.00 98.04           H  
ATOM    498  HB2 ASP A  33       4.477  -6.762  92.823  1.00 98.04           H  
ATOM    499  N   ASN A  34       3.325  -7.705  90.211  1.00 98.31           N  
ATOM    500  CA  ASN A  34       2.225  -8.447  89.593  1.00 98.31           C  
ATOM    501  C   ASN A  34       2.537  -8.865  88.142  1.00 98.31           C  
ATOM    502  O   ASN A  34       2.412 -10.046  87.836  1.00 98.31           O  
ATOM    503  CB  ASN A  34       0.918  -7.630  89.727  1.00 98.31           C  
ATOM    504  CG  ASN A  34      -0.343  -8.355  89.235  1.00 98.31           C  
ATOM    505  ND2 ASN A  34      -0.584  -9.580  89.710  1.00 98.31           N  
ATOM    506  OD1 ASN A  34      -1.098  -7.807  88.437  1.00 98.31           O  
ATOM    507  H   ASN A  34       3.110  -6.771  90.538  1.00 98.31           H  
ATOM    508  HA  ASN A  34       2.115  -9.362  90.178  1.00 98.31           H  
ATOM    509  HB3 ASN A  34       1.013  -6.682  89.194  1.00 98.31           H  
ATOM    510  HB2 ASN A  34       0.753  -7.373  90.774  1.00 98.31           H  
ATOM    511 HD22 ASN A  34      -1.394 -10.094  89.392  1.00 98.31           H  
ATOM    512 HD21 ASN A  34       0.049 -10.014  90.366  1.00 98.31           H  
ATOM    513  N   ALA A  35       2.989  -7.919  87.302  1.00 98.53           N  
ATOM    514  CA  ALA A  35       3.395  -8.172  85.915  1.00 98.53           C  
ATOM    515  C   ALA A  35       4.607  -9.109  85.769  1.00 98.53           C  
ATOM    516  O   ALA A  35       4.642  -9.913  84.836  1.00 98.53           O  
ATOM    517  CB  ALA A  35       3.688  -6.830  85.239  1.00 98.53           C  
ATOM    518  H   ALA A  35       3.085  -6.967  87.629  1.00 98.53           H  
ATOM    519  HA  ALA A  35       2.559  -8.644  85.396  1.00 98.53           H  
ATOM    520  HB1 ALA A  35       4.061  -6.976  84.225  1.00 98.53           H  
ATOM    521  HB2 ALA A  35       2.788  -6.220  85.181  1.00 98.53           H  
ATOM    522  HB3 ALA A  35       4.438  -6.259  85.789  1.00 98.53           H  
ATOM    523  N   LEU A  36       5.563  -8.983  86.701  1.00 98.26           N  
ATOM    524  CA  LEU A  36       6.800  -9.754  86.770  1.00 98.26           C  
ATOM    525  C   LEU A  36       6.550 -11.217  87.175  1.00 98.26           C  
ATOM    526  O   LEU A  36       7.114 -12.111  86.545  1.00 98.26           O  
ATOM    527  CB  LEU A  36       7.749  -9.023  87.747  1.00 98.26           C  
ATOM    528  CG  LEU A  36       9.188  -9.555  87.886  1.00 98.26           C  
ATOM    529  CD1 LEU A  36      10.005  -9.355  86.594  1.00 98.26           C  
ATOM    530  CD2 LEU A  36       9.879  -8.913  89.107  1.00 98.26           C  
ATOM    531  H   LEU A  36       5.447  -8.284  87.424  1.00 98.26           H  
ATOM    532  HA  LEU A  36       7.235  -9.752  85.770  1.00 98.26           H  
ATOM    533  HB3 LEU A  36       7.280  -9.024  88.732  1.00 98.26           H  
ATOM    534  HB2 LEU A  36       7.825  -7.976  87.458  1.00 98.26           H  
ATOM    535  HG  LEU A  36       9.129 -10.626  88.078  1.00 98.26           H  
ATOM    536 HD11 LEU A  36      10.703 -10.177  86.454  1.00 98.26           H  
ATOM    537 HD12 LEU A  36       9.385  -9.300  85.701  1.00 98.26           H  
ATOM    538 HD13 LEU A  36      10.586  -8.435  86.619  1.00 98.26           H  
ATOM    539 HD21 LEU A  36      10.163  -9.670  89.836  1.00 98.26           H  
ATOM    540 HD22 LEU A  36      10.781  -8.365  88.842  1.00 98.26           H  
ATOM    541 HD23 LEU A  36       9.226  -8.210  89.624  1.00 98.26           H  
ATOM    542  N   ASP A  37       5.690 -11.429  88.188  1.00 97.76           N  
ATOM    543  CA  ASP A  37       5.286 -12.745  88.690  1.00 97.76           C  
ATOM    544  C   ASP A  37       4.370 -13.498  87.713  1.00 97.76           C  
ATOM    545  O   ASP A  37       4.548 -14.704  87.572  1.00 97.76           O  
ATOM    546  CB  ASP A  37       4.634 -12.707  90.098  1.00 97.76           C  
ATOM    547  CG  ASP A  37       5.482 -12.134  91.251  1.00 97.76           C  
ATOM    548  OD1 ASP A  37       6.716 -11.991  91.093  1.00 97.76           O  
ATOM    549  OD2 ASP A  37       4.885 -11.941  92.332  1.00 97.76           O1-
ATOM    550  H   ASP A  37       5.291 -10.634  88.673  1.00 97.76           H  
ATOM    551  HA  ASP A  37       6.197 -13.343  88.772  1.00 97.76           H  
ATOM    552  HB3 ASP A  37       4.334 -13.716  90.388  1.00 97.76           H  
ATOM    553  HB2 ASP A  37       3.719 -12.113  90.045  1.00 97.76           H  
ATOM    554  N   GLU A  38       3.443 -12.793  87.040  1.00 98.39           N  
ATOM    555  CA  GLU A  38       2.551 -13.353  86.015  1.00 98.39           C  
ATOM    556  C   GLU A  38       3.298 -13.851  84.763  1.00 98.39           C  
ATOM    557  O   GLU A  38       2.935 -14.899  84.228  1.00 98.39           O  
ATOM    558  CB  GLU A  38       1.479 -12.311  85.630  1.00 98.39           C  
ATOM    559  CG  GLU A  38       0.402 -12.060  86.717  1.00 98.39           C  
ATOM    560  CD  GLU A  38      -0.783 -13.040  86.767  1.00 98.39           C  
ATOM    561  OE1 GLU A  38      -1.643 -12.816  87.646  1.00 98.39           O  
ATOM    562  OE2 GLU A  38      -0.842 -13.978  85.941  1.00 98.39           O1-
ATOM    563  H   GLU A  38       3.334 -11.805  87.230  1.00 98.39           H  
ATOM    564  HA  GLU A  38       2.049 -14.219  86.450  1.00 98.39           H  
ATOM    565  HB3 GLU A  38       1.016 -12.574  84.679  1.00 98.39           H  
ATOM    566  HB2 GLU A  38       1.977 -11.360  85.430  1.00 98.39           H  
ATOM    567  HG3 GLU A  38      -0.008 -11.060  86.575  1.00 98.39           H  
ATOM    568  HG2 GLU A  38       0.865 -12.057  87.704  1.00 98.39           H  
ATOM    569  N   GLY A  39       4.337 -13.109  84.338  1.00 98.41           N  
ATOM    570  CA  GLY A  39       5.176 -13.469  83.198  1.00 98.41           C  
ATOM    571  C   GLY A  39       6.182 -14.571  83.571  1.00 98.41           C  
ATOM    572  O   GLY A  39       6.431 -15.454  82.751  1.00 98.41           O  
ATOM    573  H   GLY A  39       4.565 -12.254  84.826  1.00 98.41           H  
ATOM    574  HA3 GLY A  39       5.724 -12.586  82.874  1.00 98.41           H  
ATOM    575  HA2 GLY A  39       4.562 -13.788  82.353  1.00 98.41           H  
ATOM    576  N   PHE A  40       6.740 -14.540  84.797  1.00 98.20           N  
ATOM    577  CA  PHE A  40       7.708 -15.535  85.268  1.00 98.20           C  
ATOM    578  C   PHE A  40       7.069 -16.882  85.645  1.00 98.20           C  
ATOM    579  O   PHE A  40       7.724 -17.909  85.472  1.00 98.20           O  
ATOM    580  CB  PHE A  40       8.553 -14.979  86.432  1.00 98.20           C  
ATOM    581  CG  PHE A  40       9.674 -15.911  86.864  1.00 98.20           C  
ATOM    582  CD1 PHE A  40       9.506 -16.781  87.962  1.00 98.20           C  
ATOM    583  CD2 PHE A  40      10.810 -16.062  86.041  1.00 98.20           C  
ATOM    584  CE1 PHE A  40      10.480 -17.726  88.257  1.00 98.20           C  
ATOM    585  CE2 PHE A  40      11.759 -17.026  86.340  1.00 98.20           C  
ATOM    586  CZ  PHE A  40      11.603 -17.847  87.449  1.00 98.20           C  
ATOM    587  H   PHE A  40       6.515 -13.790  85.436  1.00 98.20           H  
ATOM    588  HA  PHE A  40       8.396 -15.726  84.443  1.00 98.20           H  
ATOM    589  HB3 PHE A  40       7.912 -14.745  87.283  1.00 98.20           H  
ATOM    590  HB2 PHE A  40       9.014 -14.040  86.135  1.00 98.20           H  
ATOM    591  HD1 PHE A  40       8.614 -16.724  88.568  1.00 98.20           H  
ATOM    592  HD2 PHE A  40      10.933 -15.449  85.160  1.00 98.20           H  
ATOM    593  HE1 PHE A  40      10.355 -18.383  89.105  1.00 98.20           H  
ATOM    594  HE2 PHE A  40      12.618 -17.143  85.699  1.00 98.20           H  
ATOM    595  HZ  PHE A  40      12.351 -18.593  87.674  1.00 98.20           H  
ATOM    596  N   GLU A  41       5.819 -16.873  86.140  1.00 97.98           N  
ATOM    597  CA  GLU A  41       5.065 -18.088  86.454  1.00 97.98           C  
ATOM    598  C   GLU A  41       4.802 -18.940  85.204  1.00 97.98           C  
ATOM    599  O   GLU A  41       4.956 -20.156  85.274  1.00 97.98           O  
ATOM    600  CB  GLU A  41       3.781 -17.745  87.240  1.00 97.98           C  
ATOM    601  CG  GLU A  41       2.890 -18.966  87.576  1.00 97.98           C  
ATOM    602  CD  GLU A  41       1.698 -18.691  88.508  1.00 97.98           C  
ATOM    603  OE1 GLU A  41       1.028 -19.691  88.848  1.00 97.98           O  
ATOM    604  OE2 GLU A  41       1.462 -17.517  88.872  1.00 97.98           O1-
ATOM    605  H   GLU A  41       5.340 -15.995  86.298  1.00 97.98           H  
ATOM    606  HA  GLU A  41       5.691 -18.687  87.118  1.00 97.98           H  
ATOM    607  HB3 GLU A  41       3.199 -17.005  86.687  1.00 97.98           H  
ATOM    608  HB2 GLU A  41       4.079 -17.263  88.173  1.00 97.98           H  
ATOM    609  HG3 GLU A  41       3.507 -19.738  88.037  1.00 97.98           H  
ATOM    610  HG2 GLU A  41       2.489 -19.398  86.658  1.00 97.98           H  
ATOM    611  N   MET A  42       4.494 -18.283  84.074  1.00 98.39           N  
ATOM    612  CA  MET A  42       4.399 -18.919  82.762  1.00 98.39           C  
ATOM    613  C   MET A  42       5.741 -19.508  82.284  1.00 98.39           C  
ATOM    614  O   MET A  42       5.737 -20.639  81.804  1.00 98.39           O  
ATOM    615  CB  MET A  42       3.807 -17.929  81.745  1.00 98.39           C  
ATOM    616  CG  MET A  42       2.317 -17.637  81.962  1.00 98.39           C  
ATOM    617  SD  MET A  42       1.607 -16.488  80.754  1.00 98.39           S  
ATOM    618  CE  MET A  42       1.631 -17.492  79.247  1.00 98.39           C  
ATOM    619  H   MET A  42       4.389 -17.278  84.094  1.00 98.39           H  
ATOM    620  HA  MET A  42       3.704 -19.757  82.852  1.00 98.39           H  
ATOM    621  HB3 MET A  42       3.927 -18.326  80.741  1.00 98.39           H  
ATOM    622  HB2 MET A  42       4.363 -16.991  81.771  1.00 98.39           H  
ATOM    623  HG3 MET A  42       2.161 -17.214  82.954  1.00 98.39           H  
ATOM    624  HG2 MET A  42       1.746 -18.566  81.928  1.00 98.39           H  
ATOM    625  HE1 MET A  42       1.127 -16.957  78.442  1.00 98.39           H  
ATOM    626  HE2 MET A  42       2.652 -17.702  78.931  1.00 98.39           H  
ATOM    627  HE3 MET A  42       1.110 -18.434  79.412  1.00 98.39           H  
ATOM    628  N   LEU A  43       6.866 -18.794  82.475  1.00 97.69           N  
ATOM    629  CA  LEU A  43       8.211 -19.306  82.170  1.00 97.69           C  
ATOM    630  C   LEU A  43       8.589 -20.552  82.994  1.00 97.69           C  
ATOM    631  O   LEU A  43       9.176 -21.477  82.436  1.00 97.69           O  
ATOM    632  CB  LEU A  43       9.273 -18.206  82.381  1.00 97.69           C  
ATOM    633  CG  LEU A  43       9.369 -17.165  81.253  1.00 97.69           C  
ATOM    634  CD1 LEU A  43      10.259 -15.980  81.660  1.00 97.69           C  
ATOM    635  CD2 LEU A  43       9.801 -17.781  79.903  1.00 97.69           C  
ATOM    636  H   LEU A  43       6.814 -17.867  82.874  1.00 97.69           H  
ATOM    637  HA  LEU A  43       8.211 -19.612  81.122  1.00 97.69           H  
ATOM    638  HB3 LEU A  43      10.250 -18.669  82.491  1.00 97.69           H  
ATOM    639  HB2 LEU A  43       9.088 -17.707  83.330  1.00 97.69           H  
ATOM    640  HG  LEU A  43       8.372 -16.752  81.136  1.00 97.69           H  
ATOM    641 HD11 LEU A  43       9.728 -15.052  81.457  1.00 97.69           H  
ATOM    642 HD12 LEU A  43      10.509 -15.989  82.722  1.00 97.69           H  
ATOM    643 HD13 LEU A  43      11.201 -15.950  81.114  1.00 97.69           H  
ATOM    644 HD21 LEU A  43      10.620 -17.240  79.431  1.00 97.69           H  
ATOM    645 HD22 LEU A  43      10.123 -18.815  80.016  1.00 97.69           H  
ATOM    646 HD23 LEU A  43       8.979 -17.783  79.188  1.00 97.69           H  
ATOM    647  N   ALA A  44       8.217 -20.562  84.285  1.00 95.97           N  
ATOM    648  CA  ALA A  44       8.412 -21.679  85.209  1.00 95.97           C  
ATOM    649  C   ALA A  44       7.541 -22.910  84.887  1.00 95.97           C  
ATOM    650  O   ALA A  44       7.961 -24.025  85.194  1.00 95.97           O  
ATOM    651  CB  ALA A  44       8.160 -21.187  86.642  1.00 95.97           C  
ATOM    652  H   ALA A  44       7.756 -19.746  84.668  1.00 95.97           H  
ATOM    653  HA  ALA A  44       9.456 -21.989  85.138  1.00 95.97           H  
ATOM    654  HB1 ALA A  44       8.339 -21.979  87.370  1.00 95.97           H  
ATOM    655  HB2 ALA A  44       8.824 -20.358  86.892  1.00 95.97           H  
ATOM    656  HB3 ALA A  44       7.135 -20.840  86.774  1.00 95.97           H  
ATOM    657  N   HIS A  45       6.376 -22.693  84.249  1.00 97.48           N  
ATOM    658  CA  HIS A  45       5.486 -23.738  83.731  1.00 97.48           C  
ATOM    659  C   HIS A  45       5.818 -24.179  82.288  1.00 97.48           C  
ATOM    660  O   HIS A  45       5.128 -25.057  81.769  1.00 97.48           O  
ATOM    661  CB  HIS A  45       4.014 -23.297  83.884  1.00 97.48           C  
ATOM    662  CG  HIS A  45       3.481 -23.422  85.293  1.00 97.48           C  
ATOM    663  CD2 HIS A  45       2.868 -24.469  85.946  1.00 97.48           C  
ATOM    664  ND1 HIS A  45       3.515 -22.389  86.211  1.00 97.48           N  
ATOM    665  CE1 HIS A  45       2.953 -22.833  87.337  1.00 97.48           C  
ATOM    666  NE2 HIS A  45       2.540 -24.092  87.251  1.00 97.48           N  
ATOM    667  H   HIS A  45       6.098 -21.742  84.050  1.00 97.48           H  
ATOM    668  HA  HIS A  45       5.613 -24.640  84.331  1.00 97.48           H  
ATOM    669  HB3 HIS A  45       3.360 -23.897  83.251  1.00 97.48           H  
ATOM    670  HB2 HIS A  45       3.889 -22.267  83.547  1.00 97.48           H  
ATOM    671  HD2 HIS A  45       2.641 -25.460  85.580  1.00 97.48           H  
ATOM    672  HD1 HIS A  45       3.904 -21.467  86.054  1.00 97.48           H  
ATOM    673  HE1 HIS A  45       2.844 -22.230  88.226  1.00 97.48           H  
ATOM    674  N   GLY A  46       6.878 -23.617  81.681  1.00 97.34           N  
ATOM    675  CA  GLY A  46       7.425 -24.079  80.405  1.00 97.34           C  
ATOM    676  C   GLY A  46       6.771 -23.429  79.175  1.00 97.34           C  
ATOM    677  O   GLY A  46       7.009 -23.908  78.067  1.00 97.34           O  
ATOM    678  H   GLY A  46       7.400 -22.899  82.164  1.00 97.34           H  
ATOM    679  HA3 GLY A  46       7.353 -25.165  80.324  1.00 97.34           H  
ATOM    680  HA2 GLY A  46       8.488 -23.837  80.390  1.00 97.34           H  
ATOM    681  N   TYR A  47       5.982 -22.349  79.338  1.00 98.41           N  
ATOM    682  CA  TYR A  47       5.489 -21.519  78.230  1.00 98.41           C  
ATOM    683  C   TYR A  47       6.645 -20.745  77.574  1.00 98.41           C  
ATOM    684  O   TYR A  47       7.615 -20.396  78.253  1.00 98.41           O  
ATOM    685  CB  TYR A  47       4.427 -20.520  78.731  1.00 98.41           C  
ATOM    686  CG  TYR A  47       3.094 -21.105  79.172  1.00 98.41           C  
ATOM    687  CD1 TYR A  47       1.959 -20.957  78.347  1.00 98.41           C  
ATOM    688  CD2 TYR A  47       2.962 -21.766  80.412  1.00 98.41           C  
ATOM    689  CE1 TYR A  47       0.707 -21.447  78.763  1.00 98.41           C  
ATOM    690  CE2 TYR A  47       1.711 -22.254  80.832  1.00 98.41           C  
ATOM    691  CZ  TYR A  47       0.580 -22.091  80.009  1.00 98.41           C  
ATOM    692  OH  TYR A  47      -0.634 -22.558  80.420  1.00 98.41           O  
ATOM    693  H   TYR A  47       5.825 -21.985  80.268  1.00 98.41           H  
ATOM    694  HA  TYR A  47       5.030 -22.171  77.484  1.00 98.41           H  
ATOM    695  HB3 TYR A  47       4.210 -19.803  77.936  1.00 98.41           H  
ATOM    696  HB2 TYR A  47       4.842 -19.920  79.535  1.00 98.41           H  
ATOM    697  HD1 TYR A  47       2.040 -20.455  77.395  1.00 98.41           H  
ATOM    698  HD2 TYR A  47       3.814 -21.910  81.054  1.00 98.41           H  
ATOM    699  HE1 TYR A  47      -0.154 -21.319  78.123  1.00 98.41           H  
ATOM    700  HE2 TYR A  47       1.620 -22.753  81.785  1.00 98.41           H  
ATOM    701  HH  TYR A  47      -1.333 -22.401  79.781  1.00 98.41           H  
ATOM    702  N   SER A  48       6.501 -20.474  76.266  1.00 98.71           N  
ATOM    703  CA  SER A  48       7.490 -19.750  75.466  1.00 98.71           C  
ATOM    704  C   SER A  48       7.664 -18.289  75.917  1.00 98.71           C  
ATOM    705  O   SER A  48       6.714 -17.690  76.426  1.00 98.71           O  
ATOM    706  CB  SER A  48       7.131 -19.865  73.968  1.00 98.71           C  
ATOM    707  OG  SER A  48       6.071 -19.009  73.582  1.00 98.71           O  
ATOM    708  H   SER A  48       5.654 -20.751  75.787  1.00 98.71           H  
ATOM    709  HA  SER A  48       8.433 -20.271  75.623  1.00 98.71           H  
ATOM    710  HB3 SER A  48       6.875 -20.893  73.708  1.00 98.71           H  
ATOM    711  HB2 SER A  48       8.000 -19.603  73.364  1.00 98.71           H  
ATOM    712  HG  SER A  48       5.255 -19.345  73.973  1.00 98.71           H  
ATOM    713  N   ALA A  49       8.865 -17.738  75.676  1.00 98.92           N  
ATOM    714  CA  ALA A  49       9.220 -16.346  75.965  1.00 98.92           C  
ATOM    715  C   ALA A  49       8.286 -15.305  75.316  1.00 98.92           C  
ATOM    716  O   ALA A  49       8.060 -14.263  75.927  1.00 98.92           O  
ATOM    717  CB  ALA A  49      10.680 -16.104  75.556  1.00 98.92           C  
ATOM    718  H   ALA A  49       9.596 -18.309  75.270  1.00 98.92           H  
ATOM    719  HA  ALA A  49       9.150 -16.215  77.046  1.00 98.92           H  
ATOM    720  HB1 ALA A  49      10.983 -15.075  75.746  1.00 98.92           H  
ATOM    721  HB2 ALA A  49      11.350 -16.750  76.123  1.00 98.92           H  
ATOM    722  HB3 ALA A  49      10.841 -16.306  74.496  1.00 98.92           H  
ATOM    723  N   MET A  50       7.736 -15.627  74.129  1.00 98.84           N  
ATOM    724  CA  MET A  50       6.748 -14.839  73.381  1.00 98.84           C  
ATOM    725  C   MET A  50       5.451 -14.603  74.174  1.00 98.84           C  
ATOM    726  O   MET A  50       5.016 -13.461  74.300  1.00 98.84           O  
ATOM    727  CB  MET A  50       6.395 -15.549  72.057  1.00 98.84           C  
ATOM    728  CG  MET A  50       7.576 -15.892  71.139  1.00 98.84           C  
ATOM    729  SD  MET A  50       7.141 -17.068  69.826  1.00 98.84           S  
ATOM    730  CE  MET A  50       6.004 -16.083  68.818  1.00 98.84           C  
ATOM    731  H   MET A  50       7.973 -16.519  73.719  1.00 98.84           H  
ATOM    732  HA  MET A  50       7.198 -13.872  73.150  1.00 98.84           H  
ATOM    733  HB3 MET A  50       5.713 -14.907  71.500  1.00 98.84           H  
ATOM    734  HB2 MET A  50       5.840 -16.466  72.260  1.00 98.84           H  
ATOM    735  HG3 MET A  50       8.388 -16.348  71.705  1.00 98.84           H  
ATOM    736  HG2 MET A  50       7.985 -14.985  70.692  1.00 98.84           H  
ATOM    737  HE1 MET A  50       5.945 -16.499  67.812  1.00 98.84           H  
ATOM    738  HE2 MET A  50       5.009 -16.111  69.253  1.00 98.84           H  
ATOM    739  HE3 MET A  50       6.330 -15.046  68.748  1.00 98.84           H  
ATOM    740  N   GLU A  51       4.875 -15.694  74.705  1.00 98.82           N  
ATOM    741  CA  GLU A  51       3.657 -15.697  75.519  1.00 98.82           C  
ATOM    742  C   GLU A  51       3.835 -14.987  76.872  1.00 98.82           C  
ATOM    743  O   GLU A  51       2.868 -14.434  77.393  1.00 98.82           O  
ATOM    744  CB  GLU A  51       3.209 -17.156  75.744  1.00 98.82           C  
ATOM    745  CG  GLU A  51       2.844 -17.906  74.448  1.00 98.82           C  
ATOM    746  CD  GLU A  51       2.589 -19.397  74.696  1.00 98.82           C  
ATOM    747  OE1 GLU A  51       1.408 -19.799  74.620  1.00 98.82           O  
ATOM    748  OE2 GLU A  51       3.582 -20.115  74.953  1.00 98.82           O1-
ATOM    749  H   GLU A  51       5.307 -16.597  74.563  1.00 98.82           H  
ATOM    750  HA  GLU A  51       2.876 -15.173  74.965  1.00 98.82           H  
ATOM    751  HB3 GLU A  51       2.343 -17.172  76.405  1.00 98.82           H  
ATOM    752  HB2 GLU A  51       3.996 -17.694  76.276  1.00 98.82           H  
ATOM    753  HG3 GLU A  51       3.637 -17.813  73.705  1.00 98.82           H  
ATOM    754  HG2 GLU A  51       1.963 -17.444  74.000  1.00 98.82           H  
ATOM    755  N   CYS A  52       5.066 -15.022  77.404  1.00 98.92           N  
ATOM    756  CA  CYS A  52       5.428 -14.508  78.722  1.00 98.92           C  
ATOM    757  C   CYS A  52       5.650 -12.987  78.719  1.00 98.92           C  
ATOM    758  O   CYS A  52       5.238 -12.339  79.681  1.00 98.92           O  
ATOM    759  CB  CYS A  52       6.654 -15.246  79.275  1.00 98.92           C  
ATOM    760  SG  CYS A  52       6.219 -16.998  79.464  1.00 98.92           S  
ATOM    761  H   CYS A  52       5.800 -15.500  76.900  1.00 98.92           H  
ATOM    762  HA  CYS A  52       4.595 -14.704  79.402  1.00 98.92           H  
ATOM    763  HB3 CYS A  52       6.955 -14.842  80.241  1.00 98.92           H  
ATOM    764  HB2 CYS A  52       7.510 -15.157  78.605  1.00 98.92           H  
ATOM    765  HG  CYS A  52       6.240 -17.295  78.159  1.00 98.92           H  
ATOM    766  N   VAL A  53       6.237 -12.435  77.637  1.00 98.96           N  
ATOM    767  CA  VAL A  53       6.338 -10.984  77.432  1.00 98.96           C  
ATOM    768  C   VAL A  53       5.002 -10.356  76.995  1.00 98.96           C  
ATOM    769  O   VAL A  53       4.738  -9.214  77.369  1.00 98.96           O  
ATOM    770  CB  VAL A  53       7.424 -10.572  76.399  1.00 98.96           C  
ATOM    771  CG1 VAL A  53       8.820 -10.955  76.883  1.00 98.96           C  
ATOM    772  CG2 VAL A  53       7.204 -11.050  74.951  1.00 98.96           C  
ATOM    773  H   VAL A  53       6.576 -13.023  76.887  1.00 98.96           H  
ATOM    774  HA  VAL A  53       6.610 -10.532  78.387  1.00 98.96           H  
ATOM    775  HB  VAL A  53       7.427  -9.482  76.355  1.00 98.96           H  
ATOM    776 HG11 VAL A  53       9.574 -10.554  76.210  1.00 98.96           H  
ATOM    777 HG12 VAL A  53       9.019 -10.565  77.881  1.00 98.96           H  
ATOM    778 HG13 VAL A  53       8.943 -12.033  76.910  1.00 98.96           H  
ATOM    779 HG21 VAL A  53       8.011 -10.713  74.300  1.00 98.96           H  
ATOM    780 HG22 VAL A  53       7.179 -12.133  74.891  1.00 98.96           H  
ATOM    781 HG23 VAL A  53       6.276 -10.673  74.526  1.00 98.96           H  
ATOM    782  N   SER A  54       4.176 -11.118  76.255  1.00 98.91           N  
ATOM    783  CA  SER A  54       2.825 -10.728  75.852  1.00 98.91           C  
ATOM    784  C   SER A  54       1.876 -10.627  77.061  1.00 98.91           C  
ATOM    785  O   SER A  54       1.084  -9.688  77.113  1.00 98.91           O  
ATOM    786  CB  SER A  54       2.315 -11.713  74.779  1.00 98.91           C  
ATOM    787  OG  SER A  54       1.083 -11.305  74.221  1.00 98.91           O  
ATOM    788  H   SER A  54       4.476 -12.040  75.968  1.00 98.91           H  
ATOM    789  HA  SER A  54       2.894  -9.738  75.395  1.00 98.91           H  
ATOM    790  HB3 SER A  54       2.201 -12.716  75.191  1.00 98.91           H  
ATOM    791  HB2 SER A  54       3.029 -11.788  73.962  1.00 98.91           H  
ATOM    792  HG  SER A  54       0.398 -11.398  74.886  1.00 98.91           H  
ATOM    793  N   LYS A  55       2.011 -11.556  78.027  1.00 98.89           N  
ATOM    794  CA  LYS A  55       1.300 -11.540  79.307  1.00 98.89           C  
ATOM    795  C   LYS A  55       1.769 -10.402  80.226  1.00 98.89           C  
ATOM    796  O   LYS A  55       0.921  -9.710  80.784  1.00 98.89           O  
ATOM    797  CB  LYS A  55       1.426 -12.914  80.004  1.00 98.89           C  
ATOM    798  CG  LYS A  55       0.793 -13.007  81.412  1.00 98.89           C  
ATOM    799  CD  LYS A  55      -0.731 -12.810  81.423  1.00 98.89           C  
ATOM    800  CE  LYS A  55      -1.314 -13.000  82.830  1.00 98.89           C  
ATOM    801  NZ  LYS A  55      -2.778 -12.854  82.861  1.00 98.89           N1+
ATOM    802  H   LYS A  55       2.671 -12.312  77.900  1.00 98.89           H  
ATOM    803  HA  LYS A  55       0.245 -11.374  79.081  1.00 98.89           H  
ATOM    804  HB3 LYS A  55       2.483 -13.172  80.093  1.00 98.89           H  
ATOM    805  HB2 LYS A  55       0.988 -13.682  79.365  1.00 98.89           H  
ATOM    806  HG3 LYS A  55       1.261 -12.295  82.092  1.00 98.89           H  
ATOM    807  HG2 LYS A  55       1.026 -13.979  81.842  1.00 98.89           H  
ATOM    808  HD3 LYS A  55      -1.190 -13.515  80.728  1.00 98.89           H  
ATOM    809  HD2 LYS A  55      -0.977 -11.811  81.060  1.00 98.89           H  
ATOM    810  HE3 LYS A  55      -0.888 -12.266  83.513  1.00 98.89           H  
ATOM    811  HE2 LYS A  55      -1.056 -13.990  83.205  1.00 98.89           H  
ATOM    812  HZ1 LYS A  55      -3.098 -12.996  83.809  1.00 98.89           H  
ATOM    813  HZ2 LYS A  55      -3.034 -11.926  82.554  1.00 98.89           H  
ATOM    814  HZ3 LYS A  55      -3.200 -13.544  82.257  1.00 98.89           H  
ATOM    815  N   ALA A  56       3.096 -10.243  80.380  1.00 98.94           N  
ATOM    816  CA  ALA A  56       3.708  -9.237  81.249  1.00 98.94           C  
ATOM    817  C   ALA A  56       3.351  -7.798  80.845  1.00 98.94           C  
ATOM    818  O   ALA A  56       2.958  -7.024  81.716  1.00 98.94           O  
ATOM    819  CB  ALA A  56       5.227  -9.448  81.296  1.00 98.94           C  
ATOM    820  H   ALA A  56       3.733 -10.867  79.903  1.00 98.94           H  
ATOM    821  HA  ALA A  56       3.322  -9.399  82.257  1.00 98.94           H  
ATOM    822  HB1 ALA A  56       5.717  -8.677  81.890  1.00 98.94           H  
ATOM    823  HB2 ALA A  56       5.473 -10.410  81.746  1.00 98.94           H  
ATOM    824  HB3 ALA A  56       5.660  -9.430  80.297  1.00 98.94           H  
ATOM    825  N   VAL A  57       3.415  -7.493  79.536  1.00 98.97           N  
ATOM    826  CA  VAL A  57       2.962  -6.219  78.972  1.00 98.97           C  
ATOM    827  C   VAL A  57       1.431  -6.041  79.055  1.00 98.97           C  
ATOM    828  O   VAL A  57       0.999  -4.916  79.283  1.00 98.97           O  
ATOM    829  CB  VAL A  57       3.450  -6.017  77.505  1.00 98.97           C  
ATOM    830  CG1 VAL A  57       2.817  -4.833  76.743  1.00 98.97           C  
ATOM    831  CG2 VAL A  57       4.975  -5.843  77.464  1.00 98.97           C  
ATOM    832  H   VAL A  57       3.747  -8.182  78.874  1.00 98.97           H  
ATOM    833  HA  VAL A  57       3.408  -5.426  79.574  1.00 98.97           H  
ATOM    834  HB  VAL A  57       3.213  -6.924  76.947  1.00 98.97           H  
ATOM    835 HG11 VAL A  57       3.267  -4.709  75.758  1.00 98.97           H  
ATOM    836 HG12 VAL A  57       1.748  -4.959  76.591  1.00 98.97           H  
ATOM    837 HG13 VAL A  57       2.949  -3.898  77.278  1.00 98.97           H  
ATOM    838 HG21 VAL A  57       5.338  -5.742  76.442  1.00 98.97           H  
ATOM    839 HG22 VAL A  57       5.280  -4.952  78.014  1.00 98.97           H  
ATOM    840 HG23 VAL A  57       5.482  -6.695  77.907  1.00 98.97           H  
ATOM    841  N   ALA A  58       0.642  -7.127  78.929  1.00 98.95           N  
ATOM    842  CA  ALA A  58      -0.819  -7.091  79.073  1.00 98.95           C  
ATOM    843  C   ALA A  58      -1.310  -6.758  80.494  1.00 98.95           C  
ATOM    844  O   ALA A  58      -2.334  -6.090  80.620  1.00 98.95           O  
ATOM    845  CB  ALA A  58      -1.451  -8.388  78.548  1.00 98.95           C  
ATOM    846  H   ALA A  58       1.053  -8.030  78.738  1.00 98.95           H  
ATOM    847  HA  ALA A  58      -1.181  -6.292  78.432  1.00 98.95           H  
ATOM    848  HB1 ALA A  58      -2.535  -8.378  78.674  1.00 98.95           H  
ATOM    849  HB2 ALA A  58      -1.258  -8.510  77.482  1.00 98.95           H  
ATOM    850  HB3 ALA A  58      -1.066  -9.266  79.065  1.00 98.95           H  
ATOM    851  N   VAL A  59      -0.559  -7.176  81.528  1.00 98.87           N  
ATOM    852  CA  VAL A  59      -0.818  -6.822  82.928  1.00 98.87           C  
ATOM    853  C   VAL A  59      -0.415  -5.361  83.236  1.00 98.87           C  
ATOM    854  O   VAL A  59      -1.143  -4.683  83.961  1.00 98.87           O  
ATOM    855  CB  VAL A  59      -0.093  -7.796  83.903  1.00 98.87           C  
ATOM    856  CG1 VAL A  59      -0.120  -7.369  85.386  1.00 98.87           C  
ATOM    857  CG2 VAL A  59      -0.673  -9.219  83.796  1.00 98.87           C  
ATOM    858  H   VAL A  59       0.260  -7.741  81.351  1.00 98.87           H  
ATOM    859  HA  VAL A  59      -1.893  -6.908  83.106  1.00 98.87           H  
ATOM    860  HB  VAL A  59       0.955  -7.856  83.602  1.00 98.87           H  
ATOM    861 HG11 VAL A  59       0.283  -8.153  86.027  1.00 98.87           H  
ATOM    862 HG12 VAL A  59       0.471  -6.474  85.576  1.00 98.87           H  
ATOM    863 HG13 VAL A  59      -1.140  -7.172  85.717  1.00 98.87           H  
ATOM    864 HG21 VAL A  59      -0.093  -9.924  84.393  1.00 98.87           H  
ATOM    865 HG22 VAL A  59      -1.703  -9.252  84.153  1.00 98.87           H  
ATOM    866 HG23 VAL A  59      -0.673  -9.589  82.773  1.00 98.87           H  
ATOM    867  N   LEU A  60       0.696  -4.892  82.637  1.00 98.71           N  
ATOM    868  CA  LEU A  60       1.158  -3.499  82.694  1.00 98.71           C  
ATOM    869  C   LEU A  60       0.205  -2.528  81.963  1.00 98.71           C  
ATOM    870  O   LEU A  60       0.047  -1.397  82.421  1.00 98.71           O  
ATOM    871  CB  LEU A  60       2.584  -3.403  82.107  1.00 98.71           C  
ATOM    872  CG  LEU A  60       3.688  -4.070  82.955  1.00 98.71           C  
ATOM    873  CD1 LEU A  60       4.969  -4.333  82.132  1.00 98.71           C  
ATOM    874  CD2 LEU A  60       3.980  -3.289  84.252  1.00 98.71           C  
ATOM    875  H   LEU A  60       1.245  -5.514  82.060  1.00 98.71           H  
ATOM    876  HA  LEU A  60       1.187  -3.195  83.742  1.00 98.71           H  
ATOM    877  HB3 LEU A  60       2.852  -2.360  81.977  1.00 98.71           H  
ATOM    878  HB2 LEU A  60       2.574  -3.834  81.107  1.00 98.71           H  
ATOM    879  HG  LEU A  60       3.312  -5.044  83.247  1.00 98.71           H  
ATOM    880 HD11 LEU A  60       5.246  -5.388  82.173  1.00 98.71           H  
ATOM    881 HD12 LEU A  60       4.849  -4.078  81.079  1.00 98.71           H  
ATOM    882 HD13 LEU A  60       5.826  -3.768  82.496  1.00 98.71           H  
ATOM    883 HD21 LEU A  60       5.043  -3.246  84.492  1.00 98.71           H  
ATOM    884 HD22 LEU A  60       3.628  -2.262  84.183  1.00 98.71           H  
ATOM    885 HD23 LEU A  60       3.481  -3.750  85.106  1.00 98.71           H  
ATOM    886  N   GLU A  61      -0.432  -2.998  80.875  1.00 98.68           N  
ATOM    887  CA  GLU A  61      -1.486  -2.301  80.136  1.00 98.68           C  
ATOM    888  C   GLU A  61      -2.771  -2.117  80.954  1.00 98.68           C  
ATOM    889  O   GLU A  61      -3.350  -1.038  80.906  1.00 98.68           O  
ATOM    890  CB  GLU A  61      -1.802  -3.042  78.823  1.00 98.68           C  
ATOM    891  CG  GLU A  61      -0.804  -2.760  77.679  1.00 98.68           C  
ATOM    892  CD  GLU A  61      -0.966  -3.668  76.448  1.00 98.68           C  
ATOM    893  OE1 GLU A  61      -0.346  -3.337  75.419  1.00 98.68           O  
ATOM    894  OE2 GLU A  61      -1.701  -4.674  76.512  1.00 98.68           O1-
ATOM    895  H   GLU A  61      -0.203  -3.923  80.537  1.00 98.68           H  
ATOM    896  HA  GLU A  61      -1.105  -1.313  79.889  1.00 98.68           H  
ATOM    897  HB3 GLU A  61      -2.810  -2.804  78.475  1.00 98.68           H  
ATOM    898  HB2 GLU A  61      -1.817  -4.107  79.041  1.00 98.68           H  
ATOM    899  HG3 GLU A  61       0.222  -2.846  78.036  1.00 98.68           H  
ATOM    900  HG2 GLU A  61      -0.921  -1.724  77.360  1.00 98.68           H  
ATOM    901  N   ASP A  62      -3.191  -3.154  81.697  1.00 98.51           N  
ATOM    902  CA  ASP A  62      -4.386  -3.121  82.553  1.00 98.51           C  
ATOM    903  C   ASP A  62      -4.203  -2.304  83.846  1.00 98.51           C  
ATOM    904  O   ASP A  62      -5.204  -2.004  84.497  1.00 98.51           O  
ATOM    905  CB  ASP A  62      -4.931  -4.537  82.875  1.00 98.51           C  
ATOM    906  CG  ASP A  62      -5.347  -5.394  81.665  1.00 98.51           C  
ATOM    907  OD1 ASP A  62      -5.571  -4.831  80.569  1.00 98.51           O  
ATOM    908  OD2 ASP A  62      -5.563  -6.606  81.884  1.00 98.51           O1-
ATOM    909  H   ASP A  62      -2.679  -4.025  81.675  1.00 98.51           H  
ATOM    910  HA  ASP A  62      -5.166  -2.593  82.000  1.00 98.51           H  
ATOM    911  HB3 ASP A  62      -5.802  -4.461  83.527  1.00 98.51           H  
ATOM    912  HB2 ASP A  62      -4.169  -5.092  83.426  1.00 98.51           H  
ATOM    913  N   CYS A  63      -2.955  -1.937  84.183  1.00 96.94           N  
ATOM    914  CA  CYS A  63      -2.625  -1.074  85.310  1.00 96.94           C  
ATOM    915  C   CYS A  63      -2.668   0.401  84.870  1.00 96.94           C  
ATOM    916  O   CYS A  63      -1.896   0.804  84.000  1.00 96.94           O  
ATOM    917  CB  CYS A  63      -1.270  -1.466  85.928  1.00 96.94           C  
ATOM    918  SG  CYS A  63      -0.893  -0.441  87.378  1.00 96.94           S  
ATOM    919  H   CYS A  63      -2.184  -2.209  83.590  1.00 96.94           H  
ATOM    920  HA  CYS A  63      -3.374  -1.223  86.091  1.00 96.94           H  
ATOM    921  HB3 CYS A  63      -0.469  -1.370  85.197  1.00 96.94           H  
ATOM    922  HB2 CYS A  63      -1.286  -2.511  86.240  1.00 96.94           H  
ATOM    923  HG  CYS A  63      -1.818  -0.982  88.177  1.00 96.94           H  
ATOM    924  N   ALA A  64      -3.557   1.172  85.519  1.00 95.84           N  
ATOM    925  CA  ALA A  64      -3.807   2.597  85.281  1.00 95.84           C  
ATOM    926  C   ALA A  64      -2.650   3.551  85.649  1.00 95.84           C  
ATOM    927  O   ALA A  64      -2.711   4.721  85.272  1.00 95.84           O  
ATOM    928  CB  ALA A  64      -5.083   2.984  86.043  1.00 95.84           C  
ATOM    929  H   ALA A  64      -4.137   0.746  86.227  1.00 95.84           H  
ATOM    930  HA  ALA A  64      -4.002   2.722  84.217  1.00 95.84           H  
ATOM    931  HB1 ALA A  64      -5.357   4.023  85.865  1.00 95.84           H  
ATOM    932  HB2 ALA A  64      -5.928   2.371  85.730  1.00 95.84           H  
ATOM    933  HB3 ALA A  64      -4.960   2.855  87.119  1.00 95.84           H  
ATOM    934  N   LEU A  65      -1.630   3.056  86.373  1.00 92.30           N  
ATOM    935  CA  LEU A  65      -0.451   3.821  86.790  1.00 92.30           C  
ATOM    936  C   LEU A  65       0.533   4.122  85.642  1.00 92.30           C  
ATOM    937  O   LEU A  65       1.300   5.078  85.767  1.00 92.30           O  
ATOM    938  CB  LEU A  65       0.293   3.046  87.900  1.00 92.30           C  
ATOM    939  CG  LEU A  65      -0.470   2.876  89.230  1.00 92.30           C  
ATOM    940  CD1 LEU A  65       0.303   1.937  90.180  1.00 92.30           C  
ATOM    941  CD2 LEU A  65      -0.793   4.229  89.899  1.00 92.30           C  
ATOM    942  H   LEU A  65      -1.645   2.083  86.642  1.00 92.30           H  
ATOM    943  HA  LEU A  65      -0.787   4.782  87.184  1.00 92.30           H  
ATOM    944  HB3 LEU A  65       1.227   3.554  88.127  1.00 92.30           H  
ATOM    945  HB2 LEU A  65       0.584   2.070  87.509  1.00 92.30           H  
ATOM    946  HG  LEU A  65      -1.416   2.381  89.009  1.00 92.30           H  
ATOM    947 HD11 LEU A  65      -0.360   1.189  90.616  1.00 92.30           H  
ATOM    948 HD12 LEU A  65       1.098   1.395  89.667  1.00 92.30           H  
ATOM    949 HD13 LEU A  65       0.776   2.476  91.001  1.00 92.30           H  
ATOM    950 HD21 LEU A  65      -0.602   4.223  90.973  1.00 92.30           H  
ATOM    951 HD22 LEU A  65      -0.205   5.045  89.477  1.00 92.30           H  
ATOM    952 HD23 LEU A  65      -1.845   4.481  89.766  1.00 92.30           H  
ATOM    953  N   PHE A  66       0.516   3.303  84.577  1.00 94.34           N  
ATOM    954  CA  PHE A  66       1.490   3.355  83.486  1.00 94.34           C  
ATOM    955  C   PHE A  66       0.859   3.865  82.184  1.00 94.34           C  
ATOM    956  O   PHE A  66      -0.355   3.773  82.001  1.00 94.34           O  
ATOM    957  CB  PHE A  66       2.069   1.949  83.261  1.00 94.34           C  
ATOM    958  CG  PHE A  66       2.740   1.316  84.467  1.00 94.34           C  
ATOM    959  CD1 PHE A  66       3.850   1.933  85.082  1.00 94.34           C  
ATOM    960  CD2 PHE A  66       2.246   0.108  84.997  1.00 94.34           C  
ATOM    961  CE1 PHE A  66       4.443   1.345  86.191  1.00 94.34           C  
ATOM    962  CE2 PHE A  66       2.852  -0.462  86.107  1.00 94.34           C  
ATOM    963  CZ  PHE A  66       3.943   0.156  86.705  1.00 94.34           C  
ATOM    964  H   PHE A  66      -0.166   2.559  84.525  1.00 94.34           H  
ATOM    965  HA  PHE A  66       2.313   4.026  83.742  1.00 94.34           H  
ATOM    966  HB3 PHE A  66       2.822   2.022  82.480  1.00 94.34           H  
ATOM    967  HB2 PHE A  66       1.296   1.277  82.883  1.00 94.34           H  
ATOM    968  HD1 PHE A  66       4.242   2.861  84.694  1.00 94.34           H  
ATOM    969  HD2 PHE A  66       1.405  -0.382  84.534  1.00 94.34           H  
ATOM    970  HE1 PHE A  66       5.299   1.815  86.652  1.00 94.34           H  
ATOM    971  HE2 PHE A  66       2.483  -1.399  86.494  1.00 94.34           H  
ATOM    972  HZ  PHE A  66       4.404  -0.294  87.571  1.00 94.34           H  
ATOM    973  N   ASN A  67       1.677   4.418  81.282  1.00 94.55           N  
ATOM    974  CA  ASN A  67       1.249   4.941  79.986  1.00 94.55           C  
ATOM    975  C   ASN A  67       1.344   3.810  78.943  1.00 94.55           C  
ATOM    976  O   ASN A  67       2.282   3.758  78.147  1.00 94.55           O  
ATOM    977  CB  ASN A  67       2.183   6.125  79.632  1.00 94.55           C  
ATOM    978  CG  ASN A  67       1.949   6.720  78.242  1.00 94.55           C  
ATOM    979  ND2 ASN A  67       2.997   6.798  77.429  1.00 94.55           N  
ATOM    980  OD1 ASN A  67       0.824   7.056  77.891  1.00 94.55           O  
ATOM    981  H   ASN A  67       2.666   4.409  81.476  1.00 94.55           H  
ATOM    982  HA  ASN A  67       0.219   5.299  80.028  1.00 94.55           H  
ATOM    983  HB3 ASN A  67       3.227   5.838  79.744  1.00 94.55           H  
ATOM    984  HB2 ASN A  67       2.020   6.928  80.352  1.00 94.55           H  
ATOM    985 HD22 ASN A  67       2.943   7.297  76.543  1.00 94.55           H  
ATOM    986 HD21 ASN A  67       3.877   6.384  77.704  1.00 94.55           H  
ATOM    987  N   ALA A  68       0.367   2.907  78.959  1.00 97.60           N  
ATOM    988  CA  ALA A  68       0.092   1.877  77.965  1.00 97.60           C  
ATOM    989  C   ALA A  68      -1.252   1.273  78.361  1.00 97.60           C  
ATOM    990  O   ALA A  68      -1.475   1.069  79.546  1.00 97.60           O  
ATOM    991  CB  ALA A  68       1.187   0.800  77.944  1.00 97.60           C  
ATOM    992  H   ALA A  68      -0.310   2.937  79.721  1.00 97.60           H  
ATOM    993  HA  ALA A  68       0.009   2.347  76.984  1.00 97.60           H  
ATOM    994  HB1 ALA A  68       0.968   0.039  77.195  1.00 97.60           H  
ATOM    995  HB2 ALA A  68       2.167   1.211  77.708  1.00 97.60           H  
ATOM    996  HB3 ALA A  68       1.252   0.298  78.910  1.00 97.60           H  
ATOM    997  N   GLY A  69      -2.140   0.990  77.401  1.00 98.10           N  
ATOM    998  CA  GLY A  69      -3.496   0.474  77.624  1.00 98.10           C  
ATOM    999  C   GLY A  69      -4.296   1.457  78.492  1.00 98.10           C  
ATOM   1000  O   GLY A  69      -4.336   2.651  78.197  1.00 98.10           O  
ATOM   1001  H   GLY A  69      -1.874   1.165  76.443  1.00 98.10           H  
ATOM   1002  HA3 GLY A  69      -3.443  -0.508  78.096  1.00 98.10           H  
ATOM   1003  HA2 GLY A  69      -3.998   0.342  76.666  1.00 98.10           H  
ATOM   1004  N   LYS A  70      -4.885   0.951  79.585  1.00 97.24           N  
ATOM   1005  CA  LYS A  70      -5.471   1.723  80.682  1.00 97.24           C  
ATOM   1006  C   LYS A  70      -4.444   2.699  81.291  1.00 97.24           C  
ATOM   1007  O   LYS A  70      -3.354   2.267  81.664  1.00 97.24           O  
ATOM   1008  CB  LYS A  70      -5.963   0.738  81.763  1.00 97.24           C  
ATOM   1009  CG  LYS A  70      -7.004   1.348  82.709  1.00 97.24           C  
ATOM   1010  CD  LYS A  70      -7.395   0.404  83.850  1.00 97.24           C  
ATOM   1011  CE  LYS A  70      -8.588   0.939  84.655  1.00 97.24           C  
ATOM   1012  NZ  LYS A  70      -8.966   0.016  85.739  1.00 97.24           N1+
ATOM   1013  H   LYS A  70      -4.755  -0.032  79.784  1.00 97.24           H  
ATOM   1014  HA  LYS A  70      -6.320   2.279  80.284  1.00 97.24           H  
ATOM   1015  HB3 LYS A  70      -5.122   0.341  82.333  1.00 97.24           H  
ATOM   1016  HB2 LYS A  70      -6.420  -0.126  81.283  1.00 97.24           H  
ATOM   1017  HG3 LYS A  70      -7.892   1.574  82.123  1.00 97.24           H  
ATOM   1018  HG2 LYS A  70      -6.647   2.293  83.120  1.00 97.24           H  
ATOM   1019  HD3 LYS A  70      -6.535   0.278  84.509  1.00 97.24           H  
ATOM   1020  HD2 LYS A  70      -7.623  -0.583  83.445  1.00 97.24           H  
ATOM   1021  HE3 LYS A  70      -9.450   1.079  84.002  1.00 97.24           H  
ATOM   1022  HE2 LYS A  70      -8.350   1.912  85.086  1.00 97.24           H  
ATOM   1023  HZ1 LYS A  70      -8.184  -0.105  86.368  1.00 97.24           H  
ATOM   1024  HZ2 LYS A  70      -9.753   0.394  86.247  1.00 97.24           H  
ATOM   1025  HZ3 LYS A  70      -9.218  -0.879  85.344  1.00 97.24           H  
ATOM   1026  N   GLY A  71      -4.805   3.988  81.385  1.00 95.16           N  
ATOM   1027  CA  GLY A  71      -3.907   5.019  81.905  1.00 95.16           C  
ATOM   1028  C   GLY A  71      -2.963   5.582  80.833  1.00 95.16           C  
ATOM   1029  O   GLY A  71      -1.984   6.236  81.195  1.00 95.16           O  
ATOM   1030  H   GLY A  71      -5.717   4.286  81.066  1.00 95.16           H  
ATOM   1031  HA3 GLY A  71      -3.318   4.642  82.741  1.00 95.16           H  
ATOM   1032  HA2 GLY A  71      -4.504   5.844  82.287  1.00 95.16           H  
ATOM   1033  N   SER A  72      -3.249   5.359  79.536  1.00 96.36           N  
ATOM   1034  CA  SER A  72      -2.571   6.012  78.413  1.00 96.36           C  
ATOM   1035  C   SER A  72      -2.783   7.534  78.427  1.00 96.36           C  
ATOM   1036  O   SER A  72      -3.857   8.001  78.811  1.00 96.36           O  
ATOM   1037  CB  SER A  72      -3.079   5.428  77.079  1.00 96.36           C  
ATOM   1038  OG  SER A  72      -2.408   4.222  76.792  1.00 96.36           O  
ATOM   1039  H   SER A  72      -4.043   4.781  79.299  1.00 96.36           H  
ATOM   1040  HA  SER A  72      -1.499   5.822  78.499  1.00 96.36           H  
ATOM   1041  HB3 SER A  72      -2.879   6.107  76.248  1.00 96.36           H  
ATOM   1042  HB2 SER A  72      -4.158   5.263  77.096  1.00 96.36           H  
ATOM   1043  HG  SER A  72      -2.820   3.525  77.313  1.00 96.36           H  
ATOM   1044  N   VAL A  73      -1.757   8.299  78.034  1.00 93.51           N  
ATOM   1045  CA  VAL A  73      -1.813   9.746  77.861  1.00 93.51           C  
ATOM   1046  C   VAL A  73      -2.784  10.150  76.739  1.00 93.51           C  
ATOM   1047  O   VAL A  73      -3.156   9.353  75.874  1.00 93.51           O  
ATOM   1048  CB  VAL A  73      -0.395  10.320  77.582  1.00 93.51           C  
ATOM   1049  CG1 VAL A  73       0.555  10.178  78.785  1.00 93.51           C  
ATOM   1050  CG2 VAL A  73       0.245   9.786  76.286  1.00 93.51           C  
ATOM   1051  H   VAL A  73      -0.884   7.839  77.781  1.00 93.51           H  
ATOM   1052  HA  VAL A  73      -2.195  10.175  78.787  1.00 93.51           H  
ATOM   1053  HB  VAL A  73      -0.504  11.393  77.430  1.00 93.51           H  
ATOM   1054 HG11 VAL A  73       1.585  10.417  78.517  1.00 93.51           H  
ATOM   1055 HG12 VAL A  73       0.271  10.852  79.593  1.00 93.51           H  
ATOM   1056 HG13 VAL A  73       0.564   9.169  79.191  1.00 93.51           H  
ATOM   1057 HG21 VAL A  73       1.303  10.032  76.229  1.00 93.51           H  
ATOM   1058 HG22 VAL A  73       0.166   8.706  76.198  1.00 93.51           H  
ATOM   1059 HG23 VAL A  73      -0.234  10.204  75.399  1.00 93.51           H  
ATOM   1060  N   PHE A  74      -3.182  11.418  76.788  1.00 93.21           N  
ATOM   1061  CA  PHE A  74      -4.045  12.067  75.809  1.00 93.21           C  
ATOM   1062  C   PHE A  74      -3.222  12.656  74.655  1.00 93.21           C  
ATOM   1063  O   PHE A  74      -2.178  13.259  74.902  1.00 93.21           O  
ATOM   1064  CB  PHE A  74      -4.837  13.187  76.511  1.00 93.21           C  
ATOM   1065  CG  PHE A  74      -5.849  12.716  77.539  1.00 93.21           C  
ATOM   1066  CD1 PHE A  74      -7.196  12.524  77.172  1.00 93.21           C  
ATOM   1067  CD2 PHE A  74      -5.428  12.310  78.822  1.00 93.21           C  
ATOM   1068  CE1 PHE A  74      -8.101  12.001  78.085  1.00 93.21           C  
ATOM   1069  CE2 PHE A  74      -6.343  11.769  79.714  1.00 93.21           C  
ATOM   1070  CZ  PHE A  74      -7.671  11.624  79.350  1.00 93.21           C  
ATOM   1071  H   PHE A  74      -2.943  11.973  77.596  1.00 93.21           H  
ATOM   1072  HA  PHE A  74      -4.752  11.335  75.418  1.00 93.21           H  
ATOM   1073  HB3 PHE A  74      -5.354  13.805  75.775  1.00 93.21           H  
ATOM   1074  HB2 PHE A  74      -4.133  13.847  77.011  1.00 93.21           H  
ATOM   1075  HD1 PHE A  74      -7.527  12.786  76.182  1.00 93.21           H  
ATOM   1076  HD2 PHE A  74      -4.392  12.405  79.110  1.00 93.21           H  
ATOM   1077  HE1 PHE A  74      -9.134  11.862  77.801  1.00 93.21           H  
ATOM   1078  HE2 PHE A  74      -6.027  11.448  80.693  1.00 93.21           H  
ATOM   1079  HZ  PHE A  74      -8.358  11.188  80.053  1.00 93.21           H  
ATOM   1080  N   THR A  75      -3.752  12.536  73.430  1.00 92.93           N  
ATOM   1081  CA  THR A  75      -3.311  13.285  72.251  1.00 92.93           C  
ATOM   1082  C   THR A  75      -3.818  14.743  72.314  1.00 92.93           C  
ATOM   1083  O   THR A  75      -4.620  15.076  73.187  1.00 92.93           O  
ATOM   1084  CB  THR A  75      -3.852  12.630  70.947  1.00 92.93           C  
ATOM   1085  CG2 THR A  75      -3.511  11.141  70.812  1.00 92.93           C  
ATOM   1086  OG1 THR A  75      -5.243  12.825  70.745  1.00 92.93           O  
ATOM   1087  H   THR A  75      -4.605  12.003  73.311  1.00 92.93           H  
ATOM   1088  HA  THR A  75      -2.220  13.297  72.218  1.00 92.93           H  
ATOM   1089  HB  THR A  75      -3.368  13.124  70.104  1.00 92.93           H  
ATOM   1090 HG21 THR A  75      -3.842  10.760  69.849  1.00 92.93           H  
ATOM   1091 HG22 THR A  75      -2.436  10.982  70.877  1.00 92.93           H  
ATOM   1092 HG23 THR A  75      -3.979  10.532  71.584  1.00 92.93           H  
ATOM   1093  HG1 THR A  75      -5.511  12.308  69.980  1.00 92.93           H  
ATOM   1094  N   ALA A  76      -3.364  15.584  71.369  1.00 90.47           N  
ATOM   1095  CA  ALA A  76      -3.783  16.981  71.216  1.00 90.47           C  
ATOM   1096  C   ALA A  76      -5.300  17.193  71.009  1.00 90.47           C  
ATOM   1097  O   ALA A  76      -5.799  18.260  71.368  1.00 90.47           O  
ATOM   1098  CB  ALA A  76      -2.979  17.613  70.070  1.00 90.47           C  
ATOM   1099  H   ALA A  76      -2.695  15.248  70.688  1.00 90.47           H  
ATOM   1100  HA  ALA A  76      -3.515  17.496  72.138  1.00 90.47           H  
ATOM   1101  HB1 ALA A  76      -3.236  18.665  69.936  1.00 90.47           H  
ATOM   1102  HB2 ALA A  76      -1.908  17.565  70.270  1.00 90.47           H  
ATOM   1103  HB3 ALA A  76      -3.161  17.102  69.123  1.00 90.47           H  
ATOM   1104  N   LYS A  77      -5.999  16.173  70.479  1.00 92.29           N  
ATOM   1105  CA  LYS A  77      -7.454  16.142  70.301  1.00 92.29           C  
ATOM   1106  C   LYS A  77      -8.218  15.509  71.484  1.00 92.29           C  
ATOM   1107  O   LYS A  77      -9.448  15.494  71.446  1.00 92.29           O  
ATOM   1108  CB  LYS A  77      -7.783  15.431  68.970  1.00 92.29           C  
ATOM   1109  CG  LYS A  77      -7.422  16.286  67.743  1.00 92.29           C  
ATOM   1110  CD  LYS A  77      -7.952  15.705  66.424  1.00 92.29           C  
ATOM   1111  CE  LYS A  77      -7.796  16.696  65.259  1.00 92.29           C  
ATOM   1112  NZ  LYS A  77      -8.350  16.160  64.004  1.00 92.29           N1+
ATOM   1113  H   LYS A  77      -5.510  15.326  70.225  1.00 92.29           H  
ATOM   1114  HA  LYS A  77      -7.823  17.167  70.230  1.00 92.29           H  
ATOM   1115  HB3 LYS A  77      -8.855  15.233  68.923  1.00 92.29           H  
ATOM   1116  HB2 LYS A  77      -7.297  14.456  68.919  1.00 92.29           H  
ATOM   1117  HG3 LYS A  77      -6.340  16.404  67.679  1.00 92.29           H  
ATOM   1118  HG2 LYS A  77      -7.830  17.289  67.877  1.00 92.29           H  
ATOM   1119  HD3 LYS A  77      -9.002  15.430  66.542  1.00 92.29           H  
ATOM   1120  HD2 LYS A  77      -7.417  14.780  66.202  1.00 92.29           H  
ATOM   1121  HE3 LYS A  77      -6.744  16.939  65.106  1.00 92.29           H  
ATOM   1122  HE2 LYS A  77      -8.310  17.630  65.488  1.00 92.29           H  
ATOM   1123  HZ1 LYS A  77      -7.849  15.311  63.763  1.00 92.29           H  
ATOM   1124  HZ2 LYS A  77      -9.330  15.948  64.122  1.00 92.29           H  
ATOM   1125  HZ3 LYS A  77      -8.231  16.835  63.263  1.00 92.29           H  
ATOM   1126  N   GLY A  78      -7.507  15.020  72.515  1.00 93.80           N  
ATOM   1127  CA  GLY A  78      -8.105  14.435  73.717  1.00 93.80           C  
ATOM   1128  C   GLY A  78      -8.465  12.952  73.538  1.00 93.80           C  
ATOM   1129  O   GLY A  78      -9.267  12.436  74.315  1.00 93.80           O  
ATOM   1130  H   GLY A  78      -6.496  15.077  72.493  1.00 93.80           H  
ATOM   1131  HA3 GLY A  78      -8.991  14.994  74.021  1.00 93.80           H  
ATOM   1132  HA2 GLY A  78      -7.385  14.519  74.530  1.00 93.80           H  
ATOM   1133  N   GLN A  79      -7.886  12.275  72.533  1.00 95.25           N  
ATOM   1134  CA  GLN A  79      -8.070  10.849  72.251  1.00 95.25           C  
ATOM   1135  C   GLN A  79      -6.911  10.024  72.839  1.00 95.25           C  
ATOM   1136  O   GLN A  79      -5.918  10.595  73.285  1.00 95.25           O  
ATOM   1137  CB  GLN A  79      -8.174  10.666  70.723  1.00 95.25           C  
ATOM   1138  CG  GLN A  79      -9.423  11.347  70.127  1.00 95.25           C  
ATOM   1139  CD  GLN A  79      -9.496  11.195  68.608  1.00 95.25           C  
ATOM   1140  NE2 GLN A  79     -10.641  10.742  68.096  1.00 95.25           N  
ATOM   1141  OE1 GLN A  79      -8.538  11.501  67.902  1.00 95.25           O  
ATOM   1142  H   GLN A  79      -7.224  12.755  71.938  1.00 95.25           H  
ATOM   1143  HA  GLN A  79      -8.995  10.490  72.706  1.00 95.25           H  
ATOM   1144  HB3 GLN A  79      -8.211   9.603  70.480  1.00 95.25           H  
ATOM   1145  HB2 GLN A  79      -7.272  11.050  70.244  1.00 95.25           H  
ATOM   1146  HG3 GLN A  79      -9.420  12.415  70.348  1.00 95.25           H  
ATOM   1147  HG2 GLN A  79     -10.322  10.936  70.588  1.00 95.25           H  
ATOM   1148 HE22 GLN A  79     -10.736  10.620  67.099  1.00 95.25           H  
ATOM   1149 HE21 GLN A  79     -11.410  10.489  68.701  1.00 95.25           H  
ATOM   1150  N   HIS A  80      -7.060   8.690  72.826  1.00 97.13           N  
ATOM   1151  CA  HIS A  80      -6.064   7.739  73.323  1.00 97.13           C  
ATOM   1152  C   HIS A  80      -5.561   6.870  72.162  1.00 97.13           C  
ATOM   1153  O   HIS A  80      -6.118   5.801  71.917  1.00 97.13           O  
ATOM   1154  CB  HIS A  80      -6.689   6.892  74.453  1.00 97.13           C  
ATOM   1155  CG  HIS A  80      -7.045   7.669  75.696  1.00 97.13           C  
ATOM   1156  CD2 HIS A  80      -8.262   8.019  76.239  1.00 97.13           C  
ATOM   1157  ND1 HIS A  80      -6.091   8.173  76.562  1.00 97.13           N  
ATOM   1158  CE1 HIS A  80      -6.745   8.758  77.568  1.00 97.13           C  
ATOM   1159  NE2 HIS A  80      -8.066   8.699  77.442  1.00 97.13           N  
ATOM   1160  H   HIS A  80      -7.903   8.285  72.444  1.00 97.13           H  
ATOM   1161  HA  HIS A  80      -5.195   8.255  73.739  1.00 97.13           H  
ATOM   1162  HB3 HIS A  80      -6.001   6.098  74.747  1.00 97.13           H  
ATOM   1163  HB2 HIS A  80      -7.593   6.393  74.098  1.00 97.13           H  
ATOM   1164  HD2 HIS A  80      -9.258   7.815  75.873  1.00 97.13           H  
ATOM   1165  HD1 HIS A  80      -5.087   8.104  76.465  1.00 97.13           H  
ATOM   1166  HE1 HIS A  80      -6.249   9.227  78.403  1.00 97.13           H  
ATOM   1167  N   GLU A  81      -4.517   7.354  71.469  1.00 96.94           N  
ATOM   1168  CA  GLU A  81      -3.813   6.623  70.413  1.00 96.94           C  
ATOM   1169  C   GLU A  81      -2.671   5.796  71.017  1.00 96.94           C  
ATOM   1170  O   GLU A  81      -1.729   6.372  71.561  1.00 96.94           O  
ATOM   1171  CB  GLU A  81      -3.264   7.604  69.365  1.00 96.94           C  
ATOM   1172  CG  GLU A  81      -4.361   8.240  68.488  1.00 96.94           C  
ATOM   1173  CD  GLU A  81      -3.856   9.251  67.443  1.00 96.94           C  
ATOM   1174  OE1 GLU A  81      -4.737   9.876  66.815  1.00 96.94           O  
ATOM   1175  OE2 GLU A  81      -2.623   9.405  67.285  1.00 96.94           O1-
ATOM   1176  H   GLU A  81      -4.120   8.245  71.728  1.00 96.94           H  
ATOM   1177  HA  GLU A  81      -4.506   5.954  69.902  1.00 96.94           H  
ATOM   1178  HB3 GLU A  81      -2.539   7.093  68.730  1.00 96.94           H  
ATOM   1179  HB2 GLU A  81      -2.720   8.395  69.878  1.00 96.94           H  
ATOM   1180  HG3 GLU A  81      -5.096   8.736  69.124  1.00 96.94           H  
ATOM   1181  HG2 GLU A  81      -4.893   7.447  67.960  1.00 96.94           H  
ATOM   1182  N   MET A  82      -2.787   4.467  70.900  1.00 98.41           N  
ATOM   1183  CA  MET A  82      -1.868   3.493  71.481  1.00 98.41           C  
ATOM   1184  C   MET A  82      -1.093   2.761  70.381  1.00 98.41           C  
ATOM   1185  O   MET A  82      -1.673   2.385  69.361  1.00 98.41           O  
ATOM   1186  CB  MET A  82      -2.674   2.485  72.315  1.00 98.41           C  
ATOM   1187  CG  MET A  82      -3.385   3.106  73.528  1.00 98.41           C  
ATOM   1188  SD  MET A  82      -4.663   2.058  74.269  1.00 98.41           S  
ATOM   1189  CE  MET A  82      -5.969   2.224  73.019  1.00 98.41           C  
ATOM   1190  H   MET A  82      -3.598   4.080  70.433  1.00 98.41           H  
ATOM   1191  HA  MET A  82      -1.156   3.995  72.137  1.00 98.41           H  
ATOM   1192  HB3 MET A  82      -1.986   1.725  72.683  1.00 98.41           H  
ATOM   1193  HB2 MET A  82      -3.392   1.963  71.681  1.00 98.41           H  
ATOM   1194  HG3 MET A  82      -3.851   4.057  73.273  1.00 98.41           H  
ATOM   1195  HG2 MET A  82      -2.641   3.328  74.292  1.00 98.41           H  
ATOM   1196  HE1 MET A  82      -6.895   1.774  73.374  1.00 98.41           H  
ATOM   1197  HE2 MET A  82      -6.167   3.274  72.807  1.00 98.41           H  
ATOM   1198  HE3 MET A  82      -5.686   1.727  72.091  1.00 98.41           H  
ATOM   1199  N   ASP A  83       0.204   2.544  70.614  1.00 98.82           N  
ATOM   1200  CA  ASP A  83       1.131   1.840  69.731  1.00 98.82           C  
ATOM   1201  C   ASP A  83       1.783   0.699  70.522  1.00 98.82           C  
ATOM   1202  O   ASP A  83       1.953   0.815  71.736  1.00 98.82           O  
ATOM   1203  CB  ASP A  83       2.227   2.773  69.142  1.00 98.82           C  
ATOM   1204  CG  ASP A  83       1.840   4.177  68.653  1.00 98.82           C  
ATOM   1205  OD1 ASP A  83       0.703   4.352  68.162  1.00 98.82           O  
ATOM   1206  OD2 ASP A  83       2.719   5.065  68.741  1.00 98.82           O1-
ATOM   1207  H   ASP A  83       0.556   2.760  71.545  1.00 98.82           H  
ATOM   1208  HA  ASP A  83       0.572   1.387  68.914  1.00 98.82           H  
ATOM   1209  HB3 ASP A  83       2.673   2.247  68.303  1.00 98.82           H  
ATOM   1210  HB2 ASP A  83       3.023   2.904  69.873  1.00 98.82           H  
ATOM   1211  N   ALA A  84       2.166  -0.390  69.850  1.00 98.97           N  
ATOM   1212  CA  ALA A  84       2.816  -1.559  70.450  1.00 98.97           C  
ATOM   1213  C   ALA A  84       3.500  -2.441  69.400  1.00 98.97           C  
ATOM   1214  O   ALA A  84       3.194  -2.346  68.212  1.00 98.97           O  
ATOM   1215  CB  ALA A  84       1.798  -2.382  71.266  1.00 98.97           C  
ATOM   1216  H   ALA A  84       2.040  -0.417  68.845  1.00 98.97           H  
ATOM   1217  HA  ALA A  84       3.604  -1.195  71.111  1.00 98.97           H  
ATOM   1218  HB1 ALA A  84       2.250  -3.275  71.698  1.00 98.97           H  
ATOM   1219  HB2 ALA A  84       1.395  -1.803  72.094  1.00 98.97           H  
ATOM   1220  HB3 ALA A  84       0.957  -2.705  70.654  1.00 98.97           H  
ATOM   1221  N   ALA A  85       4.400  -3.311  69.881  1.00 98.99           N  
ATOM   1222  CA  ALA A  85       5.051  -4.354  69.096  1.00 98.99           C  
ATOM   1223  C   ALA A  85       5.498  -5.521  69.977  1.00 98.99           C  
ATOM   1224  O   ALA A  85       5.521  -5.418  71.204  1.00 98.99           O  
ATOM   1225  CB  ALA A  85       6.224  -3.788  68.280  1.00 98.99           C  
ATOM   1226  H   ALA A  85       4.595  -3.326  70.874  1.00 98.99           H  
ATOM   1227  HA  ALA A  85       4.315  -4.765  68.408  1.00 98.99           H  
ATOM   1228  HB1 ALA A  85       6.816  -4.575  67.812  1.00 98.99           H  
ATOM   1229  HB2 ALA A  85       5.855  -3.165  67.470  1.00 98.99           H  
ATOM   1230  HB3 ALA A  85       6.896  -3.194  68.896  1.00 98.99           H  
ATOM   1231  N   ILE A  86       5.853  -6.615  69.294  1.00 98.98           N  
ATOM   1232  CA  ILE A  86       6.361  -7.855  69.860  1.00 98.98           C  
ATOM   1233  C   ILE A  86       7.180  -8.583  68.783  1.00 98.98           C  
ATOM   1234  O   ILE A  86       6.848  -8.492  67.600  1.00 98.98           O  
ATOM   1235  CB  ILE A  86       5.211  -8.755  70.403  1.00 98.98           C  
ATOM   1236  CG1 ILE A  86       5.703 -10.058  71.076  1.00 98.98           C  
ATOM   1237  CG2 ILE A  86       4.136  -9.074  69.349  1.00 98.98           C  
ATOM   1238  CD1 ILE A  86       4.699 -10.654  72.069  1.00 98.98           C  
ATOM   1239  H   ILE A  86       5.780  -6.607  68.284  1.00 98.98           H  
ATOM   1240  HA  ILE A  86       7.031  -7.592  70.674  1.00 98.98           H  
ATOM   1241  HB  ILE A  86       4.719  -8.170  71.182  1.00 98.98           H  
ATOM   1242 HG13 ILE A  86       6.621  -9.864  71.626  1.00 98.98           H  
ATOM   1243 HG12 ILE A  86       5.960 -10.804  70.323  1.00 98.98           H  
ATOM   1244 HG21 ILE A  86       3.273  -9.531  69.824  1.00 98.98           H  
ATOM   1245 HG22 ILE A  86       3.779  -8.175  68.848  1.00 98.98           H  
ATOM   1246 HG23 ILE A  86       4.497  -9.759  68.582  1.00 98.98           H  
ATOM   1247 HD11 ILE A  86       5.071 -11.600  72.459  1.00 98.98           H  
ATOM   1248 HD12 ILE A  86       4.532  -9.986  72.914  1.00 98.98           H  
ATOM   1249 HD13 ILE A  86       3.732 -10.848  71.610  1.00 98.98           H  
ATOM   1250  N   MET A  87       8.251  -9.268  69.211  1.00 98.99           N  
ATOM   1251  CA  MET A  87       9.168  -9.979  68.328  1.00 98.99           C  
ATOM   1252  C   MET A  87       9.705 -11.238  69.015  1.00 98.99           C  
ATOM   1253  O   MET A  87      10.102 -11.182  70.179  1.00 98.99           O  
ATOM   1254  CB  MET A  87      10.290  -9.021  67.863  1.00 98.99           C  
ATOM   1255  CG  MET A  87      11.263  -9.631  66.840  1.00 98.99           C  
ATOM   1256  SD  MET A  87      12.451  -8.449  66.164  1.00 98.99           S  
ATOM   1257  CE  MET A  87      13.076  -9.407  64.765  1.00 98.99           C  
ATOM   1258  H   MET A  87       8.473  -9.292  70.199  1.00 98.99           H  
ATOM   1259  HA  MET A  87       8.612 -10.306  67.450  1.00 98.99           H  
ATOM   1260  HB3 MET A  87      10.856  -8.673  68.729  1.00 98.99           H  
ATOM   1261  HB2 MET A  87       9.842  -8.130  67.423  1.00 98.99           H  
ATOM   1262  HG3 MET A  87      10.705 -10.059  66.010  1.00 98.99           H  
ATOM   1263  HG2 MET A  87      11.830 -10.448  67.281  1.00 98.99           H  
ATOM   1264  HE1 MET A  87      13.962  -8.933  64.347  1.00 98.99           H  
ATOM   1265  HE2 MET A  87      13.337 -10.417  65.077  1.00 98.99           H  
ATOM   1266  HE3 MET A  87      12.316  -9.458  63.987  1.00 98.99           H  
ATOM   1267  N   ASP A  88       9.742 -12.331  68.240  1.00 98.94           N  
ATOM   1268  CA  ASP A  88      10.388 -13.597  68.570  1.00 98.94           C  
ATOM   1269  C   ASP A  88      11.830 -13.552  68.040  1.00 98.94           C  
ATOM   1270  O   ASP A  88      12.037 -13.131  66.903  1.00 98.94           O  
ATOM   1271  CB  ASP A  88       9.613 -14.769  67.919  1.00 98.94           C  
ATOM   1272  CG  ASP A  88      10.129 -16.190  68.205  1.00 98.94           C  
ATOM   1273  OD1 ASP A  88      10.746 -16.412  69.272  1.00 98.94           O  
ATOM   1274  OD2 ASP A  88       9.780 -17.076  67.396  1.00 98.94           O1-
ATOM   1275  H   ASP A  88       9.401 -12.263  67.289  1.00 98.94           H  
ATOM   1276  HA  ASP A  88      10.398 -13.725  69.655  1.00 98.94           H  
ATOM   1277  HB3 ASP A  88       9.564 -14.612  66.838  1.00 98.94           H  
ATOM   1278  HB2 ASP A  88       8.576 -14.719  68.247  1.00 98.94           H  
ATOM   1279  N   GLY A  89      12.787 -14.025  68.850  1.00 98.92           N  
ATOM   1280  CA  GLY A  89      14.190 -14.117  68.459  1.00 98.92           C  
ATOM   1281  C   GLY A  89      14.532 -15.454  67.787  1.00 98.92           C  
ATOM   1282  O   GLY A  89      15.580 -15.538  67.146  1.00 98.92           O  
ATOM   1283  H   GLY A  89      12.544 -14.370  69.770  1.00 98.92           H  
ATOM   1284  HA3 GLY A  89      14.811 -13.998  69.347  1.00 98.92           H  
ATOM   1285  HA2 GLY A  89      14.442 -13.312  67.772  1.00 98.92           H  
ATOM   1286  N   LYS A  90      13.687 -16.490  67.934  1.00 98.54           N  
ATOM   1287  CA  LYS A  90      13.915 -17.832  67.391  1.00 98.54           C  
ATOM   1288  C   LYS A  90      13.723 -17.884  65.867  1.00 98.54           C  
ATOM   1289  O   LYS A  90      14.563 -18.457  65.174  1.00 98.54           O  
ATOM   1290  CB  LYS A  90      12.998 -18.832  68.126  1.00 98.54           C  
ATOM   1291  CG  LYS A  90      13.283 -20.316  67.841  1.00 98.54           C  
ATOM   1292  CD  LYS A  90      12.269 -21.240  68.535  1.00 98.54           C  
ATOM   1293  CE  LYS A  90      12.726 -22.707  68.563  1.00 98.54           C  
ATOM   1294  NZ  LYS A  90      11.784 -23.563  69.307  1.00 98.54           N1+
ATOM   1295  H   LYS A  90      12.840 -16.368  68.476  1.00 98.54           H  
ATOM   1296  HA  LYS A  90      14.949 -18.110  67.592  1.00 98.54           H  
ATOM   1297  HB3 LYS A  90      11.957 -18.621  67.889  1.00 98.54           H  
ATOM   1298  HB2 LYS A  90      13.097 -18.673  69.200  1.00 98.54           H  
ATOM   1299  HG3 LYS A  90      14.292 -20.552  68.182  1.00 98.54           H  
ATOM   1300  HG2 LYS A  90      13.267 -20.514  66.769  1.00 98.54           H  
ATOM   1301  HD3 LYS A  90      11.316 -21.167  68.008  1.00 98.54           H  
ATOM   1302  HD2 LYS A  90      12.074 -20.881  69.545  1.00 98.54           H  
ATOM   1303  HE3 LYS A  90      13.704 -22.787  69.039  1.00 98.54           H  
ATOM   1304  HE2 LYS A  90      12.828 -23.091  67.547  1.00 98.54           H  
ATOM   1305  HZ1 LYS A  90      10.870 -23.522  68.880  1.00 98.54           H  
ATOM   1306  HZ2 LYS A  90      12.116 -24.517  69.304  1.00 98.54           H  
ATOM   1307  HZ3 LYS A  90      11.721 -23.248  70.266  1.00 98.54           H  
ATOM   1308  N   THR A  91      12.630 -17.271  65.388  1.00 98.32           N  
ATOM   1309  CA  THR A  91      12.241 -17.228  63.977  1.00 98.32           C  
ATOM   1310  C   THR A  91      12.499 -15.847  63.334  1.00 98.32           C  
ATOM   1311  O   THR A  91      12.394 -15.743  62.112  1.00 98.32           O  
ATOM   1312  CB  THR A  91      10.723 -17.529  63.836  1.00 98.32           C  
ATOM   1313  CG2 THR A  91      10.324 -18.909  64.384  1.00 98.32           C  
ATOM   1314  OG1 THR A  91       9.932 -16.542  64.473  1.00 98.32           O  
ATOM   1315  H   THR A  91      11.986 -16.840  66.036  1.00 98.32           H  
ATOM   1316  HA  THR A  91      12.797 -17.971  63.403  1.00 98.32           H  
ATOM   1317  HB  THR A  91      10.453 -17.513  62.779  1.00 98.32           H  
ATOM   1318 HG21 THR A  91       9.259 -19.093  64.237  1.00 98.32           H  
ATOM   1319 HG22 THR A  91      10.869 -19.701  63.870  1.00 98.32           H  
ATOM   1320 HG23 THR A  91      10.531 -19.004  65.450  1.00 98.32           H  
ATOM   1321  HG1 THR A  91       9.841 -16.772  65.406  1.00 98.32           H  
ATOM   1322  N   LEU A  92      12.799 -14.817  64.151  1.00 98.72           N  
ATOM   1323  CA  LEU A  92      12.916 -13.399  63.777  1.00 98.72           C  
ATOM   1324  C   LEU A  92      11.584 -12.759  63.326  1.00 98.72           C  
ATOM   1325  O   LEU A  92      11.612 -11.632  62.836  1.00 98.72           O  
ATOM   1326  CB  LEU A  92      14.065 -13.145  62.760  1.00 98.72           C  
ATOM   1327  CG  LEU A  92      15.473 -13.540  63.261  1.00 98.72           C  
ATOM   1328  CD1 LEU A  92      16.517 -13.407  62.131  1.00 98.72           C  
ATOM   1329  CD2 LEU A  92      15.887 -12.757  64.524  1.00 98.72           C  
ATOM   1330  H   LEU A  92      12.878 -15.001  65.141  1.00 98.72           H  
ATOM   1331  HA  LEU A  92      13.177 -12.873  64.692  1.00 98.72           H  
ATOM   1332  HB3 LEU A  92      14.097 -12.086  62.496  1.00 98.72           H  
ATOM   1333  HB2 LEU A  92      13.851 -13.664  61.826  1.00 98.72           H  
ATOM   1334  HG  LEU A  92      15.444 -14.597  63.530  1.00 98.72           H  
ATOM   1335 HD11 LEU A  92      17.073 -14.337  62.008  1.00 98.72           H  
ATOM   1336 HD12 LEU A  92      16.056 -13.181  61.169  1.00 98.72           H  
ATOM   1337 HD13 LEU A  92      17.244 -12.618  62.322  1.00 98.72           H  
ATOM   1338 HD21 LEU A  92      16.937 -12.467  64.511  1.00 98.72           H  
ATOM   1339 HD22 LEU A  92      15.307 -11.843  64.650  1.00 98.72           H  
ATOM   1340 HD23 LEU A  92      15.735 -13.364  65.415  1.00 98.72           H  
ATOM   1341  N   GLU A  93      10.442 -13.452  63.503  1.00 98.81           N  
ATOM   1342  CA  GLU A  93       9.103 -12.929  63.220  1.00 98.81           C  
ATOM   1343  C   GLU A  93       8.706 -11.832  64.211  1.00 98.81           C  
ATOM   1344  O   GLU A  93       9.008 -11.940  65.399  1.00 98.81           O  
ATOM   1345  CB  GLU A  93       8.062 -14.063  63.224  1.00 98.81           C  
ATOM   1346  CG  GLU A  93       8.230 -15.034  62.035  1.00 98.81           C  
ATOM   1347  CD  GLU A  93       7.249 -16.218  61.998  1.00 98.81           C  
ATOM   1348  OE1 GLU A  93       7.245 -16.890  60.943  1.00 98.81           O  
ATOM   1349  OE2 GLU A  93       6.526 -16.450  62.994  1.00 98.81           O1-
ATOM   1350  H   GLU A  93      10.476 -14.378  63.909  1.00 98.81           H  
ATOM   1351  HA  GLU A  93       9.114 -12.490  62.222  1.00 98.81           H  
ATOM   1352  HB3 GLU A  93       7.057 -13.638  63.191  1.00 98.81           H  
ATOM   1353  HB2 GLU A  93       8.126 -14.604  64.169  1.00 98.81           H  
ATOM   1354  HG3 GLU A  93       9.242 -15.440  62.026  1.00 98.81           H  
ATOM   1355  HG2 GLU A  93       8.120 -14.471  61.108  1.00 98.81           H  
ATOM   1356  N   ALA A  94       8.023 -10.810  63.682  1.00 98.96           N  
ATOM   1357  CA  ALA A  94       7.568  -9.644  64.422  1.00 98.96           C  
ATOM   1358  C   ALA A  94       6.147  -9.266  63.996  1.00 98.96           C  
ATOM   1359  O   ALA A  94       5.736  -9.570  62.876  1.00 98.96           O  
ATOM   1360  CB  ALA A  94       8.552  -8.491  64.178  1.00 98.96           C  
ATOM   1361  H   ALA A  94       7.779 -10.824  62.702  1.00 98.96           H  
ATOM   1362  HA  ALA A  94       7.542  -9.867  65.488  1.00 98.96           H  
ATOM   1363  HB1 ALA A  94       8.193  -7.572  64.638  1.00 98.96           H  
ATOM   1364  HB2 ALA A  94       9.531  -8.705  64.603  1.00 98.96           H  
ATOM   1365  HB3 ALA A  94       8.697  -8.303  63.114  1.00 98.96           H  
ATOM   1366  N   GLY A  95       5.436  -8.593  64.909  1.00 98.96           N  
ATOM   1367  CA  GLY A  95       4.129  -8.002  64.658  1.00 98.96           C  
ATOM   1368  C   GLY A  95       4.071  -6.675  65.419  1.00 98.96           C  
ATOM   1369  O   GLY A  95       4.731  -6.508  66.447  1.00 98.96           O  
ATOM   1370  H   GLY A  95       5.850  -8.393  65.810  1.00 98.96           H  
ATOM   1371  HA3 GLY A  95       3.341  -8.669  64.996  1.00 98.96           H  
ATOM   1372  HA2 GLY A  95       3.971  -7.829  63.594  1.00 98.96           H  
ATOM   1373  N   ALA A  96       3.270  -5.731  64.903  1.00 98.98           N  
ATOM   1374  CA  ALA A  96       3.197  -4.362  65.403  1.00 98.98           C  
ATOM   1375  C   ALA A  96       1.888  -3.682  64.998  1.00 98.98           C  
ATOM   1376  O   ALA A  96       1.264  -4.055  64.003  1.00 98.98           O  
ATOM   1377  CB  ALA A  96       4.411  -3.553  64.914  1.00 98.98           C  
ATOM   1378  H   ALA A  96       2.741  -5.920  64.064  1.00 98.98           H  
ATOM   1379  HA  ALA A  96       3.210  -4.397  66.492  1.00 98.98           H  
ATOM   1380  HB1 ALA A  96       4.370  -2.528  65.284  1.00 98.98           H  
ATOM   1381  HB2 ALA A  96       5.349  -3.988  65.261  1.00 98.98           H  
ATOM   1382  HB3 ALA A  96       4.454  -3.509  63.827  1.00 98.98           H  
ATOM   1383  N   VAL A  97       1.516  -2.685  65.809  1.00 98.95           N  
ATOM   1384  CA  VAL A  97       0.292  -1.898  65.712  1.00 98.95           C  
ATOM   1385  C   VAL A  97       0.605  -0.437  66.088  1.00 98.95           C  
ATOM   1386  O   VAL A  97       1.482  -0.202  66.919  1.00 98.95           O  
ATOM   1387  CB  VAL A  97      -0.797  -2.441  66.680  1.00 98.95           C  
ATOM   1388  CG1 VAL A  97      -1.262  -3.856  66.296  1.00 98.95           C  
ATOM   1389  CG2 VAL A  97      -0.416  -2.392  68.174  1.00 98.95           C  
ATOM   1390  H   VAL A  97       2.111  -2.444  66.592  1.00 98.95           H  
ATOM   1391  HA  VAL A  97      -0.093  -1.928  64.695  1.00 98.95           H  
ATOM   1392  HB  VAL A  97      -1.673  -1.803  66.559  1.00 98.95           H  
ATOM   1393 HG11 VAL A  97      -2.030  -4.210  66.980  1.00 98.95           H  
ATOM   1394 HG12 VAL A  97      -1.673  -3.881  65.287  1.00 98.95           H  
ATOM   1395 HG13 VAL A  97      -0.448  -4.577  66.345  1.00 98.95           H  
ATOM   1396 HG21 VAL A  97      -1.167  -2.888  68.785  1.00 98.95           H  
ATOM   1397 HG22 VAL A  97       0.529  -2.899  68.356  1.00 98.95           H  
ATOM   1398 HG23 VAL A  97      -0.329  -1.372  68.547  1.00 98.95           H  
ATOM   1399  N   ALA A  98      -0.123   0.520  65.494  1.00 98.81           N  
ATOM   1400  CA  ALA A  98       0.048   1.947  65.777  1.00 98.81           C  
ATOM   1401  C   ALA A  98      -1.254   2.715  65.536  1.00 98.81           C  
ATOM   1402  O   ALA A  98      -2.010   2.374  64.627  1.00 98.81           O  
ATOM   1403  CB  ALA A  98       1.209   2.518  64.944  1.00 98.81           C  
ATOM   1404  H   ALA A  98      -0.834   0.279  64.818  1.00 98.81           H  
ATOM   1405  HA  ALA A  98       0.293   2.071  66.831  1.00 98.81           H  
ATOM   1406  HB1 ALA A  98       1.320   3.591  65.102  1.00 98.81           H  
ATOM   1407  HB2 ALA A  98       2.155   2.055  65.224  1.00 98.81           H  
ATOM   1408  HB3 ALA A  98       1.058   2.350  63.877  1.00 98.81           H  
ATOM   1409  N   GLY A  99      -1.477   3.759  66.351  1.00 98.08           N  
ATOM   1410  CA  GLY A  99      -2.626   4.659  66.248  1.00 98.08           C  
ATOM   1411  C   GLY A  99      -3.956   4.008  66.666  1.00 98.08           C  
ATOM   1412  O   GLY A  99      -5.006   4.503  66.258  1.00 98.08           O  
ATOM   1413  H   GLY A  99      -0.796   3.973  67.071  1.00 98.08           H  
ATOM   1414  HA3 GLY A  99      -2.709   5.035  65.227  1.00 98.08           H  
ATOM   1415  HA2 GLY A  99      -2.446   5.523  66.888  1.00 98.08           H  
ATOM   1416  N   LEU A 100      -3.928   2.908  67.445  1.00 98.44           N  
ATOM   1417  CA  LEU A 100      -5.119   2.194  67.913  1.00 98.44           C  
ATOM   1418  C   LEU A 100      -5.904   3.022  68.936  1.00 98.44           C  
ATOM   1419  O   LEU A 100      -5.309   3.514  69.893  1.00 98.44           O  
ATOM   1420  CB  LEU A 100      -4.738   0.858  68.586  1.00 98.44           C  
ATOM   1421  CG  LEU A 100      -3.930  -0.139  67.739  1.00 98.44           C  
ATOM   1422  CD1 LEU A 100      -3.642  -1.385  68.597  1.00 98.44           C  
ATOM   1423  CD2 LEU A 100      -4.623  -0.491  66.407  1.00 98.44           C  
ATOM   1424  H   LEU A 100      -3.038   2.555  67.773  1.00 98.44           H  
ATOM   1425  HA  LEU A 100      -5.756   1.996  67.050  1.00 98.44           H  
ATOM   1426  HB3 LEU A 100      -5.658   0.369  68.913  1.00 98.44           H  
ATOM   1427  HB2 LEU A 100      -4.174   1.061  69.498  1.00 98.44           H  
ATOM   1428  HG  LEU A 100      -2.966   0.311  67.494  1.00 98.44           H  
ATOM   1429 HD11 LEU A 100      -3.469  -2.278  68.000  1.00 98.44           H  
ATOM   1430 HD12 LEU A 100      -2.757  -1.221  69.208  1.00 98.44           H  
ATOM   1431 HD13 LEU A 100      -4.461  -1.608  69.281  1.00 98.44           H  
ATOM   1432 HD21 LEU A 100      -4.531  -1.545  66.152  1.00 98.44           H  
ATOM   1433 HD22 LEU A 100      -5.689  -0.266  66.429  1.00 98.44           H  
ATOM   1434 HD23 LEU A 100      -4.184   0.075  65.585  1.00 98.44           H  
ATOM   1435  N   GLN A 101      -7.225   3.102  68.742  1.00 98.08           N  
ATOM   1436  CA  GLN A 101      -8.152   3.727  69.680  1.00 98.08           C  
ATOM   1437  C   GLN A 101      -9.206   2.689  70.079  1.00 98.08           C  
ATOM   1438  O   GLN A 101      -9.739   1.992  69.214  1.00 98.08           O  
ATOM   1439  CB  GLN A 101      -8.805   4.970  69.039  1.00 98.08           C  
ATOM   1440  CG  GLN A 101      -7.797   6.069  68.633  1.00 98.08           C  
ATOM   1441  CD  GLN A 101      -8.465   7.352  68.127  1.00 98.08           C  
ATOM   1442  NE2 GLN A 101      -7.664   8.284  67.606  1.00 98.08           N  
ATOM   1443  OE1 GLN A 101      -9.679   7.520  68.217  1.00 98.08           O  
ATOM   1444  H   GLN A 101      -7.645   2.663  67.935  1.00 98.08           H  
ATOM   1445  HA  GLN A 101      -7.632   4.044  70.586  1.00 98.08           H  
ATOM   1446  HB3 GLN A 101      -9.515   5.386  69.756  1.00 98.08           H  
ATOM   1447  HB2 GLN A 101      -9.394   4.680  68.168  1.00 98.08           H  
ATOM   1448  HG3 GLN A 101      -7.129   5.697  67.854  1.00 98.08           H  
ATOM   1449  HG2 GLN A 101      -7.170   6.329  69.485  1.00 98.08           H  
ATOM   1450 HE22 GLN A 101      -8.052   9.156  67.274  1.00 98.08           H  
ATOM   1451 HE21 GLN A 101      -6.667   8.136  67.533  1.00 98.08           H  
ATOM   1452  N   GLY A 102      -9.486   2.620  71.390  1.00 98.48           N  
ATOM   1453  CA  GLY A 102     -10.521   1.771  71.981  1.00 98.48           C  
ATOM   1454  C   GLY A 102     -10.061   0.326  72.245  1.00 98.48           C  
ATOM   1455  O   GLY A 102     -10.720  -0.354  73.030  1.00 98.48           O  
ATOM   1456  H   GLY A 102      -8.991   3.229  72.026  1.00 98.48           H  
ATOM   1457  HA3 GLY A 102     -11.405   1.753  71.342  1.00 98.48           H  
ATOM   1458  HA2 GLY A 102     -10.833   2.223  72.921  1.00 98.48           H  
ATOM   1459  N   VAL A 103      -8.961  -0.147  71.628  1.00 98.71           N  
ATOM   1460  CA  VAL A 103      -8.406  -1.493  71.818  1.00 98.71           C  
ATOM   1461  C   VAL A 103      -7.788  -1.617  73.225  1.00 98.71           C  
ATOM   1462  O   VAL A 103      -6.865  -0.869  73.545  1.00 98.71           O  
ATOM   1463  CB  VAL A 103      -7.314  -1.820  70.752  1.00 98.71           C  
ATOM   1464  CG1 VAL A 103      -6.579  -3.160  70.983  1.00 98.71           C  
ATOM   1465  CG2 VAL A 103      -7.893  -1.804  69.325  1.00 98.71           C  
ATOM   1466  H   VAL A 103      -8.457   0.455  70.994  1.00 98.71           H  
ATOM   1467  HA  VAL A 103      -9.218  -2.216  71.716  1.00 98.71           H  
ATOM   1468  HB  VAL A 103      -6.559  -1.032  70.790  1.00 98.71           H  
ATOM   1469 HG11 VAL A 103      -5.908  -3.392  70.156  1.00 98.71           H  
ATOM   1470 HG12 VAL A 103      -5.964  -3.138  71.882  1.00 98.71           H  
ATOM   1471 HG13 VAL A 103      -7.283  -3.987  71.076  1.00 98.71           H  
ATOM   1472 HG21 VAL A 103      -7.118  -1.990  68.581  1.00 98.71           H  
ATOM   1473 HG22 VAL A 103      -8.656  -2.572  69.205  1.00 98.71           H  
ATOM   1474 HG23 VAL A 103      -8.345  -0.842  69.080  1.00 98.71           H  
ATOM   1475  N   LYS A 104      -8.330  -2.542  74.038  1.00 98.80           N  
ATOM   1476  CA  LYS A 104      -7.969  -2.745  75.445  1.00 98.80           C  
ATOM   1477  C   LYS A 104      -6.493  -3.116  75.668  1.00 98.80           C  
ATOM   1478  O   LYS A 104      -5.875  -2.571  76.583  1.00 98.80           O  
ATOM   1479  CB  LYS A 104      -8.910  -3.808  76.046  1.00 98.80           C  
ATOM   1480  CG  LYS A 104      -8.718  -4.090  77.547  1.00 98.80           C  
ATOM   1481  CD  LYS A 104      -9.677  -5.185  78.033  1.00 98.80           C  
ATOM   1482  CE  LYS A 104      -9.546  -5.530  79.526  1.00 98.80           C  
ATOM   1483  NZ  LYS A 104      -8.318  -6.289  79.819  1.00 98.80           N1+
ATOM   1484  H   LYS A 104      -9.091  -3.113  73.696  1.00 98.80           H  
ATOM   1485  HA  LYS A 104      -8.152  -1.804  75.967  1.00 98.80           H  
ATOM   1486  HB3 LYS A 104      -8.793  -4.742  75.494  1.00 98.80           H  
ATOM   1487  HB2 LYS A 104      -9.941  -3.492  75.883  1.00 98.80           H  
ATOM   1488  HG3 LYS A 104      -8.888  -3.175  78.113  1.00 98.80           H  
ATOM   1489  HG2 LYS A 104      -7.692  -4.387  77.758  1.00 98.80           H  
ATOM   1490  HD3 LYS A 104      -9.537  -6.083  77.430  1.00 98.80           H  
ATOM   1491  HD2 LYS A 104     -10.697  -4.859  77.834  1.00 98.80           H  
ATOM   1492  HE3 LYS A 104     -10.394  -6.145  79.830  1.00 98.80           H  
ATOM   1493  HE2 LYS A 104      -9.578  -4.627  80.136  1.00 98.80           H  
ATOM   1494  HZ1 LYS A 104      -8.284  -6.532  80.799  1.00 98.80           H  
ATOM   1495  HZ2 LYS A 104      -8.284  -7.129  79.260  1.00 98.80           H  
ATOM   1496  HZ3 LYS A 104      -7.506  -5.722  79.607  1.00 98.80           H  
ATOM   1497  N   ASN A 105      -5.976  -4.036  74.834  1.00 98.91           N  
ATOM   1498  CA  ASN A 105      -4.624  -4.585  74.939  1.00 98.91           C  
ATOM   1499  C   ASN A 105      -3.934  -4.555  73.559  1.00 98.91           C  
ATOM   1500  O   ASN A 105      -4.014  -5.548  72.832  1.00 98.91           O  
ATOM   1501  CB  ASN A 105      -4.682  -6.021  75.517  1.00 98.91           C  
ATOM   1502  CG  ASN A 105      -5.128  -6.090  76.981  1.00 98.91           C  
ATOM   1503  ND2 ASN A 105      -4.261  -5.660  77.898  1.00 98.91           N  
ATOM   1504  OD1 ASN A 105      -6.235  -6.533  77.276  1.00 98.91           O  
ATOM   1505  H   ASN A 105      -6.553  -4.417  74.098  1.00 98.91           H  
ATOM   1506  HA  ASN A 105      -4.057  -3.973  75.638  1.00 98.91           H  
ATOM   1507  HB3 ASN A 105      -3.690  -6.469  75.467  1.00 98.91           H  
ATOM   1508  HB2 ASN A 105      -5.336  -6.652  74.914  1.00 98.91           H  
ATOM   1509 HD22 ASN A 105      -4.514  -5.644  78.880  1.00 98.91           H  
ATOM   1510 HD21 ASN A 105      -3.354  -5.306  77.614  1.00 98.91           H  
ATOM   1511  N   PRO A 106      -3.260  -3.428  73.223  1.00 98.93           N  
ATOM   1512  CA  PRO A 106      -2.418  -3.293  72.015  1.00 98.93           C  
ATOM   1513  C   PRO A 106      -1.383  -4.405  71.736  1.00 98.93           C  
ATOM   1514  O   PRO A 106      -1.236  -4.775  70.571  1.00 98.93           O  
ATOM   1515  CB  PRO A 106      -1.738  -1.928  72.201  1.00 98.93           C  
ATOM   1516  CG  PRO A 106      -2.743  -1.117  72.996  1.00 98.93           C  
ATOM   1517  CD  PRO A 106      -3.362  -2.145  73.928  1.00 98.93           C  
ATOM   1518  HA  PRO A 106      -3.101  -3.235  71.166  1.00 98.93           H  
ATOM   1519  HB3 PRO A 106      -1.468  -1.450  71.259  1.00 98.93           H  
ATOM   1520  HB2 PRO A 106      -0.827  -2.033  72.791  1.00 98.93           H  
ATOM   1521  HG3 PRO A 106      -3.506  -0.719  72.326  1.00 98.93           H  
ATOM   1522  HG2 PRO A 106      -2.294  -0.287  73.540  1.00 98.93           H  
ATOM   1523  HD2 PRO A 106      -2.805  -2.188  74.862  1.00 98.93           H  
ATOM   1524  HD3 PRO A 106      -4.388  -1.866  74.163  1.00 98.93           H  
ATOM   1525  N   VAL A 107      -0.698  -4.929  72.773  1.00 98.97           N  
ATOM   1526  CA  VAL A 107       0.319  -5.982  72.625  1.00 98.97           C  
ATOM   1527  C   VAL A 107      -0.262  -7.339  72.181  1.00 98.97           C  
ATOM   1528  O   VAL A 107       0.427  -8.077  71.479  1.00 98.97           O  
ATOM   1529  CB  VAL A 107       1.144  -6.204  73.928  1.00 98.97           C  
ATOM   1530  CG1 VAL A 107       0.435  -7.036  75.023  1.00 98.97           C  
ATOM   1531  CG2 VAL A 107       2.526  -6.820  73.639  1.00 98.97           C  
ATOM   1532  H   VAL A 107      -0.835  -4.563  73.708  1.00 98.97           H  
ATOM   1533  HA  VAL A 107       1.005  -5.647  71.844  1.00 98.97           H  
ATOM   1534  HB  VAL A 107       1.328  -5.214  74.341  1.00 98.97           H  
ATOM   1535 HG11 VAL A 107       0.966  -6.989  75.971  1.00 98.97           H  
ATOM   1536 HG12 VAL A 107      -0.579  -6.685  75.199  1.00 98.97           H  
ATOM   1537 HG13 VAL A 107       0.376  -8.092  74.759  1.00 98.97           H  
ATOM   1538 HG21 VAL A 107       3.108  -6.911  74.555  1.00 98.97           H  
ATOM   1539 HG22 VAL A 107       2.451  -7.818  73.208  1.00 98.97           H  
ATOM   1540 HG23 VAL A 107       3.099  -6.200  72.948  1.00 98.97           H  
ATOM   1541  N   LEU A 108      -1.512  -7.631  72.580  1.00 98.94           N  
ATOM   1542  CA  LEU A 108      -2.222  -8.849  72.201  1.00 98.94           C  
ATOM   1543  C   LEU A 108      -2.689  -8.800  70.735  1.00 98.94           C  
ATOM   1544  O   LEU A 108      -2.705  -9.851  70.095  1.00 98.94           O  
ATOM   1545  CB  LEU A 108      -3.401  -9.115  73.166  1.00 98.94           C  
ATOM   1546  CG  LEU A 108      -3.022  -9.303  74.655  1.00 98.94           C  
ATOM   1547  CD1 LEU A 108      -4.282  -9.471  75.529  1.00 98.94           C  
ATOM   1548  CD2 LEU A 108      -2.015 -10.444  74.897  1.00 98.94           C  
ATOM   1549  H   LEU A 108      -2.023  -6.969  73.148  1.00 98.94           H  
ATOM   1550  HA  LEU A 108      -1.521  -9.681  72.276  1.00 98.94           H  
ATOM   1551  HB3 LEU A 108      -3.925 -10.014  72.840  1.00 98.94           H  
ATOM   1552  HB2 LEU A 108      -4.119  -8.299  73.079  1.00 98.94           H  
ATOM   1553  HG  LEU A 108      -2.538  -8.383  74.983  1.00 98.94           H  
ATOM   1554 HD11 LEU A 108      -4.199  -8.883  76.443  1.00 98.94           H  
ATOM   1555 HD12 LEU A 108      -5.185  -9.142  75.013  1.00 98.94           H  
ATOM   1556 HD13 LEU A 108      -4.450 -10.506  75.823  1.00 98.94           H  
ATOM   1557 HD21 LEU A 108      -2.306 -11.096  75.721  1.00 98.94           H  
ATOM   1558 HD22 LEU A 108      -1.886 -11.079  74.020  1.00 98.94           H  
ATOM   1559 HD23 LEU A 108      -1.042 -10.031  75.158  1.00 98.94           H  
ATOM   1560  N   LEU A 109      -3.004  -7.596  70.213  1.00 98.94           N  
ATOM   1561  CA  LEU A 109      -3.254  -7.381  68.785  1.00 98.94           C  
ATOM   1562  C   LEU A 109      -1.956  -7.484  67.963  1.00 98.94           C  
ATOM   1563  O   LEU A 109      -1.988  -8.098  66.902  1.00 98.94           O  
ATOM   1564  CB  LEU A 109      -4.002  -6.049  68.530  1.00 98.94           C  
ATOM   1565  CG  LEU A 109      -4.456  -5.858  67.057  1.00 98.94           C  
ATOM   1566  CD1 LEU A 109      -5.496  -6.919  66.643  1.00 98.94           C  
ATOM   1567  CD2 LEU A 109      -4.958  -4.426  66.790  1.00 98.94           C  
ATOM   1568  H   LEU A 109      -2.973  -6.771  70.796  1.00 98.94           H  
ATOM   1569  HA  LEU A 109      -3.909  -8.189  68.457  1.00 98.94           H  
ATOM   1570  HB3 LEU A 109      -3.357  -5.218  68.821  1.00 98.94           H  
ATOM   1571  HB2 LEU A 109      -4.872  -5.989  69.185  1.00 98.94           H  
ATOM   1572  HG  LEU A 109      -3.601  -5.987  66.394  1.00 98.94           H  
ATOM   1573 HD11 LEU A 109      -6.251  -6.533  65.960  1.00 98.94           H  
ATOM   1574 HD12 LEU A 109      -5.014  -7.758  66.143  1.00 98.94           H  
ATOM   1575 HD13 LEU A 109      -6.023  -7.318  67.508  1.00 98.94           H  
ATOM   1576 HD21 LEU A 109      -5.801  -4.396  66.103  1.00 98.94           H  
ATOM   1577 HD22 LEU A 109      -5.258  -3.919  67.707  1.00 98.94           H  
ATOM   1578 HD23 LEU A 109      -4.179  -3.831  66.318  1.00 98.94           H  
ATOM   1579  N   ALA A 110      -0.838  -6.935  68.475  1.00 98.96           N  
ATOM   1580  CA  ALA A 110       0.493  -7.057  67.869  1.00 98.96           C  
ATOM   1581  C   ALA A 110       1.006  -8.508  67.815  1.00 98.96           C  
ATOM   1582  O   ALA A 110       1.673  -8.870  66.849  1.00 98.96           O  
ATOM   1583  CB  ALA A 110       1.486  -6.154  68.615  1.00 98.96           C  
ATOM   1584  H   ALA A 110      -0.888  -6.425  69.347  1.00 98.96           H  
ATOM   1585  HA  ALA A 110       0.423  -6.698  66.841  1.00 98.96           H  
ATOM   1586  HB1 ALA A 110       2.463  -6.173  68.134  1.00 98.96           H  
ATOM   1587  HB2 ALA A 110       1.149  -5.118  68.624  1.00 98.96           H  
ATOM   1588  HB3 ALA A 110       1.624  -6.468  69.649  1.00 98.96           H  
ATOM   1589  N   TYR A 111       0.651  -9.321  68.823  1.00 98.93           N  
ATOM   1590  CA  TYR A 111       0.929 -10.756  68.875  1.00 98.93           C  
ATOM   1591  C   TYR A 111       0.079 -11.553  67.871  1.00 98.93           C  
ATOM   1592  O   TYR A 111       0.584 -12.504  67.280  1.00 98.93           O  
ATOM   1593  CB  TYR A 111       0.745 -11.249  70.326  1.00 98.93           C  
ATOM   1594  CG  TYR A 111       1.093 -12.708  70.566  1.00 98.93           C  
ATOM   1595  CD1 TYR A 111       0.105 -13.623  70.989  1.00 98.93           C  
ATOM   1596  CD2 TYR A 111       2.416 -13.152  70.369  1.00 98.93           C  
ATOM   1597  CE1 TYR A 111       0.440 -14.974  71.211  1.00 98.93           C  
ATOM   1598  CE2 TYR A 111       2.748 -14.499  70.595  1.00 98.93           C  
ATOM   1599  CZ  TYR A 111       1.764 -15.413  71.012  1.00 98.93           C  
ATOM   1600  OH  TYR A 111       2.098 -16.720  71.220  1.00 98.93           O  
ATOM   1601  H   TYR A 111       0.132  -8.941  69.604  1.00 98.93           H  
ATOM   1602  HA  TYR A 111       1.971 -10.908  68.589  1.00 98.93           H  
ATOM   1603  HB3 TYR A 111      -0.280 -11.070  70.649  1.00 98.93           H  
ATOM   1604  HB2 TYR A 111       1.371 -10.656  70.994  1.00 98.93           H  
ATOM   1605  HD1 TYR A 111      -0.912 -13.292  71.142  1.00 98.93           H  
ATOM   1606  HD2 TYR A 111       3.181 -12.465  70.041  1.00 98.93           H  
ATOM   1607  HE1 TYR A 111      -0.323 -15.668  71.532  1.00 98.93           H  
ATOM   1608  HE2 TYR A 111       3.762 -14.826  70.446  1.00 98.93           H  
ATOM   1609  HH  TYR A 111       1.370 -17.249  71.556  1.00 98.93           H  
ATOM   1610  N   ASP A 112      -1.174 -11.125  67.659  1.00 98.87           N  
ATOM   1611  CA  ASP A 112      -2.089 -11.680  66.663  1.00 98.87           C  
ATOM   1612  C   ASP A 112      -1.680 -11.319  65.214  1.00 98.87           C  
ATOM   1613  O   ASP A 112      -1.892 -12.133  64.318  1.00 98.87           O  
ATOM   1614  CB  ASP A 112      -3.542 -11.311  67.038  1.00 98.87           C  
ATOM   1615  CG  ASP A 112      -4.637 -11.764  66.069  1.00 98.87           C  
ATOM   1616  OD1 ASP A 112      -5.163 -10.887  65.355  1.00 98.87           O  
ATOM   1617  OD2 ASP A 112      -4.877 -12.988  65.993  1.00 98.87           O1-
ATOM   1618  H   ASP A 112      -1.526 -10.341  68.191  1.00 98.87           H  
ATOM   1619  HA  ASP A 112      -2.015 -12.767  66.736  1.00 98.87           H  
ATOM   1620  HB3 ASP A 112      -3.620 -10.236  67.205  1.00 98.87           H  
ATOM   1621  HB2 ASP A 112      -3.754 -11.759  68.009  1.00 98.87           H  
ATOM   1622  N   VAL A 113      -1.048 -10.147  65.016  1.00 98.70           N  
ATOM   1623  CA  VAL A 113      -0.428  -9.730  63.753  1.00 98.70           C  
ATOM   1624  C   VAL A 113       0.813 -10.579  63.404  1.00 98.70           C  
ATOM   1625  O   VAL A 113       0.971 -10.939  62.239  1.00 98.70           O  
ATOM   1626  CB  VAL A 113      -0.063  -8.213  63.765  1.00 98.70           C  
ATOM   1627  CG1 VAL A 113       0.883  -7.729  62.642  1.00 98.70           C  
ATOM   1628  CG2 VAL A 113      -1.340  -7.361  63.722  1.00 98.70           C  
ATOM   1629  H   VAL A 113      -0.943  -9.509  65.794  1.00 98.70           H  
ATOM   1630  HA  VAL A 113      -1.163  -9.889  62.963  1.00 98.70           H  
ATOM   1631  HB  VAL A 113       0.432  -7.997  64.710  1.00 98.70           H  
ATOM   1632 HG11 VAL A 113       1.037  -6.651  62.698  1.00 98.70           H  
ATOM   1633 HG12 VAL A 113       1.869  -8.186  62.699  1.00 98.70           H  
ATOM   1634 HG13 VAL A 113       0.472  -7.947  61.656  1.00 98.70           H  
ATOM   1635 HG21 VAL A 113      -1.117  -6.312  63.913  1.00 98.70           H  
ATOM   1636 HG22 VAL A 113      -1.821  -7.439  62.747  1.00 98.70           H  
ATOM   1637 HG23 VAL A 113      -2.074  -7.671  64.462  1.00 98.70           H  
ATOM   1638  N   LEU A 114       1.632 -10.920  64.417  1.00 98.51           N  
ATOM   1639  CA  LEU A 114       2.797 -11.805  64.297  1.00 98.51           C  
ATOM   1640  C   LEU A 114       2.394 -13.229  63.871  1.00 98.51           C  
ATOM   1641  O   LEU A 114       3.003 -13.782  62.956  1.00 98.51           O  
ATOM   1642  CB  LEU A 114       3.579 -11.787  65.640  1.00 98.51           C  
ATOM   1643  CG  LEU A 114       4.984 -12.444  65.647  1.00 98.51           C  
ATOM   1644  CD1 LEU A 114       5.789 -11.951  66.861  1.00 98.51           C  
ATOM   1645  CD2 LEU A 114       4.963 -13.985  65.635  1.00 98.51           C  
ATOM   1646  H   LEU A 114       1.433 -10.576  65.346  1.00 98.51           H  
ATOM   1647  HA  LEU A 114       3.443 -11.388  63.521  1.00 98.51           H  
ATOM   1648  HB3 LEU A 114       2.980 -12.221  66.440  1.00 98.51           H  
ATOM   1649  HB2 LEU A 114       3.706 -10.743  65.923  1.00 98.51           H  
ATOM   1650  HG  LEU A 114       5.517 -12.110  64.756  1.00 98.51           H  
ATOM   1651 HD11 LEU A 114       6.802 -12.353  66.860  1.00 98.51           H  
ATOM   1652 HD12 LEU A 114       5.871 -10.866  66.867  1.00 98.51           H  
ATOM   1653 HD13 LEU A 114       5.316 -12.251  67.797  1.00 98.51           H  
ATOM   1654 HD21 LEU A 114       5.698 -14.411  66.318  1.00 98.51           H  
ATOM   1655 HD22 LEU A 114       3.992 -14.378  65.930  1.00 98.51           H  
ATOM   1656 HD23 LEU A 114       5.192 -14.371  64.642  1.00 98.51           H  
ATOM   1657  N   LYS A 115       1.386 -13.790  64.560  1.00 98.07           N  
ATOM   1658  CA  LYS A 115       0.979 -15.189  64.445  1.00 98.07           C  
ATOM   1659  C   LYS A 115       0.021 -15.482  63.276  1.00 98.07           C  
ATOM   1660  O   LYS A 115       0.089 -16.590  62.744  1.00 98.07           O  
ATOM   1661  CB  LYS A 115       0.341 -15.634  65.782  1.00 98.07           C  
ATOM   1662  CG  LYS A 115       1.302 -15.665  66.992  1.00 98.07           C  
ATOM   1663  CD  LYS A 115       2.425 -16.715  66.939  1.00 98.07           C  
ATOM   1664  CE  LYS A 115       1.925 -18.168  66.955  1.00 98.07           C  
ATOM   1665  NZ  LYS A 115       3.046 -19.123  66.989  1.00 98.07           N1+
ATOM   1666  H   LYS A 115       0.941 -13.260  65.298  1.00 98.07           H  
ATOM   1667  HA  LYS A 115       1.873 -15.791  64.272  1.00 98.07           H  
ATOM   1668  HB3 LYS A 115      -0.110 -16.621  65.668  1.00 98.07           H  
ATOM   1669  HB2 LYS A 115      -0.490 -14.966  66.014  1.00 98.07           H  
ATOM   1670  HG3 LYS A 115       0.719 -15.814  67.902  1.00 98.07           H  
ATOM   1671  HG2 LYS A 115       1.773 -14.691  67.111  1.00 98.07           H  
ATOM   1672  HD3 LYS A 115       3.079 -16.548  67.796  1.00 98.07           H  
ATOM   1673  HD2 LYS A 115       3.048 -16.548  66.060  1.00 98.07           H  
ATOM   1674  HE3 LYS A 115       1.322 -18.379  66.071  1.00 98.07           H  
ATOM   1675  HE2 LYS A 115       1.294 -18.340  67.827  1.00 98.07           H  
ATOM   1676  HZ1 LYS A 115       3.599 -18.965  67.820  1.00 98.07           H  
ATOM   1677  HZ2 LYS A 115       2.688 -20.067  66.998  1.00 98.07           H  
ATOM   1678  HZ3 LYS A 115       3.626 -18.992  66.171  1.00 98.07           H  
ATOM   1679  N   ASN A 116      -0.874 -14.537  62.931  1.00 96.39           N  
ATOM   1680  CA  ASN A 116      -2.038 -14.790  62.064  1.00 96.39           C  
ATOM   1681  C   ASN A 116      -2.167 -13.801  60.887  1.00 96.39           C  
ATOM   1682  O   ASN A 116      -3.224 -13.777  60.256  1.00 96.39           O  
ATOM   1683  CB  ASN A 116      -3.340 -14.850  62.911  1.00 96.39           C  
ATOM   1684  CG  ASN A 116      -3.337 -15.948  63.982  1.00 96.39           C  
ATOM   1685  ND2 ASN A 116      -3.661 -15.600  65.227  1.00 96.39           N  
ATOM   1686  OD1 ASN A 116      -3.060 -17.108  63.686  1.00 96.39           O  
ATOM   1687  H   ASN A 116      -0.869 -13.645  63.410  1.00 96.39           H  
ATOM   1688  HA  ASN A 116      -1.928 -15.758  61.571  1.00 96.39           H  
ATOM   1689  HB3 ASN A 116      -4.189 -15.071  62.264  1.00 96.39           H  
ATOM   1690  HB2 ASN A 116      -3.550 -13.881  63.364  1.00 96.39           H  
ATOM   1691 HD22 ASN A 116      -3.673 -16.296  65.958  1.00 96.39           H  
ATOM   1692 HD21 ASN A 116      -3.927 -14.645  65.449  1.00 96.39           H  
ATOM   1693  N   THR A 117      -1.097 -13.055  60.560  1.00 94.66           N  
ATOM   1694  CA  THR A 117      -0.968 -12.309  59.300  1.00 94.66           C  
ATOM   1695  C   THR A 117       0.468 -12.478  58.756  1.00 94.66           C  
ATOM   1696  O   THR A 117       1.386 -12.683  59.554  1.00 94.66           O  
ATOM   1697  CB  THR A 117      -1.287 -10.782  59.434  1.00 94.66           C  
ATOM   1698  CG2 THR A 117      -2.522 -10.447  60.268  1.00 94.66           C  
ATOM   1699  OG1 THR A 117      -0.206  -9.964  59.838  1.00 94.66           O  
ATOM   1700  H   THR A 117      -0.255 -13.115  61.116  1.00 94.66           H  
ATOM   1701  HA  THR A 117      -1.658 -12.745  58.577  1.00 94.66           H  
ATOM   1702  HB  THR A 117      -1.520 -10.417  58.436  1.00 94.66           H  
ATOM   1703 HG21 THR A 117      -2.719  -9.374  60.277  1.00 94.66           H  
ATOM   1704 HG22 THR A 117      -3.410 -10.942  59.874  1.00 94.66           H  
ATOM   1705 HG23 THR A 117      -2.385 -10.769  61.298  1.00 94.66           H  
ATOM   1706  HG1 THR A 117       0.142 -10.295  60.674  1.00 94.66           H  
ATOM   1707  N   PRO A 118       0.660 -12.338  57.423  1.00 93.40           N  
ATOM   1708  CA  PRO A 118       2.011 -12.264  56.840  1.00 93.40           C  
ATOM   1709  C   PRO A 118       2.749 -10.937  57.119  1.00 93.40           C  
ATOM   1710  O   PRO A 118       3.962 -10.894  56.925  1.00 93.40           O  
ATOM   1711  CB  PRO A 118       1.759 -12.467  55.337  1.00 93.40           C  
ATOM   1712  CG  PRO A 118       0.374 -11.883  55.106  1.00 93.40           C  
ATOM   1713  CD  PRO A 118      -0.373 -12.254  56.383  1.00 93.40           C  
ATOM   1714  HA  PRO A 118       2.635 -13.078  57.215  1.00 93.40           H  
ATOM   1715  HB3 PRO A 118       1.749 -13.535  55.115  1.00 93.40           H  
ATOM   1716  HB2 PRO A 118       2.514 -12.009  54.697  1.00 93.40           H  
ATOM   1717  HG3 PRO A 118      -0.108 -12.251  54.201  1.00 93.40           H  
ATOM   1718  HG2 PRO A 118       0.446 -10.798  55.030  1.00 93.40           H  
ATOM   1719  HD2 PRO A 118      -1.157 -11.528  56.589  1.00 93.40           H  
ATOM   1720  HD3 PRO A 118      -0.838 -13.235  56.279  1.00 93.40           H  
ATOM   1721  N   PHE A 119       2.014  -9.896  57.550  1.00 96.84           N  
ATOM   1722  CA  PHE A 119       2.509  -8.539  57.773  1.00 96.84           C  
ATOM   1723  C   PHE A 119       3.199  -8.397  59.138  1.00 96.84           C  
ATOM   1724  O   PHE A 119       2.832  -9.080  60.094  1.00 96.84           O  
ATOM   1725  CB  PHE A 119       1.329  -7.547  57.669  1.00 96.84           C  
ATOM   1726  CG  PHE A 119       0.497  -7.609  56.395  1.00 96.84           C  
ATOM   1727  CD1 PHE A 119       1.090  -7.850  55.134  1.00 96.84           C  
ATOM   1728  CD2 PHE A 119      -0.869  -7.258  56.444  1.00 96.84           C  
ATOM   1729  CE1 PHE A 119       0.318  -7.812  53.981  1.00 96.84           C  
ATOM   1730  CE2 PHE A 119      -1.625  -7.230  55.280  1.00 96.84           C  
ATOM   1731  CZ  PHE A 119      -1.036  -7.509  54.054  1.00 96.84           C  
ATOM   1732  H   PHE A 119       1.029 -10.029  57.728  1.00 96.84           H  
ATOM   1733  HA  PHE A 119       3.235  -8.303  56.998  1.00 96.84           H  
ATOM   1734  HB3 PHE A 119       1.700  -6.525  57.768  1.00 96.84           H  
ATOM   1735  HB2 PHE A 119       0.658  -7.701  58.516  1.00 96.84           H  
ATOM   1736  HD1 PHE A 119       2.143  -8.072  55.050  1.00 96.84           H  
ATOM   1737  HD2 PHE A 119      -1.332  -7.016  57.389  1.00 96.84           H  
ATOM   1738  HE1 PHE A 119       0.775  -8.012  53.023  1.00 96.84           H  
ATOM   1739  HE2 PHE A 119      -2.675  -6.981  55.326  1.00 96.84           H  
ATOM   1740  HZ  PHE A 119      -1.630  -7.479  53.152  1.00 96.84           H  
ATOM   1741  N   VAL A 120       4.173  -7.475  59.192  1.00 98.65           N  
ATOM   1742  CA  VAL A 120       4.951  -7.156  60.391  1.00 98.65           C  
ATOM   1743  C   VAL A 120       4.465  -5.864  61.078  1.00 98.65           C  
ATOM   1744  O   VAL A 120       4.702  -5.716  62.274  1.00 98.65           O  
ATOM   1745  CB  VAL A 120       6.468  -7.051  60.048  1.00 98.65           C  
ATOM   1746  CG1 VAL A 120       7.364  -6.435  61.141  1.00 98.65           C  
ATOM   1747  CG2 VAL A 120       7.026  -8.435  59.677  1.00 98.65           C  
ATOM   1748  H   VAL A 120       4.414  -6.962  58.356  1.00 98.65           H  
ATOM   1749  HA  VAL A 120       4.830  -7.955  61.122  1.00 98.65           H  
ATOM   1750  HB  VAL A 120       6.569  -6.422  59.162  1.00 98.65           H  
ATOM   1751 HG11 VAL A 120       8.419  -6.571  60.903  1.00 98.65           H  
ATOM   1752 HG12 VAL A 120       7.194  -5.365  61.253  1.00 98.65           H  
ATOM   1753 HG13 VAL A 120       7.182  -6.903  62.108  1.00 98.65           H  
ATOM   1754 HG21 VAL A 120       8.030  -8.351  59.269  1.00 98.65           H  
ATOM   1755 HG22 VAL A 120       7.072  -9.089  60.548  1.00 98.65           H  
ATOM   1756 HG23 VAL A 120       6.415  -8.937  58.928  1.00 98.65           H  
ATOM   1757  N   MET A 121       3.768  -4.973  60.351  1.00 98.88           N  
ATOM   1758  CA  MET A 121       3.172  -3.770  60.926  1.00 98.88           C  
ATOM   1759  C   MET A 121       1.896  -3.387  60.172  1.00 98.88           C  
ATOM   1760  O   MET A 121       1.873  -3.418  58.942  1.00 98.88           O  
ATOM   1761  CB  MET A 121       4.205  -2.619  60.983  1.00 98.88           C  
ATOM   1762  CG  MET A 121       3.684  -1.347  61.680  1.00 98.88           C  
ATOM   1763  SD  MET A 121       4.915  -0.031  61.852  1.00 98.88           S  
ATOM   1764  CE  MET A 121       3.881   1.233  62.634  1.00 98.88           C  
ATOM   1765  H   MET A 121       3.583  -5.141  59.373  1.00 98.88           H  
ATOM   1766  HA  MET A 121       2.876  -4.000  61.951  1.00 98.88           H  
ATOM   1767  HB3 MET A 121       4.530  -2.369  59.972  1.00 98.88           H  
ATOM   1768  HB2 MET A 121       5.100  -2.958  61.505  1.00 98.88           H  
ATOM   1769  HG3 MET A 121       3.317  -1.597  62.676  1.00 98.88           H  
ATOM   1770  HG2 MET A 121       2.837  -0.930  61.137  1.00 98.88           H  
ATOM   1771  HE1 MET A 121       4.457   2.141  62.811  1.00 98.88           H  
ATOM   1772  HE2 MET A 121       3.032   1.482  61.996  1.00 98.88           H  
ATOM   1773  HE3 MET A 121       3.501   0.870  63.588  1.00 98.88           H  
ATOM   1774  N   ILE A 122       0.885  -2.990  60.954  1.00 98.67           N  
ATOM   1775  CA  ILE A 122      -0.370  -2.381  60.522  1.00 98.67           C  
ATOM   1776  C   ILE A 122      -0.629  -1.117  61.368  1.00 98.67           C  
ATOM   1777  O   ILE A 122      -0.012  -0.960  62.424  1.00 98.67           O  
ATOM   1778  CB  ILE A 122      -1.559  -3.370  60.684  1.00 98.67           C  
ATOM   1779  CG1 ILE A 122      -1.725  -3.965  62.103  1.00 98.67           C  
ATOM   1780  CG2 ILE A 122      -1.513  -4.472  59.608  1.00 98.67           C  
ATOM   1781  CD1 ILE A 122      -3.067  -4.685  62.307  1.00 98.67           C  
ATOM   1782  H   ILE A 122       1.013  -3.012  61.957  1.00 98.67           H  
ATOM   1783  HA  ILE A 122      -0.292  -2.063  59.482  1.00 98.67           H  
ATOM   1784  HB  ILE A 122      -2.462  -2.798  60.499  1.00 98.67           H  
ATOM   1785 HG13 ILE A 122      -1.640  -3.190  62.864  1.00 98.67           H  
ATOM   1786 HG12 ILE A 122      -0.910  -4.662  62.296  1.00 98.67           H  
ATOM   1787 HG21 ILE A 122      -2.396  -5.109  59.648  1.00 98.67           H  
ATOM   1788 HG22 ILE A 122      -1.477  -4.042  58.606  1.00 98.67           H  
ATOM   1789 HG23 ILE A 122      -0.640  -5.114  59.727  1.00 98.67           H  
ATOM   1790 HD11 ILE A 122      -3.322  -4.749  63.365  1.00 98.67           H  
ATOM   1791 HD12 ILE A 122      -3.880  -4.168  61.801  1.00 98.67           H  
ATOM   1792 HD13 ILE A 122      -3.038  -5.699  61.909  1.00 98.67           H  
ATOM   1793  N   ALA A 123      -1.509  -0.219  60.891  1.00 98.55           N  
ATOM   1794  CA  ALA A 123      -1.776   1.053  61.566  1.00 98.55           C  
ATOM   1795  C   ALA A 123      -3.139   1.664  61.204  1.00 98.55           C  
ATOM   1796  O   ALA A 123      -3.736   1.308  60.188  1.00 98.55           O  
ATOM   1797  CB  ALA A 123      -0.633   2.043  61.261  1.00 98.55           C  
ATOM   1798  H   ALA A 123      -1.987  -0.374  60.014  1.00 98.55           H  
ATOM   1799  HA  ALA A 123      -1.802   0.857  62.638  1.00 98.55           H  
ATOM   1800  HB1 ALA A 123      -0.781   2.994  61.774  1.00 98.55           H  
ATOM   1801  HB2 ALA A 123       0.332   1.654  61.587  1.00 98.55           H  
ATOM   1802  HB3 ALA A 123      -0.561   2.248  60.192  1.00 98.55           H  
ATOM   1803  N   GLY A 124      -3.570   2.614  62.052  1.00 96.57           N  
ATOM   1804  CA  GLY A 124      -4.718   3.494  61.836  1.00 96.57           C  
ATOM   1805  C   GLY A 124      -6.062   2.785  62.053  1.00 96.57           C  
ATOM   1806  O   GLY A 124      -6.147   1.770  62.746  1.00 96.57           O  
ATOM   1807  H   GLY A 124      -3.023   2.795  62.884  1.00 96.57           H  
ATOM   1808  HA3 GLY A 124      -4.673   3.914  60.830  1.00 96.57           H  
ATOM   1809  HA2 GLY A 124      -4.649   4.329  62.534  1.00 96.57           H  
ATOM   1810  N   GLU A 125      -7.117   3.361  61.450  1.00 95.48           N  
ATOM   1811  CA  GLU A 125      -8.502   2.872  61.463  1.00 95.48           C  
ATOM   1812  C   GLU A 125      -8.700   1.476  60.853  1.00 95.48           C  
ATOM   1813  O   GLU A 125      -9.642   0.784  61.235  1.00 95.48           O  
ATOM   1814  CB  GLU A 125      -9.413   3.895  60.745  1.00 95.48           C  
ATOM   1815  CG  GLU A 125      -9.608   5.223  61.512  1.00 95.48           C  
ATOM   1816  CD  GLU A 125     -10.456   5.137  62.796  1.00 95.48           C  
ATOM   1817  OE1 GLU A 125     -10.369   6.106  63.582  1.00 95.48           O  
ATOM   1818  OE2 GLU A 125     -11.181   4.134  62.987  1.00 95.48           O1-
ATOM   1819  H   GLU A 125      -6.969   4.207  60.918  1.00 95.48           H  
ATOM   1820  HA  GLU A 125      -8.802   2.796  62.506  1.00 95.48           H  
ATOM   1821  HB3 GLU A 125     -10.384   3.454  60.511  1.00 95.48           H  
ATOM   1822  HB2 GLU A 125      -8.976   4.131  59.774  1.00 95.48           H  
ATOM   1823  HG3 GLU A 125     -10.098   5.937  60.850  1.00 95.48           H  
ATOM   1824  HG2 GLU A 125      -8.636   5.657  61.752  1.00 95.48           H  
ATOM   1825  N   GLU A 126      -7.804   1.084  59.937  1.00 95.95           N  
ATOM   1826  CA  GLU A 126      -7.790  -0.226  59.299  1.00 95.95           C  
ATOM   1827  C   GLU A 126      -7.222  -1.329  60.218  1.00 95.95           C  
ATOM   1828  O   GLU A 126      -7.642  -2.479  60.089  1.00 95.95           O  
ATOM   1829  CB  GLU A 126      -7.005  -0.108  57.980  1.00 95.95           C  
ATOM   1830  CG  GLU A 126      -7.559   0.915  56.965  1.00 95.95           C  
ATOM   1831  CD  GLU A 126      -8.966   0.578  56.452  1.00 95.95           C  
ATOM   1832  OE1 GLU A 126      -9.806   1.504  56.438  1.00 95.95           O  
ATOM   1833  OE2 GLU A 126      -9.193  -0.596  56.082  1.00 95.95           O1-
ATOM   1834  H   GLU A 126      -7.065   1.716  59.668  1.00 95.95           H  
ATOM   1835  HA  GLU A 126      -8.817  -0.507  59.065  1.00 95.95           H  
ATOM   1836  HB3 GLU A 126      -6.966  -1.080  57.495  1.00 95.95           H  
ATOM   1837  HB2 GLU A 126      -5.977   0.166  58.211  1.00 95.95           H  
ATOM   1838  HG3 GLU A 126      -6.893   0.956  56.102  1.00 95.95           H  
ATOM   1839  HG2 GLU A 126      -7.542   1.919  57.395  1.00 95.95           H  
ATOM   1840  N   ALA A 127      -6.326  -0.962  61.155  1.00 97.94           N  
ATOM   1841  CA  ALA A 127      -5.842  -1.842  62.223  1.00 97.94           C  
ATOM   1842  C   ALA A 127      -6.839  -1.964  63.388  1.00 97.94           C  
ATOM   1843  O   ALA A 127      -6.878  -3.009  64.036  1.00 97.94           O  
ATOM   1844  CB  ALA A 127      -4.480  -1.348  62.726  1.00 97.94           C  
ATOM   1845  H   ALA A 127      -6.018  -0.000  61.199  1.00 97.94           H  
ATOM   1846  HA  ALA A 127      -5.702  -2.838  61.803  1.00 97.94           H  
ATOM   1847  HB1 ALA A 127      -4.085  -1.996  63.509  1.00 97.94           H  
ATOM   1848  HB2 ALA A 127      -3.756  -1.342  61.914  1.00 97.94           H  
ATOM   1849  HB3 ALA A 127      -4.538  -0.338  63.130  1.00 97.94           H  
ATOM   1850  N   ILE A 128      -7.653  -0.916  63.607  1.00 98.27           N  
ATOM   1851  CA  ILE A 128      -8.794  -0.924  64.526  1.00 98.27           C  
ATOM   1852  C   ILE A 128      -9.945  -1.803  63.987  1.00 98.27           C  
ATOM   1853  O   ILE A 128     -10.563  -2.523  64.769  1.00 98.27           O  
ATOM   1854  CB  ILE A 128      -9.296   0.526  64.810  1.00 98.27           C  
ATOM   1855  CG1 ILE A 128      -8.232   1.322  65.602  1.00 98.27           C  
ATOM   1856  CG2 ILE A 128     -10.666   0.622  65.517  1.00 98.27           C  
ATOM   1857  CD1 ILE A 128      -8.490   2.835  65.655  1.00 98.27           C  
ATOM   1858  H   ILE A 128      -7.535  -0.078  63.055  1.00 98.27           H  
ATOM   1859  HA  ILE A 128      -8.463  -1.359  65.472  1.00 98.27           H  
ATOM   1860  HB  ILE A 128      -9.413   1.020  63.847  1.00 98.27           H  
ATOM   1861 HG13 ILE A 128      -7.244   1.169  65.169  1.00 98.27           H  
ATOM   1862 HG12 ILE A 128      -8.172   0.932  66.619  1.00 98.27           H  
ATOM   1863 HG21 ILE A 128     -10.941   1.658  65.715  1.00 98.27           H  
ATOM   1864 HG22 ILE A 128     -11.472   0.208  64.913  1.00 98.27           H  
ATOM   1865 HG23 ILE A 128     -10.651   0.098  66.470  1.00 98.27           H  
ATOM   1866 HD11 ILE A 128      -7.559   3.388  65.778  1.00 98.27           H  
ATOM   1867 HD12 ILE A 128      -8.969   3.200  64.748  1.00 98.27           H  
ATOM   1868 HD13 ILE A 128      -9.141   3.089  66.491  1.00 98.27           H  
ATOM   1869  N   ALA A 129     -10.169  -1.777  62.661  1.00 97.54           N  
ATOM   1870  CA  ALA A 129     -11.107  -2.652  61.954  1.00 97.54           C  
ATOM   1871  C   ALA A 129     -10.671  -4.129  61.948  1.00 97.54           C  
ATOM   1872  O   ALA A 129     -11.539  -5.000  61.988  1.00 97.54           O  
ATOM   1873  CB  ALA A 129     -11.302  -2.137  60.521  1.00 97.54           C  
ATOM   1874  H   ALA A 129      -9.644  -1.133  62.084  1.00 97.54           H  
ATOM   1875  HA  ALA A 129     -12.068  -2.592  62.468  1.00 97.54           H  
ATOM   1876  HB1 ALA A 129     -12.036  -2.738  59.982  1.00 97.54           H  
ATOM   1877  HB2 ALA A 129     -11.661  -1.107  60.519  1.00 97.54           H  
ATOM   1878  HB3 ALA A 129     -10.372  -2.165  59.953  1.00 97.54           H  
ATOM   1879  N   TYR A 130      -9.349  -4.380  61.946  1.00 97.78           N  
ATOM   1880  CA  TYR A 130      -8.754  -5.710  62.089  1.00 97.78           C  
ATOM   1881  C   TYR A 130      -8.990  -6.322  63.484  1.00 97.78           C  
ATOM   1882  O   TYR A 130      -9.259  -7.519  63.563  1.00 97.78           O  
ATOM   1883  CB  TYR A 130      -7.256  -5.652  61.718  1.00 97.78           C  
ATOM   1884  CG  TYR A 130      -6.500  -6.959  61.885  1.00 97.78           C  
ATOM   1885  CD1 TYR A 130      -5.597  -7.129  62.955  1.00 97.78           C  
ATOM   1886  CD2 TYR A 130      -6.733  -8.024  60.992  1.00 97.78           C  
ATOM   1887  CE1 TYR A 130      -4.954  -8.366  63.144  1.00 97.78           C  
ATOM   1888  CE2 TYR A 130      -6.073  -9.253  61.166  1.00 97.78           C  
ATOM   1889  CZ  TYR A 130      -5.202  -9.432  62.257  1.00 97.78           C  
ATOM   1890  OH  TYR A 130      -4.626 -10.647  62.477  1.00 97.78           O  
ATOM   1891  H   TYR A 130      -8.701  -3.607  61.887  1.00 97.78           H  
ATOM   1892  HA  TYR A 130      -9.244  -6.360  61.361  1.00 97.78           H  
ATOM   1893  HB3 TYR A 130      -6.756  -4.897  62.321  1.00 97.78           H  
ATOM   1894  HB2 TYR A 130      -7.150  -5.320  60.687  1.00 97.78           H  
ATOM   1895  HD1 TYR A 130      -5.414  -6.321  63.648  1.00 97.78           H  
ATOM   1896  HD2 TYR A 130      -7.438  -7.907  60.185  1.00 97.78           H  
ATOM   1897  HE1 TYR A 130      -4.284  -8.501  63.979  1.00 97.78           H  
ATOM   1898  HE2 TYR A 130      -6.263 -10.066  60.481  1.00 97.78           H  
ATOM   1899  HH  TYR A 130      -4.305 -10.739  63.381  1.00 97.78           H  
ATOM   1900  N   ALA A 131      -8.929  -5.493  64.544  1.00 98.72           N  
ATOM   1901  CA  ALA A 131      -9.254  -5.885  65.919  1.00 98.72           C  
ATOM   1902  C   ALA A 131     -10.731  -6.272  66.103  1.00 98.72           C  
ATOM   1903  O   ALA A 131     -11.003  -7.251  66.795  1.00 98.72           O  
ATOM   1904  CB  ALA A 131      -8.859  -4.763  66.892  1.00 98.72           C  
ATOM   1905  H   ALA A 131      -8.688  -4.522  64.402  1.00 98.72           H  
ATOM   1906  HA  ALA A 131      -8.658  -6.766  66.166  1.00 98.72           H  
ATOM   1907  HB1 ALA A 131      -9.227  -4.950  67.900  1.00 98.72           H  
ATOM   1908  HB2 ALA A 131      -7.780  -4.670  66.968  1.00 98.72           H  
ATOM   1909  HB3 ALA A 131      -9.248  -3.797  66.576  1.00 98.72           H  
ATOM   1910  N   ARG A 132     -11.646  -5.526  65.460  1.00 98.28           N  
ATOM   1911  CA  ARG A 132     -13.087  -5.803  65.454  1.00 98.28           C  
ATOM   1912  C   ARG A 132     -13.443  -7.092  64.692  1.00 98.28           C  
ATOM   1913  O   ARG A 132     -14.316  -7.825  65.152  1.00 98.28           O  
ATOM   1914  CB  ARG A 132     -13.852  -4.597  64.871  1.00 98.28           C  
ATOM   1915  CG  ARG A 132     -13.732  -3.330  65.733  1.00 98.28           C  
ATOM   1916  CD  ARG A 132     -14.400  -2.102  65.100  1.00 98.28           C  
ATOM   1917  NE  ARG A 132     -14.147  -0.884  65.891  1.00 98.28           N  
ATOM   1918  CZ  ARG A 132     -14.324   0.395  65.506  1.00 98.28           C  
ATOM   1919  NH1 ARG A 132     -14.766   0.720  64.281  1.00 98.28           N  
ATOM   1920  NH2 ARG A 132     -14.046   1.375  66.375  1.00 98.28           N1+
ATOM   1921  H   ARG A 132     -11.341  -4.733  64.912  1.00 98.28           H  
ATOM   1922  HA  ARG A 132     -13.407  -5.941  66.489  1.00 98.28           H  
ATOM   1923  HB3 ARG A 132     -14.910  -4.845  64.775  1.00 98.28           H  
ATOM   1924  HB2 ARG A 132     -13.496  -4.391  63.861  1.00 98.28           H  
ATOM   1925  HG3 ARG A 132     -12.701  -3.111  66.001  1.00 98.28           H  
ATOM   1926  HG2 ARG A 132     -14.244  -3.553  66.670  1.00 98.28           H  
ATOM   1927  HD3 ARG A 132     -15.481  -2.241  65.134  1.00 98.28           H  
ATOM   1928  HD2 ARG A 132     -14.126  -1.997  64.049  1.00 98.28           H  
ATOM   1929  HE  ARG A 132     -13.803  -1.049  66.826  1.00 98.28           H  
ATOM   1930 HH12 ARG A 132     -14.872   1.688  64.012  1.00 98.28           H  
ATOM   1931 HH11 ARG A 132     -14.980  -0.006  63.614  1.00 98.28           H  
ATOM   1932 HH22 ARG A 132     -14.153   2.343  66.105  1.00 98.28           H  
ATOM   1933 HH21 ARG A 132     -13.706   1.159  67.300  1.00 98.28           H  
ATOM   1934  N   GLN A 133     -12.739  -7.360  63.578  1.00 97.12           N  
ATOM   1935  CA  GLN A 133     -12.853  -8.586  62.782  1.00 97.12           C  
ATOM   1936  C   GLN A 133     -12.368  -9.841  63.536  1.00 97.12           C  
ATOM   1937  O   GLN A 133     -12.949 -10.911  63.362  1.00 97.12           O  
ATOM   1938  CB  GLN A 133     -12.104  -8.374  61.445  1.00 97.12           C  
ATOM   1939  CG  GLN A 133     -12.091  -9.592  60.495  1.00 97.12           C  
ATOM   1940  CD  GLN A 133     -11.406  -9.321  59.152  1.00 97.12           C  
ATOM   1941  NE2 GLN A 133     -11.518 -10.277  58.227  1.00 97.12           N  
ATOM   1942  OE1 GLN A 133     -10.774  -8.286  58.944  1.00 97.12           O  
ATOM   1943  H   GLN A 133     -12.050  -6.692  63.259  1.00 97.12           H  
ATOM   1944  HA  GLN A 133     -13.911  -8.733  62.555  1.00 97.12           H  
ATOM   1945  HB3 GLN A 133     -11.075  -8.077  61.654  1.00 97.12           H  
ATOM   1946  HB2 GLN A 133     -12.559  -7.528  60.927  1.00 97.12           H  
ATOM   1947  HG3 GLN A 133     -13.115  -9.916  60.306  1.00 97.12           H  
ATOM   1948  HG2 GLN A 133     -11.572 -10.432  60.957  1.00 97.12           H  
ATOM   1949 HE22 GLN A 133     -11.085 -10.158  57.323  1.00 97.12           H  
ATOM   1950 HE21 GLN A 133     -12.038 -11.119  58.422  1.00 97.12           H  
ATOM   1951  N   LYS A 134     -11.318  -9.674  64.356  1.00 97.88           N  
ATOM   1952  CA  LYS A 134     -10.687 -10.719  65.162  1.00 97.88           C  
ATOM   1953  C   LYS A 134     -11.294 -10.877  66.570  1.00 97.88           C  
ATOM   1954  O   LYS A 134     -10.821 -11.729  67.321  1.00 97.88           O  
ATOM   1955  CB  LYS A 134      -9.171 -10.430  65.211  1.00 97.88           C  
ATOM   1956  CG  LYS A 134      -8.449 -10.737  63.888  1.00 97.88           C  
ATOM   1957  CD  LYS A 134      -8.139 -12.232  63.718  1.00 97.88           C  
ATOM   1958  CE  LYS A 134      -7.580 -12.570  62.329  1.00 97.88           C  
ATOM   1959  NZ  LYS A 134      -7.000 -13.922  62.291  1.00 97.88           N1+
ATOM   1960  H   LYS A 134     -10.894  -8.759  64.422  1.00 97.88           H  
ATOM   1961  HA  LYS A 134     -10.840 -11.678  64.666  1.00 97.88           H  
ATOM   1962  HB3 LYS A 134      -8.690 -11.014  65.996  1.00 97.88           H  
ATOM   1963  HB2 LYS A 134      -9.012  -9.385  65.480  1.00 97.88           H  
ATOM   1964  HG3 LYS A 134      -7.518 -10.171  63.858  1.00 97.88           H  
ATOM   1965  HG2 LYS A 134      -9.039 -10.379  63.043  1.00 97.88           H  
ATOM   1966  HD3 LYS A 134      -9.034 -12.827  63.901  1.00 97.88           H  
ATOM   1967  HD2 LYS A 134      -7.423 -12.523  64.488  1.00 97.88           H  
ATOM   1968  HE3 LYS A 134      -6.796 -11.870  62.055  1.00 97.88           H  
ATOM   1969  HE2 LYS A 134      -8.360 -12.482  61.572  1.00 97.88           H  
ATOM   1970  HZ1 LYS A 134      -6.260 -13.981  62.977  1.00 97.88           H  
ATOM   1971  HZ2 LYS A 134      -7.714 -14.604  62.506  1.00 97.88           H  
ATOM   1972  HZ3 LYS A 134      -6.621 -14.103  61.372  1.00 97.88           H  
ATOM   1973  N   ASP A 135     -12.333 -10.085  66.896  1.00 97.88           N  
ATOM   1974  CA  ASP A 135     -13.120 -10.152  68.135  1.00 97.88           C  
ATOM   1975  C   ASP A 135     -12.314  -9.818  69.410  1.00 97.88           C  
ATOM   1976  O   ASP A 135     -12.610 -10.353  70.479  1.00 97.88           O  
ATOM   1977  CB  ASP A 135     -13.949 -11.462  68.285  1.00 97.88           C  
ATOM   1978  CG  ASP A 135     -14.858 -11.833  67.097  1.00 97.88           C  
ATOM   1979  OD1 ASP A 135     -15.331 -10.914  66.390  1.00 97.88           O  
ATOM   1980  OD2 ASP A 135     -15.191 -13.034  67.004  1.00 97.88           O1-
ATOM   1981  H   ASP A 135     -12.672  -9.426  66.209  1.00 97.88           H  
ATOM   1982  HA  ASP A 135     -13.833  -9.331  68.053  1.00 97.88           H  
ATOM   1983  HB3 ASP A 135     -14.604 -11.385  69.154  1.00 97.88           H  
ATOM   1984  HB2 ASP A 135     -13.274 -12.299  68.472  1.00 97.88           H  
ATOM   1985  N   PHE A 136     -11.336  -8.902  69.286  1.00 98.65           N  
ATOM   1986  CA  PHE A 136     -10.638  -8.279  70.415  1.00 98.65           C  
ATOM   1987  C   PHE A 136     -11.578  -7.419  71.263  1.00 98.65           C  
ATOM   1988  O   PHE A 136     -12.478  -6.786  70.710  1.00 98.65           O  
ATOM   1989  CB  PHE A 136      -9.450  -7.436  69.912  1.00 98.65           C  
ATOM   1990  CG  PHE A 136      -8.210  -8.259  69.657  1.00 98.65           C  
ATOM   1991  CD1 PHE A 136      -7.270  -8.441  70.691  1.00 98.65           C  
ATOM   1992  CD2 PHE A 136      -8.091  -9.017  68.474  1.00 98.65           C  
ATOM   1993  CE1 PHE A 136      -6.214  -9.322  70.516  1.00 98.65           C  
ATOM   1994  CE2 PHE A 136      -7.025  -9.892  68.319  1.00 98.65           C  
ATOM   1995  CZ  PHE A 136      -6.091 -10.041  69.336  1.00 98.65           C  
ATOM   1996  H   PHE A 136     -11.153  -8.502  68.375  1.00 98.65           H  
ATOM   1997  HA  PHE A 136     -10.256  -9.076  71.057  1.00 98.65           H  
ATOM   1998  HB3 PHE A 136      -9.191  -6.657  70.632  1.00 98.65           H  
ATOM   1999  HB2 PHE A 136      -9.723  -6.911  69.000  1.00 98.65           H  
ATOM   2000  HD1 PHE A 136      -7.374  -7.911  71.626  1.00 98.65           H  
ATOM   2001  HD2 PHE A 136      -8.837  -8.929  67.700  1.00 98.65           H  
ATOM   2002  HE1 PHE A 136      -5.499  -9.463  71.308  1.00 98.65           H  
ATOM   2003  HE2 PHE A 136      -6.934 -10.472  67.415  1.00 98.65           H  
ATOM   2004  HZ  PHE A 136      -5.274 -10.733  69.222  1.00 98.65           H  
ATOM   2005  N   LYS A 137     -11.340  -7.405  72.585  1.00 98.59           N  
ATOM   2006  CA  LYS A 137     -12.141  -6.621  73.517  1.00 98.59           C  
ATOM   2007  C   LYS A 137     -11.873  -5.118  73.343  1.00 98.59           C  
ATOM   2008  O   LYS A 137     -10.746  -4.664  73.550  1.00 98.59           O  
ATOM   2009  CB  LYS A 137     -11.921  -7.099  74.968  1.00 98.59           C  
ATOM   2010  CG  LYS A 137     -12.871  -6.403  75.962  1.00 98.59           C  
ATOM   2011  CD  LYS A 137     -12.844  -6.991  77.378  1.00 98.59           C  
ATOM   2012  CE  LYS A 137     -13.869  -6.289  78.286  1.00 98.59           C  
ATOM   2013  NZ  LYS A 137     -13.661  -6.600  79.711  1.00 98.59           N1+
ATOM   2014  H   LYS A 137     -10.581  -7.944  72.975  1.00 98.59           H  
ATOM   2015  HA  LYS A 137     -13.189  -6.816  73.279  1.00 98.59           H  
ATOM   2016  HB3 LYS A 137     -10.883  -6.950  75.271  1.00 98.59           H  
ATOM   2017  HB2 LYS A 137     -12.102  -8.174  75.011  1.00 98.59           H  
ATOM   2018  HG3 LYS A 137     -13.891  -6.455  75.578  1.00 98.59           H  
ATOM   2019  HG2 LYS A 137     -12.626  -5.342  76.023  1.00 98.59           H  
ATOM   2020  HD3 LYS A 137     -11.839  -6.911  77.788  1.00 98.59           H  
ATOM   2021  HD2 LYS A 137     -13.067  -8.058  77.332  1.00 98.59           H  
ATOM   2022  HE3 LYS A 137     -14.881  -6.575  78.000  1.00 98.59           H  
ATOM   2023  HE2 LYS A 137     -13.804  -5.209  78.164  1.00 98.59           H  
ATOM   2024  HZ1 LYS A 137     -12.752  -6.266  79.994  1.00 98.59           H  
ATOM   2025  HZ2 LYS A 137     -14.367  -6.129  80.259  1.00 98.59           H  
ATOM   2026  HZ3 LYS A 137     -13.725  -7.597  79.860  1.00 98.59           H  
ATOM   2027  N   PHE A 138     -12.941  -4.395  72.987  1.00 98.65           N  
ATOM   2028  CA  PHE A 138     -12.992  -2.941  72.988  1.00 98.65           C  
ATOM   2029  C   PHE A 138     -13.552  -2.437  74.321  1.00 98.65           C  
ATOM   2030  O   PHE A 138     -14.466  -3.049  74.877  1.00 98.65           O  
ATOM   2031  CB  PHE A 138     -13.828  -2.439  71.791  1.00 98.65           C  
ATOM   2032  CG  PHE A 138     -13.036  -2.341  70.501  1.00 98.65           C  
ATOM   2033  CD1 PHE A 138     -12.437  -1.119  70.133  1.00 98.65           C  
ATOM   2034  CD2 PHE A 138     -12.736  -3.501  69.757  1.00 98.65           C  
ATOM   2035  CE1 PHE A 138     -11.604  -1.058  69.026  1.00 98.65           C  
ATOM   2036  CE2 PHE A 138     -11.889  -3.423  68.662  1.00 98.65           C  
ATOM   2037  CZ  PHE A 138     -11.332  -2.205  68.293  1.00 98.65           C  
ATOM   2038  H   PHE A 138     -13.820  -4.862  72.819  1.00 98.65           H  
ATOM   2039  HA  PHE A 138     -11.982  -2.546  72.881  1.00 98.65           H  
ATOM   2040  HB3 PHE A 138     -14.248  -1.454  72.002  1.00 98.65           H  
ATOM   2041  HB2 PHE A 138     -14.684  -3.096  71.630  1.00 98.65           H  
ATOM   2042  HD1 PHE A 138     -12.621  -0.228  70.715  1.00 98.65           H  
ATOM   2043  HD2 PHE A 138     -13.157  -4.451  70.045  1.00 98.65           H  
ATOM   2044  HE1 PHE A 138     -11.152  -0.120  68.746  1.00 98.65           H  
ATOM   2045  HE2 PHE A 138     -11.664  -4.315  68.097  1.00 98.65           H  
ATOM   2046  HZ  PHE A 138     -10.674  -2.150  67.439  1.00 98.65           H  
ATOM   2047  N   GLU A 139     -12.992  -1.314  74.781  1.00 98.53           N  
ATOM   2048  CA  GLU A 139     -13.424  -0.572  75.960  1.00 98.53           C  
ATOM   2049  C   GLU A 139     -13.778   0.868  75.527  1.00 98.53           C  
ATOM   2050  O   GLU A 139     -13.236   1.345  74.527  1.00 98.53           O  
ATOM   2051  CB  GLU A 139     -12.270  -0.565  76.990  1.00 98.53           C  
ATOM   2052  CG  GLU A 139     -11.895  -1.935  77.610  1.00 98.53           C  
ATOM   2053  CD  GLU A 139     -12.755  -2.421  78.791  1.00 98.53           C  
ATOM   2054  OE1 GLU A 139     -12.285  -3.360  79.473  1.00 98.53           O  
ATOM   2055  OE2 GLU A 139     -13.859  -1.878  79.012  1.00 98.53           O1-
ATOM   2056  H   GLU A 139     -12.250  -0.879  74.246  1.00 98.53           H  
ATOM   2057  HA  GLU A 139     -14.303  -1.048  76.393  1.00 98.53           H  
ATOM   2058  HB3 GLU A 139     -12.486   0.147  77.784  1.00 98.53           H  
ATOM   2059  HB2 GLU A 139     -11.376  -0.176  76.505  1.00 98.53           H  
ATOM   2060  HG3 GLU A 139     -10.865  -1.870  77.961  1.00 98.53           H  
ATOM   2061  HG2 GLU A 139     -11.900  -2.711  76.845  1.00 98.53           H  
ATOM   2062  N   PRO A 140     -14.656   1.560  76.291  1.00 97.53           N  
ATOM   2063  CA  PRO A 140     -14.917   2.998  76.085  1.00 97.53           C  
ATOM   2064  C   PRO A 140     -13.729   3.875  76.523  1.00 97.53           C  
ATOM   2065  O   PRO A 140     -12.873   3.411  77.276  1.00 97.53           O  
ATOM   2066  CB  PRO A 140     -16.157   3.250  76.958  1.00 97.53           C  
ATOM   2067  CG  PRO A 140     -16.017   2.266  78.108  1.00 97.53           C  
ATOM   2068  CD  PRO A 140     -15.405   1.042  77.440  1.00 97.53           C  
ATOM   2069  HA  PRO A 140     -15.146   3.207  75.038  1.00 97.53           H  
ATOM   2070  HB3 PRO A 140     -17.055   3.019  76.384  1.00 97.53           H  
ATOM   2071  HB2 PRO A 140     -16.251   4.280  77.306  1.00 97.53           H  
ATOM   2072  HG3 PRO A 140     -16.955   2.057  78.622  1.00 97.53           H  
ATOM   2073  HG2 PRO A 140     -15.314   2.663  78.841  1.00 97.53           H  
ATOM   2074  HD2 PRO A 140     -14.782   0.499  78.148  1.00 97.53           H  
ATOM   2075  HD3 PRO A 140     -16.185   0.371  77.078  1.00 97.53           H  
ATOM   2076  N   ASP A 141     -13.720   5.142  76.073  1.00 96.48           N  
ATOM   2077  CA  ASP A 141     -12.717   6.164  76.423  1.00 96.48           C  
ATOM   2078  C   ASP A 141     -12.560   6.410  77.939  1.00 96.48           C  
ATOM   2079  O   ASP A 141     -11.469   6.787  78.364  1.00 96.48           O  
ATOM   2080  CB  ASP A 141     -12.946   7.516  75.698  1.00 96.48           C  
ATOM   2081  CG  ASP A 141     -13.054   7.468  74.161  1.00 96.48           C  
ATOM   2082  OD1 ASP A 141     -12.534   6.509  73.547  1.00 96.48           O  
ATOM   2083  OD2 ASP A 141     -13.543   8.478  73.610  1.00 96.48           O1-
ATOM   2084  H   ASP A 141     -14.444   5.444  75.437  1.00 96.48           H  
ATOM   2085  HA  ASP A 141     -11.755   5.781  76.081  1.00 96.48           H  
ATOM   2086  HB3 ASP A 141     -12.127   8.197  75.935  1.00 96.48           H  
ATOM   2087  HB2 ASP A 141     -13.860   7.976  76.081  1.00 96.48           H  
ATOM   2088  N   SER A 142     -13.624   6.150  78.721  1.00 97.05           N  
ATOM   2089  CA  SER A 142     -13.654   6.219  80.184  1.00 97.05           C  
ATOM   2090  C   SER A 142     -12.770   5.175  80.904  1.00 97.05           C  
ATOM   2091  O   SER A 142     -12.378   5.432  82.041  1.00 97.05           O  
ATOM   2092  CB  SER A 142     -15.124   6.167  80.649  1.00 97.05           C  
ATOM   2093  OG  SER A 142     -15.709   4.893  80.449  1.00 97.05           O  
ATOM   2094  H   SER A 142     -14.478   5.830  78.287  1.00 97.05           H  
ATOM   2095  HA  SER A 142     -13.268   7.203  80.454  1.00 97.05           H  
ATOM   2096  HB3 SER A 142     -15.719   6.918  80.128  1.00 97.05           H  
ATOM   2097  HB2 SER A 142     -15.186   6.405  81.711  1.00 97.05           H  
ATOM   2098  HG  SER A 142     -15.352   4.285  81.101  1.00 97.05           H  
ATOM   2099  N   TYR A 143     -12.454   4.045  80.242  1.00 98.19           N  
ATOM   2100  CA  TYR A 143     -11.491   3.047  80.720  1.00 98.19           C  
ATOM   2101  C   TYR A 143     -10.054   3.588  80.650  1.00 98.19           C  
ATOM   2102  O   TYR A 143      -9.339   3.542  81.649  1.00 98.19           O  
ATOM   2103  CB  TYR A 143     -11.655   1.741  79.909  1.00 98.19           C  
ATOM   2104  CG  TYR A 143     -10.663   0.624  80.202  1.00 98.19           C  
ATOM   2105  CD1 TYR A 143      -9.539   0.433  79.369  1.00 98.19           C  
ATOM   2106  CD2 TYR A 143     -10.873  -0.243  81.294  1.00 98.19           C  
ATOM   2107  CE1 TYR A 143      -8.636  -0.618  79.620  1.00 98.19           C  
ATOM   2108  CE2 TYR A 143      -9.969  -1.294  81.547  1.00 98.19           C  
ATOM   2109  CZ  TYR A 143      -8.851  -1.483  80.711  1.00 98.19           C  
ATOM   2110  OH  TYR A 143      -7.978  -2.501  80.968  1.00 98.19           O  
ATOM   2111  H   TYR A 143     -12.816   3.900  79.308  1.00 98.19           H  
ATOM   2112  HA  TYR A 143     -11.718   2.825  81.764  1.00 98.19           H  
ATOM   2113  HB3 TYR A 143     -11.564   1.969  78.849  1.00 98.19           H  
ATOM   2114  HB2 TYR A 143     -12.665   1.349  80.043  1.00 98.19           H  
ATOM   2115  HD1 TYR A 143      -9.369   1.091  78.530  1.00 98.19           H  
ATOM   2116  HD2 TYR A 143     -11.733  -0.110  81.934  1.00 98.19           H  
ATOM   2117  HE1 TYR A 143      -7.781  -0.754  78.974  1.00 98.19           H  
ATOM   2118  HE2 TYR A 143     -10.138  -1.958  82.382  1.00 98.19           H  
ATOM   2119  HH  TYR A 143      -7.242  -2.549  80.351  1.00 98.19           H  
ATOM   2120  N   PHE A 144      -9.683   4.109  79.468  1.00 97.97           N  
ATOM   2121  CA  PHE A 144      -8.364   4.667  79.161  1.00 97.97           C  
ATOM   2122  C   PHE A 144      -8.068   5.980  79.909  1.00 97.97           C  
ATOM   2123  O   PHE A 144      -6.900   6.254  80.187  1.00 97.97           O  
ATOM   2124  CB  PHE A 144      -8.242   4.864  77.638  1.00 97.97           C  
ATOM   2125  CG  PHE A 144      -8.446   3.596  76.828  1.00 97.97           C  
ATOM   2126  CD1 PHE A 144      -7.424   2.631  76.752  1.00 97.97           C  
ATOM   2127  CD2 PHE A 144      -9.713   3.286  76.299  1.00 97.97           C  
ATOM   2128  CE1 PHE A 144      -7.657   1.407  76.141  1.00 97.97           C  
ATOM   2129  CE2 PHE A 144      -9.926   2.066  75.678  1.00 97.97           C  
ATOM   2130  CZ  PHE A 144      -8.905   1.129  75.602  1.00 97.97           C  
ATOM   2131  H   PHE A 144     -10.345   4.113  78.706  1.00 97.97           H  
ATOM   2132  HA  PHE A 144      -7.614   3.940  79.471  1.00 97.97           H  
ATOM   2133  HB3 PHE A 144      -7.257   5.268  77.399  1.00 97.97           H  
ATOM   2134  HB2 PHE A 144      -8.970   5.602  77.301  1.00 97.97           H  
ATOM   2135  HD1 PHE A 144      -6.463   2.848  77.177  1.00 97.97           H  
ATOM   2136  HD2 PHE A 144     -10.522   3.993  76.380  1.00 97.97           H  
ATOM   2137  HE1 PHE A 144      -6.869   0.670  76.085  1.00 97.97           H  
ATOM   2138  HE2 PHE A 144     -10.896   1.839  75.268  1.00 97.97           H  
ATOM   2139  HZ  PHE A 144      -9.090   0.178  75.130  1.00 97.97           H  
ATOM   2140  N   TYR A 145      -9.132   6.734  80.241  1.00 96.28           N  
ATOM   2141  CA  TYR A 145      -9.109   7.953  81.046  1.00 96.28           C  
ATOM   2142  C   TYR A 145      -8.600   7.687  82.471  1.00 96.28           C  
ATOM   2143  O   TYR A 145      -9.050   6.741  83.120  1.00 96.28           O  
ATOM   2144  CB  TYR A 145     -10.534   8.569  81.076  1.00 96.28           C  
ATOM   2145  CG  TYR A 145     -10.700   9.856  81.880  1.00 96.28           C  
ATOM   2146  CD1 TYR A 145     -10.865   9.817  83.283  1.00 96.28           C  
ATOM   2147  CD2 TYR A 145     -10.671  11.105  81.227  1.00 96.28           C  
ATOM   2148  CE1 TYR A 145     -10.910  11.011  84.029  1.00 96.28           C  
ATOM   2149  CE2 TYR A 145     -10.721  12.300  81.971  1.00 96.28           C  
ATOM   2150  CZ  TYR A 145     -10.815  12.254  83.375  1.00 96.28           C  
ATOM   2151  OH  TYR A 145     -10.814  13.409  84.102  1.00 96.28           O  
ATOM   2152  H   TYR A 145     -10.048   6.431  79.942  1.00 96.28           H  
ATOM   2153  HA  TYR A 145      -8.437   8.657  80.550  1.00 96.28           H  
ATOM   2154  HB3 TYR A 145     -11.235   7.839  81.479  1.00 96.28           H  
ATOM   2155  HB2 TYR A 145     -10.862   8.764  80.054  1.00 96.28           H  
ATOM   2156  HD1 TYR A 145     -10.917   8.869  83.797  1.00 96.28           H  
ATOM   2157  HD2 TYR A 145     -10.586  11.152  80.151  1.00 96.28           H  
ATOM   2158  HE1 TYR A 145     -10.997  10.970  85.105  1.00 96.28           H  
ATOM   2159  HE2 TYR A 145     -10.671  13.249  81.458  1.00 96.28           H  
ATOM   2160  HH  TYR A 145     -10.706  14.197  83.562  1.00 96.28           H  
ATOM   2161  N   THR A 146      -7.743   8.597  82.947  1.00 93.73           N  
ATOM   2162  CA  THR A 146      -7.463   8.811  84.363  1.00 93.73           C  
ATOM   2163  C   THR A 146      -7.320  10.328  84.578  1.00 93.73           C  
ATOM   2164  O   THR A 146      -6.908  11.048  83.664  1.00 93.73           O  
ATOM   2165  CB  THR A 146      -6.160   8.111  84.842  1.00 93.73           C  
ATOM   2166  CG2 THR A 146      -6.148   6.590  84.635  1.00 93.73           C  
ATOM   2167  OG1 THR A 146      -4.998   8.666  84.260  1.00 93.73           O  
ATOM   2168  H   THR A 146      -7.423   9.337  82.339  1.00 93.73           H  
ATOM   2169  HA  THR A 146      -8.305   8.460  84.963  1.00 93.73           H  
ATOM   2170  HB  THR A 146      -6.063   8.284  85.916  1.00 93.73           H  
ATOM   2171 HG21 THR A 146      -5.204   6.161  84.973  1.00 93.73           H  
ATOM   2172 HG22 THR A 146      -6.951   6.114  85.197  1.00 93.73           H  
ATOM   2173 HG23 THR A 146      -6.276   6.320  83.588  1.00 93.73           H  
ATOM   2174  HG1 THR A 146      -4.977   8.406  83.335  1.00 93.73           H  
ATOM   2175  N   GLN A 147      -7.654  10.777  85.798  1.00 92.97           N  
ATOM   2176  CA  GLN A 147      -7.565  12.175  86.222  1.00 92.97           C  
ATOM   2177  C   GLN A 147      -6.120  12.718  86.241  1.00 92.97           C  
ATOM   2178  O   GLN A 147      -5.935  13.911  86.007  1.00 92.97           O  
ATOM   2179  CB  GLN A 147      -8.278  12.319  87.584  1.00 92.97           C  
ATOM   2180  CG  GLN A 147      -8.335  13.757  88.143  1.00 92.97           C  
ATOM   2181  CD  GLN A 147      -9.184  13.871  89.412  1.00 92.97           C  
ATOM   2182  NE2 GLN A 147      -9.718  15.065  89.673  1.00 92.97           N  
ATOM   2183  OE1 GLN A 147      -9.339  12.910  90.163  1.00 92.97           O  
ATOM   2184  H   GLN A 147      -7.994  10.127  86.493  1.00 92.97           H  
ATOM   2185  HA  GLN A 147      -8.122  12.767  85.493  1.00 92.97           H  
ATOM   2186  HB3 GLN A 147      -7.801  11.662  88.314  1.00 92.97           H  
ATOM   2187  HB2 GLN A 147      -9.300  11.952  87.472  1.00 92.97           H  
ATOM   2188  HG3 GLN A 147      -8.741  14.425  87.382  1.00 92.97           H  
ATOM   2189  HG2 GLN A 147      -7.334  14.119  88.379  1.00 92.97           H  
ATOM   2190 HE22 GLN A 147     -10.278  15.195  90.503  1.00 92.97           H  
ATOM   2191 HE21 GLN A 147      -9.572  15.843  89.046  1.00 92.97           H  
ATOM   2192  N   LEU A 148      -5.131  11.833  86.474  1.00 86.41           N  
ATOM   2193  CA  LEU A 148      -3.698  12.133  86.436  1.00 86.41           C  
ATOM   2194  C   LEU A 148      -3.231  12.568  85.037  1.00 86.41           C  
ATOM   2195  O   LEU A 148      -2.679  13.659  84.909  1.00 86.41           O  
ATOM   2196  CB  LEU A 148      -2.904  10.916  86.971  1.00 86.41           C  
ATOM   2197  CG  LEU A 148      -1.360  11.060  86.966  1.00 86.41           C  
ATOM   2198  CD1 LEU A 148      -0.881  12.269  87.799  1.00 86.41           C  
ATOM   2199  CD2 LEU A 148      -0.680   9.744  87.400  1.00 86.41           C  
ATOM   2200  H   LEU A 148      -5.373  10.868  86.647  1.00 86.41           H  
ATOM   2201  HA  LEU A 148      -3.534  12.974  87.112  1.00 86.41           H  
ATOM   2202  HB3 LEU A 148      -3.172  10.039  86.378  1.00 86.41           H  
ATOM   2203  HB2 LEU A 148      -3.235  10.697  87.987  1.00 86.41           H  
ATOM   2204  HG  LEU A 148      -1.036  11.230  85.939  1.00 86.41           H  
ATOM   2205 HD11 LEU A 148       0.021  12.053  88.372  1.00 86.41           H  
ATOM   2206 HD12 LEU A 148      -0.649  13.113  87.149  1.00 86.41           H  
ATOM   2207 HD13 LEU A 148      -1.639  12.603  88.507  1.00 86.41           H  
ATOM   2208 HD21 LEU A 148       0.036   9.412  86.647  1.00 86.41           H  
ATOM   2209 HD22 LEU A 148      -0.140   9.839  88.342  1.00 86.41           H  
ATOM   2210 HD23 LEU A 148      -1.400   8.935  87.532  1.00 86.41           H  
ATOM   2211  N   ARG A 149      -3.524  11.747  84.024  1.00 91.17           N  
ATOM   2212  CA  ARG A 149      -3.140  11.982  82.637  1.00 91.17           C  
ATOM   2213  C   ARG A 149      -3.916  13.160  82.033  1.00 91.17           C  
ATOM   2214  O   ARG A 149      -3.373  13.893  81.207  1.00 91.17           O  
ATOM   2215  CB  ARG A 149      -3.452  10.709  81.828  1.00 91.17           C  
ATOM   2216  CG  ARG A 149      -2.645   9.477  82.262  1.00 91.17           C  
ATOM   2217  CD  ARG A 149      -1.178   9.519  81.839  1.00 91.17           C  
ATOM   2218  NE  ARG A 149      -0.506   8.305  82.293  1.00 91.17           N  
ATOM   2219  CZ  ARG A 149       0.407   8.184  83.262  1.00 91.17           C  
ATOM   2220  NH1 ARG A 149       0.903   9.246  83.910  1.00 91.17           N  
ATOM   2221  NH2 ARG A 149       0.802   6.952  83.582  1.00 91.17           N1+
ATOM   2222  H   ARG A 149      -4.034  10.899  84.240  1.00 91.17           H  
ATOM   2223  HA  ARG A 149      -2.076  12.218  82.591  1.00 91.17           H  
ATOM   2224  HB3 ARG A 149      -3.296  10.886  80.763  1.00 91.17           H  
ATOM   2225  HB2 ARG A 149      -4.509  10.466  81.936  1.00 91.17           H  
ATOM   2226  HG3 ARG A 149      -3.107   8.593  81.821  1.00 91.17           H  
ATOM   2227  HG2 ARG A 149      -2.695   9.335  83.341  1.00 91.17           H  
ATOM   2228  HD3 ARG A 149      -0.669  10.412  82.199  1.00 91.17           H  
ATOM   2229  HD2 ARG A 149      -1.134   9.527  80.756  1.00 91.17           H  
ATOM   2230  HE  ARG A 149      -0.864   7.457  81.855  1.00 91.17           H  
ATOM   2231 HH12 ARG A 149       1.579   9.129  84.651  1.00 91.17           H  
ATOM   2232 HH11 ARG A 149       0.623  10.185  83.658  1.00 91.17           H  
ATOM   2233 HH22 ARG A 149       1.410   6.766  84.369  1.00 91.17           H  
ATOM   2234 HH21 ARG A 149       0.381   6.157  83.118  1.00 91.17           H  
ATOM   2235  N   HIS A 150      -5.174  13.350  82.455  1.00 93.38           N  
ATOM   2236  CA  HIS A 150      -6.028  14.452  82.018  1.00 93.38           C  
ATOM   2237  C   HIS A 150      -5.530  15.811  82.536  1.00 93.38           C  
ATOM   2238  O   HIS A 150      -5.491  16.760  81.758  1.00 93.38           O  
ATOM   2239  CB  HIS A 150      -7.492  14.177  82.410  1.00 93.38           C  
ATOM   2240  CG  HIS A 150      -8.466  15.198  81.875  1.00 93.38           C  
ATOM   2241  CD2 HIS A 150      -8.918  15.357  80.581  1.00 93.38           C  
ATOM   2242  ND1 HIS A 150      -9.038  16.189  82.679  1.00 93.38           N  
ATOM   2243  CE1 HIS A 150      -9.785  16.908  81.852  1.00 93.38           C  
ATOM   2244  NE2 HIS A 150      -9.751  16.462  80.596  1.00 93.38           N  
ATOM   2245  H   HIS A 150      -5.566  12.723  83.144  1.00 93.38           H  
ATOM   2246  HA  HIS A 150      -5.985  14.484  80.927  1.00 93.38           H  
ATOM   2247  HB3 HIS A 150      -7.591  14.125  83.495  1.00 93.38           H  
ATOM   2248  HB2 HIS A 150      -7.797  13.201  82.031  1.00 93.38           H  
ATOM   2249  HD2 HIS A 150      -8.705  14.802  79.679  1.00 93.38           H  
ATOM   2250  HE1 HIS A 150     -10.360  17.768  82.163  1.00 93.38           H  
ATOM   2251  HE2 HIS A 150     -10.237  16.861  79.806  1.00 93.38           H  
ATOM   2252  N   LYS A 151      -5.113  15.864  83.813  1.00 89.23           N  
ATOM   2253  CA  LYS A 151      -4.513  17.041  84.444  1.00 89.23           C  
ATOM   2254  C   LYS A 151      -3.174  17.438  83.795  1.00 89.23           C  
ATOM   2255  O   LYS A 151      -2.988  18.617  83.504  1.00 89.23           O  
ATOM   2256  CB  LYS A 151      -4.404  16.794  85.964  1.00 89.23           C  
ATOM   2257  CG  LYS A 151      -3.826  17.965  86.780  1.00 89.23           C  
ATOM   2258  CD  LYS A 151      -3.957  17.726  88.295  1.00 89.23           C  
ATOM   2259  CE  LYS A 151      -3.472  18.894  89.174  1.00 89.23           C  
ATOM   2260  NZ  LYS A 151      -2.009  19.065  89.140  1.00 89.23           N1+
ATOM   2261  H   LYS A 151      -5.187  15.040  84.395  1.00 89.23           H  
ATOM   2262  HA  LYS A 151      -5.206  17.872  84.295  1.00 89.23           H  
ATOM   2263  HB3 LYS A 151      -3.811  15.899  86.154  1.00 89.23           H  
ATOM   2264  HB2 LYS A 151      -5.405  16.577  86.340  1.00 89.23           H  
ATOM   2265  HG3 LYS A 151      -4.340  18.888  86.508  1.00 89.23           H  
ATOM   2266  HG2 LYS A 151      -2.777  18.109  86.520  1.00 89.23           H  
ATOM   2267  HD3 LYS A 151      -3.428  16.811  88.566  1.00 89.23           H  
ATOM   2268  HD2 LYS A 151      -5.005  17.535  88.530  1.00 89.23           H  
ATOM   2269  HE3 LYS A 151      -3.760  18.709  90.209  1.00 89.23           H  
ATOM   2270  HE2 LYS A 151      -3.952  19.826  88.873  1.00 89.23           H  
ATOM   2271  HZ1 LYS A 151      -1.722  19.321  88.201  1.00 89.23           H  
ATOM   2272  HZ2 LYS A 151      -1.739  19.806  89.771  1.00 89.23           H  
ATOM   2273  HZ3 LYS A 151      -1.552  18.206  89.410  1.00 89.23           H  
ATOM   2274  N   GLN A 152      -2.311  16.443  83.521  1.00 84.16           N  
ATOM   2275  CA  GLN A 152      -1.050  16.595  82.785  1.00 84.16           C  
ATOM   2276  C   GLN A 152      -1.229  17.136  81.356  1.00 84.16           C  
ATOM   2277  O   GLN A 152      -0.432  17.969  80.926  1.00 84.16           O  
ATOM   2278  CB  GLN A 152      -0.302  15.246  82.760  1.00 84.16           C  
ATOM   2279  CG  GLN A 152       0.313  14.862  84.121  1.00 84.16           C  
ATOM   2280  CD  GLN A 152       0.886  13.441  84.158  1.00 84.16           C  
ATOM   2281  NE2 GLN A 152       1.639  13.132  85.215  1.00 84.16           N  
ATOM   2282  OE1 GLN A 152       0.651  12.624  83.268  1.00 84.16           O  
ATOM   2283  H   GLN A 152      -2.545  15.500  83.802  1.00 84.16           H  
ATOM   2284  HA  GLN A 152      -0.440  17.319  83.328  1.00 84.16           H  
ATOM   2285  HB3 GLN A 152       0.498  15.275  82.018  1.00 84.16           H  
ATOM   2286  HB2 GLN A 152      -0.991  14.470  82.425  1.00 84.16           H  
ATOM   2287  HG3 GLN A 152      -0.432  14.943  84.911  1.00 84.16           H  
ATOM   2288  HG2 GLN A 152       1.102  15.571  84.373  1.00 84.16           H  
ATOM   2289 HE22 GLN A 152       2.039  12.210  85.305  1.00 84.16           H  
ATOM   2290 HE21 GLN A 152       1.814  13.820  85.933  1.00 84.16           H  
ATOM   2291  N   TRP A 153      -2.283  16.675  80.663  1.00 89.72           N  
ATOM   2292  CA  TRP A 153      -2.656  17.130  79.327  1.00 89.72           C  
ATOM   2293  C   TRP A 153      -3.172  18.576  79.298  1.00 89.72           C  
ATOM   2294  O   TRP A 153      -2.728  19.340  78.443  1.00 89.72           O  
ATOM   2295  CB  TRP A 153      -3.657  16.141  78.703  1.00 89.72           C  
ATOM   2296  CG  TRP A 153      -4.235  16.543  77.378  1.00 89.72           C  
ATOM   2297  CD1 TRP A 153      -3.519  16.812  76.264  1.00 89.72           C  
ATOM   2298  CD2 TRP A 153      -5.634  16.741  77.014  1.00 89.72           C  
ATOM   2299  CE2 TRP A 153      -5.691  17.151  75.647  1.00 89.72           C  
ATOM   2300  CE3 TRP A 153      -6.868  16.623  77.699  1.00 89.72           C  
ATOM   2301  NE1 TRP A 153      -4.371  17.195  75.252  1.00 89.72           N  
ATOM   2302  CZ2 TRP A 153      -6.903  17.419  74.990  1.00 89.72           C  
ATOM   2303  CZ3 TRP A 153      -8.090  16.886  77.050  1.00 89.72           C  
ATOM   2304  CH2 TRP A 153      -8.111  17.284  75.699  1.00 89.72           C  
ATOM   2305  H   TRP A 153      -2.885  15.978  81.081  1.00 89.72           H  
ATOM   2306  HA  TRP A 153      -1.758  17.117  78.708  1.00 89.72           H  
ATOM   2307  HB3 TRP A 153      -4.488  15.974  79.388  1.00 89.72           H  
ATOM   2308  HB2 TRP A 153      -3.171  15.173  78.585  1.00 89.72           H  
ATOM   2309  HD1 TRP A 153      -2.442  16.760  76.202  1.00 89.72           H  
ATOM   2310  HE3 TRP A 153      -6.869  16.324  78.736  1.00 89.72           H  
ATOM   2311  HE1 TRP A 153      -4.035  17.459  74.336  1.00 89.72           H  
ATOM   2312  HZ2 TRP A 153      -6.909  17.722  73.954  1.00 89.72           H  
ATOM   2313  HZ3 TRP A 153      -9.018  16.786  77.594  1.00 89.72           H  
ATOM   2314  HH2 TRP A 153      -9.051  17.481  75.206  1.00 89.72           H  
ATOM   2315  N   GLN A 154      -4.073  18.928  80.231  1.00 89.49           N  
ATOM   2316  CA  GLN A 154      -4.644  20.271  80.371  1.00 89.49           C  
ATOM   2317  C   GLN A 154      -3.607  21.362  80.704  1.00 89.49           C  
ATOM   2318  O   GLN A 154      -3.776  22.496  80.257  1.00 89.49           O  
ATOM   2319  CB  GLN A 154      -5.789  20.240  81.410  1.00 89.49           C  
ATOM   2320  CG  GLN A 154      -7.082  19.531  80.937  1.00 89.49           C  
ATOM   2321  CD  GLN A 154      -7.831  20.200  79.778  1.00 89.49           C  
ATOM   2322  NE2 GLN A 154      -7.716  21.522  79.627  1.00 89.49           N  
ATOM   2323  OE1 GLN A 154      -8.527  19.523  79.026  1.00 89.49           O  
ATOM   2324  H   GLN A 154      -4.397  18.236  80.894  1.00 89.49           H  
ATOM   2325  HA  GLN A 154      -5.057  20.539  79.397  1.00 89.49           H  
ATOM   2326  HB3 GLN A 154      -6.036  21.254  81.731  1.00 89.49           H  
ATOM   2327  HB2 GLN A 154      -5.432  19.740  82.312  1.00 89.49           H  
ATOM   2328  HG3 GLN A 154      -7.774  19.450  81.775  1.00 89.49           H  
ATOM   2329  HG2 GLN A 154      -6.859  18.510  80.630  1.00 89.49           H  
ATOM   2330 HE22 GLN A 154      -8.210  21.992  78.883  1.00 89.49           H  
ATOM   2331 HE21 GLN A 154      -7.143  22.062  80.258  1.00 89.49           H  
ATOM   2332  N   GLU A 155      -2.547  20.989  81.441  1.00 83.45           N  
ATOM   2333  CA  GLU A 155      -1.390  21.831  81.751  1.00 83.45           C  
ATOM   2334  C   GLU A 155      -0.487  22.104  80.534  1.00 83.45           C  
ATOM   2335  O   GLU A 155      -0.006  23.228  80.393  1.00 83.45           O  
ATOM   2336  CB  GLU A 155      -0.585  21.177  82.892  1.00 83.45           C  
ATOM   2337  CG  GLU A 155      -1.290  21.279  84.263  1.00 83.45           C  
ATOM   2338  CD  GLU A 155      -0.698  20.415  85.392  1.00 83.45           C  
ATOM   2339  OE1 GLU A 155      -1.187  20.593  86.528  1.00 83.45           O  
ATOM   2340  OE2 GLU A 155       0.207  19.590  85.134  1.00 83.45           O1-
ATOM   2341  H   GLU A 155      -2.502  20.041  81.791  1.00 83.45           H  
ATOM   2342  HA  GLU A 155      -1.757  22.798  82.101  1.00 83.45           H  
ATOM   2343  HB3 GLU A 155       0.407  21.627  82.966  1.00 83.45           H  
ATOM   2344  HB2 GLU A 155      -0.419  20.129  82.636  1.00 83.45           H  
ATOM   2345  HG3 GLU A 155      -2.343  21.016  84.164  1.00 83.45           H  
ATOM   2346  HG2 GLU A 155      -1.277  22.321  84.586  1.00 83.45           H  
ATOM   2347  N   ILE A 156      -0.270  21.081  79.688  1.00 80.42           N  
ATOM   2348  CA  ILE A 156       0.611  21.147  78.517  1.00 80.42           C  
ATOM   2349  C   ILE A 156      -0.065  21.794  77.288  1.00 80.42           C  
ATOM   2350  O   ILE A 156       0.619  22.479  76.527  1.00 80.42           O  
ATOM   2351  CB  ILE A 156       1.169  19.733  78.157  1.00 80.42           C  
ATOM   2352  CG1 ILE A 156       2.141  19.255  79.264  1.00 80.42           C  
ATOM   2353  CG2 ILE A 156       1.864  19.621  76.778  1.00 80.42           C  
ATOM   2354  CD1 ILE A 156       2.495  17.762  79.194  1.00 80.42           C  
ATOM   2355  H   ILE A 156      -0.697  20.183  79.875  1.00 80.42           H  
ATOM   2356  HA  ILE A 156       1.465  21.779  78.772  1.00 80.42           H  
ATOM   2357  HB  ILE A 156       0.321  19.045  78.147  1.00 80.42           H  
ATOM   2358 HG13 ILE A 156       1.723  19.456  80.250  1.00 80.42           H  
ATOM   2359 HG12 ILE A 156       3.058  19.843  79.215  1.00 80.42           H  
ATOM   2360 HG21 ILE A 156       2.258  18.620  76.606  1.00 80.42           H  
ATOM   2361 HG22 ILE A 156       1.182  19.822  75.953  1.00 80.42           H  
ATOM   2362 HG23 ILE A 156       2.697  20.320  76.700  1.00 80.42           H  
ATOM   2363 HD11 ILE A 156       2.415  17.295  80.176  1.00 80.42           H  
ATOM   2364 HD12 ILE A 156       1.832  17.221  78.522  1.00 80.42           H  
ATOM   2365 HD13 ILE A 156       3.515  17.616  78.839  1.00 80.42           H  
ATOM   2366  N   ARG A 157      -1.386  21.581  77.120  1.00 77.23           N  
ATOM   2367  CA  ARG A 157      -2.226  22.068  76.014  1.00 77.23           C  
ATOM   2368  C   ARG A 157      -2.315  23.585  76.102  1.00 77.23           C  
ATOM   2369  O   ARG A 157      -2.604  24.285  75.132  1.00 77.23           O  
ATOM   2370  CB  ARG A 157      -3.617  21.392  76.104  1.00 77.23           C  
ATOM   2371  CG  ARG A 157      -4.579  21.715  74.945  1.00 77.23           C  
ATOM   2372  CD  ARG A 157      -5.899  20.936  75.045  1.00 77.23           C  
ATOM   2373  NE  ARG A 157      -6.881  21.398  74.047  1.00 77.23           N  
ATOM   2374  CZ  ARG A 157      -8.222  21.276  74.091  1.00 77.23           C  
ATOM   2375  NH1 ARG A 157      -8.857  20.685  75.116  1.00 77.23           N  
ATOM   2376  NH2 ARG A 157      -8.947  21.763  73.076  1.00 77.23           N1+
ATOM   2377  H   ARG A 157      -1.850  20.952  77.763  1.00 77.23           H  
ATOM   2378  HA  ARG A 157      -1.755  21.782  75.072  1.00 77.23           H  
ATOM   2379  HXT ARG A 157      -2.121  24.019  77.084  1.00 77.23           H  
ATOM   2380  HB3 ARG A 157      -4.097  21.647  77.051  1.00 77.23           H  
ATOM   2381  HB2 ARG A 157      -3.481  20.309  76.124  1.00 77.23           H  
ATOM   2382  HG3 ARG A 157      -4.065  21.388  74.039  1.00 77.23           H  
ATOM   2383  HG2 ARG A 157      -4.760  22.783  74.823  1.00 77.23           H  
ATOM   2384  HD3 ARG A 157      -6.275  20.896  76.068  1.00 77.23           H  
ATOM   2385  HD2 ARG A 157      -5.692  19.909  74.749  1.00 77.23           H  
ATOM   2386  HE  ARG A 157      -6.478  21.840  73.233  1.00 77.23           H  
ATOM   2387 HH12 ARG A 157      -9.863  20.610  75.126  1.00 77.23           H  
ATOM   2388 HH11 ARG A 157      -8.325  20.302  75.884  1.00 77.23           H  
ATOM   2389 HH22 ARG A 157      -9.953  21.685  73.083  1.00 77.23           H  
ATOM   2390 HH21 ARG A 157      -8.493  22.211  72.293  1.00 77.23           H  
ATOM   2391  N   THR A 175       5.019   4.394  78.471  1.00 95.17           N  
ATOM   2392  CA  THR A 175       5.455   3.139  77.822  1.00 95.17           C  
ATOM   2393  C   THR A 175       5.619   2.083  78.915  1.00 95.17           C  
ATOM   2394  O   THR A 175       5.935   2.448  80.046  1.00 95.17           O  
ATOM   2395  CB  THR A 175       6.747   3.382  77.018  1.00 95.17           C  
ATOM   2396  CG2 THR A 175       7.217   2.249  76.096  1.00 95.17           C  
ATOM   2397  OG1 THR A 175       6.397   4.495  76.233  1.00 95.17           O  
ATOM   2398  H2  THR A 175       4.014   4.220  78.551  1.00 95.17           H  
ATOM   2399  HA  THR A 175       4.655   2.834  77.155  1.00 95.17           H  
ATOM   2400  HB  THR A 175       7.559   3.662  77.693  1.00 95.17           H  
ATOM   2401 HG21 THR A 175       8.147   2.517  75.593  1.00 95.17           H  
ATOM   2402 HG22 THR A 175       7.397   1.328  76.646  1.00 95.17           H  
ATOM   2403 HG23 THR A 175       6.485   2.015  75.329  1.00 95.17           H  
ATOM   2404  HG1 THR A 175       5.985   5.053  76.891  1.00 95.17           H  
ATOM   2405  H   THR A 175       5.400   4.234  79.405  1.00  0.00           H  
ATOM   2406  N   VAL A 176       5.381   0.820  78.576  1.00 98.79           N  
ATOM   2407  CA  VAL A 176       5.642  -0.362  79.387  1.00 98.79           C  
ATOM   2408  C   VAL A 176       6.360  -1.374  78.489  1.00 98.79           C  
ATOM   2409  O   VAL A 176       6.248  -1.295  77.257  1.00 98.79           O  
ATOM   2410  CB  VAL A 176       4.340  -0.908  80.034  1.00 98.79           C  
ATOM   2411  CG1 VAL A 176       3.577   0.173  80.809  1.00 98.79           C  
ATOM   2412  CG2 VAL A 176       3.406  -1.635  79.051  1.00 98.79           C  
ATOM   2413  H   VAL A 176       5.111   0.630  77.612  1.00 98.79           H  
ATOM   2414  HA  VAL A 176       6.341  -0.090  80.181  1.00 98.79           H  
ATOM   2415  HB  VAL A 176       4.660  -1.646  80.770  1.00 98.79           H  
ATOM   2416 HG11 VAL A 176       2.717  -0.235  81.341  1.00 98.79           H  
ATOM   2417 HG12 VAL A 176       4.236   0.633  81.543  1.00 98.79           H  
ATOM   2418 HG13 VAL A 176       3.202   0.960  80.156  1.00 98.79           H  
ATOM   2419 HG21 VAL A 176       2.442  -1.872  79.502  1.00 98.79           H  
ATOM   2420 HG22 VAL A 176       3.224  -1.037  78.159  1.00 98.79           H  
ATOM   2421 HG23 VAL A 176       3.852  -2.576  78.737  1.00 98.79           H  
ATOM   2422  N   GLY A 177       7.074  -2.331  79.081  1.00 98.94           N  
ATOM   2423  CA  GLY A 177       7.809  -3.305  78.290  1.00 98.94           C  
ATOM   2424  C   GLY A 177       8.059  -4.580  79.089  1.00 98.94           C  
ATOM   2425  O   GLY A 177       7.911  -4.615  80.311  1.00 98.94           O  
ATOM   2426  H   GLY A 177       7.139  -2.397  80.088  1.00 98.94           H  
ATOM   2427  HA3 GLY A 177       8.766  -2.871  78.012  1.00 98.94           H  
ATOM   2428  HA2 GLY A 177       7.270  -3.560  77.377  1.00 98.94           H  
ATOM   2429  N   ALA A 178       8.477  -5.621  78.356  1.00 98.98           N  
ATOM   2430  CA  ALA A 178       8.913  -6.906  78.885  1.00 98.98           C  
ATOM   2431  C   ALA A 178       9.863  -7.570  77.888  1.00 98.98           C  
ATOM   2432  O   ALA A 178       9.619  -7.522  76.684  1.00 98.98           O  
ATOM   2433  CB  ALA A 178       7.709  -7.810  79.183  1.00 98.98           C  
ATOM   2434  H   ALA A 178       8.557  -5.517  77.352  1.00 98.98           H  
ATOM   2435  HA  ALA A 178       9.455  -6.727  79.808  1.00 98.98           H  
ATOM   2436  HB1 ALA A 178       8.025  -8.726  79.685  1.00 98.98           H  
ATOM   2437  HB2 ALA A 178       6.985  -7.315  79.831  1.00 98.98           H  
ATOM   2438  HB3 ALA A 178       7.194  -8.099  78.269  1.00 98.98           H  
ATOM   2439  N   VAL A 179      10.914  -8.205  78.420  1.00 98.98           N  
ATOM   2440  CA  VAL A 179      11.841  -9.052  77.675  1.00 98.98           C  
ATOM   2441  C   VAL A 179      12.077 -10.319  78.502  1.00 98.98           C  
ATOM   2442  O   VAL A 179      12.331 -10.217  79.701  1.00 98.98           O  
ATOM   2443  CB  VAL A 179      13.197  -8.356  77.377  1.00 98.98           C  
ATOM   2444  CG1 VAL A 179      13.020  -7.146  76.455  1.00 98.98           C  
ATOM   2445  CG2 VAL A 179      14.043  -7.980  78.608  1.00 98.98           C  
ATOM   2446  H   VAL A 179      11.044  -8.198  79.424  1.00 98.98           H  
ATOM   2447  HA  VAL A 179      11.392  -9.341  76.727  1.00 98.98           H  
ATOM   2448  HB  VAL A 179      13.791  -9.059  76.794  1.00 98.98           H  
ATOM   2449 HG11 VAL A 179      13.980  -6.677  76.258  1.00 98.98           H  
ATOM   2450 HG12 VAL A 179      12.589  -7.436  75.500  1.00 98.98           H  
ATOM   2451 HG13 VAL A 179      12.372  -6.394  76.899  1.00 98.98           H  
ATOM   2452 HG21 VAL A 179      14.902  -7.378  78.320  1.00 98.98           H  
ATOM   2453 HG22 VAL A 179      13.460  -7.400  79.322  1.00 98.98           H  
ATOM   2454 HG23 VAL A 179      14.437  -8.854  79.124  1.00 98.98           H  
ATOM   2455  N   ALA A 180      11.960 -11.487  77.857  1.00 98.97           N  
ATOM   2456  CA  ALA A 180      12.060 -12.788  78.510  1.00 98.97           C  
ATOM   2457  C   ALA A 180      12.939 -13.743  77.708  1.00 98.97           C  
ATOM   2458  O   ALA A 180      13.198 -13.515  76.527  1.00 98.97           O  
ATOM   2459  CB  ALA A 180      10.654 -13.384  78.700  1.00 98.97           C  
ATOM   2460  H   ALA A 180      11.782 -11.500  76.860  1.00 98.97           H  
ATOM   2461  HA  ALA A 180      12.528 -12.677  79.486  1.00 98.97           H  
ATOM   2462  HB1 ALA A 180      10.690 -14.276  79.326  1.00 98.97           H  
ATOM   2463  HB2 ALA A 180       9.979 -12.679  79.183  1.00 98.97           H  
ATOM   2464  HB3 ALA A 180      10.211 -13.679  77.749  1.00 98.97           H  
ATOM   2465  N   VAL A 181      13.347 -14.814  78.396  1.00 98.90           N  
ATOM   2466  CA  VAL A 181      14.047 -15.961  77.848  1.00 98.90           C  
ATOM   2467  C   VAL A 181      13.576 -17.216  78.605  1.00 98.90           C  
ATOM   2468  O   VAL A 181      13.469 -17.186  79.831  1.00 98.90           O  
ATOM   2469  CB  VAL A 181      15.589 -15.787  77.927  1.00 98.90           C  
ATOM   2470  CG1 VAL A 181      16.155 -15.686  79.354  1.00 98.90           C  
ATOM   2471  CG2 VAL A 181      16.339 -16.863  77.130  1.00 98.90           C  
ATOM   2472  H   VAL A 181      13.112 -14.887  79.378  1.00 98.90           H  
ATOM   2473  HA  VAL A 181      13.756 -16.060  76.806  1.00 98.90           H  
ATOM   2474  HB  VAL A 181      15.821 -14.834  77.450  1.00 98.90           H  
ATOM   2475 HG11 VAL A 181      17.225 -15.490  79.319  1.00 98.90           H  
ATOM   2476 HG12 VAL A 181      15.690 -14.869  79.902  1.00 98.90           H  
ATOM   2477 HG13 VAL A 181      16.008 -16.594  79.934  1.00 98.90           H  
ATOM   2478 HG21 VAL A 181      17.416 -16.738  77.227  1.00 98.90           H  
ATOM   2479 HG22 VAL A 181      16.093 -17.869  77.468  1.00 98.90           H  
ATOM   2480 HG23 VAL A 181      16.098 -16.803  76.070  1.00 98.90           H  
ATOM   2481  N   ASP A 182      13.269 -18.282  77.850  1.00 98.69           N  
ATOM   2482  CA  ASP A 182      12.736 -19.550  78.363  1.00 98.69           C  
ATOM   2483  C   ASP A 182      13.871 -20.560  78.654  1.00 98.69           C  
ATOM   2484  O   ASP A 182      15.046 -20.239  78.468  1.00 98.69           O  
ATOM   2485  CB  ASP A 182      11.615 -20.111  77.434  1.00 98.69           C  
ATOM   2486  CG  ASP A 182      11.945 -20.266  75.936  1.00 98.69           C  
ATOM   2487  OD1 ASP A 182      13.121 -20.527  75.610  1.00 98.69           O1-
ATOM   2488  OD2 ASP A 182      10.986 -20.268  75.135  1.00 98.69           O  
ATOM   2489  H   ASP A 182      13.396 -18.236  76.848  1.00 98.69           H  
ATOM   2490  HA  ASP A 182      12.265 -19.361  79.327  1.00 98.69           H  
ATOM   2491  HB3 ASP A 182      10.760 -19.436  77.509  1.00 98.69           H  
ATOM   2492  HB2 ASP A 182      11.250 -21.068  77.807  1.00 98.69           H  
ATOM   2493  N   ASP A 183      13.497 -21.774  79.097  1.00 97.00           N  
ATOM   2494  CA  ASP A 183      14.412 -22.898  79.348  1.00 97.00           C  
ATOM   2495  C   ASP A 183      15.154 -23.428  78.103  1.00 97.00           C  
ATOM   2496  O   ASP A 183      16.241 -23.980  78.271  1.00 97.00           O  
ATOM   2497  CB  ASP A 183      13.739 -24.068  80.106  1.00 97.00           C  
ATOM   2498  CG  ASP A 183      13.329 -23.712  81.541  1.00 97.00           C  
ATOM   2499  OD1 ASP A 183      14.223 -23.801  82.414  1.00 97.00           O1-
ATOM   2500  OD2 ASP A 183      12.201 -23.203  81.719  1.00 97.00           O  
ATOM   2501  H   ASP A 183      12.518 -21.963  79.261  1.00 97.00           H  
ATOM   2502  HA  ASP A 183      15.193 -22.507  80.002  1.00 97.00           H  
ATOM   2503  HB3 ASP A 183      14.398 -24.938  80.138  1.00 97.00           H  
ATOM   2504  HB2 ASP A 183      12.848 -24.388  79.563  1.00 97.00           H  
ATOM   2505  N   GLU A 184      14.599 -23.233  76.891  1.00 97.30           N  
ATOM   2506  CA  GLU A 184      15.269 -23.558  75.624  1.00 97.30           C  
ATOM   2507  C   GLU A 184      16.319 -22.510  75.193  1.00 97.30           C  
ATOM   2508  O   GLU A 184      17.112 -22.807  74.300  1.00 97.30           O  
ATOM   2509  CB  GLU A 184      14.232 -23.760  74.500  1.00 97.30           C  
ATOM   2510  CG  GLU A 184      13.259 -24.941  74.718  1.00 97.30           C  
ATOM   2511  CD  GLU A 184      12.316 -25.246  73.536  1.00 97.30           C  
ATOM   2512  OE1 GLU A 184      11.542 -26.216  73.685  1.00 97.30           O1-
ATOM   2513  OE2 GLU A 184      12.365 -24.537  72.504  1.00 97.30           O  
ATOM   2514  H   GLU A 184      13.711 -22.758  76.816  1.00 97.30           H  
ATOM   2515  HA  GLU A 184      15.804 -24.502  75.749  1.00 97.30           H  
ATOM   2516  HB3 GLU A 184      14.754 -23.891  73.551  1.00 97.30           H  
ATOM   2517  HB2 GLU A 184      13.647 -22.849  74.400  1.00 97.30           H  
ATOM   2518  HG3 GLU A 184      12.648 -24.750  75.601  1.00 97.30           H  
ATOM   2519  HG2 GLU A 184      13.836 -25.842  74.931  1.00 97.30           H  
ATOM   2520  N   GLY A 185      16.316 -21.320  75.819  1.00 98.14           N  
ATOM   2521  CA  GLY A 185      17.234 -20.225  75.511  1.00 98.14           C  
ATOM   2522  C   GLY A 185      16.694 -19.299  74.409  1.00 98.14           C  
ATOM   2523  O   GLY A 185      17.451 -18.458  73.926  1.00 98.14           O  
ATOM   2524  H   GLY A 185      15.630 -21.148  76.543  1.00 98.14           H  
ATOM   2525  HA3 GLY A 185      18.217 -20.604  75.224  1.00 98.14           H  
ATOM   2526  HA2 GLY A 185      17.382 -19.635  76.414  1.00 98.14           H  
ATOM   2527  N   ASN A 186      15.413 -19.426  74.013  1.00 98.90           N  
ATOM   2528  CA  ASN A 186      14.757 -18.543  73.046  1.00 98.90           C  
ATOM   2529  C   ASN A 186      14.384 -17.219  73.718  1.00 98.90           C  
ATOM   2530  O   ASN A 186      13.622 -17.242  74.683  1.00 98.90           O  
ATOM   2531  CB  ASN A 186      13.472 -19.158  72.440  1.00 98.90           C  
ATOM   2532  CG  ASN A 186      13.626 -20.585  71.919  1.00 98.90           C  
ATOM   2533  ND2 ASN A 186      12.743 -21.476  72.372  1.00 98.90           N  
ATOM   2534  OD1 ASN A 186      14.506 -20.873  71.111  1.00 98.90           O  
ATOM   2535  H   ASN A 186      14.815 -20.105  74.468  1.00 98.90           H  
ATOM   2536  HA  ASN A 186      15.444 -18.316  72.238  1.00 98.90           H  
ATOM   2537  HB3 ASN A 186      13.120 -18.532  71.619  1.00 98.90           H  
ATOM   2538  HB2 ASN A 186      12.667 -19.151  73.175  1.00 98.90           H  
ATOM   2539 HD22 ASN A 186      12.811 -22.455  72.126  1.00 98.90           H  
ATOM   2540 HD21 ASN A 186      12.059 -21.195  73.064  1.00 98.90           H  
ATOM   2541  N   VAL A 187      14.905 -16.103  73.190  1.00 98.97           N  
ATOM   2542  CA  VAL A 187      14.589 -14.761  73.677  1.00 98.97           C  
ATOM   2543  C   VAL A 187      13.397 -14.169  72.896  1.00 98.97           C  
ATOM   2544  O   VAL A 187      13.173 -14.533  71.741  1.00 98.97           O  
ATOM   2545  CB  VAL A 187      15.808 -13.802  73.553  1.00 98.97           C  
ATOM   2546  CG1 VAL A 187      17.030 -14.313  74.331  1.00 98.97           C  
ATOM   2547  CG2 VAL A 187      16.204 -13.405  72.120  1.00 98.97           C  
ATOM   2548  H   VAL A 187      15.504 -16.159  72.377  1.00 98.97           H  
ATOM   2549  HA  VAL A 187      14.322 -14.821  74.730  1.00 98.97           H  
ATOM   2550  HB  VAL A 187      15.529 -12.880  74.060  1.00 98.97           H  
ATOM   2551 HG11 VAL A 187      17.854 -13.601  74.278  1.00 98.97           H  
ATOM   2552 HG12 VAL A 187      16.796 -14.456  75.384  1.00 98.97           H  
ATOM   2553 HG13 VAL A 187      17.391 -15.263  73.937  1.00 98.97           H  
ATOM   2554 HG21 VAL A 187      17.111 -12.803  72.126  1.00 98.97           H  
ATOM   2555 HG22 VAL A 187      16.394 -14.283  71.506  1.00 98.97           H  
ATOM   2556 HG23 VAL A 187      15.437 -12.810  71.628  1.00 98.97           H  
ATOM   2557  N   ALA A 188      12.671 -13.246  73.542  1.00 98.98           N  
ATOM   2558  CA  ALA A 188      11.578 -12.481  72.946  1.00 98.98           C  
ATOM   2559  C   ALA A 188      11.418 -11.150  73.688  1.00 98.98           C  
ATOM   2560  O   ALA A 188      11.727 -11.078  74.877  1.00 98.98           O  
ATOM   2561  CB  ALA A 188      10.276 -13.295  72.988  1.00 98.98           C  
ATOM   2562  H   ALA A 188      12.899 -13.012  74.500  1.00 98.98           H  
ATOM   2563  HA  ALA A 188      11.829 -12.264  71.906  1.00 98.98           H  
ATOM   2564  HB1 ALA A 188       9.457 -12.757  72.509  1.00 98.98           H  
ATOM   2565  HB2 ALA A 188      10.381 -14.251  72.474  1.00 98.98           H  
ATOM   2566  HB3 ALA A 188       9.983 -13.495  74.017  1.00 98.98           H  
ATOM   2567  N   ALA A 189      10.934 -10.128  72.967  1.00 98.99           N  
ATOM   2568  CA  ALA A 189      10.698  -8.777  73.475  1.00 98.99           C  
ATOM   2569  C   ALA A 189       9.298  -8.300  73.095  1.00 98.99           C  
ATOM   2570  O   ALA A 189       8.792  -8.695  72.047  1.00 98.99           O  
ATOM   2571  CB  ALA A 189      11.723  -7.819  72.852  1.00 98.99           C  
ATOM   2572  H   ALA A 189      10.677 -10.284  72.000  1.00 98.99           H  
ATOM   2573  HA  ALA A 189      10.789  -8.751  74.560  1.00 98.99           H  
ATOM   2574  HB1 ALA A 189      11.566  -6.798  73.201  1.00 98.99           H  
ATOM   2575  HB2 ALA A 189      12.741  -8.095  73.114  1.00 98.99           H  
ATOM   2576  HB3 ALA A 189      11.651  -7.810  71.764  1.00 98.99           H  
ATOM   2577  N   ALA A 190       8.734  -7.412  73.925  1.00 98.98           N  
ATOM   2578  CA  ALA A 190       7.485  -6.705  73.668  1.00 98.98           C  
ATOM   2579  C   ALA A 190       7.505  -5.329  74.340  1.00 98.98           C  
ATOM   2580  O   ALA A 190       8.100  -5.174  75.406  1.00 98.98           O  
ATOM   2581  CB  ALA A 190       6.293  -7.543  74.147  1.00 98.98           C  
ATOM   2582  H   ALA A 190       9.208  -7.157  74.783  1.00 98.98           H  
ATOM   2583  HA  ALA A 190       7.401  -6.538  72.595  1.00 98.98           H  
ATOM   2584  HB1 ALA A 190       5.354  -7.038  73.929  1.00 98.98           H  
ATOM   2585  HB2 ALA A 190       6.267  -8.506  73.640  1.00 98.98           H  
ATOM   2586  HB3 ALA A 190       6.332  -7.728  75.221  1.00 98.98           H  
ATOM   2587  N   THR A 191       6.841  -4.356  73.711  1.00 98.97           N  
ATOM   2588  CA  THR A 191       6.744  -2.969  74.161  1.00 98.97           C  
ATOM   2589  C   THR A 191       5.324  -2.475  73.826  1.00 98.97           C  
ATOM   2590  O   THR A 191       4.757  -2.881  72.809  1.00 98.97           O  
ATOM   2591  CB  THR A 191       7.866  -2.070  73.545  1.00 98.97           C  
ATOM   2592  CG2 THR A 191       8.084  -0.771  74.340  1.00 98.97           C  
ATOM   2593  OG1 THR A 191       9.148  -2.682  73.471  1.00 98.97           O  
ATOM   2594  H   THR A 191       6.336  -4.579  72.856  1.00 98.97           H  
ATOM   2595  HA  THR A 191       6.846  -2.957  75.246  1.00 98.97           H  
ATOM   2596  HB  THR A 191       7.587  -1.812  72.521  1.00 98.97           H  
ATOM   2597 HG21 THR A 191       8.835  -0.134  73.869  1.00 98.97           H  
ATOM   2598 HG22 THR A 191       7.169  -0.191  74.437  1.00 98.97           H  
ATOM   2599 HG23 THR A 191       8.430  -0.982  75.354  1.00 98.97           H  
ATOM   2600  HG1 THR A 191       9.182  -3.149  72.635  1.00 98.97           H  
ATOM   2601  N   SER A 192       4.758  -1.587  74.648  1.00 98.93           N  
ATOM   2602  CA  SER A 192       3.499  -0.907  74.403  1.00 98.93           C  
ATOM   2603  C   SER A 192       3.577   0.519  74.954  1.00 98.93           C  
ATOM   2604  O   SER A 192       4.302   0.750  75.924  1.00 98.93           O  
ATOM   2605  CB  SER A 192       2.354  -1.762  74.954  1.00 98.93           C  
ATOM   2606  OG  SER A 192       1.110  -1.165  74.694  1.00 98.93           O  
ATOM   2607  H   SER A 192       5.254  -1.291  75.487  1.00 98.93           H  
ATOM   2608  HA  SER A 192       3.363  -0.805  73.327  1.00 98.93           H  
ATOM   2609  HB3 SER A 192       2.459  -1.903  76.030  1.00 98.93           H  
ATOM   2610  HB2 SER A 192       2.363  -2.751  74.493  1.00 98.93           H  
ATOM   2611  HG  SER A 192       0.441  -1.780  74.981  1.00 98.93           H  
ATOM   2612  N   THR A 193       2.858   1.467  74.343  1.00 98.41           N  
ATOM   2613  CA  THR A 193       2.834   2.867  74.695  1.00 98.41           C  
ATOM   2614  C   THR A 193       1.465   3.503  74.414  1.00 98.41           C  
ATOM   2615  O   THR A 193       0.777   3.126  73.463  1.00 98.41           O  
ATOM   2616  CB  THR A 193       4.026   3.572  74.005  1.00 98.41           C  
ATOM   2617  CG2 THR A 193       3.884   3.763  72.488  1.00 98.41           C  
ATOM   2618  OG1 THR A 193       4.238   4.837  74.577  1.00 98.41           O  
ATOM   2619  H   THR A 193       2.290   1.199  73.539  1.00 98.41           H  
ATOM   2620  HA  THR A 193       2.968   2.926  75.774  1.00 98.41           H  
ATOM   2621  HB  THR A 193       4.934   2.999  74.178  1.00 98.41           H  
ATOM   2622 HG21 THR A 193       4.759   4.262  72.072  1.00 98.41           H  
ATOM   2623 HG22 THR A 193       3.784   2.794  72.000  1.00 98.41           H  
ATOM   2624 HG23 THR A 193       3.013   4.360  72.221  1.00 98.41           H  
ATOM   2625  HG1 THR A 193       5.015   4.746  75.138  1.00 98.41           H  
ATOM   2626  N   GLY A 194       1.132   4.545  75.184  1.00 96.81           N  
ATOM   2627  CA  GLY A 194       0.148   5.566  74.827  1.00 96.81           C  
ATOM   2628  C   GLY A 194       0.790   6.746  74.071  1.00 96.81           C  
ATOM   2629  O   GLY A 194       0.106   7.703  73.713  1.00 96.81           O  
ATOM   2630  H   GLY A 194       1.729   4.746  75.976  1.00 96.81           H  
ATOM   2631  HA3 GLY A 194      -0.312   5.945  75.739  1.00 96.81           H  
ATOM   2632  HA2 GLY A 194      -0.662   5.150  74.225  1.00 96.81           H  
ATOM   2633  N   GLY A 195       2.110   6.714  73.837  1.00 93.56           N  
ATOM   2634  CA  GLY A 195       2.864   7.774  73.185  1.00 93.56           C  
ATOM   2635  C   GLY A 195       3.257   8.870  74.176  1.00 93.56           C  
ATOM   2636  O   GLY A 195       3.653   8.571  75.303  1.00 93.56           O  
ATOM   2637  H   GLY A 195       2.654   5.923  74.175  1.00 93.56           H  
ATOM   2638  HA3 GLY A 195       2.298   8.184  72.348  1.00 93.56           H  
ATOM   2639  HA2 GLY A 195       3.775   7.340  72.773  1.00 93.56           H  
ATOM   2640  N   LEU A 196       3.177  10.134  73.745  1.00 89.28           N  
ATOM   2641  CA  LEU A 196       3.552  11.323  74.505  1.00 89.28           C  
ATOM   2642  C   LEU A 196       2.307  12.200  74.703  1.00 89.28           C  
ATOM   2643  O   LEU A 196       1.428  12.240  73.839  1.00 89.28           O  
ATOM   2644  CB  LEU A 196       4.625  12.114  73.721  1.00 89.28           C  
ATOM   2645  CG  LEU A 196       5.935  11.349  73.422  1.00 89.28           C  
ATOM   2646  CD1 LEU A 196       6.846  12.182  72.508  1.00 89.28           C  
ATOM   2647  CD2 LEU A 196       6.687  10.938  74.697  1.00 89.28           C  
ATOM   2648  H   LEU A 196       2.686  10.313  72.885  1.00 89.28           H  
ATOM   2649  HA  LEU A 196       3.938  11.052  75.489  1.00 89.28           H  
ATOM   2650  HB3 LEU A 196       4.867  13.026  74.271  1.00 89.28           H  
ATOM   2651  HB2 LEU A 196       4.194  12.453  72.777  1.00 89.28           H  
ATOM   2652  HG  LEU A 196       5.692  10.434  72.884  1.00 89.28           H  
ATOM   2653 HD11 LEU A 196       7.781  11.663  72.300  1.00 89.28           H  
ATOM   2654 HD12 LEU A 196       6.368  12.390  71.551  1.00 89.28           H  
ATOM   2655 HD13 LEU A 196       7.101  13.139  72.966  1.00 89.28           H  
ATOM   2656 HD21 LEU A 196       7.626  10.441  74.451  1.00 89.28           H  
ATOM   2657 HD22 LEU A 196       6.924  11.801  75.319  1.00 89.28           H  
ATOM   2658 HD23 LEU A 196       6.107  10.237  75.298  1.00 89.28           H  
ATOM   2659  N   THR A 197       2.236  12.906  75.836  1.00 89.03           N  
ATOM   2660  CA  THR A 197       1.111  13.751  76.238  1.00 89.03           C  
ATOM   2661  C   THR A 197       1.052  14.988  75.320  1.00 89.03           C  
ATOM   2662  O   THR A 197       2.056  15.670  75.123  1.00 89.03           O  
ATOM   2663  CB  THR A 197       1.305  14.206  77.715  1.00 89.03           C  
ATOM   2664  CG2 THR A 197       0.038  14.831  78.320  1.00 89.03           C  
ATOM   2665  OG1 THR A 197       1.677  13.134  78.570  1.00 89.03           O  
ATOM   2666  H   THR A 197       2.987  12.839  76.507  1.00 89.03           H  
ATOM   2667  HA  THR A 197       0.194  13.169  76.138  1.00 89.03           H  
ATOM   2668  HB  THR A 197       2.114  14.938  77.765  1.00 89.03           H  
ATOM   2669 HG21 THR A 197       0.210  15.152  79.348  1.00 89.03           H  
ATOM   2670 HG22 THR A 197      -0.266  15.712  77.756  1.00 89.03           H  
ATOM   2671 HG23 THR A 197      -0.800  14.133  78.322  1.00 89.03           H  
ATOM   2672  HG1 THR A 197       1.042  12.436  78.496  1.00 89.03           H  
ATOM   2673  N   ASN A 198      -0.131  15.251  74.756  1.00 90.03           N  
ATOM   2674  CA  ASN A 198      -0.458  16.316  73.803  1.00 90.03           C  
ATOM   2675  C   ASN A 198       0.181  16.087  72.411  1.00 90.03           C  
ATOM   2676  O   ASN A 198       0.463  17.066  71.719  1.00 90.03           O  
ATOM   2677  CB  ASN A 198      -0.120  17.715  74.399  1.00 90.03           C  
ATOM   2678  CG  ASN A 198      -0.973  18.870  73.861  1.00 90.03           C  
ATOM   2679  ND2 ASN A 198      -0.320  19.917  73.354  1.00 90.03           N  
ATOM   2680  OD1 ASN A 198      -2.199  18.834  73.918  1.00 90.03           O  
ATOM   2681  H   ASN A 198      -0.896  14.624  74.978  1.00 90.03           H  
ATOM   2682  HA  ASN A 198      -1.528  16.268  73.595  1.00 90.03           H  
ATOM   2683  HB3 ASN A 198       0.944  17.938  74.300  1.00 90.03           H  
ATOM   2684  HB2 ASN A 198      -0.318  17.700  75.472  1.00 90.03           H  
ATOM   2685 HD22 ASN A 198      -0.833  20.707  72.990  1.00 90.03           H  
ATOM   2686 HD21 ASN A 198       0.689  19.924  73.320  1.00 90.03           H  
ATOM   2687  N   LYS A 199       0.455  14.825  72.018  1.00 87.47           N  
ATOM   2688  CA  LYS A 199       1.025  14.497  70.706  1.00 87.47           C  
ATOM   2689  C   LYS A 199       0.060  14.875  69.566  1.00 87.47           C  
ATOM   2690  O   LYS A 199      -1.152  14.648  69.667  1.00 87.47           O  
ATOM   2691  CB  LYS A 199       1.489  13.017  70.609  1.00 87.47           C  
ATOM   2692  CG  LYS A 199       0.423  11.893  70.630  1.00 87.47           C  
ATOM   2693  CD  LYS A 199       1.040  10.509  70.317  1.00 87.47           C  
ATOM   2694  CE  LYS A 199       0.016   9.358  70.224  1.00 87.47           C  
ATOM   2695  NZ  LYS A 199       0.641   8.092  69.789  1.00 87.47           N1+
ATOM   2696  H   LYS A 199       0.300  14.069  72.672  1.00 87.47           H  
ATOM   2697  HA  LYS A 199       1.920  15.115  70.602  1.00 87.47           H  
ATOM   2698  HB3 LYS A 199       2.219  12.830  71.395  1.00 87.47           H  
ATOM   2699  HB2 LYS A 199       2.051  12.925  69.679  1.00 87.47           H  
ATOM   2700  HG3 LYS A 199      -0.352  12.101  69.891  1.00 87.47           H  
ATOM   2701  HG2 LYS A 199      -0.075  11.871  71.601  1.00 87.47           H  
ATOM   2702  HD3 LYS A 199       1.788  10.268  71.070  1.00 87.47           H  
ATOM   2703  HD2 LYS A 199       1.572  10.572  69.366  1.00 87.47           H  
ATOM   2704  HE3 LYS A 199      -0.760   9.611  69.502  1.00 87.47           H  
ATOM   2705  HE2 LYS A 199      -0.472   9.194  71.186  1.00 87.47           H  
ATOM   2706  HZ1 LYS A 199      -0.063   7.368  69.726  1.00 87.47           H  
ATOM   2707  HZ2 LYS A 199       1.071   8.212  68.881  1.00 87.47           H  
ATOM   2708  HZ3 LYS A 199       1.341   7.797  70.452  1.00 87.47           H  
ATOM   2709  N   ALA A 200       0.613  15.474  68.507  1.00 88.58           N  
ATOM   2710  CA  ALA A 200      -0.097  15.998  67.346  1.00 88.58           C  
ATOM   2711  C   ALA A 200       0.317  15.253  66.074  1.00 88.58           C  
ATOM   2712  O   ALA A 200       1.388  14.646  66.025  1.00 88.58           O  
ATOM   2713  CB  ALA A 200       0.234  17.495  67.219  1.00 88.58           C  
ATOM   2714  H   ALA A 200       1.612  15.625  68.512  1.00 88.58           H  
ATOM   2715  HA  ALA A 200      -1.177  15.891  67.471  1.00 88.58           H  
ATOM   2716  HB1 ALA A 200      -0.292  17.949  66.379  1.00 88.58           H  
ATOM   2717  HB2 ALA A 200      -0.062  18.037  68.118  1.00 88.58           H  
ATOM   2718  HB3 ALA A 200       1.302  17.660  67.068  1.00 88.58           H  
ATOM   2719  N   TRP A 201      -0.543  15.364  65.049  1.00 90.95           N  
ATOM   2720  CA  TRP A 201      -0.312  14.934  63.665  1.00 90.95           C  
ATOM   2721  C   TRP A 201      -0.179  13.409  63.465  1.00 90.95           C  
ATOM   2722  O   TRP A 201       0.303  12.987  62.417  1.00 90.95           O  
ATOM   2723  CB  TRP A 201       0.844  15.739  63.024  1.00 90.95           C  
ATOM   2724  CG  TRP A 201       0.764  17.230  63.198  1.00 90.95           C  
ATOM   2725  CD1 TRP A 201      -0.309  18.000  62.901  1.00 90.95           C  
ATOM   2726  CD2 TRP A 201       1.785  18.147  63.698  1.00 90.95           C  
ATOM   2727  CE2 TRP A 201       1.243  19.469  63.701  1.00 90.95           C  
ATOM   2728  CE3 TRP A 201       3.116  17.999  64.152  1.00 90.95           C  
ATOM   2729  NE1 TRP A 201      -0.034  19.317  63.203  1.00 90.95           N  
ATOM   2730  CZ2 TRP A 201       1.984  20.583  64.136  1.00 90.95           C  
ATOM   2731  CZ3 TRP A 201       3.868  19.106  64.593  1.00 90.95           C  
ATOM   2732  CH2 TRP A 201       3.304  20.397  64.586  1.00 90.95           C  
ATOM   2733  H   TRP A 201      -1.403  15.873  65.196  1.00 90.95           H  
ATOM   2734  HA  TRP A 201      -1.217  15.225  63.135  1.00 90.95           H  
ATOM   2735  HB3 TRP A 201       0.906  15.525  61.956  1.00 90.95           H  
ATOM   2736  HB2 TRP A 201       1.793  15.412  63.449  1.00 90.95           H  
ATOM   2737  HD1 TRP A 201      -1.236  17.625  62.491  1.00 90.95           H  
ATOM   2738  HE3 TRP A 201       3.564  17.017  64.157  1.00 90.95           H  
ATOM   2739  HE1 TRP A 201      -0.696  20.064  63.036  1.00 90.95           H  
ATOM   2740  HZ2 TRP A 201       1.545  21.569  64.121  1.00 90.95           H  
ATOM   2741  HZ3 TRP A 201       4.882  18.964  64.936  1.00 90.95           H  
ATOM   2742  HH2 TRP A 201       3.885  21.243  64.922  1.00 90.95           H  
ATOM   2743  N   GLY A 202      -0.673  12.607  64.428  1.00 94.99           N  
ATOM   2744  CA  GLY A 202      -0.687  11.143  64.350  1.00 94.99           C  
ATOM   2745  C   GLY A 202       0.710  10.555  64.574  1.00 94.99           C  
ATOM   2746  O   GLY A 202       1.045   9.536  63.971  1.00 94.99           O  
ATOM   2747  H   GLY A 202      -1.087  13.025  65.249  1.00 94.99           H  
ATOM   2748  HA3 GLY A 202      -1.074  10.810  63.389  1.00 94.99           H  
ATOM   2749  HA2 GLY A 202      -1.362  10.756  65.113  1.00 94.99           H  
ATOM   2750  N   ARG A 203       1.552  11.250  65.359  1.00 97.09           N  
ATOM   2751  CA  ARG A 203       2.928  10.891  65.703  1.00 97.09           C  
ATOM   2752  C   ARG A 203       3.056   9.466  66.272  1.00 97.09           C  
ATOM   2753  O   ARG A 203       2.374   9.117  67.240  1.00 97.09           O  
ATOM   2754  CB  ARG A 203       3.517  11.976  66.632  1.00 97.09           C  
ATOM   2755  CG  ARG A 203       4.937  11.699  67.174  1.00 97.09           C  
ATOM   2756  CD  ARG A 203       4.952  11.041  68.562  1.00 97.09           C  
ATOM   2757  NE  ARG A 203       6.318  10.777  69.023  1.00 97.09           N  
ATOM   2758  CZ  ARG A 203       6.676   9.884  69.955  1.00 97.09           C  
ATOM   2759  NH1 ARG A 203       5.780   9.088  70.549  1.00 97.09           N  
ATOM   2760  NH2 ARG A 203       7.958   9.795  70.302  1.00 97.09           N1+
ATOM   2761  H   ARG A 203       1.213  12.135  65.707  1.00 97.09           H  
ATOM   2762  HA  ARG A 203       3.494  10.929  64.778  1.00 97.09           H  
ATOM   2763  HB3 ARG A 203       2.837  12.173  67.462  1.00 97.09           H  
ATOM   2764  HB2 ARG A 203       3.553  12.906  66.064  1.00 97.09           H  
ATOM   2765  HG3 ARG A 203       5.451  12.652  67.268  1.00 97.09           H  
ATOM   2766  HG2 ARG A 203       5.523  11.121  66.458  1.00 97.09           H  
ATOM   2767  HD3 ARG A 203       4.416  10.096  68.542  1.00 97.09           H  
ATOM   2768  HD2 ARG A 203       4.454  11.676  69.294  1.00 97.09           H  
ATOM   2769  HE  ARG A 203       7.063  11.324  68.593  1.00 97.09           H  
ATOM   2770 HH12 ARG A 203       6.089   8.405  71.241  1.00 97.09           H  
ATOM   2771 HH11 ARG A 203       4.817   9.091  70.257  1.00 97.09           H  
ATOM   2772 HH22 ARG A 203       8.248   9.176  71.057  1.00 97.09           H  
ATOM   2773 HH21 ARG A 203       8.647  10.423  69.892  1.00 97.09           H  
ATOM   2774  N   VAL A 204       3.976   8.688  65.699  1.00 98.37           N  
ATOM   2775  CA  VAL A 204       4.296   7.313  66.069  1.00 98.37           C  
ATOM   2776  C   VAL A 204       5.532   7.362  66.993  1.00 98.37           C  
ATOM   2777  O   VAL A 204       6.407   8.214  66.820  1.00 98.37           O  
ATOM   2778  CB  VAL A 204       4.607   6.519  64.763  1.00 98.37           C  
ATOM   2779  CG1 VAL A 204       4.787   5.008  65.005  1.00 98.37           C  
ATOM   2780  CG2 VAL A 204       3.516   6.723  63.688  1.00 98.37           C  
ATOM   2781  H   VAL A 204       4.572   9.105  64.994  1.00 98.37           H  
ATOM   2782  HA  VAL A 204       3.452   6.856  66.591  1.00 98.37           H  
ATOM   2783  HB  VAL A 204       5.545   6.890  64.346  1.00 98.37           H  
ATOM   2784 HG11 VAL A 204       4.989   4.483  64.071  1.00 98.37           H  
ATOM   2785 HG12 VAL A 204       5.626   4.798  65.665  1.00 98.37           H  
ATOM   2786 HG13 VAL A 204       3.893   4.567  65.447  1.00 98.37           H  
ATOM   2787 HG21 VAL A 204       3.692   6.088  62.822  1.00 98.37           H  
ATOM   2788 HG22 VAL A 204       2.527   6.479  64.078  1.00 98.37           H  
ATOM   2789 HG23 VAL A 204       3.480   7.750  63.323  1.00 98.37           H  
ATOM   2790  N   GLY A 205       5.591   6.471  67.990  1.00 97.42           N  
ATOM   2791  CA  GLY A 205       6.738   6.303  68.884  1.00 97.42           C  
ATOM   2792  C   GLY A 205       7.789   5.336  68.329  1.00 97.42           C  
ATOM   2793  O   GLY A 205       7.652   4.830  67.218  1.00 97.42           O  
ATOM   2794  H   GLY A 205       4.833   5.806  68.070  1.00 97.42           H  
ATOM   2795  HA3 GLY A 205       6.373   5.918  69.836  1.00 97.42           H  
ATOM   2796  HA2 GLY A 205       7.219   7.261  69.085  1.00 97.42           H  
ATOM   2797  N   ASP A 206       8.829   5.033  69.119  1.00 98.56           N  
ATOM   2798  CA  ASP A 206       9.841   4.011  68.800  1.00 98.56           C  
ATOM   2799  C   ASP A 206       9.279   2.604  69.078  1.00 98.56           C  
ATOM   2800  O   ASP A 206       9.607   1.661  68.366  1.00 98.56           O  
ATOM   2801  CB  ASP A 206      11.109   4.220  69.676  1.00 98.56           C  
ATOM   2802  CG  ASP A 206      10.954   4.108  71.201  1.00 98.56           C  
ATOM   2803  OD1 ASP A 206       9.916   4.577  71.718  1.00 98.56           O1-
ATOM   2804  OD2 ASP A 206      11.881   3.564  71.836  1.00 98.56           O  
ATOM   2805  H   ASP A 206       8.898   5.468  70.028  1.00 98.56           H  
ATOM   2806  HA  ASP A 206      10.111   4.075  67.744  1.00 98.56           H  
ATOM   2807  HB3 ASP A 206      11.523   5.198  69.464  1.00 98.56           H  
ATOM   2808  HB2 ASP A 206      11.873   3.506  69.362  1.00 98.56           H  
ATOM   2809  N   SER A 207       8.433   2.490  70.112  1.00 98.79           N  
ATOM   2810  CA  SER A 207       7.721   1.322  70.602  1.00 98.79           C  
ATOM   2811  C   SER A 207       7.243   0.305  69.536  1.00 98.79           C  
ATOM   2812  O   SER A 207       7.666  -0.850  69.632  1.00 98.79           O  
ATOM   2813  CB  SER A 207       6.670   1.806  71.614  1.00 98.79           C  
ATOM   2814  OG  SER A 207       5.949   0.754  72.199  1.00 98.79           O  
ATOM   2815  H   SER A 207       8.354   3.332  70.664  1.00 98.79           H  
ATOM   2816  HA  SER A 207       8.472   0.781  71.182  1.00 98.79           H  
ATOM   2817  HB3 SER A 207       5.968   2.482  71.132  1.00 98.79           H  
ATOM   2818  HB2 SER A 207       7.146   2.375  72.416  1.00 98.79           H  
ATOM   2819  HG  SER A 207       6.538   0.240  72.731  1.00 98.79           H  
ATOM   2820  N   PRO A 208       6.440   0.696  68.514  1.00 98.95           N  
ATOM   2821  CA  PRO A 208       5.971  -0.230  67.477  1.00 98.95           C  
ATOM   2822  C   PRO A 208       7.008  -0.559  66.389  1.00 98.95           C  
ATOM   2823  O   PRO A 208       6.800  -1.496  65.621  1.00 98.95           O  
ATOM   2824  CB  PRO A 208       4.769   0.484  66.842  1.00 98.95           C  
ATOM   2825  CG  PRO A 208       5.118   1.954  66.960  1.00 98.95           C  
ATOM   2826  CD  PRO A 208       5.855   2.025  68.297  1.00 98.95           C  
ATOM   2827  HA  PRO A 208       5.630  -1.145  67.946  1.00 98.95           H  
ATOM   2828  HB3 PRO A 208       3.883   0.270  67.436  1.00 98.95           H  
ATOM   2829  HB2 PRO A 208       4.558   0.173  65.817  1.00 98.95           H  
ATOM   2830  HG3 PRO A 208       4.261   2.622  66.893  1.00 98.95           H  
ATOM   2831  HG2 PRO A 208       5.795   2.234  66.154  1.00 98.95           H  
ATOM   2832  HD2 PRO A 208       6.596   2.814  68.277  1.00 98.95           H  
ATOM   2833  HD3 PRO A 208       5.144   2.238  69.093  1.00 98.95           H  
ATOM   2834  N   LEU A 209       8.085   0.224  66.266  1.00 98.97           N  
ATOM   2835  CA  LEU A 209       8.997   0.157  65.135  1.00 98.97           C  
ATOM   2836  C   LEU A 209      10.136  -0.803  65.504  1.00 98.97           C  
ATOM   2837  O   LEU A 209      10.877  -0.591  66.473  1.00 98.97           O  
ATOM   2838  CB  LEU A 209       9.532   1.578  64.836  1.00 98.97           C  
ATOM   2839  CG  LEU A 209       8.438   2.644  64.575  1.00 98.97           C  
ATOM   2840  CD1 LEU A 209       9.047   3.959  64.073  1.00 98.97           C  
ATOM   2841  CD2 LEU A 209       7.345   2.159  63.612  1.00 98.97           C  
ATOM   2842  H   LEU A 209       8.317   0.886  66.996  1.00 98.97           H  
ATOM   2843  HA  LEU A 209       8.482  -0.218  64.247  1.00 98.97           H  
ATOM   2844  HB3 LEU A 209      10.194   1.521  63.970  1.00 98.97           H  
ATOM   2845  HB2 LEU A 209      10.149   1.925  65.663  1.00 98.97           H  
ATOM   2846  HG  LEU A 209       7.954   2.867  65.526  1.00 98.97           H  
ATOM   2847 HD11 LEU A 209       8.284   4.732  63.971  1.00 98.97           H  
ATOM   2848 HD12 LEU A 209       9.788   4.335  64.774  1.00 98.97           H  
ATOM   2849 HD13 LEU A 209       9.530   3.838  63.103  1.00 98.97           H  
ATOM   2850 HD21 LEU A 209       6.734   2.983  63.244  1.00 98.97           H  
ATOM   2851 HD22 LEU A 209       7.783   1.651  62.757  1.00 98.97           H  
ATOM   2852 HD23 LEU A 209       6.674   1.445  64.089  1.00 98.97           H  
ATOM   2853  N   ILE A 210      10.244  -1.894  64.738  1.00 98.98           N  
ATOM   2854  CA  ILE A 210      11.184  -2.983  64.981  1.00 98.98           C  
ATOM   2855  C   ILE A 210      12.627  -2.530  64.693  1.00 98.98           C  
ATOM   2856  O   ILE A 210      12.911  -1.993  63.622  1.00 98.98           O  
ATOM   2857  CB  ILE A 210      10.857  -4.242  64.131  1.00 98.98           C  
ATOM   2858  CG1 ILE A 210       9.409  -4.744  64.359  1.00 98.98           C  
ATOM   2859  CG2 ILE A 210      11.865  -5.400  64.304  1.00 98.98           C  
ATOM   2860  CD1 ILE A 210       9.058  -5.097  65.815  1.00 98.98           C  
ATOM   2861  H   ILE A 210       9.663  -1.982  63.916  1.00 98.98           H  
ATOM   2862  HA  ILE A 210      11.103  -3.253  66.033  1.00 98.98           H  
ATOM   2863  HB  ILE A 210      10.920  -3.942  63.088  1.00 98.98           H  
ATOM   2864 HG13 ILE A 210       9.221  -5.607  63.720  1.00 98.98           H  
ATOM   2865 HG12 ILE A 210       8.704  -3.986  64.014  1.00 98.98           H  
ATOM   2866 HG21 ILE A 210      11.541  -6.291  63.766  1.00 98.98           H  
ATOM   2867 HG22 ILE A 210      12.854  -5.148  63.918  1.00 98.98           H  
ATOM   2868 HG23 ILE A 210      11.981  -5.665  65.354  1.00 98.98           H  
ATOM   2869 HD11 ILE A 210       8.088  -5.591  65.870  1.00 98.98           H  
ATOM   2870 HD12 ILE A 210       9.793  -5.765  66.263  1.00 98.98           H  
ATOM   2871 HD13 ILE A 210       8.992  -4.202  66.434  1.00 98.98           H  
ATOM   2872  N   GLY A 211      13.489  -2.756  65.689  1.00 98.97           N  
ATOM   2873  CA  GLY A 211      14.887  -2.358  65.709  1.00 98.97           C  
ATOM   2874  C   GLY A 211      15.088  -1.005  66.403  1.00 98.97           C  
ATOM   2875  O   GLY A 211      16.208  -0.734  66.822  1.00 98.97           O  
ATOM   2876  H   GLY A 211      13.145  -3.212  66.526  1.00 98.97           H  
ATOM   2877  HA3 GLY A 211      15.316  -2.327  64.707  1.00 98.97           H  
ATOM   2878  HA2 GLY A 211      15.418  -3.116  66.277  1.00 98.97           H  
ATOM   2879  N   ALA A 212      14.043  -0.176  66.536  1.00 98.91           N  
ATOM   2880  CA  ALA A 212      14.114   1.111  67.219  1.00 98.91           C  
ATOM   2881  C   ALA A 212      13.797   0.893  68.701  1.00 98.91           C  
ATOM   2882  O   ALA A 212      14.675   1.098  69.538  1.00 98.91           O  
ATOM   2883  CB  ALA A 212      13.085   2.083  66.618  1.00 98.91           C  
ATOM   2884  H   ALA A 212      13.146  -0.475  66.172  1.00 98.91           H  
ATOM   2885  HA  ALA A 212      15.110   1.545  67.128  1.00 98.91           H  
ATOM   2886  HB1 ALA A 212      13.113   3.042  67.135  1.00 98.91           H  
ATOM   2887  HB2 ALA A 212      13.292   2.269  65.564  1.00 98.91           H  
ATOM   2888  HB3 ALA A 212      12.068   1.707  66.695  1.00 98.91           H  
ATOM   2889  N   GLY A 213      12.566   0.458  69.014  1.00 98.88           N  
ATOM   2890  CA  GLY A 213      12.078   0.311  70.384  1.00 98.88           C  
ATOM   2891  C   GLY A 213      11.821  -1.131  70.827  1.00 98.88           C  
ATOM   2892  O   GLY A 213      11.737  -1.375  72.029  1.00 98.88           O  
ATOM   2893  H   GLY A 213      11.893   0.337  68.262  1.00 98.88           H  
ATOM   2894  HA3 GLY A 213      11.144   0.862  70.484  1.00 98.88           H  
ATOM   2895  HA2 GLY A 213      12.769   0.770  71.088  1.00 98.88           H  
ATOM   2896  N   THR A 214      11.691  -2.076  69.886  1.00 98.98           N  
ATOM   2897  CA  THR A 214      11.496  -3.509  70.132  1.00 98.98           C  
ATOM   2898  C   THR A 214      12.436  -4.297  69.211  1.00 98.98           C  
ATOM   2899  O   THR A 214      12.468  -4.014  68.015  1.00 98.98           O  
ATOM   2900  CB  THR A 214      10.046  -3.968  69.793  1.00 98.98           C  
ATOM   2901  CG2 THR A 214       9.763  -5.471  70.000  1.00 98.98           C  
ATOM   2902  OG1 THR A 214       9.119  -3.269  70.592  1.00 98.98           O  
ATOM   2903  H   THR A 214      11.804  -1.810  68.918  1.00 98.98           H  
ATOM   2904  HA  THR A 214      11.726  -3.760  71.169  1.00 98.98           H  
ATOM   2905  HB  THR A 214       9.814  -3.712  68.758  1.00 98.98           H  
ATOM   2906 HG21 THR A 214       8.708  -5.695  69.841  1.00 98.98           H  
ATOM   2907 HG22 THR A 214      10.323  -6.095  69.304  1.00 98.98           H  
ATOM   2908 HG23 THR A 214      10.017  -5.787  71.013  1.00 98.98           H  
ATOM   2909  HG1 THR A 214       9.133  -2.342  70.338  1.00 98.98           H  
ATOM   2910  N   TYR A 215      13.145  -5.299  69.753  1.00 98.98           N  
ATOM   2911  CA  TYR A 215      13.934  -6.237  68.953  1.00 98.98           C  
ATOM   2912  C   TYR A 215      14.165  -7.544  69.726  1.00 98.98           C  
ATOM   2913  O   TYR A 215      14.214  -7.510  70.953  1.00 98.98           O  
ATOM   2914  CB  TYR A 215      15.268  -5.592  68.503  1.00 98.98           C  
ATOM   2915  CG  TYR A 215      15.986  -6.410  67.446  1.00 98.98           C  
ATOM   2916  CD1 TYR A 215      17.037  -7.279  67.806  1.00 98.98           C  
ATOM   2917  CD2 TYR A 215      15.533  -6.372  66.112  1.00 98.98           C  
ATOM   2918  CE1 TYR A 215      17.588  -8.148  66.846  1.00 98.98           C  
ATOM   2919  CE2 TYR A 215      16.092  -7.234  65.151  1.00 98.98           C  
ATOM   2920  CZ  TYR A 215      17.104  -8.140  65.522  1.00 98.98           C  
ATOM   2921  OH  TYR A 215      17.621  -8.999  64.597  1.00 98.98           O  
ATOM   2922  H   TYR A 215      13.102  -5.482  70.748  1.00 98.98           H  
ATOM   2923  HA  TYR A 215      13.347  -6.490  68.069  1.00 98.98           H  
ATOM   2924  HB3 TYR A 215      15.921  -5.437  69.362  1.00 98.98           H  
ATOM   2925  HB2 TYR A 215      15.092  -4.604  68.080  1.00 98.98           H  
ATOM   2926  HD1 TYR A 215      17.393  -7.315  68.826  1.00 98.98           H  
ATOM   2927  HD2 TYR A 215      14.727  -5.709  65.829  1.00 98.98           H  
ATOM   2928  HE1 TYR A 215      18.385  -8.816  67.130  1.00 98.98           H  
ATOM   2929  HE2 TYR A 215      15.726  -7.210  64.135  1.00 98.98           H  
ATOM   2930  HH  TYR A 215      17.190  -8.921  63.743  1.00 98.98           H  
ATOM   2931  N   ALA A 216      14.350  -8.656  68.994  1.00 98.98           N  
ATOM   2932  CA  ALA A 216      14.742  -9.956  69.538  1.00 98.98           C  
ATOM   2933  C   ALA A 216      15.478 -10.799  68.489  1.00 98.98           C  
ATOM   2934  O   ALA A 216      15.115 -10.764  67.313  1.00 98.98           O  
ATOM   2935  CB  ALA A 216      13.515 -10.686  70.109  1.00 98.98           C  
ATOM   2936  H   ALA A 216      14.302  -8.607  67.986  1.00 98.98           H  
ATOM   2937  HA  ALA A 216      15.454  -9.787  70.340  1.00 98.98           H  
ATOM   2938  HB1 ALA A 216      13.781 -11.668  70.498  1.00 98.98           H  
ATOM   2939  HB2 ALA A 216      13.065 -10.124  70.927  1.00 98.98           H  
ATOM   2940  HB3 ALA A 216      12.751 -10.834  69.348  1.00 98.98           H  
ATOM   2941  N   ASN A 217      16.485 -11.559  68.958  1.00 98.93           N  
ATOM   2942  CA  ASN A 217      17.334 -12.459  68.171  1.00 98.93           C  
ATOM   2943  C   ASN A 217      18.083 -13.381  69.149  1.00 98.93           C  
ATOM   2944  O   ASN A 217      18.753 -12.880  70.049  1.00 98.93           O  
ATOM   2945  CB  ASN A 217      18.276 -11.618  67.269  1.00 98.93           C  
ATOM   2946  CG  ASN A 217      19.282 -12.391  66.406  1.00 98.93           C  
ATOM   2947  ND2 ASN A 217      20.277 -11.675  65.875  1.00 98.93           N  
ATOM   2948  OD1 ASN A 217      19.164 -13.597  66.199  1.00 98.93           O  
ATOM   2949  H   ASN A 217      16.720 -11.507  69.939  1.00 98.93           H  
ATOM   2950  HA  ASN A 217      16.688 -13.059  67.532  1.00 98.93           H  
ATOM   2951  HB3 ASN A 217      18.826 -10.915  67.891  1.00 98.93           H  
ATOM   2952  HB2 ASN A 217      17.678 -11.022  66.581  1.00 98.93           H  
ATOM   2953 HD22 ASN A 217      20.971 -12.113  65.287  1.00 98.93           H  
ATOM   2954 HD21 ASN A 217      20.349 -10.684  66.056  1.00 98.93           H  
ATOM   2955  N   ASN A 218      17.979 -14.707  68.938  1.00 98.81           N  
ATOM   2956  CA  ASN A 218      18.645 -15.751  69.739  1.00 98.81           C  
ATOM   2957  C   ASN A 218      20.182 -15.747  69.633  1.00 98.81           C  
ATOM   2958  O   ASN A 218      20.829 -16.308  70.517  1.00 98.81           O  
ATOM   2959  CB  ASN A 218      18.111 -17.144  69.327  1.00 98.81           C  
ATOM   2960  CG  ASN A 218      16.726 -17.500  69.873  1.00 98.81           C  
ATOM   2961  ND2 ASN A 218      16.370 -18.782  69.778  1.00 98.81           N  
ATOM   2962  OD1 ASN A 218      15.992 -16.651  70.373  1.00 98.81           O  
ATOM   2963  H   ASN A 218      17.400 -15.039  68.178  1.00 98.81           H  
ATOM   2964  HA  ASN A 218      18.360 -15.546  70.773  1.00 98.81           H  
ATOM   2965  HB3 ASN A 218      18.779 -17.916  69.714  1.00 98.81           H  
ATOM   2966  HB2 ASN A 218      18.118 -17.255  68.242  1.00 98.81           H  
ATOM   2967 HD22 ASN A 218      15.479 -19.096  70.139  1.00 98.81           H  
ATOM   2968 HD21 ASN A 218      16.997 -19.459  69.369  1.00 98.81           H  
ATOM   2969  N   ARG A 219      20.747 -15.126  68.585  1.00 98.39           N  
ATOM   2970  CA  ARG A 219      22.194 -14.950  68.426  1.00 98.39           C  
ATOM   2971  C   ARG A 219      22.778 -13.866  69.354  1.00 98.39           C  
ATOM   2972  O   ARG A 219      23.998 -13.828  69.516  1.00 98.39           O  
ATOM   2973  CB  ARG A 219      22.520 -14.614  66.956  1.00 98.39           C  
ATOM   2974  CG  ARG A 219      22.033 -15.660  65.939  1.00 98.39           C  
ATOM   2975  CD  ARG A 219      22.370 -15.257  64.495  1.00 98.39           C  
ATOM   2976  NE  ARG A 219      22.062 -16.332  63.535  1.00 98.39           N  
ATOM   2977  CZ  ARG A 219      22.264 -16.307  62.203  1.00 98.39           C  
ATOM   2978  NH1 ARG A 219      22.801 -15.244  61.582  1.00 98.39           N  
ATOM   2979  NH2 ARG A 219      21.917 -17.376  61.473  1.00 98.39           N1+
ATOM   2980  H   ARG A 219      20.160 -14.691  67.886  1.00 98.39           H  
ATOM   2981  HA  ARG A 219      22.685 -15.893  68.674  1.00 98.39           H  
ATOM   2982  HB3 ARG A 219      23.600 -14.508  66.847  1.00 98.39           H  
ATOM   2983  HB2 ARG A 219      22.100 -13.641  66.700  1.00 98.39           H  
ATOM   2984  HG3 ARG A 219      20.946 -15.703  66.020  1.00 98.39           H  
ATOM   2985  HG2 ARG A 219      22.393 -16.663  66.176  1.00 98.39           H  
ATOM   2986  HD3 ARG A 219      23.389 -14.881  64.401  1.00 98.39           H  
ATOM   2987  HD2 ARG A 219      21.708 -14.436  64.215  1.00 98.39           H  
ATOM   2988  HE  ARG A 219      21.649 -17.162  63.936  1.00 98.39           H  
ATOM   2989 HH12 ARG A 219      22.939 -15.246  60.582  1.00 98.39           H  
ATOM   2990 HH11 ARG A 219      23.072 -14.430  62.117  1.00 98.39           H  
ATOM   2991 HH22 ARG A 219      22.052 -17.376  60.471  1.00 98.39           H  
ATOM   2992 HH21 ARG A 219      21.511 -18.188  61.914  1.00 98.39           H  
ATOM   2993  N   THR A 220      21.917 -12.994  69.906  1.00 98.75           N  
ATOM   2994  CA  THR A 220      22.297 -11.801  70.654  1.00 98.75           C  
ATOM   2995  C   THR A 220      21.391 -11.665  71.898  1.00 98.75           C  
ATOM   2996  O   THR A 220      21.739 -12.230  72.935  1.00 98.75           O  
ATOM   2997  CB  THR A 220      22.247 -10.536  69.745  1.00 98.75           C  
ATOM   2998  CG2 THR A 220      23.224 -10.592  68.566  1.00 98.75           C  
ATOM   2999  OG1 THR A 220      20.965 -10.290  69.197  1.00 98.75           O  
ATOM   3000  H   THR A 220      20.926 -13.102  69.740  1.00 98.75           H  
ATOM   3001  HA  THR A 220      23.317 -11.905  71.028  1.00 98.75           H  
ATOM   3002  HB  THR A 220      22.506  -9.665  70.348  1.00 98.75           H  
ATOM   3003 HG21 THR A 220      23.133  -9.697  67.957  1.00 98.75           H  
ATOM   3004 HG22 THR A 220      24.256 -10.667  68.909  1.00 98.75           H  
ATOM   3005 HG23 THR A 220      23.025 -11.435  67.904  1.00 98.75           H  
ATOM   3006  HG1 THR A 220      21.021  -9.526  68.611  1.00 98.75           H  
ATOM   3007  N   CYS A 221      20.284 -10.911  71.804  1.00 98.94           N  
ATOM   3008  CA  CYS A 221      19.439 -10.510  72.920  1.00 98.94           C  
ATOM   3009  C   CYS A 221      18.071  -9.995  72.445  1.00 98.94           C  
ATOM   3010  O   CYS A 221      17.913  -9.592  71.291  1.00 98.94           O  
ATOM   3011  CB  CYS A 221      20.157  -9.468  73.812  1.00 98.94           C  
ATOM   3012  SG  CYS A 221      20.477  -7.907  72.931  1.00 98.94           S  
ATOM   3013  H   CYS A 221      20.048 -10.508  70.905  1.00 98.94           H  
ATOM   3014  HA  CYS A 221      19.241 -11.406  73.507  1.00 98.94           H  
ATOM   3015  HB3 CYS A 221      21.096  -9.865  74.194  1.00 98.94           H  
ATOM   3016  HB2 CYS A 221      19.547  -9.231  74.683  1.00 98.94           H  
ATOM   3017  HG  CYS A 221      21.420  -8.396  72.121  1.00 98.94           H  
ATOM   3018  N   ALA A 222      17.129  -9.988  73.399  1.00 98.98           N  
ATOM   3019  CA  ALA A 222      15.847  -9.297  73.338  1.00 98.98           C  
ATOM   3020  C   ALA A 222      15.941  -7.975  74.104  1.00 98.98           C  
ATOM   3021  O   ALA A 222      16.479  -7.980  75.209  1.00 98.98           O  
ATOM   3022  CB  ALA A 222      14.770 -10.197  73.952  1.00 98.98           C  
ATOM   3023  H   ALA A 222      17.367 -10.356  74.312  1.00 98.98           H  
ATOM   3024  HA  ALA A 222      15.580  -9.078  72.312  1.00 98.98           H  
ATOM   3025  HB1 ALA A 222      13.877  -9.633  74.212  1.00 98.98           H  
ATOM   3026  HB2 ALA A 222      14.474 -10.974  73.248  1.00 98.98           H  
ATOM   3027  HB3 ALA A 222      15.117 -10.680  74.866  1.00 98.98           H  
ATOM   3028  N   ILE A 223      15.416  -6.886  73.514  1.00 98.98           N  
ATOM   3029  CA  ILE A 223      15.431  -5.532  74.077  1.00 98.98           C  
ATOM   3030  C   ILE A 223      14.067  -4.836  73.896  1.00 98.98           C  
ATOM   3031  O   ILE A 223      13.461  -4.939  72.829  1.00 98.98           O  
ATOM   3032  CB  ILE A 223      16.572  -4.646  73.474  1.00 98.98           C  
ATOM   3033  CG1 ILE A 223      17.947  -5.171  73.947  1.00 98.98           C  
ATOM   3034  CG2 ILE A 223      16.447  -3.136  73.802  1.00 98.98           C  
ATOM   3035  CD1 ILE A 223      19.157  -4.411  73.398  1.00 98.98           C  
ATOM   3036  H   ILE A 223      14.975  -6.978  72.606  1.00 98.98           H  
ATOM   3037  HA  ILE A 223      15.610  -5.613  75.147  1.00 98.98           H  
ATOM   3038  HB  ILE A 223      16.540  -4.747  72.387  1.00 98.98           H  
ATOM   3039 HG13 ILE A 223      18.065  -6.218  73.675  1.00 98.98           H  
ATOM   3040 HG12 ILE A 223      17.980  -5.138  75.035  1.00 98.98           H  
ATOM   3041 HG21 ILE A 223      17.291  -2.558  73.430  1.00 98.98           H  
ATOM   3042 HG22 ILE A 223      15.565  -2.686  73.348  1.00 98.98           H  
ATOM   3043 HG23 ILE A 223      16.394  -2.974  74.878  1.00 98.98           H  
ATOM   3044 HD11 ILE A 223      20.058  -5.022  73.447  1.00 98.98           H  
ATOM   3045 HD12 ILE A 223      19.007  -4.124  72.359  1.00 98.98           H  
ATOM   3046 HD13 ILE A 223      19.351  -3.506  73.974  1.00 98.98           H  
ATOM   3047  N   SER A 224      13.654  -4.101  74.944  1.00 98.97           N  
ATOM   3048  CA  SER A 224      12.499  -3.203  74.975  1.00 98.97           C  
ATOM   3049  C   SER A 224      12.944  -1.854  75.571  1.00 98.97           C  
ATOM   3050  O   SER A 224      13.669  -1.851  76.567  1.00 98.97           O  
ATOM   3051  CB  SER A 224      11.366  -3.863  75.786  1.00 98.97           C  
ATOM   3052  OG  SER A 224      10.269  -2.992  75.962  1.00 98.97           O  
ATOM   3053  H   SER A 224      14.234  -4.072  75.772  1.00 98.97           H  
ATOM   3054  HA  SER A 224      12.141  -3.029  73.959  1.00 98.97           H  
ATOM   3055  HB3 SER A 224      11.716  -4.157  76.773  1.00 98.97           H  
ATOM   3056  HB2 SER A 224      11.017  -4.769  75.289  1.00 98.97           H  
ATOM   3057  HG  SER A 224       9.825  -2.880  75.112  1.00 98.97           H  
ATOM   3058  N   CYS A 225      12.590  -0.729  74.938  1.00 98.88           N  
ATOM   3059  CA  CYS A 225      13.120   0.607  75.239  1.00 98.88           C  
ATOM   3060  C   CYS A 225      12.054   1.562  75.808  1.00 98.88           C  
ATOM   3061  O   CYS A 225      10.850   1.325  75.688  1.00 98.88           O  
ATOM   3062  CB  CYS A 225      13.678   1.219  73.941  1.00 98.88           C  
ATOM   3063  SG  CYS A 225      15.080   0.252  73.298  1.00 98.88           S  
ATOM   3064  H   CYS A 225      12.010  -0.819  74.111  1.00 98.88           H  
ATOM   3065  HA  CYS A 225      13.926   0.549  75.970  1.00 98.88           H  
ATOM   3066  HB3 CYS A 225      14.019   2.237  74.123  1.00 98.88           H  
ATOM   3067  HB2 CYS A 225      12.895   1.293  73.189  1.00 98.88           H  
ATOM   3068  HG  CYS A 225      15.812   0.302  74.414  1.00 98.88           H  
ATOM   3069  N   THR A 226      12.517   2.668  76.403  1.00 97.96           N  
ATOM   3070  CA  THR A 226      11.762   3.802  76.895  1.00 97.96           C  
ATOM   3071  C   THR A 226      12.639   5.068  76.788  1.00 97.96           C  
ATOM   3072  O   THR A 226      13.864   4.981  76.843  1.00 97.96           O  
ATOM   3073  CB  THR A 226      11.175   3.467  78.293  1.00 97.96           C  
ATOM   3074  CG2 THR A 226      12.169   2.814  79.273  1.00 97.96           C  
ATOM   3075  OG1 THR A 226      10.672   4.636  78.909  1.00 97.96           O  
ATOM   3076  H   THR A 226      13.523   2.773  76.534  1.00 97.96           H  
ATOM   3077  HA  THR A 226      10.926   3.959  76.210  1.00 97.96           H  
ATOM   3078  HB  THR A 226      10.331   2.791  78.156  1.00 97.96           H  
ATOM   3079 HG21 THR A 226      11.739   2.698  80.267  1.00 97.96           H  
ATOM   3080 HG22 THR A 226      12.447   1.813  78.941  1.00 97.96           H  
ATOM   3081 HG23 THR A 226      13.093   3.385  79.362  1.00 97.96           H  
ATOM   3082  HG1 THR A 226      10.058   5.045  78.293  1.00 97.96           H  
ATOM   3083  N   GLY A 227      12.023   6.249  76.676  1.00 95.12           N  
ATOM   3084  CA  GLY A 227      12.696   7.540  76.662  1.00 95.12           C  
ATOM   3085  C   GLY A 227      12.234   8.407  75.500  1.00 95.12           C  
ATOM   3086  O   GLY A 227      11.094   8.306  75.046  1.00 95.12           O  
ATOM   3087  H   GLY A 227      11.007   6.271  76.645  1.00 95.12           H  
ATOM   3088  HA3 GLY A 227      13.770   7.420  76.569  1.00 95.12           H  
ATOM   3089  HA2 GLY A 227      12.506   8.057  77.603  1.00 95.12           H  
ATOM   3090  N   HIS A 228      13.118   9.282  75.019  1.00 93.24           N  
ATOM   3091  CA  HIS A 228      12.881  10.207  73.917  1.00 93.24           C  
ATOM   3092  C   HIS A 228      12.937   9.438  72.583  1.00 93.24           C  
ATOM   3093  O   HIS A 228      13.965   9.414  71.903  1.00 93.24           O  
ATOM   3094  CB  HIS A 228      13.972  11.296  73.946  1.00 93.24           C  
ATOM   3095  CG  HIS A 228      14.014  12.200  75.151  1.00 93.24           C  
ATOM   3096  CD2 HIS A 228      13.152  12.292  76.225  1.00 93.24           C  
ATOM   3097  ND1 HIS A 228      15.015  13.164  75.297  1.00 93.24           N  
ATOM   3098  CE1 HIS A 228      14.719  13.813  76.415  1.00 93.24           C  
ATOM   3099  NE2 HIS A 228      13.628  13.329  77.007  1.00 93.24           N  
ATOM   3100  H   HIS A 228      14.044   9.303  75.450  1.00 93.24           H  
ATOM   3101  HA  HIS A 228      11.900  10.675  74.021  1.00 93.24           H  
ATOM   3102  HB3 HIS A 228      13.813  11.961  73.098  1.00 93.24           H  
ATOM   3103  HB2 HIS A 228      14.962  10.848  73.835  1.00 93.24           H  
ATOM   3104  HD2 HIS A 228      12.260  11.734  76.477  1.00 93.24           H  
ATOM   3105  HE1 HIS A 228      15.310  14.630  76.810  1.00 93.24           H  
ATOM   3106  HE2 HIS A 228      13.225  13.670  77.871  1.00 93.24           H  
ATOM   3107  N   GLY A 229      11.825   8.775  72.234  1.00 96.40           N  
ATOM   3108  CA  GLY A 229      11.693   7.764  71.182  1.00 96.40           C  
ATOM   3109  C   GLY A 229      12.269   8.128  69.811  1.00 96.40           C  
ATOM   3110  O   GLY A 229      12.844   7.271  69.152  1.00 96.40           O  
ATOM   3111  H   GLY A 229      11.076   8.800  72.918  1.00 96.40           H  
ATOM   3112  HA3 GLY A 229      10.641   7.518  71.048  1.00 96.40           H  
ATOM   3113  HA2 GLY A 229      12.173   6.851  71.536  1.00 96.40           H  
ATOM   3114  N   GLU A 230      12.227   9.402  69.408  1.00 96.97           N  
ATOM   3115  CA  GLU A 230      12.820   9.917  68.174  1.00 96.97           C  
ATOM   3116  C   GLU A 230      14.326   9.612  68.058  1.00 96.97           C  
ATOM   3117  O   GLU A 230      14.807   9.284  66.975  1.00 96.97           O  
ATOM   3118  CB  GLU A 230      12.570  11.436  68.087  1.00 96.97           C  
ATOM   3119  CG  GLU A 230      11.162  11.815  67.576  1.00 96.97           C  
ATOM   3120  CD  GLU A 230      10.014  11.709  68.577  1.00 96.97           C  
ATOM   3121  OE1 GLU A 230      10.275  11.512  69.783  1.00 96.97           O1-
ATOM   3122  OE2 GLU A 230       8.859  11.808  68.112  1.00 96.97           O  
ATOM   3123  H   GLU A 230      11.727  10.067  69.985  1.00 96.97           H  
ATOM   3124  HA  GLU A 230      12.338   9.423  67.329  1.00 96.97           H  
ATOM   3125  HB3 GLU A 230      13.289  11.877  67.395  1.00 96.97           H  
ATOM   3126  HB2 GLU A 230      12.782  11.920  69.042  1.00 96.97           H  
ATOM   3127  HG3 GLU A 230      10.911  11.208  66.709  1.00 96.97           H  
ATOM   3128  HG2 GLU A 230      11.190  12.847  67.234  1.00 96.97           H  
ATOM   3129  N   TYR A 231      15.067   9.648  69.170  1.00 97.37           N  
ATOM   3130  CA  TYR A 231      16.491   9.319  69.197  1.00 97.37           C  
ATOM   3131  C   TYR A 231      16.703   7.797  69.189  1.00 97.37           C  
ATOM   3132  O   TYR A 231      17.725   7.336  68.690  1.00 97.37           O  
ATOM   3133  CB  TYR A 231      17.132   9.919  70.456  1.00 97.37           C  
ATOM   3134  CG  TYR A 231      17.081  11.438  70.477  1.00 97.37           C  
ATOM   3135  CD1 TYR A 231      18.043  12.201  69.790  1.00 97.37           C  
ATOM   3136  CD2 TYR A 231      16.051  12.099  71.167  1.00 97.37           C  
ATOM   3137  CE1 TYR A 231      17.997  13.606  69.822  1.00 97.37           C  
ATOM   3138  CE2 TYR A 231      15.997  13.505  71.207  1.00 97.37           C  
ATOM   3139  CZ  TYR A 231      16.979  14.260  70.540  1.00 97.37           C  
ATOM   3140  OH  TYR A 231      16.936  15.621  70.581  1.00 97.37           O  
ATOM   3141  H   TYR A 231      14.608   9.837  70.057  1.00 97.37           H  
ATOM   3142  HA  TYR A 231      16.986   9.741  68.322  1.00 97.37           H  
ATOM   3143  HB3 TYR A 231      18.179   9.615  70.522  1.00 97.37           H  
ATOM   3144  HB2 TYR A 231      16.655   9.526  71.356  1.00 97.37           H  
ATOM   3145  HD1 TYR A 231      18.819  11.717  69.234  1.00 97.37           H  
ATOM   3146  HD2 TYR A 231      15.298  11.517  71.662  1.00 97.37           H  
ATOM   3147  HE1 TYR A 231      18.751  14.172  69.295  1.00 97.37           H  
ATOM   3148  HE2 TYR A 231      15.208  14.001  71.753  1.00 97.37           H  
ATOM   3149  HH  TYR A 231      17.713  16.020  70.214  1.00 97.37           H  
ATOM   3150  N   PHE A 232      15.721   7.012  69.654  1.00 98.40           N  
ATOM   3151  CA  PHE A 232      15.728   5.552  69.560  1.00 98.40           C  
ATOM   3152  C   PHE A 232      15.402   5.087  68.130  1.00 98.40           C  
ATOM   3153  O   PHE A 232      15.905   4.046  67.720  1.00 98.40           O  
ATOM   3154  CB  PHE A 232      14.741   4.924  70.569  1.00 98.40           C  
ATOM   3155  CG  PHE A 232      15.206   4.987  72.018  1.00 98.40           C  
ATOM   3156  CD1 PHE A 232      15.129   6.189  72.751  1.00 98.40           C  
ATOM   3157  CD2 PHE A 232      15.727   3.834  72.641  1.00 98.40           C  
ATOM   3158  CE1 PHE A 232      15.595   6.246  74.079  1.00 98.40           C  
ATOM   3159  CE2 PHE A 232      16.199   3.889  73.966  1.00 98.40           C  
ATOM   3160  CZ  PHE A 232      16.140   5.097  74.682  1.00 98.40           C  
ATOM   3161  H   PHE A 232      14.870   7.450  69.978  1.00 98.40           H  
ATOM   3162  HA  PHE A 232      16.723   5.188  69.795  1.00 98.40           H  
ATOM   3163  HB3 PHE A 232      14.584   3.872  70.319  1.00 98.40           H  
ATOM   3164  HB2 PHE A 232      13.756   5.376  70.498  1.00 98.40           H  
ATOM   3165  HD1 PHE A 232      14.727   7.078  72.294  1.00 98.40           H  
ATOM   3166  HD2 PHE A 232      15.756   2.894  72.109  1.00 98.40           H  
ATOM   3167  HE1 PHE A 232      15.546   7.175  74.629  1.00 98.40           H  
ATOM   3168  HE2 PHE A 232      16.596   3.002  74.439  1.00 98.40           H  
ATOM   3169  HZ  PHE A 232      16.498   5.129  75.701  1.00 98.40           H  
ATOM   3170  N   ILE A 233      14.640   5.872  67.351  1.00 98.87           N  
ATOM   3171  CA  ILE A 233      14.378   5.643  65.926  1.00 98.87           C  
ATOM   3172  C   ILE A 233      15.603   6.072  65.091  1.00 98.87           C  
ATOM   3173  O   ILE A 233      16.050   5.311  64.242  1.00 98.87           O  
ATOM   3174  CB  ILE A 233      13.097   6.418  65.481  1.00 98.87           C  
ATOM   3175  CG1 ILE A 233      11.843   5.954  66.255  1.00 98.87           C  
ATOM   3176  CG2 ILE A 233      12.826   6.269  63.969  1.00 98.87           C  
ATOM   3177  CD1 ILE A 233      10.627   6.886  66.106  1.00 98.87           C  
ATOM   3178  H   ILE A 233      14.178   6.657  67.797  1.00 98.87           H  
ATOM   3179  HA  ILE A 233      14.223   4.577  65.753  1.00 98.87           H  
ATOM   3180  HB  ILE A 233      13.249   7.478  65.688  1.00 98.87           H  
ATOM   3181 HG13 ILE A 233      12.062   5.867  67.314  1.00 98.87           H  
ATOM   3182 HG12 ILE A 233      11.581   4.943  65.948  1.00 98.87           H  
ATOM   3183 HG21 ILE A 233      11.888   6.727  63.665  1.00 98.87           H  
ATOM   3184 HG22 ILE A 233      13.605   6.745  63.376  1.00 98.87           H  
ATOM   3185 HG23 ILE A 233      12.779   5.218  63.682  1.00 98.87           H  
ATOM   3186 HD11 ILE A 233      10.872   7.913  66.370  1.00 98.87           H  
ATOM   3187 HD12 ILE A 233      10.222   6.885  65.095  1.00 98.87           H  
ATOM   3188 HD13 ILE A 233       9.820   6.568  66.763  1.00 98.87           H  
ATOM   3189  N   ARG A 234      16.173   7.261  65.339  1.00 98.80           N  
ATOM   3190  CA  ARG A 234      17.355   7.788  64.645  1.00 98.80           C  
ATOM   3191  C   ARG A 234      18.630   6.976  64.944  1.00 98.80           C  
ATOM   3192  O   ARG A 234      19.446   6.793  64.042  1.00 98.80           O  
ATOM   3193  CB  ARG A 234      17.569   9.261  65.053  1.00 98.80           C  
ATOM   3194  CG  ARG A 234      16.529  10.245  64.481  1.00 98.80           C  
ATOM   3195  CD  ARG A 234      16.458  11.600  65.218  1.00 98.80           C  
ATOM   3196  NE  ARG A 234      17.759  12.287  65.303  1.00 98.80           N  
ATOM   3197  CZ  ARG A 234      18.023  13.476  65.878  1.00 98.80           C  
ATOM   3198  NH1 ARG A 234      17.072  14.199  66.489  1.00 98.80           N  
ATOM   3199  NH2 ARG A 234      19.272  13.956  65.830  1.00 98.80           N1+
ATOM   3200  H   ARG A 234      15.779   7.861  66.053  1.00 98.80           H  
ATOM   3201  HA  ARG A 234      17.181   7.741  63.569  1.00 98.80           H  
ATOM   3202  HB3 ARG A 234      18.556   9.586  64.719  1.00 98.80           H  
ATOM   3203  HB2 ARG A 234      17.584   9.333  66.141  1.00 98.80           H  
ATOM   3204  HG3 ARG A 234      15.557   9.772  64.609  1.00 98.80           H  
ATOM   3205  HG2 ARG A 234      16.624  10.379  63.403  1.00 98.80           H  
ATOM   3206  HD3 ARG A 234      15.954  11.524  66.181  1.00 98.80           H  
ATOM   3207  HD2 ARG A 234      15.851  12.267  64.606  1.00 98.80           H  
ATOM   3208  HE  ARG A 234      18.513  11.822  64.816  1.00 98.80           H  
ATOM   3209 HH12 ARG A 234      17.290  15.095  66.901  1.00 98.80           H  
ATOM   3210 HH11 ARG A 234      16.124  13.855  66.530  1.00 98.80           H  
ATOM   3211 HH22 ARG A 234      19.490  14.851  66.244  1.00 98.80           H  
ATOM   3212 HH21 ARG A 234      20.002  13.455  65.342  1.00 98.80           H  
ATOM   3213  N   GLY A 235      18.773   6.503  66.193  1.00 98.69           N  
ATOM   3214  CA  GLY A 235      19.908   5.696  66.632  1.00 98.69           C  
ATOM   3215  C   GLY A 235      19.673   4.201  66.369  1.00 98.69           C  
ATOM   3216  O   GLY A 235      20.640   3.442  66.392  1.00 98.69           O  
ATOM   3217  H   GLY A 235      18.072   6.719  66.890  1.00 98.69           H  
ATOM   3218  HA3 GLY A 235      20.048   5.846  67.703  1.00 98.69           H  
ATOM   3219  HA2 GLY A 235      20.828   6.019  66.144  1.00 98.69           H  
ATOM   3220  N   VAL A 236      18.409   3.791  66.127  1.00 98.92           N  
ATOM   3221  CA  VAL A 236      17.931   2.421  65.879  1.00 98.92           C  
ATOM   3222  C   VAL A 236      18.372   1.483  67.036  1.00 98.92           C  
ATOM   3223  O   VAL A 236      19.052   0.481  66.823  1.00 98.92           O  
ATOM   3224  CB  VAL A 236      18.376   1.886  64.478  1.00 98.92           C  
ATOM   3225  CG1 VAL A 236      17.716   0.548  64.082  1.00 98.92           C  
ATOM   3226  CG2 VAL A 236      18.099   2.899  63.347  1.00 98.92           C  
ATOM   3227  H   VAL A 236      17.682   4.492  66.118  1.00 98.92           H  
ATOM   3228  HA  VAL A 236      16.842   2.462  65.894  1.00 98.92           H  
ATOM   3229  HB  VAL A 236      19.454   1.730  64.500  1.00 98.92           H  
ATOM   3230 HG11 VAL A 236      17.996   0.263  63.068  1.00 98.92           H  
ATOM   3231 HG12 VAL A 236      18.012  -0.277  64.723  1.00 98.92           H  
ATOM   3232 HG13 VAL A 236      16.629   0.620  64.111  1.00 98.92           H  
ATOM   3233 HG21 VAL A 236      18.460   2.525  62.389  1.00 98.92           H  
ATOM   3234 HG22 VAL A 236      17.031   3.088  63.239  1.00 98.92           H  
ATOM   3235 HG23 VAL A 236      18.597   3.854  63.511  1.00 98.92           H  
ATOM   3236  N   ILE A 237      18.059   1.922  68.268  1.00 98.87           N  
ATOM   3237  CA  ILE A 237      18.759   1.545  69.500  1.00 98.87           C  
ATOM   3238  C   ILE A 237      18.567   0.090  69.976  1.00 98.87           C  
ATOM   3239  O   ILE A 237      19.529  -0.487  70.489  1.00 98.87           O  
ATOM   3240  CB  ILE A 237      18.431   2.552  70.645  1.00 98.87           C  
ATOM   3241  CG1 ILE A 237      19.009   3.959  70.356  1.00 98.87           C  
ATOM   3242  CG2 ILE A 237      18.787   2.114  72.085  1.00 98.87           C  
ATOM   3243  CD1 ILE A 237      20.528   4.112  70.536  1.00 98.87           C  
ATOM   3244  H   ILE A 237      17.456   2.729  68.346  1.00 98.87           H  
ATOM   3245  HA  ILE A 237      19.820   1.644  69.274  1.00 98.87           H  
ATOM   3246  HB  ILE A 237      17.349   2.676  70.626  1.00 98.87           H  
ATOM   3247 HG13 ILE A 237      18.523   4.664  71.028  1.00 98.87           H  
ATOM   3248 HG12 ILE A 237      18.735   4.283  69.352  1.00 98.87           H  
ATOM   3249 HG21 ILE A 237      18.619   2.922  72.797  1.00 98.87           H  
ATOM   3250 HG22 ILE A 237      18.182   1.271  72.420  1.00 98.87           H  
ATOM   3251 HG23 ILE A 237      19.834   1.828  72.161  1.00 98.87           H  
ATOM   3252 HD11 ILE A 237      20.893   4.984  69.994  1.00 98.87           H  
ATOM   3253 HD12 ILE A 237      20.783   4.254  71.587  1.00 98.87           H  
ATOM   3254 HD13 ILE A 237      21.082   3.247  70.172  1.00 98.87           H  
ATOM   3255  N   ALA A 238      17.367  -0.488  69.784  1.00 98.96           N  
ATOM   3256  CA  ALA A 238      17.071  -1.875  70.166  1.00 98.96           C  
ATOM   3257  C   ALA A 238      17.842  -2.923  69.341  1.00 98.96           C  
ATOM   3258  O   ALA A 238      18.186  -3.969  69.889  1.00 98.96           O  
ATOM   3259  CB  ALA A 238      15.557  -2.131  70.119  1.00 98.96           C  
ATOM   3260  H   ALA A 238      16.618   0.034  69.351  1.00 98.96           H  
ATOM   3261  HA  ALA A 238      17.387  -1.993  71.203  1.00 98.96           H  
ATOM   3262  HB1 ALA A 238      15.315  -3.131  70.482  1.00 98.96           H  
ATOM   3263  HB2 ALA A 238      15.018  -1.424  70.749  1.00 98.96           H  
ATOM   3264  HB3 ALA A 238      15.159  -2.044  69.109  1.00 98.96           H  
ATOM   3265  N   TYR A 239      18.136  -2.609  68.066  1.00 98.96           N  
ATOM   3266  CA  TYR A 239      18.986  -3.422  67.196  1.00 98.96           C  
ATOM   3267  C   TYR A 239      20.464  -2.984  67.222  1.00 98.96           C  
ATOM   3268  O   TYR A 239      21.314  -3.755  66.779  1.00 98.96           O  
ATOM   3269  CB  TYR A 239      18.407  -3.445  65.763  1.00 98.96           C  
ATOM   3270  CG  TYR A 239      19.121  -4.364  64.786  1.00 98.96           C  
ATOM   3271  CD1 TYR A 239      19.583  -3.894  63.541  1.00 98.96           C  
ATOM   3272  CD2 TYR A 239      19.336  -5.710  65.139  1.00 98.96           C  
ATOM   3273  CE1 TYR A 239      20.272  -4.760  62.668  1.00 98.96           C  
ATOM   3274  CE2 TYR A 239      20.023  -6.576  64.277  1.00 98.96           C  
ATOM   3275  CZ  TYR A 239      20.502  -6.098  63.048  1.00 98.96           C  
ATOM   3276  OH  TYR A 239      21.213  -6.941  62.254  1.00 98.96           O  
ATOM   3277  H   TYR A 239      17.804  -1.733  67.681  1.00 98.96           H  
ATOM   3278  HA  TYR A 239      18.959  -4.444  67.572  1.00 98.96           H  
ATOM   3279  HB3 TYR A 239      18.370  -2.435  65.356  1.00 98.96           H  
ATOM   3280  HB2 TYR A 239      17.383  -3.805  65.801  1.00 98.96           H  
ATOM   3281  HD1 TYR A 239      19.397  -2.874  63.248  1.00 98.96           H  
ATOM   3282  HD2 TYR A 239      18.989  -6.080  66.087  1.00 98.96           H  
ATOM   3283  HE1 TYR A 239      20.631  -4.388  61.720  1.00 98.96           H  
ATOM   3284  HE2 TYR A 239      20.197  -7.602  64.568  1.00 98.96           H  
ATOM   3285  HH  TYR A 239      21.685  -6.503  61.535  1.00 98.96           H  
ATOM   3286  N   ASP A 240      20.769  -1.788  67.750  1.00 98.91           N  
ATOM   3287  CA  ASP A 240      22.133  -1.269  67.866  1.00 98.91           C  
ATOM   3288  C   ASP A 240      22.962  -2.061  68.893  1.00 98.91           C  
ATOM   3289  O   ASP A 240      24.093  -2.431  68.589  1.00 98.91           O  
ATOM   3290  CB  ASP A 240      22.138   0.246  68.174  1.00 98.91           C  
ATOM   3291  CG  ASP A 240      23.490   0.962  68.081  1.00 98.91           C  
ATOM   3292  OD1 ASP A 240      24.364   0.503  67.315  1.00 98.91           O1-
ATOM   3293  OD2 ASP A 240      23.571   2.071  68.646  1.00 98.91           O  
ATOM   3294  H   ASP A 240      20.031  -1.185  68.086  1.00 98.91           H  
ATOM   3295  HA  ASP A 240      22.605  -1.428  66.896  1.00 98.91           H  
ATOM   3296  HB3 ASP A 240      21.712   0.413  69.163  1.00 98.91           H  
ATOM   3297  HB2 ASP A 240      21.470   0.754  67.481  1.00 98.91           H  
ATOM   3298  N   ALA A 241      22.365  -2.355  70.060  1.00 98.91           N  
ATOM   3299  CA  ALA A 241      22.967  -3.211  71.081  1.00 98.91           C  
ATOM   3300  C   ALA A 241      23.060  -4.694  70.663  1.00 98.91           C  
ATOM   3301  O   ALA A 241      23.989  -5.370  71.097  1.00 98.91           O  
ATOM   3302  CB  ALA A 241      22.220  -3.024  72.406  1.00 98.91           C  
ATOM   3303  H   ALA A 241      21.432  -2.013  70.246  1.00 98.91           H  
ATOM   3304  HA  ALA A 241      23.989  -2.861  71.242  1.00 98.91           H  
ATOM   3305  HB1 ALA A 241      22.500  -3.779  73.143  1.00 98.91           H  
ATOM   3306  HB2 ALA A 241      22.441  -2.049  72.841  1.00 98.91           H  
ATOM   3307  HB3 ALA A 241      21.144  -3.075  72.254  1.00 98.91           H  
ATOM   3308  N   SER A 242      22.164  -5.160  69.773  1.00 98.89           N  
ATOM   3309  CA  SER A 242      22.280  -6.459  69.099  1.00 98.89           C  
ATOM   3310  C   SER A 242      23.487  -6.502  68.138  1.00 98.89           C  
ATOM   3311  O   SER A 242      24.247  -7.467  68.172  1.00 98.89           O  
ATOM   3312  CB  SER A 242      20.943  -6.793  68.401  1.00 98.89           C  
ATOM   3313  OG  SER A 242      21.006  -7.951  67.591  1.00 98.89           O  
ATOM   3314  H   SER A 242      21.424  -4.553  69.452  1.00 98.89           H  
ATOM   3315  HA  SER A 242      22.450  -7.218  69.865  1.00 98.89           H  
ATOM   3316  HB3 SER A 242      20.633  -5.971  67.765  1.00 98.89           H  
ATOM   3317  HB2 SER A 242      20.154  -6.928  69.143  1.00 98.89           H  
ATOM   3318  HG  SER A 242      21.534  -7.753  66.813  1.00 98.89           H  
ATOM   3319  N   CYS A 243      23.665  -5.443  67.331  1.00 98.75           N  
ATOM   3320  CA  CYS A 243      24.768  -5.277  66.381  1.00 98.75           C  
ATOM   3321  C   CYS A 243      26.148  -5.158  67.049  1.00 98.75           C  
ATOM   3322  O   CYS A 243      27.122  -5.668  66.497  1.00 98.75           O  
ATOM   3323  CB  CYS A 243      24.546  -4.052  65.486  1.00 98.75           C  
ATOM   3324  SG  CYS A 243      23.293  -4.419  64.237  1.00 98.75           S  
ATOM   3325  H   CYS A 243      22.991  -4.688  67.355  1.00 98.75           H  
ATOM   3326  HA  CYS A 243      24.801  -6.168  65.750  1.00 98.75           H  
ATOM   3327  HB3 CYS A 243      25.470  -3.789  64.980  1.00 98.75           H  
ATOM   3328  HB2 CYS A 243      24.244  -3.178  66.062  1.00 98.75           H  
ATOM   3329  HG  CYS A 243      22.257  -4.444  65.082  1.00 98.75           H  
ATOM   3330  N   MET A 244      26.202  -4.516  68.226  1.00 98.66           N  
ATOM   3331  CA  MET A 244      27.392  -4.424  69.072  1.00 98.66           C  
ATOM   3332  C   MET A 244      27.851  -5.786  69.622  1.00 98.66           C  
ATOM   3333  O   MET A 244      29.050  -5.958  69.824  1.00 98.66           O  
ATOM   3334  CB  MET A 244      27.120  -3.443  70.224  1.00 98.66           C  
ATOM   3335  CG  MET A 244      27.214  -1.969  69.812  1.00 98.66           C  
ATOM   3336  SD  MET A 244      26.818  -0.837  71.166  1.00 98.66           S  
ATOM   3337  CE  MET A 244      26.810   0.725  70.258  1.00 98.66           C  
ATOM   3338  H   MET A 244      25.362  -4.087  68.593  1.00 98.66           H  
ATOM   3339  HA  MET A 244      28.213  -4.035  68.465  1.00 98.66           H  
ATOM   3340  HB3 MET A 244      27.820  -3.616  71.039  1.00 98.66           H  
ATOM   3341  HB2 MET A 244      26.137  -3.640  70.648  1.00 98.66           H  
ATOM   3342  HG3 MET A 244      26.545  -1.764  68.977  1.00 98.66           H  
ATOM   3343  HG2 MET A 244      28.222  -1.743  69.461  1.00 98.66           H  
ATOM   3344  HE1 MET A 244      26.500   1.544  70.904  1.00 98.66           H  
ATOM   3345  HE2 MET A 244      27.799   0.942  69.856  1.00 98.66           H  
ATOM   3346  HE3 MET A 244      26.103   0.666  69.435  1.00 98.66           H  
ATOM   3347  N   MET A 245      26.913  -6.727  69.823  1.00 98.79           N  
ATOM   3348  CA  MET A 245      27.213  -8.101  70.222  1.00 98.79           C  
ATOM   3349  C   MET A 245      27.624  -8.973  69.024  1.00 98.79           C  
ATOM   3350  O   MET A 245      28.609  -9.702  69.134  1.00 98.79           O  
ATOM   3351  CB  MET A 245      26.012  -8.719  70.972  1.00 98.79           C  
ATOM   3352  CG  MET A 245      25.684  -8.026  72.304  1.00 98.79           C  
ATOM   3353  SD  MET A 245      24.115  -8.533  73.055  1.00 98.79           S  
ATOM   3354  CE  MET A 245      24.551 -10.184  73.659  1.00 98.79           C  
ATOM   3355  H   MET A 245      25.941  -6.515  69.640  1.00 98.79           H  
ATOM   3356  HA  MET A 245      28.059  -8.079  70.905  1.00 98.79           H  
ATOM   3357  HB3 MET A 245      26.223  -9.769  71.175  1.00 98.79           H  
ATOM   3358  HB2 MET A 245      25.127  -8.711  70.336  1.00 98.79           H  
ATOM   3359  HG3 MET A 245      25.640  -6.949  72.164  1.00 98.79           H  
ATOM   3360  HG2 MET A 245      26.479  -8.196  73.027  1.00 98.79           H  
ATOM   3361  HE1 MET A 245      23.716 -10.612  74.213  1.00 98.79           H  
ATOM   3362  HE2 MET A 245      24.789 -10.848  72.828  1.00 98.79           H  
ATOM   3363  HE3 MET A 245      25.414 -10.133  74.323  1.00 98.79           H  
ATOM   3364  N   GLU A 246      26.867  -8.886  67.915  1.00 98.42           N  
ATOM   3365  CA  GLU A 246      27.016  -9.748  66.740  1.00 98.42           C  
ATOM   3366  C   GLU A 246      28.254  -9.428  65.883  1.00 98.42           C  
ATOM   3367  O   GLU A 246      28.887 -10.361  65.390  1.00 98.42           O  
ATOM   3368  CB  GLU A 246      25.706  -9.711  65.920  1.00 98.42           C  
ATOM   3369  CG  GLU A 246      25.632 -10.730  64.755  1.00 98.42           C  
ATOM   3370  CD  GLU A 246      24.241 -10.918  64.117  1.00 98.42           C  
ATOM   3371  OE1 GLU A 246      24.134 -11.846  63.283  1.00 98.42           O1-
ATOM   3372  OE2 GLU A 246      23.299 -10.168  64.461  1.00 98.42           O  
ATOM   3373  H   GLU A 246      26.071  -8.261  67.908  1.00 98.42           H  
ATOM   3374  HA  GLU A 246      27.136 -10.769  67.108  1.00 98.42           H  
ATOM   3375  HB3 GLU A 246      25.547  -8.704  65.531  1.00 98.42           H  
ATOM   3376  HB2 GLU A 246      24.882  -9.898  66.601  1.00 98.42           H  
ATOM   3377  HG3 GLU A 246      25.965 -11.703  65.118  1.00 98.42           H  
ATOM   3378  HG2 GLU A 246      26.330 -10.442  63.969  1.00 98.42           H  
ATOM   3379  N   TYR A 247      28.571  -8.132  65.725  1.00 98.36           N  
ATOM   3380  CA  TYR A 247      29.661  -7.645  64.872  1.00 98.36           C  
ATOM   3381  C   TYR A 247      30.788  -6.994  65.685  1.00 98.36           C  
ATOM   3382  O   TYR A 247      31.942  -7.097  65.271  1.00 98.36           O  
ATOM   3383  CB  TYR A 247      29.106  -6.647  63.832  1.00 98.36           C  
ATOM   3384  CG  TYR A 247      27.927  -7.158  63.022  1.00 98.36           C  
ATOM   3385  CD1 TYR A 247      28.032  -8.366  62.300  1.00 98.36           C  
ATOM   3386  CD2 TYR A 247      26.709  -6.446  63.019  1.00 98.36           C  
ATOM   3387  CE1 TYR A 247      26.917  -8.877  61.611  1.00 98.36           C  
ATOM   3388  CE2 TYR A 247      25.597  -6.954  62.323  1.00 98.36           C  
ATOM   3389  CZ  TYR A 247      25.697  -8.177  61.630  1.00 98.36           C  
ATOM   3390  OH  TYR A 247      24.616  -8.690  60.978  1.00 98.36           O  
ATOM   3391  H   TYR A 247      27.990  -7.422  66.152  1.00 98.36           H  
ATOM   3392  HA  TYR A 247      30.115  -8.475  64.328  1.00 98.36           H  
ATOM   3393  HB3 TYR A 247      29.892  -6.355  63.137  1.00 98.36           H  
ATOM   3394  HB2 TYR A 247      28.796  -5.733  64.338  1.00 98.36           H  
ATOM   3395  HD1 TYR A 247      28.960  -8.918  62.295  1.00 98.36           H  
ATOM   3396  HD2 TYR A 247      26.616  -5.520  63.566  1.00 98.36           H  
ATOM   3397  HE1 TYR A 247      26.996  -9.814  61.078  1.00 98.36           H  
ATOM   3398  HE2 TYR A 247      24.664  -6.412  62.339  1.00 98.36           H  
ATOM   3399  HH  TYR A 247      23.906  -8.044  60.884  1.00 98.36           H  
ATOM   3400  N   GLY A 248      30.451  -6.353  66.818  1.00 97.68           N  
ATOM   3401  CA  GLY A 248      31.421  -5.691  67.694  1.00 97.68           C  
ATOM   3402  C   GLY A 248      32.041  -6.658  68.720  1.00 97.68           C  
ATOM   3403  O   GLY A 248      33.031  -6.293  69.353  1.00 97.68           O  
ATOM   3404  H   GLY A 248      29.480  -6.310  67.094  1.00 97.68           H  
ATOM   3405  HA3 GLY A 248      30.917  -4.886  68.229  1.00 97.68           H  
ATOM   3406  HA2 GLY A 248      32.215  -5.224  67.109  1.00 97.68           H  
ATOM   3407  N   GLY A 249      31.477  -7.869  68.887  1.00 97.70           N  
ATOM   3408  CA  GLY A 249      31.991  -8.924  69.766  1.00 97.70           C  
ATOM   3409  C   GLY A 249      31.753  -8.663  71.265  1.00 97.70           C  
ATOM   3410  O   GLY A 249      32.330  -9.375  72.086  1.00 97.70           O  
ATOM   3411  H   GLY A 249      30.657  -8.101  68.345  1.00 97.70           H  
ATOM   3412  HA3 GLY A 249      33.058  -9.064  69.589  1.00 97.70           H  
ATOM   3413  HA2 GLY A 249      31.503  -9.861  69.498  1.00 97.70           H  
ATOM   3414  N   LYS A 250      30.936  -7.659  71.630  1.00 98.67           N  
ATOM   3415  CA  LYS A 250      30.636  -7.284  73.015  1.00 98.67           C  
ATOM   3416  C   LYS A 250      29.683  -8.276  73.703  1.00 98.67           C  
ATOM   3417  O   LYS A 250      28.945  -8.995  73.030  1.00 98.67           O  
ATOM   3418  CB  LYS A 250      30.044  -5.858  73.030  1.00 98.67           C  
ATOM   3419  CG  LYS A 250      31.056  -4.790  72.583  1.00 98.67           C  
ATOM   3420  CD  LYS A 250      30.534  -3.351  72.744  1.00 98.67           C  
ATOM   3421  CE  LYS A 250      31.564  -2.271  72.374  1.00 98.67           C  
ATOM   3422  NZ  LYS A 250      32.706  -2.236  73.308  1.00 98.67           N1+
ATOM   3423  H   LYS A 250      30.479  -7.111  70.914  1.00 98.67           H  
ATOM   3424  HA  LYS A 250      31.572  -7.279  73.576  1.00 98.67           H  
ATOM   3425  HB3 LYS A 250      29.722  -5.614  74.041  1.00 98.67           H  
ATOM   3426  HB2 LYS A 250      29.141  -5.809  72.421  1.00 98.67           H  
ATOM   3427  HG3 LYS A 250      31.325  -4.955  71.539  1.00 98.67           H  
ATOM   3428  HG2 LYS A 250      31.972  -4.922  73.158  1.00 98.67           H  
ATOM   3429  HD3 LYS A 250      30.172  -3.191  73.759  1.00 98.67           H  
ATOM   3430  HD2 LYS A 250      29.664  -3.218  72.106  1.00 98.67           H  
ATOM   3431  HE3 LYS A 250      31.087  -1.292  72.390  1.00 98.67           H  
ATOM   3432  HE2 LYS A 250      31.932  -2.429  71.359  1.00 98.67           H  
ATOM   3433  HZ1 LYS A 250      33.173  -3.132  73.300  1.00 98.67           H  
ATOM   3434  HZ2 LYS A 250      33.357  -1.517  73.029  1.00 98.67           H  
ATOM   3435  HZ3 LYS A 250      32.372  -2.046  74.243  1.00 98.67           H  
ATOM   3436  N   ASN A 251      29.685  -8.256  75.046  1.00 98.66           N  
ATOM   3437  CA  ASN A 251      28.643  -8.890  75.863  1.00 98.66           C  
ATOM   3438  C   ASN A 251      27.416  -7.962  75.999  1.00 98.66           C  
ATOM   3439  O   ASN A 251      27.455  -6.816  75.543  1.00 98.66           O  
ATOM   3440  CB  ASN A 251      29.231  -9.368  77.217  1.00 98.66           C  
ATOM   3441  CG  ASN A 251      29.804  -8.276  78.130  1.00 98.66           C  
ATOM   3442  ND2 ASN A 251      31.085  -8.391  78.484  1.00 98.66           N  
ATOM   3443  OD1 ASN A 251      29.097  -7.357  78.536  1.00 98.66           O  
ATOM   3444  H   ASN A 251      30.332  -7.651  75.533  1.00 98.66           H  
ATOM   3445  HA  ASN A 251      28.294  -9.787  75.347  1.00 98.66           H  
ATOM   3446  HB3 ASN A 251      30.011 -10.105  77.016  1.00 98.66           H  
ATOM   3447  HB2 ASN A 251      28.468  -9.903  77.783  1.00 98.66           H  
ATOM   3448 HD22 ASN A 251      31.517  -7.689  79.068  1.00 98.66           H  
ATOM   3449 HD21 ASN A 251      31.648  -9.155  78.138  1.00 98.66           H  
ATOM   3450  N   LEU A 252      26.347  -8.483  76.627  1.00 98.77           N  
ATOM   3451  CA  LEU A 252      25.083  -7.778  76.857  1.00 98.77           C  
ATOM   3452  C   LEU A 252      25.246  -6.446  77.612  1.00 98.77           C  
ATOM   3453  O   LEU A 252      24.645  -5.457  77.199  1.00 98.77           O  
ATOM   3454  CB  LEU A 252      24.093  -8.724  77.577  1.00 98.77           C  
ATOM   3455  CG  LEU A 252      22.661  -8.168  77.764  1.00 98.77           C  
ATOM   3456  CD1 LEU A 252      21.920  -8.009  76.426  1.00 98.77           C  
ATOM   3457  CD2 LEU A 252      21.859  -9.043  78.735  1.00 98.77           C  
ATOM   3458  H   LEU A 252      26.387  -9.433  76.967  1.00 98.77           H  
ATOM   3459  HA  LEU A 252      24.679  -7.541  75.871  1.00 98.77           H  
ATOM   3460  HB3 LEU A 252      24.505  -8.978  78.554  1.00 98.77           H  
ATOM   3461  HB2 LEU A 252      24.033  -9.667  77.031  1.00 98.77           H  
ATOM   3462  HG  LEU A 252      22.711  -7.185  78.231  1.00 98.77           H  
ATOM   3463 HD11 LEU A 252      20.932  -8.469  76.456  1.00 98.77           H  
ATOM   3464 HD12 LEU A 252      21.784  -6.958  76.175  1.00 98.77           H  
ATOM   3465 HD13 LEU A 252      22.464  -8.470  75.602  1.00 98.77           H  
ATOM   3466 HD21 LEU A 252      20.857  -8.645  78.894  1.00 98.77           H  
ATOM   3467 HD22 LEU A 252      21.762 -10.061  78.358  1.00 98.77           H  
ATOM   3468 HD23 LEU A 252      22.344  -9.096  79.711  1.00 98.77           H  
ATOM   3469  N   LYS A 253      26.067  -6.433  78.678  1.00 98.81           N  
ATOM   3470  CA  LYS A 253      26.320  -5.245  79.494  1.00 98.81           C  
ATOM   3471  C   LYS A 253      27.065  -4.147  78.721  1.00 98.81           C  
ATOM   3472  O   LYS A 253      26.569  -3.027  78.676  1.00 98.81           O  
ATOM   3473  CB  LYS A 253      27.021  -5.638  80.811  1.00 98.81           C  
ATOM   3474  CG  LYS A 253      27.154  -4.468  81.801  1.00 98.81           C  
ATOM   3475  CD  LYS A 253      27.716  -4.894  83.168  1.00 98.81           C  
ATOM   3476  CE  LYS A 253      27.702  -3.776  84.227  1.00 98.81           C  
ATOM   3477  NZ  LYS A 253      28.582  -2.645  83.881  1.00 98.81           N1+
ATOM   3478  H   LYS A 253      26.560  -7.274  78.942  1.00 98.81           H  
ATOM   3479  HA  LYS A 253      25.349  -4.824  79.758  1.00 98.81           H  
ATOM   3480  HB3 LYS A 253      28.004  -6.063  80.608  1.00 98.81           H  
ATOM   3481  HB2 LYS A 253      26.445  -6.430  81.291  1.00 98.81           H  
ATOM   3482  HG3 LYS A 253      26.178  -3.999  81.939  1.00 98.81           H  
ATOM   3483  HG2 LYS A 253      27.803  -3.706  81.369  1.00 98.81           H  
ATOM   3484  HD3 LYS A 253      28.731  -5.272  83.040  1.00 98.81           H  
ATOM   3485  HD2 LYS A 253      27.134  -5.736  83.544  1.00 98.81           H  
ATOM   3486  HE3 LYS A 253      28.030  -4.179  85.186  1.00 98.81           H  
ATOM   3487  HE2 LYS A 253      26.687  -3.403  84.370  1.00 98.81           H  
ATOM   3488  HZ1 LYS A 253      28.250  -2.213  83.025  1.00 98.81           H  
ATOM   3489  HZ2 LYS A 253      28.561  -1.958  84.621  1.00 98.81           H  
ATOM   3490  HZ3 LYS A 253      29.528  -2.971  83.747  1.00 98.81           H  
ATOM   3491  N   GLU A 254      28.200  -4.496  78.091  1.00 98.89           N  
ATOM   3492  CA  GLU A 254      29.013  -3.598  77.263  1.00 98.89           C  
ATOM   3493  C   GLU A 254      28.244  -2.930  76.110  1.00 98.89           C  
ATOM   3494  O   GLU A 254      28.469  -1.750  75.844  1.00 98.89           O  
ATOM   3495  CB  GLU A 254      30.211  -4.379  76.697  1.00 98.89           C  
ATOM   3496  CG  GLU A 254      31.287  -4.744  77.739  1.00 98.89           C  
ATOM   3497  CD  GLU A 254      32.455  -5.581  77.185  1.00 98.89           C  
ATOM   3498  OE1 GLU A 254      33.408  -5.783  77.968  1.00 98.89           O1-
ATOM   3499  OE2 GLU A 254      32.392  -6.023  76.014  1.00 98.89           O  
ATOM   3500  H   GLU A 254      28.533  -5.448  78.169  1.00 98.89           H  
ATOM   3501  HA  GLU A 254      29.386  -2.800  77.908  1.00 98.89           H  
ATOM   3502  HB3 GLU A 254      30.681  -3.815  75.891  1.00 98.89           H  
ATOM   3503  HB2 GLU A 254      29.831  -5.299  76.252  1.00 98.89           H  
ATOM   3504  HG3 GLU A 254      30.836  -5.294  78.565  1.00 98.89           H  
ATOM   3505  HG2 GLU A 254      31.692  -3.828  78.169  1.00 98.89           H  
ATOM   3506  N   ALA A 255      27.354  -3.697  75.460  1.00 98.92           N  
ATOM   3507  CA  ALA A 255      26.519  -3.238  74.357  1.00 98.92           C  
ATOM   3508  C   ALA A 255      25.399  -2.286  74.805  1.00 98.92           C  
ATOM   3509  O   ALA A 255      25.297  -1.189  74.259  1.00 98.92           O  
ATOM   3510  CB  ALA A 255      25.951  -4.457  73.627  1.00 98.92           C  
ATOM   3511  H   ALA A 255      27.238  -4.663  75.735  1.00 98.92           H  
ATOM   3512  HA  ALA A 255      27.156  -2.698  73.653  1.00 98.92           H  
ATOM   3513  HB1 ALA A 255      25.295  -4.138  72.822  1.00 98.92           H  
ATOM   3514  HB2 ALA A 255      26.748  -5.057  73.186  1.00 98.92           H  
ATOM   3515  HB3 ALA A 255      25.375  -5.103  74.292  1.00 98.92           H  
ATOM   3516  N   THR A 256      24.590  -2.712  75.791  1.00 98.90           N  
ATOM   3517  CA  THR A 256      23.445  -1.946  76.298  1.00 98.90           C  
ATOM   3518  C   THR A 256      23.850  -0.698  77.113  1.00 98.90           C  
ATOM   3519  O   THR A 256      23.127   0.297  77.053  1.00 98.90           O  
ATOM   3520  CB  THR A 256      22.490  -2.817  77.152  1.00 98.90           C  
ATOM   3521  CG2 THR A 256      21.909  -4.003  76.369  1.00 98.90           C  
ATOM   3522  OG1 THR A 256      23.095  -3.281  78.345  1.00 98.90           O  
ATOM   3523  H   THR A 256      24.740  -3.621  76.206  1.00 98.90           H  
ATOM   3524  HA  THR A 256      22.877  -1.608  75.431  1.00 98.90           H  
ATOM   3525  HB  THR A 256      21.645  -2.202  77.462  1.00 98.90           H  
ATOM   3526 HG21 THR A 256      21.342  -4.656  77.027  1.00 98.90           H  
ATOM   3527 HG22 THR A 256      21.238  -3.656  75.584  1.00 98.90           H  
ATOM   3528 HG23 THR A 256      22.674  -4.607  75.885  1.00 98.90           H  
ATOM   3529  HG1 THR A 256      23.734  -3.963  78.115  1.00 98.90           H  
ATOM   3530  N   ASP A 257      25.008  -0.735  77.799  1.00 98.79           N  
ATOM   3531  CA  ASP A 257      25.611   0.437  78.442  1.00 98.79           C  
ATOM   3532  C   ASP A 257      26.110   1.462  77.413  1.00 98.79           C  
ATOM   3533  O   ASP A 257      25.923   2.652  77.646  1.00 98.79           O  
ATOM   3534  CB  ASP A 257      26.753   0.109  79.442  1.00 98.79           C  
ATOM   3535  CG  ASP A 257      26.377  -0.664  80.720  1.00 98.79           C  
ATOM   3536  OD1 ASP A 257      25.176  -0.917  80.965  1.00 98.79           O1-
ATOM   3537  OD2 ASP A 257      27.328  -0.959  81.478  1.00 98.79           O  
ATOM   3538  H   ASP A 257      25.539  -1.595  77.851  1.00 98.79           H  
ATOM   3539  HA  ASP A 257      24.815   0.931  79.004  1.00 98.79           H  
ATOM   3540  HB3 ASP A 257      27.258   1.027  79.748  1.00 98.79           H  
ATOM   3541  HB2 ASP A 257      27.507  -0.485  78.921  1.00 98.79           H  
ATOM   3542  N   LYS A 258      26.707   1.007  76.295  1.00 98.79           N  
ATOM   3543  CA  LYS A 258      27.206   1.899  75.246  1.00 98.79           C  
ATOM   3544  C   LYS A 258      26.092   2.670  74.511  1.00 98.79           C  
ATOM   3545  O   LYS A 258      26.274   3.860  74.262  1.00 98.79           O  
ATOM   3546  CB  LYS A 258      28.162   1.152  74.291  1.00 98.79           C  
ATOM   3547  CG  LYS A 258      28.709   2.046  73.161  1.00 98.79           C  
ATOM   3548  CD  LYS A 258      29.895   1.450  72.398  1.00 98.79           C  
ATOM   3549  CE  LYS A 258      30.392   2.412  71.306  1.00 98.79           C  
ATOM   3550  NZ  LYS A 258      31.605   1.912  70.637  1.00 98.79           N1+
ATOM   3551  H   LYS A 258      26.836   0.015  76.152  1.00 98.79           H  
ATOM   3552  HA  LYS A 258      27.814   2.650  75.753  1.00 98.79           H  
ATOM   3553  HB3 LYS A 258      27.668   0.280  73.863  1.00 98.79           H  
ATOM   3554  HB2 LYS A 258      29.000   0.773  74.876  1.00 98.79           H  
ATOM   3555  HG3 LYS A 258      29.005   3.004  73.580  1.00 98.79           H  
ATOM   3556  HG2 LYS A 258      27.914   2.274  72.454  1.00 98.79           H  
ATOM   3557  HD3 LYS A 258      29.593   0.501  71.952  1.00 98.79           H  
ATOM   3558  HD2 LYS A 258      30.698   1.229  73.102  1.00 98.79           H  
ATOM   3559  HE3 LYS A 258      30.620   3.387  71.735  1.00 98.79           H  
ATOM   3560  HE2 LYS A 258      29.614   2.568  70.557  1.00 98.79           H  
ATOM   3561  HZ1 LYS A 258      31.412   1.020  70.204  1.00 98.79           H  
ATOM   3562  HZ2 LYS A 258      31.892   2.574  69.930  1.00 98.79           H  
ATOM   3563  HZ3 LYS A 258      32.344   1.811  71.319  1.00 98.79           H  
ATOM   3564  N   VAL A 259      24.959   2.018  74.197  1.00 98.65           N  
ATOM   3565  CA  VAL A 259      23.858   2.688  73.494  1.00 98.65           C  
ATOM   3566  C   VAL A 259      23.089   3.712  74.363  1.00 98.65           C  
ATOM   3567  O   VAL A 259      22.503   4.622  73.783  1.00 98.65           O  
ATOM   3568  CB  VAL A 259      22.843   1.704  72.848  1.00 98.65           C  
ATOM   3569  CG1 VAL A 259      23.513   0.740  71.861  1.00 98.65           C  
ATOM   3570  CG2 VAL A 259      21.953   0.938  73.833  1.00 98.65           C  
ATOM   3571  H   VAL A 259      24.848   1.036  74.412  1.00 98.65           H  
ATOM   3572  HA  VAL A 259      24.303   3.250  72.671  1.00 98.65           H  
ATOM   3573  HB  VAL A 259      22.173   2.307  72.237  1.00 98.65           H  
ATOM   3574 HG11 VAL A 259      22.770   0.175  71.301  1.00 98.65           H  
ATOM   3575 HG12 VAL A 259      24.125   1.284  71.146  1.00 98.65           H  
ATOM   3576 HG13 VAL A 259      24.155   0.024  72.366  1.00 98.65           H  
ATOM   3577 HG21 VAL A 259      21.332   0.204  73.317  1.00 98.65           H  
ATOM   3578 HG22 VAL A 259      22.556   0.407  74.563  1.00 98.65           H  
ATOM   3579 HG23 VAL A 259      21.280   1.609  74.364  1.00 98.65           H  
ATOM   3580  N   ILE A 260      23.123   3.573  75.704  1.00 98.66           N  
ATOM   3581  CA  ILE A 260      22.429   4.461  76.648  1.00 98.66           C  
ATOM   3582  C   ILE A 260      23.351   5.544  77.251  1.00 98.66           C  
ATOM   3583  O   ILE A 260      22.933   6.699  77.325  1.00 98.66           O  
ATOM   3584  CB  ILE A 260      21.747   3.654  77.802  1.00 98.66           C  
ATOM   3585  CG1 ILE A 260      20.607   2.743  77.283  1.00 98.66           C  
ATOM   3586  CG2 ILE A 260      21.236   4.498  78.993  1.00 98.66           C  
ATOM   3587  CD1 ILE A 260      19.474   3.459  76.526  1.00 98.66           C  
ATOM   3588  H   ILE A 260      23.632   2.801  76.110  1.00 98.66           H  
ATOM   3589  HA  ILE A 260      21.641   4.995  76.118  1.00 98.66           H  
ATOM   3590  HB  ILE A 260      22.503   2.981  78.212  1.00 98.66           H  
ATOM   3591 HG13 ILE A 260      20.178   2.184  78.115  1.00 98.66           H  
ATOM   3592 HG12 ILE A 260      21.032   1.986  76.627  1.00 98.66           H  
ATOM   3593 HG21 ILE A 260      20.703   3.870  79.703  1.00 98.66           H  
ATOM   3594 HG22 ILE A 260      22.049   4.962  79.552  1.00 98.66           H  
ATOM   3595 HG23 ILE A 260      20.556   5.288  78.674  1.00 98.66           H  
ATOM   3596 HD11 ILE A 260      18.551   2.882  76.578  1.00 98.66           H  
ATOM   3597 HD12 ILE A 260      19.262   4.447  76.933  1.00 98.66           H  
ATOM   3598 HD13 ILE A 260      19.723   3.580  75.471  1.00 98.66           H  
ATOM   3599  N   TYR A 261      24.565   5.170  77.689  1.00 98.55           N  
ATOM   3600  CA  TYR A 261      25.484   6.068  78.402  1.00 98.55           C  
ATOM   3601  C   TYR A 261      26.525   6.744  77.497  1.00 98.55           C  
ATOM   3602  O   TYR A 261      27.166   7.682  77.968  1.00 98.55           O  
ATOM   3603  CB  TYR A 261      26.177   5.317  79.559  1.00 98.55           C  
ATOM   3604  CG  TYR A 261      25.235   4.757  80.611  1.00 98.55           C  
ATOM   3605  CD1 TYR A 261      24.420   5.628  81.363  1.00 98.55           C  
ATOM   3606  CD2 TYR A 261      25.180   3.370  80.857  1.00 98.55           C  
ATOM   3607  CE1 TYR A 261      23.555   5.114  82.345  1.00 98.55           C  
ATOM   3608  CE2 TYR A 261      24.312   2.854  81.837  1.00 98.55           C  
ATOM   3609  CZ  TYR A 261      23.493   3.726  82.580  1.00 98.55           C  
ATOM   3610  OH  TYR A 261      22.647   3.233  83.530  1.00 98.55           O  
ATOM   3611  H   TYR A 261      24.864   4.206  77.605  1.00 98.55           H  
ATOM   3612  HA  TYR A 261      24.912   6.885  78.848  1.00 98.55           H  
ATOM   3613  HB3 TYR A 261      26.857   5.994  80.079  1.00 98.55           H  
ATOM   3614  HB2 TYR A 261      26.808   4.519  79.168  1.00 98.55           H  
ATOM   3615  HD1 TYR A 261      24.460   6.694  81.193  1.00 98.55           H  
ATOM   3616  HD2 TYR A 261      25.811   2.697  80.301  1.00 98.55           H  
ATOM   3617  HE1 TYR A 261      22.946   5.795  82.919  1.00 98.55           H  
ATOM   3618  HE2 TYR A 261      24.282   1.790  82.021  1.00 98.55           H  
ATOM   3619  HH  TYR A 261      22.149   3.927  83.972  1.00 98.55           H  
ATOM   3620  N   GLU A 262      26.675   6.297  76.236  1.00 98.07           N  
ATOM   3621  CA  GLU A 262      27.526   6.966  75.251  1.00 98.07           C  
ATOM   3622  C   GLU A 262      26.651   7.556  74.141  1.00 98.07           C  
ATOM   3623  O   GLU A 262      26.565   8.778  74.063  1.00 98.07           O  
ATOM   3624  CB  GLU A 262      28.649   6.052  74.706  1.00 98.07           C  
ATOM   3625  CG  GLU A 262      29.486   5.351  75.801  1.00 98.07           C  
ATOM   3626  CD  GLU A 262      30.660   4.499  75.283  1.00 98.07           C  
ATOM   3627  OE1 GLU A 262      31.075   3.596  76.043  1.00 98.07           O1-
ATOM   3628  OE2 GLU A 262      31.131   4.738  74.147  1.00 98.07           O  
ATOM   3629  H   GLU A 262      26.136   5.508  75.910  1.00 98.07           H  
ATOM   3630  HA  GLU A 262      28.038   7.814  75.711  1.00 98.07           H  
ATOM   3631  HB3 GLU A 262      29.308   6.677  74.103  1.00 98.07           H  
ATOM   3632  HB2 GLU A 262      28.256   5.309  74.015  1.00 98.07           H  
ATOM   3633  HG3 GLU A 262      28.837   4.716  76.406  1.00 98.07           H  
ATOM   3634  HG2 GLU A 262      29.893   6.102  76.480  1.00 98.07           H  
ATOM   3635  N   LYS A 263      26.025   6.707  73.304  1.00 97.44           N  
ATOM   3636  CA  LYS A 263      25.348   7.146  72.080  1.00 97.44           C  
ATOM   3637  C   LYS A 263      24.105   8.023  72.313  1.00 97.44           C  
ATOM   3638  O   LYS A 263      24.009   9.072  71.681  1.00 97.44           O  
ATOM   3639  CB  LYS A 263      25.034   5.954  71.157  1.00 97.44           C  
ATOM   3640  CG  LYS A 263      24.514   6.407  69.780  1.00 97.44           C  
ATOM   3641  CD  LYS A 263      24.267   5.253  68.814  1.00 97.44           C  
ATOM   3642  CE  LYS A 263      23.853   5.757  67.425  1.00 97.44           C  
ATOM   3643  NZ  LYS A 263      23.716   4.651  66.468  1.00 97.44           N1+
ATOM   3644  H   LYS A 263      26.114   5.708  73.443  1.00 97.44           H  
ATOM   3645  HA  LYS A 263      26.071   7.767  71.548  1.00 97.44           H  
ATOM   3646  HB3 LYS A 263      24.308   5.292  71.630  1.00 97.44           H  
ATOM   3647  HB2 LYS A 263      25.942   5.366  71.014  1.00 97.44           H  
ATOM   3648  HG3 LYS A 263      25.227   7.104  69.338  1.00 97.44           H  
ATOM   3649  HG2 LYS A 263      23.577   6.953  69.888  1.00 97.44           H  
ATOM   3650  HD3 LYS A 263      23.472   4.633  69.229  1.00 97.44           H  
ATOM   3651  HD2 LYS A 263      25.159   4.626  68.749  1.00 97.44           H  
ATOM   3652  HE3 LYS A 263      24.595   6.454  67.037  1.00 97.44           H  
ATOM   3653  HE2 LYS A 263      22.905   6.292  67.484  1.00 97.44           H  
ATOM   3654  HZ1 LYS A 263      24.597   4.164  66.380  1.00 97.44           H  
ATOM   3655  HZ2 LYS A 263      23.021   3.994  66.799  1.00 97.44           H  
ATOM   3656  HZ3 LYS A 263      23.437   5.001  65.563  1.00 97.44           H  
ATOM   3657  N   MET A 264      23.184   7.594  73.195  1.00 96.45           N  
ATOM   3658  CA  MET A 264      21.956   8.333  73.516  1.00 96.45           C  
ATOM   3659  C   MET A 264      22.244   9.716  74.129  1.00 96.45           C  
ATOM   3660  O   MET A 264      21.587  10.685  73.751  1.00 96.45           O  
ATOM   3661  CB  MET A 264      21.056   7.453  74.411  1.00 96.45           C  
ATOM   3662  CG  MET A 264      19.697   8.036  74.835  1.00 96.45           C  
ATOM   3663  SD  MET A 264      18.569   8.490  73.488  1.00 96.45           S  
ATOM   3664  CE  MET A 264      18.541   6.948  72.542  1.00 96.45           C  
ATOM   3665  H   MET A 264      23.310   6.706  73.662  1.00 96.45           H  
ATOM   3666  HA  MET A 264      21.431   8.499  72.573  1.00 96.45           H  
ATOM   3667  HB3 MET A 264      21.604   7.207  75.315  1.00 96.45           H  
ATOM   3668  HB2 MET A 264      20.873   6.503  73.915  1.00 96.45           H  
ATOM   3669  HG3 MET A 264      19.844   8.908  75.470  1.00 96.45           H  
ATOM   3670  HG2 MET A 264      19.180   7.305  75.458  1.00 96.45           H  
ATOM   3671  HE1 MET A 264      17.734   6.972  71.814  1.00 96.45           H  
ATOM   3672  HE2 MET A 264      19.480   6.809  72.006  1.00 96.45           H  
ATOM   3673  HE3 MET A 264      18.385   6.093  73.200  1.00 96.45           H  
ATOM   3674  N   GLU A 265      23.271   9.782  74.993  1.00 94.17           N  
ATOM   3675  CA  GLU A 265      23.796  11.006  75.594  1.00 94.17           C  
ATOM   3676  C   GLU A 265      24.498  11.944  74.585  1.00 94.17           C  
ATOM   3677  O   GLU A 265      24.288  13.154  74.664  1.00 94.17           O  
ATOM   3678  CB  GLU A 265      24.662  10.618  76.813  1.00 94.17           C  
ATOM   3679  CG  GLU A 265      25.389  11.793  77.511  1.00 94.17           C  
ATOM   3680  CD  GLU A 265      26.070  11.456  78.850  1.00 94.17           C  
ATOM   3681  OE1 GLU A 265      26.786  12.355  79.344  1.00 94.17           O1-
ATOM   3682  OE2 GLU A 265      25.874  10.337  79.376  1.00 94.17           O  
ATOM   3683  H   GLU A 265      23.765   8.933  75.229  1.00 94.17           H  
ATOM   3684  HA  GLU A 265      22.938  11.561  75.980  1.00 94.17           H  
ATOM   3685  HB3 GLU A 265      25.396   9.865  76.520  1.00 94.17           H  
ATOM   3686  HB2 GLU A 265      24.004  10.126  77.532  1.00 94.17           H  
ATOM   3687  HG3 GLU A 265      24.675  12.596  77.696  1.00 94.17           H  
ATOM   3688  HG2 GLU A 265      26.148  12.202  76.842  1.00 94.17           H  
ATOM   3689  N   GLN A 266      25.270  11.379  73.637  1.00 95.62           N  
ATOM   3690  CA  GLN A 266      25.904  12.098  72.520  1.00 95.62           C  
ATOM   3691  C   GLN A 266      24.901  12.724  71.534  1.00 95.62           C  
ATOM   3692  O   GLN A 266      25.168  13.809  71.018  1.00 95.62           O  
ATOM   3693  CB  GLN A 266      26.881  11.170  71.765  1.00 95.62           C  
ATOM   3694  CG  GLN A 266      28.240  10.986  72.467  1.00 95.62           C  
ATOM   3695  CD  GLN A 266      29.084   9.877  71.828  1.00 95.62           C  
ATOM   3696  NE2 GLN A 266      29.901   9.201  72.639  1.00 95.62           N  
ATOM   3697  OE1 GLN A 266      29.023   9.642  70.622  1.00 95.62           O  
ATOM   3698  H   GLN A 266      25.419  10.378  73.656  1.00 95.62           H  
ATOM   3699  HA  GLN A 266      26.479  12.922  72.949  1.00 95.62           H  
ATOM   3700  HB3 GLN A 266      27.073  11.565  70.764  1.00 95.62           H  
ATOM   3701  HB2 GLN A 266      26.408  10.201  71.610  1.00 95.62           H  
ATOM   3702  HG3 GLN A 266      28.089  10.761  73.522  1.00 95.62           H  
ATOM   3703  HG2 GLN A 266      28.803  11.919  72.432  1.00 95.62           H  
ATOM   3704 HE22 GLN A 266      30.485   8.463  72.273  1.00 95.62           H  
ATOM   3705 HE21 GLN A 266      29.934   9.414  73.625  1.00 95.62           H  
ATOM   3706  N   MET A 267      23.767  12.040  71.310  1.00 95.19           N  
ATOM   3707  CA  MET A 267      22.652  12.515  70.490  1.00 95.19           C  
ATOM   3708  C   MET A 267      21.777  13.568  71.200  1.00 95.19           C  
ATOM   3709  O   MET A 267      21.010  14.245  70.517  1.00 95.19           O  
ATOM   3710  CB  MET A 267      21.808  11.308  70.030  1.00 95.19           C  
ATOM   3711  CG  MET A 267      22.530  10.404  69.016  1.00 95.19           C  
ATOM   3712  SD  MET A 267      21.616   8.907  68.553  1.00 95.19           S  
ATOM   3713  CE  MET A 267      20.373   9.626  67.451  1.00 95.19           C  
ATOM   3714  H   MET A 267      23.641  11.140  71.754  1.00 95.19           H  
ATOM   3715  HA  MET A 267      23.058  12.999  69.600  1.00 95.19           H  
ATOM   3716  HB3 MET A 267      20.893  11.669  69.564  1.00 95.19           H  
ATOM   3717  HB2 MET A 267      21.493  10.718  70.892  1.00 95.19           H  
ATOM   3718  HG3 MET A 267      23.496  10.089  69.407  1.00 95.19           H  
ATOM   3719  HG2 MET A 267      22.748  10.967  68.108  1.00 95.19           H  
ATOM   3720  HE1 MET A 267      19.749   8.836  67.043  1.00 95.19           H  
ATOM   3721  HE2 MET A 267      19.728  10.318  67.988  1.00 95.19           H  
ATOM   3722  HE3 MET A 267      20.846  10.154  66.623  1.00 95.19           H  
ATOM   3723  N   GLY A 268      21.914  13.710  72.530  1.00 92.90           N  
ATOM   3724  CA  GLY A 268      21.184  14.689  73.338  1.00 92.90           C  
ATOM   3725  C   GLY A 268      19.808  14.175  73.793  1.00 92.90           C  
ATOM   3726  O   GLY A 268      19.027  14.961  74.328  1.00 92.90           O  
ATOM   3727  H   GLY A 268      22.579  13.127  73.020  1.00 92.90           H  
ATOM   3728  HA3 GLY A 268      21.064  15.628  72.794  1.00 92.90           H  
ATOM   3729  HA2 GLY A 268      21.780  14.912  74.223  1.00 92.90           H  
ATOM   3730  N   GLY A 269      19.509  12.880  73.593  1.00 93.41           N  
ATOM   3731  CA  GLY A 269      18.286  12.236  74.058  1.00 93.41           C  
ATOM   3732  C   GLY A 269      18.492  11.644  75.457  1.00 93.41           C  
ATOM   3733  O   GLY A 269      19.616  11.517  75.948  1.00 93.41           O  
ATOM   3734  H   GLY A 269      20.207  12.279  73.178  1.00 93.41           H  
ATOM   3735  HA3 GLY A 269      18.036  11.431  73.370  1.00 93.41           H  
ATOM   3736  HA2 GLY A 269      17.442  12.929  74.061  1.00 93.41           H  
ATOM   3737  N   GLU A 270      17.384  11.309  76.120  1.00 94.21           N  
ATOM   3738  CA  GLU A 270      17.331  10.615  77.401  1.00 94.21           C  
ATOM   3739  C   GLU A 270      16.502   9.341  77.225  1.00 94.21           C  
ATOM   3740  O   GLU A 270      15.585   9.300  76.396  1.00 94.21           O  
ATOM   3741  CB  GLU A 270      16.640  11.518  78.441  1.00 94.21           C  
ATOM   3742  CG  GLU A 270      17.490  12.709  78.919  1.00 94.21           C  
ATOM   3743  CD  GLU A 270      18.580  12.278  79.898  1.00 94.21           C  
ATOM   3744  OE1 GLU A 270      18.202  11.871  81.017  1.00 94.21           O1-
ATOM   3745  OE2 GLU A 270      19.766  12.362  79.516  1.00 94.21           O  
ATOM   3746  H   GLU A 270      16.488  11.512  75.692  1.00 94.21           H  
ATOM   3747  HA  GLU A 270      18.328  10.339  77.742  1.00 94.21           H  
ATOM   3748  HB3 GLU A 270      16.366  10.919  79.309  1.00 94.21           H  
ATOM   3749  HB2 GLU A 270      15.692  11.874  78.045  1.00 94.21           H  
ATOM   3750  HG3 GLU A 270      16.851  13.429  79.431  1.00 94.21           H  
ATOM   3751  HG2 GLU A 270      17.932  13.237  78.073  1.00 94.21           H  
ATOM   3752  N   GLY A 271      16.769   8.329  78.050  1.00 96.06           N  
ATOM   3753  CA  GLY A 271      15.961   7.129  78.115  1.00 96.06           C  
ATOM   3754  C   GLY A 271      16.623   5.997  78.881  1.00 96.06           C  
ATOM   3755  O   GLY A 271      17.587   6.179  79.628  1.00 96.06           O  
ATOM   3756  H   GLY A 271      17.574   8.381  78.679  1.00 96.06           H  
ATOM   3757  HA3 GLY A 271      15.773   6.779  77.102  1.00 96.06           H  
ATOM   3758  HA2 GLY A 271      15.003   7.355  78.584  1.00 96.06           H  
ATOM   3759  N   GLY A 272      16.079   4.805  78.672  1.00 98.11           N  
ATOM   3760  CA  GLY A 272      16.569   3.559  79.204  1.00 98.11           C  
ATOM   3761  C   GLY A 272      16.015   2.409  78.383  1.00 98.11           C  
ATOM   3762  O   GLY A 272      15.193   2.580  77.479  1.00 98.11           O  
ATOM   3763  H   GLY A 272      15.282   4.730  78.037  1.00 98.11           H  
ATOM   3764  HA3 GLY A 272      16.260   3.451  80.243  1.00 98.11           H  
ATOM   3765  HA2 GLY A 272      17.658   3.527  79.153  1.00 98.11           H  
ATOM   3766  N   LEU A 273      16.484   1.215  78.696  1.00 98.89           N  
ATOM   3767  CA  LEU A 273      16.038  -0.037  78.097  1.00 98.89           C  
ATOM   3768  C   LEU A 273      16.304  -1.187  79.068  1.00 98.89           C  
ATOM   3769  O   LEU A 273      17.213  -1.103  79.892  1.00 98.89           O  
ATOM   3770  CB  LEU A 273      16.686  -0.236  76.697  1.00 98.89           C  
ATOM   3771  CG  LEU A 273      18.217  -0.481  76.657  1.00 98.89           C  
ATOM   3772  CD1 LEU A 273      18.624  -1.941  76.940  1.00 98.89           C  
ATOM   3773  CD2 LEU A 273      18.811  -0.027  75.316  1.00 98.89           C  
ATOM   3774  H   LEU A 273      17.153   1.127  79.451  1.00 98.89           H  
ATOM   3775  HA  LEU A 273      14.956   0.029  77.975  1.00 98.89           H  
ATOM   3776  HB3 LEU A 273      16.452   0.645  76.100  1.00 98.89           H  
ATOM   3777  HB2 LEU A 273      16.183  -1.049  76.176  1.00 98.89           H  
ATOM   3778  HG  LEU A 273      18.675   0.151  77.419  1.00 98.89           H  
ATOM   3779 HD11 LEU A 273      19.319  -2.326  76.195  1.00 98.89           H  
ATOM   3780 HD12 LEU A 273      19.112  -2.032  77.909  1.00 98.89           H  
ATOM   3781 HD13 LEU A 273      17.766  -2.610  76.940  1.00 98.89           H  
ATOM   3782 HD21 LEU A 273      19.889   0.083  75.411  1.00 98.89           H  
ATOM   3783 HD22 LEU A 273      18.620  -0.750  74.523  1.00 98.89           H  
ATOM   3784 HD23 LEU A 273      18.410   0.934  74.991  1.00 98.89           H  
ATOM   3785  N   ILE A 274      15.521  -2.259  78.901  1.00 98.95           N  
ATOM   3786  CA  ILE A 274      15.740  -3.559  79.528  1.00 98.95           C  
ATOM   3787  C   ILE A 274      16.214  -4.541  78.447  1.00 98.95           C  
ATOM   3788  O   ILE A 274      15.841  -4.393  77.282  1.00 98.95           O  
ATOM   3789  CB  ILE A 274      14.434  -4.107  80.167  1.00 98.95           C  
ATOM   3790  CG1 ILE A 274      13.305  -4.387  79.141  1.00 98.95           C  
ATOM   3791  CG2 ILE A 274      13.991  -3.175  81.312  1.00 98.95           C  
ATOM   3792  CD1 ILE A 274      11.975  -4.828  79.749  1.00 98.95           C  
ATOM   3793  H   ILE A 274      14.811  -2.238  78.181  1.00 98.95           H  
ATOM   3794  HA  ILE A 274      16.510  -3.494  80.296  1.00 98.95           H  
ATOM   3795  HB  ILE A 274      14.680  -5.063  80.633  1.00 98.95           H  
ATOM   3796 HG13 ILE A 274      13.611  -5.163  78.445  1.00 98.95           H  
ATOM   3797 HG12 ILE A 274      13.137  -3.510  78.523  1.00 98.95           H  
ATOM   3798 HG21 ILE A 274      13.172  -3.604  81.884  1.00 98.95           H  
ATOM   3799 HG22 ILE A 274      14.806  -2.996  82.011  1.00 98.95           H  
ATOM   3800 HG23 ILE A 274      13.675  -2.201  80.943  1.00 98.95           H  
ATOM   3801 HD11 ILE A 274      11.341  -5.283  78.991  1.00 98.95           H  
ATOM   3802 HD12 ILE A 274      12.141  -5.562  80.532  1.00 98.95           H  
ATOM   3803 HD13 ILE A 274      11.426  -3.990  80.173  1.00 98.95           H  
ATOM   3804  N   ALA A 275      17.031  -5.518  78.859  1.00 98.97           N  
ATOM   3805  CA  ALA A 275      17.654  -6.484  77.965  1.00 98.97           C  
ATOM   3806  C   ALA A 275      17.811  -7.843  78.649  1.00 98.97           C  
ATOM   3807  O   ALA A 275      17.957  -7.899  79.871  1.00 98.97           O  
ATOM   3808  CB  ALA A 275      19.016  -5.943  77.512  1.00 98.97           C  
ATOM   3809  H   ALA A 275      17.317  -5.567  79.828  1.00 98.97           H  
ATOM   3810  HA  ALA A 275      17.014  -6.608  77.097  1.00 98.97           H  
ATOM   3811  HB1 ALA A 275      19.421  -6.547  76.701  1.00 98.97           H  
ATOM   3812  HB2 ALA A 275      18.935  -4.920  77.146  1.00 98.97           H  
ATOM   3813  HB3 ALA A 275      19.739  -5.944  78.328  1.00 98.97           H  
ATOM   3814  N   VAL A 276      17.819  -8.904  77.828  1.00 98.93           N  
ATOM   3815  CA  VAL A 276      18.093 -10.275  78.250  1.00 98.93           C  
ATOM   3816  C   VAL A 276      18.650 -11.078  77.063  1.00 98.93           C  
ATOM   3817  O   VAL A 276      18.088 -11.007  75.970  1.00 98.93           O  
ATOM   3818  CB  VAL A 276      16.837 -10.979  78.848  1.00 98.93           C  
ATOM   3819  CG1 VAL A 276      15.708 -11.247  77.838  1.00 98.93           C  
ATOM   3820  CG2 VAL A 276      17.183 -12.290  79.572  1.00 98.93           C  
ATOM   3821  H   VAL A 276      17.666  -8.771  76.837  1.00 98.93           H  
ATOM   3822  HA  VAL A 276      18.865 -10.225  79.015  1.00 98.93           H  
ATOM   3823  HB  VAL A 276      16.428 -10.301  79.597  1.00 98.93           H  
ATOM   3824 HG11 VAL A 276      14.792 -11.518  78.360  1.00 98.93           H  
ATOM   3825 HG12 VAL A 276      15.503 -10.363  77.238  1.00 98.93           H  
ATOM   3826 HG13 VAL A 276      15.944 -12.064  77.156  1.00 98.93           H  
ATOM   3827 HG21 VAL A 276      16.333 -12.641  80.157  1.00 98.93           H  
ATOM   3828 HG22 VAL A 276      17.451 -13.076  78.869  1.00 98.93           H  
ATOM   3829 HG23 VAL A 276      18.021 -12.166  80.255  1.00 98.93           H  
ATOM   3830  N   ASP A 277      19.741 -11.825  77.303  1.00 98.74           N  
ATOM   3831  CA  ASP A 277      20.367 -12.704  76.310  1.00 98.74           C  
ATOM   3832  C   ASP A 277      19.887 -14.160  76.490  1.00 98.74           C  
ATOM   3833  O   ASP A 277      19.130 -14.464  77.414  1.00 98.74           O  
ATOM   3834  CB  ASP A 277      21.917 -12.556  76.269  1.00 98.74           C  
ATOM   3835  CG  ASP A 277      22.739 -12.886  77.530  1.00 98.74           C  
ATOM   3836  OD1 ASP A 277      22.227 -13.580  78.434  1.00 98.74           O1-
ATOM   3837  OD2 ASP A 277      23.935 -12.519  77.527  1.00 98.74           O  
ATOM   3838  H   ASP A 277      20.141 -11.849  78.231  1.00 98.74           H  
ATOM   3839  HA  ASP A 277      20.025 -12.418  75.317  1.00 98.74           H  
ATOM   3840  HB3 ASP A 277      22.132 -11.515  76.021  1.00 98.74           H  
ATOM   3841  HB2 ASP A 277      22.322 -13.132  75.436  1.00 98.74           H  
ATOM   3842  N   SER A 278      20.358 -15.038  75.593  1.00 97.98           N  
ATOM   3843  CA  SER A 278      20.039 -16.468  75.553  1.00 97.98           C  
ATOM   3844  C   SER A 278      20.580 -17.297  76.742  1.00 97.98           C  
ATOM   3845  O   SER A 278      20.159 -18.443  76.895  1.00 97.98           O  
ATOM   3846  CB  SER A 278      20.541 -17.029  74.211  1.00 97.98           C  
ATOM   3847  OG  SER A 278      19.765 -16.492  73.159  1.00 97.98           O  
ATOM   3848  H   SER A 278      20.959 -14.707  74.851  1.00 97.98           H  
ATOM   3849  HA  SER A 278      18.953 -16.570  75.572  1.00 97.98           H  
ATOM   3850  HB3 SER A 278      20.441 -18.115  74.177  1.00 97.98           H  
ATOM   3851  HB2 SER A 278      21.594 -16.795  74.049  1.00 97.98           H  
ATOM   3852  HG  SER A 278      20.186 -16.707  72.320  1.00 97.98           H  
ATOM   3853  N   SER A 279      21.484 -16.718  77.555  1.00 96.91           N  
ATOM   3854  CA  SER A 279      22.087 -17.348  78.734  1.00 96.91           C  
ATOM   3855  C   SER A 279      21.384 -16.989  80.059  1.00 96.91           C  
ATOM   3856  O   SER A 279      21.642 -17.664  81.056  1.00 96.91           O  
ATOM   3857  CB  SER A 279      23.582 -16.974  78.792  1.00 96.91           C  
ATOM   3858  OG  SER A 279      24.318 -17.772  77.887  1.00 96.91           O  
ATOM   3859  H   SER A 279      21.761 -15.762  77.380  1.00 96.91           H  
ATOM   3860  HA  SER A 279      22.012 -18.435  78.650  1.00 96.91           H  
ATOM   3861  HB3 SER A 279      23.997 -17.153  79.785  1.00 96.91           H  
ATOM   3862  HB2 SER A 279      23.745 -15.919  78.570  1.00 96.91           H  
ATOM   3863  HG  SER A 279      24.081 -17.515  76.992  1.00 96.91           H  
ATOM   3864  N   GLY A 280      20.509 -15.968  80.060  1.00 97.69           N  
ATOM   3865  CA  GLY A 280      19.739 -15.554  81.236  1.00 97.69           C  
ATOM   3866  C   GLY A 280      20.354 -14.355  81.973  1.00 97.69           C  
ATOM   3867  O   GLY A 280      19.828 -13.985  83.023  1.00 97.69           O  
ATOM   3868  H   GLY A 280      20.347 -15.454  79.204  1.00 97.69           H  
ATOM   3869  HA3 GLY A 280      19.599 -16.380  81.935  1.00 97.69           H  
ATOM   3870  HA2 GLY A 280      18.743 -15.262  80.911  1.00 97.69           H  
ATOM   3871  N   ASN A 281      21.423 -13.730  81.442  1.00 97.82           N  
ATOM   3872  CA  ASN A 281      21.969 -12.461  81.947  1.00 97.82           C  
ATOM   3873  C   ASN A 281      21.004 -11.319  81.596  1.00 97.82           C  
ATOM   3874  O   ASN A 281      20.523 -11.284  80.465  1.00 97.82           O  
ATOM   3875  CB  ASN A 281      23.356 -12.144  81.335  1.00 97.82           C  
ATOM   3876  CG  ASN A 281      24.385 -13.269  81.481  1.00 97.82           C  
ATOM   3877  ND2 ASN A 281      24.958 -13.719  80.362  1.00 97.82           N  
ATOM   3878  OD1 ASN A 281      24.671 -13.715  82.589  1.00 97.82           O  
ATOM   3879  H   ASN A 281      21.798 -14.050  80.558  1.00 97.82           H  
ATOM   3880  HA  ASN A 281      22.064 -12.502  83.034  1.00 97.82           H  
ATOM   3881  HB3 ASN A 281      23.769 -11.255  81.815  1.00 97.82           H  
ATOM   3882  HB2 ASN A 281      23.258 -11.884  80.282  1.00 97.82           H  
ATOM   3883 HD22 ASN A 281      25.652 -14.449  80.404  1.00 97.82           H  
ATOM   3884 HD21 ASN A 281      24.681 -13.343  79.462  1.00 97.82           H  
ATOM   3885  N   ILE A 282      20.750 -10.416  82.557  1.00 98.47           N  
ATOM   3886  CA  ILE A 282      19.850  -9.271  82.398  1.00 98.47           C  
ATOM   3887  C   ILE A 282      20.596  -7.965  82.708  1.00 98.47           C  
ATOM   3888  O   ILE A 282      21.337  -7.900  83.690  1.00 98.47           O  
ATOM   3889  CB  ILE A 282      18.573  -9.414  83.294  1.00 98.47           C  
ATOM   3890  CG1 ILE A 282      17.611 -10.429  82.634  1.00 98.47           C  
ATOM   3891  CG2 ILE A 282      17.827  -8.095  83.616  1.00 98.47           C  
ATOM   3892  CD1 ILE A 282      16.429 -10.890  83.493  1.00 98.47           C  
ATOM   3893  H   ILE A 282      21.201 -10.499  83.456  1.00 98.47           H  
ATOM   3894  HA  ILE A 282      19.529  -9.211  81.359  1.00 98.47           H  
ATOM   3895  HB  ILE A 282      18.887  -9.839  84.249  1.00 98.47           H  
ATOM   3896 HG13 ILE A 282      18.166 -11.321  82.351  1.00 98.47           H  
ATOM   3897 HG12 ILE A 282      17.226 -10.004  81.709  1.00 98.47           H  
ATOM   3898 HG21 ILE A 282      16.955  -8.271  84.240  1.00 98.47           H  
ATOM   3899 HG22 ILE A 282      18.444  -7.395  84.180  1.00 98.47           H  
ATOM   3900 HG23 ILE A 282      17.491  -7.594  82.707  1.00 98.47           H  
ATOM   3901 HD11 ILE A 282      15.843 -11.632  82.953  1.00 98.47           H  
ATOM   3902 HD12 ILE A 282      16.766 -11.339  84.426  1.00 98.47           H  
ATOM   3903 HD13 ILE A 282      15.750 -10.075  83.727  1.00 98.47           H  
ATOM   3904  N   CYS A 283      20.354  -6.950  81.863  1.00 98.69           N  
ATOM   3905  CA  CYS A 283      20.905  -5.600  81.976  1.00 98.69           C  
ATOM   3906  C   CYS A 283      19.747  -4.612  81.800  1.00 98.69           C  
ATOM   3907  O   CYS A 283      18.943  -4.796  80.888  1.00 98.69           O  
ATOM   3908  CB  CYS A 283      21.984  -5.340  80.906  1.00 98.69           C  
ATOM   3909  SG  CYS A 283      23.424  -6.399  81.205  1.00 98.69           S  
ATOM   3910  H   CYS A 283      19.709  -7.093  81.096  1.00 98.69           H  
ATOM   3911  HA  CYS A 283      21.338  -5.446  82.966  1.00 98.69           H  
ATOM   3912  HB3 CYS A 283      22.319  -4.302  80.935  1.00 98.69           H  
ATOM   3913  HB2 CYS A 283      21.604  -5.528  79.901  1.00 98.69           H  
ATOM   3914  HG  CYS A 283      24.123  -5.988  80.143  1.00 98.69           H  
ATOM   3915  N   MET A 284      19.677  -3.581  82.662  1.00 98.72           N  
ATOM   3916  CA  MET A 284      18.605  -2.577  82.648  1.00 98.72           C  
ATOM   3917  C   MET A 284      19.134  -1.128  82.799  1.00 98.72           C  
ATOM   3918  O   MET A 284      18.758  -0.462  83.765  1.00 98.72           O  
ATOM   3919  CB  MET A 284      17.507  -2.933  83.683  1.00 98.72           C  
ATOM   3920  CG  MET A 284      16.894  -4.337  83.531  1.00 98.72           C  
ATOM   3921  SD  MET A 284      15.422  -4.639  84.545  1.00 98.72           S  
ATOM   3922  CE  MET A 284      16.180  -4.778  86.181  1.00 98.72           C  
ATOM   3923  H   MET A 284      20.380  -3.477  83.380  1.00 98.72           H  
ATOM   3924  HA  MET A 284      18.116  -2.596  81.678  1.00 98.72           H  
ATOM   3925  HB3 MET A 284      16.703  -2.202  83.606  1.00 98.72           H  
ATOM   3926  HB2 MET A 284      17.914  -2.835  84.690  1.00 98.72           H  
ATOM   3927  HG3 MET A 284      17.632  -5.100  83.776  1.00 98.72           H  
ATOM   3928  HG2 MET A 284      16.613  -4.507  82.492  1.00 98.72           H  
ATOM   3929  HE1 MET A 284      15.420  -5.023  86.922  1.00 98.72           H  
ATOM   3930  HE2 MET A 284      16.935  -5.564  86.186  1.00 98.72           H  
ATOM   3931  HE3 MET A 284      16.649  -3.838  86.468  1.00 98.72           H  
ATOM   3932  N   PRO A 285      20.002  -0.655  81.870  1.00 98.67           N  
ATOM   3933  CA  PRO A 285      20.549   0.718  81.907  1.00 98.67           C  
ATOM   3934  C   PRO A 285      19.517   1.820  81.594  1.00 98.67           C  
ATOM   3935  O   PRO A 285      18.599   1.605  80.803  1.00 98.67           O  
ATOM   3936  CB  PRO A 285      21.660   0.685  80.848  1.00 98.67           C  
ATOM   3937  CG  PRO A 285      21.199  -0.350  79.842  1.00 98.67           C  
ATOM   3938  CD  PRO A 285      20.532  -1.395  80.720  1.00 98.67           C  
ATOM   3939  HA  PRO A 285      20.988   0.915  82.888  1.00 98.67           H  
ATOM   3940  HB3 PRO A 285      22.586   0.345  81.312  1.00 98.67           H  
ATOM   3941  HB2 PRO A 285      21.867   1.652  80.386  1.00 98.67           H  
ATOM   3942  HG3 PRO A 285      22.018  -0.757  79.256  1.00 98.67           H  
ATOM   3943  HG2 PRO A 285      20.467   0.084  79.161  1.00 98.67           H  
ATOM   3944  HD2 PRO A 285      19.774  -1.951  80.170  1.00 98.67           H  
ATOM   3945  HD3 PRO A 285      21.287  -2.097  81.074  1.00 98.67           H  
ATOM   3946  N   PHE A 286      19.727   2.992  82.212  1.00 97.66           N  
ATOM   3947  CA  PHE A 286      18.950   4.218  82.015  1.00 97.66           C  
ATOM   3948  C   PHE A 286      19.816   5.421  82.429  1.00 97.66           C  
ATOM   3949  O   PHE A 286      20.486   5.350  83.460  1.00 97.66           O  
ATOM   3950  CB  PHE A 286      17.602   4.138  82.780  1.00 97.66           C  
ATOM   3951  CG  PHE A 286      17.700   4.065  84.296  1.00 97.66           C  
ATOM   3952  CD1 PHE A 286      17.946   2.829  84.929  1.00 97.66           C  
ATOM   3953  CD2 PHE A 286      17.749   5.245  85.065  1.00 97.66           C  
ATOM   3954  CE1 PHE A 286      18.186   2.782  86.294  1.00 97.66           C  
ATOM   3955  CE2 PHE A 286      18.005   5.180  86.426  1.00 97.66           C  
ATOM   3956  CZ  PHE A 286      18.211   3.952  87.042  1.00 97.66           C  
ATOM   3957  H   PHE A 286      20.514   3.081  82.840  1.00 97.66           H  
ATOM   3958  HA  PHE A 286      18.740   4.314  80.951  1.00 97.66           H  
ATOM   3959  HB3 PHE A 286      17.038   3.271  82.438  1.00 97.66           H  
ATOM   3960  HB2 PHE A 286      16.992   5.004  82.519  1.00 97.66           H  
ATOM   3961  HD1 PHE A 286      17.967   1.920  84.350  1.00 97.66           H  
ATOM   3962  HD2 PHE A 286      17.619   6.203  84.588  1.00 97.66           H  
ATOM   3963  HE1 PHE A 286      18.376   1.832  86.770  1.00 97.66           H  
ATOM   3964  HE2 PHE A 286      18.056   6.090  87.006  1.00 97.66           H  
ATOM   3965  HZ  PHE A 286      18.413   3.911  88.101  1.00 97.66           H  
ATOM   3966  N   ASN A 287      19.775   6.501  81.630  1.00 95.93           N  
ATOM   3967  CA  ASN A 287      20.512   7.752  81.878  1.00 95.93           C  
ATOM   3968  C   ASN A 287      19.634   8.862  82.505  1.00 95.93           C  
ATOM   3969  O   ASN A 287      20.151   9.941  82.791  1.00 95.93           O  
ATOM   3970  CB  ASN A 287      21.267   8.201  80.595  1.00 95.93           C  
ATOM   3971  CG  ASN A 287      20.413   8.694  79.417  1.00 95.93           C  
ATOM   3972  ND2 ASN A 287      21.065   9.249  78.393  1.00 95.93           N  
ATOM   3973  OD1 ASN A 287      19.192   8.574  79.420  1.00 95.93           O  
ATOM   3974  H   ASN A 287      19.186   6.493  80.807  1.00 95.93           H  
ATOM   3975  HA  ASN A 287      21.283   7.581  82.631  1.00 95.93           H  
ATOM   3976  HB3 ASN A 287      21.890   7.380  80.238  1.00 95.93           H  
ATOM   3977  HB2 ASN A 287      21.960   9.003  80.857  1.00 95.93           H  
ATOM   3978 HD22 ASN A 287      20.555   9.614  77.600  1.00 95.93           H  
ATOM   3979 HD21 ASN A 287      22.072   9.324  78.408  1.00 95.93           H  
ATOM   3980  N   THR A 288      18.354   8.552  82.748  1.00 93.67           N  
ATOM   3981  CA  THR A 288      17.330   9.343  83.431  1.00 93.67           C  
ATOM   3982  C   THR A 288      17.501   9.279  84.969  1.00 93.67           C  
ATOM   3983  O   THR A 288      18.344   8.537  85.474  1.00 93.67           O  
ATOM   3984  CB  THR A 288      15.942   8.767  82.998  1.00 93.67           C  
ATOM   3985  CG2 THR A 288      15.684   8.913  81.494  1.00 93.67           C  
ATOM   3986  OG1 THR A 288      15.723   7.398  83.322  1.00 93.67           O  
ATOM   3987  H   THR A 288      18.055   7.626  82.484  1.00 93.67           H  
ATOM   3988  HA  THR A 288      17.418  10.385  83.119  1.00 93.67           H  
ATOM   3989  HB  THR A 288      15.165   9.335  83.508  1.00 93.67           H  
ATOM   3990 HG21 THR A 288      14.701   8.531  81.215  1.00 93.67           H  
ATOM   3991 HG22 THR A 288      15.724   9.961  81.204  1.00 93.67           H  
ATOM   3992 HG23 THR A 288      16.423   8.375  80.901  1.00 93.67           H  
ATOM   3993  HG1 THR A 288      15.401   7.315  84.214  1.00 93.67           H  
ATOM   3994  N   GLU A 289      16.692  10.042  85.730  1.00 90.63           N  
ATOM   3995  CA  GLU A 289      16.648  10.015  87.201  1.00 90.63           C  
ATOM   3996  C   GLU A 289      16.316   8.628  87.786  1.00 90.63           C  
ATOM   3997  O   GLU A 289      16.947   8.212  88.758  1.00 90.63           O  
ATOM   3998  CB  GLU A 289      15.679  11.106  87.715  1.00 90.63           C  
ATOM   3999  CG  GLU A 289      15.502  11.148  89.256  1.00 90.63           C  
ATOM   4000  CD  GLU A 289      14.614  12.279  89.801  1.00 90.63           C  
ATOM   4001  OE1 GLU A 289      14.557  12.386  91.046  1.00 90.63           O1-
ATOM   4002  OE2 GLU A 289      13.995  13.008  88.994  1.00 90.63           O  
ATOM   4003  H   GLU A 289      16.039  10.669  85.283  1.00 90.63           H  
ATOM   4004  HA  GLU A 289      17.649  10.274  87.552  1.00 90.63           H  
ATOM   4005  HB3 GLU A 289      14.706  10.964  87.243  1.00 90.63           H  
ATOM   4006  HB2 GLU A 289      16.042  12.076  87.373  1.00 90.63           H  
ATOM   4007  HG3 GLU A 289      16.484  11.228  89.725  1.00 90.63           H  
ATOM   4008  HG2 GLU A 289      15.066  10.213  89.611  1.00 90.63           H  
ATOM   4009  N   GLY A 290      15.350   7.940  87.164  1.00 92.82           N  
ATOM   4010  CA  GLY A 290      14.966   6.589  87.535  1.00 92.82           C  
ATOM   4011  C   GLY A 290      14.227   5.945  86.363  1.00 92.82           C  
ATOM   4012  O   GLY A 290      13.818   6.608  85.408  1.00 92.82           O  
ATOM   4013  H   GLY A 290      14.855   8.357  86.387  1.00 92.82           H  
ATOM   4014  HA3 GLY A 290      14.316   6.608  88.406  1.00 92.82           H  
ATOM   4015  HA2 GLY A 290      15.832   5.986  87.803  1.00 92.82           H  
ATOM   4016  N   MET A 291      14.032   4.629  86.484  1.00 95.25           N  
ATOM   4017  CA  MET A 291      13.230   3.816  85.585  1.00 95.25           C  
ATOM   4018  C   MET A 291      12.463   2.809  86.442  1.00 95.25           C  
ATOM   4019  O   MET A 291      13.095   2.019  87.145  1.00 95.25           O  
ATOM   4020  CB  MET A 291      14.136   3.165  84.510  1.00 95.25           C  
ATOM   4021  CG  MET A 291      13.413   2.211  83.539  1.00 95.25           C  
ATOM   4022  SD  MET A 291      14.388   1.675  82.105  1.00 95.25           S  
ATOM   4023  CE  MET A 291      15.443   0.417  82.867  1.00 95.25           C  
ATOM   4024  H   MET A 291      14.365   4.158  87.314  1.00 95.25           H  
ATOM   4025  HA  MET A 291      12.496   4.445  85.085  1.00 95.25           H  
ATOM   4026  HB3 MET A 291      14.941   2.619  85.003  1.00 95.25           H  
ATOM   4027  HB2 MET A 291      14.623   3.952  83.933  1.00 95.25           H  
ATOM   4028  HG3 MET A 291      12.527   2.702  83.144  1.00 95.25           H  
ATOM   4029  HG2 MET A 291      13.056   1.326  84.062  1.00 95.25           H  
ATOM   4030  HE1 MET A 291      16.142   0.019  82.133  1.00 95.25           H  
ATOM   4031  HE2 MET A 291      16.017   0.841  83.689  1.00 95.25           H  
ATOM   4032  HE3 MET A 291      14.838  -0.405  83.249  1.00 95.25           H  
ATOM   4033  N   TYR A 292      11.122   2.837  86.339  1.00 95.25           N  
ATOM   4034  CA  TYR A 292      10.220   1.802  86.852  1.00 95.25           C  
ATOM   4035  C   TYR A 292      10.582   0.476  86.174  1.00 95.25           C  
ATOM   4036  O   TYR A 292      10.506   0.408  84.950  1.00 95.25           O  
ATOM   4037  CB  TYR A 292       8.754   2.169  86.527  1.00 95.25           C  
ATOM   4038  CG  TYR A 292       8.255   3.483  87.098  1.00 95.25           C  
ATOM   4039  CD1 TYR A 292       7.787   3.549  88.426  1.00 95.25           C  
ATOM   4040  CD2 TYR A 292       8.225   4.640  86.291  1.00 95.25           C  
ATOM   4041  CE1 TYR A 292       7.309   4.767  88.946  1.00 95.25           C  
ATOM   4042  CE2 TYR A 292       7.745   5.856  86.809  1.00 95.25           C  
ATOM   4043  CZ  TYR A 292       7.284   5.920  88.137  1.00 95.25           C  
ATOM   4044  OH  TYR A 292       6.798   7.092  88.635  1.00 95.25           O  
ATOM   4045  H   TYR A 292      10.694   3.515  85.724  1.00 95.25           H  
ATOM   4046  HA  TYR A 292      10.345   1.718  87.933  1.00 95.25           H  
ATOM   4047  HB3 TYR A 292       8.090   1.377  86.878  1.00 95.25           H  
ATOM   4048  HB2 TYR A 292       8.616   2.208  85.447  1.00 95.25           H  
ATOM   4049  HD1 TYR A 292       7.783   2.663  89.044  1.00 95.25           H  
ATOM   4050  HD2 TYR A 292       8.558   4.601  85.267  1.00 95.25           H  
ATOM   4051  HE1 TYR A 292       6.943   4.815  89.960  1.00 95.25           H  
ATOM   4052  HE2 TYR A 292       7.724   6.735  86.181  1.00 95.25           H  
ATOM   4053  HH  TYR A 292       6.806   7.806  87.994  1.00 95.25           H  
ATOM   4054  N   ARG A 293      11.044  -0.508  86.955  1.00 98.04           N  
ATOM   4055  CA  ARG A 293      11.604  -1.746  86.423  1.00 98.04           C  
ATOM   4056  C   ARG A 293      11.574  -2.865  87.460  1.00 98.04           C  
ATOM   4057  O   ARG A 293      11.330  -2.626  88.641  1.00 98.04           O  
ATOM   4058  CB  ARG A 293      13.033  -1.494  85.871  1.00 98.04           C  
ATOM   4059  CG  ARG A 293      14.114  -1.268  86.946  1.00 98.04           C  
ATOM   4060  CD  ARG A 293      15.422  -0.723  86.357  1.00 98.04           C  
ATOM   4061  NE  ARG A 293      16.494  -0.640  87.365  1.00 98.04           N  
ATOM   4062  CZ  ARG A 293      16.662   0.300  88.316  1.00 98.04           C  
ATOM   4063  NH1 ARG A 293      15.812   1.325  88.478  1.00 98.04           N  
ATOM   4064  NH2 ARG A 293      17.719   0.211  89.133  1.00 98.04           N1+
ATOM   4065  H   ARG A 293      11.116  -0.381  87.956  1.00 98.04           H  
ATOM   4066  HA  ARG A 293      10.958  -2.079  85.616  1.00 98.04           H  
ATOM   4067  HB3 ARG A 293      13.019  -0.653  85.180  1.00 98.04           H  
ATOM   4068  HB2 ARG A 293      13.333  -2.349  85.263  1.00 98.04           H  
ATOM   4069  HG3 ARG A 293      14.298  -2.168  87.535  1.00 98.04           H  
ATOM   4070  HG2 ARG A 293      13.723  -0.530  87.645  1.00 98.04           H  
ATOM   4071  HD3 ARG A 293      15.254   0.289  85.989  1.00 98.04           H  
ATOM   4072  HD2 ARG A 293      15.738  -1.307  85.494  1.00 98.04           H  
ATOM   4073  HE  ARG A 293      17.168  -1.391  87.326  1.00 98.04           H  
ATOM   4074 HH12 ARG A 293      15.993   2.039  89.169  1.00 98.04           H  
ATOM   4075 HH11 ARG A 293      14.989   1.405  87.892  1.00 98.04           H  
ATOM   4076 HH22 ARG A 293      17.882   0.926  89.829  1.00 98.04           H  
ATOM   4077 HH21 ARG A 293      18.387  -0.539  89.028  1.00 98.04           H  
ATOM   4078  N   GLY A 294      11.884  -4.068  86.971  1.00 98.39           N  
ATOM   4079  CA  GLY A 294      12.136  -5.224  87.803  1.00 98.39           C  
ATOM   4080  C   GLY A 294      12.680  -6.344  86.925  1.00 98.39           C  
ATOM   4081  O   GLY A 294      12.628  -6.279  85.696  1.00 98.39           O  
ATOM   4082  H   GLY A 294      12.047  -4.182  85.978  1.00 98.39           H  
ATOM   4083  HA3 GLY A 294      11.217  -5.557  88.279  1.00 98.39           H  
ATOM   4084  HA2 GLY A 294      12.869  -4.978  88.573  1.00 98.39           H  
ATOM   4085  N   MET A 295      13.176  -7.392  87.590  1.00 98.55           N  
ATOM   4086  CA  MET A 295      13.587  -8.643  86.970  1.00 98.55           C  
ATOM   4087  C   MET A 295      13.350  -9.806  87.932  1.00 98.55           C  
ATOM   4088  O   MET A 295      13.244  -9.599  89.142  1.00 98.55           O  
ATOM   4089  CB  MET A 295      15.035  -8.555  86.434  1.00 98.55           C  
ATOM   4090  CG  MET A 295      16.157  -8.320  87.467  1.00 98.55           C  
ATOM   4091  SD  MET A 295      16.643  -9.691  88.565  1.00 98.55           S  
ATOM   4092  CE  MET A 295      17.156 -10.946  87.364  1.00 98.55           C  
ATOM   4093  H   MET A 295      13.168  -7.389  88.603  1.00 98.55           H  
ATOM   4094  HA  MET A 295      12.919  -8.819  86.131  1.00 98.55           H  
ATOM   4095  HB3 MET A 295      15.082  -7.759  85.690  1.00 98.55           H  
ATOM   4096  HB2 MET A 295      15.253  -9.465  85.878  1.00 98.55           H  
ATOM   4097  HG3 MET A 295      15.882  -7.475  88.095  1.00 98.55           H  
ATOM   4098  HG2 MET A 295      17.058  -8.012  86.935  1.00 98.55           H  
ATOM   4099  HE1 MET A 295      17.621 -11.781  87.886  1.00 98.55           H  
ATOM   4100  HE2 MET A 295      16.295 -11.328  86.816  1.00 98.55           H  
ATOM   4101  HE3 MET A 295      17.874 -10.533  86.656  1.00 98.55           H  
ATOM   4102  N   LYS A 296      13.279 -11.011  87.355  1.00 97.82           N  
ATOM   4103  CA  LYS A 296      13.071 -12.254  88.076  1.00 97.82           C  
ATOM   4104  C   LYS A 296      13.673 -13.421  87.290  1.00 97.82           C  
ATOM   4105  O   LYS A 296      13.423 -13.550  86.093  1.00 97.82           O  
ATOM   4106  CB  LYS A 296      11.567 -12.441  88.373  1.00 97.82           C  
ATOM   4107  CG  LYS A 296      11.252 -13.655  89.258  1.00 97.82           C  
ATOM   4108  CD  LYS A 296       9.816 -13.630  89.803  1.00 97.82           C  
ATOM   4109  CE  LYS A 296       9.576 -14.718  90.862  1.00 97.82           C  
ATOM   4110  NZ  LYS A 296       8.152 -14.827  91.222  1.00 97.82           N1+
ATOM   4111  H   LYS A 296      13.354 -11.090  86.348  1.00 97.82           H  
ATOM   4112  HA  LYS A 296      13.598 -12.177  89.026  1.00 97.82           H  
ATOM   4113  HB3 LYS A 296      10.995 -12.498  87.446  1.00 97.82           H  
ATOM   4114  HB2 LYS A 296      11.216 -11.552  88.893  1.00 97.82           H  
ATOM   4115  HG3 LYS A 296      11.959 -13.688  90.083  1.00 97.82           H  
ATOM   4116  HG2 LYS A 296      11.413 -14.575  88.698  1.00 97.82           H  
ATOM   4117  HD3 LYS A 296       9.118 -13.741  88.974  1.00 97.82           H  
ATOM   4118  HD2 LYS A 296       9.607 -12.651  90.238  1.00 97.82           H  
ATOM   4119  HE3 LYS A 296      10.151 -14.495  91.761  1.00 97.82           H  
ATOM   4120  HE2 LYS A 296       9.916 -15.688  90.502  1.00 97.82           H  
ATOM   4121  HZ1 LYS A 296       7.815 -13.925  91.539  1.00 97.82           H  
ATOM   4122  HZ2 LYS A 296       7.616 -15.104  90.413  1.00 97.82           H  
ATOM   4123  HZ3 LYS A 296       8.033 -15.509  91.958  1.00 97.82           H  
ATOM   4124  N   ASN A 297      14.414 -14.270  88.012  1.00 95.80           N  
ATOM   4125  CA  ASN A 297      14.870 -15.589  87.580  1.00 95.80           C  
ATOM   4126  C   ASN A 297      14.724 -16.577  88.755  1.00 95.80           C  
ATOM   4127  O   ASN A 297      14.063 -16.256  89.745  1.00 95.80           O  
ATOM   4128  CB  ASN A 297      16.262 -15.520  86.890  1.00 95.80           C  
ATOM   4129  CG  ASN A 297      17.449 -15.045  87.739  1.00 95.80           C  
ATOM   4130  ND2 ASN A 297      18.425 -14.398  87.099  1.00 95.80           N  
ATOM   4131  OD1 ASN A 297      17.515 -15.284  88.942  1.00 95.80           O  
ATOM   4132  H   ASN A 297      14.567 -14.068  88.992  1.00 95.80           H  
ATOM   4133  HA  ASN A 297      14.177 -15.951  86.825  1.00 95.80           H  
ATOM   4134  HB3 ASN A 297      16.180 -14.861  86.025  1.00 95.80           H  
ATOM   4135  HB2 ASN A 297      16.522 -16.498  86.484  1.00 95.80           H  
ATOM   4136 HD22 ASN A 297      19.238 -14.077  87.605  1.00 95.80           H  
ATOM   4137 HD21 ASN A 297      18.365 -14.231  86.104  1.00 95.80           H  
ATOM   4138  N   LYS A 298      15.320 -17.773  88.624  1.00 90.19           N  
ATOM   4139  CA  LYS A 298      15.284 -18.841  89.633  1.00 90.19           C  
ATOM   4140  C   LYS A 298      15.967 -18.524  90.982  1.00 90.19           C  
ATOM   4141  O   LYS A 298      15.721 -19.261  91.937  1.00 90.19           O  
ATOM   4142  CB  LYS A 298      15.874 -20.128  89.015  1.00 90.19           C  
ATOM   4143  CG  LYS A 298      14.871 -20.898  88.141  1.00 90.19           C  
ATOM   4144  CD  LYS A 298      15.527 -22.065  87.386  1.00 90.19           C  
ATOM   4145  CE  LYS A 298      14.505 -23.002  86.715  1.00 90.19           C  
ATOM   4146  NZ  LYS A 298      15.132 -23.865  85.697  1.00 90.19           N1+
ATOM   4147  H   LYS A 298      15.829 -17.981  87.778  1.00 90.19           H  
ATOM   4148  HA  LYS A 298      14.232 -19.024  89.862  1.00 90.19           H  
ATOM   4149  HB3 LYS A 298      16.190 -20.815  89.802  1.00 90.19           H  
ATOM   4150  HB2 LYS A 298      16.779 -19.890  88.453  1.00 90.19           H  
ATOM   4151  HG3 LYS A 298      14.405 -20.217  87.429  1.00 90.19           H  
ATOM   4152  HG2 LYS A 298      14.066 -21.278  88.772  1.00 90.19           H  
ATOM   4153  HD3 LYS A 298      16.149 -22.641  88.073  1.00 90.19           H  
ATOM   4154  HD2 LYS A 298      16.210 -21.647  86.646  1.00 90.19           H  
ATOM   4155  HE3 LYS A 298      13.714 -22.432  86.232  1.00 90.19           H  
ATOM   4156  HE2 LYS A 298      14.018 -23.624  87.466  1.00 90.19           H  
ATOM   4157  HZ1 LYS A 298      15.554 -23.286  84.981  1.00 90.19           H  
ATOM   4158  HZ2 LYS A 298      15.841 -24.444  86.123  1.00 90.19           H  
ATOM   4159  HZ3 LYS A 298      14.430 -24.449  85.265  1.00 90.19           H  
ATOM   4160  N   THR A 299      16.815 -17.482  91.044  1.00 90.55           N  
ATOM   4161  CA  THR A 299      17.675 -17.189  92.198  1.00 90.55           C  
ATOM   4162  C   THR A 299      17.611 -15.718  92.665  1.00 90.55           C  
ATOM   4163  O   THR A 299      18.001 -15.458  93.804  1.00 90.55           O  
ATOM   4164  CB  THR A 299      19.157 -17.526  91.870  1.00 90.55           C  
ATOM   4165  CG2 THR A 299      19.384 -19.003  91.511  1.00 90.55           C  
ATOM   4166  OG1 THR A 299      19.659 -16.732  90.808  1.00 90.55           O  
ATOM   4167  H   THR A 299      16.950 -16.901  90.228  1.00 90.55           H  
ATOM   4168  HA  THR A 299      17.373 -17.790  93.058  1.00 90.55           H  
ATOM   4169  HB  THR A 299      19.770 -17.306  92.745  1.00 90.55           H  
ATOM   4170 HG21 THR A 299      20.445 -19.213  91.372  1.00 90.55           H  
ATOM   4171 HG22 THR A 299      19.022 -19.657  92.305  1.00 90.55           H  
ATOM   4172 HG23 THR A 299      18.871 -19.284  90.590  1.00 90.55           H  
ATOM   4173  HG1 THR A 299      19.205 -16.984  90.000  1.00 90.55           H  
ATOM   4174  N   HIS A 300      17.132 -14.791  91.818  1.00 91.16           N  
ATOM   4175  CA  HIS A 300      17.039 -13.358  92.113  1.00 91.16           C  
ATOM   4176  C   HIS A 300      15.667 -12.821  91.700  1.00 91.16           C  
ATOM   4177  O   HIS A 300      15.120 -13.264  90.691  1.00 91.16           O  
ATOM   4178  CB  HIS A 300      18.154 -12.585  91.376  1.00 91.16           C  
ATOM   4179  CG  HIS A 300      19.548 -12.826  91.902  1.00 91.16           C  
ATOM   4180  CD2 HIS A 300      20.339 -12.092  92.758  1.00 91.16           C  
ATOM   4181  ND1 HIS A 300      20.308 -13.927  91.551  1.00 91.16           N  
ATOM   4182  CE1 HIS A 300      21.471 -13.830  92.198  1.00 91.16           C  
ATOM   4183  NE2 HIS A 300      21.563 -12.739  92.949  1.00 91.16           N  
ATOM   4184  H   HIS A 300      16.825 -15.065  90.894  1.00 91.16           H  
ATOM   4185  HA  HIS A 300      17.145 -13.183  93.186  1.00 91.16           H  
ATOM   4186  HB3 HIS A 300      17.968 -11.512  91.439  1.00 91.16           H  
ATOM   4187  HB2 HIS A 300      18.139 -12.826  90.312  1.00 91.16           H  
ATOM   4188  HD2 HIS A 300      20.122 -11.158  93.256  1.00 91.16           H  
ATOM   4189  HD1 HIS A 300      20.022 -14.694  90.955  1.00 91.16           H  
ATOM   4190  HE1 HIS A 300      22.257 -14.567  92.122  1.00 91.16           H  
ATOM   4191  N   THR A 301      15.158 -11.854  92.480  1.00 93.51           N  
ATOM   4192  CA  THR A 301      13.919 -11.123  92.218  1.00 93.51           C  
ATOM   4193  C   THR A 301      14.040  -9.713  92.821  1.00 93.51           C  
ATOM   4194  O   THR A 301      14.441  -9.598  93.981  1.00 93.51           O  
ATOM   4195  CB  THR A 301      12.675 -11.797  92.873  1.00 93.51           C  
ATOM   4196  CG2 THR A 301      11.334 -11.118  92.533  1.00 93.51           C  
ATOM   4197  OG1 THR A 301      12.561 -13.145  92.470  1.00 93.51           O  
ATOM   4198  H   THR A 301      15.674 -11.545  93.292  1.00 93.51           H  
ATOM   4199  HA  THR A 301      13.768 -11.041  91.143  1.00 93.51           H  
ATOM   4200  HB  THR A 301      12.791 -11.809  93.958  1.00 93.51           H  
ATOM   4201 HG21 THR A 301      10.493 -11.681  92.939  1.00 93.51           H  
ATOM   4202 HG22 THR A 301      11.267 -10.109  92.942  1.00 93.51           H  
ATOM   4203 HG23 THR A 301      11.195 -11.051  91.455  1.00 93.51           H  
ATOM   4204  HG1 THR A 301      13.374 -13.601  92.702  1.00 93.51           H  
ATOM   4205  N   PHE A 302      13.645  -8.677  92.061  1.00 92.74           N  
ATOM   4206  CA  PHE A 302      13.464  -7.319  92.584  1.00 92.74           C  
ATOM   4207  C   PHE A 302      12.551  -6.498  91.668  1.00 92.74           C  
ATOM   4208  O   PHE A 302      12.425  -6.800  90.482  1.00 92.74           O  
ATOM   4209  CB  PHE A 302      14.823  -6.605  92.842  1.00 92.74           C  
ATOM   4210  CG  PHE A 302      15.627  -6.074  91.657  1.00 92.74           C  
ATOM   4211  CD1 PHE A 302      16.685  -6.836  91.119  1.00 92.74           C  
ATOM   4212  CD2 PHE A 302      15.282  -4.855  91.029  1.00 92.74           C  
ATOM   4213  CE1 PHE A 302      17.426  -6.339  90.054  1.00 92.74           C  
ATOM   4214  CE2 PHE A 302      16.022  -4.383  89.955  1.00 92.74           C  
ATOM   4215  CZ  PHE A 302      17.102  -5.115  89.481  1.00 92.74           C  
ATOM   4216  H   PHE A 302      13.338  -8.831  91.109  1.00 92.74           H  
ATOM   4217  HA  PHE A 302      12.944  -7.414  93.540  1.00 92.74           H  
ATOM   4218  HB3 PHE A 302      15.474  -7.237  93.445  1.00 92.74           H  
ATOM   4219  HB2 PHE A 302      14.624  -5.741  93.477  1.00 92.74           H  
ATOM   4220  HD1 PHE A 302      16.943  -7.793  91.550  1.00 92.74           H  
ATOM   4221  HD2 PHE A 302      14.445  -4.278  91.386  1.00 92.74           H  
ATOM   4222  HE1 PHE A 302      18.253  -6.914  89.662  1.00 92.74           H  
ATOM   4223  HE2 PHE A 302      15.759  -3.444  89.491  1.00 92.74           H  
ATOM   4224  HZ  PHE A 302      17.685  -4.742  88.652  1.00 92.74           H  
ATOM   4225  N   THR A 303      11.999  -5.421  92.248  1.00 94.09           N  
ATOM   4226  CA  THR A 303      11.416  -4.285  91.540  1.00 94.09           C  
ATOM   4227  C   THR A 303      11.910  -2.996  92.224  1.00 94.09           C  
ATOM   4228  O   THR A 303      11.987  -2.936  93.453  1.00 94.09           O  
ATOM   4229  CB  THR A 303       9.866  -4.303  91.541  1.00 94.09           C  
ATOM   4230  CG2 THR A 303       9.286  -5.471  90.740  1.00 94.09           C  
ATOM   4231  OG1 THR A 303       9.323  -4.324  92.849  1.00 94.09           O  
ATOM   4232  H   THR A 303      12.123  -5.275  93.239  1.00 94.09           H  
ATOM   4233  HA  THR A 303      11.775  -4.285  90.512  1.00 94.09           H  
ATOM   4234  HB  THR A 303       9.508  -3.385  91.077  1.00 94.09           H  
ATOM   4235 HG21 THR A 303       8.201  -5.462  90.784  1.00 94.09           H  
ATOM   4236 HG22 THR A 303       9.562  -5.409  89.691  1.00 94.09           H  
ATOM   4237 HG23 THR A 303       9.625  -6.433  91.123  1.00 94.09           H  
ATOM   4238  HG1 THR A 303       8.828  -5.145  92.964  1.00 94.09           H  
ATOM   4239  N   ARG A 304      12.279  -2.004  91.399  1.00 93.79           N  
ATOM   4240  CA  ARG A 304      12.872  -0.731  91.813  1.00 93.79           C  
ATOM   4241  C   ARG A 304      12.425   0.390  90.865  1.00 93.79           C  
ATOM   4242  O   ARG A 304      12.133   0.137  89.697  1.00 93.79           O  
ATOM   4243  CB  ARG A 304      14.418  -0.830  91.806  1.00 93.79           C  
ATOM   4244  CG  ARG A 304      15.008  -1.709  92.922  1.00 93.79           C  
ATOM   4245  CD  ARG A 304      16.544  -1.744  92.906  1.00 93.79           C  
ATOM   4246  NE  ARG A 304      17.068  -2.752  93.845  1.00 93.79           N  
ATOM   4247  CZ  ARG A 304      18.356  -2.980  94.166  1.00 93.79           C  
ATOM   4248  NH1 ARG A 304      19.362  -2.262  93.643  1.00 93.79           N  
ATOM   4249  NH2 ARG A 304      18.641  -3.957  95.036  1.00 93.79           N1+
ATOM   4250  H   ARG A 304      12.150  -2.119  90.401  1.00 93.79           H  
ATOM   4251  HA  ARG A 304      12.527  -0.469  92.815  1.00 93.79           H  
ATOM   4252  HB3 ARG A 304      14.847   0.168  91.913  1.00 93.79           H  
ATOM   4253  HB2 ARG A 304      14.756  -1.194  90.834  1.00 93.79           H  
ATOM   4254  HG3 ARG A 304      14.595  -2.714  92.943  1.00 93.79           H  
ATOM   4255  HG2 ARG A 304      14.695  -1.243  93.858  1.00 93.79           H  
ATOM   4256  HD3 ARG A 304      16.901  -0.789  93.293  1.00 93.79           H  
ATOM   4257  HD2 ARG A 304      16.947  -1.847  91.898  1.00 93.79           H  
ATOM   4258  HE  ARG A 304      16.367  -3.334  94.281  1.00 93.79           H  
ATOM   4259 HH12 ARG A 304      20.320  -2.454  93.900  1.00 93.79           H  
ATOM   4260 HH11 ARG A 304      19.164  -1.519  92.990  1.00 93.79           H  
ATOM   4261 HH22 ARG A 304      19.598  -4.150  95.295  1.00 93.79           H  
ATOM   4262 HH21 ARG A 304      17.902  -4.513  95.443  1.00 93.79           H  
ATOM   4263  N   ILE A 305      12.441   1.622  91.396  1.00 89.67           N  
ATOM   4264  CA  ILE A 305      12.232   2.859  90.641  1.00 89.67           C  
ATOM   4265  C   ILE A 305      13.580   3.593  90.477  1.00 89.67           C  
ATOM   4266  O   ILE A 305      13.871   4.070  89.383  1.00 89.67           O  
ATOM   4267  CB  ILE A 305      11.214   3.806  91.349  1.00 89.67           C  
ATOM   4268  CG1 ILE A 305       9.862   3.088  91.584  1.00 89.67           C  
ATOM   4269  CG2 ILE A 305      10.990   5.130  90.582  1.00 89.67           C  
ATOM   4270  CD1 ILE A 305       8.839   3.896  92.396  1.00 89.67           C  
ATOM   4271  H   ILE A 305      12.663   1.732  92.374  1.00 89.67           H  
ATOM   4272  HA  ILE A 305      11.850   2.637  89.643  1.00 89.67           H  
ATOM   4273  HB  ILE A 305      11.616   4.065  92.331  1.00 89.67           H  
ATOM   4274 HG13 ILE A 305      10.021   2.150  92.113  1.00 89.67           H  
ATOM   4275 HG12 ILE A 305       9.429   2.814  90.624  1.00 89.67           H  
ATOM   4276 HG21 ILE A 305      10.269   5.772  91.087  1.00 89.67           H  
ATOM   4277 HG22 ILE A 305      11.902   5.717  90.493  1.00 89.67           H  
ATOM   4278 HG23 ILE A 305      10.613   4.941  89.576  1.00 89.67           H  
ATOM   4279 HD11 ILE A 305       8.079   3.241  92.824  1.00 89.67           H  
ATOM   4280 HD12 ILE A 305       9.316   4.437  93.213  1.00 89.67           H  
ATOM   4281 HD13 ILE A 305       8.323   4.626  91.774  1.00 89.67           H  
ATOM   4282  N   LEU A 306      14.391   3.632  91.549  1.00 83.54           N  
ATOM   4283  CA  LEU A 306      15.727   4.237  91.572  1.00 83.54           C  
ATOM   4284  C   LEU A 306      16.821   3.158  91.451  1.00 83.54           C  
ATOM   4285  O   LEU A 306      16.705   2.220  92.439  1.00 83.54           O1-
ATOM   4286  CB  LEU A 306      15.888   5.078  92.861  1.00 83.54           C  
ATOM   4287  CG  LEU A 306      14.949   6.304  92.938  1.00 83.54           C  
ATOM   4288  CD1 LEU A 306      15.049   6.996  94.314  1.00 83.54           C  
ATOM   4289  CD2 LEU A 306      15.186   7.293  91.780  1.00 83.54           C  
ATOM   4290  OXT LEU A 306      17.654   3.157  90.570  1.00 83.54           O  
ATOM   4291  H   LEU A 306      14.071   3.231  92.418  1.00 83.54           H  
ATOM   4292  HA  LEU A 306      15.847   4.901  90.714  1.00 83.54           H  
ATOM   4293  HB3 LEU A 306      16.920   5.423  92.943  1.00 83.54           H  
ATOM   4294  HB2 LEU A 306      15.717   4.440  93.730  1.00 83.54           H  
ATOM   4295  HG  LEU A 306      13.921   5.948  92.851  1.00 83.54           H  
ATOM   4296 HD11 LEU A 306      14.069   7.063  94.786  1.00 83.54           H  
ATOM   4297 HD12 LEU A 306      15.702   6.455  94.999  1.00 83.54           H  
ATOM   4298 HD13 LEU A 306      15.443   8.010  94.241  1.00 83.54           H  
ATOM   4299 HD21 LEU A 306      14.976   8.326  92.058  1.00 83.54           H  
ATOM   4300 HD22 LEU A 306      16.213   7.255  91.416  1.00 83.54           H  
ATOM   4301 HD23 LEU A 306      14.539   7.052  90.939  1.00 83.54           H  
TER    4302      LEU A 306
ATOM   4303  N   MET B   1      38.743  10.216  46.016  1.00 64.84           N1+
ATOM   4304  CA  MET B   1      37.260  10.375  46.241  1.00 64.84           C  
ATOM   4305  C   MET B   1      36.572  10.550  44.856  1.00 64.84           C  
ATOM   4306  O   MET B   1      37.176  10.982  43.868  1.00 64.84           O  
ATOM   4307  CB  MET B   1      36.950  11.563  47.189  1.00 64.84           C  
ATOM   4308  CG  MET B   1      37.384  11.359  48.652  1.00 64.84           C  
ATOM   4309  SD  MET B   1      37.153  12.828  49.686  1.00 64.84           S  
ATOM   4310  CE  MET B   1      37.567  12.132  51.305  1.00 64.84           C  
ATOM   4311  H1  MET B   1      39.199  10.082  46.907  1.00 64.84           H  
ATOM   4312  H2  MET B   1      38.903   9.411  45.426  1.00 64.84           H  
ATOM   4313  H3  MET B   1      39.097  11.051  45.570  1.00 64.84           H  
ATOM   4314  HA  MET B   1      36.953   9.428  46.688  1.00 64.84           H  
ATOM   4315  HB3 MET B   1      35.876  11.739  47.202  1.00 64.84           H  
ATOM   4316  HB2 MET B   1      37.387  12.487  46.805  1.00 64.84           H  
ATOM   4317  HG3 MET B   1      38.436  11.079  48.709  1.00 64.84           H  
ATOM   4318  HG2 MET B   1      36.816  10.537  49.088  1.00 64.84           H  
ATOM   4319  HE1 MET B   1      37.489  12.899  52.075  1.00 64.84           H  
ATOM   4320  HE2 MET B   1      36.884  11.320  51.555  1.00 64.84           H  
ATOM   4321  HE3 MET B   1      38.586  11.744  51.304  1.00 64.84           H  
ATOM   4322  N   ASN B   2      35.274  10.204  44.827  1.00 81.80           N  
ATOM   4323  CA  ASN B   2      34.397  10.305  43.652  1.00 81.80           C  
ATOM   4324  C   ASN B   2      33.186  11.200  43.975  1.00 81.80           C  
ATOM   4325  O   ASN B   2      32.073  10.899  43.546  1.00 81.80           O  
ATOM   4326  CB  ASN B   2      33.964   8.897  43.158  1.00 81.80           C  
ATOM   4327  CG  ASN B   2      35.120   7.942  42.846  1.00 81.80           C  
ATOM   4328  ND2 ASN B   2      35.984   8.309  41.897  1.00 81.80           N  
ATOM   4329  OD1 ASN B   2      35.230   6.879  43.451  1.00 81.80           O  
ATOM   4330  H   ASN B   2      34.837   9.848  45.669  1.00 81.80           H  
ATOM   4331  HA  ASN B   2      34.896  10.815  42.826  1.00 81.80           H  
ATOM   4332  HB3 ASN B   2      33.361   8.987  42.253  1.00 81.80           H  
ATOM   4333  HB2 ASN B   2      33.325   8.424  43.904  1.00 81.80           H  
ATOM   4334 HD22 ASN B   2      36.757   7.704  41.660  1.00 81.80           H  
ATOM   4335 HD21 ASN B   2      35.878   9.189  41.414  1.00 81.80           H  
ATOM   4336  N   LEU B   3      33.428  12.281  44.737  1.00 91.66           N  
ATOM   4337  CA  LEU B   3      32.412  13.218  45.215  1.00 91.66           C  
ATOM   4338  C   LEU B   3      32.156  14.336  44.178  1.00 91.66           C  
ATOM   4339  O   LEU B   3      33.126  14.852  43.621  1.00 91.66           O  
ATOM   4340  CB  LEU B   3      32.919  13.849  46.530  1.00 91.66           C  
ATOM   4341  CG  LEU B   3      33.014  12.871  47.720  1.00 91.66           C  
ATOM   4342  CD1 LEU B   3      33.630  13.564  48.948  1.00 91.66           C  
ATOM   4343  CD2 LEU B   3      31.664  12.231  48.069  1.00 91.66           C  
ATOM   4344  H   LEU B   3      34.374  12.470  45.035  1.00 91.66           H  
ATOM   4345  HA  LEU B   3      31.515  12.636  45.414  1.00 91.66           H  
ATOM   4346  HB3 LEU B   3      32.250  14.661  46.817  1.00 91.66           H  
ATOM   4347  HB2 LEU B   3      33.892  14.313  46.357  1.00 91.66           H  
ATOM   4348  HG  LEU B   3      33.688  12.063  47.441  1.00 91.66           H  
ATOM   4349 HD11 LEU B   3      34.191  12.850  49.551  1.00 91.66           H  
ATOM   4350 HD12 LEU B   3      34.312  14.367  48.668  1.00 91.66           H  
ATOM   4351 HD13 LEU B   3      32.866  14.004  49.588  1.00 91.66           H  
ATOM   4352 HD21 LEU B   3      31.534  12.126  49.145  1.00 91.66           H  
ATOM   4353 HD22 LEU B   3      30.831  12.825  47.697  1.00 91.66           H  
ATOM   4354 HD23 LEU B   3      31.581  11.234  47.638  1.00 91.66           H  
ATOM   4355  N   PRO B   4      30.878  14.723  43.952  1.00 97.89           N  
ATOM   4356  CA  PRO B   4      29.664  14.129  44.523  1.00 97.89           C  
ATOM   4357  C   PRO B   4      29.225  12.890  43.721  1.00 97.89           C  
ATOM   4358  O   PRO B   4      29.683  12.687  42.594  1.00 97.89           O  
ATOM   4359  CB  PRO B   4      28.659  15.277  44.401  1.00 97.89           C  
ATOM   4360  CG  PRO B   4      29.016  15.964  43.094  1.00 97.89           C  
ATOM   4361  CD  PRO B   4      30.529  15.780  43.000  1.00 97.89           C  
ATOM   4362  HA  PRO B   4      29.773  13.879  45.579  1.00 97.89           H  
ATOM   4363  HB3 PRO B   4      28.809  15.975  45.225  1.00 97.89           H  
ATOM   4364  HB2 PRO B   4      27.626  14.935  44.445  1.00 97.89           H  
ATOM   4365  HG3 PRO B   4      28.709  17.010  43.061  1.00 97.89           H  
ATOM   4366  HG2 PRO B   4      28.530  15.450  42.265  1.00 97.89           H  
ATOM   4367  HD2 PRO B   4      30.817  15.493  41.991  1.00 97.89           H  
ATOM   4368  HD3 PRO B   4      31.041  16.703  43.259  1.00 97.89           H  
ATOM   4369  N   ALA B   5      28.332  12.093  44.317  1.00 98.57           N  
ATOM   4370  CA  ALA B   5      27.750  10.919  43.676  1.00 98.57           C  
ATOM   4371  C   ALA B   5      26.302  10.739  44.136  1.00 98.57           C  
ATOM   4372  O   ALA B   5      25.960  11.124  45.252  1.00 98.57           O  
ATOM   4373  CB  ALA B   5      28.611   9.684  43.992  1.00 98.57           C  
ATOM   4374  H   ALA B   5      27.972  12.328  45.234  1.00 98.57           H  
ATOM   4375  HA  ALA B   5      27.737  11.073  42.596  1.00 98.57           H  
ATOM   4376  HB1 ALA B   5      28.325   8.842  43.364  1.00 98.57           H  
ATOM   4377  HB2 ALA B   5      29.666   9.873  43.798  1.00 98.57           H  
ATOM   4378  HB3 ALA B   5      28.520   9.374  45.033  1.00 98.57           H  
ATOM   4379  N   ILE B   6      25.482  10.135  43.267  1.00 98.91           N  
ATOM   4380  CA  ILE B   6      24.096   9.778  43.552  1.00 98.91           C  
ATOM   4381  C   ILE B   6      23.761   8.448  42.869  1.00 98.91           C  
ATOM   4382  O   ILE B   6      24.225   8.194  41.760  1.00 98.91           O  
ATOM   4383  CB  ILE B   6      23.093  10.887  43.103  1.00 98.91           C  
ATOM   4384  CG1 ILE B   6      21.640  10.643  43.578  1.00 98.91           C  
ATOM   4385  CG2 ILE B   6      23.108  11.182  41.591  1.00 98.91           C  
ATOM   4386  CD1 ILE B   6      20.722  11.870  43.459  1.00 98.91           C  
ATOM   4387  H   ILE B   6      25.827   9.866  42.354  1.00 98.91           H  
ATOM   4388  HA  ILE B   6      23.996   9.622  44.624  1.00 98.91           H  
ATOM   4389  HB  ILE B   6      23.435  11.789  43.599  1.00 98.91           H  
ATOM   4390 HG13 ILE B   6      21.641  10.326  44.618  1.00 98.91           H  
ATOM   4391 HG12 ILE B   6      21.195   9.821  43.016  1.00 98.91           H  
ATOM   4392 HG21 ILE B   6      22.533  12.080  41.370  1.00 98.91           H  
ATOM   4393 HG22 ILE B   6      24.119  11.338  41.218  1.00 98.91           H  
ATOM   4394 HG23 ILE B   6      22.664  10.370  41.021  1.00 98.91           H  
ATOM   4395 HD11 ILE B   6      19.915  11.826  44.191  1.00 98.91           H  
ATOM   4396 HD12 ILE B   6      21.263  12.802  43.622  1.00 98.91           H  
ATOM   4397 HD13 ILE B   6      20.265  11.916  42.470  1.00 98.91           H  
ATOM   4398  N   ALA B   7      22.944   7.644  43.557  1.00 98.94           N  
ATOM   4399  CA  ALA B   7      22.285   6.456  43.037  1.00 98.94           C  
ATOM   4400  C   ALA B   7      20.779   6.585  43.272  1.00 98.94           C  
ATOM   4401  O   ALA B   7      20.358   7.288  44.191  1.00 98.94           O  
ATOM   4402  CB  ALA B   7      22.852   5.204  43.721  1.00 98.94           C  
ATOM   4403  H   ALA B   7      22.631   7.937  44.475  1.00 98.94           H  
ATOM   4404  HA  ALA B   7      22.442   6.377  41.965  1.00 98.94           H  
ATOM   4405  HB1 ALA B   7      22.257   4.319  43.493  1.00 98.94           H  
ATOM   4406  HB2 ALA B   7      23.866   5.005  43.381  1.00 98.94           H  
ATOM   4407  HB3 ALA B   7      22.886   5.311  44.804  1.00 98.94           H  
ATOM   4408  N   ILE B   8      19.997   5.889  42.438  1.00 98.94           N  
ATOM   4409  CA  ILE B   8      18.540   5.824  42.523  1.00 98.94           C  
ATOM   4410  C   ILE B   8      18.047   4.400  42.222  1.00 98.94           C  
ATOM   4411  O   ILE B   8      18.782   3.611  41.624  1.00 98.94           O  
ATOM   4412  CB  ILE B   8      17.851   6.813  41.536  1.00 98.94           C  
ATOM   4413  CG1 ILE B   8      18.172   6.558  40.044  1.00 98.94           C  
ATOM   4414  CG2 ILE B   8      18.111   8.283  41.915  1.00 98.94           C  
ATOM   4415  CD1 ILE B   8      17.202   7.265  39.099  1.00 98.94           C  
ATOM   4416  H   ILE B   8      20.420   5.329  41.708  1.00 98.94           H  
ATOM   4417  HA  ILE B   8      18.221   6.048  43.537  1.00 98.94           H  
ATOM   4418  HB  ILE B   8      16.775   6.672  41.656  1.00 98.94           H  
ATOM   4419 HG13 ILE B   8      18.142   5.498  39.799  1.00 98.94           H  
ATOM   4420 HG12 ILE B   8      19.191   6.879  39.827  1.00 98.94           H  
ATOM   4421 HG21 ILE B   8      17.483   8.962  41.339  1.00 98.94           H  
ATOM   4422 HG22 ILE B   8      17.893   8.458  42.967  1.00 98.94           H  
ATOM   4423 HG23 ILE B   8      19.149   8.567  41.740  1.00 98.94           H  
ATOM   4424 HD11 ILE B   8      17.330   6.873  38.093  1.00 98.94           H  
ATOM   4425 HD12 ILE B   8      16.163   7.107  39.389  1.00 98.94           H  
ATOM   4426 HD13 ILE B   8      17.383   8.338  39.068  1.00 98.94           H  
ATOM   4427  N   HIS B   9      16.791   4.121  42.608  1.00 98.72           N  
ATOM   4428  CA  HIS B   9      16.054   2.944  42.159  1.00 98.72           C  
ATOM   4429  C   HIS B   9      14.581   3.277  41.893  1.00 98.72           C  
ATOM   4430  O   HIS B   9      14.036   4.214  42.475  1.00 98.72           O  
ATOM   4431  CB  HIS B   9      16.274   1.721  43.088  1.00 98.72           C  
ATOM   4432  CG  HIS B   9      15.698   1.775  44.484  1.00 98.72           C  
ATOM   4433  CD2 HIS B   9      16.358   1.733  45.694  1.00 98.72           C  
ATOM   4434  ND1 HIS B   9      14.324   1.818  44.735  1.00 98.72           N  
ATOM   4435  CE1 HIS B   9      14.217   1.844  46.055  1.00 98.72           C  
ATOM   4436  NE2 HIS B   9      15.391   1.803  46.677  1.00 98.72           N  
ATOM   4437  H   HIS B   9      16.250   4.817  43.106  1.00 98.72           H  
ATOM   4438  HA  HIS B   9      16.455   2.689  41.185  1.00 98.72           H  
ATOM   4439  HB3 HIS B   9      17.341   1.514  43.164  1.00 98.72           H  
ATOM   4440  HB2 HIS B   9      15.847   0.834  42.620  1.00 98.72           H  
ATOM   4441  HD2 HIS B   9      17.401   1.653  45.933  1.00 98.72           H  
ATOM   4442  HE1 HIS B   9      13.275   1.897  46.573  1.00 98.72           H  
ATOM   4443  HE2 HIS B   9      15.539   1.815  47.677  1.00 98.72           H  
ATOM   4444  N   GLY B  10      13.982   2.473  41.005  1.00 96.84           N  
ATOM   4445  CA  GLY B  10      12.566   2.491  40.653  1.00 96.84           C  
ATOM   4446  C   GLY B  10      11.844   1.249  41.206  1.00 96.84           C  
ATOM   4447  O   GLY B  10      10.652   1.093  40.944  1.00 96.84           O  
ATOM   4448  H   GLY B  10      14.539   1.744  40.576  1.00 96.84           H  
ATOM   4449  HA3 GLY B  10      12.494   2.483  39.567  1.00 96.84           H  
ATOM   4450  HA2 GLY B  10      12.072   3.398  41.001  1.00 96.84           H  
ATOM   4451  N   GLY B  11      12.550   0.374  41.944  1.00 94.65           N  
ATOM   4452  CA  GLY B  11      12.023  -0.853  42.536  1.00 94.65           C  
ATOM   4453  C   GLY B  11      12.768  -2.080  42.000  1.00 94.65           C  
ATOM   4454  O   GLY B  11      13.568  -1.984  41.070  1.00 94.65           O  
ATOM   4455  H   GLY B  11      13.523   0.572  42.126  1.00 94.65           H  
ATOM   4456  HA3 GLY B  11      10.950  -0.973  42.376  1.00 94.65           H  
ATOM   4457  HA2 GLY B  11      12.187  -0.796  43.608  1.00 94.65           H  
ATOM   4458  N   SER B  12      12.486  -3.240  42.613  1.00 93.36           N  
ATOM   4459  CA  SER B  12      13.078  -4.545  42.306  1.00 93.36           C  
ATOM   4460  C   SER B  12      12.002  -5.643  42.274  1.00 93.36           C  
ATOM   4461  O   SER B  12      10.885  -5.423  42.747  1.00 93.36           O  
ATOM   4462  CB  SER B  12      14.204  -4.837  43.327  1.00 93.36           C  
ATOM   4463  OG  SER B  12      13.704  -5.159  44.611  1.00 93.36           O  
ATOM   4464  H   SER B  12      11.809  -3.245  43.364  1.00 93.36           H  
ATOM   4465  HA  SER B  12      13.510  -4.513  41.307  1.00 93.36           H  
ATOM   4466  HB3 SER B  12      14.879  -3.988  43.418  1.00 93.36           H  
ATOM   4467  HB2 SER B  12      14.811  -5.674  42.984  1.00 93.36           H  
ATOM   4468  HG  SER B  12      13.314  -4.368  44.995  1.00 93.36           H  
ATOM   4469  N   GLY B  13      12.374  -6.811  41.726  1.00 89.30           N  
ATOM   4470  CA  GLY B  13      11.498  -7.975  41.618  1.00 89.30           C  
ATOM   4471  C   GLY B  13      11.622  -8.585  40.219  1.00 89.30           C  
ATOM   4472  O   GLY B  13      12.634  -8.419  39.534  1.00 89.30           O  
ATOM   4473  H   GLY B  13      13.305  -6.908  41.343  1.00 89.30           H  
ATOM   4474  HA3 GLY B  13      10.454  -7.719  41.805  1.00 89.30           H  
ATOM   4475  HA2 GLY B  13      11.781  -8.718  42.363  1.00 89.30           H  
ATOM   4476  N   THR B  14      10.574  -9.329  39.827  1.00 74.68           N  
ATOM   4477  CA  THR B  14      10.406  -9.943  38.511  1.00 74.68           C  
ATOM   4478  C   THR B  14      10.296  -8.870  37.412  1.00 74.68           C  
ATOM   4479  O   THR B  14       9.431  -7.997  37.490  1.00 74.68           O  
ATOM   4480  CB  THR B  14       9.119 -10.814  38.472  1.00 74.68           C  
ATOM   4481  CG2 THR B  14       8.775 -11.452  37.111  1.00 74.68           C  
ATOM   4482  OG1 THR B  14       9.254 -11.860  39.413  1.00 74.68           O  
ATOM   4483  H   THR B  14       9.798  -9.457  40.460  1.00 74.68           H  
ATOM   4484  HA  THR B  14      11.272 -10.578  38.318  1.00 74.68           H  
ATOM   4485  HB  THR B  14       8.267 -10.211  38.791  1.00 74.68           H  
ATOM   4486 HG21 THR B  14       7.902 -12.099  37.197  1.00 74.68           H  
ATOM   4487 HG22 THR B  14       8.541 -10.705  36.352  1.00 74.68           H  
ATOM   4488 HG23 THR B  14       9.597 -12.060  36.737  1.00 74.68           H  
ATOM   4489  HG1 THR B  14       9.916 -12.477  39.091  1.00 74.68           H  
ATOM   4490  N   ILE B  15      11.181  -8.976  36.412  1.00 72.22           N  
ATOM   4491  CA  ILE B  15      11.221  -8.100  35.248  1.00 72.22           C  
ATOM   4492  C   ILE B  15      10.366  -8.757  34.155  1.00 72.22           C  
ATOM   4493  O   ILE B  15      10.793  -9.741  33.550  1.00 72.22           O  
ATOM   4494  CB  ILE B  15      12.685  -7.900  34.761  1.00 72.22           C  
ATOM   4495  CG1 ILE B  15      13.570  -7.296  35.874  1.00 72.22           C  
ATOM   4496  CG2 ILE B  15      12.831  -7.078  33.463  1.00 72.22           C  
ATOM   4497  CD1 ILE B  15      13.040  -6.009  36.532  1.00 72.22           C  
ATOM   4498  H   ILE B  15      11.829  -9.753  36.401  1.00 72.22           H  
ATOM   4499  HA  ILE B  15      10.793  -7.125  35.487  1.00 72.22           H  
ATOM   4500  HB  ILE B  15      13.102  -8.884  34.541  1.00 72.22           H  
ATOM   4501 HG13 ILE B  15      14.563  -7.112  35.472  1.00 72.22           H  
ATOM   4502 HG12 ILE B  15      13.707  -8.043  36.656  1.00 72.22           H  
ATOM   4503 HG21 ILE B  15      13.877  -7.012  33.163  1.00 72.22           H  
ATOM   4504 HG22 ILE B  15      12.292  -7.520  32.626  1.00 72.22           H  
ATOM   4505 HG23 ILE B  15      12.470  -6.061  33.598  1.00 72.22           H  
ATOM   4506 HD11 ILE B  15      13.861  -5.412  36.929  1.00 72.22           H  
ATOM   4507 HD12 ILE B  15      12.488  -5.382  35.832  1.00 72.22           H  
ATOM   4508 HD13 ILE B  15      12.376  -6.243  37.365  1.00 72.22           H  
ATOM   4509  N   ALA B  16       9.146  -8.220  33.980  1.00 62.93           N  
ATOM   4510  CA  ALA B  16       8.106  -8.726  33.081  1.00 62.93           C  
ATOM   4511  C   ALA B  16       8.590  -8.882  31.631  1.00 62.93           C  
ATOM   4512  O   ALA B  16       9.303  -8.012  31.135  1.00 62.93           O  
ATOM   4513  CB  ALA B  16       6.900  -7.780  33.157  1.00 62.93           C  
ATOM   4514  H   ALA B  16       8.884  -7.421  34.539  1.00 62.93           H  
ATOM   4515  HA  ALA B  16       7.803  -9.705  33.455  1.00 62.93           H  
ATOM   4516  HB1 ALA B  16       6.087  -8.121  32.514  1.00 62.93           H  
ATOM   4517  HB2 ALA B  16       6.509  -7.724  34.173  1.00 62.93           H  
ATOM   4518  HB3 ALA B  16       7.167  -6.767  32.850  1.00 62.93           H  
ATOM   4519  N   SER B  17       8.199  -9.994  30.987  1.00 57.00           N  
ATOM   4520  CA  SER B  17       8.658 -10.403  29.653  1.00 57.00           C  
ATOM   4521  C   SER B  17       8.321  -9.434  28.500  1.00 57.00           C  
ATOM   4522  O   SER B  17       8.945  -9.537  27.446  1.00 57.00           O  
ATOM   4523  CB  SER B  17       8.169 -11.840  29.379  1.00 57.00           C  
ATOM   4524  OG  SER B  17       6.773 -11.898  29.157  1.00 57.00           O  
ATOM   4525  H   SER B  17       7.593 -10.651  31.457  1.00 57.00           H  
ATOM   4526  HA  SER B  17       9.748 -10.442  29.709  1.00 57.00           H  
ATOM   4527  HB3 SER B  17       8.427 -12.501  30.208  1.00 57.00           H  
ATOM   4528  HB2 SER B  17       8.669 -12.242  28.497  1.00 57.00           H  
ATOM   4529  HG  SER B  17       6.578 -11.508  28.301  1.00 57.00           H  
ATOM   4530  N   ASN B  18       7.382  -8.498  28.725  1.00 56.83           N  
ATOM   4531  CA  ASN B  18       7.046  -7.403  27.811  1.00 56.83           C  
ATOM   4532  C   ASN B  18       8.081  -6.254  27.789  1.00 56.83           C  
ATOM   4533  O   ASN B  18       7.964  -5.392  26.925  1.00 56.83           O  
ATOM   4534  CB  ASN B  18       5.601  -6.906  28.071  1.00 56.83           C  
ATOM   4535  CG  ASN B  18       5.344  -6.222  29.423  1.00 56.83           C  
ATOM   4536  ND2 ASN B  18       4.216  -5.517  29.527  1.00 56.83           N  
ATOM   4537  OD1 ASN B  18       6.129  -6.333  30.361  1.00 56.83           O  
ATOM   4538  H   ASN B  18       6.927  -8.468  29.626  1.00 56.83           H  
ATOM   4539  HA  ASN B  18       7.051  -7.810  26.798  1.00 56.83           H  
ATOM   4540  HB3 ASN B  18       4.912  -7.746  27.987  1.00 56.83           H  
ATOM   4541  HB2 ASN B  18       5.319  -6.208  27.281  1.00 56.83           H  
ATOM   4542 HD22 ASN B  18       3.995  -5.047  30.393  1.00 56.83           H  
ATOM   4543 HD21 ASN B  18       3.584  -5.440  28.744  1.00 56.83           H  
ATOM   4544  N   LEU B  19       9.093  -6.273  28.678  1.00 59.98           N  
ATOM   4545  CA  LEU B  19      10.282  -5.407  28.618  1.00 59.98           C  
ATOM   4546  C   LEU B  19      11.288  -5.829  27.524  1.00 59.98           C  
ATOM   4547  O   LEU B  19      12.255  -5.102  27.295  1.00 59.98           O  
ATOM   4548  CB  LEU B  19      10.934  -5.335  30.015  1.00 59.98           C  
ATOM   4549  CG  LEU B  19      10.168  -4.382  30.964  1.00 59.98           C  
ATOM   4550  CD1 LEU B  19      10.220  -4.836  32.432  1.00 59.98           C  
ATOM   4551  CD2 LEU B  19      10.636  -2.922  30.805  1.00 59.98           C  
ATOM   4552  H   LEU B  19       9.106  -6.986  29.395  1.00 59.98           H  
ATOM   4553  HA  LEU B  19       9.961  -4.400  28.343  1.00 59.98           H  
ATOM   4554  HB3 LEU B  19      11.975  -5.014  29.952  1.00 59.98           H  
ATOM   4555  HB2 LEU B  19      10.995  -6.342  30.422  1.00 59.98           H  
ATOM   4556  HG  LEU B  19       9.112  -4.421  30.693  1.00 59.98           H  
ATOM   4557 HD11 LEU B  19       9.271  -4.633  32.930  1.00 59.98           H  
ATOM   4558 HD12 LEU B  19      10.395  -5.906  32.526  1.00 59.98           H  
ATOM   4559 HD13 LEU B  19      11.003  -4.323  32.989  1.00 59.98           H  
ATOM   4560 HD21 LEU B  19      10.709  -2.406  31.762  1.00 59.98           H  
ATOM   4561 HD22 LEU B  19      11.614  -2.851  30.329  1.00 59.98           H  
ATOM   4562 HD23 LEU B  19       9.940  -2.360  30.185  1.00 59.98           H  
ATOM   4563  N   LYS B  20      11.009  -6.942  26.818  1.00 59.37           N  
ATOM   4564  CA  LYS B  20      11.600  -7.278  25.519  1.00 59.37           C  
ATOM   4565  C   LYS B  20      11.159  -6.309  24.401  1.00 59.37           C  
ATOM   4566  O   LYS B  20      11.895  -6.171  23.424  1.00 59.37           O  
ATOM   4567  CB  LYS B  20      11.255  -8.734  25.149  1.00 59.37           C  
ATOM   4568  CG  LYS B  20      11.912  -9.772  26.076  1.00 59.37           C  
ATOM   4569  CD  LYS B  20      11.509 -11.212  25.723  1.00 59.37           C  
ATOM   4570  CE  LYS B  20      12.131 -12.243  26.677  1.00 59.37           C  
ATOM   4571  NZ  LYS B  20      11.743 -13.620  26.323  1.00 59.37           N1+
ATOM   4572  H   LYS B  20      10.218  -7.506  27.094  1.00 59.37           H  
ATOM   4573  HA  LYS B  20      12.685  -7.195  25.612  1.00 59.37           H  
ATOM   4574  HB3 LYS B  20      11.584  -8.937  24.129  1.00 59.37           H  
ATOM   4575  HB2 LYS B  20      10.172  -8.864  25.146  1.00 59.37           H  
ATOM   4576  HG3 LYS B  20      11.645  -9.569  27.113  1.00 59.37           H  
ATOM   4577  HG2 LYS B  20      12.996  -9.673  26.016  1.00 59.37           H  
ATOM   4578  HD3 LYS B  20      11.811 -11.424  24.696  1.00 59.37           H  
ATOM   4579  HD2 LYS B  20      10.421 -11.294  25.746  1.00 59.37           H  
ATOM   4580  HE3 LYS B  20      11.816 -12.045  27.702  1.00 59.37           H  
ATOM   4581  HE2 LYS B  20      13.219 -12.170  26.655  1.00 59.37           H  
ATOM   4582  HZ1 LYS B  20      12.057 -13.829  25.386  1.00 59.37           H  
ATOM   4583  HZ2 LYS B  20      12.168 -14.268  26.971  1.00 59.37           H  
ATOM   4584  HZ3 LYS B  20      10.738 -13.710  26.367  1.00 59.37           H  
ATOM   4585  N   ASP B  21      10.017  -5.613  24.587  1.00 64.34           N  
ATOM   4586  CA  ASP B  21       9.645  -4.416  23.832  1.00 64.34           C  
ATOM   4587  C   ASP B  21      10.599  -3.281  24.240  1.00 64.34           C  
ATOM   4588  O   ASP B  21      10.609  -2.872  25.404  1.00 64.34           O  
ATOM   4589  CB  ASP B  21       8.160  -4.014  24.048  1.00 64.34           C  
ATOM   4590  CG  ASP B  21       7.613  -2.821  23.237  1.00 64.34           C  
ATOM   4591  OD1 ASP B  21       8.255  -2.403  22.247  1.00 64.34           O  
ATOM   4592  OD2 ASP B  21       6.493  -2.388  23.585  1.00 64.34           O1-
ATOM   4593  H   ASP B  21       9.462  -5.787  25.414  1.00 64.34           H  
ATOM   4594  HA  ASP B  21       9.782  -4.644  22.773  1.00 64.34           H  
ATOM   4595  HB3 ASP B  21       8.006  -3.777  25.099  1.00 64.34           H  
ATOM   4596  HB2 ASP B  21       7.526  -4.879  23.852  1.00 64.34           H  
ATOM   4597  N   SER B  22      11.377  -2.810  23.256  1.00 75.68           N  
ATOM   4598  CA  SER B  22      12.365  -1.748  23.401  1.00 75.68           C  
ATOM   4599  C   SER B  22      11.773  -0.381  23.791  1.00 75.68           C  
ATOM   4600  O   SER B  22      12.496   0.399  24.405  1.00 75.68           O  
ATOM   4601  CB  SER B  22      13.211  -1.680  22.113  1.00 75.68           C  
ATOM   4602  OG  SER B  22      12.466  -1.216  21.002  1.00 75.68           O  
ATOM   4603  H   SER B  22      11.282  -3.194  22.326  1.00 75.68           H  
ATOM   4604  HA  SER B  22      13.030  -2.049  24.212  1.00 75.68           H  
ATOM   4605  HB3 SER B  22      13.630  -2.659  21.877  1.00 75.68           H  
ATOM   4606  HB2 SER B  22      14.058  -1.008  22.259  1.00 75.68           H  
ATOM   4607  HG  SER B  22      12.262  -0.287  21.131  1.00 75.68           H  
ATOM   4608  N   GLN B  23      10.494  -0.120  23.457  1.00 86.77           N  
ATOM   4609  CA  GLN B  23       9.801   1.125  23.790  1.00 86.77           C  
ATOM   4610  C   GLN B  23       9.481   1.252  25.288  1.00 86.77           C  
ATOM   4611  O   GLN B  23       9.767   2.302  25.860  1.00 86.77           O  
ATOM   4612  CB  GLN B  23       8.556   1.304  22.895  1.00 86.77           C  
ATOM   4613  CG  GLN B  23       7.762   2.598  23.189  1.00 86.77           C  
ATOM   4614  CD  GLN B  23       6.655   2.899  22.177  1.00 86.77           C  
ATOM   4615  NE2 GLN B  23       5.898   3.967  22.432  1.00 86.77           N  
ATOM   4616  OE1 GLN B  23       6.481   2.197  21.182  1.00 86.77           O  
ATOM   4617  H   GLN B  23       9.952  -0.818  22.962  1.00 86.77           H  
ATOM   4618  HA  GLN B  23      10.481   1.943  23.543  1.00 86.77           H  
ATOM   4619  HB3 GLN B  23       7.896   0.441  22.995  1.00 86.77           H  
ATOM   4620  HB2 GLN B  23       8.888   1.313  21.856  1.00 86.77           H  
ATOM   4621  HG3 GLN B  23       8.443   3.450  23.203  1.00 86.77           H  
ATOM   4622  HG2 GLN B  23       7.304   2.546  24.178  1.00 86.77           H  
ATOM   4623 HE22 GLN B  23       5.152   4.220  21.801  1.00 86.77           H  
ATOM   4624 HE21 GLN B  23       6.058   4.521  23.263  1.00 86.77           H  
ATOM   4625  N   LEU B  24       8.921   0.191  25.900  1.00 85.39           N  
ATOM   4626  CA  LEU B  24       8.608   0.156  27.333  1.00 85.39           C  
ATOM   4627  C   LEU B  24       9.876   0.222  28.201  1.00 85.39           C  
ATOM   4628  O   LEU B  24       9.893   0.970  29.178  1.00 85.39           O  
ATOM   4629  CB  LEU B  24       7.739  -1.083  27.657  1.00 85.39           C  
ATOM   4630  CG  LEU B  24       7.239  -1.177  29.122  1.00 85.39           C  
ATOM   4631  CD1 LEU B  24       6.369   0.031  29.533  1.00 85.39           C  
ATOM   4632  CD2 LEU B  24       6.537  -2.527  29.383  1.00 85.39           C  
ATOM   4633  H   LEU B  24       8.708  -0.642  25.368  1.00 85.39           H  
ATOM   4634  HA  LEU B  24       8.021   1.051  27.545  1.00 85.39           H  
ATOM   4635  HB3 LEU B  24       8.313  -1.981  27.416  1.00 85.39           H  
ATOM   4636  HB2 LEU B  24       6.876  -1.098  26.989  1.00 85.39           H  
ATOM   4637  HG  LEU B  24       8.106  -1.167  29.779  1.00 85.39           H  
ATOM   4638 HD11 LEU B  24       5.497  -0.260  30.120  1.00 85.39           H  
ATOM   4639 HD12 LEU B  24       6.944   0.726  30.146  1.00 85.39           H  
ATOM   4640 HD13 LEU B  24       6.003   0.584  28.668  1.00 85.39           H  
ATOM   4641 HD21 LEU B  24       6.983  -3.038  30.237  1.00 85.39           H  
ATOM   4642 HD22 LEU B  24       5.473  -2.416  29.591  1.00 85.39           H  
ATOM   4643 HD23 LEU B  24       6.621  -3.203  28.531  1.00 85.39           H  
ATOM   4644  N   LYS B  25      10.924  -0.515  27.792  1.00 89.28           N  
ATOM   4645  CA  LYS B  25      12.254  -0.480  28.398  1.00 89.28           C  
ATOM   4646  C   LYS B  25      12.919   0.905  28.311  1.00 89.28           C  
ATOM   4647  O   LYS B  25      13.468   1.355  29.314  1.00 89.28           O  
ATOM   4648  CB  LYS B  25      13.113  -1.609  27.792  1.00 89.28           C  
ATOM   4649  CG  LYS B  25      14.574  -1.634  28.276  1.00 89.28           C  
ATOM   4650  CD  LYS B  25      15.317  -2.911  27.869  1.00 89.28           C  
ATOM   4651  CE  LYS B  25      16.771  -2.911  28.368  1.00 89.28           C  
ATOM   4652  NZ  LYS B  25      17.484  -4.137  27.967  1.00 89.28           N1+
ATOM   4653  H   LYS B  25      10.822  -1.105  26.977  1.00 89.28           H  
ATOM   4654  HA  LYS B  25      12.123  -0.700  29.459  1.00 89.28           H  
ATOM   4655  HB3 LYS B  25      13.105  -1.538  26.703  1.00 89.28           H  
ATOM   4656  HB2 LYS B  25      12.640  -2.561  28.035  1.00 89.28           H  
ATOM   4657  HG3 LYS B  25      14.603  -1.523  29.358  1.00 89.28           H  
ATOM   4658  HG2 LYS B  25      15.108  -0.776  27.867  1.00 89.28           H  
ATOM   4659  HD3 LYS B  25      15.293  -3.008  26.783  1.00 89.28           H  
ATOM   4660  HD2 LYS B  25      14.785  -3.777  28.268  1.00 89.28           H  
ATOM   4661  HE3 LYS B  25      16.797  -2.830  29.456  1.00 89.28           H  
ATOM   4662  HE2 LYS B  25      17.308  -2.050  27.968  1.00 89.28           H  
ATOM   4663  HZ1 LYS B  25      17.491  -4.206  26.959  1.00 89.28           H  
ATOM   4664  HZ2 LYS B  25      18.434  -4.103  28.307  1.00 89.28           H  
ATOM   4665  HZ3 LYS B  25      17.014  -4.943  28.355  1.00 89.28           H  
ATOM   4666  N   LYS B  26      12.821   1.566  27.144  1.00 92.59           N  
ATOM   4667  CA  LYS B  26      13.311   2.926  26.912  1.00 92.59           C  
ATOM   4668  C   LYS B  26      12.614   3.977  27.793  1.00 92.59           C  
ATOM   4669  O   LYS B  26      13.308   4.833  28.331  1.00 92.59           O  
ATOM   4670  CB  LYS B  26      13.241   3.251  25.404  1.00 92.59           C  
ATOM   4671  CG  LYS B  26      13.607   4.693  25.013  1.00 92.59           C  
ATOM   4672  CD  LYS B  26      13.709   4.877  23.492  1.00 92.59           C  
ATOM   4673  CE  LYS B  26      13.972   6.339  23.104  1.00 92.59           C  
ATOM   4674  NZ  LYS B  26      14.124   6.507  21.649  1.00 92.59           N1+
ATOM   4675  H   LYS B  26      12.360   1.124  26.359  1.00 92.59           H  
ATOM   4676  HA  LYS B  26      14.367   2.928  27.191  1.00 92.59           H  
ATOM   4677  HB3 LYS B  26      12.236   3.046  25.033  1.00 92.59           H  
ATOM   4678  HB2 LYS B  26      13.907   2.568  24.876  1.00 92.59           H  
ATOM   4679  HG3 LYS B  26      14.551   4.976  25.482  1.00 92.59           H  
ATOM   4680  HG2 LYS B  26      12.853   5.380  25.398  1.00 92.59           H  
ATOM   4681  HD3 LYS B  26      12.786   4.529  23.026  1.00 92.59           H  
ATOM   4682  HD2 LYS B  26      14.508   4.240  23.109  1.00 92.59           H  
ATOM   4683  HE3 LYS B  26      14.877   6.703  23.591  1.00 92.59           H  
ATOM   4684  HE2 LYS B  26      13.145   6.967  23.436  1.00 92.59           H  
ATOM   4685  HZ1 LYS B  26      13.280   6.205  21.184  1.00 92.59           H  
ATOM   4686  HZ2 LYS B  26      14.291   7.482  21.444  1.00 92.59           H  
ATOM   4687  HZ3 LYS B  26      14.906   5.957  21.324  1.00 92.59           H  
ATOM   4688  N   GLN B  27      11.286   3.860  27.973  1.00 92.65           N  
ATOM   4689  CA  GLN B  27      10.489   4.705  28.868  1.00 92.65           C  
ATOM   4690  C   GLN B  27      10.908   4.603  30.346  1.00 92.65           C  
ATOM   4691  O   GLN B  27      10.975   5.634  31.014  1.00 92.65           O  
ATOM   4692  CB  GLN B  27       8.990   4.391  28.691  1.00 92.65           C  
ATOM   4693  CG  GLN B  27       8.401   4.943  27.375  1.00 92.65           C  
ATOM   4694  CD  GLN B  27       6.987   4.447  27.039  1.00 92.65           C  
ATOM   4695  NE2 GLN B  27       6.335   3.700  27.934  1.00 92.65           N  
ATOM   4696  OE1 GLN B  27       6.480   4.743  25.959  1.00 92.65           O  
ATOM   4697  H   GLN B  27      10.783   3.133  27.482  1.00 92.65           H  
ATOM   4698  HA  GLN B  27      10.655   5.741  28.564  1.00 92.65           H  
ATOM   4699  HB3 GLN B  27       8.421   4.809  29.523  1.00 92.65           H  
ATOM   4700  HB2 GLN B  27       8.851   3.311  28.741  1.00 92.65           H  
ATOM   4701  HG3 GLN B  27       9.048   4.684  26.537  1.00 92.65           H  
ATOM   4702  HG2 GLN B  27       8.384   6.033  27.412  1.00 92.65           H  
ATOM   4703 HE22 GLN B  27       5.404   3.366  27.729  1.00 92.65           H  
ATOM   4704 HE21 GLN B  27       6.765   3.467  28.817  1.00 92.65           H  
ATOM   4705  N   TYR B  28      11.216   3.379  30.814  1.00 92.55           N  
ATOM   4706  CA  TYR B  28      11.769   3.119  32.146  1.00 92.55           C  
ATOM   4707  C   TYR B  28      13.178   3.703  32.338  1.00 92.55           C  
ATOM   4708  O   TYR B  28      13.426   4.301  33.382  1.00 92.55           O  
ATOM   4709  CB  TYR B  28      11.746   1.604  32.455  1.00 92.55           C  
ATOM   4710  CG  TYR B  28      10.460   1.113  33.094  1.00 92.55           C  
ATOM   4711  CD1 TYR B  28      10.152   1.507  34.411  1.00 92.55           C  
ATOM   4712  CD2 TYR B  28       9.587   0.244  32.407  1.00 92.55           C  
ATOM   4713  CE1 TYR B  28       8.982   1.042  35.039  1.00 92.55           C  
ATOM   4714  CE2 TYR B  28       8.404  -0.206  33.025  1.00 92.55           C  
ATOM   4715  CZ  TYR B  28       8.096   0.200  34.339  1.00 92.55           C  
ATOM   4716  OH  TYR B  28       6.938  -0.213  34.931  1.00 92.55           O  
ATOM   4717  H   TYR B  28      11.120   2.577  30.205  1.00 92.55           H  
ATOM   4718  HA  TYR B  28      11.120   3.628  32.862  1.00 92.55           H  
ATOM   4719  HB3 TYR B  28      12.530   1.362  33.175  1.00 92.55           H  
ATOM   4720  HB2 TYR B  28      11.984   1.018  31.567  1.00 92.55           H  
ATOM   4721  HD1 TYR B  28      10.822   2.165  34.940  1.00 92.55           H  
ATOM   4722  HD2 TYR B  28       9.822  -0.087  31.409  1.00 92.55           H  
ATOM   4723  HE1 TYR B  28       8.757   1.353  36.049  1.00 92.55           H  
ATOM   4724  HE2 TYR B  28       7.734  -0.862  32.489  1.00 92.55           H  
ATOM   4725  HH  TYR B  28       6.776   0.223  35.773  1.00 92.55           H  
ATOM   4726  N   LEU B  29      14.060   3.543  31.336  1.00 94.90           N  
ATOM   4727  CA  LEU B  29      15.433   4.055  31.365  1.00 94.90           C  
ATOM   4728  C   LEU B  29      15.497   5.591  31.294  1.00 94.90           C  
ATOM   4729  O   LEU B  29      16.284   6.170  32.036  1.00 94.90           O  
ATOM   4730  CB  LEU B  29      16.269   3.398  30.246  1.00 94.90           C  
ATOM   4731  CG  LEU B  29      16.522   1.886  30.447  1.00 94.90           C  
ATOM   4732  CD1 LEU B  29      17.093   1.259  29.165  1.00 94.90           C  
ATOM   4733  CD2 LEU B  29      17.413   1.583  31.667  1.00 94.90           C  
ATOM   4734  H   LEU B  29      13.788   3.037  30.503  1.00 94.90           H  
ATOM   4735  HA  LEU B  29      15.866   3.773  32.326  1.00 94.90           H  
ATOM   4736  HB3 LEU B  29      17.233   3.904  30.159  1.00 94.90           H  
ATOM   4737  HB2 LEU B  29      15.764   3.559  29.292  1.00 94.90           H  
ATOM   4738  HG  LEU B  29      15.571   1.394  30.637  1.00 94.90           H  
ATOM   4739 HD11 LEU B  29      17.396   0.225  29.326  1.00 94.90           H  
ATOM   4740 HD12 LEU B  29      16.347   1.261  28.370  1.00 94.90           H  
ATOM   4741 HD13 LEU B  29      17.961   1.812  28.806  1.00 94.90           H  
ATOM   4742 HD21 LEU B  29      18.266   0.957  31.409  1.00 94.90           H  
ATOM   4743 HD22 LEU B  29      17.809   2.491  32.115  1.00 94.90           H  
ATOM   4744 HD23 LEU B  29      16.850   1.069  32.445  1.00 94.90           H  
ATOM   4745  N   GLU B  30      14.638   6.220  30.471  1.00 96.42           N  
ATOM   4746  CA  GLU B  30      14.461   7.675  30.382  1.00 96.42           C  
ATOM   4747  C   GLU B  30      13.916   8.309  31.672  1.00 96.42           C  
ATOM   4748  O   GLU B  30      14.332   9.416  32.012  1.00 96.42           O  
ATOM   4749  CB  GLU B  30      13.542   8.021  29.193  1.00 96.42           C  
ATOM   4750  CG  GLU B  30      14.243   7.904  27.822  1.00 96.42           C  
ATOM   4751  CD  GLU B  30      13.333   8.145  26.606  1.00 96.42           C  
ATOM   4752  OE1 GLU B  30      13.896   8.536  25.560  1.00 96.42           O  
ATOM   4753  OE2 GLU B  30      12.104   7.925  26.709  1.00 96.42           O1-
ATOM   4754  H   GLU B  30      14.036   5.670  29.872  1.00 96.42           H  
ATOM   4755  HA  GLU B  30      15.442   8.118  30.198  1.00 96.42           H  
ATOM   4756  HB3 GLU B  30      13.146   9.033  29.300  1.00 96.42           H  
ATOM   4757  HB2 GLU B  30      12.673   7.360  29.227  1.00 96.42           H  
ATOM   4758  HG3 GLU B  30      14.698   6.920  27.712  1.00 96.42           H  
ATOM   4759  HG2 GLU B  30      15.069   8.617  27.793  1.00 96.42           H  
ATOM   4760  N   ALA B  31      13.016   7.597  32.371  1.00 96.26           N  
ATOM   4761  CA  ALA B  31      12.463   8.010  33.660  1.00 96.26           C  
ATOM   4762  C   ALA B  31      13.489   7.936  34.804  1.00 96.26           C  
ATOM   4763  O   ALA B  31      13.473   8.804  35.677  1.00 96.26           O  
ATOM   4764  CB  ALA B  31      11.230   7.157  33.970  1.00 96.26           C  
ATOM   4765  H   ALA B  31      12.701   6.705  32.013  1.00 96.26           H  
ATOM   4766  HA  ALA B  31      12.138   9.049  33.571  1.00 96.26           H  
ATOM   4767  HB1 ALA B  31      10.774   7.484  34.901  1.00 96.26           H  
ATOM   4768  HB2 ALA B  31      10.476   7.254  33.189  1.00 96.26           H  
ATOM   4769  HB3 ALA B  31      11.476   6.099  34.067  1.00 96.26           H  
ATOM   4770  N   LEU B  32      14.387   6.934  34.748  1.00 97.92           N  
ATOM   4771  CA  LEU B  32      15.552   6.815  35.623  1.00 97.92           C  
ATOM   4772  C   LEU B  32      16.585   7.918  35.318  1.00 97.92           C  
ATOM   4773  O   LEU B  32      17.019   8.576  36.258  1.00 97.92           O  
ATOM   4774  CB  LEU B  32      16.172   5.402  35.510  1.00 97.92           C  
ATOM   4775  CG  LEU B  32      15.308   4.258  36.093  1.00 97.92           C  
ATOM   4776  CD1 LEU B  32      15.735   2.884  35.531  1.00 97.92           C  
ATOM   4777  CD2 LEU B  32      15.251   4.268  37.636  1.00 97.92           C  
ATOM   4778  H   LEU B  32      14.318   6.252  34.005  1.00 97.92           H  
ATOM   4779  HA  LEU B  32      15.215   6.959  36.652  1.00 97.92           H  
ATOM   4780  HB3 LEU B  32      17.144   5.379  36.005  1.00 97.92           H  
ATOM   4781  HB2 LEU B  32      16.375   5.207  34.458  1.00 97.92           H  
ATOM   4782  HG  LEU B  32      14.290   4.417  35.747  1.00 97.92           H  
ATOM   4783 HD11 LEU B  32      14.866   2.316  35.197  1.00 97.92           H  
ATOM   4784 HD12 LEU B  32      16.402   2.974  34.674  1.00 97.92           H  
ATOM   4785 HD13 LEU B  32      16.258   2.277  36.266  1.00 97.92           H  
ATOM   4786 HD21 LEU B  32      15.439   3.287  38.072  1.00 97.92           H  
ATOM   4787 HD22 LEU B  32      15.982   4.949  38.067  1.00 97.92           H  
ATOM   4788 HD23 LEU B  32      14.268   4.585  37.985  1.00 97.92           H  
ATOM   4789  N   ASP B  33      16.914   8.148  34.029  1.00 98.03           N  
ATOM   4790  CA  ASP B  33      17.811   9.217  33.557  1.00 98.03           C  
ATOM   4791  C   ASP B  33      17.380  10.612  34.033  1.00 98.03           C  
ATOM   4792  O   ASP B  33      18.227  11.350  34.525  1.00 98.03           O  
ATOM   4793  CB  ASP B  33      17.999   9.255  32.015  1.00 98.03           C  
ATOM   4794  CG  ASP B  33      18.741   8.073  31.368  1.00 98.03           C  
ATOM   4795  OD1 ASP B  33      19.673   7.531  32.001  1.00 98.03           O  
ATOM   4796  OD2 ASP B  33      18.474   7.828  30.171  1.00 98.03           O1-
ATOM   4797  H   ASP B  33      16.526   7.554  33.306  1.00 98.03           H  
ATOM   4798  HA  ASP B  33      18.782   9.026  34.019  1.00 98.03           H  
ATOM   4799  HB3 ASP B  33      18.538  10.161  31.728  1.00 98.03           H  
ATOM   4800  HB2 ASP B  33      17.016   9.328  31.549  1.00 98.03           H  
ATOM   4801  N   ASN B  34      16.078  10.929  33.924  1.00 98.30           N  
ATOM   4802  CA  ASN B  34      15.505  12.207  34.350  1.00 98.30           C  
ATOM   4803  C   ASN B  34      15.676  12.457  35.861  1.00 98.30           C  
ATOM   4804  O   ASN B  34      16.195  13.509  36.222  1.00 98.30           O  
ATOM   4805  CB  ASN B  34      14.034  12.292  33.878  1.00 98.30           C  
ATOM   4806  CG  ASN B  34      13.361  13.647  34.131  1.00 98.30           C  
ATOM   4807  ND2 ASN B  34      13.981  14.745  33.691  1.00 98.30           N  
ATOM   4808  OD1 ASN B  34      12.283  13.702  34.716  1.00 98.30           O  
ATOM   4809  H   ASN B  34      15.440  10.270  33.496  1.00 98.30           H  
ATOM   4810  HA  ASN B  34      16.073  12.980  33.828  1.00 98.30           H  
ATOM   4811  HB3 ASN B  34      13.443  11.505  34.352  1.00 98.30           H  
ATOM   4812  HB2 ASN B  34      13.983  12.104  32.805  1.00 98.30           H  
ATOM   4813 HD22 ASN B  34      13.576  15.655  33.858  1.00 98.30           H  
ATOM   4814 HD21 ASN B  34      14.867  14.681  33.212  1.00 98.30           H  
ATOM   4815  N   ALA B  35      15.306  11.478  36.705  1.00 98.52           N  
ATOM   4816  CA  ALA B  35      15.474  11.537  38.163  1.00 98.52           C  
ATOM   4817  C   ALA B  35      16.938  11.616  38.629  1.00 98.52           C  
ATOM   4818  O   ALA B  35      17.227  12.308  39.606  1.00 98.52           O  
ATOM   4819  CB  ALA B  35      14.788  10.317  38.787  1.00 98.52           C  
ATOM   4820  H   ALA B  35      14.902  10.628  36.336  1.00 98.52           H  
ATOM   4821  HA  ALA B  35      14.973  12.436  38.526  1.00 98.52           H  
ATOM   4822  HB1 ALA B  35      14.957  10.278  39.863  1.00 98.52           H  
ATOM   4823  HB2 ALA B  35      13.711  10.346  38.622  1.00 98.52           H  
ATOM   4824  HB3 ALA B  35      15.160   9.385  38.359  1.00 98.52           H  
ATOM   4825  N   LEU B  36      17.824  10.910  37.909  1.00 98.27           N  
ATOM   4826  CA  LEU B  36      19.259  10.822  38.160  1.00 98.27           C  
ATOM   4827  C   LEU B  36      19.991  12.131  37.817  1.00 98.27           C  
ATOM   4828  O   LEU B  36      20.812  12.578  38.615  1.00 98.27           O  
ATOM   4829  CB  LEU B  36      19.796   9.615  37.359  1.00 98.27           C  
ATOM   4830  CG  LEU B  36      21.268   9.210  37.567  1.00 98.27           C  
ATOM   4831  CD1 LEU B  36      21.521   8.660  38.985  1.00 98.27           C  
ATOM   4832  CD2 LEU B  36      21.706   8.210  36.477  1.00 98.27           C  
ATOM   4833  H   LEU B  36      17.487  10.363  37.127  1.00 98.27           H  
ATOM   4834  HA  LEU B  36      19.387  10.636  39.227  1.00 98.27           H  
ATOM   4835  HB3 LEU B  36      19.637   9.821  36.299  1.00 98.27           H  
ATOM   4836  HB2 LEU B  36      19.192   8.737  37.582  1.00 98.27           H  
ATOM   4837  HG  LEU B  36      21.879  10.105  37.444  1.00 98.27           H  
ATOM   4838 HD11 LEU B  36      22.520   8.926  39.324  1.00 98.27           H  
ATOM   4839 HD12 LEU B  36      20.816   9.040  39.722  1.00 98.27           H  
ATOM   4840 HD13 LEU B  36      21.444   7.575  39.018  1.00 98.27           H  
ATOM   4841 HD21 LEU B  36      22.522   8.616  35.881  1.00 98.27           H  
ATOM   4842 HD22 LEU B  36      22.048   7.262  36.888  1.00 98.27           H  
ATOM   4843 HD23 LEU B  36      20.898   7.978  35.785  1.00 98.27           H  
ATOM   4844  N   ASP B  37      19.659  12.726  36.657  1.00 97.76           N  
ATOM   4845  CA  ASP B  37      20.214  13.993  36.170  1.00 97.76           C  
ATOM   4846  C   ASP B  37      19.718  15.207  36.972  1.00 97.76           C  
ATOM   4847  O   ASP B  37      20.525  16.095  37.228  1.00 97.76           O  
ATOM   4848  CB  ASP B  37      19.989  14.238  34.654  1.00 97.76           C  
ATOM   4849  CG  ASP B  37      20.577  13.199  33.678  1.00 97.76           C  
ATOM   4850  OD1 ASP B  37      21.426  12.378  34.094  1.00 97.76           O  
ATOM   4851  OD2 ASP B  37      20.236  13.313  32.481  1.00 97.76           O1-
ATOM   4852  H   ASP B  37      18.993  12.275  36.041  1.00 97.76           H  
ATOM   4853  HA  ASP B  37      21.293  13.945  36.332  1.00 97.76           H  
ATOM   4854  HB3 ASP B  37      20.400  15.211  34.377  1.00 97.76           H  
ATOM   4855  HB2 ASP B  37      18.915  14.287  34.463  1.00 97.76           H  
ATOM   4856  N   GLU B  38      18.436  15.216  37.381  1.00 98.40           N  
ATOM   4857  CA  GLU B  38      17.840  16.260  38.225  1.00 98.40           C  
ATOM   4858  C   GLU B  38      18.450  16.324  39.638  1.00 98.40           C  
ATOM   4859  O   GLU B  38      18.657  17.424  40.150  1.00 98.40           O  
ATOM   4860  CB  GLU B  38      16.310  16.058  38.303  1.00 98.40           C  
ATOM   4861  CG  GLU B  38      15.547  16.396  36.997  1.00 98.40           C  
ATOM   4862  CD  GLU B  38      15.193  17.874  36.756  1.00 98.40           C  
ATOM   4863  OE1 GLU B  38      14.574  18.124  35.699  1.00 98.40           O  
ATOM   4864  OE2 GLU B  38      15.515  18.731  37.609  1.00 98.40           O1-
ATOM   4865  H   GLU B  38      17.821  14.461  37.107  1.00 98.40           H  
ATOM   4866  HA  GLU B  38      18.036  17.224  37.751  1.00 98.40           H  
ATOM   4867  HB3 GLU B  38      15.897  16.609  39.147  1.00 98.40           H  
ATOM   4868  HB2 GLU B  38      16.112  15.012  38.544  1.00 98.40           H  
ATOM   4869  HG3 GLU B  38      14.613  15.832  36.985  1.00 98.40           H  
ATOM   4870  HG2 GLU B  38      16.116  16.050  36.134  1.00 98.40           H  
ATOM   4871  N   GLY B  39      18.749  15.152  40.225  1.00 98.43           N  
ATOM   4872  CA  GLY B  39      19.377  15.042  41.541  1.00 98.43           C  
ATOM   4873  C   GLY B  39      20.885  15.330  41.466  1.00 98.43           C  
ATOM   4874  O   GLY B  39      21.418  15.961  42.377  1.00 98.43           O  
ATOM   4875  H   GLY B  39      18.539  14.289  39.742  1.00 98.43           H  
ATOM   4876  HA3 GLY B  39      19.227  14.031  41.916  1.00 98.43           H  
ATOM   4877  HA2 GLY B  39      18.898  15.718  42.253  1.00 98.43           H  
ATOM   4878  N   PHE B  40      21.567  14.896  40.388  1.00 98.21           N  
ATOM   4879  CA  PHE B  40      23.005  15.113  40.201  1.00 98.21           C  
ATOM   4880  C   PHE B  40      23.361  16.552  39.791  1.00 98.21           C  
ATOM   4881  O   PHE B  40      24.432  17.021  40.171  1.00 98.21           O  
ATOM   4882  CB  PHE B  40      23.597  14.093  39.208  1.00 98.21           C  
ATOM   4883  CG  PHE B  40      25.111  14.173  39.091  1.00 98.21           C  
ATOM   4884  CD1 PHE B  40      25.716  14.901  38.044  1.00 98.21           C  
ATOM   4885  CD2 PHE B  40      25.917  13.695  40.145  1.00 98.21           C  
ATOM   4886  CE1 PHE B  40      27.093  15.085  38.030  1.00 98.21           C  
ATOM   4887  CE2 PHE B  40      27.287  13.910  40.122  1.00 98.21           C  
ATOM   4888  CZ  PHE B  40      27.875  14.590  39.065  1.00 98.21           C  
ATOM   4889  H   PHE B  40      21.092  14.370  39.666  1.00 98.21           H  
ATOM   4890  HA  PHE B  40      23.483  14.927  41.165  1.00 98.21           H  
ATOM   4891  HB3 PHE B  40      23.138  14.215  38.226  1.00 98.21           H  
ATOM   4892  HB2 PHE B  40      23.353  13.083  39.529  1.00 98.21           H  
ATOM   4893  HD1 PHE B  40      25.110  15.329  37.259  1.00 98.21           H  
ATOM   4894  HD2 PHE B  40      25.473  13.188  40.988  1.00 98.21           H  
ATOM   4895  HE1 PHE B  40      27.554  15.633  37.222  1.00 98.21           H  
ATOM   4896  HE2 PHE B  40      27.894  13.553  40.939  1.00 98.21           H  
ATOM   4897  HZ  PHE B  40      28.943  14.748  39.056  1.00 98.21           H  
ATOM   4898  N   GLU B  41      22.476  17.231  39.040  1.00 97.99           N  
ATOM   4899  CA  GLU B  41      22.651  18.633  38.655  1.00 97.99           C  
ATOM   4900  C   GLU B  41      22.669  19.566  39.875  1.00 97.99           C  
ATOM   4901  O   GLU B  41      23.512  20.457  39.924  1.00 97.99           O  
ATOM   4902  CB  GLU B  41      21.609  19.039  37.591  1.00 97.99           C  
ATOM   4903  CG  GLU B  41      21.684  20.524  37.156  1.00 97.99           C  
ATOM   4904  CD  GLU B  41      20.784  20.923  35.975  1.00 97.99           C  
ATOM   4905  OE1 GLU B  41      20.908  22.099  35.565  1.00 97.99           O  
ATOM   4906  OE2 GLU B  41      19.995  20.079  35.492  1.00 97.99           O1-
ATOM   4907  H   GLU B  41      21.626  16.782  38.724  1.00 97.99           H  
ATOM   4908  HA  GLU B  41      23.632  18.712  38.183  1.00 97.99           H  
ATOM   4909  HB3 GLU B  41      20.605  18.813  37.957  1.00 97.99           H  
ATOM   4910  HB2 GLU B  41      21.763  18.410  36.714  1.00 97.99           H  
ATOM   4911  HG3 GLU B  41      22.714  20.763  36.890  1.00 97.99           H  
ATOM   4912  HG2 GLU B  41      21.422  21.172  37.994  1.00 97.99           H  
ATOM   4913  N   MET B  42      21.806  19.287  40.866  1.00 98.40           N  
ATOM   4914  CA  MET B  42      21.817  19.950  42.167  1.00 98.40           C  
ATOM   4915  C   MET B  42      23.114  19.689  42.961  1.00 98.40           C  
ATOM   4916  O   MET B  42      23.661  20.645  43.505  1.00 98.40           O  
ATOM   4917  CB  MET B  42      20.562  19.555  42.963  1.00 98.40           C  
ATOM   4918  CG  MET B  42      19.265  20.159  42.412  1.00 98.40           C  
ATOM   4919  SD  MET B  42      17.785  19.716  43.359  1.00 98.40           S  
ATOM   4920  CE  MET B  42      18.059  20.628  44.898  1.00 98.40           C  
ATOM   4921  H   MET B  42      21.146  18.530  40.754  1.00 98.40           H  
ATOM   4922  HA  MET B  42      21.772  21.026  41.989  1.00 98.40           H  
ATOM   4923  HB3 MET B  42      20.671  19.881  43.994  1.00 98.40           H  
ATOM   4924  HB2 MET B  42      20.467  18.470  42.994  1.00 98.40           H  
ATOM   4925  HG3 MET B  42      19.112  19.834  41.383  1.00 98.40           H  
ATOM   4926  HG2 MET B  42      19.341  21.247  42.385  1.00 98.40           H  
ATOM   4927  HE1 MET B  42      17.180  20.542  45.537  1.00 98.40           H  
ATOM   4928  HE2 MET B  42      18.916  20.232  45.442  1.00 98.40           H  
ATOM   4929  HE3 MET B  42      18.228  21.683  44.688  1.00 98.40           H  
ATOM   4930  N   LEU B  43      23.628  18.445  42.968  1.00 97.72           N  
ATOM   4931  CA  LEU B  43      24.919  18.106  43.588  1.00 97.72           C  
ATOM   4932  C   LEU B  43      26.112  18.844  42.952  1.00 97.72           C  
ATOM   4933  O   LEU B  43      26.990  19.296  43.686  1.00 97.72           O  
ATOM   4934  CB  LEU B  43      25.165  16.584  43.534  1.00 97.72           C  
ATOM   4935  CG  LEU B  43      24.396  15.760  44.582  1.00 97.72           C  
ATOM   4936  CD1 LEU B  43      24.501  14.253  44.295  1.00 97.72           C
[truncated: 298,939 more chars]
