# Supplementary material for: The effects of nature‐inspired amino acid substitutions on structural and biochemical properties of the E. coli L‐asparaginase EcAIII
Source: Protein Sci. 2023 Jun 1;32(6):e4647. doi: 10.1002/pro.4647 (PMC10204187; doi:10.1002/pro.4647)
Supplement: Supplementary file 5 — DATA S2. Supporting Information. [file PRO-32-e4647-s005.zip › docking_results_orthologs_EcAIII_PDB_files/orthologs_L/InducedFit_PKUM01000133_1_2_post_ref.pdb]

TITLE     InducedFit_PKUM01000133.1_2_post_ref
REMARK   4      COMPLIES WITH FORMAT V. 3.0, 1-DEC-2006
REMARK 888
REMARK 888 WRITTEN BY MAESTRO (A PRODUCT OF SCHRODINGER, LLC)
ATOM      1  N   VAL A  29      16.266 -19.847  82.947  1.00 98.13           N1+
ATOM      2  CA  VAL A  29      15.291 -18.854  82.360  1.00 98.13           C  
ATOM      3  C   VAL A  29      15.565 -17.469  83.021  1.00 98.13           C  
ATOM      4  O   VAL A  29      16.188 -17.358  84.079  1.00 98.13           O  
ATOM      5  CB  VAL A  29      13.780 -19.235  82.545  1.00 98.13           C  
ATOM      6  CG1 VAL A  29      13.467 -20.650  82.030  1.00 98.13           C  
ATOM      7  CG2 VAL A  29      13.208 -19.081  83.976  1.00 98.13           C  
ATOM      8  H1  VAL A  29      16.116 -20.749  82.519  1.00 98.13           H  
ATOM      9  H2  VAL A  29      17.209 -19.533  82.764  1.00 98.13           H  
ATOM     10  H3  VAL A  29      16.108 -19.907  83.944  1.00 98.13           H  
ATOM     11  HA  VAL A  29      15.562 -18.810  81.303  1.00 98.13           H  
ATOM     12  HB  VAL A  29      13.210 -18.557  81.909  1.00 98.13           H  
ATOM     13 HG11 VAL A  29      12.395 -20.833  81.996  1.00 98.13           H  
ATOM     14 HG12 VAL A  29      13.856 -20.789  81.024  1.00 98.13           H  
ATOM     15 HG13 VAL A  29      13.906 -21.416  82.669  1.00 98.13           H  
ATOM     16 HG21 VAL A  29      12.192 -19.472  84.045  1.00 98.13           H  
ATOM     17 HG22 VAL A  29      13.811 -19.614  84.711  1.00 98.13           H  
ATOM     18 HG23 VAL A  29      13.158 -18.034  84.276  1.00 98.13           H  
ATOM     19  N   ALA A  30      15.064 -16.408  82.372  1.00 98.83           N  
ATOM     20  CA  ALA A  30      15.255 -15.031  82.821  1.00 98.83           C  
ATOM     21  C   ALA A  30      14.183 -14.119  82.222  1.00 98.83           C  
ATOM     22  O   ALA A  30      13.645 -14.421  81.158  1.00 98.83           O  
ATOM     23  CB  ALA A  30      16.673 -14.554  82.453  1.00 98.83           C  
ATOM     24  H   ALA A  30      14.530 -16.528  81.521  1.00 98.83           H  
ATOM     25  HA  ALA A  30      15.140 -14.999  83.905  1.00 98.83           H  
ATOM     26  HB1 ALA A  30      16.820 -13.502  82.702  1.00 98.83           H  
ATOM     27  HB2 ALA A  30      17.435 -15.118  82.990  1.00 98.83           H  
ATOM     28  HB3 ALA A  30      16.870 -14.678  81.388  1.00 98.83           H  
ATOM     29  N   ILE A  31      13.911 -13.007  82.915  1.00 98.94           N  
ATOM     30  CA  ILE A  31      12.956 -11.986  82.499  1.00 98.94           C  
ATOM     31  C   ILE A  31      13.314 -10.637  83.140  1.00 98.94           C  
ATOM     32  O   ILE A  31      13.789 -10.599  84.274  1.00 98.94           O  
ATOM     33  CB  ILE A  31      11.480 -12.377  82.835  1.00 98.94           C  
ATOM     34  CG1 ILE A  31      10.429 -11.351  82.335  1.00 98.94           C  
ATOM     35  CG2 ILE A  31      11.254 -12.688  84.328  1.00 98.94           C  
ATOM     36  CD1 ILE A  31       8.989 -11.879  82.317  1.00 98.94           C  
ATOM     37  H   ILE A  31      14.373 -12.841  83.800  1.00 98.94           H  
ATOM     38  HA  ILE A  31      13.056 -11.873  81.423  1.00 98.94           H  
ATOM     39  HB  ILE A  31      11.286 -13.301  82.290  1.00 98.94           H  
ATOM     40 HG13 ILE A  31      10.676 -11.034  81.325  1.00 98.94           H  
ATOM     41 HG12 ILE A  31      10.459 -10.452  82.951  1.00 98.94           H  
ATOM     42 HG21 ILE A  31      10.229 -13.011  84.498  1.00 98.94           H  
ATOM     43 HG22 ILE A  31      11.906 -13.489  84.675  1.00 98.94           H  
ATOM     44 HG23 ILE A  31      11.433 -11.819  84.959  1.00 98.94           H  
ATOM     45 HD11 ILE A  31       8.388 -11.348  81.578  1.00 98.94           H  
ATOM     46 HD12 ILE A  31       8.953 -12.940  82.068  1.00 98.94           H  
ATOM     47 HD13 ILE A  31       8.512 -11.744  83.288  1.00 98.94           H  
ATOM     48  N   ALA A  32      13.042  -9.559  82.395  1.00 98.97           N  
ATOM     49  CA  ALA A  32      13.045  -8.181  82.868  1.00 98.97           C  
ATOM     50  C   ALA A  32      11.831  -7.457  82.280  1.00 98.97           C  
ATOM     51  O   ALA A  32      11.336  -7.851  81.225  1.00 98.97           O  
ATOM     52  CB  ALA A  32      14.367  -7.500  82.485  1.00 98.97           C  
ATOM     53  H   ALA A  32      12.674  -9.689  81.461  1.00 98.97           H  
ATOM     54  HA  ALA A  32      12.940  -8.169  83.950  1.00 98.97           H  
ATOM     55  HB1 ALA A  32      14.408  -6.476  82.859  1.00 98.97           H  
ATOM     56  HB2 ALA A  32      15.210  -8.038  82.914  1.00 98.97           H  
ATOM     57  HB3 ALA A  32      14.512  -7.467  81.406  1.00 98.97           H  
ATOM     58  N   ILE A  33      11.376  -6.408  82.978  1.00 98.96           N  
ATOM     59  CA  ILE A  33      10.259  -5.552  82.585  1.00 98.96           C  
ATOM     60  C   ILE A  33      10.569  -4.081  82.912  1.00 98.96           C  
ATOM     61  O   ILE A  33      11.443  -3.807  83.737  1.00 98.96           O  
ATOM     62  CB  ILE A  33       8.929  -5.949  83.296  1.00 98.96           C  
ATOM     63  CG1 ILE A  33       8.907  -5.733  84.827  1.00 98.96           C  
ATOM     64  CG2 ILE A  33       8.482  -7.380  82.945  1.00 98.96           C  
ATOM     65  CD1 ILE A  33       7.488  -5.690  85.394  1.00 98.96           C  
ATOM     66  H   ILE A  33      11.829  -6.157  83.849  1.00 98.96           H  
ATOM     67  HA  ILE A  33      10.116  -5.606  81.509  1.00 98.96           H  
ATOM     68  HB  ILE A  33       8.160  -5.297  82.881  1.00 98.96           H  
ATOM     69 HG13 ILE A  33       9.391  -4.806  85.127  1.00 98.96           H  
ATOM     70 HG12 ILE A  33       9.478  -6.527  85.307  1.00 98.96           H  
ATOM     71 HG21 ILE A  33       7.486  -7.587  83.333  1.00 98.96           H  
ATOM     72 HG22 ILE A  33       8.452  -7.529  81.868  1.00 98.96           H  
ATOM     73 HG23 ILE A  33       9.153  -8.128  83.365  1.00 98.96           H  
ATOM     74 HD11 ILE A  33       7.494  -5.204  86.365  1.00 98.96           H  
ATOM     75 HD12 ILE A  33       6.806  -5.131  84.754  1.00 98.96           H  
ATOM     76 HD13 ILE A  33       7.084  -6.692  85.523  1.00 98.96           H  
ATOM     77  N   HIS A  34       9.818  -3.159  82.305  1.00 98.68           N  
ATOM     78  CA  HIS A  34       9.785  -1.750  82.670  1.00 98.68           C  
ATOM     79  C   HIS A  34       8.350  -1.225  82.618  1.00 98.68           C  
ATOM     80  O   HIS A  34       7.487  -1.796  81.946  1.00 98.68           O  
ATOM     81  CB  HIS A  34      10.829  -0.893  81.916  1.00 98.68           C  
ATOM     82  CG  HIS A  34      10.528  -0.623  80.462  1.00 98.68           C  
ATOM     83  CD2 HIS A  34      11.157  -1.123  79.343  1.00 98.68           C  
ATOM     84  ND1 HIS A  34       9.503   0.238  80.052  1.00 98.68           N  
ATOM     85  CE1 HIS A  34       9.508   0.164  78.728  1.00 98.68           C  
ATOM     86  NE2 HIS A  34      10.460  -0.635  78.257  1.00 98.68           N  
ATOM     87  H   HIS A  34       9.082  -3.465  81.675  1.00 98.68           H  
ATOM     88  HA  HIS A  34      10.050  -1.705  83.720  1.00 98.68           H  
ATOM     89  HB3 HIS A  34      11.809  -1.360  81.996  1.00 98.68           H  
ATOM     90  HB2 HIS A  34      10.931   0.077  82.402  1.00 98.68           H  
ATOM     91  HD2 HIS A  34      11.998  -1.784  79.241  1.00 98.68           H  
ATOM     92  HE1 HIS A  34       8.817   0.699  78.100  1.00 98.68           H  
ATOM     93  HE2 HIS A  34      10.605  -0.869  77.278  1.00 98.68           H  
ATOM     94  N   GLY A  35       8.120  -0.130  83.340  1.00 97.04           N  
ATOM     95  CA  GLY A  35       6.902   0.668  83.336  1.00 97.04           C  
ATOM     96  C   GLY A  35       7.182   2.107  82.887  1.00 97.04           C  
ATOM     97  O   GLY A  35       6.415   3.006  83.225  1.00 97.04           O  
ATOM     98  H   GLY A  35       8.914   0.250  83.851  1.00 97.04           H  
ATOM     99  HA3 GLY A  35       6.491   0.678  84.344  1.00 97.04           H  
ATOM    100  HA2 GLY A  35       6.139   0.241  82.686  1.00 97.04           H  
ATOM    101  N   GLY A  36       8.292   2.332  82.172  1.00 94.58           N  
ATOM    102  CA  GLY A  36       8.696   3.620  81.621  1.00 94.58           C  
ATOM    103  C   GLY A  36       9.845   4.287  82.392  1.00 94.58           C  
ATOM    104  O   GLY A  36       9.930   4.180  83.619  1.00 94.58           O  
ATOM    105  H   GLY A  36       8.811   1.524  81.851  1.00 94.58           H  
ATOM    106  HA3 GLY A  36       7.856   4.313  81.572  1.00 94.58           H  
ATOM    107  HA2 GLY A  36       8.989   3.425  80.593  1.00 94.58           H  
ATOM    108  N   ALA A  37      10.735   4.971  81.658  1.00 91.62           N  
ATOM    109  CA  ALA A  37      11.858   5.772  82.155  1.00 91.62           C  
ATOM    110  C   ALA A  37      11.492   7.261  82.132  1.00 91.62           C  
ATOM    111  O   ALA A  37      10.742   7.698  81.257  1.00 91.62           O  
ATOM    112  CB  ALA A  37      13.053   5.596  81.202  1.00 91.62           C  
ATOM    113  H   ALA A  37      10.568   5.013  80.654  1.00 91.62           H  
ATOM    114  HA  ALA A  37      12.141   5.486  83.161  1.00 91.62           H  
ATOM    115  HB1 ALA A  37      13.895   6.222  81.497  1.00 91.62           H  
ATOM    116  HB2 ALA A  37      13.411   4.570  81.209  1.00 91.62           H  
ATOM    117  HB3 ALA A  37      12.796   5.855  80.173  1.00 91.62           H  
ATOM    118  N   GLY A  38      12.059   8.061  83.044  1.00 87.35           N  
ATOM    119  CA  GLY A  38      11.879   9.506  83.023  1.00 87.35           C  
ATOM    120  C   GLY A  38      12.336  10.205  84.301  1.00 87.35           C  
ATOM    121  O   GLY A  38      13.033   9.644  85.148  1.00 87.35           O  
ATOM    122  H   GLY A  38      12.650   7.667  83.776  1.00 87.35           H  
ATOM    123  HA3 GLY A  38      10.825   9.740  82.862  1.00 87.35           H  
ATOM    124  HA2 GLY A  38      12.432   9.919  82.179  1.00 87.35           H  
ATOM    125  N   THR A  39      11.948  11.474  84.431  1.00 73.01           N  
ATOM    126  CA  THR A  39      12.180  12.336  85.585  1.00 73.01           C  
ATOM    127  C   THR A  39      11.048  12.097  86.606  1.00 73.01           C  
ATOM    128  O   THR A  39      10.177  12.941  86.825  1.00 73.01           O  
ATOM    129  CB  THR A  39      12.243  13.812  85.088  1.00 73.01           C  
ATOM    130  CG2 THR A  39      13.410  14.062  84.119  1.00 73.01           C  
ATOM    131  OG1 THR A  39      11.050  14.251  84.449  1.00 73.01           O  
ATOM    132  H   THR A  39      11.385  11.894  83.705  1.00 73.01           H  
ATOM    133  HA  THR A  39      13.127  12.084  86.064  1.00 73.01           H  
ATOM    134  HB  THR A  39      12.392  14.452  85.960  1.00 73.01           H  
ATOM    135 HG21 THR A  39      13.480  15.118  83.858  1.00 73.01           H  
ATOM    136 HG22 THR A  39      14.362  13.773  84.563  1.00 73.01           H  
ATOM    137 HG23 THR A  39      13.294  13.502  83.191  1.00 73.01           H  
ATOM    138  HG1 THR A  39      10.347  14.151  85.086  1.00 73.01           H  
ATOM    139  N   ILE A  40      11.065  10.908  87.212  1.00 75.93           N  
ATOM    140  CA  ILE A  40      10.192  10.466  88.299  1.00 75.93           C  
ATOM    141  C   ILE A  40      10.590  11.240  89.572  1.00 75.93           C  
ATOM    142  O   ILE A  40      11.688  11.036  90.092  1.00 75.93           O  
ATOM    143  CB  ILE A  40      10.305   8.933  88.565  1.00 75.93           C  
ATOM    144  CG1 ILE A  40      10.029   8.105  87.284  1.00 75.93           C  
ATOM    145  CG2 ILE A  40       9.369   8.467  89.704  1.00 75.93           C  
ATOM    146  CD1 ILE A  40      10.395   6.619  87.410  1.00 75.93           C  
ATOM    147  H   ILE A  40      11.855  10.313  87.004  1.00 75.93           H  
ATOM    148  HA  ILE A  40       9.155  10.693  88.041  1.00 75.93           H  
ATOM    149  HB  ILE A  40      11.330   8.715  88.871  1.00 75.93           H  
ATOM    150 HG13 ILE A  40      10.589   8.503  86.438  1.00 75.93           H  
ATOM    151 HG12 ILE A  40       8.977   8.196  87.011  1.00 75.93           H  
ATOM    152 HG21 ILE A  40       9.451   7.396  89.875  1.00 75.93           H  
ATOM    153 HG22 ILE A  40       9.588   8.951  90.655  1.00 75.93           H  
ATOM    154 HG23 ILE A  40       8.326   8.678  89.464  1.00 75.93           H  
ATOM    155 HD11 ILE A  40      10.593   6.185  86.430  1.00 75.93           H  
ATOM    156 HD12 ILE A  40      11.280   6.471  88.026  1.00 75.93           H  
ATOM    157 HD13 ILE A  40       9.587   6.047  87.860  1.00 75.93           H  
ATOM    158  N   SER A  41       9.710  12.155  90.008  1.00 74.58           N  
ATOM    159  CA  SER A  41       9.941  13.037  91.150  1.00 74.58           C  
ATOM    160  C   SER A  41       9.684  12.298  92.472  1.00 74.58           C  
ATOM    161  O   SER A  41       8.561  11.846  92.698  1.00 74.58           O  
ATOM    162  CB  SER A  41       9.051  14.288  90.992  1.00 74.58           C  
ATOM    163  OG  SER A  41       9.210  15.197  92.065  1.00 74.58           O  
ATOM    164  H   SER A  41       8.835  12.278  89.519  1.00 74.58           H  
ATOM    165  HA  SER A  41      10.982  13.369  91.128  1.00 74.58           H  
ATOM    166  HB3 SER A  41       8.000  14.007  90.924  1.00 74.58           H  
ATOM    167  HB2 SER A  41       9.295  14.808  90.064  1.00 74.58           H  
ATOM    168  HG  SER A  41       8.682  15.977  91.876  1.00 74.58           H  
ATOM    169  N   ARG A  42      10.718  12.232  93.331  1.00 79.27           N  
ATOM    170  CA  ARG A  42      10.643  11.692  94.694  1.00 79.27           C  
ATOM    171  C   ARG A  42       9.695  12.488  95.613  1.00 79.27           C  
ATOM    172  O   ARG A  42       9.072  11.880  96.482  1.00 79.27           O  
ATOM    173  CB  ARG A  42      12.052  11.652  95.327  1.00 79.27           C  
ATOM    174  CG  ARG A  42      12.981  10.567  94.759  1.00 79.27           C  
ATOM    175  CD  ARG A  42      14.351  10.561  95.464  1.00 79.27           C  
ATOM    176  NE  ARG A  42      15.128   9.331  95.224  1.00 79.27           N  
ATOM    177  CZ  ARG A  42      14.974   8.149  95.855  1.00 79.27           C  
ATOM    178  NH1 ARG A  42      13.999   7.933  96.752  1.00 79.27           N  
ATOM    179  NH2 ARG A  42      15.829   7.155  95.591  1.00 79.27           N1+
ATOM    180  H   ARG A  42      11.609  12.619  93.058  1.00 79.27           H  
ATOM    181  HA  ARG A  42      10.259  10.672  94.636  1.00 79.27           H  
ATOM    182  HB3 ARG A  42      11.949  11.448  96.395  1.00 79.27           H  
ATOM    183  HB2 ARG A  42      12.525  12.632  95.257  1.00 79.27           H  
ATOM    184  HG3 ARG A  42      13.140  10.807  93.707  1.00 79.27           H  
ATOM    185  HG2 ARG A  42      12.514   9.584  94.786  1.00 79.27           H  
ATOM    186  HD3 ARG A  42      14.290  10.826  96.521  1.00 79.27           H  
ATOM    187  HD2 ARG A  42      14.960  11.338  95.001  1.00 79.27           H  
ATOM    188  HE  ARG A  42      15.861   9.401  94.530  1.00 79.27           H  
ATOM    189 HH12 ARG A  42      13.902   7.037  97.206  1.00 79.27           H  
ATOM    190 HH11 ARG A  42      13.341   8.668  96.966  1.00 79.27           H  
ATOM    191 HH22 ARG A  42      15.744   6.264  96.057  1.00 79.27           H  
ATOM    192 HH21 ARG A  42      16.610   7.312  94.962  1.00 79.27           H  
ATOM    193  N   SER A  43       9.596  13.813  95.406  1.00 78.31           N  
ATOM    194  CA  SER A  43       8.737  14.713  96.183  1.00 78.31           C  
ATOM    195  C   SER A  43       7.231  14.534  95.902  1.00 78.31           C  
ATOM    196  O   SER A  43       6.429  14.768  96.805  1.00 78.31           O  
ATOM    197  CB  SER A  43       9.213  16.168  95.984  1.00 78.31           C  
ATOM    198  OG  SER A  43       8.886  16.687  94.708  1.00 78.31           O  
ATOM    199  H   SER A  43      10.133  14.238  94.664  1.00 78.31           H  
ATOM    200  HA  SER A  43       8.893  14.469  97.235  1.00 78.31           H  
ATOM    201  HB3 SER A  43      10.290  16.247  96.139  1.00 78.31           H  
ATOM    202  HB2 SER A  43       8.747  16.811  96.732  1.00 78.31           H  
ATOM    203  HG  SER A  43       9.397  16.221  94.041  1.00 78.31           H  
ATOM    204  N   GLN A  44       6.882  14.103  94.677  1.00 75.93           N  
ATOM    205  CA  GLN A  44       5.512  13.795  94.260  1.00 75.93           C  
ATOM    206  C   GLN A  44       5.131  12.326  94.520  1.00 75.93           C  
ATOM    207  O   GLN A  44       3.942  12.009  94.527  1.00 75.93           O  
ATOM    208  CB  GLN A  44       5.355  14.136  92.765  1.00 75.93           C  
ATOM    209  CG  GLN A  44       5.507  15.643  92.472  1.00 75.93           C  
ATOM    210  CD  GLN A  44       5.332  15.998  90.993  1.00 75.93           C  
ATOM    211  NE2 GLN A  44       5.085  17.278  90.712  1.00 75.93           N  
ATOM    212  OE1 GLN A  44       5.439  15.146  90.113  1.00 75.93           O  
ATOM    213  H   GLN A  44       7.603  13.935  93.990  1.00 75.93           H  
ATOM    214  HA  GLN A  44       4.810  14.413  94.824  1.00 75.93           H  
ATOM    215  HB3 GLN A  44       4.372  13.810  92.418  1.00 75.93           H  
ATOM    216  HB2 GLN A  44       6.083  13.565  92.187  1.00 75.93           H  
ATOM    217  HG3 GLN A  44       6.490  15.994  92.786  1.00 75.93           H  
ATOM    218  HG2 GLN A  44       4.776  16.201  93.058  1.00 75.93           H  
ATOM    219 HE22 GLN A  44       4.969  17.570  89.753  1.00 75.93           H  
ATOM    220 HE21 GLN A  44       5.008  17.961  91.452  1.00 75.93           H  
ATOM    221  N   MET A  45       6.140  11.462  94.724  1.00 86.44           N  
ATOM    222  CA  MET A  45       5.986  10.039  94.989  1.00 86.44           C  
ATOM    223  C   MET A  45       5.713   9.806  96.484  1.00 86.44           C  
ATOM    224  O   MET A  45       6.651   9.815  97.282  1.00 86.44           O  
ATOM    225  CB  MET A  45       7.258   9.316  94.490  1.00 86.44           C  
ATOM    226  CG  MET A  45       7.210   7.785  94.603  1.00 86.44           C  
ATOM    227  SD  MET A  45       5.967   6.966  93.563  1.00 86.44           S  
ATOM    228  CE  MET A  45       6.652   7.289  91.918  1.00 86.44           C  
ATOM    229  H   MET A  45       7.090  11.804  94.710  1.00 86.44           H  
ATOM    230  HA  MET A  45       5.137   9.666  94.414  1.00 86.44           H  
ATOM    231  HB3 MET A  45       8.128   9.677  95.038  1.00 86.44           H  
ATOM    232  HB2 MET A  45       7.442   9.585  93.451  1.00 86.44           H  
ATOM    233  HG3 MET A  45       7.028   7.514  95.640  1.00 86.44           H  
ATOM    234  HG2 MET A  45       8.183   7.363  94.355  1.00 86.44           H  
ATOM    235  HE1 MET A  45       6.069   6.762  91.166  1.00 86.44           H  
ATOM    236  HE2 MET A  45       6.623   8.352  91.683  1.00 86.44           H  
ATOM    237  HE3 MET A  45       7.683   6.945  91.858  1.00 86.44           H  
ATOM    238  N   THR A  46       4.434   9.585  96.831  1.00 91.01           N  
ATOM    239  CA  THR A  46       4.012   9.169  98.171  1.00 91.01           C  
ATOM    240  C   THR A  46       4.354   7.683  98.420  1.00 91.01           C  
ATOM    241  O   THR A  46       4.530   6.929  97.462  1.00 91.01           O  
ATOM    242  CB  THR A  46       2.484   9.388  98.386  1.00 91.01           C  
ATOM    243  CG2 THR A  46       1.987  10.781  97.968  1.00 91.01           C  
ATOM    244  OG1 THR A  46       1.659   8.394  97.803  1.00 91.01           O  
ATOM    245  H   THR A  46       3.711   9.614  96.127  1.00 91.01           H  
ATOM    246  HA  THR A  46       4.550   9.771  98.906  1.00 91.01           H  
ATOM    247  HB  THR A  46       2.305   9.310  99.459  1.00 91.01           H  
ATOM    248 HG21 THR A  46       0.942  10.926  98.244  1.00 91.01           H  
ATOM    249 HG22 THR A  46       2.567  11.564  98.458  1.00 91.01           H  
ATOM    250 HG23 THR A  46       2.066  10.933  96.891  1.00 91.01           H  
ATOM    251  HG1 THR A  46       0.743   8.668  97.894  1.00 91.01           H  
ATOM    252  N   ALA A  47       4.434   7.288  99.703  1.00 94.06           N  
ATOM    253  CA  ALA A  47       4.740   5.916 100.126  1.00 94.06           C  
ATOM    254  C   ALA A  47       3.699   4.871  99.679  1.00 94.06           C  
ATOM    255  O   ALA A  47       4.084   3.747  99.361  1.00 94.06           O  
ATOM    256  CB  ALA A  47       4.917   5.888 101.651  1.00 94.06           C  
ATOM    257  H   ALA A  47       4.289   7.959 100.442  1.00 94.06           H  
ATOM    258  HA  ALA A  47       5.695   5.641  99.674  1.00 94.06           H  
ATOM    259  HB1 ALA A  47       5.168   4.886 102.001  1.00 94.06           H  
ATOM    260  HB2 ALA A  47       5.723   6.552 101.964  1.00 94.06           H  
ATOM    261  HB3 ALA A  47       4.008   6.202 102.167  1.00 94.06           H  
ATOM    262  N   GLU A  48       2.416   5.274  99.627  1.00 94.95           N  
ATOM    263  CA  GLU A  48       1.304   4.472  99.114  1.00 94.95           C  
ATOM    264  C   GLU A  48       1.381   4.269  97.591  1.00 94.95           C  
ATOM    265  O   GLU A  48       1.154   3.154  97.120  1.00 94.95           O  
ATOM    266  CB  GLU A  48      -0.025   5.124  99.556  1.00 94.95           C  
ATOM    267  CG  GLU A  48      -1.306   4.417  99.045  1.00 94.95           C  
ATOM    268  CD  GLU A  48      -2.635   5.026  99.526  1.00 94.95           C  
ATOM    269  OE1 GLU A  48      -3.671   4.394  99.227  1.00 94.95           O  
ATOM    270  OE2 GLU A  48      -2.618   6.101 100.169  1.00 94.95           O1-
ATOM    271  H   GLU A  48       2.188   6.218  99.900  1.00 94.95           H  
ATOM    272  HA  GLU A  48       1.362   3.485  99.579  1.00 94.95           H  
ATOM    273  HB3 GLU A  48      -0.033   6.167  99.234  1.00 94.95           H  
ATOM    274  HB2 GLU A  48      -0.048   5.147 100.646  1.00 94.95           H  
ATOM    275  HG3 GLU A  48      -1.278   3.369  99.345  1.00 94.95           H  
ATOM    276  HG2 GLU A  48      -1.332   4.426  97.955  1.00 94.95           H  
ATOM    277  N   ARG A  49       1.719   5.346  96.861  1.00 92.90           N  
ATOM    278  CA  ARG A  49       1.901   5.350  95.411  1.00 92.90           C  
ATOM    279  C   ARG A  49       3.123   4.525  94.969  1.00 92.90           C  
ATOM    280  O   ARG A  49       3.027   3.801  93.980  1.00 92.90           O  
ATOM    281  CB  ARG A  49       1.961   6.814  94.926  1.00 92.90           C  
ATOM    282  CG  ARG A  49       2.092   6.976  93.407  1.00 92.90           C  
ATOM    283  CD  ARG A  49       2.130   8.445  92.966  1.00 92.90           C  
ATOM    284  NE  ARG A  49       2.116   8.535  91.501  1.00 92.90           N  
ATOM    285  CZ  ARG A  49       1.044   8.573  90.692  1.00 92.90           C  
ATOM    286  NH1 ARG A  49      -0.211   8.705  91.149  1.00 92.90           N  
ATOM    287  NH2 ARG A  49       1.245   8.464  89.378  1.00 92.90           N1+
ATOM    288  H   ARG A  49       1.889   6.226  97.329  1.00 92.90           H  
ATOM    289  HA  ARG A  49       1.016   4.888  94.968  1.00 92.90           H  
ATOM    290  HB3 ARG A  49       2.798   7.325  95.404  1.00 92.90           H  
ATOM    291  HB2 ARG A  49       1.060   7.331  95.256  1.00 92.90           H  
ATOM    292  HG3 ARG A  49       1.335   6.407  92.864  1.00 92.90           H  
ATOM    293  HG2 ARG A  49       3.050   6.537  93.126  1.00 92.90           H  
ATOM    294  HD3 ARG A  49       3.097   8.861  93.251  1.00 92.90           H  
ATOM    295  HD2 ARG A  49       1.378   9.061  93.461  1.00 92.90           H  
ATOM    296  HE  ARG A  49       3.025   8.469  91.066  1.00 92.90           H  
ATOM    297 HH12 ARG A  49      -0.984   8.748  90.495  1.00 92.90           H  
ATOM    298 HH11 ARG A  49      -0.389   8.784  92.139  1.00 92.90           H  
ATOM    299 HH22 ARG A  49       0.468   8.585  88.737  1.00 92.90           H  
ATOM    300 HH21 ARG A  49       2.163   8.271  89.004  1.00 92.90           H  
ATOM    301  N   GLU A  50       4.227   4.626  95.728  1.00 94.64           N  
ATOM    302  CA  GLU A  50       5.449   3.844  95.547  1.00 94.64           C  
ATOM    303  C   GLU A  50       5.227   2.341  95.759  1.00 94.64           C  
ATOM    304  O   GLU A  50       5.687   1.553  94.937  1.00 94.64           O  
ATOM    305  CB  GLU A  50       6.569   4.424  96.434  1.00 94.64           C  
ATOM    306  CG  GLU A  50       7.892   3.623  96.427  1.00 94.64           C  
ATOM    307  CD  GLU A  50       9.143   4.387  96.894  1.00 94.64           C  
ATOM    308  OE1 GLU A  50      10.244   3.853  96.635  1.00 94.64           O  
ATOM    309  OE2 GLU A  50       9.006   5.479  97.490  1.00 94.64           O1-
ATOM    310  H   GLU A  50       4.232   5.273  96.507  1.00 94.64           H  
ATOM    311  HA  GLU A  50       5.760   3.973  94.508  1.00 94.64           H  
ATOM    312  HB3 GLU A  50       6.214   4.528  97.461  1.00 94.64           H  
ATOM    313  HB2 GLU A  50       6.762   5.433  96.086  1.00 94.64           H  
ATOM    314  HG3 GLU A  50       8.080   3.245  95.423  1.00 94.64           H  
ATOM    315  HG2 GLU A  50       7.779   2.748  97.067  1.00 94.64           H  
ATOM    316  N   LYS A  51       4.473   1.986  96.814  1.00 96.74           N  
ATOM    317  CA  LYS A  51       4.041   0.619  97.103  1.00 96.74           C  
ATOM    318  C   LYS A  51       3.143   0.030  95.998  1.00 96.74           C  
ATOM    319  O   LYS A  51       3.299  -1.148  95.686  1.00 96.74           O  
ATOM    320  CB  LYS A  51       3.373   0.578  98.494  1.00 96.74           C  
ATOM    321  CG  LYS A  51       2.896  -0.818  98.936  1.00 96.74           C  
ATOM    322  CD  LYS A  51       2.310  -0.825 100.354  1.00 96.74           C  
ATOM    323  CE  LYS A  51       1.834  -2.226 100.771  1.00 96.74           C  
ATOM    324  NZ  LYS A  51       1.247  -2.225 102.122  1.00 96.74           N1+
ATOM    325  H   LYS A  51       4.141   2.700  97.449  1.00 96.74           H  
ATOM    326  HA  LYS A  51       4.943   0.005  97.151  1.00 96.74           H  
ATOM    327  HB3 LYS A  51       2.528   1.267  98.517  1.00 96.74           H  
ATOM    328  HB2 LYS A  51       4.084   0.951  99.233  1.00 96.74           H  
ATOM    329  HG3 LYS A  51       3.730  -1.519  98.880  1.00 96.74           H  
ATOM    330  HG2 LYS A  51       2.136  -1.190  98.249  1.00 96.74           H  
ATOM    331  HD3 LYS A  51       1.480  -0.118 100.400  1.00 96.74           H  
ATOM    332  HD2 LYS A  51       3.064  -0.463 101.055  1.00 96.74           H  
ATOM    333  HE3 LYS A  51       2.667  -2.930 100.750  1.00 96.74           H  
ATOM    334  HE2 LYS A  51       1.084  -2.594 100.068  1.00 96.74           H  
ATOM    335  HZ1 LYS A  51       0.453  -1.603 102.145  1.00 96.74           H  
ATOM    336  HZ2 LYS A  51       0.948  -3.160 102.360  1.00 96.74           H  
ATOM    337  HZ3 LYS A  51       1.938  -1.914 102.790  1.00 96.74           H  
ATOM    338  N   ALA A  52       2.257   0.856  95.412  1.00 96.90           N  
ATOM    339  CA  ALA A  52       1.391   0.480  94.293  1.00 96.90           C  
ATOM    340  C   ALA A  52       2.171   0.209  92.994  1.00 96.90           C  
ATOM    341  O   ALA A  52       1.848  -0.758  92.306  1.00 96.90           O  
ATOM    342  CB  ALA A  52       0.316   1.556  94.084  1.00 96.90           C  
ATOM    343  H   ALA A  52       2.176   1.810  95.738  1.00 96.90           H  
ATOM    344  HA  ALA A  52       0.882  -0.445  94.571  1.00 96.90           H  
ATOM    345  HB1 ALA A  52      -0.392   1.259  93.310  1.00 96.90           H  
ATOM    346  HB2 ALA A  52      -0.255   1.722  94.999  1.00 96.90           H  
ATOM    347  HB3 ALA A  52       0.747   2.511  93.786  1.00 96.90           H  
ATOM    348  N   TYR A  53       3.196   1.033  92.703  1.00 95.83           N  
ATOM    349  CA  TYR A  53       4.124   0.836  91.585  1.00 95.83           C  
ATOM    350  C   TYR A  53       4.977  -0.428  91.740  1.00 95.83           C  
ATOM    351  O   TYR A  53       5.022  -1.222  90.804  1.00 95.83           O  
ATOM    352  CB  TYR A  53       5.023   2.078  91.394  1.00 95.83           C  
ATOM    353  CG  TYR A  53       4.439   3.154  90.501  1.00 95.83           C  
ATOM    354  CD1 TYR A  53       4.175   2.865  89.147  1.00 95.83           C  
ATOM    355  CD2 TYR A  53       4.205   4.453  90.993  1.00 95.83           C  
ATOM    356  CE1 TYR A  53       3.675   3.861  88.289  1.00 95.83           C  
ATOM    357  CE2 TYR A  53       3.695   5.447  90.136  1.00 95.83           C  
ATOM    358  CZ  TYR A  53       3.423   5.152  88.787  1.00 95.83           C  
ATOM    359  OH  TYR A  53       2.927   6.117  87.960  1.00 95.83           O  
ATOM    360  H   TYR A  53       3.385   1.821  93.308  1.00 95.83           H  
ATOM    361  HA  TYR A  53       3.513   0.700  90.690  1.00 95.83           H  
ATOM    362  HB3 TYR A  53       5.955   1.788  90.905  1.00 95.83           H  
ATOM    363  HB2 TYR A  53       5.321   2.494  92.357  1.00 95.83           H  
ATOM    364  HD1 TYR A  53       4.367   1.874  88.767  1.00 95.83           H  
ATOM    365  HD2 TYR A  53       4.430   4.698  92.020  1.00 95.83           H  
ATOM    366  HE1 TYR A  53       3.480   3.626  87.252  1.00 95.83           H  
ATOM    367  HE2 TYR A  53       3.529   6.440  90.516  1.00 95.83           H  
ATOM    368  HH  TYR A  53       2.632   5.760  87.116  1.00 95.83           H  
ATOM    369  N   LEU A  54       5.604  -0.605  92.916  1.00 97.92           N  
ATOM    370  CA  LEU A  54       6.418  -1.774  93.264  1.00 97.92           C  
ATOM    371  C   LEU A  54       5.613  -3.087  93.237  1.00 97.92           C  
ATOM    372  O   LEU A  54       6.141  -4.088  92.761  1.00 97.92           O  
ATOM    373  CB  LEU A  54       7.077  -1.556  94.646  1.00 97.92           C  
ATOM    374  CG  LEU A  54       8.199  -0.490  94.662  1.00 97.92           C  
ATOM    375  CD1 LEU A  54       8.544  -0.068  96.100  1.00 97.92           C  
ATOM    376  CD2 LEU A  54       9.466  -0.935  93.915  1.00 97.92           C  
ATOM    377  H   LEU A  54       5.516   0.101  93.636  1.00 97.92           H  
ATOM    378  HA  LEU A  54       7.203  -1.864  92.511  1.00 97.92           H  
ATOM    379  HB3 LEU A  54       7.488  -2.496  95.018  1.00 97.92           H  
ATOM    380  HB2 LEU A  54       6.294  -1.281  95.354  1.00 97.92           H  
ATOM    381  HG  LEU A  54       7.828   0.401  94.160  1.00 97.92           H  
ATOM    382 HD11 LEU A  54       8.928   0.951  96.117  1.00 97.92           H  
ATOM    383 HD12 LEU A  54       7.677  -0.103  96.760  1.00 97.92           H  
ATOM    384 HD13 LEU A  54       9.312  -0.711  96.533  1.00 97.92           H  
ATOM    385 HD21 LEU A  54      10.364  -0.469  94.324  1.00 97.92           H  
ATOM    386 HD22 LEU A  54       9.607  -2.012  93.985  1.00 97.92           H  
ATOM    387 HD23 LEU A  54       9.417  -0.662  92.860  1.00 97.92           H  
ATOM    388  N   ALA A  55       4.347  -3.051  93.691  1.00 98.59           N  
ATOM    389  CA  ALA A  55       3.416  -4.178  93.635  1.00 98.59           C  
ATOM    390  C   ALA A  55       3.015  -4.556  92.201  1.00 98.59           C  
ATOM    391  O   ALA A  55       3.054  -5.737  91.874  1.00 98.59           O  
ATOM    392  CB  ALA A  55       2.174  -3.875  94.486  1.00 98.59           C  
ATOM    393  H   ALA A  55       3.983  -2.195  94.088  1.00 98.59           H  
ATOM    394  HA  ALA A  55       3.915  -5.043  94.079  1.00 98.59           H  
ATOM    395  HB1 ALA A  55       1.454  -4.692  94.439  1.00 98.59           H  
ATOM    396  HB2 ALA A  55       2.442  -3.740  95.534  1.00 98.59           H  
ATOM    397  HB3 ALA A  55       1.669  -2.968  94.151  1.00 98.59           H  
ATOM    398  N   ALA A  56       2.672  -3.559  91.366  1.00 98.49           N  
ATOM    399  CA  ALA A  56       2.270  -3.761  89.970  1.00 98.49           C  
ATOM    400  C   ALA A  56       3.415  -4.245  89.059  1.00 98.49           C  
ATOM    401  O   ALA A  56       3.161  -5.041  88.156  1.00 98.49           O  
ATOM    402  CB  ALA A  56       1.641  -2.468  89.435  1.00 98.49           C  
ATOM    403  H   ALA A  56       2.657  -2.606  91.703  1.00 98.49           H  
ATOM    404  HA  ALA A  56       1.498  -4.533  89.962  1.00 98.49           H  
ATOM    405  HB1 ALA A  56       1.224  -2.628  88.441  1.00 98.49           H  
ATOM    406  HB2 ALA A  56       0.822  -2.136  90.074  1.00 98.49           H  
ATOM    407  HB3 ALA A  56       2.368  -1.657  89.379  1.00 98.49           H  
ATOM    408  N   LEU A  57       4.651  -3.795  89.341  1.00 98.77           N  
ATOM    409  CA  LEU A  57       5.887  -4.288  88.726  1.00 98.77           C  
ATOM    410  C   LEU A  57       6.202  -5.732  89.165  1.00 98.77           C  
ATOM    411  O   LEU A  57       6.615  -6.534  88.329  1.00 98.77           O  
ATOM    412  CB  LEU A  57       7.062  -3.353  89.096  1.00 98.77           C  
ATOM    413  CG  LEU A  57       7.035  -1.966  88.412  1.00 98.77           C  
ATOM    414  CD1 LEU A  57       7.921  -0.953  89.170  1.00 98.77           C  
ATOM    415  CD2 LEU A  57       7.377  -2.044  86.908  1.00 98.77           C  
ATOM    416  H   LEU A  57       4.768  -3.116  90.082  1.00 98.77           H  
ATOM    417  HA  LEU A  57       5.754  -4.286  87.644  1.00 98.77           H  
ATOM    418  HB3 LEU A  57       8.014  -3.830  88.863  1.00 98.77           H  
ATOM    419  HB2 LEU A  57       7.056  -3.226  90.180  1.00 98.77           H  
ATOM    420  HG  LEU A  57       6.018  -1.584  88.479  1.00 98.77           H  
ATOM    421 HD11 LEU A  57       7.344  -0.072  89.455  1.00 98.77           H  
ATOM    422 HD12 LEU A  57       8.341  -1.369  90.086  1.00 98.77           H  
ATOM    423 HD13 LEU A  57       8.763  -0.604  88.578  1.00 98.77           H  
ATOM    424 HD21 LEU A  57       8.005  -1.220  86.576  1.00 98.77           H  
ATOM    425 HD22 LEU A  57       7.902  -2.963  86.655  1.00 98.77           H  
ATOM    426 HD23 LEU A  57       6.470  -2.007  86.305  1.00 98.77           H  
ATOM    427  N   GLN A  58       5.981  -6.043  90.455  1.00 98.79           N  
ATOM    428  CA  GLN A  58       6.187  -7.370  91.035  1.00 98.79           C  
ATOM    429  C   GLN A  58       5.221  -8.430  90.471  1.00 98.79           C  
ATOM    430  O   GLN A  58       5.676  -9.514  90.116  1.00 98.79           O  
ATOM    431  CB  GLN A  58       6.164  -7.276  92.575  1.00 98.79           C  
ATOM    432  CG  GLN A  58       6.382  -8.621  93.292  1.00 98.79           C  
ATOM    433  CD  GLN A  58       6.539  -8.500  94.809  1.00 98.79           C  
ATOM    434  NE2 GLN A  58       6.784  -9.635  95.465  1.00 98.79           N  
ATOM    435  OE1 GLN A  58       6.444  -7.418  95.385  1.00 98.79           O  
ATOM    436  H   GLN A  58       5.648  -5.331  91.090  1.00 98.79           H  
ATOM    437  HA  GLN A  58       7.198  -7.674  90.765  1.00 98.79           H  
ATOM    438  HB3 GLN A  58       5.225  -6.836  92.910  1.00 98.79           H  
ATOM    439  HB2 GLN A  58       6.951  -6.588  92.882  1.00 98.79           H  
ATOM    440  HG3 GLN A  58       7.280  -9.096  92.895  1.00 98.79           H  
ATOM    441  HG2 GLN A  58       5.550  -9.298  93.095  1.00 98.79           H  
ATOM    442 HE22 GLN A  58       6.892  -9.633  96.468  1.00 98.79           H  
ATOM    443 HE21 GLN A  58       6.857 -10.506  94.951  1.00 98.79           H  
ATOM    444  N   ASP A  59       3.926  -8.089  90.354  1.00 98.85           N  
ATOM    445  CA  ASP A  59       2.885  -8.946  89.770  1.00 98.85           C  
ATOM    446  C   ASP A  59       3.129  -9.256  88.283  1.00 98.85           C  
ATOM    447  O   ASP A  59       2.928 -10.399  87.873  1.00 98.85           O  
ATOM    448  CB  ASP A  59       1.452  -8.381  89.954  1.00 98.85           C  
ATOM    449  CG  ASP A  59       0.991  -8.111  91.399  1.00 98.85           C  
ATOM    450  OD1 ASP A  59       1.537  -8.737  92.335  1.00 98.85           O  
ATOM    451  OD2 ASP A  59      -0.010  -7.372  91.530  1.00 98.85           O1-
ATOM    452  H   ASP A  59       3.617  -7.191  90.704  1.00 98.85           H  
ATOM    453  HA  ASP A  59       2.936  -9.903  90.295  1.00 98.85           H  
ATOM    454  HB3 ASP A  59       0.729  -9.068  89.510  1.00 98.85           H  
ATOM    455  HB2 ASP A  59       1.371  -7.441  89.404  1.00 98.85           H  
ATOM    456  N   ALA A  60       3.575  -8.246  87.514  1.00 98.93           N  
ATOM    457  CA  ALA A  60       3.879  -8.362  86.089  1.00 98.93           C  
ATOM    458  C   ALA A  60       5.103  -9.242  85.783  1.00 98.93           C  
ATOM    459  O   ALA A  60       5.026 -10.058  84.864  1.00 98.93           O  
ATOM    460  CB  ALA A  60       4.032  -6.958  85.487  1.00 98.93           C  
ATOM    461  H   ALA A  60       3.709  -7.333  87.927  1.00 98.93           H  
ATOM    462  HA  ALA A  60       3.021  -8.829  85.602  1.00 98.93           H  
ATOM    463  HB1 ALA A  60       4.373  -7.003  84.452  1.00 98.93           H  
ATOM    464  HB2 ALA A  60       3.079  -6.428  85.496  1.00 98.93           H  
ATOM    465  HB3 ALA A  60       4.746  -6.356  86.048  1.00 98.93           H  
ATOM    466  N   VAL A  61       6.195  -9.083  86.557  1.00 98.95           N  
ATOM    467  CA  VAL A  61       7.429  -9.850  86.364  1.00 98.95           C  
ATOM    468  C   VAL A  61       7.309 -11.306  86.861  1.00 98.95           C  
ATOM    469  O   VAL A  61       7.846 -12.192  86.200  1.00 98.95           O  
ATOM    470  CB  VAL A  61       8.674  -9.165  87.006  1.00 98.95           C  
ATOM    471  CG1 VAL A  61       8.769  -9.262  88.540  1.00 98.95           C  
ATOM    472  CG2 VAL A  61       9.992  -9.659  86.388  1.00 98.95           C  
ATOM    473  H   VAL A  61       6.197  -8.394  87.298  1.00 98.95           H  
ATOM    474  HA  VAL A  61       7.610  -9.896  85.287  1.00 98.95           H  
ATOM    475  HB  VAL A  61       8.602  -8.103  86.775  1.00 98.95           H  
ATOM    476 HG11 VAL A  61       9.606  -8.679  88.921  1.00 98.95           H  
ATOM    477 HG12 VAL A  61       7.868  -8.873  89.002  1.00 98.95           H  
ATOM    478 HG13 VAL A  61       8.914 -10.284  88.888  1.00 98.95           H  
ATOM    479 HG21 VAL A  61      10.835  -9.110  86.801  1.00 98.95           H  
ATOM    480 HG22 VAL A  61      10.160 -10.716  86.591  1.00 98.95           H  
ATOM    481 HG23 VAL A  61      10.006  -9.516  85.307  1.00 98.95           H  
ATOM    482  N   GLU A  62       6.580 -11.534  87.971  1.00 98.85           N  
ATOM    483  CA  GLU A  62       6.314 -12.867  88.519  1.00 98.85           C  
ATOM    484  C   GLU A  62       5.356 -13.700  87.657  1.00 98.85           C  
ATOM    485  O   GLU A  62       5.540 -14.912  87.599  1.00 98.85           O  
ATOM    486  CB  GLU A  62       5.790 -12.782  89.966  1.00 98.85           C  
ATOM    487  CG  GLU A  62       6.868 -12.366  90.992  1.00 98.85           C  
ATOM    488  CD  GLU A  62       6.382 -12.267  92.449  1.00 98.85           C  
ATOM    489  OE1 GLU A  62       7.227 -11.888  93.290  1.00 98.85           O  
ATOM    490  OE2 GLU A  62       5.202 -12.581  92.727  1.00 98.85           O1-
ATOM    491  H   GLU A  62       6.171 -10.756  88.474  1.00 98.85           H  
ATOM    492  HA  GLU A  62       7.262 -13.407  88.544  1.00 98.85           H  
ATOM    493  HB3 GLU A  62       5.375 -13.748  90.260  1.00 98.85           H  
ATOM    494  HB2 GLU A  62       4.957 -12.078  90.003  1.00 98.85           H  
ATOM    495  HG3 GLU A  62       7.310 -11.411  90.707  1.00 98.85           H  
ATOM    496  HG2 GLU A  62       7.682 -13.091  90.962  1.00 98.85           H  
ATOM    497  N   ALA A  63       4.379 -13.058  86.992  1.00 98.91           N  
ATOM    498  CA  ALA A  63       3.457 -13.718  86.064  1.00 98.91           C  
ATOM    499  C   ALA A  63       4.145 -14.212  84.783  1.00 98.91           C  
ATOM    500  O   ALA A  63       3.827 -15.307  84.318  1.00 98.91           O  
ATOM    501  CB  ALA A  63       2.305 -12.767  85.723  1.00 98.91           C  
ATOM    502  H   ALA A  63       4.268 -12.059  87.102  1.00 98.91           H  
ATOM    503  HA  ALA A  63       3.038 -14.590  86.566  1.00 98.91           H  
ATOM    504  HB1 ALA A  63       1.609 -13.221  85.017  1.00 98.91           H  
ATOM    505  HB2 ALA A  63       1.737 -12.503  86.615  1.00 98.91           H  
ATOM    506  HB3 ALA A  63       2.681 -11.845  85.279  1.00 98.91           H  
ATOM    507  N   GLY A  64       5.100 -13.418  84.268  1.00 98.93           N  
ATOM    508  CA  GLY A  64       5.916 -13.781  83.114  1.00 98.93           C  
ATOM    509  C   GLY A  64       6.977 -14.826  83.494  1.00 98.93           C  
ATOM    510  O   GLY A  64       7.250 -15.715  82.692  1.00 98.93           O  
ATOM    511  H   GLY A  64       5.293 -12.528  84.705  1.00 98.93           H  
ATOM    512  HA3 GLY A  64       6.403 -12.887  82.729  1.00 98.93           H  
ATOM    513  HA2 GLY A  64       5.281 -14.164  82.314  1.00 98.93           H  
ATOM    514  N   HIS A  65       7.546 -14.755  84.712  1.00 98.80           N  
ATOM    515  CA  HIS A  65       8.520 -15.723  85.227  1.00 98.80           C  
ATOM    516  C   HIS A  65       7.902 -17.096  85.545  1.00 98.80           C  
ATOM    517  O   HIS A  65       8.557 -18.107  85.302  1.00 98.80           O  
ATOM    518  CB  HIS A  65       9.235 -15.147  86.463  1.00 98.80           C  
ATOM    519  CG  HIS A  65      10.449 -15.930  86.891  1.00 98.80           C  
ATOM    520  CD2 HIS A  65      10.612 -16.715  88.012  1.00 98.80           C  
ATOM    521  ND1 HIS A  65      11.625 -15.973  86.133  1.00 98.80           N  
ATOM    522  CE1 HIS A  65      12.433 -16.781  86.805  1.00 98.80           C  
ATOM    523  NE2 HIS A  65      11.883 -17.253  87.924  1.00 98.80           N  
ATOM    524  H   HIS A  65       7.306 -13.991  85.331  1.00 98.80           H  
ATOM    525  HA  HIS A  65       9.270 -15.865  84.446  1.00 98.80           H  
ATOM    526  HB3 HIS A  65       8.544 -15.077  87.304  1.00 98.80           H  
ATOM    527  HB2 HIS A  65       9.570 -14.132  86.267  1.00 98.80           H  
ATOM    528  HD2 HIS A  65       9.939 -16.950  88.823  1.00 98.80           H  
ATOM    529  HE1 HIS A  65      13.434 -17.027  86.482  1.00 98.80           H  
ATOM    530  HE2 HIS A  65      12.301 -17.907  88.572  1.00 98.80           H  
ATOM    531  N   ARG A  66       6.654 -17.113  86.048  1.00 98.58           N  
ATOM    532  CA  ARG A  66       5.881 -18.322  86.348  1.00 98.58           C  
ATOM    533  C   ARG A  66       5.569 -19.149  85.089  1.00 98.58           C  
ATOM    534  O   ARG A  66       5.581 -20.377  85.163  1.00 98.58           O  
ATOM    535  CB  ARG A  66       4.600 -17.926  87.114  1.00 98.58           C  
ATOM    536  CG  ARG A  66       3.750 -19.104  87.642  1.00 98.58           C  
ATOM    537  CD  ARG A  66       2.403 -18.698  88.275  1.00 98.58           C  
ATOM    538  NE  ARG A  66       2.542 -17.679  89.335  1.00 98.58           N  
ATOM    539  CZ  ARG A  66       2.048 -16.424  89.344  1.00 98.58           C  
ATOM    540  NH1 ARG A  66       1.265 -15.950  88.362  1.00 98.58           N  
ATOM    541  NH2 ARG A  66       2.351 -15.617  90.369  1.00 98.58           N1+
ATOM    542  H   ARG A  66       6.194 -16.235  86.251  1.00 98.58           H  
ATOM    543  HA  ARG A  66       6.490 -18.939  87.011  1.00 98.58           H  
ATOM    544  HB3 ARG A  66       3.981 -17.281  86.488  1.00 98.58           H  
ATOM    545  HB2 ARG A  66       4.902 -17.325  87.970  1.00 98.58           H  
ATOM    546  HG3 ARG A  66       4.315 -19.774  88.291  1.00 98.58           H  
ATOM    547  HG2 ARG A  66       3.484 -19.702  86.771  1.00 98.58           H  
ATOM    548  HD3 ARG A  66       2.035 -19.567  88.821  1.00 98.58           H  
ATOM    549  HD2 ARG A  66       1.642 -18.490  87.523  1.00 98.58           H  
ATOM    550  HE  ARG A  66       3.112 -17.961  90.120  1.00 98.58           H  
ATOM    551 HH12 ARG A  66       0.910 -15.006  88.396  1.00 98.58           H  
ATOM    552 HH11 ARG A  66       1.027 -16.541  87.579  1.00 98.58           H  
ATOM    553 HH22 ARG A  66       2.001 -14.670  90.397  1.00 98.58           H  
ATOM    554 HH21 ARG A  66       2.944 -15.939  91.120  1.00 98.58           H  
ATOM    555  N   ILE A  67       5.341 -18.458  83.958  1.00 98.84           N  
ATOM    556  CA  ILE A  67       5.199 -19.045  82.627  1.00 98.84           C  
ATOM    557  C   ILE A  67       6.485 -19.753  82.156  1.00 98.84           C  
ATOM    558  O   ILE A  67       6.393 -20.874  81.662  1.00 98.84           O  
ATOM    559  CB  ILE A  67       4.738 -17.969  81.596  1.00 98.84           C  
ATOM    560  CG1 ILE A  67       3.235 -17.670  81.790  1.00 98.84           C  
ATOM    561  CG2 ILE A  67       5.037 -18.272  80.113  1.00 98.84           C  
ATOM    562  CD1 ILE A  67       2.749 -16.387  81.104  1.00 98.84           C  
ATOM    563  H   ILE A  67       5.339 -17.448  83.995  1.00 98.84           H  
ATOM    564  HA  ILE A  67       4.421 -19.809  82.693  1.00 98.84           H  
ATOM    565  HB  ILE A  67       5.272 -17.049  81.829  1.00 98.84           H  
ATOM    566 HG13 ILE A  67       3.006 -17.587  82.853  1.00 98.84           H  
ATOM    567 HG12 ILE A  67       2.646 -18.514  81.428  1.00 98.84           H  
ATOM    568 HG21 ILE A  67       4.697 -17.447  79.496  1.00 98.84           H  
ATOM    569 HG22 ILE A  67       6.102 -18.375  79.902  1.00 98.84           H  
ATOM    570 HG23 ILE A  67       4.530 -19.176  79.775  1.00 98.84           H  
ATOM    571 HD11 ILE A  67       1.763 -16.112  81.473  1.00 98.84           H  
ATOM    572 HD12 ILE A  67       3.422 -15.551  81.295  1.00 98.84           H  
ATOM    573 HD13 ILE A  67       2.661 -16.514  80.026  1.00 98.84           H  
ATOM    574  N   LEU A  68       7.651 -19.116  82.360  1.00 98.54           N  
ATOM    575  CA  LEU A  68       8.966 -19.672  82.027  1.00 98.54           C  
ATOM    576  C   LEU A  68       9.341 -20.884  82.902  1.00 98.54           C  
ATOM    577  O   LEU A  68       9.891 -21.853  82.378  1.00 98.54           O  
ATOM    578  CB  LEU A  68      10.039 -18.570  82.139  1.00 98.54           C  
ATOM    579  CG  LEU A  68       9.861 -17.380  81.174  1.00 98.54           C  
ATOM    580  CD1 LEU A  68      10.779 -16.205  81.565  1.00 98.54           C  
ATOM    581  CD2 LEU A  68      10.005 -17.793  79.695  1.00 98.54           C  
ATOM    582  H   LEU A  68       7.648 -18.197  82.780  1.00 98.54           H  
ATOM    583  HA  LEU A  68       8.926 -20.024  80.996  1.00 98.54           H  
ATOM    584  HB3 LEU A  68      11.016 -19.006  81.955  1.00 98.54           H  
ATOM    585  HB2 LEU A  68      10.062 -18.202  83.165  1.00 98.54           H  
ATOM    586  HG  LEU A  68       8.845 -17.020  81.299  1.00 98.54           H  
ATOM    587 HD11 LEU A  68      10.192 -15.299  81.717  1.00 98.54           H  
ATOM    588 HD12 LEU A  68      11.325 -16.392  82.490  1.00 98.54           H  
ATOM    589 HD13 LEU A  68      11.524 -15.986  80.803  1.00 98.54           H  
ATOM    590 HD21 LEU A  68      10.716 -17.177  79.144  1.00 98.54           H  
ATOM    591 HD22 LEU A  68      10.328 -18.827  79.594  1.00 98.54           H  
ATOM    592 HD23 LEU A  68       9.049 -17.716  79.179  1.00 98.54           H  
ATOM    593  N   GLU A  69       8.991 -20.826  84.200  1.00 96.81           N  
ATOM    594  CA  GLU A  69       9.109 -21.924  85.165  1.00 96.81           C  
ATOM    595  C   GLU A  69       8.156 -23.106  84.898  1.00 96.81           C  
ATOM    596  O   GLU A  69       8.441 -24.208  85.363  1.00 96.81           O  
ATOM    597  CB  GLU A  69       8.902 -21.387  86.595  1.00 96.81           C  
ATOM    598  CG  GLU A  69      10.093 -20.565  87.130  1.00 96.81           C  
ATOM    599  CD  GLU A  69       9.912 -20.072  88.577  1.00 96.81           C  
ATOM    600  OE1 GLU A  69      10.940 -20.023  89.288  1.00 96.81           O  
ATOM    601  OE2 GLU A  69       8.769 -19.725  88.954  1.00 96.81           O1-
ATOM    602  H   GLU A  69       8.571 -19.975  84.555  1.00 96.81           H  
ATOM    603  HA  GLU A  69      10.123 -22.318  85.091  1.00 96.81           H  
ATOM    604  HB3 GLU A  69       8.705 -22.211  87.284  1.00 96.81           H  
ATOM    605  HB2 GLU A  69       8.001 -20.773  86.606  1.00 96.81           H  
ATOM    606  HG3 GLU A  69      10.269 -19.696  86.496  1.00 96.81           H  
ATOM    607  HG2 GLU A  69      10.998 -21.171  87.068  1.00 96.81           H  
ATOM    608  N   SER A  70       7.064 -22.870  84.152  1.00 97.29           N  
ATOM    609  CA  SER A  70       6.112 -23.899  83.724  1.00 97.29           C  
ATOM    610  C   SER A  70       6.517 -24.577  82.398  1.00 97.29           C  
ATOM    611  O   SER A  70       5.847 -25.527  81.994  1.00 97.29           O  
ATOM    612  CB  SER A  70       4.707 -23.270  83.617  1.00 97.29           C  
ATOM    613  OG  SER A  70       4.202 -22.978  84.904  1.00 97.29           O  
ATOM    614  H   SER A  70       6.882 -21.932  83.823  1.00 97.29           H  
ATOM    615  HA  SER A  70       6.069 -24.692  84.473  1.00 97.29           H  
ATOM    616  HB3 SER A  70       4.006 -23.957  83.141  1.00 97.29           H  
ATOM    617  HB2 SER A  70       4.716 -22.362  83.015  1.00 97.29           H  
ATOM    618  HG  SER A  70       4.677 -22.214  85.245  1.00 97.29           H  
ATOM    619  N   GLY A  71       7.590 -24.094  81.745  1.00 97.31           N  
ATOM    620  CA  GLY A  71       8.059 -24.587  80.449  1.00 97.31           C  
ATOM    621  C   GLY A  71       7.379 -23.868  79.271  1.00 97.31           C  
ATOM    622  O   GLY A  71       7.594 -24.268  78.127  1.00 97.31           O  
ATOM    623  H   GLY A  71       8.099 -23.318  82.146  1.00 97.31           H  
ATOM    624  HA3 GLY A  71       7.913 -25.664  80.359  1.00 97.31           H  
ATOM    625  HA2 GLY A  71       9.130 -24.404  80.380  1.00 97.31           H  
ATOM    626  N   GLY A  72       6.585 -22.815  79.536  1.00 98.66           N  
ATOM    627  CA  GLY A  72       5.966 -21.945  78.537  1.00 98.66           C  
ATOM    628  C   GLY A  72       7.018 -21.021  77.907  1.00 98.66           C  
ATOM    629  O   GLY A  72       8.086 -20.782  78.478  1.00 98.66           O  
ATOM    630  H   GLY A  72       6.472 -22.526  80.498  1.00 98.66           H  
ATOM    631  HA3 GLY A  72       5.199 -21.341  79.019  1.00 98.66           H  
ATOM    632  HA2 GLY A  72       5.473 -22.542  77.769  1.00 98.66           H  
ATOM    633  N   SER A  73       6.699 -20.512  76.708  1.00 98.84           N  
ATOM    634  CA  SER A  73       7.624 -19.758  75.865  1.00 98.84           C  
ATOM    635  C   SER A  73       7.922 -18.337  76.376  1.00 98.84           C  
ATOM    636  O   SER A  73       7.171 -17.778  77.175  1.00 98.84           O  
ATOM    637  CB  SER A  73       7.113 -19.769  74.406  1.00 98.84           C  
ATOM    638  OG  SER A  73       6.049 -18.865  74.182  1.00 98.84           O  
ATOM    639  H   SER A  73       5.783 -20.691  76.317  1.00 98.84           H  
ATOM    640  HA  SER A  73       8.559 -20.317  75.882  1.00 98.84           H  
ATOM    641  HB3 SER A  73       6.800 -20.772  74.113  1.00 98.84           H  
ATOM    642  HB2 SER A  73       7.925 -19.494  73.731  1.00 98.84           H  
ATOM    643  HG  SER A  73       5.254 -19.223  74.590  1.00 98.84           H  
ATOM    644  N   SER A  74       9.018 -17.774  75.847  1.00 98.91           N  
ATOM    645  CA  SER A  74       9.428 -16.385  76.025  1.00 98.91           C  
ATOM    646  C   SER A  74       8.413 -15.382  75.445  1.00 98.91           C  
ATOM    647  O   SER A  74       8.243 -14.323  76.044  1.00 98.91           O  
ATOM    648  CB  SER A  74      10.857 -16.199  75.471  1.00 98.91           C  
ATOM    649  OG  SER A  74      10.928 -16.422  74.076  1.00 98.91           O  
ATOM    650  H   SER A  74       9.601 -18.329  75.233  1.00 98.91           H  
ATOM    651  HA  SER A  74       9.477 -16.203  77.100  1.00 98.91           H  
ATOM    652  HB3 SER A  74      11.552 -16.874  75.972  1.00 98.91           H  
ATOM    653  HB2 SER A  74      11.211 -15.189  75.674  1.00 98.91           H  
ATOM    654  HG  SER A  74      11.011 -17.367  73.920  1.00 98.91           H  
ATOM    655  N   LEU A  75       7.719 -15.749  74.348  1.00 98.94           N  
ATOM    656  CA  LEU A  75       6.612 -14.986  73.762  1.00 98.94           C  
ATOM    657  C   LEU A  75       5.403 -14.889  74.710  1.00 98.94           C  
ATOM    658  O   LEU A  75       4.869 -13.793  74.867  1.00 98.94           O  
ATOM    659  CB  LEU A  75       6.186 -15.591  72.406  1.00 98.94           C  
ATOM    660  CG  LEU A  75       7.201 -15.405  71.255  1.00 98.94           C  
ATOM    661  CD1 LEU A  75       6.801 -16.265  70.036  1.00 98.94           C  
ATOM    662  CD2 LEU A  75       7.410 -13.918  70.883  1.00 98.94           C  
ATOM    663  H   LEU A  75       7.916 -16.642  73.919  1.00 98.94           H  
ATOM    664  HA  LEU A  75       6.972 -13.972  73.590  1.00 98.94           H  
ATOM    665  HB3 LEU A  75       5.235 -15.155  72.090  1.00 98.94           H  
ATOM    666  HB2 LEU A  75       5.987 -16.654  72.548  1.00 98.94           H  
ATOM    667  HG  LEU A  75       8.162 -15.788  71.601  1.00 98.94           H  
ATOM    668 HD11 LEU A  75       6.583 -15.675  69.147  1.00 98.94           H  
ATOM    669 HD12 LEU A  75       7.602 -16.957  69.774  1.00 98.94           H  
ATOM    670 HD13 LEU A  75       5.913 -16.866  70.230  1.00 98.94           H  
ATOM    671 HD21 LEU A  75       7.273 -13.717  69.823  1.00 98.94           H  
ATOM    672 HD22 LEU A  75       6.730 -13.255  71.417  1.00 98.94           H  
ATOM    673 HD23 LEU A  75       8.425 -13.603  71.116  1.00 98.94           H  
ATOM    674  N   ASP A  76       5.029 -16.011  75.355  1.00 98.95           N  
ATOM    675  CA  ASP A  76       4.001 -16.088  76.406  1.00 98.95           C  
ATOM    676  C   ASP A  76       4.326 -15.201  77.620  1.00 98.95           C  
ATOM    677  O   ASP A  76       3.433 -14.513  78.116  1.00 98.95           O  
ATOM    678  CB  ASP A  76       3.734 -17.539  76.893  1.00 98.95           C  
ATOM    679  CG  ASP A  76       3.284 -18.557  75.836  1.00 98.95           C  
ATOM    680  OD1 ASP A  76       2.525 -18.170  74.923  1.00 98.95           O  
ATOM    681  OD2 ASP A  76       3.607 -19.751  76.025  1.00 98.95           O1-
ATOM    682  H   ASP A  76       5.523 -16.872  75.161  1.00 98.95           H  
ATOM    683  HA  ASP A  76       3.076 -15.694  75.987  1.00 98.95           H  
ATOM    684  HB3 ASP A  76       2.979 -17.536  77.681  1.00 98.95           H  
ATOM    685  HB2 ASP A  76       4.649 -17.932  77.331  1.00 98.95           H  
ATOM    686  N   ALA A  77       5.597 -15.229  78.056  1.00 98.97           N  
ATOM    687  CA  ALA A  77       6.104 -14.499  79.214  1.00 98.97           C  
ATOM    688  C   ALA A  77       6.065 -12.973  79.049  1.00 98.97           C  
ATOM    689  O   ALA A  77       5.586 -12.293  79.956  1.00 98.97           O  
ATOM    690  CB  ALA A  77       7.524 -14.981  79.526  1.00 98.97           C  
ATOM    691  H   ALA A  77       6.260 -15.833  77.589  1.00 98.97           H  
ATOM    692  HA  ALA A  77       5.469 -14.760  80.062  1.00 98.97           H  
ATOM    693  HB1 ALA A  77       7.939 -14.469  80.394  1.00 98.97           H  
ATOM    694  HB2 ALA A  77       7.513 -16.048  79.743  1.00 98.97           H  
ATOM    695  HB3 ALA A  77       8.204 -14.818  78.692  1.00 98.97           H  
ATOM    696  N   VAL A  78       6.544 -12.470  77.896  1.00 98.98           N  
ATOM    697  CA  VAL A  78       6.568 -11.038  77.588  1.00 98.98           C  
ATOM    698  C   VAL A  78       5.184 -10.464  77.225  1.00 98.98           C  
ATOM    699  O   VAL A  78       4.946  -9.291  77.513  1.00 98.98           O  
ATOM    700  CB  VAL A  78       7.569 -10.679  76.455  1.00 98.98           C  
ATOM    701  CG1 VAL A  78       9.006 -11.037  76.839  1.00 98.98           C  
ATOM    702  CG2 VAL A  78       7.218 -11.217  75.054  1.00 98.98           C  
ATOM    703  H   VAL A  78       6.931 -13.090  77.196  1.00 98.98           H  
ATOM    704  HA  VAL A  78       6.898 -10.521  78.491  1.00 98.98           H  
ATOM    705  HB  VAL A  78       7.578  -9.596  76.371  1.00 98.98           H  
ATOM    706 HG11 VAL A  78       9.706 -10.665  76.093  1.00 98.98           H  
ATOM    707 HG12 VAL A  78       9.278 -10.601  77.800  1.00 98.98           H  
ATOM    708 HG13 VAL A  78       9.144 -12.111  76.911  1.00 98.98           H  
ATOM    709 HG21 VAL A  78       7.972 -10.929  74.322  1.00 98.98           H  
ATOM    710 HG22 VAL A  78       7.161 -12.300  75.058  1.00 98.98           H  
ATOM    711 HG23 VAL A  78       6.261 -10.848  74.690  1.00 98.98           H  
ATOM    712  N   THR A  79       4.292 -11.293  76.648  1.00 98.97           N  
ATOM    713  CA  THR A  79       2.906 -10.918  76.353  1.00 98.97           C  
ATOM    714  C   THR A  79       2.099 -10.714  77.644  1.00 98.97           C  
ATOM    715  O   THR A  79       1.468  -9.669  77.771  1.00 98.97           O  
ATOM    716  CB  THR A  79       2.168 -11.972  75.482  1.00 98.97           C  
ATOM    717  CG2 THR A  79       0.670 -11.711  75.218  1.00 98.97           C  
ATOM    718  OG1 THR A  79       2.794 -12.031  74.222  1.00 98.97           O  
ATOM    719  H   THR A  79       4.557 -12.246  76.439  1.00 98.97           H  
ATOM    720  HA  THR A  79       2.921  -9.971  75.808  1.00 98.97           H  
ATOM    721  HB  THR A  79       2.273 -12.958  75.938  1.00 98.97           H  
ATOM    722 HG21 THR A  79       0.263 -12.448  74.526  1.00 98.97           H  
ATOM    723 HG22 THR A  79       0.073 -11.772  76.128  1.00 98.97           H  
ATOM    724 HG23 THR A  79       0.514 -10.727  74.778  1.00 98.97           H  
ATOM    725  HG1 THR A  79       3.667 -12.421  74.337  1.00 98.97           H  
ATOM    726  N   GLU A  80       2.165 -11.684  78.575  1.00 98.95           N  
ATOM    727  CA  GLU A  80       1.467 -11.643  79.863  1.00 98.95           C  
ATOM    728  C   GLU A  80       1.955 -10.511  80.783  1.00 98.95           C  
ATOM    729  O   GLU A  80       1.127  -9.860  81.418  1.00 98.95           O  
ATOM    730  CB  GLU A  80       1.561 -13.027  80.551  1.00 98.95           C  
ATOM    731  CG  GLU A  80       0.866 -13.143  81.935  1.00 98.95           C  
ATOM    732  CD  GLU A  80      -0.664 -12.974  81.938  1.00 98.95           C  
ATOM    733  OE1 GLU A  80      -1.198 -12.714  83.038  1.00 98.95           O  
ATOM    734  OE2 GLU A  80      -1.296 -13.110  80.866  1.00 98.95           O1-
ATOM    735  H   GLU A  80       2.717 -12.514  78.399  1.00 98.95           H  
ATOM    736  HA  GLU A  80       0.420 -11.439  79.638  1.00 98.95           H  
ATOM    737  HB3 GLU A  80       2.613 -13.284  80.676  1.00 98.95           H  
ATOM    738  HB2 GLU A  80       1.162 -13.791  79.882  1.00 98.95           H  
ATOM    739  HG3 GLU A  80       1.307 -12.435  82.637  1.00 98.95           H  
ATOM    740  HG2 GLU A  80       1.079 -14.125  82.356  1.00 98.95           H  
ATOM    741  N   ALA A  81       3.280 -10.286  80.807  1.00 98.97           N  
ATOM    742  CA  ALA A  81       3.926  -9.213  81.560  1.00 98.97           C  
ATOM    743  C   ALA A  81       3.468  -7.816  81.114  1.00 98.97           C  
ATOM    744  O   ALA A  81       3.045  -7.037  81.965  1.00 98.97           O  
ATOM    745  CB  ALA A  81       5.449  -9.365  81.461  1.00 98.97           C  
ATOM    746  H   ALA A  81       3.894 -10.879  80.266  1.00 98.97           H  
ATOM    747  HA  ALA A  81       3.643  -9.331  82.608  1.00 98.97           H  
ATOM    748  HB1 ALA A  81       5.957  -8.529  81.938  1.00 98.97           H  
ATOM    749  HB2 ALA A  81       5.785 -10.278  81.956  1.00 98.97           H  
ATOM    750  HB3 ALA A  81       5.778  -9.409  80.423  1.00 98.97           H  
ATOM    751  N   VAL A  82       3.499  -7.549  79.795  1.00 98.97           N  
ATOM    752  CA  VAL A  82       3.002  -6.303  79.203  1.00 98.97           C  
ATOM    753  C   VAL A  82       1.470  -6.145  79.307  1.00 98.97           C  
ATOM    754  O   VAL A  82       1.020  -5.018  79.484  1.00 98.97           O  
ATOM    755  CB  VAL A  82       3.486  -6.125  77.730  1.00 98.97           C  
ATOM    756  CG1 VAL A  82       2.737  -5.075  76.884  1.00 98.97           C  
ATOM    757  CG2 VAL A  82       4.984  -5.788  77.709  1.00 98.97           C  
ATOM    758  H   VAL A  82       3.850  -8.243  79.149  1.00 98.97           H  
ATOM    759  HA  VAL A  82       3.433  -5.486  79.786  1.00 98.97           H  
ATOM    760  HB  VAL A  82       3.360  -7.080  77.219  1.00 98.97           H  
ATOM    761 HG11 VAL A  82       3.198  -4.953  75.903  1.00 98.97           H  
ATOM    762 HG12 VAL A  82       1.701  -5.357  76.712  1.00 98.97           H  
ATOM    763 HG13 VAL A  82       2.728  -4.100  77.365  1.00 98.97           H  
ATOM    764 HG21 VAL A  82       5.354  -5.657  76.694  1.00 98.97           H  
ATOM    765 HG22 VAL A  82       5.187  -4.863  78.250  1.00 98.97           H  
ATOM    766 HG23 VAL A  82       5.569  -6.577  78.174  1.00 98.97           H  
ATOM    767  N   ARG A  83       0.703  -7.250  79.252  1.00 98.94           N  
ATOM    768  CA  ARG A  83      -0.758  -7.258  79.403  1.00 98.94           C  
ATOM    769  C   ARG A  83      -1.228  -6.804  80.801  1.00 98.94           C  
ATOM    770  O   ARG A  83      -2.219  -6.081  80.893  1.00 98.94           O  
ATOM    771  CB  ARG A  83      -1.310  -8.651  79.033  1.00 98.94           C  
ATOM    772  CG  ARG A  83      -2.841  -8.720  78.863  1.00 98.94           C  
ATOM    773  CD  ARG A  83      -3.415 -10.146  78.888  1.00 98.94           C  
ATOM    774  NE  ARG A  83      -3.374 -10.745  80.234  1.00 98.94           N  
ATOM    775  CZ  ARG A  83      -4.235 -10.534  81.247  1.00 98.94           C  
ATOM    776  NH1 ARG A  83      -5.318  -9.756  81.111  1.00 98.94           N  
ATOM    777  NH2 ARG A  83      -3.996 -11.113  82.429  1.00 98.94           N1+
ATOM    778  H   ARG A  83       1.137  -8.149  79.088  1.00 98.94           H  
ATOM    779  HA  ARG A  83      -1.154  -6.549  78.680  1.00 98.94           H  
ATOM    780  HB3 ARG A  83      -0.973  -9.378  79.772  1.00 98.94           H  
ATOM    781  HB2 ARG A  83      -0.883  -8.964  78.081  1.00 98.94           H  
ATOM    782  HG3 ARG A  83      -3.160  -8.203  77.960  1.00 98.94           H  
ATOM    783  HG2 ARG A  83      -3.299  -8.172  79.686  1.00 98.94           H  
ATOM    784  HD3 ARG A  83      -2.767 -10.785  78.287  1.00 98.94           H  
ATOM    785  HD2 ARG A  83      -4.402 -10.197  78.427  1.00 98.94           H  
ATOM    786  HE  ARG A  83      -2.590 -11.365  80.411  1.00 98.94           H  
ATOM    787 HH12 ARG A  83      -5.910  -9.550  81.903  1.00 98.94           H  
ATOM    788 HH11 ARG A  83      -5.492  -9.285  80.235  1.00 98.94           H  
ATOM    789 HH22 ARG A  83      -4.616 -10.968  83.211  1.00 98.94           H  
ATOM    790 HH21 ARG A  83      -3.171 -11.693  82.553  1.00 98.94           H  
ATOM    791  N   LEU A  84      -0.490  -7.200  81.851  1.00 98.93           N  
ATOM    792  CA  LEU A  84      -0.721  -6.775  83.235  1.00 98.93           C  
ATOM    793  C   LEU A  84      -0.346  -5.302  83.471  1.00 98.93           C  
ATOM    794  O   LEU A  84      -1.054  -4.618  84.209  1.00 98.93           O  
ATOM    795  CB  LEU A  84       0.062  -7.701  84.189  1.00 98.93           C  
ATOM    796  CG  LEU A  84      -0.564  -9.104  84.331  1.00 98.93           C  
ATOM    797  CD1 LEU A  84       0.436 -10.077  84.966  1.00 98.93           C  
ATOM    798  CD2 LEU A  84      -1.891  -9.076  85.115  1.00 98.93           C  
ATOM    799  H   LEU A  84       0.301  -7.811  81.698  1.00 98.93           H  
ATOM    800  HA  LEU A  84      -1.788  -6.869  83.444  1.00 98.93           H  
ATOM    801  HB3 LEU A  84       0.138  -7.252  85.181  1.00 98.93           H  
ATOM    802  HB2 LEU A  84       1.089  -7.789  83.830  1.00 98.93           H  
ATOM    803  HG  LEU A  84      -0.778  -9.490  83.334  1.00 98.93           H  
ATOM    804 HD11 LEU A  84      -0.004 -11.066  85.090  1.00 98.93           H  
ATOM    805 HD12 LEU A  84       1.318 -10.187  84.335  1.00 98.93           H  
ATOM    806 HD13 LEU A  84       0.763  -9.731  85.947  1.00 98.93           H  
ATOM    807 HD21 LEU A  84      -1.884  -9.768  85.958  1.00 98.93           H  
ATOM    808 HD22 LEU A  84      -2.112  -8.087  85.517  1.00 98.93           H  
ATOM    809 HD23 LEU A  84      -2.725  -9.356  84.472  1.00 98.93           H  
ATOM    810  N   LEU A  85       0.730  -4.835  82.814  1.00 98.83           N  
ATOM    811  CA  LEU A  85       1.176  -3.440  82.828  1.00 98.83           C  
ATOM    812  C   LEU A  85       0.225  -2.508  82.043  1.00 98.83           C  
ATOM    813  O   LEU A  85       0.093  -1.344  82.420  1.00 98.83           O  
ATOM    814  CB  LEU A  85       2.619  -3.367  82.281  1.00 98.83           C  
ATOM    815  CG  LEU A  85       3.692  -4.057  83.157  1.00 98.83           C  
ATOM    816  CD1 LEU A  85       4.986  -4.342  82.360  1.00 98.83           C  
ATOM    817  CD2 LEU A  85       3.977  -3.277  84.455  1.00 98.83           C  
ATOM    818  H   LEU A  85       1.265  -5.465  82.232  1.00 98.83           H  
ATOM    819  HA  LEU A  85       1.183  -3.094  83.864  1.00 98.83           H  
ATOM    820  HB3 LEU A  85       2.905  -2.327  82.166  1.00 98.83           H  
ATOM    821  HB2 LEU A  85       2.626  -3.794  81.278  1.00 98.83           H  
ATOM    822  HG  LEU A  85       3.301  -5.026  83.458  1.00 98.83           H  
ATOM    823 HD11 LEU A  85       5.266  -5.393  82.437  1.00 98.83           H  
ATOM    824 HD12 LEU A  85       4.882  -4.119  81.299  1.00 98.83           H  
ATOM    825 HD13 LEU A  85       5.835  -3.762  82.720  1.00 98.83           H  
ATOM    826 HD21 LEU A  85       5.030  -3.296  84.733  1.00 98.83           H  
ATOM    827 HD22 LEU A  85       3.689  -2.231  84.363  1.00 98.83           H  
ATOM    828 HD23 LEU A  85       3.421  -3.701  85.293  1.00 98.83           H  
ATOM    829  N   GLU A  86      -0.445  -3.041  81.003  1.00 98.70           N  
ATOM    830  CA  GLU A  86      -1.502  -2.378  80.233  1.00 98.70           C  
ATOM    831  C   GLU A  86      -2.799  -2.188  81.035  1.00 98.70           C  
ATOM    832  O   GLU A  86      -3.370  -1.104  80.984  1.00 98.70           O  
ATOM    833  CB  GLU A  86      -1.793  -3.162  78.938  1.00 98.70           C  
ATOM    834  CG  GLU A  86      -0.777  -2.923  77.799  1.00 98.70           C  
ATOM    835  CD  GLU A  86      -0.904  -3.894  76.610  1.00 98.70           C  
ATOM    836  OE1 GLU A  86      -0.264  -3.611  75.578  1.00 98.70           O  
ATOM    837  OE2 GLU A  86      -1.635  -4.901  76.713  1.00 98.70           O1-
ATOM    838  H   GLU A  86      -0.242  -3.993  80.730  1.00 98.70           H  
ATOM    839  HA  GLU A  86      -1.136  -1.391  79.957  1.00 98.70           H  
ATOM    840  HB3 GLU A  86      -2.794  -2.935  78.567  1.00 98.70           H  
ATOM    841  HB2 GLU A  86      -1.813  -4.220  79.192  1.00 98.70           H  
ATOM    842  HG3 GLU A  86       0.242  -2.981  78.179  1.00 98.70           H  
ATOM    843  HG2 GLU A  86      -0.899  -1.904  77.429  1.00 98.70           H  
ATOM    844  N   ASP A  87      -3.248  -3.230  81.758  1.00 98.49           N  
ATOM    845  CA  ASP A  87      -4.457  -3.180  82.595  1.00 98.49           C  
ATOM    846  C   ASP A  87      -4.304  -2.304  83.850  1.00 98.49           C  
ATOM    847  O   ASP A  87      -5.311  -1.785  84.332  1.00 98.49           O  
ATOM    848  CB  ASP A  87      -4.970  -4.583  83.004  1.00 98.49           C  
ATOM    849  CG  ASP A  87      -5.434  -5.505  81.865  1.00 98.49           C  
ATOM    850  OD1 ASP A  87      -5.769  -5.010  80.764  1.00 98.49           O  
ATOM    851  OD2 ASP A  87      -5.606  -6.704  82.169  1.00 98.49           O1-
ATOM    852  H   ASP A  87      -2.749  -4.109  81.736  1.00 98.49           H  
ATOM    853  HA  ASP A  87      -5.238  -2.701  82.002  1.00 98.49           H  
ATOM    854  HB3 ASP A  87      -5.806  -4.484  83.698  1.00 98.49           H  
ATOM    855  HB2 ASP A  87      -4.175  -5.102  83.544  1.00 98.49           H  
ATOM    856  N   SER A  88      -3.067  -2.148  84.350  1.00 97.85           N  
ATOM    857  CA  SER A  88      -2.739  -1.303  85.495  1.00 97.85           C  
ATOM    858  C   SER A  88      -2.802   0.192  85.093  1.00 97.85           C  
ATOM    859  O   SER A  88      -2.037   0.590  84.212  1.00 97.85           O  
ATOM    860  CB  SER A  88      -1.338  -1.711  85.991  1.00 97.85           C  
ATOM    861  OG  SER A  88      -0.913  -0.900  87.072  1.00 97.85           O  
ATOM    862  H   SER A  88      -2.290  -2.610  83.898  1.00 97.85           H  
ATOM    863  HA  SER A  88      -3.443  -1.554  86.286  1.00 97.85           H  
ATOM    864  HB3 SER A  88      -0.609  -1.653  85.184  1.00 97.85           H  
ATOM    865  HB2 SER A  88      -1.345  -2.749  86.326  1.00 97.85           H  
ATOM    866  HG  SER A  88      -0.055  -1.214  87.369  1.00 97.85           H  
ATOM    867  N   PRO A  89      -3.691   0.995  85.732  1.00 96.87           N  
ATOM    868  CA  PRO A  89      -3.855   2.429  85.409  1.00 96.87           C  
ATOM    869  C   PRO A  89      -2.673   3.342  85.803  1.00 96.87           C  
ATOM    870  O   PRO A  89      -2.698   4.527  85.472  1.00 96.87           O  
ATOM    871  CB  PRO A  89      -5.145   2.818  86.150  1.00 96.87           C  
ATOM    872  CG  PRO A  89      -5.175   1.902  87.358  1.00 96.87           C  
ATOM    873  CD  PRO A  89      -4.591   0.602  86.820  1.00 96.87           C  
ATOM    874  HA  PRO A  89      -4.017   2.542  84.339  1.00 96.87           H  
ATOM    875  HB3 PRO A  89      -6.006   2.618  85.513  1.00 96.87           H  
ATOM    876  HB2 PRO A  89      -5.192   3.869  86.438  1.00 96.87           H  
ATOM    877  HG3 PRO A  89      -6.169   1.784  87.791  1.00 96.87           H  
ATOM    878  HG2 PRO A  89      -4.517   2.303  88.131  1.00 96.87           H  
ATOM    879  HD2 PRO A  89      -4.083   0.061  87.619  1.00 96.87           H  
ATOM    880  HD3 PRO A  89      -5.382  -0.031  86.416  1.00 96.87           H  
ATOM    881  N   LEU A  90      -1.670   2.780  86.497  1.00 94.77           N  
ATOM    882  CA  LEU A  90      -0.459   3.457  86.952  1.00 94.77           C  
ATOM    883  C   LEU A  90       0.516   3.812  85.814  1.00 94.77           C  
ATOM    884  O   LEU A  90       1.267   4.776  85.967  1.00 94.77           O  
ATOM    885  CB  LEU A  90       0.257   2.543  87.970  1.00 94.77           C  
ATOM    886  CG  LEU A  90      -0.531   2.243  89.263  1.00 94.77           C  
ATOM    887  CD1 LEU A  90       0.219   1.203  90.118  1.00 94.77           C  
ATOM    888  CD2 LEU A  90      -0.855   3.523  90.064  1.00 94.77           C  
ATOM    889  H   LEU A  90      -1.727   1.797  86.725  1.00 94.77           H  
ATOM    890  HA  LEU A  90      -0.749   4.390  87.436  1.00 94.77           H  
ATOM    891  HB3 LEU A  90       1.203   2.994  88.258  1.00 94.77           H  
ATOM    892  HB2 LEU A  90       0.514   1.604  87.478  1.00 94.77           H  
ATOM    893  HG  LEU A  90      -1.478   1.782  88.980  1.00 94.77           H  
ATOM    894 HD11 LEU A  90      -0.449   0.402  90.438  1.00 94.77           H  
ATOM    895 HD12 LEU A  90       1.041   0.735  89.576  1.00 94.77           H  
ATOM    896 HD13 LEU A  90       0.652   1.647  91.013  1.00 94.77           H  
ATOM    897 HD21 LEU A  90      -0.706   3.396  91.137  1.00 94.77           H  
ATOM    898 HD22 LEU A  90      -0.237   4.367  89.755  1.00 94.77           H  
ATOM    899 HD23 LEU A  90      -1.897   3.811  89.921  1.00 94.77           H  
ATOM    900  N   PHE A  91       0.509   3.032  84.720  1.00 96.38           N  
ATOM    901  CA  PHE A  91       1.486   3.143  83.635  1.00 96.38           C  
ATOM    902  C   PHE A  91       0.837   3.678  82.354  1.00 96.38           C  
ATOM    903  O   PHE A  91      -0.369   3.533  82.157  1.00 96.38           O  
ATOM    904  CB  PHE A  91       2.095   1.763  83.347  1.00 96.38           C  
ATOM    905  CG  PHE A  91       2.699   1.050  84.540  1.00 96.38           C  
ATOM    906  CD1 PHE A  91       3.899   1.505  85.124  1.00 96.38           C  
ATOM    907  CD2 PHE A  91       1.994  -0.004  85.154  1.00 96.38           C  
ATOM    908  CE1 PHE A  91       4.406   0.867  86.248  1.00 96.38           C  
ATOM    909  CE2 PHE A  91       2.513  -0.622  86.281  1.00 96.38           C  
ATOM    910  CZ  PHE A  91       3.716  -0.192  86.824  1.00 96.38           C  
ATOM    911  H   PHE A  91      -0.162   2.279  84.640  1.00 96.38           H  
ATOM    912  HA  PHE A  91       2.297   3.817  83.918  1.00 96.38           H  
ATOM    913  HB3 PHE A  91       2.894   1.906  82.621  1.00 96.38           H  
ATOM    914  HB2 PHE A  91       1.362   1.108  82.872  1.00 96.38           H  
ATOM    915  HD1 PHE A  91       4.427   2.344  84.697  1.00 96.38           H  
ATOM    916  HD2 PHE A  91       1.056  -0.333  84.736  1.00 96.38           H  
ATOM    917  HE1 PHE A  91       5.334   1.206  86.683  1.00 96.38           H  
ATOM    918  HE2 PHE A  91       1.982  -1.447  86.727  1.00 96.38           H  
ATOM    919  HZ  PHE A  91       4.108  -0.678  87.704  1.00 96.38           H  
ATOM    920  N   ASN A  92       1.654   4.297  81.494  1.00 96.52           N  
ATOM    921  CA  ASN A  92       1.252   4.832  80.199  1.00 96.52           C  
ATOM    922  C   ASN A  92       1.343   3.699  79.162  1.00 96.52           C  
ATOM    923  O   ASN A  92       2.356   3.546  78.479  1.00 96.52           O  
ATOM    924  CB  ASN A  92       2.229   5.976  79.839  1.00 96.52           C  
ATOM    925  CG  ASN A  92       1.989   6.567  78.449  1.00 96.52           C  
ATOM    926  ND2 ASN A  92       3.025   6.611  77.618  1.00 96.52           N  
ATOM    927  OD1 ASN A  92       0.864   6.916  78.111  1.00 96.52           O  
ATOM    928  H   ASN A  92       2.638   4.311  81.712  1.00 96.52           H  
ATOM    929  HA  ASN A  92       0.233   5.220  80.243  1.00 96.52           H  
ATOM    930  HB3 ASN A  92       3.263   5.645  79.931  1.00 96.52           H  
ATOM    931  HB2 ASN A  92       2.108   6.787  80.558  1.00 96.52           H  
ATOM    932 HD22 ASN A  92       2.962   7.094  76.725  1.00 96.52           H  
ATOM    933 HD21 ASN A  92       3.887   6.138  77.860  1.00 96.52           H  
ATOM    934  N   ALA A  93       0.263   2.932  79.053  1.00 98.00           N  
ATOM    935  CA  ALA A  93      -0.017   1.853  78.104  1.00 98.00           C  
ATOM    936  C   ALA A  93      -1.365   1.248  78.491  1.00 98.00           C  
ATOM    937  O   ALA A  93      -1.612   1.080  79.686  1.00 98.00           O  
ATOM    938  CB  ALA A  93       1.053   0.746  78.148  1.00 98.00           C  
ATOM    939  H   ALA A  93      -0.481   3.104  79.717  1.00 98.00           H  
ATOM    940  HA  ALA A  93      -0.077   2.275  77.100  1.00 98.00           H  
ATOM    941  HB1 ALA A  93       0.812  -0.059  77.452  1.00 98.00           H  
ATOM    942  HB2 ALA A  93       2.038   1.112  77.870  1.00 98.00           H  
ATOM    943  HB3 ALA A  93       1.128   0.306  79.143  1.00 98.00           H  
ATOM    944  N   GLY A  94      -2.199   0.916  77.489  1.00 97.83           N  
ATOM    945  CA  GLY A  94      -3.543   0.360  77.685  1.00 97.83           C  
ATOM    946  C   GLY A  94      -4.400   1.326  78.517  1.00 97.83           C  
ATOM    947  O   GLY A  94      -4.485   2.512  78.198  1.00 97.83           O  
ATOM    948  H   GLY A  94      -1.911   1.078  76.535  1.00 97.83           H  
ATOM    949  HA3 GLY A  94      -3.471  -0.615  78.170  1.00 97.83           H  
ATOM    950  HA2 GLY A  94      -4.014   0.202  76.715  1.00 97.83           H  
ATOM    951  N   LYS A  95      -5.016   0.811  79.593  1.00 97.57           N  
ATOM    952  CA  LYS A  95      -5.655   1.608  80.639  1.00 97.57           C  
ATOM    953  C   LYS A  95      -4.621   2.452  81.405  1.00 97.57           C  
ATOM    954  O   LYS A  95      -3.594   1.920  81.823  1.00 97.57           O  
ATOM    955  CB  LYS A  95      -6.452   0.677  81.574  1.00 97.57           C  
ATOM    956  CG  LYS A  95      -7.253   1.424  82.654  1.00 97.57           C  
ATOM    957  CD  LYS A  95      -8.153   0.493  83.473  1.00 97.57           C  
ATOM    958  CE  LYS A  95      -8.986   1.265  84.507  1.00 97.57           C  
ATOM    959  NZ  LYS A  95      -9.825   0.363  85.313  1.00 97.57           N1+
ATOM    960  H   LYS A  95      -4.861  -0.161  79.823  1.00 97.57           H  
ATOM    961  HA  LYS A  95      -6.352   2.284  80.153  1.00 97.57           H  
ATOM    962  HB3 LYS A  95      -5.781  -0.042  82.047  1.00 97.57           H  
ATOM    963  HB2 LYS A  95      -7.146   0.093  80.971  1.00 97.57           H  
ATOM    964  HG3 LYS A  95      -7.859   2.198  82.183  1.00 97.57           H  
ATOM    965  HG2 LYS A  95      -6.571   1.939  83.330  1.00 97.57           H  
ATOM    966  HD3 LYS A  95      -7.533  -0.252  83.974  1.00 97.57           H  
ATOM    967  HD2 LYS A  95      -8.812  -0.056  82.798  1.00 97.57           H  
ATOM    968  HE3 LYS A  95      -9.630   1.990  84.005  1.00 97.57           H  
ATOM    969  HE2 LYS A  95      -8.334   1.825  85.177  1.00 97.57           H  
ATOM    970  HZ1 LYS A  95      -9.236  -0.292  85.808  1.00 97.57           H  
ATOM    971  HZ2 LYS A  95     -10.361   0.904  85.978  1.00 97.57           H  
ATOM    972  HZ3 LYS A  95     -10.455  -0.143  84.706  1.00 97.57           H  
ATOM    973  N   GLY A  96      -4.919   3.750  81.573  1.00 95.72           N  
ATOM    974  CA  GLY A  96      -3.991   4.707  82.173  1.00 95.72           C  
ATOM    975  C   GLY A  96      -3.041   5.312  81.132  1.00 95.72           C  
ATOM    976  O   GLY A  96      -2.058   5.939  81.523  1.00 95.72           O  
ATOM    977  H   GLY A  96      -5.789   4.117  81.212  1.00 95.72           H  
ATOM    978  HA3 GLY A  96      -3.397   4.247  82.960  1.00 95.72           H  
ATOM    979  HA2 GLY A  96      -4.559   5.514  82.632  1.00 95.72           H  
ATOM    980  N   ALA A  97      -3.321   5.149  79.826  1.00 97.18           N  
ATOM    981  CA  ALA A  97      -2.619   5.825  78.738  1.00 97.18           C  
ATOM    982  C   ALA A  97      -2.845   7.344  78.759  1.00 97.18           C  
ATOM    983  O   ALA A  97      -3.939   7.802  79.093  1.00 97.18           O  
ATOM    984  CB  ALA A  97      -3.094   5.242  77.402  1.00 97.18           C  
ATOM    985  H   ALA A  97      -4.119   4.591  79.559  1.00 97.18           H  
ATOM    986  HA  ALA A  97      -1.551   5.628  78.838  1.00 97.18           H  
ATOM    987  HB1 ALA A  97      -2.769   5.847  76.556  1.00 97.18           H  
ATOM    988  HB2 ALA A  97      -2.685   4.241  77.264  1.00 97.18           H  
ATOM    989  HB3 ALA A  97      -4.182   5.176  77.353  1.00 97.18           H  
ATOM    990  N   VAL A  98      -1.812   8.108  78.387  1.00 95.75           N  
ATOM    991  CA  VAL A  98      -1.892   9.546  78.178  1.00 95.75           C  
ATOM    992  C   VAL A  98      -2.772   9.869  76.960  1.00 95.75           C  
ATOM    993  O   VAL A  98      -2.940   9.053  76.049  1.00 95.75           O  
ATOM    994  CB  VAL A  98      -0.472  10.144  77.999  1.00 95.75           C  
ATOM    995  CG1 VAL A  98       0.395   9.963  79.260  1.00 95.75           C  
ATOM    996  CG2 VAL A  98       0.252   9.671  76.721  1.00 95.75           C  
ATOM    997  H   VAL A  98      -0.936   7.654  78.140  1.00 95.75           H  
ATOM    998  HA  VAL A  98      -2.353   9.988  79.062  1.00 95.75           H  
ATOM    999  HB  VAL A  98      -0.603  11.218  77.875  1.00 95.75           H  
ATOM   1000 HG11 VAL A  98       1.433  10.245  79.081  1.00 95.75           H  
ATOM   1001 HG12 VAL A  98       0.031  10.588  80.072  1.00 95.75           H  
ATOM   1002 HG13 VAL A  98       0.403   8.934  79.619  1.00 95.75           H  
ATOM   1003 HG21 VAL A  98       1.322   9.871  76.761  1.00 95.75           H  
ATOM   1004 HG22 VAL A  98       0.128   8.608  76.538  1.00 95.75           H  
ATOM   1005 HG23 VAL A  98      -0.141  10.172  75.835  1.00 95.75           H  
ATOM   1006  N   PHE A  99      -3.328  11.078  76.967  1.00 96.09           N  
ATOM   1007  CA  PHE A  99      -4.175  11.587  75.896  1.00 96.09           C  
ATOM   1008  C   PHE A  99      -3.368  12.387  74.868  1.00 96.09           C  
ATOM   1009  O   PHE A  99      -2.438  13.106  75.231  1.00 96.09           O  
ATOM   1010  CB  PHE A  99      -5.283  12.475  76.486  1.00 96.09           C  
ATOM   1011  CG  PHE A  99      -6.308  11.742  77.325  1.00 96.09           C  
ATOM   1012  CD1 PHE A  99      -7.395  11.094  76.707  1.00 96.09           C  
ATOM   1013  CD2 PHE A  99      -6.104  11.565  78.708  1.00 96.09           C  
ATOM   1014  CE1 PHE A  99      -8.302  10.375  77.470  1.00 96.09           C  
ATOM   1015  CE2 PHE A  99      -7.017  10.836  79.458  1.00 96.09           C  
ATOM   1016  CZ  PHE A  99      -8.116  10.257  78.840  1.00 96.09           C  
ATOM   1017  H   PHE A  99      -3.210  11.679  77.770  1.00 96.09           H  
ATOM   1018  HA  PHE A  99      -4.652  10.748  75.388  1.00 96.09           H  
ATOM   1019  HB3 PHE A  99      -5.820  12.974  75.678  1.00 96.09           H  
ATOM   1020  HB2 PHE A  99      -4.838  13.267  77.087  1.00 96.09           H  
ATOM   1021  HD1 PHE A  99      -7.527  11.159  75.639  1.00 96.09           H  
ATOM   1022  HD2 PHE A  99      -5.241  12.003  79.182  1.00 96.09           H  
ATOM   1023  HE1 PHE A  99      -9.147   9.898  76.996  1.00 96.09           H  
ATOM   1024  HE2 PHE A  99      -6.877  10.720  80.522  1.00 96.09           H  
ATOM   1025  HZ  PHE A  99      -8.826   9.704  79.426  1.00 96.09           H  
ATOM   1026  N   THR A 100      -3.819  12.300  73.612  1.00 96.45           N  
ATOM   1027  CA  THR A 100      -3.465  13.175  72.496  1.00 96.45           C  
ATOM   1028  C   THR A 100      -4.063  14.590  72.686  1.00 96.45           C  
ATOM   1029  O   THR A 100      -4.881  14.797  73.585  1.00 96.45           O  
ATOM   1030  CB  THR A 100      -4.054  12.590  71.184  1.00 96.45           C  
ATOM   1031  CG2 THR A 100      -3.606  11.152  70.893  1.00 96.45           C  
ATOM   1032  OG1 THR A 100      -5.467  12.625  71.194  1.00 96.45           O  
ATOM   1033  H   THR A 100      -4.604  11.688  73.424  1.00 96.45           H  
ATOM   1034  HA  THR A 100      -2.379  13.248  72.421  1.00 96.45           H  
ATOM   1035  HB  THR A 100      -3.733  13.203  70.341  1.00 96.45           H  
ATOM   1036 HG21 THR A 100      -4.010  10.821  69.939  1.00 96.45           H  
ATOM   1037 HG22 THR A 100      -2.522  11.082  70.835  1.00 96.45           H  
ATOM   1038 HG23 THR A 100      -3.946  10.448  71.652  1.00 96.45           H  
ATOM   1039  HG1 THR A 100      -5.792  12.549  70.291  1.00 96.45           H  
ATOM   1040  N   HIS A 101      -3.664  15.533  71.816  1.00 95.97           N  
ATOM   1041  CA  HIS A 101      -4.115  16.926  71.832  1.00 95.97           C  
ATOM   1042  C   HIS A 101      -5.642  17.130  71.721  1.00 95.97           C  
ATOM   1043  O   HIS A 101      -6.129  18.104  72.292  1.00 95.97           O  
ATOM   1044  CB  HIS A 101      -3.362  17.735  70.754  1.00 95.97           C  
ATOM   1045  CG  HIS A 101      -3.712  19.205  70.727  1.00 95.97           C  
ATOM   1046  CD2 HIS A 101      -4.378  19.973  69.797  1.00 95.97           C  
ATOM   1047  ND1 HIS A 101      -3.458  20.052  71.793  1.00 95.97           N  
ATOM   1048  CE1 HIS A 101      -3.984  21.240  71.489  1.00 95.97           C  
ATOM   1049  NE2 HIS A 101      -4.563  21.266  70.295  1.00 95.97           N  
ATOM   1050  H   HIS A 101      -2.993  15.292  71.096  1.00 95.97           H  
ATOM   1051  HA  HIS A 101      -3.825  17.324  72.804  1.00 95.97           H  
ATOM   1052  HB3 HIS A 101      -3.558  17.313  69.767  1.00 95.97           H  
ATOM   1053  HB2 HIS A 101      -2.287  17.651  70.913  1.00 95.97           H  
ATOM   1054  HD2 HIS A 101      -4.771  19.688  68.832  1.00 95.97           H  
ATOM   1055  HD1 HIS A 101      -2.994  19.804  72.658  1.00 95.97           H  
ATOM   1056  HE1 HIS A 101      -3.944  22.093  72.151  1.00 95.97           H  
ATOM   1057  N   ASP A 102      -6.365  16.232  71.026  1.00 96.26           N  
ATOM   1058  CA  ASP A 102      -7.824  16.312  70.841  1.00 96.26           C  
ATOM   1059  C   ASP A 102      -8.630  15.509  71.888  1.00 96.26           C  
ATOM   1060  O   ASP A 102      -9.859  15.545  71.837  1.00 96.26           O  
ATOM   1061  CB  ASP A 102      -8.281  16.028  69.382  1.00 96.26           C  
ATOM   1062  CG  ASP A 102      -7.792  14.743  68.689  1.00 96.26           C  
ATOM   1063  OD1 ASP A 102      -7.425  13.770  69.381  1.00 96.26           O  
ATOM   1064  OD2 ASP A 102      -7.918  14.700  67.447  1.00 96.26           O1-
ATOM   1065  H   ASP A 102      -5.908  15.441  70.592  1.00 96.26           H  
ATOM   1066  HA  ASP A 102      -8.122  17.347  71.018  1.00 96.26           H  
ATOM   1067  HB3 ASP A 102      -7.954  16.869  68.768  1.00 96.26           H  
ATOM   1068  HB2 ASP A 102      -9.371  16.045  69.322  1.00 96.26           H  
ATOM   1069  N   GLY A 103      -7.953  14.844  72.842  1.00 96.98           N  
ATOM   1070  CA  GLY A 103      -8.604  14.165  73.964  1.00 96.98           C  
ATOM   1071  C   GLY A 103      -8.917  12.687  73.683  1.00 96.98           C  
ATOM   1072  O   GLY A 103      -9.675  12.093  74.449  1.00 96.98           O  
ATOM   1073  H   GLY A 103      -6.942  14.847  72.829  1.00 96.98           H  
ATOM   1074  HA3 GLY A 103      -9.516  14.683  74.264  1.00 96.98           H  
ATOM   1075  HA2 GLY A 103      -7.934  14.201  74.820  1.00 96.98           H  
ATOM   1076  N   ARG A 104      -8.334  12.089  72.630  1.00 96.58           N  
ATOM   1077  CA  ARG A 104      -8.365  10.645  72.368  1.00 96.58           C  
ATOM   1078  C   ARG A 104      -7.112   9.965  72.949  1.00 96.58           C  
ATOM   1079  O   ARG A 104      -6.162  10.645  73.331  1.00 96.58           O  
ATOM   1080  CB  ARG A 104      -8.444  10.398  70.846  1.00 96.58           C  
ATOM   1081  CG  ARG A 104      -9.719  10.959  70.186  1.00 96.58           C  
ATOM   1082  CD  ARG A 104      -9.862  10.580  68.699  1.00 96.58           C  
ATOM   1083  NE  ARG A 104      -8.882  11.268  67.841  1.00 96.58           N  
ATOM   1084  CZ  ARG A 104      -8.588  11.008  66.553  1.00 96.58           C  
ATOM   1085  NH1 ARG A 104      -9.184  10.023  65.863  1.00 96.58           N  
ATOM   1086  NH2 ARG A 104      -7.669  11.762  65.940  1.00 96.58           N1+
ATOM   1087  H   ARG A 104      -7.720  12.629  72.034  1.00 96.58           H  
ATOM   1088  HA  ARG A 104      -9.240  10.192  72.837  1.00 96.58           H  
ATOM   1089  HB3 ARG A 104      -8.411   9.324  70.655  1.00 96.58           H  
ATOM   1090  HB2 ARG A 104      -7.561  10.814  70.358  1.00 96.58           H  
ATOM   1091  HG3 ARG A 104      -9.671  12.046  70.262  1.00 96.58           H  
ATOM   1092  HG2 ARG A 104     -10.618  10.671  70.731  1.00 96.58           H  
ATOM   1093  HD3 ARG A 104     -10.883  10.718  68.345  1.00 96.58           H  
ATOM   1094  HD2 ARG A 104      -9.643   9.516  68.601  1.00 96.58           H  
ATOM   1095  HE  ARG A 104      -8.401  12.047  68.276  1.00 96.58           H  
ATOM   1096 HH12 ARG A 104      -8.926   9.838  64.904  1.00 96.58           H  
ATOM   1097 HH11 ARG A 104      -9.856   9.423  66.317  1.00 96.58           H  
ATOM   1098 HH22 ARG A 104      -7.397  11.577  64.986  1.00 96.58           H  
ATOM   1099 HH21 ARG A 104      -7.256  12.548  66.428  1.00 96.58           H  
ATOM   1100  N   ASN A 105      -7.122   8.625  72.976  1.00 97.58           N  
ATOM   1101  CA  ASN A 105      -5.945   7.801  73.264  1.00 97.58           C  
ATOM   1102  C   ASN A 105      -5.525   7.113  71.958  1.00 97.58           C  
ATOM   1103  O   ASN A 105      -6.383   6.567  71.267  1.00 97.58           O  
ATOM   1104  CB  ASN A 105      -6.266   6.755  74.358  1.00 97.58           C  
ATOM   1105  CG  ASN A 105      -6.674   7.389  75.691  1.00 97.58           C  
ATOM   1106  ND2 ASN A 105      -5.698   7.839  76.481  1.00 97.58           N  
ATOM   1107  OD1 ASN A 105      -7.859   7.474  76.003  1.00 97.58           O  
ATOM   1108  H   ASN A 105      -7.941   8.123  72.664  1.00 97.58           H  
ATOM   1109  HA  ASN A 105      -5.110   8.414  73.612  1.00 97.58           H  
ATOM   1110  HB3 ASN A 105      -5.398   6.118  74.532  1.00 97.58           H  
ATOM   1111  HB2 ASN A 105      -7.068   6.092  74.027  1.00 97.58           H  
ATOM   1112 HD22 ASN A 105      -5.922   8.261  77.372  1.00 97.58           H  
ATOM   1113 HD21 ASN A 105      -4.730   7.782  76.197  1.00 97.58           H  
ATOM   1114  N   GLU A 106      -4.242   7.172  71.597  1.00 97.55           N  
ATOM   1115  CA  GLU A 106      -3.676   6.523  70.419  1.00 97.55           C  
ATOM   1116  C   GLU A 106      -2.581   5.596  70.945  1.00 97.55           C  
ATOM   1117  O   GLU A 106      -1.477   6.055  71.245  1.00 97.55           O  
ATOM   1118  CB  GLU A 106      -3.091   7.597  69.482  1.00 97.55           C  
ATOM   1119  CG  GLU A 106      -4.144   8.235  68.559  1.00 97.55           C  
ATOM   1120  CD  GLU A 106      -3.579   9.290  67.601  1.00 97.55           C  
ATOM   1121  OE1 GLU A 106      -2.370   9.597  67.695  1.00 97.55           O  
ATOM   1122  OE2 GLU A 106      -4.384   9.795  66.791  1.00 97.55           O1-
ATOM   1123  H   GLU A 106      -3.578   7.594  72.230  1.00 97.55           H  
ATOM   1124  HA  GLU A 106      -4.409   5.925  69.873  1.00 97.55           H  
ATOM   1125  HB3 GLU A 106      -2.314   7.151  68.857  1.00 97.55           H  
ATOM   1126  HB2 GLU A 106      -2.597   8.365  70.074  1.00 97.55           H  
ATOM   1127  HG3 GLU A 106      -4.932   8.692  69.157  1.00 97.55           H  
ATOM   1128  HG2 GLU A 106      -4.611   7.454  67.957  1.00 97.55           H  
ATOM   1129  N   LEU A 107      -2.916   4.316  71.110  1.00 98.42           N  
ATOM   1130  CA  LEU A 107      -2.038   3.303  71.683  1.00 98.42           C  
ATOM   1131  C   LEU A 107      -1.183   2.688  70.561  1.00 98.42           C  
ATOM   1132  O   LEU A 107      -1.692   2.443  69.460  1.00 98.42           O  
ATOM   1133  CB  LEU A 107      -2.891   2.172  72.301  1.00 98.42           C  
ATOM   1134  CG  LEU A 107      -4.047   2.611  73.231  1.00 98.42           C  
ATOM   1135  CD1 LEU A 107      -5.012   1.448  73.492  1.00 98.42           C  
ATOM   1136  CD2 LEU A 107      -3.542   3.208  74.553  1.00 98.42           C  
ATOM   1137  H   LEU A 107      -3.850   4.025  70.827  1.00 98.42           H  
ATOM   1138  HA  LEU A 107      -1.407   3.758  72.445  1.00 98.42           H  
ATOM   1139  HB3 LEU A 107      -2.222   1.510  72.849  1.00 98.42           H  
ATOM   1140  HB2 LEU A 107      -3.307   1.561  71.503  1.00 98.42           H  
ATOM   1141  HG  LEU A 107      -4.643   3.376  72.733  1.00 98.42           H  
ATOM   1142 HD11 LEU A 107      -5.887   1.801  74.034  1.00 98.42           H  
ATOM   1143 HD12 LEU A 107      -5.375   1.011  72.561  1.00 98.42           H  
ATOM   1144 HD13 LEU A 107      -4.552   0.655  74.081  1.00 98.42           H  
ATOM   1145 HD21 LEU A 107      -4.374   3.468  75.209  1.00 98.42           H  
ATOM   1146 HD22 LEU A 107      -2.904   2.507  75.091  1.00 98.42           H  
ATOM   1147 HD23 LEU A 107      -2.969   4.118  74.379  1.00 98.42           H  
ATOM   1148  N   ASP A 108       0.094   2.418  70.856  1.00 98.88           N  
ATOM   1149  CA  ASP A 108       1.076   1.803  69.957  1.00 98.88           C  
ATOM   1150  C   ASP A 108       1.743   0.624  70.676  1.00 98.88           C  
ATOM   1151  O   ASP A 108       1.973   0.709  71.883  1.00 98.88           O  
ATOM   1152  CB  ASP A 108       2.147   2.805  69.433  1.00 98.88           C  
ATOM   1153  CG  ASP A 108       1.712   4.214  68.998  1.00 98.88           C  
ATOM   1154  OD1 ASP A 108       0.592   4.360  68.461  1.00 98.88           O  
ATOM   1155  OD2 ASP A 108       2.544   5.135  69.166  1.00 98.88           O1-
ATOM   1156  H   ASP A 108       0.397   2.565  71.815  1.00 98.88           H  
ATOM   1157  HA  ASP A 108       0.542   1.380  69.110  1.00 98.88           H  
ATOM   1158  HB3 ASP A 108       2.639   2.343  68.582  1.00 98.88           H  
ATOM   1159  HB2 ASP A 108       2.922   2.933  70.188  1.00 98.88           H  
ATOM   1160  N   ALA A 109       2.080  -0.460  69.963  1.00 98.97           N  
ATOM   1161  CA  ALA A 109       2.729  -1.651  70.515  1.00 98.97           C  
ATOM   1162  C   ALA A 109       3.465  -2.467  69.452  1.00 98.97           C  
ATOM   1163  O   ALA A 109       3.122  -2.401  68.272  1.00 98.97           O  
ATOM   1164  CB  ALA A 109       1.727  -2.514  71.297  1.00 98.97           C  
ATOM   1165  H   ALA A 109       1.918  -0.455  68.956  1.00 98.97           H  
ATOM   1166  HA  ALA A 109       3.494  -1.315  71.211  1.00 98.97           H  
ATOM   1167  HB1 ALA A 109       2.202  -3.405  71.710  1.00 98.97           H  
ATOM   1168  HB2 ALA A 109       1.316  -1.953  72.134  1.00 98.97           H  
ATOM   1169  HB3 ALA A 109       0.902  -2.840  70.666  1.00 98.97           H  
ATOM   1170  N   ALA A 110       4.427  -3.288  69.889  1.00 98.98           N  
ATOM   1171  CA  ALA A 110       5.079  -4.329  69.103  1.00 98.98           C  
ATOM   1172  C   ALA A 110       5.538  -5.493  69.971  1.00 98.98           C  
ATOM   1173  O   ALA A 110       5.791  -5.333  71.167  1.00 98.98           O  
ATOM   1174  CB  ALA A 110       6.216  -3.799  68.226  1.00 98.98           C  
ATOM   1175  H   ALA A 110       4.634  -3.304  70.887  1.00 98.98           H  
ATOM   1176  HA  ALA A 110       4.323  -4.744  68.440  1.00 98.98           H  
ATOM   1177  HB1 ALA A 110       6.839  -4.613  67.856  1.00 98.98           H  
ATOM   1178  HB2 ALA A 110       5.820  -3.304  67.345  1.00 98.98           H  
ATOM   1179  HB3 ALA A 110       6.865  -3.117  68.771  1.00 98.98           H  
ATOM   1180  N   ILE A 111       5.679  -6.654  69.332  1.00 98.98           N  
ATOM   1181  CA  ILE A 111       6.286  -7.863  69.871  1.00 98.98           C  
ATOM   1182  C   ILE A 111       7.190  -8.475  68.786  1.00 98.98           C  
ATOM   1183  O   ILE A 111       6.935  -8.284  67.595  1.00 98.98           O  
ATOM   1184  CB  ILE A 111       5.196  -8.888  70.304  1.00 98.98           C  
ATOM   1185  CG1 ILE A 111       5.760 -10.062  71.140  1.00 98.98           C  
ATOM   1186  CG2 ILE A 111       4.343  -9.411  69.133  1.00 98.98           C  
ATOM   1187  CD1 ILE A 111       4.685 -10.944  71.786  1.00 98.98           C  
ATOM   1188  H   ILE A 111       5.414  -6.704  68.357  1.00 98.98           H  
ATOM   1189  HA  ILE A 111       6.906  -7.598  70.724  1.00 98.98           H  
ATOM   1190  HB  ILE A 111       4.513  -8.345  70.956  1.00 98.98           H  
ATOM   1191 HG13 ILE A 111       6.393  -9.671  71.935  1.00 98.98           H  
ATOM   1192 HG12 ILE A 111       6.397 -10.696  70.523  1.00 98.98           H  
ATOM   1193 HG21 ILE A 111       3.496  -9.970  69.519  1.00 98.98           H  
ATOM   1194 HG22 ILE A 111       3.945  -8.598  68.527  1.00 98.98           H  
ATOM   1195 HG23 ILE A 111       4.901 -10.076  68.476  1.00 98.98           H  
ATOM   1196 HD11 ILE A 111       5.097 -11.502  72.626  1.00 98.98           H  
ATOM   1197 HD12 ILE A 111       3.847 -10.352  72.155  1.00 98.98           H  
ATOM   1198 HD13 ILE A 111       4.299 -11.671  71.071  1.00 98.98           H  
ATOM   1199  N   MET A 112       8.228  -9.203  69.221  1.00 98.98           N  
ATOM   1200  CA  MET A 112       9.150  -9.897  68.333  1.00 98.98           C  
ATOM   1201  C   MET A 112       9.651 -11.190  68.981  1.00 98.98           C  
ATOM   1202  O   MET A 112      10.040 -11.180  70.148  1.00 98.98           O  
ATOM   1203  CB  MET A 112      10.291  -8.943  67.920  1.00 98.98           C  
ATOM   1204  CG  MET A 112      11.251  -9.532  66.877  1.00 98.98           C  
ATOM   1205  SD  MET A 112      12.346  -8.299  66.142  1.00 98.98           S  
ATOM   1206  CE  MET A 112      12.873  -9.204  64.674  1.00 98.98           C  
ATOM   1207  H   MET A 112       8.396  -9.307  70.214  1.00 98.98           H  
ATOM   1208  HA  MET A 112       8.605 -10.185  67.434  1.00 98.98           H  
ATOM   1209  HB3 MET A 112      10.860  -8.646  68.803  1.00 98.98           H  
ATOM   1210  HB2 MET A 112       9.865  -8.023  67.517  1.00 98.98           H  
ATOM   1211  HG3 MET A 112      10.680  -9.996  66.074  1.00 98.98           H  
ATOM   1212  HG2 MET A 112      11.867 -10.319  67.311  1.00 98.98           H  
ATOM   1213  HE1 MET A 112      13.617  -8.629  64.130  1.00 98.98           H  
ATOM   1214  HE2 MET A 112      13.302 -10.168  64.944  1.00 98.98           H  
ATOM   1215  HE3 MET A 112      12.019  -9.357  64.017  1.00 98.98           H  
ATOM   1216  N   ASP A 113       9.662 -12.260  68.172  1.00 98.95           N  
ATOM   1217  CA  ASP A 113      10.293 -13.545  68.448  1.00 98.95           C  
ATOM   1218  C   ASP A 113      11.732 -13.481  67.910  1.00 98.95           C  
ATOM   1219  O   ASP A 113      11.921 -13.094  66.759  1.00 98.95           O  
ATOM   1220  CB  ASP A 113       9.504 -14.686  67.754  1.00 98.95           C  
ATOM   1221  CG  ASP A 113       9.995 -16.125  67.995  1.00 98.95           C  
ATOM   1222  OD1 ASP A 113      10.645 -16.381  69.033  1.00 98.95           O  
ATOM   1223  OD2 ASP A 113       9.599 -16.986  67.180  1.00 98.95           O1-
ATOM   1224  H   ASP A 113       9.318 -12.153  67.225  1.00 98.95           H  
ATOM   1225  HA  ASP A 113      10.311 -13.715  69.527  1.00 98.95           H  
ATOM   1226  HB3 ASP A 113       9.467 -14.493  66.679  1.00 98.95           H  
ATOM   1227  HB2 ASP A 113       8.463 -14.635  68.070  1.00 98.95           H  
ATOM   1228  N   GLY A 114      12.708 -13.886  68.734  1.00 98.91           N  
ATOM   1229  CA  GLY A 114      14.119 -13.918  68.361  1.00 98.91           C  
ATOM   1230  C   GLY A 114      14.521 -15.232  67.679  1.00 98.91           C  
ATOM   1231  O   GLY A 114      15.583 -15.270  67.057  1.00 98.91           O  
ATOM   1232  H   GLY A 114      12.475 -14.206  69.667  1.00 98.91           H  
ATOM   1233  HA3 GLY A 114      14.722 -13.789  69.260  1.00 98.91           H  
ATOM   1234  HA2 GLY A 114      14.352 -13.093  67.692  1.00 98.91           H  
ATOM   1235  N   ALA A 115      13.708 -16.298  67.792  1.00 98.54           N  
ATOM   1236  CA  ALA A 115      13.992 -17.618  67.223  1.00 98.54           C  
ATOM   1237  C   ALA A 115      13.808 -17.672  65.701  1.00 98.54           C  
ATOM   1238  O   ALA A 115      14.639 -18.267  65.017  1.00 98.54           O  
ATOM   1239  CB  ALA A 115      13.109 -18.665  67.913  1.00 98.54           C  
ATOM   1240  H   ALA A 115      12.848 -16.217  68.319  1.00 98.54           H  
ATOM   1241  HA  ALA A 115      15.033 -17.863  67.433  1.00 98.54           H  
ATOM   1242  HB1 ALA A 115      13.410 -19.678  67.641  1.00 98.54           H  
ATOM   1243  HB2 ALA A 115      13.186 -18.577  68.995  1.00 98.54           H  
ATOM   1244  HB3 ALA A 115      12.058 -18.549  67.650  1.00 98.54           H  
ATOM   1245  N   THR A 116      12.732 -17.039  65.213  1.00 98.43           N  
ATOM   1246  CA  THR A 116      12.369 -16.971  63.796  1.00 98.43           C  
ATOM   1247  C   THR A 116      12.621 -15.568  63.198  1.00 98.43           C  
ATOM   1248  O   THR A 116      12.537 -15.424  61.978  1.00 98.43           O  
ATOM   1249  CB  THR A 116      10.860 -17.295  63.617  1.00 98.43           C  
ATOM   1250  CG2 THR A 116      10.478 -18.692  64.132  1.00 98.43           C  
ATOM   1251  OG1 THR A 116      10.028 -16.338  64.252  1.00 98.43           O  
ATOM   1252  H   THR A 116      12.091 -16.594  65.855  1.00 98.43           H  
ATOM   1253  HA  THR A 116      12.951 -17.687  63.214  1.00 98.43           H  
ATOM   1254  HB  THR A 116      10.617 -17.263  62.554  1.00 98.43           H  
ATOM   1255 HG21 THR A 116       9.424 -18.903  63.946  1.00 98.43           H  
ATOM   1256 HG22 THR A 116      11.061 -19.463  63.629  1.00 98.43           H  
ATOM   1257 HG23 THR A 116      10.650 -18.795  65.203  1.00 98.43           H  
ATOM   1258  HG1 THR A 116       9.913 -16.593  65.175  1.00 98.43           H  
ATOM   1259  N   LEU A 117      12.893 -14.565  64.055  1.00 98.78           N  
ATOM   1260  CA  LEU A 117      12.974 -13.133  63.735  1.00 98.78           C  
ATOM   1261  C   LEU A 117      11.638 -12.537  63.245  1.00 98.78           C  
ATOM   1262  O   LEU A 117      11.652 -11.454  62.668  1.00 98.78           O  
ATOM   1263  CB  LEU A 117      14.155 -12.798  62.783  1.00 98.78           C  
ATOM   1264  CG  LEU A 117      15.552 -13.314  63.204  1.00 98.78           C  
ATOM   1265  CD1 LEU A 117      16.617 -12.953  62.148  1.00 98.78           C  
ATOM   1266  CD2 LEU A 117      15.988 -12.852  64.609  1.00 98.78           C  
ATOM   1267  H   LEU A 117      12.964 -14.782  65.039  1.00 98.78           H  
ATOM   1268  HA  LEU A 117      13.158 -12.617  64.672  1.00 98.78           H  
ATOM   1269  HB3 LEU A 117      14.221 -11.715  62.672  1.00 98.78           H  
ATOM   1270  HB2 LEU A 117      13.931 -13.180  61.787  1.00 98.78           H  
ATOM   1271  HG  LEU A 117      15.495 -14.402  63.238  1.00 98.78           H  
ATOM   1272 HD11 LEU A 117      17.475 -12.441  62.584  1.00 98.78           H  
ATOM   1273 HD12 LEU A 117      16.994 -13.850  61.657  1.00 98.78           H  
ATOM   1274 HD13 LEU A 117      16.218 -12.302  61.370  1.00 98.78           H  
ATOM   1275 HD21 LEU A 117      16.727 -13.543  65.012  1.00 98.78           H  
ATOM   1276 HD22 LEU A 117      16.435 -11.858  64.588  1.00 98.78           H  
ATOM   1277 HD23 LEU A 117      15.175 -12.823  65.330  1.00 98.78           H  
ATOM   1278  N   ASN A 118      10.508 -13.226  63.485  1.00 98.88           N  
ATOM   1279  CA  ASN A 118       9.168 -12.745  63.157  1.00 98.88           C  
ATOM   1280  C   ASN A 118       8.722 -11.683  64.172  1.00 98.88           C  
ATOM   1281  O   ASN A 118       8.957 -11.850  65.367  1.00 98.88           O  
ATOM   1282  CB  ASN A 118       8.184 -13.936  63.105  1.00 98.88           C  
ATOM   1283  CG  ASN A 118       6.870 -13.658  62.363  1.00 98.88           C  
ATOM   1284  ND2 ASN A 118       5.888 -14.539  62.553  1.00 98.88           N  
ATOM   1285  OD1 ASN A 118       6.736 -12.679  61.631  1.00 98.88           O  
ATOM   1286  H   ASN A 118      10.557 -14.114  63.967  1.00 98.88           H  
ATOM   1287  HA  ASN A 118       9.181 -12.253  62.186  1.00 98.88           H  
ATOM   1288  HB3 ASN A 118       7.981 -14.315  64.109  1.00 98.88           H  
ATOM   1289  HB2 ASN A 118       8.654 -14.752  62.556  1.00 98.88           H  
ATOM   1290 HD22 ASN A 118       4.984 -14.387  62.125  1.00 98.88           H  
ATOM   1291 HD21 ASN A 118       6.022 -15.339  63.154  1.00 98.88           H  
ATOM   1292  N   ALA A 119       8.082 -10.623  63.661  1.00 98.97           N  
ATOM   1293  CA  ALA A 119       7.600  -9.489  64.438  1.00 98.97           C  
ATOM   1294  C   ALA A 119       6.186  -9.102  63.997  1.00 98.97           C  
ATOM   1295  O   ALA A 119       5.773  -9.415  62.881  1.00 98.97           O  
ATOM   1296  CB  ALA A 119       8.576  -8.314  64.261  1.00 98.97           C  
ATOM   1297  H   ALA A 119       7.878 -10.591  62.672  1.00 98.97           H  
ATOM   1298  HA  ALA A 119       7.547  -9.757  65.492  1.00 98.97           H  
ATOM   1299  HB1 ALA A 119       8.260  -7.449  64.842  1.00 98.97           H  
ATOM   1300  HB2 ALA A 119       9.578  -8.578  64.595  1.00 98.97           H  
ATOM   1301  HB3 ALA A 119       8.654  -8.009  63.217  1.00 98.97           H  
ATOM   1302  N   GLY A 120       5.480  -8.408  64.897  1.00 98.97           N  
ATOM   1303  CA  GLY A 120       4.181  -7.812  64.627  1.00 98.97           C  
ATOM   1304  C   GLY A 120       4.102  -6.504  65.418  1.00 98.97           C  
ATOM   1305  O   GLY A 120       4.732  -6.366  66.467  1.00 98.97           O  
ATOM   1306  H   GLY A 120       5.892  -8.199  65.798  1.00 98.97           H  
ATOM   1307  HA3 GLY A 120       3.387  -8.488  64.923  1.00 98.97           H  
ATOM   1308  HA2 GLY A 120       4.049  -7.618  63.564  1.00 98.97           H  
ATOM   1309  N   ALA A 121       3.318  -5.546  64.903  1.00 98.98           N  
ATOM   1310  CA  ALA A 121       3.239  -4.185  65.421  1.00 98.98           C  
ATOM   1311  C   ALA A 121       1.900  -3.530  65.069  1.00 98.98           C  
ATOM   1312  O   ALA A 121       1.256  -3.907  64.088  1.00 98.98           O  
ATOM   1313  CB  ALA A 121       4.420  -3.356  64.885  1.00 98.98           C  
ATOM   1314  H   ALA A 121       2.813  -5.717  64.044  1.00 98.98           H  
ATOM   1315  HA  ALA A 121       3.296  -4.225  66.508  1.00 98.98           H  
ATOM   1316  HB1 ALA A 121       4.397  -2.339  65.275  1.00 98.98           H  
ATOM   1317  HB2 ALA A 121       5.377  -3.793  65.170  1.00 98.98           H  
ATOM   1318  HB3 ALA A 121       4.404  -3.292  63.797  1.00 98.98           H  
ATOM   1319  N   VAL A 122       1.501  -2.560  65.897  1.00 98.97           N  
ATOM   1320  CA  VAL A 122       0.270  -1.783  65.831  1.00 98.97           C  
ATOM   1321  C   VAL A 122       0.552  -0.334  66.258  1.00 98.97           C  
ATOM   1322  O   VAL A 122       1.361  -0.112  67.161  1.00 98.97           O  
ATOM   1323  CB  VAL A 122      -0.856  -2.450  66.661  1.00 98.97           C  
ATOM   1324  CG1 VAL A 122      -1.315  -3.787  66.068  1.00 98.97           C  
ATOM   1325  CG2 VAL A 122      -0.499  -2.629  68.151  1.00 98.97           C  
ATOM   1326  H   VAL A 122       2.117  -2.317  66.672  1.00 98.97           H  
ATOM   1327  HA  VAL A 122      -0.055  -1.756  64.796  1.00 98.97           H  
ATOM   1328  HB  VAL A 122      -1.718  -1.783  66.614  1.00 98.97           H  
ATOM   1329 HG11 VAL A 122      -2.131  -4.173  66.666  1.00 98.97           H  
ATOM   1330 HG12 VAL A 122      -1.660  -3.679  65.039  1.00 98.97           H  
ATOM   1331 HG13 VAL A 122      -0.529  -4.540  66.084  1.00 98.97           H  
ATOM   1332 HG21 VAL A 122      -1.304  -3.120  68.696  1.00 98.97           H  
ATOM   1333 HG22 VAL A 122       0.395  -3.235  68.273  1.00 98.97           H  
ATOM   1334 HG23 VAL A 122      -0.314  -1.673  68.641  1.00 98.97           H  
ATOM   1335  N   ALA A 123      -0.146   0.643  65.667  1.00 98.92           N  
ATOM   1336  CA  ALA A 123      -0.115   2.042  66.085  1.00 98.92           C  
ATOM   1337  C   ALA A 123      -1.452   2.741  65.834  1.00 98.92           C  
ATOM   1338  O   ALA A 123      -2.175   2.398  64.895  1.00 98.92           O  
ATOM   1339  CB  ALA A 123       1.082   2.781  65.471  1.00 98.92           C  
ATOM   1340  H   ALA A 123      -0.785   0.410  64.919  1.00 98.92           H  
ATOM   1341  HA  ALA A 123       0.016   2.060  67.164  1.00 98.92           H  
ATOM   1342  HB1 ALA A 123       1.180   3.781  65.893  1.00 98.92           H  
ATOM   1343  HB2 ALA A 123       2.016   2.254  65.655  1.00 98.92           H  
ATOM   1344  HB3 ALA A 123       0.966   2.901  64.398  1.00 98.92           H  
ATOM   1345  N   GLY A 124      -1.759   3.749  66.657  1.00 98.43           N  
ATOM   1346  CA  GLY A 124      -2.910   4.635  66.504  1.00 98.43           C  
ATOM   1347  C   GLY A 124      -4.248   4.022  66.930  1.00 98.43           C  
ATOM   1348  O   GLY A 124      -5.287   4.426  66.419  1.00 98.43           O  
ATOM   1349  H   GLY A 124      -1.122   3.932  67.428  1.00 98.43           H  
ATOM   1350  HA3 GLY A 124      -2.986   4.965  65.466  1.00 98.43           H  
ATOM   1351  HA2 GLY A 124      -2.741   5.532  67.099  1.00 98.43           H  
ATOM   1352  N   LEU A 125      -4.233   3.020  67.816  1.00 98.62           N  
ATOM   1353  CA  LEU A 125      -5.422   2.291  68.270  1.00 98.62           C  
ATOM   1354  C   LEU A 125      -6.198   3.101  69.323  1.00 98.62           C  
ATOM   1355  O   LEU A 125      -5.594   3.611  70.265  1.00 98.62           O  
ATOM   1356  CB  LEU A 125      -5.021   0.919  68.857  1.00 98.62           C  
ATOM   1357  CG  LEU A 125      -4.063   0.062  68.002  1.00 98.62           C  
ATOM   1358  CD1 LEU A 125      -3.544  -1.130  68.829  1.00 98.62           C  
ATOM   1359  CD2 LEU A 125      -4.692  -0.357  66.658  1.00 98.62           C  
ATOM   1360  H   LEU A 125      -3.346   2.690  68.171  1.00 98.62           H  
ATOM   1361  HA  LEU A 125      -6.067   2.123  67.405  1.00 98.62           H  
ATOM   1362  HB3 LEU A 125      -5.924   0.346  69.074  1.00 98.62           H  
ATOM   1363  HB2 LEU A 125      -4.543   1.082  69.818  1.00 98.62           H  
ATOM   1364  HG  LEU A 125      -3.180   0.655  67.761  1.00 98.62           H  
ATOM   1365 HD11 LEU A 125      -3.455  -2.043  68.247  1.00 98.62           H  
ATOM   1366 HD12 LEU A 125      -2.555  -0.905  69.228  1.00 98.62           H  
ATOM   1367 HD13 LEU A 125      -4.181  -1.351  69.685  1.00 98.62           H  
ATOM   1368 HD21 LEU A 125      -4.642  -1.431  66.484  1.00 98.62           H  
ATOM   1369 HD22 LEU A 125      -5.743  -0.077  66.592  1.00 98.62           H  
ATOM   1370 HD23 LEU A 125      -4.177   0.130  65.830  1.00 98.62           H  
ATOM   1371  N   HIS A 126      -7.523   3.179  69.147  1.00 97.94           N  
ATOM   1372  CA  HIS A 126      -8.447   3.945  69.985  1.00 97.94           C  
ATOM   1373  C   HIS A 126      -9.337   3.065  70.876  1.00 97.94           C  
ATOM   1374  O   HIS A 126      -9.901   3.595  71.833  1.00 97.94           O  
ATOM   1375  CB  HIS A 126      -9.347   4.796  69.066  1.00 97.94           C  
ATOM   1376  CG  HIS A 126      -8.626   5.781  68.182  1.00 97.94           C  
ATOM   1377  CD2 HIS A 126      -8.540   5.884  66.811  1.00 97.94           C  
ATOM   1378  ND1 HIS A 126      -7.877   6.831  68.683  1.00 97.94           N  
ATOM   1379  CE1 HIS A 126      -7.410   7.514  67.636  1.00 97.94           C  
ATOM   1380  NE2 HIS A 126      -7.771   6.998  66.468  1.00 97.94           N  
ATOM   1381  H   HIS A 126      -7.945   2.684  68.370  1.00 97.94           H  
ATOM   1382  HA  HIS A 126      -7.896   4.611  70.647  1.00 97.94           H  
ATOM   1383  HB3 HIS A 126     -10.070   5.356  69.661  1.00 97.94           H  
ATOM   1384  HB2 HIS A 126      -9.930   4.142  68.418  1.00 97.94           H  
ATOM   1385  HD2 HIS A 126      -8.978   5.255  66.050  1.00 97.94           H  
ATOM   1386  HD1 HIS A 126      -7.696   7.030  69.658  1.00 97.94           H  
ATOM   1387  HE1 HIS A 126      -6.809   8.406  67.728  1.00 97.94           H  
ATOM   1388  N   HIS A 127      -9.496   1.776  70.524  1.00 98.48           N  
ATOM   1389  CA  HIS A 127     -10.517   0.886  71.085  1.00 98.48           C  
ATOM   1390  C   HIS A 127      -9.984  -0.493  71.501  1.00 98.48           C  
ATOM   1391  O   HIS A 127     -10.736  -1.239  72.121  1.00 98.48           O  
ATOM   1392  CB  HIS A 127     -11.667   0.723  70.070  1.00 98.48           C  
ATOM   1393  CG  HIS A 127     -12.291   2.011  69.599  1.00 98.48           C  
ATOM   1394  CD2 HIS A 127     -13.032   2.966  70.259  1.00 98.48           C  
ATOM   1395  ND1 HIS A 127     -12.191   2.451  68.292  1.00 98.48           N  
ATOM   1396  CE1 HIS A 127     -12.840   3.614  68.218  1.00 98.48           C  
ATOM   1397  NE2 HIS A 127     -13.372   3.993  69.374  1.00 98.48           N  
ATOM   1398  H   HIS A 127      -9.028   1.436  69.693  1.00 98.48           H  
ATOM   1399  HA  HIS A 127     -10.934   1.330  71.987  1.00 98.48           H  
ATOM   1400  HB3 HIS A 127     -12.467   0.137  70.520  1.00 98.48           H  
ATOM   1401  HB2 HIS A 127     -11.327   0.159  69.200  1.00 98.48           H  
ATOM   1402  HD2 HIS A 127     -13.332   2.998  71.296  1.00 98.48           H  
ATOM   1403  HD1 HIS A 127     -11.696   1.987  67.538  1.00 98.48           H  
ATOM   1404  HE1 HIS A 127     -12.918   4.191  67.308  1.00 98.48           H  
ATOM   1405  N   VAL A 128      -8.733  -0.841  71.167  1.00 98.66           N  
ATOM   1406  CA  VAL A 128      -8.144  -2.141  71.505  1.00 98.66           C  
ATOM   1407  C   VAL A 128      -7.643  -2.119  72.963  1.00 98.66           C  
ATOM   1408  O   VAL A 128      -6.755  -1.324  73.273  1.00 98.66           O  
ATOM   1409  CB  VAL A 128      -6.969  -2.472  70.543  1.00 98.66           C  
ATOM   1410  CG1 VAL A 128      -6.163  -3.732  70.918  1.00 98.66           C  
ATOM   1411  CG2 VAL A 128      -7.470  -2.599  69.094  1.00 98.66           C  
ATOM   1412  H   VAL A 128      -8.146  -0.195  70.660  1.00 98.66           H  
ATOM   1413  HA  VAL A 128      -8.900  -2.922  71.396  1.00 98.66           H  
ATOM   1414  HB  VAL A 128      -6.279  -1.627  70.567  1.00 98.66           H  
ATOM   1415 HG11 VAL A 128      -5.391  -3.937  70.176  1.00 98.66           H  
ATOM   1416 HG12 VAL A 128      -5.652  -3.617  71.872  1.00 98.66           H  
ATOM   1417 HG13 VAL A 128      -6.804  -4.612  70.983  1.00 98.66           H  
ATOM   1418 HG21 VAL A 128      -6.640  -2.655  68.394  1.00 98.66           H  
ATOM   1419 HG22 VAL A 128      -8.084  -3.490  68.960  1.00 98.66           H  
ATOM   1420 HG23 VAL A 128      -8.068  -1.738  68.800  1.00 98.66           H  
ATOM   1421  N   ARG A 129      -8.239  -2.969  73.823  1.00 98.55           N  
ATOM   1422  CA  ARG A 129      -7.951  -3.064  75.263  1.00 98.55           C  
ATOM   1423  C   ARG A 129      -6.467  -3.328  75.574  1.00 98.55           C  
ATOM   1424  O   ARG A 129      -5.896  -2.634  76.415  1.00 98.55           O  
ATOM   1425  CB  ARG A 129      -8.853  -4.140  75.920  1.00 98.55           C  
ATOM   1426  CG  ARG A 129      -8.572  -4.373  77.423  1.00 98.55           C  
ATOM   1427  CD  ARG A 129      -9.444  -5.453  78.077  1.00 98.55           C  
ATOM   1428  NE  ARG A 129      -8.927  -5.813  79.411  1.00 98.55           N  
ATOM   1429  CZ  ARG A 129      -9.558  -6.476  80.397  1.00 98.55           C  
ATOM   1430  NH1 ARG A 129     -10.823  -6.907  80.275  1.00 98.55           N  
ATOM   1431  NH2 ARG A 129      -8.898  -6.717  81.537  1.00 98.55           N1+
ATOM   1432  H   ARG A 129      -8.970  -3.577  73.481  1.00 98.55           H  
ATOM   1433  HA  ARG A 129      -8.211  -2.102  75.706  1.00 98.55           H  
ATOM   1434  HB3 ARG A 129      -8.712  -5.088  75.398  1.00 98.55           H  
ATOM   1435  HB2 ARG A 129      -9.901  -3.874  75.781  1.00 98.55           H  
ATOM   1436  HG3 ARG A 129      -8.818  -3.427  77.898  1.00 98.55           H  
ATOM   1437  HG2 ARG A 129      -7.522  -4.548  77.653  1.00 98.55           H  
ATOM   1438  HD3 ARG A 129      -9.602  -6.316  77.429  1.00 98.55           H  
ATOM   1439  HD2 ARG A 129     -10.423  -5.010  78.261  1.00 98.55           H  
ATOM   1440  HE  ARG A 129      -7.966  -5.540  79.583  1.00 98.55           H  
ATOM   1441 HH12 ARG A 129     -11.274  -7.403  81.029  1.00 98.55           H  
ATOM   1442 HH11 ARG A 129     -11.329  -6.734  79.419  1.00 98.55           H  
ATOM   1443 HH22 ARG A 129      -9.343  -7.204  82.300  1.00 98.55           H  
ATOM   1444 HH21 ARG A 129      -7.930  -6.429  81.634  1.00 98.55           H  
ATOM   1445  N   ASN A 130      -5.903  -4.339  74.894  1.00 98.82           N  
ATOM   1446  CA  ASN A 130      -4.538  -4.819  75.083  1.00 98.82           C  
ATOM   1447  C   ASN A 130      -3.826  -4.802  73.718  1.00 98.82           C  
ATOM   1448  O   ASN A 130      -3.893  -5.804  73.004  1.00 98.82           O  
ATOM   1449  CB  ASN A 130      -4.573  -6.239  75.704  1.00 98.82           C  
ATOM   1450  CG  ASN A 130      -5.092  -6.267  77.145  1.00 98.82           C  
ATOM   1451  ND2 ASN A 130      -4.347  -5.662  78.073  1.00 98.82           N  
ATOM   1452  OD1 ASN A 130      -6.148  -6.832  77.418  1.00 98.82           O  
ATOM   1453  H   ASN A 130      -6.453  -4.841  74.212  1.00 98.82           H  
ATOM   1454  HA  ASN A 130      -4.022  -4.164  75.782  1.00 98.82           H  
ATOM   1455  HB3 ASN A 130      -3.571  -6.670  75.710  1.00 98.82           H  
ATOM   1456  HB2 ASN A 130      -5.185  -6.903  75.093  1.00 98.82           H  
ATOM   1457 HD22 ASN A 130      -4.662  -5.617  79.035  1.00 98.82           H  
ATOM   1458 HD21 ASN A 130      -3.466  -5.232  77.816  1.00 98.82           H  
ATOM   1459  N   PRO A 131      -3.172  -3.668  73.366  1.00 98.89           N  
ATOM   1460  CA  PRO A 131      -2.360  -3.526  72.139  1.00 98.89           C  
ATOM   1461  C   PRO A 131      -1.340  -4.636  71.826  1.00 98.89           C  
ATOM   1462  O   PRO A 131      -1.152  -4.933  70.648  1.00 98.89           O  
ATOM   1463  CB  PRO A 131      -1.657  -2.177  72.330  1.00 98.89           C  
ATOM   1464  CG  PRO A 131      -2.633  -1.359  73.146  1.00 98.89           C  
ATOM   1465  CD  PRO A 131      -3.268  -2.384  74.069  1.00 98.89           C  
ATOM   1466  HA  PRO A 131      -3.058  -3.448  71.304  1.00 98.89           H  
ATOM   1467  HB3 PRO A 131      -1.389  -1.693  71.390  1.00 98.89           H  
ATOM   1468  HB2 PRO A 131      -0.746  -2.307  72.914  1.00 98.89           H  
ATOM   1469  HG3 PRO A 131      -3.391  -0.939  72.483  1.00 98.89           H  
ATOM   1470  HG2 PRO A 131      -2.156  -0.551  73.698  1.00 98.89           H  
ATOM   1471  HD2 PRO A 131      -2.722  -2.430  75.009  1.00 98.89           H  
ATOM   1472  HD3 PRO A 131      -4.294  -2.094  74.288  1.00 98.89           H  
ATOM   1473  N   ILE A 132      -0.716  -5.238  72.857  1.00 98.96           N  
ATOM   1474  CA  ILE A 132       0.277  -6.305  72.689  1.00 98.96           C  
ATOM   1475  C   ILE A 132      -0.322  -7.635  72.181  1.00 98.96           C  
ATOM   1476  O   ILE A 132       0.375  -8.370  71.484  1.00 98.96           O  
ATOM   1477  CB  ILE A 132       1.079  -6.573  74.000  1.00 98.96           C  
ATOM   1478  CG1 ILE A 132       2.440  -7.268  73.757  1.00 98.96           C  
ATOM   1479  CG2 ILE A 132       0.292  -7.352  75.080  1.00 98.96           C  
ATOM   1480  CD1 ILE A 132       3.379  -6.489  72.823  1.00 98.96           C  
ATOM   1481  H   ILE A 132      -0.884  -4.926  73.806  1.00 98.96           H  
ATOM   1482  HA  ILE A 132       0.959  -5.945  71.921  1.00 98.96           H  
ATOM   1483  HB  ILE A 132       1.305  -5.593  74.419  1.00 98.96           H  
ATOM   1484 HG13 ILE A 132       2.291  -8.274  73.366  1.00 98.96           H  
ATOM   1485 HG12 ILE A 132       2.945  -7.401  74.714  1.00 98.96           H  
ATOM   1486 HG21 ILE A 132       0.812  -7.346  76.037  1.00 98.96           H  
ATOM   1487 HG22 ILE A 132      -0.695  -6.922  75.241  1.00 98.96           H  
ATOM   1488 HG23 ILE A 132       0.150  -8.398  74.809  1.00 98.96           H  
ATOM   1489 HD11 ILE A 132       4.387  -6.896  72.853  1.00 98.96           H  
ATOM   1490 HD12 ILE A 132       3.060  -6.551  71.783  1.00 98.96           H  
ATOM   1491 HD13 ILE A 132       3.436  -5.436  73.099  1.00 98.96           H  
ATOM   1492  N   GLN A 133      -1.602  -7.901  72.504  1.00 98.89           N  
ATOM   1493  CA  GLN A 133      -2.347  -9.057  72.006  1.00 98.89           C  
ATOM   1494  C   GLN A 133      -2.697  -8.931  70.515  1.00 98.89           C  
ATOM   1495  O   GLN A 133      -2.679  -9.945  69.818  1.00 98.89           O  
ATOM   1496  CB  GLN A 133      -3.616  -9.290  72.848  1.00 98.89           C  
ATOM   1497  CG  GLN A 133      -3.320  -9.708  74.301  1.00 98.89           C  
ATOM   1498  CD  GLN A 133      -4.588 -10.139  75.043  1.00 98.89           C  
ATOM   1499  NE2 GLN A 133      -4.496 -11.213  75.830  1.00 98.89           N  
ATOM   1500  OE1 GLN A 133      -5.636  -9.510  74.922  1.00 98.89           O  
ATOM   1501  H   GLN A 133      -2.121  -7.241  73.067  1.00 98.89           H  
ATOM   1502  HA  GLN A 133      -1.709  -9.938  72.111  1.00 98.89           H  
ATOM   1503  HB3 GLN A 133      -4.211 -10.074  72.375  1.00 98.89           H  
ATOM   1504  HB2 GLN A 133      -4.242  -8.397  72.839  1.00 98.89           H  
ATOM   1505  HG3 GLN A 133      -2.856  -8.887  74.847  1.00 98.89           H  
ATOM   1506  HG2 GLN A 133      -2.604 -10.531  74.306  1.00 98.89           H  
ATOM   1507 HE22 GLN A 133      -5.307 -11.536  76.336  1.00 98.89           H  
ATOM   1508 HE21 GLN A 133      -3.625 -11.718  75.911  1.00 98.89           H  
ATOM   1509  N   LEU A 134      -2.967  -7.697  70.047  1.00 98.96           N  
ATOM   1510  CA  LEU A 134      -3.168  -7.400  68.629  1.00 98.96           C  
ATOM   1511  C   LEU A 134      -1.843  -7.404  67.849  1.00 98.96           C  
ATOM   1512  O   LEU A 134      -1.832  -7.905  66.729  1.00 98.96           O  
ATOM   1513  CB  LEU A 134      -3.936  -6.074  68.455  1.00 98.96           C  
ATOM   1514  CG  LEU A 134      -4.345  -5.762  66.993  1.00 98.96           C  
ATOM   1515  CD1 LEU A 134      -5.314  -6.805  66.417  1.00 98.96           C  
ATOM   1516  CD2 LEU A 134      -4.899  -4.333  66.869  1.00 98.96           C  
ATOM   1517  H   LEU A 134      -2.963  -6.909  70.678  1.00 98.96           H  
ATOM   1518  HA  LEU A 134      -3.791  -8.197  68.221  1.00 98.96           H  
ATOM   1519  HB3 LEU A 134      -3.321  -5.261  68.845  1.00 98.96           H  
ATOM   1520  HB2 LEU A 134      -4.833  -6.093  69.076  1.00 98.96           H  
ATOM   1521  HG  LEU A 134      -3.461  -5.793  66.359  1.00 98.96           H  
ATOM   1522 HD11 LEU A 134      -5.892  -6.399  65.589  1.00 98.96           H  
ATOM   1523 HD12 LEU A 134      -4.774  -7.669  66.029  1.00 98.96           H  
ATOM   1524 HD13 LEU A 134      -6.013  -7.157  67.174  1.00 98.96           H  
ATOM   1525 HD21 LEU A 134      -4.382  -3.783  66.084  1.00 98.96           H  
ATOM   1526 HD22 LEU A 134      -5.959  -4.309  66.633  1.00 98.96           H  
ATOM   1527 HD23 LEU A 134      -4.771  -3.776  67.794  1.00 98.96           H  
ATOM   1528  N   ALA A 135      -0.749  -6.900  68.452  1.00 98.97           N  
ATOM   1529  CA  ALA A 135       0.604  -6.974  67.893  1.00 98.97           C  
ATOM   1530  C   ALA A 135       1.081  -8.421  67.691  1.00 98.97           C  
ATOM   1531  O   ALA A 135       1.698  -8.711  66.670  1.00 98.97           O  
ATOM   1532  CB  ALA A 135       1.585  -6.208  68.791  1.00 98.97           C  
ATOM   1533  H   ALA A 135      -0.835  -6.473  69.365  1.00 98.97           H  
ATOM   1534  HA  ALA A 135       0.590  -6.488  66.915  1.00 98.97           H  
ATOM   1535  HB1 ALA A 135       2.587  -6.225  68.364  1.00 98.97           H  
ATOM   1536  HB2 ALA A 135       1.294  -5.165  68.905  1.00 98.97           H  
ATOM   1537  HB3 ALA A 135       1.647  -6.648  69.785  1.00 98.97           H  
ATOM   1538  N   ARG A 136       0.738  -9.311  68.635  1.00 98.96           N  
ATOM   1539  CA  ARG A 136       0.998 -10.744  68.541  1.00 98.96           C  
ATOM   1540  C   ARG A 136       0.097 -11.460  67.521  1.00 98.96           C  
ATOM   1541  O   ARG A 136       0.563 -12.398  66.876  1.00 98.96           O  
ATOM   1542  CB  ARG A 136       0.918 -11.365  69.947  1.00 98.96           C  
ATOM   1543  CG  ARG A 136       1.378 -12.827  69.970  1.00 98.96           C  
ATOM   1544  CD  ARG A 136       1.533 -13.397  71.377  1.00 98.96           C  
ATOM   1545  NE  ARG A 136       1.867 -14.822  71.307  1.00 98.96           N  
ATOM   1546  CZ  ARG A 136       1.973 -15.699  72.313  1.00 98.96           C  
ATOM   1547  NH1 ARG A 136       1.744 -15.351  73.585  1.00 98.96           N  
ATOM   1548  NH2 ARG A 136       2.320 -16.957  72.022  1.00 98.96           N1+
ATOM   1549  H   ARG A 136       0.249  -8.997  69.463  1.00 98.96           H  
ATOM   1550  HA  ARG A 136       2.018 -10.870  68.175  1.00 98.96           H  
ATOM   1551  HB3 ARG A 136      -0.100 -11.293  70.333  1.00 98.96           H  
ATOM   1552  HB2 ARG A 136       1.543 -10.791  70.634  1.00 98.96           H  
ATOM   1553  HG3 ARG A 136       2.368 -12.828  69.517  1.00 98.96           H  
ATOM   1554  HG2 ARG A 136       0.759 -13.474  69.347  1.00 98.96           H  
ATOM   1555  HD3 ARG A 136       0.680 -13.171  72.018  1.00 98.96           H  
ATOM   1556  HD2 ARG A 136       2.410 -12.939  71.830  1.00 98.96           H  
ATOM   1557  HE  ARG A 136       2.035 -15.180  70.372  1.00 98.96           H  
ATOM   1558 HH12 ARG A 136       1.831 -16.047  74.315  1.00 98.96           H  
ATOM   1559 HH11 ARG A 136       1.511 -14.396  73.818  1.00 98.96           H  
ATOM   1560 HH22 ARG A 136       2.419 -17.639  72.766  1.00 98.96           H  
ATOM   1561 HH21 ARG A 136       2.490 -17.229  71.062  1.00 98.96           H  
ATOM   1562  N   ALA A 137      -1.150 -10.986  67.354  1.00 98.93           N  
ATOM   1563  CA  ALA A 137      -2.061 -11.460  66.315  1.00 98.93           C  
ATOM   1564  C   ALA A 137      -1.589 -11.078  64.901  1.00 98.93           C  
ATOM   1565  O   ALA A 137      -1.755 -11.886  63.993  1.00 98.93           O  
ATOM   1566  CB  ALA A 137      -3.484 -10.955  66.593  1.00 98.93           C  
ATOM   1567  H   ALA A 137      -1.479 -10.222  67.928  1.00 98.93           H  
ATOM   1568  HA  ALA A 137      -2.086 -12.551  66.370  1.00 98.93           H  
ATOM   1569  HB1 ALA A 137      -4.192 -11.387  65.889  1.00 98.93           H  
ATOM   1570  HB2 ALA A 137      -3.812 -11.235  67.594  1.00 98.93           H  
ATOM   1571  HB3 ALA A 137      -3.557  -9.872  66.509  1.00 98.93           H  
ATOM   1572  N   VAL A 138      -0.967  -9.896  64.735  1.00 98.95           N  
ATOM   1573  CA  VAL A 138      -0.330  -9.469  63.484  1.00 98.95           C  
ATOM   1574  C   VAL A 138       0.884 -10.354  63.128  1.00 98.95           C  
ATOM   1575  O   VAL A 138       1.009 -10.747  61.970  1.00 98.95           O  
ATOM   1576  CB  VAL A 138       0.083  -7.963  63.523  1.00 98.95           C  
ATOM   1577  CG1 VAL A 138       1.032  -7.499  62.395  1.00 98.95           C  
ATOM   1578  CG2 VAL A 138      -1.162  -7.061  63.511  1.00 98.95           C  
ATOM   1579  H   VAL A 138      -0.887  -9.261  65.519  1.00 98.95           H  
ATOM   1580  HA  VAL A 138      -1.064  -9.594  62.686  1.00 98.95           H  
ATOM   1581  HB  VAL A 138       0.600  -7.776  64.464  1.00 98.95           H  
ATOM   1582 HG11 VAL A 138       1.209  -6.424  62.447  1.00 98.95           H  
ATOM   1583 HG12 VAL A 138       2.010  -7.975  62.453  1.00 98.95           H  
ATOM   1584 HG13 VAL A 138       0.613  -7.714  61.412  1.00 98.95           H  
ATOM   1585 HG21 VAL A 138      -0.895  -6.005  63.579  1.00 98.95           H  
ATOM   1586 HG22 VAL A 138      -1.727  -7.205  62.594  1.00 98.95           H  
ATOM   1587 HG23 VAL A 138      -1.840  -7.278  64.333  1.00 98.95           H  
ATOM   1588  N   MET A 139       1.711 -10.698  64.132  1.00 98.90           N  
ATOM   1589  CA  MET A 139       2.866 -11.590  63.995  1.00 98.90           C  
ATOM   1590  C   MET A 139       2.483 -13.015  63.547  1.00 98.90           C  
ATOM   1591  O   MET A 139       3.081 -13.530  62.603  1.00 98.90           O  
ATOM   1592  CB  MET A 139       3.651 -11.600  65.328  1.00 98.90           C  
ATOM   1593  CG  MET A 139       4.961 -12.408  65.313  1.00 98.90           C  
ATOM   1594  SD  MET A 139       5.910 -12.330  66.857  1.00 98.90           S  
ATOM   1595  CE  MET A 139       4.887 -13.401  67.900  1.00 98.90           C  
ATOM   1596  H   MET A 139       1.537 -10.337  65.060  1.00 98.90           H  
ATOM   1597  HA  MET A 139       3.514 -11.162  63.226  1.00 98.90           H  
ATOM   1598  HB3 MET A 139       3.007 -11.985  66.114  1.00 98.90           H  
ATOM   1599  HB2 MET A 139       3.883 -10.580  65.628  1.00 98.90           H  
ATOM   1600  HG3 MET A 139       5.600 -12.037  64.513  1.00 98.90           H  
ATOM   1601  HG2 MET A 139       4.769 -13.459  65.094  1.00 98.90           H  
ATOM   1602  HE1 MET A 139       5.225 -13.370  68.934  1.00 98.90           H  
ATOM   1603  HE2 MET A 139       3.850 -13.076  67.880  1.00 98.90           H  
ATOM   1604  HE3 MET A 139       4.932 -14.432  67.548  1.00 98.90           H  
ATOM   1605  N   GLU A 140       1.511 -13.623  64.247  1.00 98.73           N  
ATOM   1606  CA  GLU A 140       1.179 -15.044  64.134  1.00 98.73           C  
ATOM   1607  C   GLU A 140       0.052 -15.366  63.139  1.00 98.73           C  
ATOM   1608  O   GLU A 140       0.068 -16.463  62.581  1.00 98.73           O  
ATOM   1609  CB  GLU A 140       0.813 -15.583  65.531  1.00 98.73           C  
ATOM   1610  CG  GLU A 140       1.999 -15.551  66.520  1.00 98.73           C  
ATOM   1611  CD  GLU A 140       1.700 -16.097  67.924  1.00 98.73           C  
ATOM   1612  OE1 GLU A 140       2.694 -16.363  68.636  1.00 98.73           O  
ATOM   1613  OE2 GLU A 140       0.511 -16.221  68.295  1.00 98.73           O1-
ATOM   1614  H   GLU A 140       1.066 -13.126  65.008  1.00 98.73           H  
ATOM   1615  HA  GLU A 140       2.061 -15.590  63.793  1.00 98.73           H  
ATOM   1616  HB3 GLU A 140       0.439 -16.605  65.450  1.00 98.73           H  
ATOM   1617  HB2 GLU A 140      -0.013 -14.992  65.933  1.00 98.73           H  
ATOM   1618  HG3 GLU A 140       2.355 -14.528  66.637  1.00 98.73           H  
ATOM   1619  HG2 GLU A 140       2.831 -16.116  66.095  1.00 98.73           H  
ATOM   1620  N   LYS A 141      -0.912 -14.447  62.958  1.00 98.61           N  
ATOM   1621  CA  LYS A 141      -2.155 -14.693  62.214  1.00 98.61           C  
ATOM   1622  C   LYS A 141      -2.290 -13.787  60.974  1.00 98.61           C  
ATOM   1623  O   LYS A 141      -3.400 -13.642  60.461  1.00 98.61           O  
ATOM   1624  CB  LYS A 141      -3.382 -14.557  63.151  1.00 98.61           C  
ATOM   1625  CG  LYS A 141      -3.278 -15.346  64.468  1.00 98.61           C  
ATOM   1626  CD  LYS A 141      -4.583 -15.287  65.273  1.00 98.61           C  
ATOM   1627  CE  LYS A 141      -4.481 -15.981  66.638  1.00 98.61           C  
ATOM   1628  NZ  LYS A 141      -5.763 -15.922  67.364  1.00 98.61           N1+
ATOM   1629  H   LYS A 141      -0.855 -13.556  63.434  1.00 98.61           H  
ATOM   1630  HA  LYS A 141      -2.166 -15.712  61.824  1.00 98.61           H  
ATOM   1631  HB3 LYS A 141      -4.271 -14.890  62.614  1.00 98.61           H  
ATOM   1632  HB2 LYS A 141      -3.566 -13.510  63.388  1.00 98.61           H  
ATOM   1633  HG3 LYS A 141      -2.468 -14.944  65.078  1.00 98.61           H  
ATOM   1634  HG2 LYS A 141      -3.022 -16.384  64.256  1.00 98.61           H  
ATOM   1635  HD3 LYS A 141      -5.372 -15.761  64.688  1.00 98.61           H  
ATOM   1636  HD2 LYS A 141      -4.876 -14.244  65.405  1.00 98.61           H  
ATOM   1637  HE3 LYS A 141      -3.708 -15.508  67.246  1.00 98.61           H  
ATOM   1638  HE2 LYS A 141      -4.198 -17.026  66.511  1.00 98.61           H  
ATOM   1639  HZ1 LYS A 141      -6.480 -16.379  66.819  1.00 98.61           H  
ATOM   1640  HZ2 LYS A 141      -5.669 -16.389  68.255  1.00 98.61           H  
ATOM   1641  HZ3 LYS A 141      -6.023 -14.958  67.516  1.00 98.61           H  
ATOM   1642  N   SER A 142      -1.172 -13.221  60.488  1.00 98.20           N  
ATOM   1643  CA  SER A 142      -1.117 -12.475  59.231  1.00 98.20           C  
ATOM   1644  C   SER A 142       0.269 -12.613  58.585  1.00 98.20           C  
ATOM   1645  O   SER A 142       1.246 -12.935  59.263  1.00 98.20           O  
ATOM   1646  CB  SER A 142      -1.570 -11.006  59.446  1.00 98.20           C  
ATOM   1647  OG  SER A 142      -0.516 -10.099  59.701  1.00 98.20           O  
ATOM   1648  H   SER A 142      -0.286 -13.376  60.948  1.00 98.20           H  
ATOM   1649  HA  SER A 142      -1.824 -12.945  58.544  1.00 98.20           H  
ATOM   1650  HB3 SER A 142      -2.297 -10.930  60.252  1.00 98.20           H  
ATOM   1651  HB2 SER A 142      -2.079 -10.653  58.549  1.00 98.20           H  
ATOM   1652  HG  SER A 142      -0.059 -10.368  60.507  1.00 98.20           H  
ATOM   1653  N   ALA A 143       0.315 -12.313  57.278  1.00 95.44           N  
ATOM   1654  CA  ALA A 143       1.537 -12.218  56.479  1.00 95.44           C  
ATOM   1655  C   ALA A 143       2.218 -10.835  56.575  1.00 95.44           C  
ATOM   1656  O   ALA A 143       3.124 -10.576  55.786  1.00 95.44           O  
ATOM   1657  CB  ALA A 143       1.183 -12.563  55.022  1.00 95.44           C  
ATOM   1658  H   ALA A 143      -0.538 -12.060  56.800  1.00 95.44           H  
ATOM   1659  HA  ALA A 143       2.256 -12.957  56.835  1.00 95.44           H  
ATOM   1660  HB1 ALA A 143       2.070 -12.587  54.388  1.00 95.44           H  
ATOM   1661  HB2 ALA A 143       0.716 -13.547  54.956  1.00 95.44           H  
ATOM   1662  HB3 ALA A 143       0.489 -11.837  54.596  1.00 95.44           H  
ATOM   1663  N   HIS A 144       1.768  -9.978  57.510  1.00 98.08           N  
ATOM   1664  CA  HIS A 144       2.231  -8.605  57.709  1.00 98.08           C  
ATOM   1665  C   HIS A 144       2.917  -8.440  59.072  1.00 98.08           C  
ATOM   1666  O   HIS A 144       2.667  -9.221  59.990  1.00 98.08           O  
ATOM   1667  CB  HIS A 144       1.034  -7.643  57.562  1.00 98.08           C  
ATOM   1668  CG  HIS A 144       0.323  -7.739  56.233  1.00 98.08           C  
ATOM   1669  CD2 HIS A 144      -1.007  -7.898  55.910  1.00 98.08           C  
ATOM   1670  ND1 HIS A 144       0.996  -7.720  55.023  1.00 98.08           N  
ATOM   1671  CE1 HIS A 144       0.083  -7.844  54.058  1.00 98.08           C  
ATOM   1672  NE2 HIS A 144      -1.156  -7.951  54.522  1.00 98.08           N  
ATOM   1673  H   HIS A 144       1.035 -10.279  58.140  1.00 98.08           H  
ATOM   1674  HA  HIS A 144       2.959  -8.348  56.945  1.00 98.08           H  
ATOM   1675  HB3 HIS A 144       1.365  -6.611  57.686  1.00 98.08           H  
ATOM   1676  HB2 HIS A 144       0.307  -7.826  58.353  1.00 98.08           H  
ATOM   1677  HD2 HIS A 144      -1.864  -7.983  56.559  1.00 98.08           H  
ATOM   1678  HD1 HIS A 144       1.997  -7.625  54.895  1.00 98.08           H  
ATOM   1679  HE1 HIS A 144       0.328  -7.855  53.006  1.00 98.08           H  
ATOM   1680  N   VAL A 145       3.776  -7.413  59.162  1.00 98.89           N  
ATOM   1681  CA  VAL A 145       4.589  -7.098  60.340  1.00 98.89           C  
ATOM   1682  C   VAL A 145       4.157  -5.775  61.010  1.00 98.89           C  
ATOM   1683  O   VAL A 145       4.502  -5.573  62.172  1.00 98.89           O  
ATOM   1684  CB  VAL A 145       6.103  -7.047  59.954  1.00 98.89           C  
ATOM   1685  CG1 VAL A 145       7.062  -6.436  60.997  1.00 98.89           C  
ATOM   1686  CG2 VAL A 145       6.615  -8.452  59.588  1.00 98.89           C  
ATOM   1687  H   VAL A 145       3.928  -6.829  58.352  1.00 98.89           H  
ATOM   1688  HA  VAL A 145       4.462  -7.875  61.095  1.00 98.89           H  
ATOM   1689  HB  VAL A 145       6.193  -6.436  59.054  1.00 98.89           H  
ATOM   1690 HG11 VAL A 145       8.102  -6.577  60.702  1.00 98.89           H  
ATOM   1691 HG12 VAL A 145       6.909  -5.363  61.110  1.00 98.89           H  
ATOM   1692 HG13 VAL A 145       6.932  -6.900  61.974  1.00 98.89           H  
ATOM   1693 HG21 VAL A 145       7.630  -8.409  59.196  1.00 98.89           H  
ATOM   1694 HG22 VAL A 145       6.626  -9.112  60.453  1.00 98.89           H  
ATOM   1695 HG23 VAL A 145       5.994  -8.926  58.830  1.00 98.89           H  
ATOM   1696  N   PHE A 146       3.395  -4.908  60.319  1.00 98.94           N  
ATOM   1697  CA  PHE A 146       2.956  -3.626  60.874  1.00 98.94           C  
ATOM   1698  C   PHE A 146       1.668  -3.148  60.187  1.00 98.94           C  
ATOM   1699  O   PHE A 146       1.634  -3.043  58.963  1.00 98.94           O  
ATOM   1700  CB  PHE A 146       4.129  -2.611  60.815  1.00 98.94           C  
ATOM   1701  CG  PHE A 146       3.941  -1.219  61.406  1.00 98.94           C  
ATOM   1702  CD1 PHE A 146       4.842  -0.200  61.030  1.00 98.94           C  
ATOM   1703  CD2 PHE A 146       3.046  -0.966  62.469  1.00 98.94           C  
ATOM   1704  CE1 PHE A 146       4.788   1.045  61.640  1.00 98.94           C  
ATOM   1705  CE2 PHE A 146       2.998   0.289  63.060  1.00 98.94           C  
ATOM   1706  CZ  PHE A 146       3.863   1.292  62.645  1.00 98.94           C  
ATOM   1707  H   PHE A 146       3.109  -5.112  59.372  1.00 98.94           H  
ATOM   1708  HA  PHE A 146       2.714  -3.796  61.924  1.00 98.94           H  
ATOM   1709  HB3 PHE A 146       4.451  -2.500  59.778  1.00 98.94           H  
ATOM   1710  HB2 PHE A 146       4.986  -3.032  61.341  1.00 98.94           H  
ATOM   1711  HD1 PHE A 146       5.586  -0.389  60.270  1.00 98.94           H  
ATOM   1712  HD2 PHE A 146       2.387  -1.736  62.837  1.00 98.94           H  
ATOM   1713  HE1 PHE A 146       5.476   1.819  61.334  1.00 98.94           H  
ATOM   1714  HE2 PHE A 146       2.297   0.476  63.860  1.00 98.94           H  
ATOM   1715  HZ  PHE A 146       3.831   2.261  63.120  1.00 98.94           H  
ATOM   1716  N   MET A 147       0.646  -2.870  61.012  1.00 98.91           N  
ATOM   1717  CA  MET A 147      -0.658  -2.301  60.655  1.00 98.91           C  
ATOM   1718  C   MET A 147      -0.896  -1.043  61.505  1.00 98.91           C  
ATOM   1719  O   MET A 147      -0.294  -0.927  62.572  1.00 98.91           O  
ATOM   1720  CB  MET A 147      -1.755  -3.340  60.970  1.00 98.91           C  
ATOM   1721  CG  MET A 147      -1.650  -4.644  60.171  1.00 98.91           C  
ATOM   1722  SD  MET A 147      -3.011  -5.786  60.513  1.00 98.91           S  
ATOM   1723  CE  MET A 147      -2.427  -7.223  59.587  1.00 98.91           C  
ATOM   1724  H   MET A 147       0.785  -2.994  62.006  1.00 98.91           H  
ATOM   1725  HA  MET A 147      -0.690  -2.025  59.600  1.00 98.91           H  
ATOM   1726  HB3 MET A 147      -2.737  -2.903  60.792  1.00 98.91           H  
ATOM   1727  HB2 MET A 147      -1.733  -3.583  62.034  1.00 98.91           H  
ATOM   1728  HG3 MET A 147      -0.715  -5.155  60.402  1.00 98.91           H  
ATOM   1729  HG2 MET A 147      -1.638  -4.428  59.102  1.00 98.91           H  
ATOM   1730  HE1 MET A 147      -3.163  -8.025  59.618  1.00 98.91           H  
ATOM   1731  HE2 MET A 147      -2.249  -6.949  58.548  1.00 98.91           H  
ATOM   1732  HE3 MET A 147      -1.495  -7.589  60.016  1.00 98.91           H  
ATOM   1733  N   VAL A 148      -1.784  -0.133  61.062  1.00 98.81           N  
ATOM   1734  CA  VAL A 148      -2.146   1.058  61.844  1.00 98.81           C  
ATOM   1735  C   VAL A 148      -3.631   1.440  61.695  1.00 98.81           C  
ATOM   1736  O   VAL A 148      -4.277   1.071  60.712  1.00 98.81           O  
ATOM   1737  CB  VAL A 148      -1.280   2.314  61.500  1.00 98.81           C  
ATOM   1738  CG1 VAL A 148       0.216   2.080  61.750  1.00 98.81           C  
ATOM   1739  CG2 VAL A 148      -1.507   2.923  60.101  1.00 98.81           C  
ATOM   1740  H   VAL A 148      -2.266  -0.262  60.183  1.00 98.81           H  
ATOM   1741  HA  VAL A 148      -2.013   0.829  62.903  1.00 98.81           H  
ATOM   1742  HB  VAL A 148      -1.561   3.091  62.212  1.00 98.81           H  
ATOM   1743 HG11 VAL A 148       0.780   3.011  61.697  1.00 98.81           H  
ATOM   1744 HG12 VAL A 148       0.380   1.649  62.735  1.00 98.81           H  
ATOM   1745 HG13 VAL A 148       0.637   1.389  61.021  1.00 98.81           H  
ATOM   1746 HG21 VAL A 148      -0.885   3.807  59.959  1.00 98.81           H  
ATOM   1747 HG22 VAL A 148      -1.249   2.216  59.315  1.00 98.81           H  
ATOM   1748 HG23 VAL A 148      -2.538   3.239  59.943  1.00 98.81           H  
ATOM   1749  N   GLY A 149      -4.105   2.223  62.682  1.00 97.58           N  
ATOM   1750  CA  GLY A 149      -5.393   2.914  62.703  1.00 97.58           C  
ATOM   1751  C   GLY A 149      -6.581   1.948  62.732  1.00 97.58           C  
ATOM   1752  O   GLY A 149      -6.504   0.861  63.307  1.00 97.58           O  
ATOM   1753  H   GLY A 149      -3.490   2.426  63.460  1.00 97.58           H  
ATOM   1754  HA3 GLY A 149      -5.459   3.573  61.836  1.00 97.58           H  
ATOM   1755  HA2 GLY A 149      -5.435   3.546  63.590  1.00 97.58           H  
ATOM   1756  N   ASP A 150      -7.687   2.382  62.106  1.00 97.09           N  
ATOM   1757  CA  ASP A 150      -8.957   1.654  61.967  1.00 97.09           C  
ATOM   1758  C   ASP A 150      -8.833   0.317  61.211  1.00 97.09           C  
ATOM   1759  O   ASP A 150      -9.672  -0.558  61.418  1.00 97.09           O  
ATOM   1760  CB  ASP A 150     -10.067   2.505  61.289  1.00 97.09           C  
ATOM   1761  CG  ASP A 150     -10.312   3.923  61.842  1.00 97.09           C  
ATOM   1762  OD1 ASP A 150      -9.988   4.181  63.024  1.00 97.09           O  
ATOM   1763  OD2 ASP A 150     -10.942   4.706  61.098  1.00 97.09           O1-
ATOM   1764  H   ASP A 150      -7.681   3.305  61.698  1.00 97.09           H  
ATOM   1765  HA  ASP A 150      -9.290   1.413  62.979  1.00 97.09           H  
ATOM   1766  HB3 ASP A 150     -11.017   1.974  61.362  1.00 97.09           H  
ATOM   1767  HB2 ASP A 150      -9.842   2.603  60.225  1.00 97.09           H  
ATOM   1768  N   GLY A 151      -7.798   0.173  60.365  1.00 97.87           N  
ATOM   1769  CA  GLY A 151      -7.518  -1.048  59.616  1.00 97.87           C  
ATOM   1770  C   GLY A 151      -6.884  -2.126  60.512  1.00 97.87           C  
ATOM   1771  O   GLY A 151      -7.150  -3.310  60.311  1.00 97.87           O  
ATOM   1772  H   GLY A 151      -7.149   0.938  60.251  1.00 97.87           H  
ATOM   1773  HA3 GLY A 151      -6.834  -0.794  58.809  1.00 97.87           H  
ATOM   1774  HA2 GLY A 151      -8.429  -1.430  59.150  1.00 97.87           H  
ATOM   1775  N   ALA A 152      -6.085  -1.733  61.520  1.00 98.79           N  
ATOM   1776  CA  ALA A 152      -5.573  -2.639  62.550  1.00 98.79           C  
ATOM   1777  C   ALA A 152      -6.685  -3.137  63.494  1.00 98.79           C  
ATOM   1778  O   ALA A 152      -6.591  -4.262  63.982  1.00 98.79           O  
ATOM   1779  CB  ALA A 152      -4.451  -1.942  63.331  1.00 98.79           C  
ATOM   1780  H   ALA A 152      -5.888  -0.749  61.649  1.00 98.79           H  
ATOM   1781  HA  ALA A 152      -5.140  -3.510  62.052  1.00 98.79           H  
ATOM   1782  HB1 ALA A 152      -3.990  -2.616  64.053  1.00 98.79           H  
ATOM   1783  HB2 ALA A 152      -3.664  -1.599  62.661  1.00 98.79           H  
ATOM   1784  HB3 ALA A 152      -4.821  -1.073  63.872  1.00 98.79           H  
ATOM   1785  N   GLU A 153      -7.731  -2.314  63.692  1.00 98.63           N  
ATOM   1786  CA  GLU A 153      -8.937  -2.653  64.450  1.00 98.63           C  
ATOM   1787  C   GLU A 153      -9.941  -3.506  63.660  1.00 98.63           C  
ATOM   1788  O   GLU A 153     -10.645  -4.304  64.276  1.00 98.63           O  
ATOM   1789  CB  GLU A 153      -9.613  -1.375  64.965  1.00 98.63           C  
ATOM   1790  CG  GLU A 153      -8.686  -0.557  65.882  1.00 98.63           C  
ATOM   1791  CD  GLU A 153      -9.380   0.563  66.660  1.00 98.63           C  
ATOM   1792  OE1 GLU A 153      -8.803   0.939  67.700  1.00 98.63           O  
ATOM   1793  OE2 GLU A 153     -10.460   1.031  66.235  1.00 98.63           O1-
ATOM   1794  H   GLU A 153      -7.723  -1.399  63.263  1.00 98.63           H  
ATOM   1795  HA  GLU A 153      -8.636  -3.237  65.321  1.00 98.63           H  
ATOM   1796  HB3 GLU A 153     -10.521  -1.646  65.506  1.00 98.63           H  
ATOM   1797  HB2 GLU A 153      -9.932  -0.758  64.125  1.00 98.63           H  
ATOM   1798  HG3 GLU A 153      -7.887  -0.106  65.296  1.00 98.63           H  
ATOM   1799  HG2 GLU A 153      -8.200  -1.231  66.587  1.00 98.63           H  
ATOM   1800  N   GLU A 154      -9.965  -3.365  62.322  1.00 98.50           N  
ATOM   1801  CA  GLU A 154     -10.683  -4.254  61.403  1.00 98.50           C  
ATOM   1802  C   GLU A 154     -10.135  -5.688  61.492  1.00 98.50           C  
ATOM   1803  O   GLU A 154     -10.917  -6.628  61.626  1.00 98.50           O  
ATOM   1804  CB  GLU A 154     -10.607  -3.683  59.970  1.00 98.50           C  
ATOM   1805  CG  GLU A 154     -11.243  -4.559  58.861  1.00 98.50           C  
ATOM   1806  CD  GLU A 154     -11.064  -4.035  57.424  1.00 98.50           C  
ATOM   1807  OE1 GLU A 154     -11.736  -4.606  56.538  1.00 98.50           O  
ATOM   1808  OE2 GLU A 154     -10.258  -3.099  57.209  1.00 98.50           O1-
ATOM   1809  H   GLU A 154      -9.399  -2.648  61.891  1.00 98.50           H  
ATOM   1810  HA  GLU A 154     -11.731  -4.278  61.707  1.00 98.50           H  
ATOM   1811  HB3 GLU A 154      -9.563  -3.503  59.724  1.00 98.50           H  
ATOM   1812  HB2 GLU A 154     -11.086  -2.703  59.959  1.00 98.50           H  
ATOM   1813  HG3 GLU A 154     -12.308  -4.677  59.066  1.00 98.50           H  
ATOM   1814  HG2 GLU A 154     -10.816  -5.562  58.875  1.00 98.50           H  
ATOM   1815  N   PHE A 155      -8.796  -5.800  61.497  1.00 98.77           N  
ATOM   1816  CA  PHE A 155      -8.066  -7.038  61.742  1.00 98.77           C  
ATOM   1817  C   PHE A 155      -8.300  -7.623  63.151  1.00 98.77           C  
ATOM   1818  O   PHE A 155      -8.400  -8.842  63.265  1.00 98.77           O  
ATOM   1819  CB  PHE A 155      -6.576  -6.820  61.402  1.00 98.77           C  
ATOM   1820  CG  PHE A 155      -5.671  -8.011  61.640  1.00 98.77           C  
ATOM   1821  CD1 PHE A 155      -4.931  -8.116  62.835  1.00 98.77           C  
ATOM   1822  CD2 PHE A 155      -5.686  -9.097  60.739  1.00 98.77           C  
ATOM   1823  CE1 PHE A 155      -4.191  -9.260  63.091  1.00 98.77           C  
ATOM   1824  CE2 PHE A 155      -4.933 -10.230  61.011  1.00 98.77           C  
ATOM   1825  CZ  PHE A 155      -4.189 -10.310  62.181  1.00 98.77           C  
ATOM   1826  H   PHE A 155      -8.234  -4.970  61.371  1.00 98.77           H  
ATOM   1827  HA  PHE A 155      -8.451  -7.774  61.032  1.00 98.77           H  
ATOM   1828  HB3 PHE A 155      -6.183  -5.959  61.943  1.00 98.77           H  
ATOM   1829  HB2 PHE A 155      -6.493  -6.564  60.348  1.00 98.77           H  
ATOM   1830  HD1 PHE A 155      -4.939  -7.308  63.551  1.00 98.77           H  
ATOM   1831  HD2 PHE A 155      -6.283  -9.049  59.839  1.00 98.77           H  
ATOM   1832  HE1 PHE A 155      -3.625  -9.330  64.006  1.00 98.77           H  
ATOM   1833  HE2 PHE A 155      -4.934 -11.058  60.317  1.00 98.77           H  
ATOM   1834  HZ  PHE A 155      -3.618 -11.202  62.385  1.00 98.77           H  
ATOM   1835  N   ALA A 156      -8.437  -6.766  64.181  1.00 98.81           N  
ATOM   1836  CA  ALA A 156      -8.749  -7.168  65.560  1.00 98.81           C  
ATOM   1837  C   ALA A 156     -10.096  -7.894  65.678  1.00 98.81           C  
ATOM   1838  O   ALA A 156     -10.146  -8.957  66.293  1.00 98.81           O  
ATOM   1839  CB  ALA A 156      -8.722  -5.949  66.498  1.00 98.81           C  
ATOM   1840  H   ALA A 156      -8.339  -5.773  64.017  1.00 98.81           H  
ATOM   1841  HA  ALA A 156      -7.966  -7.860  65.874  1.00 98.81           H  
ATOM   1842  HB1 ALA A 156      -8.647  -6.258  67.541  1.00 98.81           H  
ATOM   1843  HB2 ALA A 156      -7.872  -5.307  66.288  1.00 98.81           H  
ATOM   1844  HB3 ALA A 156      -9.619  -5.337  66.409  1.00 98.81           H  
ATOM   1845  N   LEU A 157     -11.138  -7.331  65.043  1.00 98.34           N  
ATOM   1846  CA  LEU A 157     -12.489  -7.891  64.978  1.00 98.34           C  
ATOM   1847  C   LEU A 157     -12.548  -9.250  64.257  1.00 98.34           C  
ATOM   1848  O   LEU A 157     -13.290 -10.123  64.708  1.00 98.34           O  
ATOM   1849  CB  LEU A 157     -13.429  -6.871  64.300  1.00 98.34           C  
ATOM   1850  CG  LEU A 157     -13.695  -5.604  65.142  1.00 98.34           C  
ATOM   1851  CD1 LEU A 157     -14.332  -4.494  64.277  1.00 98.34           C  
ATOM   1852  CD2 LEU A 157     -14.521  -5.918  66.408  1.00 98.34           C  
ATOM   1853  H   LEU A 157     -11.000  -6.455  64.556  1.00 98.34           H  
ATOM   1854  HA  LEU A 157     -12.824  -8.059  66.003  1.00 98.34           H  
ATOM   1855  HB3 LEU A 157     -14.385  -7.340  64.060  1.00 98.34           H  
ATOM   1856  HB2 LEU A 157     -12.994  -6.586  63.342  1.00 98.34           H  
ATOM   1857  HG  LEU A 157     -12.738  -5.213  65.484  1.00 98.34           H  
ATOM   1858 HD11 LEU A 157     -15.263  -4.110  64.695  1.00 98.34           H  
ATOM   1859 HD12 LEU A 157     -13.652  -3.648  64.171  1.00 98.34           H  
ATOM   1860 HD13 LEU A 157     -14.560  -4.841  63.269  1.00 98.34           H  
ATOM   1861 HD21 LEU A 157     -15.253  -5.145  66.639  1.00 98.34           H  
ATOM   1862 HD22 LEU A 157     -15.063  -6.860  66.316  1.00 98.34           H  
ATOM   1863 HD23 LEU A 157     -13.870  -6.010  67.277  1.00 98.34           H  
ATOM   1864  N   GLU A 158     -11.737  -9.423  63.197  1.00 98.04           N  
ATOM   1865  CA  GLU A 158     -11.578 -10.688  62.473  1.00 98.04           C  
ATOM   1866  C   GLU A 158     -10.880 -11.786  63.296  1.00 98.04           C  
ATOM   1867  O   GLU A 158     -11.249 -12.952  63.153  1.00 98.04           O  
ATOM   1868  CB  GLU A 158     -10.824 -10.453  61.153  1.00 98.04           C  
ATOM   1869  CG  GLU A 158     -11.619  -9.631  60.114  1.00 98.04           C  
ATOM   1870  CD  GLU A 158     -10.854  -9.322  58.817  1.00 98.04           C  
ATOM   1871  OE1 GLU A 158     -11.438  -8.604  57.976  1.00 98.04           O  
ATOM   1872  OE2 GLU A 158      -9.709  -9.799  58.662  1.00 98.04           O1-
ATOM   1873  H   GLU A 158     -11.164  -8.653  62.879  1.00 98.04           H  
ATOM   1874  HA  GLU A 158     -12.576 -11.059  62.228  1.00 98.04           H  
ATOM   1875  HB3 GLU A 158     -10.550 -11.416  60.715  1.00 98.04           H  
ATOM   1876  HB2 GLU A 158      -9.883  -9.946  61.370  1.00 98.04           H  
ATOM   1877  HG3 GLU A 158     -11.951  -8.691  60.551  1.00 98.04           H  
ATOM   1878  HG2 GLU A 158     -12.526 -10.176  59.849  1.00 98.04           H  
ATOM   1879  N   GLN A 159      -9.915 -11.403  64.151  1.00 98.20           N  
ATOM   1880  CA  GLN A 159      -9.213 -12.310  65.067  1.00 98.20           C  
ATOM   1881  C   GLN A 159      -9.956 -12.537  66.402  1.00 98.20           C  
ATOM   1882  O   GLN A 159      -9.429 -13.247  67.259  1.00 98.20           O  
ATOM   1883  CB  GLN A 159      -7.756 -11.823  65.286  1.00 98.20           C  
ATOM   1884  CG  GLN A 159      -6.850 -11.754  64.031  1.00 98.20           C  
ATOM   1885  CD  GLN A 159      -6.997 -12.919  63.049  1.00 98.20           C  
ATOM   1886  NE2 GLN A 159      -7.182 -12.613  61.763  1.00 98.20           N  
ATOM   1887  OE1 GLN A 159      -6.932 -14.081  63.442  1.00 98.20           O  
ATOM   1888  H   GLN A 159      -9.655 -10.427  64.202  1.00 98.20           H  
ATOM   1889  HA  GLN A 159      -9.179 -13.302  64.616  1.00 98.20           H  
ATOM   1890  HB3 GLN A 159      -7.268 -12.486  66.002  1.00 98.20           H  
ATOM   1891  HB2 GLN A 159      -7.767 -10.840  65.761  1.00 98.20           H  
ATOM   1892  HG3 GLN A 159      -5.807 -11.697  64.335  1.00 98.20           H  
ATOM   1893  HG2 GLN A 159      -7.041 -10.832  63.491  1.00 98.20           H  
ATOM   1894 HE22 GLN A 159      -7.280 -13.348  61.078  1.00 98.20           H  
ATOM   1895 HE21 GLN A 159      -7.230 -11.649  61.468  1.00 98.20           H  
ATOM   1896  N   GLY A 160     -11.165 -11.967  66.552  1.00 97.95           N  
ATOM   1897  CA  GLY A 160     -12.052 -12.178  67.698  1.00 97.95           C  
ATOM   1898  C   GLY A 160     -11.688 -11.319  68.920  1.00 97.95           C  
ATOM   1899  O   GLY A 160     -12.296 -11.505  69.974  1.00 97.95           O  
ATOM   1900  H   GLY A 160     -11.528 -11.394  65.803  1.00 97.95           H  
ATOM   1901  HA3 GLY A 160     -12.058 -13.232  67.982  1.00 97.95           H  
ATOM   1902  HA2 GLY A 160     -13.068 -11.930  67.391  1.00 97.95           H  
ATOM   1903  N   ILE A 161     -10.722 -10.390  68.797  1.00 97.70           N  
ATOM   1904  CA  ILE A 161     -10.338  -9.436  69.837  1.00 97.70           C  
ATOM   1905  C   ILE A 161     -11.420  -8.346  69.953  1.00 97.70           C  
ATOM   1906  O   ILE A 161     -11.618  -7.576  69.010  1.00 97.70           O  
ATOM   1907  CB  ILE A 161      -8.944  -8.792  69.547  1.00 97.70           C  
ATOM   1908  CG1 ILE A 161      -7.825  -9.861  69.610  1.00 97.70           C  
ATOM   1909  CG2 ILE A 161      -8.587  -7.590  70.455  1.00 97.70           C  
ATOM   1910  CD1 ILE A 161      -6.545  -9.480  68.853  1.00 97.70           C  
ATOM   1911  H   ILE A 161     -10.279 -10.261  67.897  1.00 97.70           H  
ATOM   1912  HA  ILE A 161     -10.268  -9.970  70.787  1.00 97.70           H  
ATOM   1913  HB  ILE A 161      -8.964  -8.415  68.525  1.00 97.70           H  
ATOM   1914 HG13 ILE A 161      -8.177 -10.802  69.185  1.00 97.70           H  
ATOM   1915 HG12 ILE A 161      -7.585 -10.084  70.650  1.00 97.70           H  
ATOM   1916 HG21 ILE A 161      -7.593  -7.202  70.236  1.00 97.70           H  
ATOM   1917 HG22 ILE A 161      -9.270  -6.750  70.326  1.00 97.70           H  
ATOM   1918 HG23 ILE A 161      -8.603  -7.873  71.508  1.00 97.70           H  
ATOM   1919 HD11 ILE A 161      -5.808 -10.281  68.916  1.00 97.70           H  
ATOM   1920 HD12 ILE A 161      -6.752  -9.310  67.797  1.00 97.70           H  
ATOM   1921 HD13 ILE A 161      -6.081  -8.583  69.261  1.00 97.70           H  
ATOM   1922  N   ARG A 162     -12.110  -8.333  71.106  1.00 94.39           N  
ATOM   1923  CA  ARG A 162     -13.182  -7.394  71.424  1.00 94.39           C  
ATOM   1924  C   ARG A 162     -12.643  -5.965  71.594  1.00 94.39           C  
ATOM   1925  O   ARG A 162     -11.729  -5.750  72.392  1.00 94.39           O  
ATOM   1926  CB  ARG A 162     -13.928  -7.883  72.688  1.00 94.39           C  
ATOM   1927  CG  ARG A 162     -15.077  -6.961  73.148  1.00 94.39           C  
ATOM   1928  CD  ARG A 162     -15.820  -7.485  74.386  1.00 94.39           C  
ATOM   1929  NE  ARG A 162     -16.768  -6.478  74.900  1.00 94.39           N  
ATOM   1930  CZ  ARG A 162     -17.178  -6.293  76.170  1.00 94.39           C  
ATOM   1931  NH1 ARG A 162     -16.754  -7.064  77.183  1.00 94.39           N  
ATOM   1932  NH2 ARG A 162     -18.040  -5.301  76.429  1.00 94.39           N1+
ATOM   1933  H   ARG A 162     -11.890  -9.013  71.819  1.00 94.39           H  
ATOM   1934  HA  ARG A 162     -13.889  -7.405  70.591  1.00 94.39           H  
ATOM   1935  HB3 ARG A 162     -13.215  -7.981  73.508  1.00 94.39           H  
ATOM   1936  HB2 ARG A 162     -14.322  -8.884  72.509  1.00 94.39           H  
ATOM   1937  HG3 ARG A 162     -15.783  -6.933  72.317  1.00 94.39           H  
ATOM   1938  HG2 ARG A 162     -14.757  -5.930  73.306  1.00 94.39           H  
ATOM   1939  HD3 ARG A 162     -15.131  -7.879  75.133  1.00 94.39           H  
ATOM   1940  HD2 ARG A 162     -16.453  -8.317  74.077  1.00 94.39           H  
ATOM   1941  HE  ARG A 162     -17.142  -5.857  74.197  1.00 94.39           H  
ATOM   1942 HH12 ARG A 162     -17.078  -6.903  78.126  1.00 94.39           H  
ATOM   1943 HH11 ARG A 162     -16.109  -7.819  77.004  1.00 94.39           H  
ATOM   1944 HH22 ARG A 162     -18.366  -5.137  77.371  1.00 94.39           H  
ATOM   1945 HH21 ARG A 162     -18.374  -4.706  75.684  1.00 94.39           H  
ATOM   1946  N   LEU A 163     -13.272  -5.019  70.880  1.00 97.39           N  
ATOM   1947  CA  LEU A 163     -13.042  -3.589  71.049  1.00 97.39           C  
ATOM   1948  C   LEU A 163     -13.858  -3.069  72.245  1.00 97.39           C  
ATOM   1949  O   LEU A 163     -15.052  -3.356  72.343  1.00 97.39           O  
ATOM   1950  CB  LEU A 163     -13.430  -2.844  69.752  1.00 97.39           C  
ATOM   1951  CG  LEU A 163     -12.581  -3.183  68.503  1.00 97.39           C  
ATOM   1952  CD1 LEU A 163     -13.052  -2.353  67.293  1.00 97.39           C  
ATOM   1953  CD2 LEU A 163     -11.061  -3.042  68.717  1.00 97.39           C  
ATOM   1954  H   LEU A 163     -14.014  -5.277  70.246  1.00 97.39           H  
ATOM   1955  HA  LEU A 163     -11.983  -3.424  71.254  1.00 97.39           H  
ATOM   1956  HB3 LEU A 163     -13.362  -1.773  69.929  1.00 97.39           H  
ATOM   1957  HB2 LEU A 163     -14.481  -3.035  69.530  1.00 97.39           H  
ATOM   1958  HG  LEU A 163     -12.769  -4.228  68.260  1.00 97.39           H  
ATOM   1959 HD11 LEU A 163     -13.050  -2.955  66.386  1.00 97.39           H  
ATOM   1960 HD12 LEU A 163     -14.064  -1.971  67.426  1.00 97.39           H  
ATOM   1961 HD13 LEU A 163     -12.409  -1.491  67.114  1.00 97.39           H  
ATOM   1962 HD21 LEU A 163     -10.557  -2.618  67.848  1.00 97.39           H  
ATOM   1963 HD22 LEU A 163     -10.827  -2.400  69.562  1.00 97.39           H  
ATOM   1964 HD23 LEU A 163     -10.606  -4.015  68.905  1.00 97.39           H  
ATOM   1965  N   VAL A 164     -13.188  -2.300  73.113  1.00 98.01           N  
ATOM   1966  CA  VAL A 164     -13.771  -1.586  74.249  1.00 98.01           C  
ATOM   1967  C   VAL A 164     -13.941  -0.090  73.887  1.00 98.01           C  
ATOM   1968  O   VAL A 164     -13.179   0.420  73.064  1.00 98.01           O  
ATOM   1969  CB  VAL A 164     -12.855  -1.698  75.506  1.00 98.01           C  
ATOM   1970  CG1 VAL A 164     -12.825  -3.135  76.052  1.00 98.01           C  
ATOM   1971  CG2 VAL A 164     -11.421  -1.159  75.335  1.00 98.01           C  
ATOM   1972  H   VAL A 164     -12.216  -2.086  72.927  1.00 98.01           H  
ATOM   1973  HA  VAL A 164     -14.741  -2.028  74.478  1.00 98.01           H  
ATOM   1974  HB  VAL A 164     -13.299  -1.091  76.296  1.00 98.01           H  
ATOM   1975 HG11 VAL A 164     -12.231  -3.197  76.965  1.00 98.01           H  
ATOM   1976 HG12 VAL A 164     -13.830  -3.485  76.290  1.00 98.01           H  
ATOM   1977 HG13 VAL A 164     -12.395  -3.829  75.329  1.00 98.01           H  
ATOM   1978 HG21 VAL A 164     -10.865  -1.238  76.268  1.00 98.01           H  
ATOM   1979 HG22 VAL A 164     -10.866  -1.731  74.594  1.00 98.01           H  
ATOM   1980 HG23 VAL A 164     -11.408  -0.110  75.043  1.00 98.01           H  
ATOM   1981  N   PRO A 165     -14.927   0.604  74.501  1.00 97.14           N  
ATOM   1982  CA  PRO A 165     -15.118   2.055  74.297  1.00 97.14           C  
ATOM   1983  C   PRO A 165     -13.953   2.908  74.843  1.00 97.14           C  
ATOM   1984  O   PRO A 165     -13.214   2.450  75.715  1.00 97.14           O  
ATOM   1985  CB  PRO A 165     -16.444   2.340  75.018  1.00 97.14           C  
ATOM   1986  CG  PRO A 165     -16.530   1.280  76.104  1.00 97.14           C  
ATOM   1987  CD  PRO A 165     -15.919   0.060  75.433  1.00 97.14           C  
ATOM   1988  HA  PRO A 165     -15.228   2.268  73.232  1.00 97.14           H  
ATOM   1989  HB3 PRO A 165     -17.269   2.208  74.317  1.00 97.14           H  
ATOM   1990  HB2 PRO A 165     -16.522   3.354  75.412  1.00 97.14           H  
ATOM   1991  HG3 PRO A 165     -17.541   1.115  76.474  1.00 97.14           H  
ATOM   1992  HG2 PRO A 165     -15.904   1.568  76.950  1.00 97.14           H  
ATOM   1993  HD2 PRO A 165     -15.506  -0.618  76.178  1.00 97.14           H  
ATOM   1994  HD3 PRO A 165     -16.675  -0.479  74.860  1.00 97.14           H  
ATOM   1995  N   ARG A 166     -13.808   4.130  74.300  1.00 91.48           N  
ATOM   1996  CA  ARG A 166     -12.721   5.075  74.600  1.00 91.48           C  
ATOM   1997  C   ARG A 166     -12.587   5.481  76.085  1.00 91.48           C  
ATOM   1998  O   ARG A 166     -11.482   5.824  76.505  1.00 91.48           O  
ATOM   1999  CB  ARG A 166     -12.856   6.343  73.728  1.00 91.48           C  
ATOM   2000  CG  ARG A 166     -12.880   6.086  72.211  1.00 91.48           C  
ATOM   2001  CD  ARG A 166     -12.991   7.391  71.405  1.00 91.48           C  
ATOM   2002  NE  ARG A 166     -12.872   7.156  69.956  1.00 91.48           N  
ATOM   2003  CZ  ARG A 166     -13.047   8.051  68.965  1.00 91.48           C  
ATOM   2004  NH1 ARG A 166     -13.364   9.333  69.208  1.00 91.48           N  
ATOM   2005  NH2 ARG A 166     -12.906   7.646  67.697  1.00 91.48           N1+
ATOM   2006  H   ARG A 166     -14.468   4.431  73.597  1.00 91.48           H  
ATOM   2007  HA  ARG A 166     -11.795   4.575  74.315  1.00 91.48           H  
ATOM   2008  HB3 ARG A 166     -12.018   7.008  73.944  1.00 91.48           H  
ATOM   2009  HB2 ARG A 166     -13.756   6.890  74.013  1.00 91.48           H  
ATOM   2010  HG3 ARG A 166     -13.773   5.494  72.004  1.00 91.48           H  
ATOM   2011  HG2 ARG A 166     -12.032   5.482  71.884  1.00 91.48           H  
ATOM   2012  HD3 ARG A 166     -12.300   8.156  71.762  1.00 91.48           H  
ATOM   2013  HD2 ARG A 166     -13.998   7.785  71.548  1.00 91.48           H  
ATOM   2014  HE  ARG A 166     -12.684   6.196  69.696  1.00 91.48           H  
ATOM   2015 HH12 ARG A 166     -13.510   9.983  68.449  1.00 91.48           H  
ATOM   2016 HH11 ARG A 166     -13.482   9.648  70.160  1.00 91.48           H  
ATOM   2017 HH22 ARG A 166     -13.054   8.287  66.931  1.00 91.48           H  
ATOM   2018 HH21 ARG A 166     -12.670   6.685  67.493  1.00 91.48           H  
ATOM   2019  N   ASP A 167     -13.691   5.420  76.852  1.00 94.96           N  
ATOM   2020  CA  ASP A 167     -13.734   5.725  78.288  1.00 94.96           C  
ATOM   2021  C   ASP A 167     -13.108   4.631  79.182  1.00 94.96           C  
ATOM   2022  O   ASP A 167     -12.860   4.915  80.353  1.00 94.96           O  
ATOM   2023  CB  ASP A 167     -15.148   6.128  78.793  1.00 94.96           C  
ATOM   2024  CG  ASP A 167     -16.314   5.134  78.619  1.00 94.96           C  
ATOM   2025  OD1 ASP A 167     -16.118   4.046  78.035  1.00 94.96           O  
ATOM   2026  OD2 ASP A 167     -17.420   5.499  79.073  1.00 94.96           O1-
ATOM   2027  H   ASP A 167     -14.561   5.098  76.452  1.00 94.96           H  
ATOM   2028  HA  ASP A 167     -13.108   6.608  78.431  1.00 94.96           H  
ATOM   2029  HB3 ASP A 167     -15.439   7.033  78.258  1.00 94.96           H  
ATOM   2030  HB2 ASP A 167     -15.092   6.426  79.842  1.00 94.96           H  
ATOM   2031  N   TYR A 168     -12.826   3.430  78.637  1.00 97.60           N  
ATOM   2032  CA  TYR A 168     -12.066   2.377  79.325  1.00 97.60           C  
ATOM   2033  C   TYR A 168     -10.632   2.824  79.670  1.00 97.60           C  
ATOM   2034  O   TYR A 168     -10.149   2.517  80.760  1.00 97.60           O  
ATOM   2035  CB  TYR A 168     -12.062   1.073  78.487  1.00 97.60           C  
ATOM   2036  CG  TYR A 168     -11.173  -0.032  79.044  1.00 97.60           C  
ATOM   2037  CD1 TYR A 168      -9.840  -0.157  78.599  1.00 97.60           C  
ATOM   2038  CD2 TYR A 168     -11.647  -0.881  80.065  1.00 97.60           C  
ATOM   2039  CE1 TYR A 168      -8.972  -1.089  79.197  1.00 97.60           C  
ATOM   2040  CE2 TYR A 168     -10.782  -1.823  80.657  1.00 97.60           C  
ATOM   2041  CZ  TYR A 168      -9.440  -1.916  80.236  1.00 97.60           C  
ATOM   2042  OH  TYR A 168      -8.596  -2.802  80.841  1.00 97.60           O  
ATOM   2043  H   TYR A 168     -13.082   3.246  77.676  1.00 97.60           H  
ATOM   2044  HA  TYR A 168     -12.581   2.167  80.264  1.00 97.60           H  
ATOM   2045  HB3 TYR A 168     -11.715   1.289  77.476  1.00 97.60           H  
ATOM   2046  HB2 TYR A 168     -13.080   0.694  78.379  1.00 97.60           H  
ATOM   2047  HD1 TYR A 168      -9.471   0.495  77.823  1.00 97.60           H  
ATOM   2048  HD2 TYR A 168     -12.664  -0.791  80.417  1.00 97.60           H  
ATOM   2049  HE1 TYR A 168      -7.946  -1.155  78.863  1.00 97.60           H  
ATOM   2050  HE2 TYR A 168     -11.144  -2.460  81.451  1.00 97.60           H  
ATOM   2051  HH  TYR A 168      -7.703  -2.792  80.486  1.00 97.60           H  
ATOM   2052  N   PHE A 169      -9.994   3.535  78.726  1.00 97.64           N  
ATOM   2053  CA  PHE A 169      -8.611   3.998  78.830  1.00 97.64           C  
ATOM   2054  C   PHE A 169      -8.453   5.228  79.741  1.00 97.64           C  
ATOM   2055  O   PHE A 169      -7.325   5.528  80.137  1.00 97.64           O  
ATOM   2056  CB  PHE A 169      -8.064   4.294  77.420  1.00 97.64           C  
ATOM   2057  CG  PHE A 169      -8.237   3.152  76.436  1.00 97.64           C  
ATOM   2058  CD1 PHE A 169      -7.477   1.974  76.566  1.00 97.64           C  
ATOM   2059  CD2 PHE A 169      -9.279   3.190  75.489  1.00 97.64           C  
ATOM   2060  CE1 PHE A 169      -7.720   0.890  75.737  1.00 97.64           C  
ATOM   2061  CE2 PHE A 169      -9.522   2.091  74.681  1.00 97.64           C  
ATOM   2062  CZ  PHE A 169      -8.738   0.951  74.796  1.00 97.64           C  
ATOM   2063  H   PHE A 169     -10.469   3.750  77.861  1.00 97.64           H  
ATOM   2064  HA  PHE A 169      -8.029   3.186  79.257  1.00 97.64           H  
ATOM   2065  HB3 PHE A 169      -7.000   4.530  77.484  1.00 97.64           H  
ATOM   2066  HB2 PHE A 169      -8.550   5.179  77.011  1.00 97.64           H  
ATOM   2067  HD1 PHE A 169      -6.725   1.905  77.328  1.00 97.64           H  
ATOM   2068  HD2 PHE A 169      -9.897   4.068  75.401  1.00 97.64           H  
ATOM   2069  HE1 PHE A 169      -7.126  -0.007  75.836  1.00 97.64           H  
ATOM   2070  HE2 PHE A 169     -10.335   2.122  73.973  1.00 97.64           H  
ATOM   2071  HZ  PHE A 169      -8.942   0.101  74.165  1.00 97.64           H  
ATOM   2072  N   TYR A 170      -9.575   5.906  80.047  1.00 96.74           N  
ATOM   2073  CA  TYR A 170      -9.638   7.121  80.852  1.00 96.74           C  
ATOM   2074  C   TYR A 170      -9.219   6.881  82.308  1.00 96.74           C  
ATOM   2075  O   TYR A 170      -9.696   5.944  82.949  1.00 96.74           O  
ATOM   2076  CB  TYR A 170     -11.061   7.728  80.771  1.00 96.74           C  
ATOM   2077  CG  TYR A 170     -11.243   9.102  81.407  1.00 96.74           C  
ATOM   2078  CD1 TYR A 170     -11.451   9.235  82.799  1.00 96.74           C  
ATOM   2079  CD2 TYR A 170     -11.215  10.260  80.602  1.00 96.74           C  
ATOM   2080  CE1 TYR A 170     -11.580  10.511  83.383  1.00 96.74           C  
ATOM   2081  CE2 TYR A 170     -11.357  11.534  81.182  1.00 96.74           C  
ATOM   2082  CZ  TYR A 170     -11.528  11.662  82.573  1.00 96.74           C  
ATOM   2083  OH  TYR A 170     -11.648  12.904  83.125  1.00 96.74           O  
ATOM   2084  H   TYR A 170     -10.460   5.564  79.700  1.00 96.74           H  
ATOM   2085  HA  TYR A 170      -8.933   7.819  80.405  1.00 96.74           H  
ATOM   2086  HB3 TYR A 170     -11.779   7.052  81.232  1.00 96.74           H  
ATOM   2087  HB2 TYR A 170     -11.355   7.804  79.723  1.00 96.74           H  
ATOM   2088  HD1 TYR A 170     -11.493   8.359  83.428  1.00 96.74           H  
ATOM   2089  HD2 TYR A 170     -11.082  10.177  79.533  1.00 96.74           H  
ATOM   2090  HE1 TYR A 170     -11.718  10.604  84.451  1.00 96.74           H  
ATOM   2091  HE2 TYR A 170     -11.329  12.414  80.557  1.00 96.74           H  
ATOM   2092  HH  TYR A 170     -11.692  12.911  84.090  1.00 96.74           H  
ATOM   2093  N   THR A 171      -8.400   7.814  82.802  1.00 96.20           N  
ATOM   2094  CA  THR A 171      -8.158   8.059  84.217  1.00 96.20           C  
ATOM   2095  C   THR A 171      -8.088   9.587  84.388  1.00 96.20           C  
ATOM   2096  O   THR A 171      -7.631  10.291  83.481  1.00 96.20           O  
ATOM   2097  CB  THR A 171      -6.834   7.416  84.716  1.00 96.20           C  
ATOM   2098  CG2 THR A 171      -6.763   5.893  84.523  1.00 96.20           C  
ATOM   2099  OG1 THR A 171      -5.695   7.997  84.117  1.00 96.20           O  
ATOM   2100  H   THR A 171      -8.064   8.545  82.191  1.00 96.20           H  
ATOM   2101  HA  THR A 171      -8.994   7.680  84.808  1.00 96.20           H  
ATOM   2102  HB  THR A 171      -6.747   7.611  85.786  1.00 96.20           H  
ATOM   2103 HG21 THR A 171      -5.824   5.498  84.908  1.00 96.20           H  
ATOM   2104 HG22 THR A 171      -7.575   5.393  85.051  1.00 96.20           H  
ATOM   2105 HG23 THR A 171      -6.827   5.610  83.473  1.00 96.20           H  
ATOM   2106  HG1 THR A 171      -5.685   7.747  83.190  1.00 96.20           H  
ATOM   2107  N   GLU A 172      -8.564  10.070  85.548  1.00 96.42           N  
ATOM   2108  CA  GLU A 172      -8.652  11.495  85.876  1.00 96.42           C  
ATOM   2109  C   GLU A 172      -7.283  12.202  85.904  1.00 96.42           C  
ATOM   2110  O   GLU A 172      -7.200  13.355  85.487  1.00 96.42           O  
ATOM   2111  CB  GLU A 172      -9.428  11.657  87.206  1.00 96.42           C  
ATOM   2112  CG  GLU A 172      -9.688  13.114  87.666  1.00 96.42           C  
ATOM   2113  CD  GLU A 172     -10.587  13.950  86.736  1.00 96.42           C  
ATOM   2114  OE1 GLU A 172     -10.411  15.187  86.747  1.00 96.42           O  
ATOM   2115  OE2 GLU A 172     -11.444  13.359  86.040  1.00 96.42           O1-
ATOM   2116  H   GLU A 172      -8.932   9.435  86.241  1.00 96.42           H  
ATOM   2117  HA  GLU A 172      -9.233  11.960  85.078  1.00 96.42           H  
ATOM   2118  HB3 GLU A 172      -8.880  11.144  87.997  1.00 96.42           H  
ATOM   2119  HB2 GLU A 172     -10.379  11.126  87.136  1.00 96.42           H  
ATOM   2120  HG3 GLU A 172      -8.742  13.633  87.827  1.00 96.42           H  
ATOM   2121  HG2 GLU A 172     -10.175  13.088  88.641  1.00 96.42           H  
ATOM   2122  N   GLU A 173      -6.237  11.483  86.348  1.00 91.98           N  
ATOM   2123  CA  GLU A 173      -4.849  11.940  86.370  1.00 91.98           C  
ATOM   2124  C   GLU A 173      -4.313  12.325  84.981  1.00 91.98           C  
ATOM   2125  O   GLU A 173      -3.830  13.444  84.821  1.00 91.98           O  
ATOM   2126  CB  GLU A 173      -3.968  10.884  87.072  1.00 91.98           C  
ATOM   2127  CG  GLU A 173      -2.452  11.191  87.022  1.00 91.98           C  
ATOM   2128  CD  GLU A 173      -1.535  10.139  87.651  1.00 91.98           C  
ATOM   2129  OE1 GLU A 173      -0.321  10.262  87.385  1.00 91.98           O  
ATOM   2130  OE2 GLU A 173      -2.020   9.238  88.371  1.00 91.98           O1-
ATOM   2131  H   GLU A 173      -6.394  10.537  86.663  1.00 91.98           H  
ATOM   2132  HA  GLU A 173      -4.824  12.845  86.982  1.00 91.98           H  
ATOM   2133  HB3 GLU A 173      -4.157   9.903  86.632  1.00 91.98           H  
ATOM   2134  HB2 GLU A 173      -4.281  10.813  88.115  1.00 91.98           H  
ATOM   2135  HG3 GLU A 173      -2.261  12.149  87.509  1.00 91.98           H  
ATOM   2136  HG2 GLU A 173      -2.123  11.299  85.989  1.00 91.98           H  
ATOM   2137  N   ARG A 174      -4.407  11.396  84.014  1.00 94.66           N  
ATOM   2138  CA  ARG A 174      -3.955  11.599  82.634  1.00 94.66           C  
ATOM   2139  C   ARG A 174      -4.744  12.691  81.897  1.00 94.66           C  
ATOM   2140  O   ARG A 174      -4.157  13.377  81.059  1.00 94.66           O  
ATOM   2141  CB  ARG A 174      -4.007  10.272  81.851  1.00 94.66           C  
ATOM   2142  CG  ARG A 174      -3.111   9.145  82.393  1.00 94.66           C  
ATOM   2143  CD  ARG A 174      -1.641   9.525  82.625  1.00 94.66           C  
ATOM   2144  NE  ARG A 174      -0.823   8.341  82.925  1.00 94.66           N  
ATOM   2145  CZ  ARG A 174       0.476   8.293  83.267  1.00 94.66           C  
ATOM   2146  NH1 ARG A 174       1.242   9.391  83.339  1.00 94.66           N  
ATOM   2147  NH2 ARG A 174       1.020   7.103  83.547  1.00 94.66           N1+
ATOM   2148  H   ARG A 174      -4.830  10.501  84.221  1.00 94.66           H  
ATOM   2149  HA  ARG A 174      -2.921  11.940  82.667  1.00 94.66           H  
ATOM   2150  HB3 ARG A 174      -3.721  10.457  80.815  1.00 94.66           H  
ATOM   2151  HB2 ARG A 174      -5.036   9.912  81.810  1.00 94.66           H  
ATOM   2152  HG3 ARG A 174      -3.219   8.239  81.800  1.00 94.66           H  
ATOM   2153  HG2 ARG A 174      -3.505   8.899  83.376  1.00 94.66           H  
ATOM   2154  HD3 ARG A 174      -1.595  10.099  83.549  1.00 94.66           H  
ATOM   2155  HD2 ARG A 174      -1.239  10.158  81.835  1.00 94.66           H  
ATOM   2156  HE  ARG A 174      -1.309   7.457  82.827  1.00 94.66           H  
ATOM   2157 HH12 ARG A 174       2.214   9.325  83.600  1.00 94.66           H  
ATOM   2158 HH11 ARG A 174       0.840  10.295  83.141  1.00 94.66           H  
ATOM   2159 HH22 ARG A 174       1.988   7.030  83.824  1.00 94.66           H  
ATOM   2160 HH21 ARG A 174       0.453   6.267  83.516  1.00 94.66           H  
ATOM   2161  N   TRP A 175      -6.033  12.858  82.242  1.00 96.42           N  
ATOM   2162  CA  TRP A 175      -6.875  13.930  81.723  1.00 96.42           C  
ATOM   2163  C   TRP A 175      -6.440  15.317  82.228  1.00 96.42           C  
ATOM   2164  O   TRP A 175      -6.424  16.251  81.432  1.00 96.42           O  
ATOM   2165  CB  TRP A 175      -8.354  13.637  82.030  1.00 96.42           C  
ATOM   2166  CG  TRP A 175      -9.318  14.607  81.416  1.00 96.42           C  
ATOM   2167  CD1 TRP A 175      -9.956  15.610  82.060  1.00 96.42           C  
ATOM   2168  CD2 TRP A 175      -9.683  14.736  80.009  1.00 96.42           C  
ATOM   2169  CE2 TRP A 175     -10.578  15.839  79.873  1.00 96.42           C  
ATOM   2170  CE3 TRP A 175      -9.343  14.034  78.829  1.00 96.42           C  
ATOM   2171  NE1 TRP A 175     -10.710  16.331  81.156  1.00 96.42           N  
ATOM   2172  CZ2 TRP A 175     -11.112  16.223  78.629  1.00 96.42           C  
ATOM   2173  CZ3 TRP A 175      -9.873  14.406  77.578  1.00 96.42           C  
ATOM   2174  CH2 TRP A 175     -10.755  15.500  77.476  1.00 96.42           C  
ATOM   2175  H   TRP A 175      -6.450  12.252  82.935  1.00 96.42           H  
ATOM   2176  HA  TRP A 175      -6.763  13.929  80.637  1.00 96.42           H  
ATOM   2177  HB3 TRP A 175      -8.525  13.598  83.107  1.00 96.42           H  
ATOM   2178  HB2 TRP A 175      -8.609  12.647  81.650  1.00 96.42           H  
ATOM   2179  HD1 TRP A 175      -9.877  15.803  83.121  1.00 96.42           H  
ATOM   2180  HE3 TRP A 175      -8.667  13.194  78.890  1.00 96.42           H  
ATOM   2181  HE1 TRP A 175     -11.276  17.121  81.430  1.00 96.42           H  
ATOM   2182  HZ2 TRP A 175     -11.786  17.064  78.560  1.00 96.42           H  
ATOM   2183  HZ3 TRP A 175      -9.601  13.846  76.696  1.00 96.42           H  
ATOM   2184  HH2 TRP A 175     -11.158  15.780  76.514  1.00 96.42           H  
ATOM   2185  N   GLN A 176      -6.058  15.421  83.513  1.00 95.01           N  
ATOM   2186  CA  GLN A 176      -5.524  16.647  84.108  1.00 95.01           C  
ATOM   2187  C   GLN A 176      -4.107  17.002  83.625  1.00 95.01           C  
ATOM   2188  O   GLN A 176      -3.832  18.188  83.454  1.00 95.01           O  
ATOM   2189  CB  GLN A 176      -5.609  16.576  85.649  1.00 95.01           C  
ATOM   2190  CG  GLN A 176      -7.043  16.651  86.223  1.00 95.01           C  
ATOM   2191  CD  GLN A 176      -7.800  17.944  85.898  1.00 95.01           C  
ATOM   2192  NE2 GLN A 176      -9.132  17.875  85.896  1.00 95.01           N  
ATOM   2193  OE1 GLN A 176      -7.201  18.994  85.671  1.00 95.01           O  
ATOM   2194  H   GLN A 176      -6.115  14.615  84.121  1.00 95.01           H  
ATOM   2195  HA  GLN A 176      -6.155  17.467  83.766  1.00 95.01           H  
ATOM   2196  HB3 GLN A 176      -5.018  17.382  86.088  1.00 95.01           H  
ATOM   2197  HB2 GLN A 176      -5.143  15.652  85.994  1.00 95.01           H  
ATOM   2198  HG3 GLN A 176      -7.006  16.546  87.307  1.00 95.01           H  
ATOM   2199  HG2 GLN A 176      -7.631  15.812  85.854  1.00 95.01           H  
ATOM   2200 HE22 GLN A 176      -9.683  18.697  85.699  1.00 95.01           H  
ATOM   2201 HE21 GLN A 176      -9.600  17.000  86.110  1.00 95.01           H  
ATOM   2202  N   ARG A 177      -3.263  15.990  83.345  1.00 93.02           N  
ATOM   2203  CA  ARG A 177      -1.958  16.160  82.688  1.00 93.02           C  
ATOM   2204  C   ARG A 177      -2.088  16.715  81.259  1.00 93.02           C  
ATOM   2205  O   ARG A 177      -1.234  17.506  80.863  1.00 93.02           O  
ATOM   2206  CB  ARG A 177      -1.190  14.824  82.650  1.00 93.02           C  
ATOM   2207  CG  ARG A 177      -0.650  14.347  84.008  1.00 93.02           C  
ATOM   2208  CD  ARG A 177      -0.143  12.900  83.918  1.00 93.02           C  
ATOM   2209  NE  ARG A 177       0.581  12.457  85.120  1.00 93.02           N  
ATOM   2210  CZ  ARG A 177       1.908  12.493  85.343  1.00 93.02           C  
ATOM   2211  NH1 ARG A 177       2.772  13.005  84.454  1.00 93.02           N  
ATOM   2212  NH2 ARG A 177       2.376  11.992  86.493  1.00 93.02           N1+
ATOM   2213  H   ARG A 177      -3.552  15.040  83.534  1.00 93.02           H  
ATOM   2214  HA  ARG A 177      -1.377  16.881  83.266  1.00 93.02           H  
ATOM   2215  HB3 ARG A 177      -0.330  14.921  81.984  1.00 93.02           H  
ATOM   2216  HB2 ARG A 177      -1.820  14.054  82.205  1.00 93.02           H  
ATOM   2217  HG3 ARG A 177      -1.487  14.367  84.704  1.00 93.02           H  
ATOM   2218  HG2 ARG A 177       0.097  15.023  84.426  1.00 93.02           H  
ATOM   2219  HD3 ARG A 177       0.371  12.679  82.982  1.00 93.02           H  
ATOM   2220  HD2 ARG A 177      -1.024  12.262  83.927  1.00 93.02           H  
ATOM   2221  HE  ARG A 177       0.002  12.066  85.854  1.00 93.02           H  
ATOM   2222 HH12 ARG A 177       3.762  13.028  84.650  1.00 93.02           H  
ATOM   2223 HH11 ARG A 177       2.429  13.406  83.593  1.00 93.02           H  
ATOM   2224 HH22 ARG A 177       3.362  12.022  86.710  1.00 93.02           H  
ATOM   2225 HH21 ARG A 177       1.734  11.570  87.153  1.00 93.02           H  
ATOM   2226  N   LEU A 178      -3.155  16.330  80.534  1.00 95.69           N  
ATOM   2227  CA  LEU A 178      -3.508  16.897  79.232  1.00 95.69           C  
ATOM   2228  C   LEU A 178      -3.914  18.378  79.339  1.00 95.69           C  
ATOM   2229  O   LEU A 178      -3.467  19.161  78.505  1.00 95.69           O  
ATOM   2230  CB  LEU A 178      -4.589  16.028  78.547  1.00 95.69           C  
ATOM   2231  CG  LEU A 178      -5.163  16.578  77.220  1.00 95.69           C  
ATOM   2232  CD1 LEU A 178      -4.087  16.667  76.124  1.00 95.69           C  
ATOM   2233  CD2 LEU A 178      -6.389  15.773  76.756  1.00 95.69           C  
ATOM   2234  H   LEU A 178      -3.806  15.660  80.921  1.00 95.69           H  
ATOM   2235  HA  LEU A 178      -2.613  16.853  78.610  1.00 95.69           H  
ATOM   2236  HB3 LEU A 178      -5.420  15.892  79.234  1.00 95.69           H  
ATOM   2237  HB2 LEU A 178      -4.183  15.029  78.385  1.00 95.69           H  
ATOM   2238  HG  LEU A 178      -5.537  17.588  77.387  1.00 95.69           H  
ATOM   2239 HD11 LEU A 178      -4.525  16.926  75.161  1.00 95.69           H  
ATOM   2240 HD12 LEU A 178      -3.352  17.437  76.355  1.00 95.69           H  
ATOM   2241 HD13 LEU A 178      -3.553  15.723  76.011  1.00 95.69           H  
ATOM   2242 HD21 LEU A 178      -7.279  16.401  76.720  1.00 95.69           H  
ATOM   2243 HD22 LEU A 178      -6.243  15.362  75.759  1.00 95.69           H  
ATOM   2244 HD23 LEU A 178      -6.616  14.941  77.423  1.00 95.69           H  
ATOM   2245  N   GLN A 179      -4.715  18.744  80.357  1.00 96.28           N  
ATOM   2246  CA  GLN A 179      -5.144  20.129  80.587  1.00 96.28           C  
ATOM   2247  C   GLN A 179      -3.965  21.056  80.923  1.00 96.28           C  
ATOM   2248  O   GLN A 179      -3.902  22.153  80.373  1.00 96.28           O  
ATOM   2249  CB  GLN A 179      -6.236  20.218  81.683  1.00 96.28           C  
ATOM   2250  CG  GLN A 179      -7.545  19.420  81.466  1.00 96.28           C  
ATOM   2251  CD  GLN A 179      -7.974  19.251  80.005  1.00 96.28           C  
ATOM   2252  NE2 GLN A 179      -8.034  18.006  79.528  1.00 96.28           N  
ATOM   2253  OE1 GLN A 179      -8.247  20.232  79.317  1.00 96.28           O  
ATOM   2254  H   GLN A 179      -5.050  18.050  81.013  1.00 96.28           H  
ATOM   2255  HA  GLN A 179      -5.560  20.503  79.650  1.00 96.28           H  
ATOM   2256  HB3 GLN A 179      -6.509  21.269  81.793  1.00 96.28           H  
ATOM   2257  HB2 GLN A 179      -5.817  19.932  82.649  1.00 96.28           H  
ATOM   2258  HG3 GLN A 179      -8.356  19.902  82.013  1.00 96.28           H  
ATOM   2259  HG2 GLN A 179      -7.445  18.440  81.925  1.00 96.28           H  
ATOM   2260 HE22 GLN A 179      -8.319  17.834  78.576  1.00 96.28           H  
ATOM   2261 HE21 GLN A 179      -7.793  17.224  80.124  1.00 96.28           H  
ATOM   2262  N   ASN A 180      -3.027  20.576  81.757  1.00 93.70           N  
ATOM   2263  CA  ASN A 180      -1.788  21.281  82.092  1.00 93.70           C  
ATOM   2264  C   ASN A 180      -0.824  21.390  80.895  1.00 93.70           C  
ATOM   2265  O   ASN A 180      -0.151  22.410  80.780  1.00 93.70           O  
ATOM   2266  CB  ASN A 180      -1.084  20.608  83.295  1.00 93.70           C  
ATOM   2267  CG  ASN A 180      -1.901  20.560  84.595  1.00 93.70           C  
ATOM   2268  ND2 ASN A 180      -2.688  21.598  84.891  1.00 93.70           N  
ATOM   2269  OD1 ASN A 180      -1.806  19.586  85.339  1.00 93.70           O  
ATOM   2270  H   ASN A 180      -3.158  19.666  82.182  1.00 93.70           H  
ATOM   2271  HA  ASN A 180      -2.058  22.300  82.375  1.00 93.70           H  
ATOM   2272  HB3 ASN A 180      -0.156  21.136  83.520  1.00 93.70           H  
ATOM   2273  HB2 ASN A 180      -0.798  19.589  83.030  1.00 93.70           H  
ATOM   2274 HD22 ASN A 180      -3.237  21.587  85.738  1.00 93.70           H  
ATOM   2275 HD21 ASN A 180      -2.760  22.396  84.272  1.00 93.70           H  
ATOM   2276  N   ALA A 181      -0.791  20.375  80.013  1.00 93.82           N  
ATOM   2277  CA  ALA A 181       0.017  20.378  78.791  1.00 93.82           C  
ATOM   2278  C   ALA A 181      -0.499  21.357  77.721  1.00 93.82           C  
ATOM   2279  O   ALA A 181       0.322  22.003  77.073  1.00 93.82           O  
ATOM   2280  CB  ALA A 181       0.117  18.953  78.233  1.00 93.82           C  
ATOM   2281  H   ALA A 181      -1.358  19.554  80.173  1.00 93.82           H  
ATOM   2282  HA  ALA A 181       1.027  20.693  79.062  1.00 93.82           H  
ATOM   2283  HB1 ALA A 181       0.729  18.927  77.331  1.00 93.82           H  
ATOM   2284  HB2 ALA A 181       0.580  18.282  78.956  1.00 93.82           H  
ATOM   2285  HB3 ALA A 181      -0.866  18.551  77.986  1.00 93.82           H  
ATOM   2286  N   ARG A 182      -1.833  21.492  77.597  1.00 95.29           N  
ATOM   2287  CA  ARG A 182      -2.505  22.499  76.767  1.00 95.29           C  
ATOM   2288  C   ARG A 182      -2.252  23.933  77.278  1.00 95.29           C  
ATOM   2289  O   ARG A 182      -2.041  24.822  76.456  1.00 95.29           O  
ATOM   2290  CB  ARG A 182      -4.025  22.224  76.728  1.00 95.29           C  
ATOM   2291  CG  ARG A 182      -4.468  20.983  75.927  1.00 95.29           C  
ATOM   2292  CD  ARG A 182      -5.932  20.618  76.245  1.00 95.29           C  
ATOM   2293  NE  ARG A 182      -6.503  19.609  75.334  1.00 95.29           N  
ATOM   2294  CZ  ARG A 182      -7.760  19.116  75.377  1.00 95.29           C  
ATOM   2295  NH1 ARG A 182      -8.648  19.486  76.312  1.00 95.29           N  
ATOM   2296  NH2 ARG A 182      -8.151  18.228  74.458  1.00 95.29           N1+
ATOM   2297  H   ARG A 182      -2.438  20.903  78.154  1.00 95.29           H  
ATOM   2298  HA  ARG A 182      -2.111  22.432  75.751  1.00 95.29           H  
ATOM   2299  HB3 ARG A 182      -4.532  23.083  76.285  1.00 95.29           H  
ATOM   2300  HB2 ARG A 182      -4.404  22.156  77.749  1.00 95.29           H  
ATOM   2301  HG3 ARG A 182      -3.838  20.154  76.242  1.00 95.29           H  
ATOM   2302  HG2 ARG A 182      -4.292  21.095  74.856  1.00 95.29           H  
ATOM   2303  HD3 ARG A 182      -6.563  21.502  76.346  1.00 95.29           H  
ATOM   2304  HD2 ARG A 182      -5.937  20.126  77.219  1.00 95.29           H  
ATOM   2305  HE  ARG A 182      -5.889  19.278  74.601  1.00 95.29           H  
ATOM   2306 HH12 ARG A 182      -9.590  19.124  76.301  1.00 95.29           H  
ATOM   2307 HH11 ARG A 182      -8.376  20.127  77.045  1.00 95.29           H  
ATOM   2308 HH22 ARG A 182      -9.086  17.846  74.468  1.00 95.29           H  
ATOM   2309 HH21 ARG A 182      -7.515  17.964  73.714  1.00 95.29           H  
ATOM   2310  N   GLU A 183      -2.261  24.130  78.610  1.00 95.13           N  
ATOM   2311  CA  GLU A 183      -1.989  25.411  79.273  1.00 95.13           C  
ATOM   2312  C   GLU A 183      -0.532  25.881  79.127  1.00 95.13           C  
ATOM   2313  O   GLU A 183      -0.315  27.069  78.894  1.00 95.13           O  
ATOM   2314  CB  GLU A 183      -2.383  25.324  80.761  1.00 95.13           C  
ATOM   2315  CG  GLU A 183      -3.911  25.341  80.994  1.00 95.13           C  
ATOM   2316  CD  GLU A 183      -4.370  25.005  82.426  1.00 95.13           C  
ATOM   2317  OE1 GLU A 183      -5.601  25.071  82.637  1.00 95.13           O  
ATOM   2318  OE2 GLU A 183      -3.519  24.680  83.286  1.00 95.13           O1-
ATOM   2319  H   GLU A 183      -2.468  23.353  79.223  1.00 95.13           H  
ATOM   2320  HA  GLU A 183      -2.615  26.170  78.801  1.00 95.13           H  
ATOM   2321  HB3 GLU A 183      -1.929  26.142  81.323  1.00 95.13           H  
ATOM   2322  HB2 GLU A 183      -1.958  24.409  81.173  1.00 95.13           H  
ATOM   2323  HG3 GLU A 183      -4.403  24.649  80.311  1.00 95.13           H  
ATOM   2324  HG2 GLU A 183      -4.293  26.330  80.737  1.00 95.13           H  
ATOM   2325  N   ARG A 184       0.432  24.951  79.245  1.00 93.14           N  
ATOM   2326  CA  ARG A 184       1.863  25.219  79.066  1.00 93.14           C  
ATOM   2327  C   ARG A 184       2.242  25.468  77.595  1.00 93.14           C  
ATOM   2328  O   ARG A 184       3.125  26.289  77.349  1.00 93.14           O  
ATOM   2329  CB  ARG A 184       2.690  24.063  79.660  1.00 93.14           C  
ATOM   2330  CG  ARG A 184       2.602  23.987  81.198  1.00 93.14           C  
ATOM   2331  CD  ARG A 184       3.343  22.784  81.811  1.00 93.14           C  
ATOM   2332  NE  ARG A 184       4.811  22.916  81.725  1.00 93.14           N  
ATOM   2333  CZ  ARG A 184       5.622  23.557  82.590  1.00 93.14           C  
ATOM   2334  NH1 ARG A 184       5.159  24.145  83.704  1.00 93.14           N  
ATOM   2335  NH2 ARG A 184       6.934  23.611  82.328  1.00 93.14           N1+
ATOM   2336  H   ARG A 184       0.177  23.997  79.465  1.00 93.14           H  
ATOM   2337  HA  ARG A 184       2.112  26.128  79.616  1.00 93.14           H  
ATOM   2338  HB3 ARG A 184       3.737  24.189  79.381  1.00 93.14           H  
ATOM   2339  HB2 ARG A 184       2.369  23.119  79.218  1.00 93.14           H  
ATOM   2340  HG3 ARG A 184       1.584  24.043  81.579  1.00 93.14           H  
ATOM   2341  HG2 ARG A 184       3.077  24.901  81.560  1.00 93.14           H  
ATOM   2342  HD3 ARG A 184       3.127  21.911  81.195  1.00 93.14           H  
ATOM   2343  HD2 ARG A 184       2.979  22.534  82.807  1.00 93.14           H  
ATOM   2344  HE  ARG A 184       5.226  22.524  80.893  1.00 93.14           H  
ATOM   2345 HH12 ARG A 184       5.786  24.621  84.337  1.00 93.14           H  
ATOM   2346 HH11 ARG A 184       4.172  24.115  83.915  1.00 93.14           H  
ATOM   2347 HH22 ARG A 184       7.563  24.087  82.959  1.00 93.14           H  
ATOM   2348 HH21 ARG A 184       7.308  23.178  81.496  1.00 93.14           H  
ATOM   2349  N   GLU A 185       1.549  24.801  76.655  1.00 92.07           N  
ATOM   2350  CA  GLU A 185       1.662  25.025  75.212  1.00 92.07           C  
ATOM   2351  C   GLU A 185       1.157  26.420  74.792  1.00 92.07           C  
ATOM   2352  O   GLU A 185       1.795  27.071  73.966  1.00 92.07           O  
ATOM   2353  CB  GLU A 185       0.934  23.880  74.474  1.00 92.07           C  
ATOM   2354  CG  GLU A 185       0.891  23.995  72.934  1.00 92.07           C  
ATOM   2355  CD  GLU A 185       0.146  22.824  72.285  1.00 92.07           C  
ATOM   2356  OE1 GLU A 185       0.793  22.072  71.524  1.00 92.07           O  
ATOM   2357  OE2 GLU A 185      -1.071  22.693  72.545  1.00 92.07           O1-
ATOM   2358  H   GLU A 185       0.856  24.121  76.940  1.00 92.07           H  
ATOM   2359  HA  GLU A 185       2.721  24.971  74.949  1.00 92.07           H  
ATOM   2360  HB3 GLU A 185      -0.082  23.799  74.862  1.00 92.07           H  
ATOM   2361  HB2 GLU A 185       1.422  22.939  74.732  1.00 92.07           H  
ATOM   2362  HG3 GLU A 185       1.908  24.060  72.544  1.00 92.07           H  
ATOM   2363  HG2 GLU A 185       0.387  24.911  72.626  1.00 92.07           H  
ATOM   2364  N   ARG A 186       0.039  26.851  75.401  1.00 93.59           N  
ATOM   2365  CA  ARG A 186      -0.580  28.166  75.227  1.00 93.59           C  
ATOM   2366  C   ARG A 186       0.279  29.308  75.807  1.00 93.59           C  
ATOM   2367  O   ARG A 186       0.334  30.382  75.210  1.00 93.59           O  
ATOM   2368  CB  ARG A 186      -1.980  28.112  75.871  1.00 93.59           C  
ATOM   2369  CG  ARG A 186      -2.885  29.337  75.627  1.00 93.59           C  
ATOM   2370  CD  ARG A 186      -4.170  29.318  76.480  1.00 93.59           C  
ATOM   2371  NE  ARG A 186      -5.078  28.207  76.135  1.00 93.59           N  
ATOM   2372  CZ  ARG A 186      -6.101  28.212  75.259  1.00 93.59           C  
ATOM   2373  NH1 ARG A 186      -6.443  29.306  74.562  1.00 93.59           N  
ATOM   2374  NH2 ARG A 186      -6.798  27.083  75.079  1.00 93.59           N1+
ATOM   2375  H   ARG A 186      -0.427  26.233  76.052  1.00 93.59           H  
ATOM   2376  HA  ARG A 186      -0.697  28.338  74.155  1.00 93.59           H  
ATOM   2377  HB3 ARG A 186      -1.873  27.957  76.945  1.00 93.59           H  
ATOM   2378  HB2 ARG A 186      -2.500  27.231  75.494  1.00 93.59           H  
ATOM   2379  HG3 ARG A 186      -3.161  29.308  74.572  1.00 93.59           H  
ATOM   2380  HG2 ARG A 186      -2.370  30.287  75.767  1.00 93.59           H  
ATOM   2381  HD3 ARG A 186      -4.660  30.292  76.503  1.00 93.59           H  
ATOM   2382  HD2 ARG A 186      -3.885  29.117  77.513  1.00 93.59           H  
ATOM   2383  HE  ARG A 186      -4.865  27.334  76.597  1.00 93.59           H  
ATOM   2384 HH12 ARG A 186      -7.215  29.285  73.912  1.00 93.59           H  
ATOM   2385 HH11 ARG A 186      -5.925  30.163  74.688  1.00 93.59           H  
ATOM   2386 HH22 ARG A 186      -7.570  27.056  74.430  1.00 93.59           H  
ATOM   2387 HH21 ARG A 186      -6.561  26.248  75.595  1.00 93.59           H  
ATOM   2388  N   ALA A 187       0.941  29.044  76.950  1.00 94.87           N  
ATOM   2389  CA  ALA A 187       1.867  29.941  77.649  1.00 94.87           C  
ATOM   2390  C   ALA A 187       3.219  29.831  76.966  1.00 94.87           C  
ATOM   2391  O   ALA A 187       4.235  30.358  77.418  1.00 94.87           O  
ATOM   2392  CB  ALA A 187       1.952  29.526  79.131  1.00 94.87           C  
ATOM   2393  H   ALA A 187       0.826  28.133  77.372  1.00 94.87           H  
ATOM   2394  HA  ALA A 187       1.503  30.969  77.596  1.00 94.87           H  
ATOM   2395  HXT ALA A 187       3.247  29.254  76.039  1.00 94.87           H  
ATOM   2396  HB1 ALA A 187       2.615  30.185  79.695  1.00 94.87           H  
ATOM   2397  HB2 ALA A 187       0.972  29.575  79.607  1.00 94.87           H  
ATOM   2398  HB3 ALA A 187       2.321  28.507  79.250  1.00 94.87           H  
ATOM   2399  N   THR A 197       5.109   4.279  78.461  1.00 95.61           N  
ATOM   2400  CA  THR A 197       5.460   3.000  77.808  1.00 95.61           C  
ATOM   2401  C   THR A 197       5.579   1.951  78.916  1.00 95.61           C  
ATOM   2402  O   THR A 197       5.903   2.323  80.042  1.00 95.61           O  
ATOM   2403  CB  THR A 197       6.759   3.119  76.977  1.00 95.61           C  
ATOM   2404  CG2 THR A 197       7.122   1.896  76.127  1.00 95.61           C  
ATOM   2405  OG1 THR A 197       6.569   4.188  76.079  1.00 95.61           O  
ATOM   2406  H2  THR A 197       4.114   4.111  78.624  1.00 95.61           H  
ATOM   2407  HA  THR A 197       4.631   2.735  77.160  1.00 95.61           H  
ATOM   2408  HB  THR A 197       7.598   3.358  77.634  1.00 95.61           H  
ATOM   2409 HG21 THR A 197       8.055   2.061  75.588  1.00 95.61           H  
ATOM   2410 HG22 THR A 197       7.247   0.996  76.721  1.00 95.61           H  
ATOM   2411 HG23 THR A 197       6.356   1.669  75.392  1.00 95.61           H  
ATOM   2412  HG1 THR A 197       6.516   4.956  76.641  1.00 95.61           H  
ATOM   2413  H   THR A 197       5.541   4.104  79.370  1.00  0.00           H  
ATOM   2414  N   VAL A 198       5.313   0.688  78.599  1.00 98.78           N  
ATOM   2415  CA  VAL A 198       5.563  -0.492  79.414  1.00 98.78           C  
ATOM   2416  C   VAL A 198       6.294  -1.502  78.522  1.00 98.78           C  
ATOM   2417  O   VAL A 198       6.123  -1.472  77.296  1.00 98.78           O  
ATOM   2418  CB  VAL A 198       4.247  -1.034  80.028  1.00 98.78           C  
ATOM   2419  CG1 VAL A 198       3.495   0.045  80.818  1.00 98.78           C  
ATOM   2420  CG2 VAL A 198       3.309  -1.720  79.018  1.00 98.78           C  
ATOM   2421  H   VAL A 198       5.016   0.495  77.643  1.00 98.78           H  
ATOM   2422  HA  VAL A 198       6.246  -0.222  80.222  1.00 98.78           H  
ATOM   2423  HB  VAL A 198       4.550  -1.798  80.744  1.00 98.78           H  
ATOM   2424 HG11 VAL A 198       2.592  -0.342  81.288  1.00 98.78           H  
ATOM   2425 HG12 VAL A 198       4.140   0.441  81.600  1.00 98.78           H  
ATOM   2426 HG13 VAL A 198       3.187   0.880  80.190  1.00 98.78           H  
ATOM   2427 HG21 VAL A 198       2.356  -1.995  79.472  1.00 98.78           H  
ATOM   2428 HG22 VAL A 198       3.103  -1.075  78.165  1.00 98.78           H  
ATOM   2429 HG23 VAL A 198       3.759  -2.635  78.638  1.00 98.78           H  
ATOM   2430  N   GLY A 199       7.092  -2.396  79.109  1.00 98.93           N  
ATOM   2431  CA  GLY A 199       7.883  -3.331  78.320  1.00 98.93           C  
ATOM   2432  C   GLY A 199       8.149  -4.624  79.086  1.00 98.93           C  
ATOM   2433  O   GLY A 199       7.949  -4.706  80.298  1.00 98.93           O  
ATOM   2434  H   GLY A 199       7.200  -2.420  80.115  1.00 98.93           H  
ATOM   2435  HA3 GLY A 199       8.835  -2.861  78.087  1.00 98.93           H  
ATOM   2436  HA2 GLY A 199       7.387  -3.581  77.384  1.00 98.93           H  
ATOM   2437  N   ALA A 200       8.637  -5.624  78.338  1.00 98.98           N  
ATOM   2438  CA  ALA A 200       9.080  -6.923  78.830  1.00 98.98           C  
ATOM   2439  C   ALA A 200      10.044  -7.564  77.825  1.00 98.98           C  
ATOM   2440  O   ALA A 200       9.867  -7.409  76.620  1.00 98.98           O  
ATOM   2441  CB  ALA A 200       7.879  -7.839  79.106  1.00 98.98           C  
ATOM   2442  H   ALA A 200       8.752  -5.481  77.342  1.00 98.98           H  
ATOM   2443  HA  ALA A 200       9.617  -6.766  79.759  1.00 98.98           H  
ATOM   2444  HB1 ALA A 200       8.203  -8.785  79.541  1.00 98.98           H  
ATOM   2445  HB2 ALA A 200       7.180  -7.382  79.806  1.00 98.98           H  
ATOM   2446  HB3 ALA A 200       7.335  -8.062  78.190  1.00 98.98           H  
ATOM   2447  N   VAL A 201      11.037  -8.293  78.349  1.00 98.98           N  
ATOM   2448  CA  VAL A 201      11.995  -9.101  77.594  1.00 98.98           C  
ATOM   2449  C   VAL A 201      12.263 -10.388  78.390  1.00 98.98           C  
ATOM   2450  O   VAL A 201      12.358 -10.312  79.613  1.00 98.98           O  
ATOM   2451  CB  VAL A 201      13.342  -8.361  77.352  1.00 98.98           C  
ATOM   2452  CG1 VAL A 201      13.187  -7.173  76.396  1.00 98.98           C  
ATOM   2453  CG2 VAL A 201      14.091  -7.932  78.629  1.00 98.98           C  
ATOM   2454  H   VAL A 201      11.123  -8.357  79.356  1.00 98.98           H  
ATOM   2455  HA  VAL A 201      11.558  -9.373  76.636  1.00 98.98           H  
ATOM   2456  HB  VAL A 201      13.997  -9.055  76.827  1.00 98.98           H  
ATOM   2457 HG11 VAL A 201      14.153  -6.710  76.202  1.00 98.98           H  
ATOM   2458 HG12 VAL A 201      12.772  -7.485  75.439  1.00 98.98           H  
ATOM   2459 HG13 VAL A 201      12.535  -6.407  76.810  1.00 98.98           H  
ATOM   2460 HG21 VAL A 201      14.951  -7.313  78.384  1.00 98.98           H  
ATOM   2461 HG22 VAL A 201      13.450  -7.345  79.286  1.00 98.98           H  
ATOM   2462 HG23 VAL A 201      14.465  -8.783  79.197  1.00 98.98           H  
ATOM   2463  N   ALA A 202      12.359 -11.543  77.707  1.00 98.97           N  
ATOM   2464  CA  ALA A 202      12.473 -12.847  78.368  1.00 98.97           C  
ATOM   2465  C   ALA A 202      13.316 -13.854  77.577  1.00 98.97           C  
ATOM   2466  O   ALA A 202      13.446 -13.736  76.360  1.00 98.97           O  
ATOM   2467  CB  ALA A 202      11.068 -13.412  78.643  1.00 98.97           C  
ATOM   2468  H   ALA A 202      12.291 -11.550  76.697  1.00 98.97           H  
ATOM   2469  HA  ALA A 202      12.980 -12.710  79.322  1.00 98.97           H  
ATOM   2470  HB1 ALA A 202      11.120 -14.319  79.244  1.00 98.97           H  
ATOM   2471  HB2 ALA A 202      10.449 -12.701  79.191  1.00 98.97           H  
ATOM   2472  HB3 ALA A 202      10.554 -13.669  77.718  1.00 98.97           H  
ATOM   2473  N   LEU A 203      13.834 -14.844  78.323  1.00 98.92           N  
ATOM   2474  CA  LEU A 203      14.530 -16.042  77.863  1.00 98.92           C  
ATOM   2475  C   LEU A 203      13.804 -17.262  78.454  1.00 98.92           C  
ATOM   2476  O   LEU A 203      13.566 -17.281  79.663  1.00 98.92           O  
ATOM   2477  CB  LEU A 203      16.001 -15.986  78.349  1.00 98.92           C  
ATOM   2478  CG  LEU A 203      16.861 -17.233  78.024  1.00 98.92           C  
ATOM   2479  CD1 LEU A 203      16.983 -17.509  76.513  1.00 98.92           C  
ATOM   2480  CD2 LEU A 203      18.236 -17.156  78.702  1.00 98.92           C  
ATOM   2481  H   LEU A 203      13.665 -14.820  79.322  1.00 98.92           H  
ATOM   2482  HA  LEU A 203      14.500 -16.089  76.775  1.00 98.92           H  
ATOM   2483  HB3 LEU A 203      15.996 -15.843  79.431  1.00 98.92           H  
ATOM   2484  HB2 LEU A 203      16.489 -15.098  77.947  1.00 98.92           H  
ATOM   2485  HG  LEU A 203      16.376 -18.101  78.472  1.00 98.92           H  
ATOM   2486 HD11 LEU A 203      18.006 -17.739  76.214  1.00 98.92           H  
ATOM   2487 HD12 LEU A 203      16.363 -18.362  76.238  1.00 98.92           H  
ATOM   2488 HD13 LEU A 203      16.654 -16.666  75.908  1.00 98.92           H  
ATOM   2489 HD21 LEU A 203      18.603 -18.151  78.957  1.00 98.92           H  
ATOM   2490 HD22 LEU A 203      18.979 -16.683  78.061  1.00 98.92           H  
ATOM   2491 HD23 LEU A 203      18.188 -16.587  79.629  1.00 98.92           H  
ATOM   2492  N   ASP A 204      13.510 -18.267  77.612  1.00 98.64           N  
ATOM   2493  CA  ASP A 204      12.855 -19.522  78.011  1.00 98.64           C  
ATOM   2494  C   ASP A 204      13.873 -20.677  78.142  1.00 98.64           C  
ATOM   2495  O   ASP A 204      15.073 -20.478  77.943  1.00 98.64           O  
ATOM   2496  CB  ASP A 204      11.644 -19.862  77.088  1.00 98.64           C  
ATOM   2497  CG  ASP A 204      11.901 -20.015  75.575  1.00 98.64           C  
ATOM   2498  OD1 ASP A 204      13.022 -20.404  75.195  1.00 98.64           O1-
ATOM   2499  OD2 ASP A 204      10.921 -19.885  74.811  1.00 98.64           O  
ATOM   2500  H   ASP A 204      13.761 -18.192  76.635  1.00 98.64           H  
ATOM   2501  HA  ASP A 204      12.448 -19.404  79.015  1.00 98.64           H  
ATOM   2502  HB3 ASP A 204      10.921 -19.057  77.210  1.00 98.64           H  
ATOM   2503  HB2 ASP A 204      11.128 -20.753  77.447  1.00 98.64           H  
ATOM   2504  N   ARG A 205      13.361 -21.875  78.476  1.00 97.23           N  
ATOM   2505  CA  ARG A 205      14.135 -23.115  78.608  1.00 97.23           C  
ATOM   2506  C   ARG A 205      14.638 -23.694  77.270  1.00 97.23           C  
ATOM   2507  O   ARG A 205      15.596 -24.466  77.295  1.00 97.23           O  
ATOM   2508  CB  ARG A 205      13.304 -24.172  79.366  1.00 97.23           C  
ATOM   2509  CG  ARG A 205      13.001 -23.777  80.820  1.00 97.23           C  
ATOM   2510  CD  ARG A 205      12.230 -24.856  81.594  1.00 97.23           C  
ATOM   2511  NE  ARG A 205      12.207 -24.576  83.040  1.00 97.23           N  
ATOM   2512  CZ  ARG A 205      11.436 -25.165  83.974  1.00 97.23           C  
ATOM   2513  NH1 ARG A 205      10.511 -26.086  83.663  1.00 97.23           N  
ATOM   2514  NH2 ARG A 205      11.604 -24.821  85.257  1.00 97.23           N1+
ATOM   2515  H   ARG A 205      12.365 -21.960  78.616  1.00 97.23           H  
ATOM   2516  HA  ARG A 205      15.023 -22.894  79.203  1.00 97.23           H  
ATOM   2517  HB3 ARG A 205      13.857 -25.113  79.386  1.00 97.23           H  
ATOM   2518  HB2 ARG A 205      12.376 -24.378  78.831  1.00 97.23           H  
ATOM   2519  HG3 ARG A 205      12.353 -22.902  80.764  1.00 97.23           H  
ATOM   2520  HG2 ARG A 205      13.902 -23.465  81.350  1.00 97.23           H  
ATOM   2521  HD3 ARG A 205      12.568 -25.866  81.361  1.00 97.23           H  
ATOM   2522  HD2 ARG A 205      11.189 -24.794  81.280  1.00 97.23           H  
ATOM   2523  HE  ARG A 205      12.863 -23.876  83.352  1.00 97.23           H  
ATOM   2524 HH12 ARG A 205       9.922 -26.484  84.380  1.00 97.23           H  
ATOM   2525 HH11 ARG A 205      10.374 -26.359  82.701  1.00 97.23           H  
ATOM   2526 HH22 ARG A 205      11.013 -25.222  85.972  1.00 97.23           H  
ATOM   2527 HH21 ARG A 205      12.298 -24.138  85.522  1.00 97.23           H  
ATOM   2528  N   ALA A 206      14.020 -23.308  76.141  1.00 97.53           N  
ATOM   2529  CA  ALA A 206      14.441 -23.694  74.790  1.00 97.53           C  
ATOM   2530  C   ALA A 206      15.572 -22.812  74.217  1.00 97.53           C  
ATOM   2531  O   ALA A 206      16.043 -23.101  73.118  1.00 97.53           O  
ATOM   2532  CB  ALA A 206      13.209 -23.701  73.871  1.00 97.53           C  
ATOM   2533  H   ALA A 206      13.260 -22.643  76.189  1.00 97.53           H  
ATOM   2534  HA  ALA A 206      14.826 -24.715  74.822  1.00 97.53           H  
ATOM   2535  HB1 ALA A 206      13.469 -24.002  72.855  1.00 97.53           H  
ATOM   2536  HB2 ALA A 206      12.456 -24.402  74.233  1.00 97.53           H  
ATOM   2537  HB3 ALA A 206      12.741 -22.719  73.815  1.00 97.53           H  
ATOM   2538  N   GLY A 207      15.998 -21.773  74.960  1.00 98.08           N  
ATOM   2539  CA  GLY A 207      17.078 -20.862  74.577  1.00 98.08           C  
ATOM   2540  C   GLY A 207      16.599 -19.720  73.664  1.00 98.08           C  
ATOM   2541  O   GLY A 207      17.438 -18.980  73.150  1.00 98.08           O  
ATOM   2542  H   GLY A 207      15.546 -21.592  75.846  1.00 98.08           H  
ATOM   2543  HA3 GLY A 207      17.885 -21.407  74.085  1.00 98.08           H  
ATOM   2544  HA2 GLY A 207      17.500 -20.430  75.485  1.00 98.08           H  
ATOM   2545  N   ASN A 208      15.279 -19.571  73.462  1.00 98.85           N  
ATOM   2546  CA  ASN A 208      14.670 -18.538  72.626  1.00 98.85           C  
ATOM   2547  C   ASN A 208      14.475 -17.239  73.411  1.00 98.85           C  
ATOM   2548  O   ASN A 208      14.079 -17.274  74.577  1.00 98.85           O  
ATOM   2549  CB  ASN A 208      13.311 -18.996  72.049  1.00 98.85           C  
ATOM   2550  CG  ASN A 208      13.367 -20.326  71.292  1.00 98.85           C  
ATOM   2551  ND2 ASN A 208      12.359 -21.176  71.494  1.00 98.85           N  
ATOM   2552  OD1 ASN A 208      14.292 -20.572  70.520  1.00 98.85           O  
ATOM   2553  H   ASN A 208      14.629 -20.175  73.951  1.00 98.85           H  
ATOM   2554  HA  ASN A 208      15.332 -18.324  71.793  1.00 98.85           H  
ATOM   2555  HB3 ASN A 208      12.933 -18.238  71.362  1.00 98.85           H  
ATOM   2556  HB2 ASN A 208      12.569 -19.067  72.840  1.00 98.85           H  
ATOM   2557 HD22 ASN A 208      12.338 -22.062  71.010  1.00 98.85           H  
ATOM   2558 HD21 ASN A 208      11.622 -20.945  72.145  1.00 98.85           H  
ATOM   2559  N   LEU A 209      14.722 -16.122  72.717  1.00 98.94           N  
ATOM   2560  CA  LEU A 209      14.534 -14.763  73.205  1.00 98.94           C  
ATOM   2561  C   LEU A 209      13.264 -14.153  72.603  1.00 98.94           C  
ATOM   2562  O   LEU A 209      12.840 -14.548  71.518  1.00 98.94           O  
ATOM   2563  CB  LEU A 209      15.786 -13.941  72.830  1.00 98.94           C  
ATOM   2564  CG  LEU A 209      16.979 -14.235  73.762  1.00 98.94           C  
ATOM   2565  CD1 LEU A 209      18.292 -13.681  73.187  1.00 98.94           C  
ATOM   2566  CD2 LEU A 209      16.708 -13.698  75.180  1.00 98.94           C  
ATOM   2567  H   LEU A 209      15.038 -16.200  71.758  1.00 98.94           H  
ATOM   2568  HA  LEU A 209      14.410 -14.775  74.286  1.00 98.94           H  
ATOM   2569  HB3 LEU A 209      15.573 -12.872  72.858  1.00 98.94           H  
ATOM   2570  HB2 LEU A 209      16.059 -14.153  71.794  1.00 98.94           H  
ATOM   2571  HG  LEU A 209      17.108 -15.316  73.838  1.00 98.94           H  
ATOM   2572 HD11 LEU A 209      18.887 -13.166  73.935  1.00 98.94           H  
ATOM   2573 HD12 LEU A 209      18.915 -14.480  72.786  1.00 98.94           H  
ATOM   2574 HD13 LEU A 209      18.106 -12.968  72.387  1.00 98.94           H  
ATOM   2575 HD21 LEU A 209      17.617 -13.432  75.714  1.00 98.94           H  
ATOM   2576 HD22 LEU A 209      16.071 -12.813  75.161  1.00 98.94           H  
ATOM   2577 HD23 LEU A 209      16.197 -14.444  75.784  1.00 98.94           H  
ATOM   2578  N   ALA A 210      12.694 -13.182  73.328  1.00 98.98           N  
ATOM   2579  CA  ALA A 210      11.517 -12.427  72.913  1.00 98.98           C  
ATOM   2580  C   ALA A 210      11.494 -11.066  73.608  1.00 98.98           C  
ATOM   2581  O   ALA A 210      11.982 -10.951  74.732  1.00 98.98           O  
ATOM   2582  CB  ALA A 210      10.242 -13.211  73.251  1.00 98.98           C  
ATOM   2583  H   ALA A 210      13.086 -12.927  74.225  1.00 98.98           H  
ATOM   2584  HA  ALA A 210      11.573 -12.263  71.837  1.00 98.98           H  
ATOM   2585  HB1 ALA A 210       9.347 -12.641  72.999  1.00 98.98           H  
ATOM   2586  HB2 ALA A 210      10.197 -14.154  72.706  1.00 98.98           H  
ATOM   2587  HB3 ALA A 210      10.197 -13.431  74.316  1.00 98.98           H  
ATOM   2588  N   ALA A 211      10.883 -10.082  72.933  1.00 98.98           N  
ATOM   2589  CA  ALA A 211      10.662  -8.731  73.439  1.00 98.98           C  
ATOM   2590  C   ALA A 211       9.227  -8.293  73.138  1.00 98.98           C  
ATOM   2591  O   ALA A 211       8.705  -8.631  72.079  1.00 98.98           O  
ATOM   2592  CB  ALA A 211      11.654  -7.770  72.771  1.00 98.98           C  
ATOM   2593  H   ALA A 211      10.492 -10.277  72.020  1.00 98.98           H  
ATOM   2594  HA  ALA A 211      10.811  -8.704  74.518  1.00 98.98           H  
ATOM   2595  HB1 ALA A 211      11.504  -6.749  73.123  1.00 98.98           H  
ATOM   2596  HB2 ALA A 211      12.683  -8.044  72.999  1.00 98.98           H  
ATOM   2597  HB3 ALA A 211      11.544  -7.767  71.686  1.00 98.98           H  
ATOM   2598  N   ALA A 212       8.647  -7.516  74.063  1.00 98.98           N  
ATOM   2599  CA  ALA A 212       7.345  -6.866  73.957  1.00 98.98           C  
ATOM   2600  C   ALA A 212       7.456  -5.432  74.478  1.00 98.98           C  
ATOM   2601  O   ALA A 212       8.179  -5.191  75.443  1.00 98.98           O  
ATOM   2602  CB  ALA A 212       6.315  -7.635  74.793  1.00 98.98           C  
ATOM   2603  H   ALA A 212       9.159  -7.303  74.912  1.00 98.98           H  
ATOM   2604  HA  ALA A 212       7.020  -6.841  72.918  1.00 98.98           H  
ATOM   2605  HB1 ALA A 212       5.354  -7.125  74.818  1.00 98.98           H  
ATOM   2606  HB2 ALA A 212       6.143  -8.630  74.388  1.00 98.98           H  
ATOM   2607  HB3 ALA A 212       6.637  -7.725  75.829  1.00 98.98           H  
ATOM   2608  N   THR A 213       6.754  -4.493  73.836  1.00 98.96           N  
ATOM   2609  CA  THR A 213       6.686  -3.084  74.225  1.00 98.96           C  
ATOM   2610  C   THR A 213       5.277  -2.568  73.876  1.00 98.96           C  
ATOM   2611  O   THR A 213       4.726  -2.941  72.837  1.00 98.96           O  
ATOM   2612  CB  THR A 213       7.831  -2.225  73.594  1.00 98.96           C  
ATOM   2613  CG2 THR A 213       8.060  -0.907  74.343  1.00 98.96           C  
ATOM   2614  OG1 THR A 213       9.106  -2.851  73.534  1.00 98.96           O  
ATOM   2615  H   THR A 213       6.246  -4.743  72.990  1.00 98.96           H  
ATOM   2616  HA  THR A 213       6.786  -3.039  75.308  1.00 98.96           H  
ATOM   2617  HB  THR A 213       7.560  -1.995  72.564  1.00 98.96           H  
ATOM   2618 HG21 THR A 213       8.857  -0.321  73.883  1.00 98.96           H  
ATOM   2619 HG22 THR A 213       7.160  -0.295  74.344  1.00 98.96           H  
ATOM   2620 HG23 THR A 213       8.339  -1.079  75.384  1.00 98.96           H  
ATOM   2621  HG1 THR A 213       9.194  -3.176  72.634  1.00 98.96           H  
ATOM   2622  N   SER A 214       4.693  -1.703  74.713  1.00 98.93           N  
ATOM   2623  CA  SER A 214       3.412  -1.052  74.493  1.00 98.93           C  
ATOM   2624  C   SER A 214       3.430   0.351  75.106  1.00 98.93           C  
ATOM   2625  O   SER A 214       4.143   0.567  76.084  1.00 98.93           O  
ATOM   2626  CB  SER A 214       2.298  -1.964  75.008  1.00 98.93           C  
ATOM   2627  OG  SER A 214       1.038  -1.390  74.770  1.00 98.93           O  
ATOM   2628  H   SER A 214       5.182  -1.432  75.566  1.00 98.93           H  
ATOM   2629  HA  SER A 214       3.275  -0.916  73.422  1.00 98.93           H  
ATOM   2630  HB3 SER A 214       2.408  -2.138  76.078  1.00 98.93           H  
ATOM   2631  HB2 SER A 214       2.337  -2.936  74.514  1.00 98.93           H  
ATOM   2632  HG  SER A 214       0.392  -2.023  75.071  1.00 98.93           H  
ATOM   2633  N   THR A 215       2.678   1.304  74.545  1.00 98.61           N  
ATOM   2634  CA  THR A 215       2.612   2.682  74.981  1.00 98.61           C  
ATOM   2635  C   THR A 215       1.251   3.329  74.697  1.00 98.61           C  
ATOM   2636  O   THR A 215       0.527   2.916  73.789  1.00 98.61           O  
ATOM   2637  CB  THR A 215       3.818   3.447  74.396  1.00 98.61           C  
ATOM   2638  CG2 THR A 215       3.755   3.734  72.888  1.00 98.61           C  
ATOM   2639  OG1 THR A 215       4.006   4.663  75.070  1.00 98.61           O  
ATOM   2640  H   THR A 215       2.116   1.059  73.730  1.00 98.61           H  
ATOM   2641  HA  THR A 215       2.699   2.669  76.067  1.00 98.61           H  
ATOM   2642  HB  THR A 215       4.710   2.862  74.594  1.00 98.61           H  
ATOM   2643 HG21 THR A 215       4.657   4.240  72.544  1.00 98.61           H  
ATOM   2644 HG22 THR A 215       3.664   2.806  72.327  1.00 98.61           H  
ATOM   2645 HG23 THR A 215       2.905   4.360  72.618  1.00 98.61           H  
ATOM   2646  HG1 THR A 215       4.856   4.570  75.511  1.00 98.61           H  
ATOM   2647  N   GLY A 216       0.963   4.407  75.437  1.00 97.15           N  
ATOM   2648  CA  GLY A 216       0.000   5.445  75.077  1.00 97.15           C  
ATOM   2649  C   GLY A 216       0.670   6.623  74.348  1.00 97.15           C  
ATOM   2650  O   GLY A 216      -0.009   7.564  73.940  1.00 97.15           O  
ATOM   2651  H   GLY A 216       1.630   4.642  76.162  1.00 97.15           H  
ATOM   2652  HA3 GLY A 216      -0.463   5.824  75.987  1.00 97.15           H  
ATOM   2653  HA2 GLY A 216      -0.800   5.050  74.450  1.00 97.15           H  
ATOM   2654  N   GLY A 217       2.000   6.597  74.182  1.00 95.00           N  
ATOM   2655  CA  GLY A 217       2.771   7.626  73.505  1.00 95.00           C  
ATOM   2656  C   GLY A 217       3.208   8.726  74.473  1.00 95.00           C  
ATOM   2657  O   GLY A 217       3.796   8.436  75.518  1.00 95.00           O  
ATOM   2658  H   GLY A 217       2.531   5.806  74.542  1.00 95.00           H  
ATOM   2659  HA3 GLY A 217       2.214   8.037  72.662  1.00 95.00           H  
ATOM   2660  HA2 GLY A 217       3.661   7.155  73.092  1.00 95.00           H  
ATOM   2661  N   LEU A 218       2.942   9.983  74.104  1.00 93.42           N  
ATOM   2662  CA  LEU A 218       3.315  11.204  74.810  1.00 93.42           C  
ATOM   2663  C   LEU A 218       2.059  12.071  74.968  1.00 93.42           C  
ATOM   2664  O   LEU A 218       1.208  12.089  74.076  1.00 93.42           O  
ATOM   2665  CB  LEU A 218       4.407  11.954  74.013  1.00 93.42           C  
ATOM   2666  CG  LEU A 218       5.759  11.217  73.871  1.00 93.42           C  
ATOM   2667  CD1 LEU A 218       6.658  11.928  72.849  1.00 93.42           C  
ATOM   2668  CD2 LEU A 218       6.489  11.089  75.217  1.00 93.42           C  
ATOM   2669  H   LEU A 218       2.311  10.124  73.331  1.00 93.42           H  
ATOM   2670  HA  LEU A 218       3.682  10.965  75.809  1.00 93.42           H  
ATOM   2671  HB3 LEU A 218       4.584  12.928  74.473  1.00 93.42           H  
ATOM   2672  HB2 LEU A 218       4.016  12.174  73.018  1.00 93.42           H  
ATOM   2673  HG  LEU A 218       5.580  10.211  73.488  1.00 93.42           H  
ATOM   2674 HD11 LEU A 218       7.603  11.398  72.722  1.00 93.42           H  
ATOM   2675 HD12 LEU A 218       6.180  11.984  71.871  1.00 93.42           H  
ATOM   2676 HD13 LEU A 218       6.892  12.945  73.163  1.00 93.42           H  
ATOM   2677 HD21 LEU A 218       7.470  10.633  75.088  1.00 93.42           H  
ATOM   2678 HD22 LEU A 218       6.643  12.063  75.682  1.00 93.42           H  
ATOM   2679 HD23 LEU A 218       5.934  10.467  75.919  1.00 93.42           H  
ATOM   2680  N   THR A 219       1.934  12.785  76.094  1.00 94.07           N  
ATOM   2681  CA  THR A 219       0.765  13.601  76.432  1.00 94.07           C  
ATOM   2682  C   THR A 219       0.746  14.854  75.532  1.00 94.07           C  
ATOM   2683  O   THR A 219       1.777  15.493  75.325  1.00 94.07           O  
ATOM   2684  CB  THR A 219       0.824  14.044  77.927  1.00 94.07           C  
ATOM   2685  CG2 THR A 219      -0.529  14.566  78.443  1.00 94.07           C  
ATOM   2686  OG1 THR A 219       1.207  12.988  78.799  1.00 94.07           O  
ATOM   2687  H   THR A 219       2.670  12.759  76.784  1.00 94.07           H  
ATOM   2688  HA  THR A 219      -0.125  12.996  76.259  1.00 94.07           H  
ATOM   2689  HB  THR A 219       1.569  14.834  78.047  1.00 94.07           H  
ATOM   2690 HG21 THR A 219      -0.458  14.865  79.488  1.00 94.07           H  
ATOM   2691 HG22 THR A 219      -0.853  15.443  77.883  1.00 94.07           H  
ATOM   2692 HG23 THR A 219      -1.315  13.814  78.361  1.00 94.07           H  
ATOM   2693  HG1 THR A 219       0.740  12.202  78.555  1.00 94.07           H  
ATOM   2694  N   ASN A 220      -0.435  15.188  74.999  1.00 94.67           N  
ATOM   2695  CA  ASN A 220      -0.738  16.301  74.094  1.00 94.67           C  
ATOM   2696  C   ASN A 220      -0.128  16.122  72.681  1.00 94.67           C  
ATOM   2697  O   ASN A 220       0.099  17.123  72.000  1.00 94.67           O  
ATOM   2698  CB  ASN A 220      -0.343  17.652  74.760  1.00 94.67           C  
ATOM   2699  CG  ASN A 220      -1.133  18.877  74.294  1.00 94.67           C  
ATOM   2700  ND2 ASN A 220      -0.420  19.939  73.922  1.00 94.67           N  
ATOM   2701  OD1 ASN A 220      -2.361  18.878  74.292  1.00 94.67           O  
ATOM   2702  H   ASN A 220      -1.220  14.593  75.235  1.00 94.67           H  
ATOM   2703  HA  ASN A 220      -1.812  16.301  73.905  1.00 94.67           H  
ATOM   2704  HB3 ASN A 220       0.730  17.834  74.685  1.00 94.67           H  
ATOM   2705  HB2 ASN A 220      -0.561  17.580  75.824  1.00 94.67           H  
ATOM   2706 HD22 ASN A 220      -0.873  20.784  73.596  1.00 94.67           H  
ATOM   2707 HD21 ASN A 220       0.589  19.906  73.931  1.00 94.67           H  
ATOM   2708  N   LYS A 221       0.164  14.877  72.253  1.00 93.78           N  
ATOM   2709  CA  LYS A 221       0.710  14.587  70.922  1.00 93.78           C  
ATOM   2710  C   LYS A 221      -0.323  14.880  69.814  1.00 93.78           C  
ATOM   2711  O   LYS A 221      -1.533  14.715  70.013  1.00 93.78           O  
ATOM   2712  CB  LYS A 221       1.273  13.141  70.828  1.00 93.78           C  
ATOM   2713  CG  LYS A 221       0.281  11.952  70.842  1.00 93.78           C  
ATOM   2714  CD  LYS A 221       0.988  10.604  70.564  1.00 93.78           C  
ATOM   2715  CE  LYS A 221       0.028   9.401  70.438  1.00 93.78           C  
ATOM   2716  NZ  LYS A 221       0.712   8.172  69.990  1.00 93.78           N1+
ATOM   2717  H   LYS A 221       0.036  14.106  72.893  1.00 93.78           H  
ATOM   2718  HA  LYS A 221       1.552  15.267  70.778  1.00 93.78           H  
ATOM   2719  HB3 LYS A 221       2.006  13.001  71.623  1.00 93.78           H  
ATOM   2720  HB2 LYS A 221       1.845  13.083  69.901  1.00 93.78           H  
ATOM   2721  HG3 LYS A 221      -0.482  12.104  70.078  1.00 93.78           H  
ATOM   2722  HG2 LYS A 221      -0.242  11.912  71.798  1.00 93.78           H  
ATOM   2723  HD3 LYS A 221       1.721  10.405  71.345  1.00 93.78           H  
ATOM   2724  HD2 LYS A 221       1.548  10.693  69.633  1.00 93.78           H  
ATOM   2725  HE3 LYS A 221      -0.745   9.633  69.708  1.00 93.78           H  
ATOM   2726  HE2 LYS A 221      -0.470   9.202  71.389  1.00 93.78           H  
ATOM   2727  HZ1 LYS A 221       1.437   7.906  70.638  1.00 93.78           H  
ATOM   2728  HZ2 LYS A 221       0.048   7.411  69.926  1.00 93.78           H  
ATOM   2729  HZ3 LYS A 221       1.121   8.324  69.076  1.00 93.78           H  
ATOM   2730  N   ARG A 222       0.173  15.352  68.667  1.00 95.29           N  
ATOM   2731  CA  ARG A 222      -0.583  15.761  67.486  1.00 95.29           C  
ATOM   2732  C   ARG A 222      -0.170  14.905  66.277  1.00 95.29           C  
ATOM   2733  O   ARG A 222       0.838  14.200  66.327  1.00 95.29           O  
ATOM   2734  CB  ARG A 222      -0.247  17.241  67.195  1.00 95.29           C  
ATOM   2735  CG  ARG A 222      -0.696  18.267  68.250  1.00 95.29           C  
ATOM   2736  CD  ARG A 222      -0.052  19.635  67.969  1.00 95.29           C  
ATOM   2737  NE  ARG A 222      -0.613  20.735  68.772  1.00 95.29           N  
ATOM   2738  CZ  ARG A 222      -1.439  21.712  68.348  1.00 95.29           C  
ATOM   2739  NH1 ARG A 222      -1.932  21.750  67.100  1.00 95.29           N  
ATOM   2740  NH2 ARG A 222      -1.768  22.690  69.200  1.00 95.29           N1+
ATOM   2741  H   ARG A 222       1.174  15.469  68.598  1.00 95.29           H  
ATOM   2742  HA  ARG A 222      -1.659  15.652  67.639  1.00 95.29           H  
ATOM   2743  HB3 ARG A 222      -0.696  17.540  66.247  1.00 95.29           H  
ATOM   2744  HB2 ARG A 222       0.832  17.332  67.056  1.00 95.29           H  
ATOM   2745  HG3 ARG A 222      -0.325  17.921  69.215  1.00 95.29           H  
ATOM   2746  HG2 ARG A 222      -1.781  18.331  68.341  1.00 95.29           H  
ATOM   2747  HD3 ARG A 222       0.021  19.855  66.906  1.00 95.29           H  
ATOM   2748  HD2 ARG A 222       0.979  19.582  68.320  1.00 95.29           H  
ATOM   2749  HE  ARG A 222      -0.281  20.788  69.728  1.00 95.29           H  
ATOM   2750 HH12 ARG A 222      -2.547  22.494  66.807  1.00 95.29           H  
ATOM   2751 HH11 ARG A 222      -1.681  21.031  66.436  1.00 95.29           H  
ATOM   2752 HH22 ARG A 222      -2.395  23.429  68.920  1.00 95.29           H  
ATOM   2753 HH21 ARG A 222      -1.406  22.679  70.147  1.00 95.29           H  
ATOM   2754  N   TYR A 223      -0.928  15.060  65.179  1.00 94.82           N  
ATOM   2755  CA  TYR A 223      -0.570  14.667  63.809  1.00 94.82           C  
ATOM   2756  C   TYR A 223      -0.451  13.149  63.557  1.00 94.82           C  
ATOM   2757  O   TYR A 223       0.217  12.754  62.600  1.00 94.82           O  
ATOM   2758  CB  TYR A 223       0.707  15.407  63.332  1.00 94.82           C  
ATOM   2759  CG  TYR A 223       0.764  16.896  63.623  1.00 94.82           C  
ATOM   2760  CD1 TYR A 223      -0.241  17.761  63.140  1.00 94.82           C  
ATOM   2761  CD2 TYR A 223       1.824  17.415  64.396  1.00 94.82           C  
ATOM   2762  CE1 TYR A 223      -0.190  19.135  63.441  1.00 94.82           C  
ATOM   2763  CE2 TYR A 223       1.868  18.785  64.706  1.00 94.82           C  
ATOM   2764  CZ  TYR A 223       0.860  19.645  64.232  1.00 94.82           C  
ATOM   2765  OH  TYR A 223       0.904  20.969  64.550  1.00 94.82           O  
ATOM   2766  H   TYR A 223      -1.748  15.648  65.242  1.00 94.82           H  
ATOM   2767  HA  TYR A 223      -1.403  15.010  63.197  1.00 94.82           H  
ATOM   2768  HB3 TYR A 223       0.835  15.277  62.258  1.00 94.82           H  
ATOM   2769  HB2 TYR A 223       1.581  14.941  63.788  1.00 94.82           H  
ATOM   2770  HD1 TYR A 223      -1.055  17.377  62.543  1.00 94.82           H  
ATOM   2771  HD2 TYR A 223       2.596  16.760  64.774  1.00 94.82           H  
ATOM   2772  HE1 TYR A 223      -0.965  19.792  63.072  1.00 94.82           H  
ATOM   2773  HE2 TYR A 223       2.674  19.174  65.311  1.00 94.82           H  
ATOM   2774  HH  TYR A 223       0.396  21.510  63.933  1.00 94.82           H  
ATOM   2775  N   GLY A 224      -1.094  12.316  64.394  1.00 97.20           N  
ATOM   2776  CA  GLY A 224      -1.009  10.854  64.303  1.00 97.20           C  
ATOM   2777  C   GLY A 224       0.416  10.349  64.594  1.00 97.20           C  
ATOM   2778  O   GLY A 224       0.832   9.347  64.016  1.00 97.20           O  
ATOM   2779  H   GLY A 224      -1.641  12.697  65.153  1.00 97.20           H  
ATOM   2780  HA3 GLY A 224      -1.322  10.526  63.310  1.00 97.20           H  
ATOM   2781  HA2 GLY A 224      -1.701  10.411  65.016  1.00 97.20           H  
ATOM   2782  N   ARG A 225       1.208  11.090  65.387  1.00 98.04           N  
ATOM   2783  CA  ARG A 225       2.612  10.796  65.658  1.00 98.04           C  
ATOM   2784  C   ARG A 225       2.781   9.472  66.426  1.00 98.04           C  
ATOM   2785  O   ARG A 225       2.211   9.292  67.506  1.00 98.04           O  
ATOM   2786  CB  ARG A 225       3.242  11.996  66.397  1.00 98.04           C  
ATOM   2787  CG  ARG A 225       4.675  11.771  66.926  1.00 98.04           C  
ATOM   2788  CD  ARG A 225       4.705  11.527  68.442  1.00 98.04           C  
ATOM   2789  NE  ARG A 225       6.044  11.158  68.918  1.00 98.04           N  
ATOM   2790  CZ  ARG A 225       6.346  10.207  69.815  1.00 98.04           C  
ATOM   2791  NH1 ARG A 225       5.412   9.409  70.341  1.00 98.04           N  
ATOM   2792  NH2 ARG A 225       7.614  10.065  70.200  1.00 98.04           N1+
ATOM   2793  H   ARG A 225       0.826  11.943  65.771  1.00 98.04           H  
ATOM   2794  HA  ARG A 225       3.111  10.699  64.699  1.00 98.04           H  
ATOM   2795  HB3 ARG A 225       2.596  12.313  67.217  1.00 98.04           H  
ATOM   2796  HB2 ARG A 225       3.261  12.841  65.706  1.00 98.04           H  
ATOM   2797  HG3 ARG A 225       5.258  12.661  66.715  1.00 98.04           H  
ATOM   2798  HG2 ARG A 225       5.179  10.967  66.388  1.00 98.04           H  
ATOM   2799  HD3 ARG A 225       3.997  10.743  68.700  1.00 98.04           H  
ATOM   2800  HD2 ARG A 225       4.382  12.423  68.973  1.00 98.04           H  
ATOM   2801  HE  ARG A 225       6.818  11.717  68.564  1.00 98.04           H  
ATOM   2802 HH12 ARG A 225       5.675   8.693  71.019  1.00 98.04           H  
ATOM   2803 HH11 ARG A 225       4.461   9.446  70.011  1.00 98.04           H  
ATOM   2804 HH22 ARG A 225       7.868   9.382  70.911  1.00 98.04           H  
ATOM   2805 HH21 ARG A 225       8.331  10.706  69.865  1.00 98.04           H  
ATOM   2806  N   ILE A 226       3.603   8.581  65.869  1.00 98.51           N  
ATOM   2807  CA  ILE A 226       3.914   7.255  66.388  1.00 98.51           C  
ATOM   2808  C   ILE A 226       5.240   7.354  67.177  1.00 98.51           C  
ATOM   2809  O   ILE A 226       6.097   8.189  66.874  1.00 98.51           O  
ATOM   2810  CB  ILE A 226       4.017   6.273  65.176  1.00 98.51           C  
ATOM   2811  CG1 ILE A 226       2.690   6.258  64.369  1.00 98.51           C  
ATOM   2812  CG2 ILE A 226       4.374   4.838  65.606  1.00 98.51           C  
ATOM   2813  CD1 ILE A 226       2.613   5.220  63.240  1.00 98.51           C  
ATOM   2814  H   ILE A 226       4.107   8.863  65.038  1.00 98.51           H  
ATOM   2815  HA  ILE A 226       3.121   6.919  67.060  1.00 98.51           H  
ATOM   2816  HB  ILE A 226       4.814   6.621  64.515  1.00 98.51           H  
ATOM   2817 HG13 ILE A 226       2.518   7.238  63.924  1.00 98.51           H  
ATOM   2818 HG12 ILE A 226       1.854   6.094  65.050  1.00 98.51           H  
ATOM   2819 HG21 ILE A 226       4.536   4.181  64.754  1.00 98.51           H  
ATOM   2820 HG22 ILE A 226       5.297   4.790  66.172  1.00 98.51           H  
ATOM   2821 HG23 ILE A 226       3.580   4.420  66.223  1.00 98.51           H  
ATOM   2822 HD11 ILE A 226       1.658   5.299  62.725  1.00 98.51           H  
ATOM   2823 HD12 ILE A 226       3.409   5.369  62.511  1.00 98.51           H  
ATOM   2824 HD13 ILE A 226       2.676   4.199  63.603  1.00 98.51           H  
ATOM   2825  N   GLY A 227       5.392   6.518  68.212  1.00 97.86           N  
ATOM   2826  CA  GLY A 227       6.613   6.381  69.008  1.00 97.86           C  
ATOM   2827  C   GLY A 227       7.650   5.443  68.376  1.00 97.86           C  
ATOM   2828  O   GLY A 227       7.470   4.953  67.266  1.00 97.86           O  
ATOM   2829  H   GLY A 227       4.638   5.869  68.396  1.00 97.86           H  
ATOM   2830  HA3 GLY A 227       6.333   5.975  69.979  1.00 97.86           H  
ATOM   2831  HA2 GLY A 227       7.071   7.356  69.183  1.00 97.86           H  
ATOM   2832  N   ASP A 228       8.734   5.145  69.104  1.00 98.61           N  
ATOM   2833  CA  ASP A 228       9.751   4.155  68.710  1.00 98.61           C  
ATOM   2834  C   ASP A 228       9.229   2.724  68.920  1.00 98.61           C  
ATOM   2835  O   ASP A 228       9.624   1.810  68.206  1.00 98.61           O  
ATOM   2836  CB  ASP A 228      11.031   4.338  69.571  1.00 98.61           C  
ATOM   2837  CG  ASP A 228      10.889   4.179  71.093  1.00 98.61           C  
ATOM   2838  OD1 ASP A 228       9.908   4.723  71.645  1.00 98.61           O1-
ATOM   2839  OD2 ASP A 228      11.773   3.527  71.684  1.00 98.61           O  
ATOM   2840  H   ASP A 228       8.841   5.552  70.022  1.00 98.61           H  
ATOM   2841  HA  ASP A 228       9.995   4.276  67.654  1.00 98.61           H  
ATOM   2842  HB3 ASP A 228      11.441   5.322  69.384  1.00 98.61           H  
ATOM   2843  HB2 ASP A 228      11.791   3.634  69.227  1.00 98.61           H  
ATOM   2844  N   VAL A 229       8.352   2.549  69.913  1.00 98.69           N  
ATOM   2845  CA  VAL A 229       7.668   1.339  70.357  1.00 98.69           C  
ATOM   2846  C   VAL A 229       7.300   0.310  69.255  1.00 98.69           C  
ATOM   2847  O   VAL A 229       7.820  -0.808  69.320  1.00 98.69           O  
ATOM   2848  CB  VAL A 229       6.568   1.748  71.373  1.00 98.69           C  
ATOM   2849  CG1 VAL A 229       5.631   0.600  71.777  1.00 98.69           C  
ATOM   2850  CG2 VAL A 229       7.203   2.412  72.610  1.00 98.69           C  
ATOM   2851  H   VAL A 229       8.208   3.371  70.478  1.00 98.69           H  
ATOM   2852  HA  VAL A 229       8.425   0.813  70.943  1.00 98.69           H  
ATOM   2853  HB  VAL A 229       5.938   2.509  70.914  1.00 98.69           H  
ATOM   2854 HG11 VAL A 229       4.953   0.895  72.576  1.00 98.69           H  
ATOM   2855 HG12 VAL A 229       5.016   0.289  70.934  1.00 98.69           H  
ATOM   2856 HG13 VAL A 229       6.187  -0.268  72.121  1.00 98.69           H  
ATOM   2857 HG21 VAL A 229       6.452   2.711  73.333  1.00 98.69           H  
ATOM   2858 HG22 VAL A 229       7.898   1.743  73.116  1.00 98.69           H  
ATOM   2859 HG23 VAL A 229       7.752   3.318  72.360  1.00 98.69           H  
ATOM   2860  N   PRO A 230       6.458   0.659  68.252  1.00 98.93           N  
ATOM   2861  CA  PRO A 230       6.088  -0.253  67.161  1.00 98.93           C  
ATOM   2862  C   PRO A 230       7.123  -0.349  66.023  1.00 98.93           C  
ATOM   2863  O   PRO A 230       7.025  -1.253  65.194  1.00 98.93           O  
ATOM   2864  CB  PRO A 230       4.778   0.321  66.613  1.00 98.93           C  
ATOM   2865  CG  PRO A 230       4.932   1.812  66.822  1.00 98.93           C  
ATOM   2866  CD  PRO A 230       5.712   1.916  68.131  1.00 98.93           C  
ATOM   2867  HA  PRO A 230       5.900  -1.241  67.562  1.00 98.93           H  
ATOM   2868  HB3 PRO A 230       3.944  -0.051  67.207  1.00 98.93           H  
ATOM   2869  HB2 PRO A 230       4.578   0.060  65.572  1.00 98.93           H  
ATOM   2870  HG3 PRO A 230       3.977   2.327  66.848  1.00 98.93           H  
ATOM   2871  HG2 PRO A 230       5.518   2.234  66.004  1.00 98.93           H  
ATOM   2872  HD2 PRO A 230       6.357   2.791  68.131  1.00 98.93           H  
ATOM   2873  HD3 PRO A 230       5.012   2.000  68.961  1.00 98.93           H  
ATOM   2874  N   VAL A 231       8.088   0.577  65.948  1.00 98.94           N  
ATOM   2875  CA  VAL A 231       9.103   0.645  64.904  1.00 98.94           C  
ATOM   2876  C   VAL A 231      10.172  -0.392  65.300  1.00 98.94           C  
ATOM   2877  O   VAL A 231      10.928  -0.202  66.260  1.00 98.94           O  
ATOM   2878  CB  VAL A 231       9.667   2.101  64.853  1.00 98.94           C  
ATOM   2879  CG1 VAL A 231      10.762   2.309  63.790  1.00 98.94           C  
ATOM   2880  CG2 VAL A 231       8.554   3.148  64.637  1.00 98.94           C  
ATOM   2881  H   VAL A 231       8.221   1.205  66.729  1.00 98.94           H  
ATOM   2882  HA  VAL A 231       8.665   0.390  63.937  1.00 98.94           H  
ATOM   2883  HB  VAL A 231      10.123   2.325  65.814  1.00 98.94           H  
ATOM   2884 HG11 VAL A 231      11.213   3.297  63.885  1.00 98.94           H  
ATOM   2885 HG12 VAL A 231      11.571   1.582  63.876  1.00 98.94           H  
ATOM   2886 HG13 VAL A 231      10.350   2.242  62.785  1.00 98.94           H  
ATOM   2887 HG21 VAL A 231       8.960   4.161  64.630  1.00 98.94           H  
ATOM   2888 HG22 VAL A 231       8.038   2.991  63.689  1.00 98.94           H  
ATOM   2889 HG23 VAL A 231       7.805   3.119  65.427  1.00 98.94           H  
ATOM   2890  N   ILE A 232      10.189  -1.531  64.597  1.00 98.96           N  
ATOM   2891  CA  ILE A 232      11.063  -2.661  64.922  1.00 98.96           C  
ATOM   2892  C   ILE A 232      12.533  -2.298  64.637  1.00 98.96           C  
ATOM   2893  O   ILE A 232      12.846  -1.770  63.569  1.00 98.96           O  
ATOM   2894  CB  ILE A 232      10.698  -3.950  64.131  1.00 98.96           C  
ATOM   2895  CG1 ILE A 232       9.221  -4.372  64.326  1.00 98.96           C  
ATOM   2896  CG2 ILE A 232      11.642  -5.148  64.383  1.00 98.96           C  
ATOM   2897  CD1 ILE A 232       8.815  -4.682  65.775  1.00 98.96           C  
ATOM   2898  H   ILE A 232       9.580  -1.648  63.800  1.00 98.96           H  
ATOM   2899  HA  ILE A 232      10.950  -2.868  65.988  1.00 98.96           H  
ATOM   2900  HB  ILE A 232      10.813  -3.704  63.080  1.00 98.96           H  
ATOM   2901 HG13 ILE A 232       9.004  -5.238  63.700  1.00 98.96           H  
ATOM   2902 HG12 ILE A 232       8.566  -3.585  63.950  1.00 98.96           H  
ATOM   2903 HG21 ILE A 232      11.291  -6.041  63.865  1.00 98.96           H  
ATOM   2904 HG22 ILE A 232      12.653  -4.961  64.019  1.00 98.96           H  
ATOM   2905 HG23 ILE A 232      11.713  -5.384  65.444  1.00 98.96           H  
ATOM   2906 HD11 ILE A 232       7.850  -5.189  65.799  1.00 98.96           H  
ATOM   2907 HD12 ILE A 232       9.535  -5.329  66.277  1.00 98.96           H  
ATOM   2908 HD13 ILE A 232       8.717  -3.767  66.360  1.00 98.96           H  
ATOM   2909  N   GLY A 233      13.384  -2.576  65.630  1.00 98.95           N  
ATOM   2910  CA  GLY A 233      14.789  -2.203  65.654  1.00 98.95           C  
ATOM   2911  C   GLY A 233      15.005  -0.894  66.426  1.00 98.95           C  
ATOM   2912  O   GLY A 233      16.126  -0.664  66.865  1.00 98.95           O  
ATOM   2913  H   GLY A 233      13.026  -3.029  66.463  1.00 98.95           H  
ATOM   2914  HA3 GLY A 233      15.198  -2.100  64.647  1.00 98.95           H  
ATOM   2915  HA2 GLY A 233      15.340  -3.004  66.145  1.00 98.95           H  
ATOM   2916  N   ALA A 234      13.979  -0.047  66.600  1.00 98.90           N  
ATOM   2917  CA  ALA A 234      14.080   1.196  67.356  1.00 98.90           C  
ATOM   2918  C   ALA A 234      13.680   0.915  68.806  1.00 98.90           C  
ATOM   2919  O   ALA A 234      14.537   0.985  69.687  1.00 98.90           O  
ATOM   2920  CB  ALA A 234      13.149   2.259  66.753  1.00 98.90           C  
ATOM   2921  H   ALA A 234      13.073  -0.298  66.218  1.00 98.90           H  
ATOM   2922  HA  ALA A 234      15.100   1.582  67.343  1.00 98.90           H  
ATOM   2923  HB1 ALA A 234      13.236   3.198  67.298  1.00 98.90           H  
ATOM   2924  HB2 ALA A 234      13.406   2.454  65.711  1.00 98.90           H  
ATOM   2925  HB3 ALA A 234      12.102   1.970  66.784  1.00 98.90           H  
ATOM   2926  N   GLY A 235      12.404   0.577  69.046  1.00 98.83           N  
ATOM   2927  CA  GLY A 235      11.848   0.411  70.387  1.00 98.83           C  
ATOM   2928  C   GLY A 235      11.661  -1.042  70.828  1.00 98.83           C  
ATOM   2929  O   GLY A 235      11.590  -1.299  72.029  1.00 98.83           O  
ATOM   2930  H   GLY A 235      11.753   0.559  68.266  1.00 98.83           H  
ATOM   2931  HA3 GLY A 235      10.876   0.897  70.430  1.00 98.83           H  
ATOM   2932  HA2 GLY A 235      12.467   0.925  71.119  1.00 98.83           H  
ATOM   2933  N   THR A 236      11.589  -1.985  69.880  1.00 98.97           N  
ATOM   2934  CA  THR A 236      11.404  -3.419  70.123  1.00 98.97           C  
ATOM   2935  C   THR A 236      12.373  -4.163  69.192  1.00 98.97           C  
ATOM   2936  O   THR A 236      12.456  -3.822  68.008  1.00 98.97           O  
ATOM   2937  CB  THR A 236       9.916  -3.845  69.895  1.00 98.97           C  
ATOM   2938  CG2 THR A 236       9.645  -5.331  70.198  1.00 98.97           C  
ATOM   2939  OG1 THR A 236       9.007  -3.127  70.717  1.00 98.97           O  
ATOM   2940  H   THR A 236      11.693  -1.703  68.917  1.00 98.97           H  
ATOM   2941  HA  THR A 236      11.681  -3.655  71.153  1.00 98.97           H  
ATOM   2942  HB  THR A 236       9.641  -3.652  68.856  1.00 98.97           H  
ATOM   2943 HG21 THR A 236       8.594  -5.576  70.046  1.00 98.97           H  
ATOM   2944 HG22 THR A 236      10.221  -5.992  69.550  1.00 98.97           H  
ATOM   2945 HG23 THR A 236       9.892  -5.578  71.231  1.00 98.97           H  
ATOM   2946  HG1 THR A 236       8.824  -2.294  70.284  1.00 98.97           H  
ATOM   2947  N   TYR A 237      13.086  -5.177  69.697  1.00 98.98           N  
ATOM   2948  CA  TYR A 237      13.874  -6.115  68.900  1.00 98.98           C  
ATOM   2949  C   TYR A 237      14.143  -7.398  69.698  1.00 98.98           C  
ATOM   2950  O   TYR A 237      14.252  -7.337  70.920  1.00 98.98           O  
ATOM   2951  CB  TYR A 237      15.187  -5.459  68.406  1.00 98.98           C  
ATOM   2952  CG  TYR A 237      15.945  -6.300  67.396  1.00 98.98           C  
ATOM   2953  CD1 TYR A 237      17.152  -6.939  67.751  1.00 98.98           C  
ATOM   2954  CD2 TYR A 237      15.399  -6.499  66.111  1.00 98.98           C  
ATOM   2955  CE1 TYR A 237      17.785  -7.804  66.838  1.00 98.98           C  
ATOM   2956  CE2 TYR A 237      16.023  -7.377  65.206  1.00 98.98           C  
ATOM   2957  CZ  TYR A 237      17.208  -8.041  65.574  1.00 98.98           C  
ATOM   2958  OH  TYR A 237      17.794  -8.910  64.701  1.00 98.98           O  
ATOM   2959  H   TYR A 237      13.057  -5.352  70.694  1.00 98.98           H  
ATOM   2960  HA  TYR A 237      13.270  -6.394  68.036  1.00 98.98           H  
ATOM   2961  HB3 TYR A 237      15.834  -5.244  69.256  1.00 98.98           H  
ATOM   2962  HB2 TYR A 237      14.981  -4.500  67.932  1.00 98.98           H  
ATOM   2963  HD1 TYR A 237      17.579  -6.791  68.732  1.00 98.98           H  
ATOM   2964  HD2 TYR A 237      14.480  -6.005  65.828  1.00 98.98           H  
ATOM   2965  HE1 TYR A 237      18.701  -8.302  67.120  1.00 98.98           H  
ATOM   2966  HE2 TYR A 237      15.594  -7.534  64.228  1.00 98.98           H  
ATOM   2967  HH  TYR A 237      17.276  -9.026  63.901  1.00 98.98           H  
ATOM   2968  N   ALA A 238      14.294  -8.524  68.983  1.00 98.97           N  
ATOM   2969  CA  ALA A 238      14.735  -9.799  69.540  1.00 98.97           C  
ATOM   2970  C   ALA A 238      15.477 -10.620  68.483  1.00 98.97           C  
ATOM   2971  O   ALA A 238      15.107 -10.593  67.308  1.00 98.97           O  
ATOM   2972  CB  ALA A 238      13.548 -10.569  70.145  1.00 98.97           C  
ATOM   2973  H   ALA A 238      14.194  -8.500  67.978  1.00 98.97           H  
ATOM   2974  HA  ALA A 238      15.458  -9.594  70.324  1.00 98.97           H  
ATOM   2975  HB1 ALA A 238      13.873 -11.512  70.587  1.00 98.97           H  
ATOM   2976  HB2 ALA A 238      13.064  -9.993  70.933  1.00 98.97           H  
ATOM   2977  HB3 ALA A 238      12.794 -10.802  69.393  1.00 98.97           H  
ATOM   2978  N   ASN A 239      16.506 -11.349  68.946  1.00 98.93           N  
ATOM   2979  CA  ASN A 239      17.365 -12.220  68.146  1.00 98.93           C  
ATOM   2980  C   ASN A 239      18.126 -13.144  69.108  1.00 98.93           C  
ATOM   2981  O   ASN A 239      18.806 -12.641  70.002  1.00 98.93           O  
ATOM   2982  CB  ASN A 239      18.337 -11.369  67.286  1.00 98.93           C  
ATOM   2983  CG  ASN A 239      19.081 -12.124  66.176  1.00 98.93           C  
ATOM   2984  ND2 ASN A 239      19.612 -11.381  65.204  1.00 98.93           N  
ATOM   2985  OD1 ASN A 239      19.191 -13.348  66.185  1.00 98.93           O  
ATOM   2986  H   ASN A 239      16.747 -11.294  69.926  1.00 98.93           H  
ATOM   2987  HA  ASN A 239      16.758 -12.849  67.494  1.00 98.93           H  
ATOM   2988  HB3 ASN A 239      19.057 -10.843  67.914  1.00 98.93           H  
ATOM   2989  HB2 ASN A 239      17.758 -10.600  66.780  1.00 98.93           H  
ATOM   2990 HD22 ASN A 239      20.131 -11.821  64.459  1.00 98.93           H  
ATOM   2991 HD21 ASN A 239      19.487 -10.378  65.202  1.00 98.93           H  
ATOM   2992  N   ASN A 240      18.046 -14.466  68.873  1.00 98.68           N  
ATOM   2993  CA  ASN A 240      18.782 -15.505  69.613  1.00 98.68           C  
ATOM   2994  C   ASN A 240      20.315 -15.406  69.472  1.00 98.68           C  
ATOM   2995  O   ASN A 240      21.015 -15.909  70.349  1.00 98.68           O  
ATOM   2996  CB  ASN A 240      18.313 -16.907  69.154  1.00 98.68           C  
ATOM   2997  CG  ASN A 240      16.922 -17.320  69.644  1.00 98.68           C  
ATOM   2998  ND2 ASN A 240      16.603 -18.608  69.495  1.00 98.68           N  
ATOM   2999  OD1 ASN A 240      16.148 -16.507  70.145  1.00 98.68           O  
ATOM   3000  H   ASN A 240      17.459 -14.796  68.119  1.00 98.68           H  
ATOM   3001  HA  ASN A 240      18.509 -15.365  70.659  1.00 98.68           H  
ATOM   3002  HB3 ASN A 240      19.001 -17.661  69.540  1.00 98.68           H  
ATOM   3003  HB2 ASN A 240      18.352 -16.986  68.066  1.00 98.68           H  
ATOM   3004 HD22 ASN A 240      15.706 -18.955  69.807  1.00 98.68           H  
ATOM   3005 HD21 ASN A 240      17.260 -19.254  69.083  1.00 98.68           H  
ATOM   3006  N   ALA A 241      20.809 -14.759  68.400  1.00 97.97           N  
ATOM   3007  CA  ALA A 241      22.230 -14.497  68.159  1.00 97.97           C  
ATOM   3008  C   ALA A 241      22.843 -13.419  69.076  1.00 97.97           C  
ATOM   3009  O   ALA A 241      24.067 -13.298  69.097  1.00 97.97           O  
ATOM   3010  CB  ALA A 241      22.418 -14.110  66.683  1.00 97.97           C  
ATOM   3011  H   ALA A 241      20.168 -14.380  67.715  1.00 97.97           H  
ATOM   3012  HA  ALA A 241      22.777 -15.425  68.335  1.00 97.97           H  
ATOM   3013  HB1 ALA A 241      23.475 -14.014  66.430  1.00 97.97           H  
ATOM   3014  HB2 ALA A 241      21.991 -14.862  66.020  1.00 97.97           H  
ATOM   3015  HB3 ALA A 241      21.941 -13.156  66.456  1.00 97.97           H  
ATOM   3016  N   ALA A 242      22.004 -12.664  69.807  1.00 98.59           N  
ATOM   3017  CA  ALA A 242      22.423 -11.597  70.707  1.00 98.59           C  
ATOM   3018  C   ALA A 242      21.447 -11.483  71.883  1.00 98.59           C  
ATOM   3019  O   ALA A 242      21.638 -12.183  72.878  1.00 98.59           O  
ATOM   3020  CB  ALA A 242      22.616 -10.284  69.925  1.00 98.59           C  
ATOM   3021  H   ALA A 242      21.008 -12.832  69.753  1.00 98.59           H  
ATOM   3022  HA  ALA A 242      23.386 -11.860  71.151  1.00 98.59           H  
ATOM   3023  HB1 ALA A 242      22.722  -9.430  70.593  1.00 98.59           H  
ATOM   3024  HB2 ALA A 242      23.526 -10.335  69.329  1.00 98.59           H  
ATOM   3025  HB3 ALA A 242      21.783 -10.083  69.251  1.00 98.59           H  
ATOM   3026  N   CYS A 243      20.451 -10.589  71.767  1.00 98.92           N  
ATOM   3027  CA  CYS A 243      19.583 -10.190  72.870  1.00 98.92           C  
ATOM   3028  C   CYS A 243      18.180  -9.785  72.401  1.00 98.92           C  
ATOM   3029  O   CYS A 243      17.987  -9.387  71.250  1.00 98.92           O  
ATOM   3030  CB  CYS A 243      20.243  -9.082  73.724  1.00 98.92           C  
ATOM   3031  SG  CYS A 243      20.415  -7.522  72.801  1.00 98.92           S  
ATOM   3032  H   CYS A 243      20.330 -10.076  70.905  1.00 98.92           H  
ATOM   3033  HA  CYS A 243      19.435 -11.055  73.509  1.00 98.92           H  
ATOM   3034  HB3 CYS A 243      21.221  -9.399  74.084  1.00 98.92           H  
ATOM   3035  HB2 CYS A 243      19.643  -8.881  74.612  1.00 98.92           H  
ATOM   3036  HG  CYS A 243      21.392  -7.944  71.995  1.00 98.92           H  
ATOM   3037  N   ALA A 244      17.249  -9.846  73.364  1.00 98.97           N  
ATOM   3038  CA  ALA A 244      15.975  -9.138  73.353  1.00 98.97           C  
ATOM   3039  C   ALA A 244      16.154  -7.763  74.008  1.00 98.97           C  
ATOM   3040  O   ALA A 244      16.850  -7.680  75.019  1.00 98.97           O  
ATOM   3041  CB  ALA A 244      14.947  -9.971  74.127  1.00 98.97           C  
ATOM   3042  H   ALA A 244      17.517 -10.213  74.268  1.00 98.97           H  
ATOM   3043  HA  ALA A 244      15.621  -8.999  72.338  1.00 98.97           H  
ATOM   3044  HB1 ALA A 244      14.036  -9.402  74.300  1.00 98.97           H  
ATOM   3045  HB2 ALA A 244      14.673 -10.867  73.571  1.00 98.97           H  
ATOM   3046  HB3 ALA A 244      15.329 -10.285  75.099  1.00 98.97           H  
ATOM   3047  N   ILE A 245      15.515  -6.728  73.437  1.00 98.98           N  
ATOM   3048  CA  ILE A 245      15.493  -5.361  73.963  1.00 98.98           C  
ATOM   3049  C   ILE A 245      14.071  -4.781  73.856  1.00 98.98           C  
ATOM   3050  O   ILE A 245      13.428  -4.914  72.815  1.00 98.98           O  
ATOM   3051  CB  ILE A 245      16.459  -4.390  73.206  1.00 98.98           C  
ATOM   3052  CG1 ILE A 245      17.937  -4.836  73.243  1.00 98.98           C  
ATOM   3053  CG2 ILE A 245      16.353  -2.912  73.663  1.00 98.98           C  
ATOM   3054  CD1 ILE A 245      18.611  -4.715  74.616  1.00 98.98           C  
ATOM   3055  H   ILE A 245      14.968  -6.882  72.597  1.00 98.98           H  
ATOM   3056  HA  ILE A 245      15.763  -5.384  75.017  1.00 98.98           H  
ATOM   3057  HB  ILE A 245      16.180  -4.416  72.152  1.00 98.98           H  
ATOM   3058 HG13 ILE A 245      18.502  -4.235  72.530  1.00 98.98           H  
ATOM   3059 HG12 ILE A 245      18.026  -5.858  72.879  1.00 98.98           H  
ATOM   3060 HG21 ILE A 245      17.155  -2.304  73.252  1.00 98.98           H  
ATOM   3061 HG22 ILE A 245      15.418  -2.447  73.349  1.00 98.98           H  
ATOM   3062 HG23 ILE A 245      16.417  -2.830  74.748  1.00 98.98           H  
ATOM   3063 HD11 ILE A 245      19.545  -5.273  74.633  1.00 98.98           H  
ATOM   3064 HD12 ILE A 245      18.844  -3.678  74.856  1.00 98.98           H  
ATOM   3065 HD13 ILE A 245      17.984  -5.105  75.413  1.00 98.98           H  
ATOM   3066  N   SER A 246      13.658  -4.087  74.927  1.00 98.97           N  
ATOM   3067  CA  SER A 246      12.491  -3.209  74.977  1.00 98.97           C  
ATOM   3068  C   SER A 246      12.946  -1.852  75.546  1.00 98.97           C  
ATOM   3069  O   SER A 246      13.823  -1.823  76.410  1.00 98.97           O  
ATOM   3070  CB  SER A 246      11.387  -3.876  75.820  1.00 98.97           C  
ATOM   3071  OG  SER A 246      10.273  -3.026  75.983  1.00 98.97           O  
ATOM   3072  H   SER A 246      14.268  -4.027  75.732  1.00 98.97           H  
ATOM   3073  HA  SER A 246      12.107  -3.042  73.970  1.00 98.97           H  
ATOM   3074  HB3 SER A 246      11.756  -4.141  76.807  1.00 98.97           H  
ATOM   3075  HB2 SER A 246      11.054  -4.800  75.346  1.00 98.97           H  
ATOM   3076  HG  SER A 246       9.796  -2.983  75.145  1.00 98.97           H  
ATOM   3077  N   ALA A 247      12.389  -0.738  75.051  1.00 98.79           N  
ATOM   3078  CA  ALA A 247      12.866   0.627  75.291  1.00 98.79           C  
ATOM   3079  C   ALA A 247      11.776   1.581  75.805  1.00 98.79           C  
ATOM   3080  O   ALA A 247      10.583   1.295  75.701  1.00 98.79           O  
ATOM   3081  CB  ALA A 247      13.457   1.160  73.983  1.00 98.79           C  
ATOM   3082  H   ALA A 247      11.657  -0.845  74.357  1.00 98.79           H  
ATOM   3083  HA  ALA A 247      13.652   0.621  76.046  1.00 98.79           H  
ATOM   3084  HB1 ALA A 247      13.901   2.138  74.135  1.00 98.79           H  
ATOM   3085  HB2 ALA A 247      14.223   0.499  73.577  1.00 98.79           H  
ATOM   3086  HB3 ALA A 247      12.676   1.280  73.236  1.00 98.79           H  
ATOM   3087  N   THR A 248      12.205   2.731  76.341  1.00 97.87           N  
ATOM   3088  CA  THR A 248      11.405   3.849  76.804  1.00 97.87           C  
ATOM   3089  C   THR A 248      12.273   5.125  76.777  1.00 97.87           C  
ATOM   3090  O   THR A 248      13.476   5.063  77.036  1.00 97.87           O  
ATOM   3091  CB  THR A 248      10.754   3.488  78.162  1.00 97.87           C  
ATOM   3092  CG2 THR A 248      11.736   2.885  79.187  1.00 97.87           C  
ATOM   3093  OG1 THR A 248      10.154   4.624  78.753  1.00 97.87           O  
ATOM   3094  H   THR A 248      13.206   2.862  76.469  1.00 97.87           H  
ATOM   3095  HA  THR A 248      10.606   4.003  76.075  1.00 97.87           H  
ATOM   3096  HB  THR A 248       9.959   2.767  77.980  1.00 97.87           H  
ATOM   3097 HG21 THR A 248      11.261   2.697  80.148  1.00 97.87           H  
ATOM   3098 HG22 THR A 248      12.124   1.923  78.851  1.00 97.87           H  
ATOM   3099 HG23 THR A 248      12.596   3.533  79.347  1.00 97.87           H  
ATOM   3100  HG1 THR A 248       9.594   5.059  78.110  1.00 97.87           H  
ATOM   3101  N   GLY A 249      11.676   6.289  76.497  1.00 95.87           N  
ATOM   3102  CA  GLY A 249      12.373   7.566  76.411  1.00 95.87           C  
ATOM   3103  C   GLY A 249      11.875   8.406  75.241  1.00 95.87           C  
ATOM   3104  O   GLY A 249      10.779   8.183  74.725  1.00 95.87           O  
ATOM   3105  H   GLY A 249      10.676   6.317  76.333  1.00 95.87           H  
ATOM   3106  HA3 GLY A 249      13.439   7.414  76.263  1.00 95.87           H  
ATOM   3107  HA2 GLY A 249      12.242   8.119  77.341  1.00 95.87           H  
ATOM   3108  N   ASP A 250      12.685   9.386  74.824  1.00 94.98           N  
ATOM   3109  CA  ASP A 250      12.407  10.329  73.739  1.00 94.98           C  
ATOM   3110  C   ASP A 250      12.514   9.608  72.383  1.00 94.98           C  
ATOM   3111  O   ASP A 250      13.550   9.658  71.713  1.00 94.98           O  
ATOM   3112  CB  ASP A 250      13.411  11.510  73.792  1.00 94.98           C  
ATOM   3113  CG  ASP A 250      13.411  12.319  75.090  1.00 94.98           C  
ATOM   3114  OD1 ASP A 250      12.360  12.367  75.763  1.00 94.98           O1-
ATOM   3115  OD2 ASP A 250      14.476  12.899  75.385  1.00 94.98           O  
ATOM   3116  H   ASP A 250      13.564   9.500  75.324  1.00 94.98           H  
ATOM   3117  HA  ASP A 250      11.393  10.718  73.851  1.00 94.98           H  
ATOM   3118  HB3 ASP A 250      13.191  12.207  72.983  1.00 94.98           H  
ATOM   3119  HB2 ASP A 250      14.427  11.145  73.631  1.00 94.98           H  
ATOM   3120  N   GLY A 251      11.434   8.910  72.006  1.00 96.85           N  
ATOM   3121  CA  GLY A 251      11.339   7.918  70.935  1.00 96.85           C  
ATOM   3122  C   GLY A 251      11.897   8.336  69.574  1.00 96.85           C  
ATOM   3123  O   GLY A 251      12.477   7.510  68.878  1.00 96.85           O  
ATOM   3124  H   GLY A 251      10.697   8.870  72.703  1.00 96.85           H  
ATOM   3125  HA3 GLY A 251      10.297   7.636  70.793  1.00 96.85           H  
ATOM   3126  HA2 GLY A 251      11.850   7.020  71.277  1.00 96.85           H  
ATOM   3127  N   GLU A 252      11.836   9.627  69.231  1.00 97.48           N  
ATOM   3128  CA  GLU A 252      12.454  10.235  68.055  1.00 97.48           C  
ATOM   3129  C   GLU A 252      13.948   9.896  67.947  1.00 97.48           C  
ATOM   3130  O   GLU A 252      14.423   9.483  66.893  1.00 97.48           O  
ATOM   3131  CB  GLU A 252      12.266  11.766  68.117  1.00 97.48           C  
ATOM   3132  CG  GLU A 252      10.868  12.268  67.705  1.00 97.48           C  
ATOM   3133  CD  GLU A 252       9.747  12.118  68.733  1.00 97.48           C  
ATOM   3134  OE1 GLU A 252      10.028  11.755  69.894  1.00 97.48           O1-
ATOM   3135  OE2 GLU A 252       8.588  12.354  68.331  1.00 97.48           O  
ATOM   3136  H   GLU A 252      11.345  10.253  69.857  1.00 97.48           H  
ATOM   3137  HA  GLU A 252      11.966   9.842  67.162  1.00 97.48           H  
ATOM   3138  HB3 GLU A 252      12.980  12.236  67.439  1.00 97.48           H  
ATOM   3139  HB2 GLU A 252      12.535  12.148  69.103  1.00 97.48           H  
ATOM   3140  HG3 GLU A 252      10.557  11.781  66.783  1.00 97.48           H  
ATOM   3141  HG2 GLU A 252      10.954  13.329  67.480  1.00 97.48           H  
ATOM   3142  N   TYR A 253      14.684  10.005  69.056  1.00 98.07           N  
ATOM   3143  CA  TYR A 253      16.112   9.716  69.098  1.00 98.07           C  
ATOM   3144  C   TYR A 253      16.377   8.207  69.106  1.00 98.07           C  
ATOM   3145  O   TYR A 253      17.423   7.786  68.617  1.00 98.07           O  
ATOM   3146  CB  TYR A 253      16.729  10.348  70.350  1.00 98.07           C  
ATOM   3147  CG  TYR A 253      16.681  11.860  70.314  1.00 98.07           C  
ATOM   3148  CD1 TYR A 253      17.657  12.576  69.594  1.00 98.07           C  
ATOM   3149  CD2 TYR A 253      15.644  12.557  70.964  1.00 98.07           C  
ATOM   3150  CE1 TYR A 253      17.605  13.979  69.535  1.00 98.07           C  
ATOM   3151  CE2 TYR A 253      15.595  13.962  70.913  1.00 98.07           C  
ATOM   3152  CZ  TYR A 253      16.581  14.674  70.206  1.00 98.07           C  
ATOM   3153  OH  TYR A 253      16.543  16.035  70.169  1.00 98.07           O  
ATOM   3154  H   TYR A 253      14.216  10.229  69.929  1.00 98.07           H  
ATOM   3155  HA  TYR A 253      16.596  10.147  68.221  1.00 98.07           H  
ATOM   3156  HB3 TYR A 253      17.779  10.065  70.414  1.00 98.07           H  
ATOM   3157  HB2 TYR A 253      16.253   9.975  71.260  1.00 98.07           H  
ATOM   3158  HD1 TYR A 253      18.448  12.055  69.081  1.00 98.07           H  
ATOM   3159  HD2 TYR A 253      14.881  12.015  71.498  1.00 98.07           H  
ATOM   3160  HE1 TYR A 253      18.364  14.514  68.984  1.00 98.07           H  
ATOM   3161  HE2 TYR A 253      14.802  14.493  71.420  1.00 98.07           H  
ATOM   3162  HH  TYR A 253      17.334  16.407  69.801  1.00 98.07           H  
ATOM   3163  N   PHE A 254      15.420   7.397  69.580  1.00 98.36           N  
ATOM   3164  CA  PHE A 254      15.488   5.938  69.550  1.00 98.36           C  
ATOM   3165  C   PHE A 254      15.246   5.399  68.130  1.00 98.36           C  
ATOM   3166  O   PHE A 254      15.873   4.410  67.760  1.00 98.36           O  
ATOM   3167  CB  PHE A 254      14.472   5.307  70.524  1.00 98.36           C  
ATOM   3168  CG  PHE A 254      14.875   5.357  71.990  1.00 98.36           C  
ATOM   3169  CD1 PHE A 254      14.936   6.583  72.686  1.00 98.36           C  
ATOM   3170  CD2 PHE A 254      15.189   4.161  72.671  1.00 98.36           C  
ATOM   3171  CE1 PHE A 254      15.324   6.615  74.039  1.00 98.36           C  
ATOM   3172  CE2 PHE A 254      15.592   4.195  74.019  1.00 98.36           C  
ATOM   3173  CZ  PHE A 254      15.659   5.419  74.701  1.00 98.36           C  
ATOM   3174  H   PHE A 254      14.555   7.818  69.893  1.00 98.36           H  
ATOM   3175  HA  PHE A 254      16.486   5.642  69.856  1.00 98.36           H  
ATOM   3176  HB3 PHE A 254      14.318   4.257  70.262  1.00 98.36           H  
ATOM   3177  HB2 PHE A 254      13.495   5.765  70.417  1.00 98.36           H  
ATOM   3178  HD1 PHE A 254      14.690   7.506  72.189  1.00 98.36           H  
ATOM   3179  HD2 PHE A 254      15.122   3.209  72.163  1.00 98.36           H  
ATOM   3180  HE1 PHE A 254      15.372   7.558  74.565  1.00 98.36           H  
ATOM   3181  HE2 PHE A 254      15.841   3.282  74.540  1.00 98.36           H  
ATOM   3182  HZ  PHE A 254      15.966   5.423  75.735  1.00 98.36           H  
ATOM   3183  N   ILE A 255      14.409   6.071  67.321  1.00 98.87           N  
ATOM   3184  CA  ILE A 255      14.198   5.789  65.896  1.00 98.87           C  
ATOM   3185  C   ILE A 255      15.434   6.228  65.084  1.00 98.87           C  
ATOM   3186  O   ILE A 255      15.863   5.505  64.193  1.00 98.87           O  
ATOM   3187  CB  ILE A 255      12.908   6.512  65.393  1.00 98.87           C  
ATOM   3188  CG1 ILE A 255      11.635   6.005  66.108  1.00 98.87           C  
ATOM   3189  CG2 ILE A 255      12.696   6.358  63.874  1.00 98.87           C  
ATOM   3190  CD1 ILE A 255      10.449   6.981  66.025  1.00 98.87           C  
ATOM   3191  H   ILE A 255      13.854   6.816  67.733  1.00 98.87           H  
ATOM   3192  HA  ILE A 255      14.084   4.716  65.751  1.00 98.87           H  
ATOM   3193  HB  ILE A 255      13.015   7.576  65.608  1.00 98.87           H  
ATOM   3194 HG13 ILE A 255      11.839   5.816  67.158  1.00 98.87           H  
ATOM   3195 HG12 ILE A 255      11.342   5.036  65.702  1.00 98.87           H  
ATOM   3196 HG21 ILE A 255      11.751   6.780  63.538  1.00 98.87           H  
ATOM   3197 HG22 ILE A 255      13.476   6.856  63.299  1.00 98.87           H  
ATOM   3198 HG23 ILE A 255      12.689   5.304  63.595  1.00 98.87           H  
ATOM   3199 HD11 ILE A 255       9.592   6.593  66.571  1.00 98.87           H  
ATOM   3200 HD12 ILE A 255      10.700   7.948  66.459  1.00 98.87           H  
ATOM   3201 HD13 ILE A 255      10.119   7.148  65.000  1.00 98.87           H  
ATOM   3202  N   ARG A 256      16.027   7.387  65.400  1.00 98.82           N  
ATOM   3203  CA  ARG A 256      17.214   7.926  64.731  1.00 98.82           C  
ATOM   3204  C   ARG A 256      18.487   7.109  65.024  1.00 98.82           C  
ATOM   3205  O   ARG A 256      19.269   6.872  64.105  1.00 98.82           O  
ATOM   3206  CB  ARG A 256      17.402   9.390  65.170  1.00 98.82           C  
ATOM   3207  CG  ARG A 256      16.356  10.362  64.579  1.00 98.82           C  
ATOM   3208  CD  ARG A 256      16.268  11.722  65.299  1.00 98.82           C  
ATOM   3209  NE  ARG A 256      17.567  12.414  65.385  1.00 98.82           N  
ATOM   3210  CZ  ARG A 256      17.791  13.691  65.745  1.00 98.82           C  
ATOM   3211  NH1 ARG A 256      16.798  14.514  66.114  1.00 98.82           N  
ATOM   3212  NH2 ARG A 256      19.046  14.157  65.725  1.00 98.82           N1+
ATOM   3213  H   ARG A 256      15.632   7.967  66.129  1.00 98.82           H  
ATOM   3214  HA  ARG A 256      17.051   7.901  63.651  1.00 98.82           H  
ATOM   3215  HB3 ARG A 256      18.393   9.727  64.871  1.00 98.82           H  
ATOM   3216  HB2 ARG A 256      17.393   9.445  66.259  1.00 98.82           H  
ATOM   3217  HG3 ARG A 256      15.383   9.889  64.694  1.00 98.82           H  
ATOM   3218  HG2 ARG A 256      16.462  10.488  63.501  1.00 98.82           H  
ATOM   3219  HD3 ARG A 256      15.765  11.653  66.263  1.00 98.82           H  
ATOM   3220  HD2 ARG A 256      15.650  12.370  64.677  1.00 98.82           H  
ATOM   3221  HE  ARG A 256      18.358  11.865  65.079  1.00 98.82           H  
ATOM   3222 HH12 ARG A 256      16.988  15.470  66.379  1.00 98.82           H  
ATOM   3223 HH11 ARG A 256      15.844  14.184  66.113  1.00 98.82           H  
ATOM   3224 HH22 ARG A 256      19.241  15.110  65.996  1.00 98.82           H  
ATOM   3225 HH21 ARG A 256      19.811  13.576  65.408  1.00 98.82           H  
ATOM   3226  N   SER A 257      18.662   6.676  66.284  1.00 98.58           N  
ATOM   3227  CA  SER A 257      19.755   5.797  66.706  1.00 98.58           C  
ATOM   3228  C   SER A 257      19.527   4.329  66.307  1.00 98.58           C  
ATOM   3229  O   SER A 257      20.508   3.601  66.157  1.00 98.58           O  
ATOM   3230  CB  SER A 257      19.922   5.884  68.234  1.00 98.58           C  
ATOM   3231  OG  SER A 257      20.530   7.096  68.615  1.00 98.58           O  
ATOM   3232  H   SER A 257      17.993   6.931  66.998  1.00 98.58           H  
ATOM   3233  HA  SER A 257      20.683   6.124  66.231  1.00 98.58           H  
ATOM   3234  HB3 SER A 257      20.545   5.072  68.613  1.00 98.58           H  
ATOM   3235  HB2 SER A 257      18.958   5.806  68.728  1.00 98.58           H  
ATOM   3236  HG  SER A 257      19.877   7.797  68.547  1.00 98.58           H  
ATOM   3237  N   VAL A 258      18.246   3.930  66.179  1.00 98.85           N  
ATOM   3238  CA  VAL A 258      17.748   2.566  65.958  1.00 98.85           C  
ATOM   3239  C   VAL A 258      18.223   1.649  67.119  1.00 98.85           C  
ATOM   3240  O   VAL A 258      18.940   0.675  66.901  1.00 98.85           O  
ATOM   3241  CB  VAL A 258      18.135   2.006  64.548  1.00 98.85           C  
ATOM   3242  CG1 VAL A 258      17.446   0.675  64.191  1.00 98.85           C  
ATOM   3243  CG2 VAL A 258      17.814   3.003  63.416  1.00 98.85           C  
ATOM   3244  H   VAL A 258      17.520   4.620  66.312  1.00 98.85           H  
ATOM   3245  HA  VAL A 258      16.660   2.620  66.010  1.00 98.85           H  
ATOM   3246  HB  VAL A 258      19.209   1.827  64.534  1.00 98.85           H  
ATOM   3247 HG11 VAL A 258      17.750   0.331  63.202  1.00 98.85           H  
ATOM   3248 HG12 VAL A 258      17.692  -0.122  64.884  1.00 98.85           H  
ATOM   3249 HG13 VAL A 258      16.361   0.782  64.183  1.00 98.85           H  
ATOM   3250 HG21 VAL A 258      18.094   2.601  62.443  1.00 98.85           H  
ATOM   3251 HG22 VAL A 258      16.747   3.217  63.374  1.00 98.85           H  
ATOM   3252 HG23 VAL A 258      18.346   3.947  63.529  1.00 98.85           H  
ATOM   3253  N   VAL A 259      17.873   2.064  68.353  1.00 98.84           N  
ATOM   3254  CA  VAL A 259      18.441   1.613  69.633  1.00 98.84           C  
ATOM   3255  C   VAL A 259      18.407   0.098  69.897  1.00 98.84           C  
ATOM   3256  O   VAL A 259      19.439  -0.458  70.272  1.00 98.84           O  
ATOM   3257  CB  VAL A 259      17.782   2.363  70.834  1.00 98.84           C  
ATOM   3258  CG1 VAL A 259      17.901   1.708  72.229  1.00 98.84           C  
ATOM   3259  CG2 VAL A 259      18.304   3.804  70.908  1.00 98.84           C  
ATOM   3260  H   VAL A 259      17.257   2.863  68.422  1.00 98.84           H  
ATOM   3261  HA  VAL A 259      19.495   1.895  69.601  1.00 98.84           H  
ATOM   3262  HB  VAL A 259      16.714   2.434  70.625  1.00 98.84           H  
ATOM   3263 HG11 VAL A 259      17.470   2.353  72.990  1.00 98.84           H  
ATOM   3264 HG12 VAL A 259      17.358   0.765  72.296  1.00 98.84           H  
ATOM   3265 HG13 VAL A 259      18.939   1.524  72.503  1.00 98.84           H  
ATOM   3266 HG21 VAL A 259      17.823   4.374  71.702  1.00 98.84           H  
ATOM   3267 HG22 VAL A 259      19.379   3.836  71.080  1.00 98.84           H  
ATOM   3268 HG23 VAL A 259      18.104   4.312  69.971  1.00 98.84           H  
ATOM   3269  N   ALA A 260      17.230  -0.529  69.732  1.00 98.96           N  
ATOM   3270  CA  ALA A 260      17.009  -1.941  70.051  1.00 98.96           C  
ATOM   3271  C   ALA A 260      17.815  -2.912  69.169  1.00 98.96           C  
ATOM   3272  O   ALA A 260      18.266  -3.939  69.677  1.00 98.96           O  
ATOM   3273  CB  ALA A 260      15.503  -2.243  70.028  1.00 98.96           C  
ATOM   3274  H   ALA A 260      16.422  -0.005  69.426  1.00 98.96           H  
ATOM   3275  HA  ALA A 260      17.360  -2.089  71.070  1.00 98.96           H  
ATOM   3276  HB1 ALA A 260      15.294  -3.256  70.366  1.00 98.96           H  
ATOM   3277  HB2 ALA A 260      14.959  -1.571  70.692  1.00 98.96           H  
ATOM   3278  HB3 ALA A 260      15.080  -2.135  69.030  1.00 98.96           H  
ATOM   3279  N   TYR A 261      18.031  -2.541  67.895  1.00 98.96           N  
ATOM   3280  CA  TYR A 261      18.920  -3.249  66.979  1.00 98.96           C  
ATOM   3281  C   TYR A 261      20.392  -2.894  67.226  1.00 98.96           C  
ATOM   3282  O   TYR A 261      21.227  -3.777  67.078  1.00 98.96           O  
ATOM   3283  CB  TYR A 261      18.557  -2.949  65.511  1.00 98.96           C  
ATOM   3284  CG  TYR A 261      19.185  -3.922  64.530  1.00 98.96           C  
ATOM   3285  CD1 TYR A 261      20.457  -3.680  63.972  1.00 98.96           C  
ATOM   3286  CD2 TYR A 261      18.509  -5.116  64.224  1.00 98.96           C  
ATOM   3287  CE1 TYR A 261      21.063  -4.643  63.141  1.00 98.96           C  
ATOM   3288  CE2 TYR A 261      19.107  -6.077  63.392  1.00 98.96           C  
ATOM   3289  CZ  TYR A 261      20.392  -5.852  62.871  1.00 98.96           C  
ATOM   3290  OH  TYR A 261      20.982  -6.824  62.123  1.00 98.96           O  
ATOM   3291  H   TYR A 261      17.615  -1.684  67.550  1.00 98.96           H  
ATOM   3292  HA  TYR A 261      18.798  -4.322  67.144  1.00 98.96           H  
ATOM   3293  HB3 TYR A 261      18.847  -1.934  65.243  1.00 98.96           H  
ATOM   3294  HB2 TYR A 261      17.479  -3.003  65.375  1.00 98.96           H  
ATOM   3295  HD1 TYR A 261      20.989  -2.777  64.228  1.00 98.96           H  
ATOM   3296  HD2 TYR A 261      17.535  -5.298  64.645  1.00 98.96           H  
ATOM   3297  HE1 TYR A 261      22.050  -4.464  62.742  1.00 98.96           H  
ATOM   3298  HE2 TYR A 261      18.585  -6.992  63.161  1.00 98.96           H  
ATOM   3299  HH  TYR A 261      21.785  -6.532  61.680  1.00 98.96           H  
ATOM   3300  N   ASP A 262      20.688  -1.627  67.568  1.00 98.95           N  
ATOM   3301  CA  ASP A 262      22.042  -1.102  67.765  1.00 98.95           C  
ATOM   3302  C   ASP A 262      22.788  -1.823  68.906  1.00 98.95           C  
ATOM   3303  O   ASP A 262      23.948  -2.188  68.724  1.00 98.95           O  
ATOM   3304  CB  ASP A 262      22.023   0.438  67.954  1.00 98.95           C  
ATOM   3305  CG  ASP A 262      23.376   1.163  68.013  1.00 98.95           C  
ATOM   3306  OD1 ASP A 262      24.372   0.637  67.471  1.00 98.95           O1-
ATOM   3307  OD2 ASP A 262      23.363   2.332  68.453  1.00 98.95           O  
ATOM   3308  H   ASP A 262      19.940  -0.950  67.651  1.00 98.95           H  
ATOM   3309  HA  ASP A 262      22.581  -1.317  66.840  1.00 98.95           H  
ATOM   3310  HB3 ASP A 262      21.444   0.687  68.844  1.00 98.95           H  
ATOM   3311  HB2 ASP A 262      21.475   0.880  67.122  1.00 98.95           H  
ATOM   3312  N   ILE A 263      22.090  -2.072  70.027  1.00 98.95           N  
ATOM   3313  CA  ILE A 263      22.600  -2.844  71.162  1.00 98.95           C  
ATOM   3314  C   ILE A 263      22.910  -4.307  70.776  1.00 98.95           C  
ATOM   3315  O   ILE A 263      23.985  -4.794  71.118  1.00 98.95           O  
ATOM   3316  CB  ILE A 263      21.622  -2.802  72.376  1.00 98.95           C  
ATOM   3317  CG1 ILE A 263      21.484  -1.351  72.894  1.00 98.95           C  
ATOM   3318  CG2 ILE A 263      22.007  -3.748  73.540  1.00 98.95           C  
ATOM   3319  CD1 ILE A 263      20.306  -1.122  73.848  1.00 98.95           C  
ATOM   3320  H   ILE A 263      21.138  -1.737  70.102  1.00 98.95           H  
ATOM   3321  HA  ILE A 263      23.539  -2.379  71.470  1.00 98.95           H  
ATOM   3322  HB  ILE A 263      20.639  -3.111  72.016  1.00 98.95           H  
ATOM   3323 HG13 ILE A 263      21.353  -0.661  72.063  1.00 98.95           H  
ATOM   3324 HG12 ILE A 263      22.413  -1.048  73.374  1.00 98.95           H  
ATOM   3325 HG21 ILE A 263      21.328  -3.649  74.384  1.00 98.95           H  
ATOM   3326 HG22 ILE A 263      21.979  -4.799  73.254  1.00 98.95           H  
ATOM   3327 HG23 ILE A 263      23.007  -3.529  73.909  1.00 98.95           H  
ATOM   3328 HD11 ILE A 263      20.164  -0.057  74.034  1.00 98.95           H  
ATOM   3329 HD12 ILE A 263      19.378  -1.510  73.428  1.00 98.95           H  
ATOM   3330 HD13 ILE A 263      20.472  -1.603  74.810  1.00 98.95           H  
ATOM   3331  N   ALA A 264      22.003  -4.946  70.014  1.00 98.93           N  
ATOM   3332  CA  ALA A 264      22.185  -6.293  69.469  1.00 98.93           C  
ATOM   3333  C   ALA A 264      23.297  -6.388  68.406  1.00 98.93           C  
ATOM   3334  O   ALA A 264      23.978  -7.408  68.353  1.00 98.93           O  
ATOM   3335  CB  ALA A 264      20.845  -6.799  68.911  1.00 98.93           C  
ATOM   3336  H   ALA A 264      21.150  -4.471  69.754  1.00 98.93           H  
ATOM   3337  HA  ALA A 264      22.470  -6.945  70.297  1.00 98.93           H  
ATOM   3338  HB1 ALA A 264      20.936  -7.815  68.525  1.00 98.93           H  
ATOM   3339  HB2 ALA A 264      20.079  -6.814  69.687  1.00 98.93           H  
ATOM   3340  HB3 ALA A 264      20.480  -6.168  68.100  1.00 98.93           H  
ATOM   3341  N   ALA A 265      23.478  -5.333  67.594  1.00 98.88           N  
ATOM   3342  CA  ALA A 265      24.472  -5.245  66.524  1.00 98.88           C  
ATOM   3343  C   ALA A 265      25.911  -5.102  67.038  1.00 98.88           C  
ATOM   3344  O   ALA A 265      26.815  -5.661  66.421  1.00 98.88           O  
ATOM   3345  CB  ALA A 265      24.117  -4.084  65.588  1.00 98.88           C  
ATOM   3346  H   ALA A 265      22.854  -4.540  67.679  1.00 98.88           H  
ATOM   3347  HA  ALA A 265      24.422  -6.167  65.944  1.00 98.88           H  
ATOM   3348  HB1 ALA A 265      24.823  -4.031  64.761  1.00 98.88           H  
ATOM   3349  HB2 ALA A 265      23.125  -4.216  65.158  1.00 98.88           H  
ATOM   3350  HB3 ALA A 265      24.135  -3.124  66.105  1.00 98.88           H  
ATOM   3351  N   ARG A 266      26.099  -4.407  68.173  1.00 98.73           N  
ATOM   3352  CA  ARG A 266      27.376  -4.336  68.889  1.00 98.73           C  
ATOM   3353  C   ARG A 266      27.771  -5.693  69.503  1.00 98.73           C  
ATOM   3354  O   ARG A 266      28.964  -5.977  69.576  1.00 98.73           O  
ATOM   3355  CB  ARG A 266      27.310  -3.241  69.973  1.00 98.73           C  
ATOM   3356  CG  ARG A 266      27.196  -1.814  69.407  1.00 98.73           C  
ATOM   3357  CD  ARG A 266      26.798  -0.792  70.483  1.00 98.73           C  
ATOM   3358  NE  ARG A 266      26.749   0.580  69.951  1.00 98.73           N  
ATOM   3359  CZ  ARG A 266      27.711   1.521  69.976  1.00 98.73           C  
ATOM   3360  NH1 ARG A 266      28.924   1.299  70.503  1.00 98.73           N  
ATOM   3361  NH2 ARG A 266      27.441   2.726  69.459  1.00 98.73           N1+
ATOM   3362  H   ARG A 266      25.310  -3.953  68.614  1.00 98.73           H  
ATOM   3363  HA  ARG A 266      28.156  -4.063  68.175  1.00 98.73           H  
ATOM   3364  HB3 ARG A 266      28.205  -3.284  70.596  1.00 98.73           H  
ATOM   3365  HB2 ARG A 266      26.470  -3.446  70.637  1.00 98.73           H  
ATOM   3366  HG3 ARG A 266      26.418  -1.818  68.646  1.00 98.73           H  
ATOM   3367  HG2 ARG A 266      28.104  -1.511  68.883  1.00 98.73           H  
ATOM   3368  HD3 ARG A 266      27.396  -0.885  71.390  1.00 98.73           H  
ATOM   3369  HD2 ARG A 266      25.772  -1.006  70.784  1.00 98.73           H  
ATOM   3370  HE  ARG A 266      25.893   0.805  69.460  1.00 98.73           H  
ATOM   3371 HH12 ARG A 266      29.629   2.020  70.504  1.00 98.73           H  
ATOM   3372 HH11 ARG A 266      29.124   0.419  70.964  1.00 98.73           H  
ATOM   3373 HH22 ARG A 266      28.139   3.455  69.464  1.00 98.73           H  
ATOM   3374 HH21 ARG A 266      26.538   2.904  69.042  1.00 98.73           H  
ATOM   3375  N   MET A 267      26.785  -6.522  69.886  1.00 98.83           N  
ATOM   3376  CA  MET A 267      27.015  -7.892  70.350  1.00 98.83           C  
ATOM   3377  C   MET A 267      27.361  -8.858  69.203  1.00 98.83           C  
ATOM   3378  O   MET A 267      28.247  -9.691  69.384  1.00 98.83           O  
ATOM   3379  CB  MET A 267      25.799  -8.411  71.138  1.00 98.83           C  
ATOM   3380  CG  MET A 267      25.470  -7.618  72.411  1.00 98.83           C  
ATOM   3381  SD  MET A 267      23.931  -8.132  73.209  1.00 98.83           S  
ATOM   3382  CE  MET A 267      24.395  -9.789  73.775  1.00 98.83           C  
ATOM   3383  H   MET A 267      25.821  -6.229  69.805  1.00 98.83           H  
ATOM   3384  HA  MET A 267      27.869  -7.879  71.027  1.00 98.83           H  
ATOM   3385  HB3 MET A 267      25.989  -9.448  71.415  1.00 98.83           H  
ATOM   3386  HB2 MET A 267      24.920  -8.433  70.496  1.00 98.83           H  
ATOM   3387  HG3 MET A 267      25.395  -6.556  72.195  1.00 98.83           H  
ATOM   3388  HG2 MET A 267      26.268  -7.714  73.143  1.00 98.83           H  
ATOM   3389  HE1 MET A 267      23.570 -10.233  74.323  1.00 98.83           H  
ATOM   3390  HE2 MET A 267      24.624 -10.443  72.934  1.00 98.83           H  
ATOM   3391  HE3 MET A 267      25.263  -9.741  74.433  1.00 98.83           H  
ATOM   3392  N   MET A 268      26.672  -8.732  68.053  1.00 98.39           N  
ATOM   3393  CA  MET A 268      26.879  -9.585  66.877  1.00 98.39           C  
ATOM   3394  C   MET A 268      28.193  -9.304  66.128  1.00 98.39           C  
ATOM   3395  O   MET A 268      28.793 -10.257  65.632  1.00 98.39           O  
ATOM   3396  CB  MET A 268      25.686  -9.468  65.899  1.00 98.39           C  
ATOM   3397  CG  MET A 268      24.399 -10.146  66.394  1.00 98.39           C  
ATOM   3398  SD  MET A 268      23.038 -10.211  65.194  1.00 98.39           S  
ATOM   3399  CE  MET A 268      22.577  -8.462  65.086  1.00 98.39           C  
ATOM   3400  H   MET A 268      25.940  -8.038  67.983  1.00 98.39           H  
ATOM   3401  HA  MET A 268      26.930 -10.621  67.219  1.00 98.39           H  
ATOM   3402  HB3 MET A 268      25.949  -9.917  64.940  1.00 98.39           H  
ATOM   3403  HB2 MET A 268      25.492  -8.416  65.686  1.00 98.39           H  
ATOM   3404  HG3 MET A 268      24.033  -9.653  67.288  1.00 98.39           H  
ATOM   3405  HG2 MET A 268      24.620 -11.174  66.684  1.00 98.39           H  
ATOM   3406  HE1 MET A 268      21.691  -8.348  64.462  1.00 98.39           H  
ATOM   3407  HE2 MET A 268      22.352  -8.063  66.075  1.00 98.39           H  
ATOM   3408  HE3 MET A 268      23.383  -7.879  64.643  1.00 98.39           H  
ATOM   3409  N   TYR A 269      28.586  -8.022  66.016  1.00 98.37           N  
ATOM   3410  CA  TYR A 269      29.620  -7.576  65.075  1.00 98.37           C  
ATOM   3411  C   TYR A 269      30.879  -7.011  65.750  1.00 98.37           C  
ATOM   3412  O   TYR A 269      31.942  -7.112  65.138  1.00 98.37           O  
ATOM   3413  CB  TYR A 269      28.999  -6.557  64.091  1.00 98.37           C  
ATOM   3414  CG  TYR A 269      27.780  -7.050  63.319  1.00 98.37           C  
ATOM   3415  CD1 TYR A 269      27.764  -8.344  62.752  1.00 98.37           C  
ATOM   3416  CD2 TYR A 269      26.641  -6.225  63.193  1.00 98.37           C  
ATOM   3417  CE1 TYR A 269      26.600  -8.834  62.134  1.00 98.37           C  
ATOM   3418  CE2 TYR A 269      25.480  -6.710  62.558  1.00 98.37           C  
ATOM   3419  CZ  TYR A 269      25.454  -8.024  62.051  1.00 98.37           C  
ATOM   3420  OH  TYR A 269      24.323  -8.521  61.476  1.00 98.37           O  
ATOM   3421  H   TYR A 269      28.028  -7.294  66.443  1.00 98.37           H  
ATOM   3422  HA  TYR A 269      29.980  -8.421  64.486  1.00 98.37           H  
ATOM   3423  HB3 TYR A 269      29.740  -6.214  63.370  1.00 98.37           H  
ATOM   3424  HB2 TYR A 269      28.704  -5.674  64.654  1.00 98.37           H  
ATOM   3425  HD1 TYR A 269      28.630  -8.985  62.817  1.00 98.37           H  
ATOM   3426  HD2 TYR A 269      26.645  -5.227  63.604  1.00 98.37           H  
ATOM   3427  HE1 TYR A 269      26.587  -9.836  61.731  1.00 98.37           H  
ATOM   3428  HE2 TYR A 269      24.607  -6.078  62.483  1.00 98.37           H  
ATOM   3429  HH  TYR A 269      23.715  -7.827  61.197  1.00 98.37           H  
ATOM   3430  N   ALA A 270      30.769  -6.468  66.976  1.00 97.78           N  
ATOM   3431  CA  ALA A 270      31.910  -5.969  67.759  1.00 97.78           C  
ATOM   3432  C   ALA A 270      32.244  -6.848  68.981  1.00 97.78           C  
ATOM   3433  O   ALA A 270      33.227  -6.553  69.661  1.00 97.78           O  
ATOM   3434  CB  ALA A 270      31.661  -4.504  68.165  1.00 97.78           C  
ATOM   3435  H   ALA A 270      29.867  -6.421  67.427  1.00 97.78           H  
ATOM   3436  HA  ALA A 270      32.816  -5.972  67.151  1.00 97.78           H  
ATOM   3437  HB1 ALA A 270      32.391  -4.155  68.897  1.00 97.78           H  
ATOM   3438  HB2 ALA A 270      31.753  -3.844  67.304  1.00 97.78           H  
ATOM   3439  HB3 ALA A 270      30.672  -4.352  68.593  1.00 97.78           H  
ATOM   3440  N   ASP A 271      31.448  -7.905  69.234  1.00 97.33           N  
ATOM   3441  CA  ASP A 271      31.606  -8.883  70.322  1.00 97.33           C  
ATOM   3442  C   ASP A 271      31.476  -8.244  71.729  1.00 97.33           C  
ATOM   3443  O   ASP A 271      32.121  -8.691  72.679  1.00 97.33           O  
ATOM   3444  CB  ASP A 271      32.888  -9.753  70.145  1.00 97.33           C  
ATOM   3445  CG  ASP A 271      32.966 -11.077  70.934  1.00 97.33           C  
ATOM   3446  OD1 ASP A 271      31.902 -11.637  71.286  1.00 97.33           O1-
ATOM   3447  OD2 ASP A 271      34.102 -11.587  71.048  1.00 97.33           O  
ATOM   3448  H   ASP A 271      30.666  -8.075  68.619  1.00 97.33           H  
ATOM   3449  HA  ASP A 271      30.738  -9.533  70.220  1.00 97.33           H  
ATOM   3450  HB3 ASP A 271      33.767  -9.150  70.377  1.00 97.33           H  
ATOM   3451  HB2 ASP A 271      32.995 -10.003  69.088  1.00 97.33           H  
ATOM   3452  N   ALA A 272      30.635  -7.202  71.845  1.00 98.50           N  
ATOM   3453  CA  ALA A 272      30.300  -6.556  73.114  1.00 98.50           C  
ATOM   3454  C   ALA A 272      29.388  -7.448  73.970  1.00 98.50           C  
ATOM   3455  O   ALA A 272      28.663  -8.287  73.434  1.00 98.50           O  
ATOM   3456  CB  ALA A 272      29.612  -5.213  72.822  1.00 98.50           C  
ATOM   3457  H   ALA A 272      30.142  -6.868  71.028  1.00 98.50           H  
ATOM   3458  HA  ALA A 272      31.224  -6.361  73.663  1.00 98.50           H  
ATOM   3459  HB1 ALA A 272      29.426  -4.655  73.741  1.00 98.50           H  
ATOM   3460  HB2 ALA A 272      30.230  -4.584  72.180  1.00 98.50           H  
ATOM   3461  HB3 ALA A 272      28.653  -5.356  72.325  1.00 98.50           H  
ATOM   3462  N   LYS A 273      29.411  -7.219  75.290  1.00 98.62           N  
ATOM   3463  CA  LYS A 273      28.428  -7.778  76.220  1.00 98.62           C  
ATOM   3464  C   LYS A 273      27.152  -6.918  76.215  1.00 98.62           C  
ATOM   3465  O   LYS A 273      27.207  -5.757  75.808  1.00 98.62           O  
ATOM   3466  CB  LYS A 273      29.062  -7.876  77.621  1.00 98.62           C  
ATOM   3467  CG  LYS A 273      30.205  -8.906  77.668  1.00 98.62           C  
ATOM   3468  CD  LYS A 273      30.799  -9.096  79.070  1.00 98.62           C  
ATOM   3469  CE  LYS A 273      31.924 -10.144  79.076  1.00 98.62           C  
ATOM   3470  NZ  LYS A 273      32.491 -10.334  80.422  1.00 98.62           N1+
ATOM   3471  H   LYS A 273      30.041  -6.525  75.666  1.00 98.62           H  
ATOM   3472  HA  LYS A 273      28.152  -8.785  75.898  1.00 98.62           H  
ATOM   3473  HB3 LYS A 273      28.300  -8.175  78.342  1.00 98.62           H  
ATOM   3474  HB2 LYS A 273      29.423  -6.897  77.945  1.00 98.62           H  
ATOM   3475  HG3 LYS A 273      31.000  -8.604  76.985  1.00 98.62           H  
ATOM   3476  HG2 LYS A 273      29.840  -9.866  77.300  1.00 98.62           H  
ATOM   3477  HD3 LYS A 273      30.006  -9.395  79.757  1.00 98.62           H  
ATOM   3478  HD2 LYS A 273      31.177  -8.138  79.430  1.00 98.62           H  
ATOM   3479  HE3 LYS A 273      32.725  -9.842  78.400  1.00 98.62           H  
ATOM   3480  HE2 LYS A 273      31.548 -11.104  78.719  1.00 98.62           H  
ATOM   3481  HZ1 LYS A 273      31.767 -10.646  81.054  1.00 98.62           H  
ATOM   3482  HZ2 LYS A 273      33.224 -11.028  80.384  1.00 98.62           H  
ATOM   3483  HZ3 LYS A 273      32.874  -9.460  80.754  1.00 98.62           H  
ATOM   3484  N   LEU A 274      26.024  -7.499  76.656  1.00 98.80           N  
ATOM   3485  CA  LEU A 274      24.711  -6.844  76.688  1.00 98.80           C  
ATOM   3486  C   LEU A 274      24.682  -5.547  77.517  1.00 98.80           C  
ATOM   3487  O   LEU A 274      24.178  -4.539  77.024  1.00 98.80           O  
ATOM   3488  CB  LEU A 274      23.648  -7.866  77.150  1.00 98.80           C  
ATOM   3489  CG  LEU A 274      22.227  -7.311  77.407  1.00 98.80           C  
ATOM   3490  CD1 LEU A 274      21.611  -6.611  76.178  1.00 98.80           C  
ATOM   3491  CD2 LEU A 274      21.315  -8.407  77.974  1.00 98.80           C  
ATOM   3492  H   LEU A 274      26.046  -8.461  76.964  1.00 98.80           H  
ATOM   3493  HA  LEU A 274      24.483  -6.559  75.660  1.00 98.80           H  
ATOM   3494  HB3 LEU A 274      24.000  -8.335  78.071  1.00 98.80           H  
ATOM   3495  HB2 LEU A 274      23.588  -8.670  76.415  1.00 98.80           H  
ATOM   3496  HG  LEU A 274      22.297  -6.563  78.195  1.00 98.80           H  
ATOM   3497 HD11 LEU A 274      20.590  -6.934  75.976  1.00 98.80           H  
ATOM   3498 HD12 LEU A 274      21.573  -5.532  76.328  1.00 98.80           H  
ATOM   3499 HD13 LEU A 274      22.187  -6.790  75.271  1.00 98.80           H  
ATOM   3500 HD21 LEU A 274      20.830  -8.078  78.893  1.00 98.80           H  
ATOM   3501 HD22 LEU A 274      20.538  -8.685  77.267  1.00 98.80           H  
ATOM   3502 HD23 LEU A 274      21.866  -9.317  78.210  1.00 98.80           H  
ATOM   3503  N   GLU A 275      25.239  -5.598  78.739  1.00 98.57           N  
ATOM   3504  CA  GLU A 275      25.339  -4.456  79.650  1.00 98.57           C  
ATOM   3505  C   GLU A 275      26.267  -3.349  79.115  1.00 98.57           C  
ATOM   3506  O   GLU A 275      25.922  -2.175  79.244  1.00 98.57           O  
ATOM   3507  CB  GLU A 275      25.744  -4.964  81.054  1.00 98.57           C  
ATOM   3508  CG  GLU A 275      25.913  -3.889  82.160  1.00 98.57           C  
ATOM   3509  CD  GLU A 275      24.636  -3.145  82.596  1.00 98.57           C  
ATOM   3510  OE1 GLU A 275      24.803  -2.106  83.272  1.00 98.57           O1-
ATOM   3511  OE2 GLU A 275      23.519  -3.610  82.282  1.00 98.57           O  
ATOM   3512  H   GLU A 275      25.624  -6.470  79.073  1.00 98.57           H  
ATOM   3513  HA  GLU A 275      24.339  -4.024  79.720  1.00 98.57           H  
ATOM   3514  HB3 GLU A 275      26.683  -5.514  80.971  1.00 98.57           H  
ATOM   3515  HB2 GLU A 275      25.016  -5.705  81.389  1.00 98.57           H  
ATOM   3516  HG3 GLU A 275      26.669  -3.160  81.864  1.00 98.57           H  
ATOM   3517  HG2 GLU A 275      26.315  -4.376  83.049  1.00 98.57           H  
ATOM   3518  N   GLN A 276      27.390  -3.745  78.487  1.00 98.76           N  
ATOM   3519  CA  GLN A 276      28.329  -2.857  77.798  1.00 98.76           C  
ATOM   3520  C   GLN A 276      27.680  -2.120  76.616  1.00 98.76           C  
ATOM   3521  O   GLN A 276      27.749  -0.895  76.570  1.00 98.76           O  
ATOM   3522  CB  GLN A 276      29.591  -3.650  77.381  1.00 98.76           C  
ATOM   3523  CG  GLN A 276      30.588  -2.863  76.498  1.00 98.76           C  
ATOM   3524  CD  GLN A 276      31.824  -3.661  76.084  1.00 98.76           C  
ATOM   3525  NE2 GLN A 276      32.707  -3.017  75.320  1.00 98.76           N  
ATOM   3526  OE1 GLN A 276      31.980  -4.832  76.428  1.00 98.76           O  
ATOM   3527  H   GLN A 276      27.584  -4.733  78.411  1.00 98.76           H  
ATOM   3528  HA  GLN A 276      28.642  -2.099  78.519  1.00 98.76           H  
ATOM   3529  HB3 GLN A 276      29.292  -4.554  76.850  1.00 98.76           H  
ATOM   3530  HB2 GLN A 276      30.103  -3.989  78.283  1.00 98.76           H  
ATOM   3531  HG3 GLN A 276      30.909  -1.959  77.018  1.00 98.76           H  
ATOM   3532  HG2 GLN A 276      30.108  -2.543  75.573  1.00 98.76           H  
ATOM   3533 HE22 GLN A 276      33.544  -3.483  75.002  1.00 98.76           H  
ATOM   3534 HE21 GLN A 276      32.529  -2.060  75.038  1.00 98.76           H  
ATOM   3535  N   ALA A 277      27.054  -2.881  75.704  1.00 98.88           N  
ATOM   3536  CA  ALA A 277      26.369  -2.377  74.516  1.00 98.88           C  
ATOM   3537  C   ALA A 277      25.191  -1.447  74.844  1.00 98.88           C  
ATOM   3538  O   ALA A 277      25.035  -0.433  74.170  1.00 98.88           O  
ATOM   3539  CB  ALA A 277      25.918  -3.562  73.651  1.00 98.88           C  
ATOM   3540  H   ALA A 277      27.051  -3.887  75.819  1.00 98.88           H  
ATOM   3541  HA  ALA A 277      27.095  -1.799  73.940  1.00 98.88           H  
ATOM   3542  HB1 ALA A 277      25.379  -3.217  72.770  1.00 98.88           H  
ATOM   3543  HB2 ALA A 277      26.773  -4.141  73.304  1.00 98.88           H  
ATOM   3544  HB3 ALA A 277      25.265  -4.240  74.202  1.00 98.88           H  
ATOM   3545  N   ALA A 278      24.423  -1.769  75.900  1.00 98.89           N  
ATOM   3546  CA  ALA A 278      23.350  -0.928  76.429  1.00 98.89           C  
ATOM   3547  C   ALA A 278      23.855   0.395  77.036  1.00 98.89           C  
ATOM   3548  O   ALA A 278      23.224   1.424  76.804  1.00 98.89           O  
ATOM   3549  CB  ALA A 278      22.517  -1.735  77.435  1.00 98.89           C  
ATOM   3550  H   ALA A 278      24.601  -2.631  76.400  1.00 98.89           H  
ATOM   3551  HA  ALA A 278      22.692  -0.665  75.601  1.00 98.89           H  
ATOM   3552  HB1 ALA A 278      21.715  -1.133  77.861  1.00 98.89           H  
ATOM   3553  HB2 ALA A 278      22.053  -2.596  76.952  1.00 98.89           H  
ATOM   3554  HB3 ALA A 278      23.130  -2.110  78.255  1.00 98.89           H  
ATOM   3555  N   THR A 279      24.994   0.357  77.751  1.00 98.72           N  
ATOM   3556  CA  THR A 279      25.654   1.531  78.339  1.00 98.72           C  
ATOM   3557  C   THR A 279      26.316   2.448  77.286  1.00 98.72           C  
ATOM   3558  O   THR A 279      26.311   3.663  77.471  1.00 98.72           O  
ATOM   3559  CB  THR A 279      26.718   1.113  79.392  1.00 98.72           C  
ATOM   3560  CG2 THR A 279      27.539   2.254  80.022  1.00 98.72           C  
ATOM   3561  OG1 THR A 279      26.068   0.437  80.451  1.00 98.72           O  
ATOM   3562  H   THR A 279      25.460  -0.529  77.893  1.00 98.72           H  
ATOM   3563  HA  THR A 279      24.900   2.133  78.845  1.00 98.72           H  
ATOM   3564  HB  THR A 279      27.411   0.402  78.942  1.00 98.72           H  
ATOM   3565 HG21 THR A 279      28.162   1.882  80.836  1.00 98.72           H  
ATOM   3566 HG22 THR A 279      28.210   2.721  79.301  1.00 98.72           H  
ATOM   3567 HG23 THR A 279      26.890   3.030  80.430  1.00 98.72           H  
ATOM   3568  HG1 THR A 279      25.773  -0.423  80.134  1.00 98.72           H  
ATOM   3569  N   GLU A 280      26.832   1.870  76.190  1.00 98.66           N  
ATOM   3570  CA  GLU A 280      27.386   2.603  75.050  1.00 98.66           C  
ATOM   3571  C   GLU A 280      26.309   3.306  74.206  1.00 98.66           C  
ATOM   3572  O   GLU A 280      26.558   4.407  73.717  1.00 98.66           O  
ATOM   3573  CB  GLU A 280      28.220   1.645  74.179  1.00 98.66           C  
ATOM   3574  CG  GLU A 280      29.565   1.241  74.825  1.00 98.66           C  
ATOM   3575  CD  GLU A 280      30.347   0.129  74.102  1.00 98.66           C  
ATOM   3576  OE1 GLU A 280      31.493  -0.115  74.540  1.00 98.66           O1-
ATOM   3577  OE2 GLU A 280      29.816  -0.471  73.139  1.00 98.66           O  
ATOM   3578  H   GLU A 280      26.839   0.860  76.116  1.00 98.66           H  
ATOM   3579  HA  GLU A 280      28.051   3.381  75.431  1.00 98.66           H  
ATOM   3580  HB3 GLU A 280      28.416   2.104  73.209  1.00 98.66           H  
ATOM   3581  HB2 GLU A 280      27.621   0.755  73.975  1.00 98.66           H  
ATOM   3582  HG3 GLU A 280      29.407   0.921  75.855  1.00 98.66           H  
ATOM   3583  HG2 GLU A 280      30.202   2.124  74.886  1.00 98.66           H  
ATOM   3584  N   VAL A 281      25.135   2.672  74.051  1.00 98.80           N  
ATOM   3585  CA  VAL A 281      24.025   3.223  73.278  1.00 98.80           C  
ATOM   3586  C   VAL A 281      23.242   4.285  74.068  1.00 98.80           C  
ATOM   3587  O   VAL A 281      23.059   5.382  73.549  1.00 98.80           O  
ATOM   3588  CB  VAL A 281      23.076   2.110  72.747  1.00 98.80           C  
ATOM   3589  CG1 VAL A 281      21.740   2.608  72.155  1.00 98.80           C  
ATOM   3590  CG2 VAL A 281      23.812   1.281  71.683  1.00 98.80           C  
ATOM   3591  H   VAL A 281      24.997   1.756  74.457  1.00 98.80           H  
ATOM   3592  HA  VAL A 281      24.443   3.724  72.402  1.00 98.80           H  
ATOM   3593  HB  VAL A 281      22.831   1.440  73.573  1.00 98.80           H  
ATOM   3594 HG11 VAL A 281      21.191   1.791  71.687  1.00 98.80           H  
ATOM   3595 HG12 VAL A 281      21.084   3.031  72.916  1.00 98.80           H  
ATOM   3596 HG13 VAL A 281      21.907   3.367  71.390  1.00 98.80           H  
ATOM   3597 HG21 VAL A 281      23.179   0.513  71.241  1.00 98.80           H  
ATOM   3598 HG22 VAL A 281      24.167   1.924  70.882  1.00 98.80           H  
ATOM   3599 HG23 VAL A 281      24.692   0.788  72.086  1.00 98.80           H  
ATOM   3600  N   ILE A 282      22.813   3.958  75.297  1.00 98.58           N  
ATOM   3601  CA  ILE A 282      21.963   4.827  76.114  1.00 98.58           C  
ATOM   3602  C   ILE A 282      22.766   5.851  76.934  1.00 98.58           C  
ATOM   3603  O   ILE A 282      22.324   6.992  77.047  1.00 98.58           O  
ATOM   3604  CB  ILE A 282      21.071   3.995  77.082  1.00 98.58           C  
ATOM   3605  CG1 ILE A 282      20.160   3.001  76.327  1.00 98.58           C  
ATOM   3606  CG2 ILE A 282      20.236   4.817  78.089  1.00 98.58           C  
ATOM   3607  CD1 ILE A 282      19.084   3.646  75.443  1.00 98.58           C  
ATOM   3608  H   ILE A 282      23.013   3.041  75.676  1.00 98.58           H  
ATOM   3609  HA  ILE A 282      21.313   5.403  75.457  1.00 98.58           H  
ATOM   3610  HB  ILE A 282      21.744   3.384  77.683  1.00 98.58           H  
ATOM   3611 HG13 ILE A 282      19.667   2.361  77.056  1.00 98.58           H  
ATOM   3612 HG12 ILE A 282      20.759   2.325  75.716  1.00 98.58           H  
ATOM   3613 HG21 ILE A 282      19.611   4.151  78.679  1.00 98.58           H  
ATOM   3614 HG22 ILE A 282      20.853   5.368  78.798  1.00 98.58           H  
ATOM   3615 HG23 ILE A 282      19.580   5.530  77.589  1.00 98.58           H  
ATOM   3616 HD11 ILE A 282      18.663   2.902  74.774  1.00 98.58           H  
ATOM   3617 HD12 ILE A 282      18.269   4.054  76.041  1.00 98.58           H  
ATOM   3618 HD13 ILE A 282      19.474   4.442  74.811  1.00 98.58           H  
ATOM   3619  N   GLY A 283      23.913   5.438  77.492  1.00 97.70           N  
ATOM   3620  CA  GLY A 283      24.709   6.268  78.395  1.00 97.70           C  
ATOM   3621  C   GLY A 283      25.663   7.218  77.654  1.00 97.70           C  
ATOM   3622  O   GLY A 283      26.135   8.164  78.282  1.00 97.70           O  
ATOM   3623  H   GLY A 283      24.235   4.492  77.340  1.00 97.70           H  
ATOM   3624  HA3 GLY A 283      25.298   5.617  79.040  1.00 97.70           H  
ATOM   3625  HA2 GLY A 283      24.059   6.847  79.055  1.00 97.70           H  
ATOM   3626  N   THR A 284      25.945   6.987  76.356  1.00 97.91           N  
ATOM   3627  CA  THR A 284      26.850   7.820  75.558  1.00 97.91           C  
ATOM   3628  C   THR A 284      26.151   8.340  74.291  1.00 97.91           C  
ATOM   3629  O   THR A 284      25.864   9.533  74.256  1.00 97.91           O  
ATOM   3630  CB  THR A 284      28.178   7.100  75.193  1.00 97.91           C  
ATOM   3631  CG2 THR A 284      29.172   7.952  74.382  1.00 97.91           C  
ATOM   3632  OG1 THR A 284      28.826   6.691  76.381  1.00 97.91           O  
ATOM   3633  H   THR A 284      25.525   6.198  75.886  1.00 97.91           H  
ATOM   3634  HA  THR A 284      27.129   8.712  76.123  1.00 97.91           H  
ATOM   3635  HB  THR A 284      27.973   6.195  74.630  1.00 97.91           H  
ATOM   3636 HG21 THR A 284      30.119   7.429  74.250  1.00 97.91           H  
ATOM   3637 HG22 THR A 284      28.794   8.181  73.386  1.00 97.91           H  
ATOM   3638 HG23 THR A 284      29.382   8.899  74.882  1.00 97.91           H  
ATOM   3639  HG1 THR A 284      28.237   6.104  76.861  1.00 97.91           H  
ATOM   3640  N   LYS A 285      25.883   7.479  73.286  1.00 97.66           N  
ATOM   3641  CA  LYS A 285      25.353   7.880  71.969  1.00 97.66           C  
ATOM   3642  C   LYS A 285      24.042   8.689  72.033  1.00 97.66           C  
ATOM   3643  O   LYS A 285      23.938   9.721  71.371  1.00 97.66           O  
ATOM   3644  CB  LYS A 285      25.224   6.645  71.041  1.00 97.66           C  
ATOM   3645  CG  LYS A 285      24.670   6.954  69.632  1.00 97.66           C  
ATOM   3646  CD  LYS A 285      24.479   5.709  68.754  1.00 97.66           C  
ATOM   3647  CE  LYS A 285      23.890   6.072  67.379  1.00 97.66           C  
ATOM   3648  NZ  LYS A 285      23.661   4.883  66.542  1.00 97.66           N1+
ATOM   3649  H   LYS A 285      26.126   6.502  73.387  1.00 97.66           H  
ATOM   3650  HA  LYS A 285      26.107   8.538  71.530  1.00 97.66           H  
ATOM   3651  HB3 LYS A 285      24.576   5.909  71.513  1.00 97.66           H  
ATOM   3652  HB2 LYS A 285      26.199   6.167  70.943  1.00 97.66           H  
ATOM   3653  HG3 LYS A 285      25.337   7.656  69.130  1.00 97.66           H  
ATOM   3654  HG2 LYS A 285      23.702   7.451  69.700  1.00 97.66           H  
ATOM   3655  HD3 LYS A 285      23.817   5.012  69.271  1.00 97.66           H  
ATOM   3656  HD2 LYS A 285      25.435   5.198  68.633  1.00 97.66           H  
ATOM   3657  HE3 LYS A 285      24.559   6.750  66.847  1.00 97.66           H  
ATOM   3658  HE2 LYS A 285      22.942   6.593  67.501  1.00 97.66           H  
ATOM   3659  HZ1 LYS A 285      24.538   4.415  66.361  1.00 97.66           H  
ATOM   3660  HZ2 LYS A 285      23.049   4.237  67.026  1.00 97.66           H  
ATOM   3661  HZ3 LYS A 285      23.237   5.149  65.665  1.00 97.66           H  
ATOM   3662  N   LEU A 286      23.084   8.207  72.841  1.00 97.53           N  
ATOM   3663  CA  LEU A 286      21.781   8.832  73.057  1.00 97.53           C  
ATOM   3664  C   LEU A 286      21.895  10.188  73.777  1.00 97.53           C  
ATOM   3665  O   LEU A 286      21.210  11.125  73.374  1.00 97.53           O  
ATOM   3666  CB  LEU A 286      20.886   7.846  73.837  1.00 97.53           C  
ATOM   3667  CG  LEU A 286      19.381   8.173  73.824  1.00 97.53           C  
ATOM   3668  CD1 LEU A 286      18.758   7.928  72.438  1.00 97.53           C  
ATOM   3669  CD2 LEU A 286      18.643   7.394  74.927  1.00 97.53           C  
ATOM   3670  H   LEU A 286      23.242   7.333  73.325  1.00 97.53           H  
ATOM   3671  HA  LEU A 286      21.341   9.004  72.073  1.00 97.53           H  
ATOM   3672  HB3 LEU A 286      21.247   7.807  74.863  1.00 97.53           H  
ATOM   3673  HB2 LEU A 286      21.005   6.839  73.441  1.00 97.53           H  
ATOM   3674  HG  LEU A 286      19.258   9.228  74.057  1.00 97.53           H  
ATOM   3675 HD11 LEU A 286      17.696   7.690  72.501  1.00 97.53           H  
ATOM   3676 HD12 LEU A 286      18.856   8.819  71.823  1.00 97.53           H  
ATOM   3677 HD13 LEU A 286      19.247   7.112  71.905  1.00 97.53           H  
ATOM   3678 HD21 LEU A 286      17.897   8.021  75.417  1.00 97.53           H  
ATOM   3679 HD22 LEU A 286      18.137   6.521  74.520  1.00 97.53           H  
ATOM   3680 HD23 LEU A 286      19.315   7.030  75.702  1.00 97.53           H  
ATOM   3681  N   VAL A 287      22.784  10.276  74.786  1.00 97.42           N  
ATOM   3682  CA  VAL A 287      23.090  11.496  75.544  1.00 97.42           C  
ATOM   3683  C   VAL A 287      23.748  12.590  74.676  1.00 97.42           C  
ATOM   3684  O   VAL A 287      23.375  13.755  74.813  1.00 97.42           O  
ATOM   3685  CB  VAL A 287      23.997  11.189  76.777  1.00 97.42           C  
ATOM   3686  CG1 VAL A 287      24.602  12.421  77.486  1.00 97.42           C  
ATOM   3687  CG2 VAL A 287      23.245  10.335  77.810  1.00 97.42           C  
ATOM   3688  H   VAL A 287      23.326   9.461  75.033  1.00 97.42           H  
ATOM   3689  HA  VAL A 287      22.140  11.895  75.908  1.00 97.42           H  
ATOM   3690  HB  VAL A 287      24.840  10.588  76.435  1.00 97.42           H  
ATOM   3691 HG11 VAL A 287      25.129  12.129  78.396  1.00 97.42           H  
ATOM   3692 HG12 VAL A 287      25.331  12.939  76.862  1.00 97.42           H  
ATOM   3693 HG13 VAL A 287      23.828  13.135  77.768  1.00 97.42           H  
ATOM   3694 HG21 VAL A 287      23.885  10.074  78.654  1.00 97.42           H  
ATOM   3695 HG22 VAL A 287      22.373  10.860  78.201  1.00 97.42           H  
ATOM   3696 HG23 VAL A 287      22.902   9.404  77.369  1.00 97.42           H  
ATOM   3697  N   ASP A 288      24.670  12.192  73.780  1.00 97.28           N  
ATOM   3698  CA  ASP A 288      25.335  13.064  72.801  1.00 97.28           C  
ATOM   3699  C   ASP A 288      24.362  13.649  71.760  1.00 97.28           C  
ATOM   3700  O   ASP A 288      24.566  14.781  71.324  1.00 97.28           O  
ATOM   3701  CB  ASP A 288      26.518  12.373  72.071  1.00 97.28           C  
ATOM   3702  CG  ASP A 288      27.646  11.804  72.952  1.00 97.28           C  
ATOM   3703  OD1 ASP A 288      27.803  12.257  74.109  1.00 97.28           O1-
ATOM   3704  OD2 ASP A 288      28.420  10.988  72.404  1.00 97.28           O  
ATOM   3705  H   ASP A 288      24.948  11.219  73.761  1.00 97.28           H  
ATOM   3706  HA  ASP A 288      25.737  13.914  73.356  1.00 97.28           H  
ATOM   3707  HB3 ASP A 288      26.980  13.078  71.378  1.00 97.28           H  
ATOM   3708  HB2 ASP A 288      26.128  11.549  71.469  1.00 97.28           H  
ATOM   3709  N   MET A 289      23.313  12.885  71.408  1.00 96.72           N  
ATOM   3710  CA  MET A 289      22.214  13.324  70.544  1.00 96.72           C  
ATOM   3711  C   MET A 289      21.144  14.151  71.287  1.00 96.72           C  
ATOM   3712  O   MET A 289      20.342  14.799  70.618  1.00 96.72           O  
ATOM   3713  CB  MET A 289      21.606  12.097  69.833  1.00 96.72           C  
ATOM   3714  CG  MET A 289      22.552  11.508  68.772  1.00 96.72           C  
ATOM   3715  SD  MET A 289      22.047   9.928  68.043  1.00 96.72           S  
ATOM   3716  CE  MET A 289      20.511  10.396  67.204  1.00 96.72           C  
ATOM   3717  H   MET A 289      23.229  11.956  71.796  1.00 96.72           H  
ATOM   3718  HA  MET A 289      22.619  13.983  69.773  1.00 96.72           H  
ATOM   3719  HB3 MET A 289      20.676  12.384  69.341  1.00 96.72           H  
ATOM   3720  HB2 MET A 289      21.337  11.330  70.561  1.00 96.72           H  
ATOM   3721  HG3 MET A 289      23.542  11.351  69.201  1.00 96.72           H  
ATOM   3722  HG2 MET A 289      22.687  12.225  67.962  1.00 96.72           H  
ATOM   3723  HE1 MET A 289      20.165   9.570  66.583  1.00 96.72           H  
ATOM   3724  HE2 MET A 289      19.732  10.626  67.930  1.00 96.72           H  
ATOM   3725  HE3 MET A 289      20.668  11.267  66.568  1.00 96.72           H  
ATOM   3726  N   GLY A 290      21.167  14.156  72.632  1.00 94.92           N  
ATOM   3727  CA  GLY A 290      20.274  14.953  73.474  1.00 94.92           C  
ATOM   3728  C   GLY A 290      18.986  14.205  73.857  1.00 94.92           C  
ATOM   3729  O   GLY A 290      18.057  14.845  74.348  1.00 94.92           O  
ATOM   3730  H   GLY A 290      21.872  13.612  73.111  1.00 94.92           H  
ATOM   3731  HA3 GLY A 290      20.017  15.896  72.989  1.00 94.92           H  
ATOM   3732  HA2 GLY A 290      20.808  15.208  74.389  1.00 94.92           H  
ATOM   3733  N   GLY A 291      18.930  12.882  73.657  1.00 94.61           N  
ATOM   3734  CA  GLY A 291      17.792  12.041  74.001  1.00 94.61           C  
ATOM   3735  C   GLY A 291      17.927  11.482  75.420  1.00 94.61           C  
ATOM   3736  O   GLY A 291      18.987  10.983  75.804  1.00 94.61           O  
ATOM   3737  H   GLY A 291      19.778  12.402  73.372  1.00 94.61           H  
ATOM   3738  HA3 GLY A 291      17.757  11.205  73.304  1.00 94.61           H  
ATOM   3739  HA2 GLY A 291      16.854  12.586  73.882  1.00 94.61           H  
ATOM   3740  N   GLY A 292      16.842  11.527  76.193  1.00 94.15           N  
ATOM   3741  CA  GLY A 292      16.716  10.875  77.489  1.00 94.15           C  
ATOM   3742  C   GLY A 292      15.955   9.557  77.337  1.00 94.15           C  
ATOM   3743  O   GLY A 292      15.054   9.463  76.499  1.00 94.15           O  
ATOM   3744  H   GLY A 292      15.997  11.952  75.823  1.00 94.15           H  
ATOM   3745  HA3 GLY A 292      16.148  11.527  78.153  1.00 94.15           H  
ATOM   3746  HA2 GLY A 292      17.690  10.728  77.951  1.00 94.15           H  
ATOM   3747  N   GLY A 293      16.282   8.550  78.151  1.00 96.11           N  
ATOM   3748  CA  GLY A 293      15.564   7.285  78.172  1.00 96.11           C  
ATOM   3749  C   GLY A 293      16.309   6.158  78.881  1.00 96.11           C  
ATOM   3750  O   GLY A 293      17.324   6.367  79.555  1.00 96.11           O  
ATOM   3751  H   GLY A 293      17.075   8.645  78.786  1.00 96.11           H  
ATOM   3752  HA3 GLY A 293      15.384   6.967  77.149  1.00 96.11           H  
ATOM   3753  HA2 GLY A 293      14.593   7.423  78.649  1.00 96.11           H  
ATOM   3754  N   GLY A 294      15.772   4.950  78.717  1.00 97.69           N  
ATOM   3755  CA  GLY A 294      16.299   3.710  79.246  1.00 97.69           C  
ATOM   3756  C   GLY A 294      15.833   2.523  78.413  1.00 97.69           C  
ATOM   3757  O   GLY A 294      14.949   2.635  77.560  1.00 97.69           O  
ATOM   3758  H   GLY A 294      14.951   4.847  78.115  1.00 97.69           H  
ATOM   3759  HA3 GLY A 294      15.981   3.581  80.280  1.00 97.69           H  
ATOM   3760  HA2 GLY A 294      17.386   3.725  79.218  1.00 97.69           H  
ATOM   3761  N   VAL A 295      16.459   1.378  78.661  1.00 98.83           N  
ATOM   3762  CA  VAL A 295      16.138   0.083  78.072  1.00 98.83           C  
ATOM   3763  C   VAL A 295      16.260  -1.015  79.136  1.00 98.83           C  
ATOM   3764  O   VAL A 295      17.026  -0.883  80.090  1.00 98.83           O  
ATOM   3765  CB  VAL A 295      17.101  -0.305  76.907  1.00 98.83           C  
ATOM   3766  CG1 VAL A 295      16.938   0.604  75.681  1.00 98.83           C  
ATOM   3767  CG2 VAL A 295      18.585  -0.449  77.316  1.00 98.83           C  
ATOM   3768  H   VAL A 295      17.157   1.356  79.394  1.00 98.83           H  
ATOM   3769  HA  VAL A 295      15.106   0.090  77.719  1.00 98.83           H  
ATOM   3770  HB  VAL A 295      16.800  -1.291  76.550  1.00 98.83           H  
ATOM   3771 HG11 VAL A 295      17.590   0.291  74.865  1.00 98.83           H  
ATOM   3772 HG12 VAL A 295      15.915   0.576  75.307  1.00 98.83           H  
ATOM   3773 HG13 VAL A 295      17.174   1.637  75.921  1.00 98.83           H  
ATOM   3774 HG21 VAL A 295      19.232  -0.528  76.445  1.00 98.83           H  
ATOM   3775 HG22 VAL A 295      18.925   0.405  77.900  1.00 98.83           H  
ATOM   3776 HG23 VAL A 295      18.755  -1.343  77.916  1.00 98.83           H  
ATOM   3777  N   ILE A 296      15.552  -2.117  78.879  1.00 98.95           N  
ATOM   3778  CA  ILE A 296      15.796  -3.413  79.498  1.00 98.95           C  
ATOM   3779  C   ILE A 296      16.319  -4.366  78.414  1.00 98.95           C  
ATOM   3780  O   ILE A 296      15.978  -4.206  77.239  1.00 98.95           O  
ATOM   3781  CB  ILE A 296      14.499  -4.008  80.106  1.00 98.95           C  
ATOM   3782  CG1 ILE A 296      13.377  -4.241  79.062  1.00 98.95           C  
ATOM   3783  CG2 ILE A 296      14.053  -3.145  81.303  1.00 98.95           C  
ATOM   3784  CD1 ILE A 296      12.054  -4.727  79.644  1.00 98.95           C  
ATOM   3785  H   ILE A 296      14.952  -2.136  78.064  1.00 98.95           H  
ATOM   3786  HA  ILE A 296      16.552  -3.333  80.279  1.00 98.95           H  
ATOM   3787  HB  ILE A 296      14.752  -4.985  80.521  1.00 98.95           H  
ATOM   3788 HG13 ILE A 296      13.694  -4.974  78.322  1.00 98.95           H  
ATOM   3789 HG12 ILE A 296      13.194  -3.330  78.499  1.00 98.95           H  
ATOM   3790 HG21 ILE A 296      13.222  -3.599  81.836  1.00 98.95           H  
ATOM   3791 HG22 ILE A 296      14.861  -3.021  82.022  1.00 98.95           H  
ATOM   3792 HG23 ILE A 296      13.754  -2.144  80.998  1.00 98.95           H  
ATOM   3793 HD11 ILE A 296      11.479  -5.269  78.897  1.00 98.95           H  
ATOM   3794 HD12 ILE A 296      12.235  -5.400  80.476  1.00 98.95           H  
ATOM   3795 HD13 ILE A 296      11.442  -3.898  79.996  1.00 98.95           H  
ATOM   3796  N   GLY A 297      17.130  -5.340  78.837  1.00 98.94           N  
ATOM   3797  CA  GLY A 297      17.669  -6.357  77.953  1.00 98.94           C  
ATOM   3798  C   GLY A 297      17.788  -7.680  78.703  1.00 98.94           C  
ATOM   3799  O   GLY A 297      17.900  -7.713  79.928  1.00 98.94           O  
ATOM   3800  H   GLY A 297      17.379  -5.403  79.818  1.00 98.94           H  
ATOM   3801  HA3 GLY A 297      18.649  -6.051  77.588  1.00 98.94           H  
ATOM   3802  HA2 GLY A 297      17.011  -6.494  77.100  1.00 98.94           H  
ATOM   3803  N   VAL A 298      17.820  -8.769  77.924  1.00 98.93           N  
ATOM   3804  CA  VAL A 298      18.221 -10.097  78.371  1.00 98.93           C  
ATOM   3805  C   VAL A 298      18.779 -10.862  77.160  1.00 98.93           C  
ATOM   3806  O   VAL A 298      18.170 -10.830  76.088  1.00 98.93           O  
ATOM   3807  CB  VAL A 298      17.080 -10.884  79.077  1.00 98.93           C  
ATOM   3808  CG1 VAL A 298      15.913 -11.289  78.162  1.00 98.93           C  
ATOM   3809  CG2 VAL A 298      17.601 -12.126  79.818  1.00 98.93           C  
ATOM   3810  H   VAL A 298      17.689  -8.669  76.926  1.00 98.93           H  
ATOM   3811  HA  VAL A 298      19.031  -9.962  79.085  1.00 98.93           H  
ATOM   3812  HB  VAL A 298      16.662 -10.220  79.836  1.00 98.93           H  
ATOM   3813 HG11 VAL A 298      15.074 -11.640  78.760  1.00 98.93           H  
ATOM   3814 HG12 VAL A 298      15.568 -10.450  77.564  1.00 98.93           H  
ATOM   3815 HG13 VAL A 298      16.186 -12.096  77.483  1.00 98.93           H  
ATOM   3816 HG21 VAL A 298      16.790 -12.604  80.364  1.00 98.93           H  
ATOM   3817 HG22 VAL A 298      18.018 -12.866  79.135  1.00 98.93           H  
ATOM   3818 HG23 VAL A 298      18.374 -11.863  80.541  1.00 98.93           H  
ATOM   3819  N   ASP A 299      19.954 -11.483  77.347  1.00 98.36           N  
ATOM   3820  CA  ASP A 299      20.682 -12.196  76.295  1.00 98.36           C  
ATOM   3821  C   ASP A 299      20.423 -13.711  76.378  1.00 98.36           C  
ATOM   3822  O   ASP A 299      19.724 -14.177  77.280  1.00 98.36           O  
ATOM   3823  CB  ASP A 299      22.188 -11.808  76.244  1.00 98.36           C  
ATOM   3824  CG  ASP A 299      23.081 -12.062  77.471  1.00 98.36           C  
ATOM   3825  OD1 ASP A 299      22.721 -12.901  78.322  1.00 98.36           O1-
ATOM   3826  OD2 ASP A 299      24.192 -11.487  77.485  1.00 98.36           O  
ATOM   3827  H   ASP A 299      20.396 -11.465  78.256  1.00 98.36           H  
ATOM   3828  HA  ASP A 299      20.282 -11.894  75.331  1.00 98.36           H  
ATOM   3829  HB3 ASP A 299      22.222 -10.734  76.061  1.00 98.36           H  
ATOM   3830  HB2 ASP A 299      22.663 -12.264  75.375  1.00 98.36           H  
ATOM   3831  N   ARG A 300      21.002 -14.450  75.419  1.00 94.60           N  
ATOM   3832  CA  ARG A 300      20.916 -15.909  75.305  1.00 94.60           C  
ATOM   3833  C   ARG A 300      21.533 -16.693  76.486  1.00 94.60           C  
ATOM   3834  O   ARG A 300      21.222 -17.874  76.631  1.00 94.60           O  
ATOM   3835  CB  ARG A 300      21.534 -16.332  73.955  1.00 94.60           C  
ATOM   3836  CG  ARG A 300      23.059 -16.098  73.829  1.00 94.60           C  
ATOM   3837  CD  ARG A 300      23.661 -16.495  72.470  1.00 94.60           C  
ATOM   3838  NE  ARG A 300      23.448 -17.921  72.157  1.00 94.60           N  
ATOM   3839  CZ  ARG A 300      23.690 -18.550  70.992  1.00 94.60           C  
ATOM   3840  NH1 ARG A 300      24.188 -17.909  69.924  1.00 94.60           N  
ATOM   3841  NH2 ARG A 300      23.422 -19.859  70.899  1.00 94.60           N1+
ATOM   3842  H   ARG A 300      21.543 -13.983  74.705  1.00 94.60           H  
ATOM   3843  HA  ARG A 300      19.854 -16.160  75.277  1.00 94.60           H  
ATOM   3844  HB3 ARG A 300      21.026 -15.803  73.148  1.00 94.60           H  
ATOM   3845  HB2 ARG A 300      21.307 -17.387  73.799  1.00 94.60           H  
ATOM   3846  HG3 ARG A 300      23.626 -16.560  74.637  1.00 94.60           H  
ATOM   3847  HG2 ARG A 300      23.222 -15.025  73.942  1.00 94.60           H  
ATOM   3848  HD3 ARG A 300      24.743 -16.374  72.532  1.00 94.60           H  
ATOM   3849  HD2 ARG A 300      23.324 -15.827  71.677  1.00 94.60           H  
ATOM   3850  HE  ARG A 300      23.078 -18.470  72.919  1.00 94.60           H  
ATOM   3851 HH12 ARG A 300      24.363 -18.400  69.059  1.00 94.60           H  
ATOM   3852 HH11 ARG A 300      24.388 -16.921  69.982  1.00 94.60           H  
ATOM   3853 HH22 ARG A 300      23.593 -20.356  70.037  1.00 94.60           H  
ATOM   3854 HH21 ARG A 300      23.044 -20.360  71.690  1.00 94.60           H  
ATOM   3855  N   TYR A 301      22.375 -16.033  77.301  1.00 93.77           N  
ATOM   3856  CA  TYR A 301      23.018 -16.596  78.492  1.00 93.77           C  
ATOM   3857  C   TYR A 301      22.224 -16.311  79.785  1.00 93.77           C  
ATOM   3858  O   TYR A 301      22.559 -16.886  80.821  1.00 93.77           O  
ATOM   3859  CB  TYR A 301      24.455 -16.044  78.600  1.00 93.77           C  
ATOM   3860  CG  TYR A 301      25.280 -16.167  77.329  1.00 93.77           C  
ATOM   3861  CD1 TYR A 301      25.695 -17.435  76.871  1.00 93.77           C  
ATOM   3862  CD2 TYR A 301      25.612 -15.014  76.585  1.00 93.77           C  
ATOM   3863  CE1 TYR A 301      26.429 -17.550  75.675  1.00 93.77           C  
ATOM   3864  CE2 TYR A 301      26.348 -15.129  75.390  1.00 93.77           C  
ATOM   3865  CZ  TYR A 301      26.756 -16.397  74.933  1.00 93.77           C  
ATOM   3866  OH  TYR A 301      27.462 -16.513  73.771  1.00 93.77           O  
ATOM   3867  H   TYR A 301      22.569 -15.057  77.124  1.00 93.77           H  
ATOM   3868  HA  TYR A 301      23.083 -17.681  78.392  1.00 93.77           H  
ATOM   3869  HB3 TYR A 301      24.989 -16.547  79.408  1.00 93.77           H  
ATOM   3870  HB2 TYR A 301      24.420 -14.992  78.882  1.00 93.77           H  
ATOM   3871  HD1 TYR A 301      25.441 -18.323  77.431  1.00 93.77           H  
ATOM   3872  HD2 TYR A 301      25.297 -14.039  76.923  1.00 93.77           H  
ATOM   3873  HE1 TYR A 301      26.740 -18.524  75.326  1.00 93.77           H  
ATOM   3874  HE2 TYR A 301      26.592 -14.240  74.826  1.00 93.77           H  
ATOM   3875  HH  TYR A 301      27.668 -15.666  73.368  1.00 93.77           H  
ATOM   3876  N   GLY A 302      21.191 -15.453  79.710  1.00 95.62           N  
ATOM   3877  CA  GLY A 302      20.301 -15.118  80.821  1.00 95.62           C  
ATOM   3878  C   GLY A 302      20.825 -13.969  81.696  1.00 95.62           C  
ATOM   3879  O   GLY A 302      20.252 -13.734  82.761  1.00 95.62           O  
ATOM   3880  H   GLY A 302      20.985 -15.013  78.822  1.00 95.62           H  
ATOM   3881  HA3 GLY A 302      20.095 -15.999  81.430  1.00 95.62           H  
ATOM   3882  HA2 GLY A 302      19.349 -14.795  80.403  1.00 95.62           H  
ATOM   3883  N   ASN A 303      21.868 -13.242  81.253  1.00 96.83           N  
ATOM   3884  CA  ASN A 303      22.326 -11.991  81.866  1.00 96.83           C  
ATOM   3885  C   ASN A 303      21.316 -10.881  81.543  1.00 96.83           C  
ATOM   3886  O   ASN A 303      21.014 -10.677  80.367  1.00 96.83           O  
ATOM   3887  CB  ASN A 303      23.717 -11.557  81.339  1.00 96.83           C  
ATOM   3888  CG  ASN A 303      24.805 -12.627  81.444  1.00 96.83           C  
ATOM   3889  ND2 ASN A 303      25.486 -12.906  80.331  1.00 96.83           N  
ATOM   3890  OD1 ASN A 303      25.042 -13.180  82.516  1.00 96.83           O  
ATOM   3891  H   ASN A 303      22.280 -13.465  80.356  1.00 96.83           H  
ATOM   3892  HA  ASN A 303      22.378 -12.100  82.952  1.00 96.83           H  
ATOM   3893  HB3 ASN A 303      24.057 -10.683  81.897  1.00 96.83           H  
ATOM   3894  HB2 ASN A 303      23.646 -11.230  80.302  1.00 96.83           H  
ATOM   3895 HD22 ASN A 303      26.221 -13.597  80.344  1.00 96.83           H  
ATOM   3896 HD21 ASN A 303      25.242 -12.450  79.460  1.00 96.83           H  
ATOM   3897  N   VAL A 304      20.826 -10.191  82.582  1.00 98.47           N  
ATOM   3898  CA  VAL A 304      19.874  -9.091  82.452  1.00 98.47           C  
ATOM   3899  C   VAL A 304      20.611  -7.739  82.513  1.00 98.47           C  
ATOM   3900  O   VAL A 304      21.519  -7.572  83.329  1.00 98.47           O  
ATOM   3901  CB  VAL A 304      18.804  -9.159  83.583  1.00 98.47           C  
ATOM   3902  CG1 VAL A 304      17.968  -7.875  83.768  1.00 98.47           C  
ATOM   3903  CG2 VAL A 304      17.862 -10.362  83.376  1.00 98.47           C  
ATOM   3904  H   VAL A 304      21.131 -10.408  83.519  1.00 98.47           H  
ATOM   3905  HA  VAL A 304      19.356  -9.165  81.496  1.00 98.47           H  
ATOM   3906  HB  VAL A 304      19.322  -9.330  84.528  1.00 98.47           H  
ATOM   3907 HG11 VAL A 304      17.163  -8.030  84.480  1.00 98.47           H  
ATOM   3908 HG12 VAL A 304      18.566  -7.053  84.161  1.00 98.47           H  
ATOM   3909 HG13 VAL A 304      17.523  -7.550  82.827  1.00 98.47           H  
ATOM   3910 HG21 VAL A 304      17.140 -10.446  84.189  1.00 98.47           H  
ATOM   3911 HG22 VAL A 304      17.301 -10.269  82.445  1.00 98.47           H  
ATOM   3912 HG23 VAL A 304      18.414 -11.302  83.338  1.00 98.47           H  
ATOM   3913  N   ALA A 305      20.154  -6.795  81.676  1.00 98.55           N  
ATOM   3914  CA  ALA A 305      20.532  -5.383  81.700  1.00 98.55           C  
ATOM   3915  C   ALA A 305      19.280  -4.531  81.947  1.00 98.55           C  
ATOM   3916  O   ALA A 305      18.202  -4.896  81.479  1.00 98.55           O  
ATOM   3917  CB  ALA A 305      21.174  -5.018  80.353  1.00 98.55           C  
ATOM   3918  H   ALA A 305      19.391  -7.026  81.052  1.00 98.55           H  
ATOM   3919  HA  ALA A 305      21.245  -5.188  82.503  1.00 98.55           H  
ATOM   3920  HB1 ALA A 305      21.382  -3.950  80.285  1.00 98.55           H  
ATOM   3921  HB2 ALA A 305      22.125  -5.537  80.233  1.00 98.55           H  
ATOM   3922  HB3 ALA A 305      20.532  -5.286  79.512  1.00 98.55           H  
ATOM   3923  N   MET A 306      19.446  -3.409  82.666  1.00 98.67           N  
ATOM   3924  CA  MET A 306      18.388  -2.433  82.955  1.00 98.67           C  
ATOM   3925  C   MET A 306      18.991  -1.017  83.012  1.00 98.67           C  
ATOM   3926  O   MET A 306      18.883  -0.338  84.035  1.00 98.67           O  
ATOM   3927  CB  MET A 306      17.593  -2.804  84.233  1.00 98.67           C  
ATOM   3928  CG  MET A 306      16.812  -4.128  84.172  1.00 98.67           C  
ATOM   3929  SD  MET A 306      15.486  -4.299  85.398  1.00 98.67           S  
ATOM   3930  CE  MET A 306      16.459  -4.456  86.916  1.00 98.67           C  
ATOM   3931  H   MET A 306      20.367  -3.177  83.011  1.00 98.67           H  
ATOM   3932  HA  MET A 306      17.683  -2.418  82.124  1.00 98.67           H  
ATOM   3933  HB3 MET A 306      16.882  -2.009  84.441  1.00 98.67           H  
ATOM   3934  HB2 MET A 306      18.273  -2.833  85.086  1.00 98.67           H  
ATOM   3935  HG3 MET A 306      17.493  -4.970  84.285  1.00 98.67           H  
ATOM   3936  HG2 MET A 306      16.347  -4.239  83.195  1.00 98.67           H  
ATOM   3937  HE1 MET A 306      15.796  -4.675  87.752  1.00 98.67           H  
ATOM   3938  HE2 MET A 306      17.181  -5.267  86.826  1.00 98.67           H  
ATOM   3939  HE3 MET A 306      16.994  -3.531  87.128  1.00 98.67           H  
ATOM   3940  N   VAL A 307      19.640  -0.612  81.908  1.00 98.57           N  
ATOM   3941  CA  VAL A 307      20.357   0.658  81.767  1.00 98.57           C  
ATOM   3942  C   VAL A 307      19.403   1.843  81.505  1.00 98.57           C  
ATOM   3943  O   VAL A 307      18.393   1.683  80.823  1.00 98.57           O  
ATOM   3944  CB  VAL A 307      21.379   0.568  80.593  1.00 98.57           C  
ATOM   3945  CG1 VAL A 307      22.099   1.889  80.251  1.00 98.57           C  
ATOM   3946  CG2 VAL A 307      22.436  -0.518  80.865  1.00 98.57           C  
ATOM   3947  H   VAL A 307      19.667  -1.221  81.104  1.00 98.57           H  
ATOM   3948  HA  VAL A 307      20.905   0.849  82.693  1.00 98.57           H  
ATOM   3949  HB  VAL A 307      20.836   0.268  79.696  1.00 98.57           H  
ATOM   3950 HG11 VAL A 307      22.831   1.730  79.465  1.00 98.57           H  
ATOM   3951 HG12 VAL A 307      21.419   2.654  79.880  1.00 98.57           H  
ATOM   3952 HG13 VAL A 307      22.625   2.293  81.116  1.00 98.57           H  
ATOM   3953 HG21 VAL A 307      23.185  -0.555  80.074  1.00 98.57           H  
ATOM   3954 HG22 VAL A 307      22.963  -0.328  81.800  1.00 98.57           H  
ATOM   3955 HG23 VAL A 307      21.990  -1.510  80.930  1.00 98.57           H  
ATOM   3956  N   MET A 308      19.781   3.024  82.018  1.00 97.13           N  
ATOM   3957  CA  MET A 308      19.106   4.300  81.779  1.00 97.13           C  
ATOM   3958  C   MET A 308      20.081   5.467  81.985  1.00 97.13           C  
ATOM   3959  O   MET A 308      21.099   5.309  82.660  1.00 97.13           O  
ATOM   3960  CB  MET A 308      17.862   4.437  82.682  1.00 97.13           C  
ATOM   3961  CG  MET A 308      18.144   4.219  84.174  1.00 97.13           C  
ATOM   3962  SD  MET A 308      16.861   4.884  85.251  1.00 97.13           S  
ATOM   3963  CE  MET A 308      16.968   3.672  86.580  1.00 97.13           C  
ATOM   3964  H   MET A 308      20.632   3.084  82.559  1.00 97.13           H  
ATOM   3965  HA  MET A 308      18.786   4.340  80.741  1.00 97.13           H  
ATOM   3966  HB3 MET A 308      17.112   3.711  82.368  1.00 97.13           H  
ATOM   3967  HB2 MET A 308      17.397   5.412  82.529  1.00 97.13           H  
ATOM   3968  HG3 MET A 308      19.083   4.681  84.477  1.00 97.13           H  
ATOM   3969  HG2 MET A 308      18.250   3.150  84.364  1.00 97.13           H  
ATOM   3970  HE1 MET A 308      16.370   3.999  87.430  1.00 97.13           H  
ATOM   3971  HE2 MET A 308      16.598   2.708  86.236  1.00 97.13           H  
ATOM   3972  HE3 MET A 308      18.003   3.549  86.894  1.00 97.13           H  
ATOM   3973  N   ASN A 309      19.714   6.630  81.423  1.00 96.04           N  
ATOM   3974  CA  ASN A 309      20.395   7.914  81.626  1.00 96.04           C  
ATOM   3975  C   ASN A 309      19.531   8.914  82.434  1.00 96.04           C  
ATOM   3976  O   ASN A 309      20.006  10.012  82.719  1.00 96.04           O  
ATOM   3977  CB  ASN A 309      20.880   8.466  80.254  1.00 96.04           C  
ATOM   3978  CG  ASN A 309      19.790   8.807  79.224  1.00 96.04           C  
ATOM   3979  ND2 ASN A 309      20.123   8.736  77.934  1.00 96.04           N  
ATOM   3980  OD1 ASN A 309      18.667   9.153  79.576  1.00 96.04           O  
ATOM   3981  H   ASN A 309      18.875   6.663  80.858  1.00 96.04           H  
ATOM   3982  HA  ASN A 309      21.289   7.766  82.234  1.00 96.04           H  
ATOM   3983  HB3 ASN A 309      21.560   7.740  79.806  1.00 96.04           H  
ATOM   3984  HB2 ASN A 309      21.474   9.367  80.414  1.00 96.04           H  
ATOM   3985 HD22 ASN A 309      19.457   9.000  77.222  1.00 96.04           H  
ATOM   3986 HD21 ASN A 309      21.043   8.418  77.657  1.00 96.04           H  
ATOM   3987  N   THR A 310      18.292   8.523  82.771  1.00 93.56           N  
ATOM   3988  CA  THR A 310      17.237   9.285  83.448  1.00 93.56           C  
ATOM   3989  C   THR A 310      17.305   9.130  84.986  1.00 93.56           C  
ATOM   3990  O   THR A 310      17.873   8.144  85.460  1.00 93.56           O  
ATOM   3991  CB  THR A 310      15.862   8.739  82.949  1.00 93.56           C  
ATOM   3992  CG2 THR A 310      15.604   9.070  81.478  1.00 93.56           C  
ATOM   3993  OG1 THR A 310      15.693   7.333  83.082  1.00 93.56           O  
ATOM   3994  H   THR A 310      18.009   7.587  82.518  1.00 93.56           H  
ATOM   3995  HA  THR A 310      17.349  10.330  83.165  1.00 93.56           H  
ATOM   3996  HB  THR A 310      15.065   9.207  83.527  1.00 93.56           H  
ATOM   3997 HG21 THR A 310      14.618   8.729  81.160  1.00 93.56           H  
ATOM   3998 HG22 THR A 310      15.660  10.143  81.295  1.00 93.56           H  
ATOM   3999 HG23 THR A 310      16.342   8.588  80.841  1.00 93.56           H  
ATOM   4000  HG1 THR A 310      15.597   7.089  83.997  1.00 93.56           H  
ATOM   4001  N   PRO A 311      16.735  10.071  85.785  1.00 90.98           N  
ATOM   4002  CA  PRO A 311      16.662   9.956  87.261  1.00 90.98           C  
ATOM   4003  C   PRO A 311      15.999   8.688  87.831  1.00 90.98           C  
ATOM   4004  O   PRO A 311      16.380   8.257  88.920  1.00 90.98           O  
ATOM   4005  CB  PRO A 311      15.892  11.213  87.701  1.00 90.98           C  
ATOM   4006  CG  PRO A 311      16.159  12.222  86.602  1.00 90.98           C  
ATOM   4007  CD  PRO A 311      16.182  11.359  85.348  1.00 90.98           C  
ATOM   4008  HA  PRO A 311      17.686  10.015  87.635  1.00 90.98           H  
ATOM   4009  HB3 PRO A 311      16.206  11.577  88.680  1.00 90.98           H  
ATOM   4010  HB2 PRO A 311      14.819  11.015  87.751  1.00 90.98           H  
ATOM   4011  HG3 PRO A 311      17.142  12.670  86.753  1.00 90.98           H  
ATOM   4012  HG2 PRO A 311      15.424  13.026  86.565  1.00 90.98           H  
ATOM   4013  HD2 PRO A 311      15.168  11.211  84.980  1.00 90.98           H  
ATOM   4014  HD3 PRO A 311      16.761  11.856  84.571  1.00 90.98           H  
ATOM   4015  N   GLY A 312      15.034   8.116  87.096  1.00 92.68           N  
ATOM   4016  CA  GLY A 312      14.377   6.883  87.499  1.00 92.68           C  
ATOM   4017  C   GLY A 312      13.771   6.193  86.279  1.00 92.68           C  
ATOM   4018  O   GLY A 312      13.539   6.798  85.234  1.00 92.68           O  
ATOM   4019  H   GLY A 312      14.739   8.528  86.222  1.00 92.68           H  
ATOM   4020  HA3 GLY A 312      13.595   7.106  88.226  1.00 92.68           H  
ATOM   4021  HA2 GLY A 312      15.090   6.203  87.969  1.00 92.68           H  
ATOM   4022  N   MET A 313      13.494   4.898  86.461  1.00 95.94           N  
ATOM   4023  CA  MET A 313      12.757   4.042  85.549  1.00 95.94           C  
ATOM   4024  C   MET A 313      12.077   2.970  86.400  1.00 95.94           C  
ATOM   4025  O   MET A 313      12.773   2.234  87.100  1.00 95.94           O  
ATOM   4026  CB  MET A 313      13.691   3.466  84.453  1.00 95.94           C  
ATOM   4027  CG  MET A 313      13.053   2.424  83.514  1.00 95.94           C  
ATOM   4028  SD  MET A 313      14.077   1.941  82.092  1.00 95.94           S  
ATOM   4029  CE  MET A 313      15.317   0.893  82.896  1.00 95.94           C  
ATOM   4030  H   MET A 313      13.682   4.487  87.366  1.00 95.94           H  
ATOM   4031  HA  MET A 313      11.976   4.637  85.084  1.00 95.94           H  
ATOM   4032  HB3 MET A 313      14.551   3.003  84.934  1.00 95.94           H  
ATOM   4033  HB2 MET A 313      14.091   4.285  83.853  1.00 95.94           H  
ATOM   4034  HG3 MET A 313      12.120   2.820  83.117  1.00 95.94           H  
ATOM   4035  HG2 MET A 313      12.793   1.521  84.063  1.00 95.94           H  
ATOM   4036  HE1 MET A 313      16.049   0.553  82.164  1.00 95.94           H  
ATOM   4037  HE2 MET A 313      15.846   1.441  83.676  1.00 95.94           H  
ATOM   4038  HE3 MET A 313      14.841   0.018  83.335  1.00 95.94           H  
ATOM   4039  N   TYR A 314      10.739   2.885  86.302  1.00 96.21           N  
ATOM   4040  CA  TYR A 314       9.941   1.784  86.847  1.00 96.21           C  
ATOM   4041  C   TYR A 314      10.405   0.481  86.184  1.00 96.21           C  
ATOM   4042  O   TYR A 314      10.393   0.419  84.956  1.00 96.21           O  
ATOM   4043  CB  TYR A 314       8.443   2.019  86.552  1.00 96.21           C  
ATOM   4044  CG  TYR A 314       7.863   3.327  87.054  1.00 96.21           C  
ATOM   4045  CD1 TYR A 314       7.670   3.534  88.434  1.00 96.21           C  
ATOM   4046  CD2 TYR A 314       7.502   4.341  86.141  1.00 96.21           C  
ATOM   4047  CE1 TYR A 314       7.153   4.758  88.901  1.00 96.21           C  
ATOM   4048  CE2 TYR A 314       6.975   5.560  86.606  1.00 96.21           C  
ATOM   4049  CZ  TYR A 314       6.808   5.773  87.988  1.00 96.21           C  
ATOM   4050  OH  TYR A 314       6.314   6.961  88.440  1.00 96.21           O  
ATOM   4051  H   TYR A 314      10.245   3.531  85.700  1.00 96.21           H  
ATOM   4052  HA  TYR A 314      10.095   1.727  87.925  1.00 96.21           H  
ATOM   4053  HB3 TYR A 314       7.850   1.206  86.973  1.00 96.21           H  
ATOM   4054  HB2 TYR A 314       8.280   1.980  85.477  1.00 96.21           H  
ATOM   4055  HD1 TYR A 314       7.920   2.754  89.135  1.00 96.21           H  
ATOM   4056  HD2 TYR A 314       7.626   4.190  85.080  1.00 96.21           H  
ATOM   4057  HE1 TYR A 314       7.018   4.913  89.960  1.00 96.21           H  
ATOM   4058  HE2 TYR A 314       6.710   6.331  85.898  1.00 96.21           H  
ATOM   4059  HH  TYR A 314       6.096   7.568  87.730  1.00 96.21           H  
ATOM   4060  N   ARG A 315      10.873  -0.491  86.979  1.00 98.53           N  
ATOM   4061  CA  ARG A 315      11.502  -1.702  86.461  1.00 98.53           C  
ATOM   4062  C   ARG A 315      11.505  -2.826  87.494  1.00 98.53           C  
ATOM   4063  O   ARG A 315      11.429  -2.578  88.697  1.00 98.53           O  
ATOM   4064  CB  ARG A 315      12.922  -1.377  85.931  1.00 98.53           C  
ATOM   4065  CG  ARG A 315      13.965  -1.017  87.009  1.00 98.53           C  
ATOM   4066  CD  ARG A 315      15.161  -0.263  86.409  1.00 98.53           C  
ATOM   4067  NE  ARG A 315      16.273  -0.075  87.359  1.00 98.53           N  
ATOM   4068  CZ  ARG A 315      16.353   0.802  88.379  1.00 98.53           C  
ATOM   4069  NH1 ARG A 315      15.339   1.612  88.719  1.00 98.53           N  
ATOM   4070  NH2 ARG A 315      17.490   0.880  89.080  1.00 98.53           N1+
ATOM   4071  H   ARG A 315      10.893  -0.372  87.984  1.00 98.53           H  
ATOM   4072  HA  ARG A 315      10.889  -2.060  85.638  1.00 98.53           H  
ATOM   4073  HB3 ARG A 315      12.862  -0.571  85.200  1.00 98.53           H  
ATOM   4074  HB2 ARG A 315      13.293  -2.233  85.367  1.00 98.53           H  
ATOM   4075  HG3 ARG A 315      14.279  -1.883  87.594  1.00 98.53           H  
ATOM   4076  HG2 ARG A 315      13.471  -0.347  87.711  1.00 98.53           H  
ATOM   4077  HD3 ARG A 315      14.837   0.741  86.138  1.00 98.53           H  
ATOM   4078  HD2 ARG A 315      15.491  -0.716  85.479  1.00 98.53           H  
ATOM   4079  HE  ARG A 315      17.071  -0.673  87.193  1.00 98.53           H  
ATOM   4080 HH12 ARG A 315      15.439   2.262  89.487  1.00 98.53           H  
ATOM   4081 HH11 ARG A 315      14.473   1.595  88.193  1.00 98.53           H  
ATOM   4082 HH22 ARG A 315      17.579   1.554  89.828  1.00 98.53           H  
ATOM   4083 HH21 ARG A 315      18.284   0.306  88.835  1.00 98.53           H  
ATOM   4084  N   ALA A 316      11.638  -4.050  86.972  1.00 98.90           N  
ATOM   4085  CA  ALA A 316      11.816  -5.267  87.747  1.00 98.90           C  
ATOM   4086  C   ALA A 316      12.439  -6.353  86.868  1.00 98.90           C  
ATOM   4087  O   ALA A 316      12.345  -6.276  85.645  1.00 98.90           O  
ATOM   4088  CB  ALA A 316      10.473  -5.721  88.343  1.00 98.90           C  
ATOM   4089  H   ALA A 316      11.699  -4.164  85.968  1.00 98.90           H  
ATOM   4090  HA  ALA A 316      12.524  -5.042  88.543  1.00 98.90           H  
ATOM   4091  HB1 ALA A 316      10.591  -6.636  88.921  1.00 98.90           H  
ATOM   4092  HB2 ALA A 316      10.070  -4.969  89.017  1.00 98.90           H  
ATOM   4093  HB3 ALA A 316       9.724  -5.908  87.575  1.00 98.90           H  
ATOM   4094  N   SER A 317      13.062  -7.349  87.511  1.00 98.89           N  
ATOM   4095  CA  SER A 317      13.681  -8.490  86.843  1.00 98.89           C  
ATOM   4096  C   SER A 317      13.821  -9.683  87.789  1.00 98.89           C  
ATOM   4097  O   SER A 317      13.911  -9.502  89.002  1.00 98.89           O  
ATOM   4098  CB  SER A 317      15.032  -8.086  86.212  1.00 98.89           C  
ATOM   4099  OG  SER A 317      16.035  -7.826  87.177  1.00 98.89           O  
ATOM   4100  H   SER A 317      13.103  -7.349  88.522  1.00 98.89           H  
ATOM   4101  HA  SER A 317      13.006  -8.805  86.050  1.00 98.89           H  
ATOM   4102  HB3 SER A 317      14.924  -7.221  85.559  1.00 98.89           H  
ATOM   4103  HB2 SER A 317      15.388  -8.900  85.581  1.00 98.89           H  
ATOM   4104  HG  SER A 317      16.272  -8.651  87.607  1.00 98.89           H  
ATOM   4105  N   ILE A 318      13.869 -10.880  87.187  1.00 98.42           N  
ATOM   4106  CA  ILE A 318      14.217 -12.137  87.836  1.00 98.42           C  
ATOM   4107  C   ILE A 318      15.118 -12.880  86.829  1.00 98.42           C  
ATOM   4108  O   ILE A 318      14.619 -13.334  85.800  1.00 98.42           O  
ATOM   4109  CB  ILE A 318      12.974 -13.016  88.195  1.00 98.42           C  
ATOM   4110  CG1 ILE A 318      11.908 -12.233  89.011  1.00 98.42           C  
ATOM   4111  CG2 ILE A 318      13.427 -14.287  88.948  1.00 98.42           C  
ATOM   4112  CD1 ILE A 318      10.556 -12.941  89.197  1.00 98.42           C  
ATOM   4113  H   ILE A 318      13.778 -10.927  86.179  1.00 98.42           H  
ATOM   4114  HA  ILE A 318      14.787 -11.943  88.744  1.00 98.42           H  
ATOM   4115  HB  ILE A 318      12.485 -13.334  87.273  1.00 98.42           H  
ATOM   4116 HG13 ILE A 318      11.673 -11.298  88.507  1.00 98.42           H  
ATOM   4117 HG12 ILE A 318      12.312 -11.941  89.978  1.00 98.42           H  
ATOM   4118 HG21 ILE A 318      12.590 -14.911  89.252  1.00 98.42           H  
ATOM   4119 HG22 ILE A 318      14.072 -14.914  88.334  1.00 98.42           H  
ATOM   4120 HG23 ILE A 318      13.986 -14.032  89.847  1.00 98.42           H  
ATOM   4121 HD11 ILE A 318       9.948 -12.409  89.929  1.00 98.42           H  
ATOM   4122 HD12 ILE A 318       9.996 -12.956  88.264  1.00 98.42           H  
ATOM   4123 HD13 ILE A 318      10.653 -13.967  89.548  1.00 98.42           H  
ATOM   4124  N   ASP A 319      16.434 -12.925  87.106  1.00 96.06           N  
ATOM   4125  CA  ASP A 319      17.470 -13.402  86.174  1.00 96.06           C  
ATOM   4126  C   ASP A 319      17.618 -14.946  86.169  1.00 96.06           C  
ATOM   4127  O   ASP A 319      16.782 -15.655  86.732  1.00 96.06           O  
ATOM   4128  CB  ASP A 319      18.825 -12.654  86.382  1.00 96.06           C  
ATOM   4129  CG  ASP A 319      19.603 -12.870  87.699  1.00 96.06           C  
ATOM   4130  OD1 ASP A 319      19.164 -13.674  88.548  1.00 96.06           O1-
ATOM   4131  OD2 ASP A 319      20.669 -12.230  87.835  1.00 96.06           O  
ATOM   4132  H   ASP A 319      16.772 -12.549  87.981  1.00 96.06           H  
ATOM   4133  HA  ASP A 319      17.141 -13.144  85.166  1.00 96.06           H  
ATOM   4134  HB3 ASP A 319      18.612 -11.584  86.337  1.00 96.06           H  
ATOM   4135  HB2 ASP A 319      19.488 -12.834  85.535  1.00 96.06           H  
ATOM   4136  N   ALA A 320      18.715 -15.423  85.549  1.00 93.56           N  
ATOM   4137  CA  ALA A 320      19.165 -16.820  85.497  1.00 93.56           C  
ATOM   4138  C   ALA A 320      19.408 -17.491  86.860  1.00 93.56           C  
ATOM   4139  O   ALA A 320      19.254 -18.708  86.958  1.00 93.56           O  
ATOM   4140  CB  ALA A 320      20.440 -16.888  84.645  1.00 93.56           C  
ATOM   4141  H   ALA A 320      19.337 -14.761  85.106  1.00 93.56           H  
ATOM   4142  HA  ALA A 320      18.406 -17.408  84.991  1.00 93.56           H  
ATOM   4143  HB1 ALA A 320      20.816 -17.909  84.568  1.00 93.56           H  
ATOM   4144  HB2 ALA A 320      20.250 -16.536  83.633  1.00 93.56           H  
ATOM   4145  HB3 ALA A 320      21.235 -16.271  85.066  1.00 93.56           H  
ATOM   4146  N   ASN A 321      19.777 -16.692  87.873  1.00 92.13           N  
ATOM   4147  CA  ASN A 321      20.080 -17.138  89.237  1.00 92.13           C  
ATOM   4148  C   ASN A 321      18.856 -17.051  90.170  1.00 92.13           C  
ATOM   4149  O   ASN A 321      18.945 -17.519  91.305  1.00 92.13           O  
ATOM   4150  CB  ASN A 321      21.244 -16.295  89.814  1.00 92.13           C  
ATOM   4151  CG  ASN A 321      22.493 -16.300  88.927  1.00 92.13           C  
ATOM   4152  ND2 ASN A 321      22.850 -15.140  88.371  1.00 92.13           N  
ATOM   4153  OD1 ASN A 321      23.123 -17.339  88.743  1.00 92.13           O  
ATOM   4154  H   ASN A 321      19.846 -15.695  87.716  1.00 92.13           H  
ATOM   4155  HA  ASN A 321      20.386 -18.186  89.236  1.00 92.13           H  
ATOM   4156  HB3 ASN A 321      21.532 -16.680  90.793  1.00 92.13           H  
ATOM   4157  HB2 ASN A 321      20.922 -15.265  89.980  1.00 92.13           H  
ATOM   4158 HD22 ASN A 321      23.666 -15.094  87.778  1.00 92.13           H  
ATOM   4159 HD21 ASN A 321      22.301 -14.304  88.524  1.00 92.13           H  
ATOM   4160  N   GLY A 322      17.748 -16.453  89.695  1.00 91.66           N  
ATOM   4161  CA  GLY A 322      16.520 -16.252  90.461  1.00 91.66           C  
ATOM   4162  C   GLY A 322      16.573 -14.995  91.348  1.00 91.66           C  
ATOM   4163  O   GLY A 322      15.668 -14.817  92.164  1.00 91.66           O  
ATOM   4164  H   GLY A 322      17.755 -16.094  88.750  1.00 91.66           H  
ATOM   4165  HA3 GLY A 322      16.303 -17.126  91.078  1.00 91.66           H  
ATOM   4166  HA2 GLY A 322      15.692 -16.150  89.759  1.00 91.66           H  
ATOM   4167  N   GLN A 323      17.601 -14.134  91.203  1.00 95.20           N  
ATOM   4168  CA  GLN A 323      17.759 -12.870  91.926  1.00 95.20           C  
ATOM   4169  C   GLN A 323      16.680 -11.868  91.493  1.00 95.20           C  
ATOM   4170  O   GLN A 323      16.701 -11.409  90.349  1.00 95.20           O  
ATOM   4171  CB  GLN A 323      19.181 -12.310  91.694  1.00 95.20           C  
ATOM   4172  CG  GLN A 323      19.483 -10.986  92.434  1.00 95.20           C  
ATOM   4173  CD  GLN A 323      20.872 -10.399  92.155  1.00 95.20           C  
ATOM   4174  NE2 GLN A 323      21.527 -10.786  91.056  1.00 95.20           N  
ATOM   4175  OE1 GLN A 323      21.350  -9.575  92.931  1.00 95.20           O  
ATOM   4176  H   GLN A 323      18.293 -14.316  90.487  1.00 95.20           H  
ATOM   4177  HA  GLN A 323      17.650 -13.077  92.992  1.00 95.20           H  
ATOM   4178  HB3 GLN A 323      19.319 -12.147  90.627  1.00 95.20           H  
ATOM   4179  HB2 GLN A 323      19.914 -13.063  91.988  1.00 95.20           H  
ATOM   4180  HG3 GLN A 323      19.381 -11.139  93.508  1.00 95.20           H  
ATOM   4181  HG2 GLN A 323      18.760 -10.217  92.161  1.00 95.20           H  
ATOM   4182 HE22 GLN A 323      22.440 -10.406  90.852  1.00 95.20           H  
ATOM   4183 HE21 GLN A 323      21.110 -11.442  90.409  1.00 95.20           H  
ATOM   4184  N   ARG A 324      15.764 -11.562  92.423  1.00 97.34           N  
ATOM   4185  CA  ARG A 324      14.641 -10.661  92.194  1.00 97.34           C  
ATOM   4186  C   ARG A 324      15.031  -9.215  92.519  1.00 97.34           C  
ATOM   4187  O   ARG A 324      15.566  -8.950  93.596  1.00 97.34           O  
ATOM   4188  CB  ARG A 324      13.405 -11.122  92.993  1.00 97.34           C  
ATOM   4189  CG  ARG A 324      13.059 -12.599  92.738  1.00 97.34           C  
ATOM   4190  CD  ARG A 324      11.624 -12.990  93.124  1.00 97.34           C  
ATOM   4191  NE  ARG A 324      11.302 -14.342  92.634  1.00 97.34           N  
ATOM   4192  CZ  ARG A 324      10.154 -15.026  92.797  1.00 97.34           C  
ATOM   4193  NH1 ARG A 324       9.117 -14.531  93.487  1.00 97.34           N  
ATOM   4194  NH2 ARG A 324      10.042 -16.242  92.247  1.00 97.34           N1+
ATOM   4195  H   ARG A 324      15.825 -11.977  93.342  1.00 97.34           H  
ATOM   4196  HA  ARG A 324      14.367 -10.727  91.141  1.00 97.34           H  
ATOM   4197  HB3 ARG A 324      12.558 -10.495  92.711  1.00 97.34           H  
ATOM   4198  HB2 ARG A 324      13.557 -10.967  94.063  1.00 97.34           H  
ATOM   4199  HG3 ARG A 324      13.735 -13.171  93.376  1.00 97.34           H  
ATOM   4200  HG2 ARG A 324      13.298 -12.909  91.723  1.00 97.34           H  
ATOM   4201  HD3 ARG A 324      10.891 -12.239  92.826  1.00 97.34           H  
ATOM   4202  HD2 ARG A 324      11.576 -13.069  94.211  1.00 97.34           H  
ATOM   4203  HE  ARG A 324      12.042 -14.790  92.113  1.00 97.34           H  
ATOM   4204 HH12 ARG A 324       8.263 -15.060  93.590  1.00 97.34           H  
ATOM   4205 HH11 ARG A 324       9.151 -13.588  93.852  1.00 97.34           H  
ATOM   4206 HH22 ARG A 324       9.190 -16.773  92.348  1.00 97.34           H  
ATOM   4207 HH21 ARG A 324      10.806 -16.641  91.721  1.00 97.34           H  
ATOM   4208  N   VAL A 325      14.735  -8.316  91.573  1.00 97.97           N  
ATOM   4209  CA  VAL A 325      14.919  -6.873  91.683  1.00 97.97           C  
ATOM   4210  C   VAL A 325      13.573  -6.216  91.337  1.00 97.97           C  
ATOM   4211  O   VAL A 325      12.924  -6.651  90.388  1.00 97.97           O  
ATOM   4212  CB  VAL A 325      15.986  -6.360  90.668  1.00 97.97           C  
ATOM   4213  CG1 VAL A 325      16.164  -4.826  90.662  1.00 97.97           C  
ATOM   4214  CG2 VAL A 325      17.355  -7.029  90.895  1.00 97.97           C  
ATOM   4215  H   VAL A 325      14.306  -8.633  90.712  1.00 97.97           H  
ATOM   4216  HA  VAL A 325      15.207  -6.589  92.698  1.00 97.97           H  
ATOM   4217  HB  VAL A 325      15.666  -6.643  89.664  1.00 97.97           H  
ATOM   4218 HG11 VAL A 325      16.980  -4.527  90.004  1.00 97.97           H  
ATOM   4219 HG12 VAL A 325      15.273  -4.305  90.310  1.00 97.97           H  
ATOM   4220 HG13 VAL A 325      16.398  -4.459  91.662  1.00 97.97           H  
ATOM   4221 HG21 VAL A 325      18.102  -6.651  90.196  1.00 97.97           H  
ATOM   4222 HG22 VAL A 325      17.722  -6.847  91.905  1.00 97.97           H  
ATOM   4223 HG23 VAL A 325      17.304  -8.108  90.749  1.00 97.97           H  
ATOM   4224  N   VAL A 326      13.192  -5.178  92.097  1.00 98.42           N  
ATOM   4225  CA  VAL A 326      12.060  -4.303  91.792  1.00 98.42           C  
ATOM   4226  C   VAL A 326      12.453  -2.905  92.309  1.00 98.42           C  
ATOM   4227  O   VAL A 326      12.688  -2.754  93.509  1.00 98.42           O  
ATOM   4228  CB  VAL A 326      10.722  -4.728  92.478  1.00 98.42           C  
ATOM   4229  CG1 VAL A 326       9.527  -3.909  91.956  1.00 98.42           C  
ATOM   4230  CG2 VAL A 326      10.383  -6.223  92.331  1.00 98.42           C  
ATOM   4231  H   VAL A 326      13.758  -4.896  92.884  1.00 98.42           H  
ATOM   4232  HA  VAL A 326      11.913  -4.252  90.713  1.00 98.42           H  
ATOM   4233  HB  VAL A 326      10.803  -4.533  93.549  1.00 98.42           H  
ATOM   4234 HG11 VAL A 326       8.673  -4.025  92.619  1.00 98.42           H  
ATOM   4235 HG12 VAL A 326       9.739  -2.845  91.873  1.00 98.42           H  
ATOM   4236 HG13 VAL A 326       9.220  -4.245  90.968  1.00 98.42           H  
ATOM   4237 HG21 VAL A 326       9.424  -6.454  92.796  1.00 98.42           H  
ATOM   4238 HG22 VAL A 326      10.316  -6.518  91.284  1.00 98.42           H  
ATOM   4239 HG23 VAL A 326      11.127  -6.857  92.813  1.00 98.42           H  
ATOM   4240  N   ARG A 327      12.573  -1.925  91.398  1.00 96.60           N  
ATOM   4241  CA  ARG A 327      13.066  -0.575  91.695  1.00 96.60           C  
ATOM   4242  C   ARG A 327      12.329   0.479  90.855  1.00 96.60           C  
ATOM   4243  O   ARG A 327      11.767   0.159  89.808  1.00 96.60           O  
ATOM   4244  CB  ARG A 327      14.589  -0.491  91.431  1.00 96.60           C  
ATOM   4245  CG  ARG A 327      15.465  -1.359  92.351  1.00 96.60           C  
ATOM   4246  CD  ARG A 327      16.966  -1.177  92.074  1.00 96.60           C  
ATOM   4247  NE  ARG A 327      17.802  -1.870  93.072  1.00 96.60           N  
ATOM   4248  CZ  ARG A 327      18.815  -1.368  93.807  1.00 96.60           C  
ATOM   4249  NH1 ARG A 327      19.213  -0.089  93.716  1.00 96.60           N  
ATOM   4250  NH2 ARG A 327      19.452  -2.179  94.661  1.00 96.60           N1+
ATOM   4251  H   ARG A 327      12.330  -2.104  90.431  1.00 96.60           H  
ATOM   4252  HA  ARG A 327      12.871  -0.334  92.743  1.00 96.60           H  
ATOM   4253  HB3 ARG A 327      14.913   0.544  91.552  1.00 96.60           H  
ATOM   4254  HB2 ARG A 327      14.794  -0.753  90.392  1.00 96.60           H  
ATOM   4255  HG3 ARG A 327      15.219  -2.393  92.116  1.00 96.60           H  
ATOM   4256  HG2 ARG A 327      15.226  -1.221  93.407  1.00 96.60           H  
ATOM   4257  HD3 ARG A 327      17.227  -0.133  91.902  1.00 96.60           H  
ATOM   4258  HD2 ARG A 327      17.195  -1.698  91.143  1.00 96.60           H  
ATOM   4259  HE  ARG A 327      17.571  -2.844  93.210  1.00 96.60           H  
ATOM   4260 HH12 ARG A 327      19.978   0.258  94.277  1.00 96.60           H  
ATOM   4261 HH11 ARG A 327      18.747   0.542  93.080  1.00 96.60           H  
ATOM   4262 HH22 ARG A 327      20.215  -1.832  95.224  1.00 96.60           H  
ATOM   4263 HH21 ARG A 327      19.176  -3.146  94.753  1.00 96.60           H  
ATOM   4264  N   ILE A 328      12.386   1.734  91.332  1.00 95.11           N  
ATOM   4265  CA  ILE A 328      11.824   2.906  90.658  1.00 95.11           C  
ATOM   4266  C   ILE A 328      12.923   3.928  90.313  1.00 95.11           C  
ATOM   4267  O   ILE A 328      12.868   4.502  89.229  1.00 95.11           O  
ATOM   4268  CB  ILE A 328      10.728   3.607  91.521  1.00 95.11           C  
ATOM   4269  CG1 ILE A 328       9.553   2.636  91.793  1.00 95.11           C  
ATOM   4270  CG2 ILE A 328      10.219   4.932  90.902  1.00 95.11           C  
ATOM   4271  CD1 ILE A 328       8.387   3.241  92.589  1.00 95.11           C  
ATOM   4272  H   ILE A 328      12.849   1.908  92.211  1.00 95.11           H  
ATOM   4273  HA  ILE A 328      11.366   2.613  89.712  1.00 95.11           H  
ATOM   4274  HB  ILE A 328      11.164   3.852  92.491  1.00 95.11           H  
ATOM   4275 HG13 ILE A 328       9.913   1.763  92.337  1.00 95.11           H  
ATOM   4276 HG12 ILE A 328       9.175   2.250  90.848  1.00 95.11           H  
ATOM   4277 HG21 ILE A 328       9.423   5.382  91.492  1.00 95.11           H  
ATOM   4278 HG22 ILE A 328      10.997   5.693  90.844  1.00 95.11           H  
ATOM   4279 HG23 ILE A 328       9.837   4.771  89.896  1.00 95.11           H  
ATOM   4280 HD11 ILE A 328       7.834   2.468  93.121  1.00 95.11           H  
ATOM   4281 HD12 ILE A 328       8.738   3.965  93.324  1.00 95.11           H  
ATOM   4282 HD13 ILE A 328       7.680   3.748  91.932  1.00 95.11           H  
ATOM   4283  N   PHE A 329      13.891   4.147  91.218  1.00 93.62           N  
ATOM   4284  CA  PHE A 329      14.909   5.194  91.083  1.00 93.62           C  
ATOM   4285  C   PHE A 329      16.273   4.589  90.722  1.00 93.62           C  
ATOM   4286  O   PHE A 329      16.540   3.433  91.057  1.00 93.62           O  
ATOM   4287  CB  PHE A 329      14.976   5.992  92.398  1.00 93.62           C  
ATOM   4288  CG  PHE A 329      13.658   6.650  92.776  1.00 93.62           C  
ATOM   4289  CD1 PHE A 329      13.217   7.797  92.082  1.00 93.62           C  
ATOM   4290  CD2 PHE A 329      12.782   6.026  93.692  1.00 93.62           C  
ATOM   4291  CE1 PHE A 329      11.958   8.320  92.341  1.00 93.62           C  
ATOM   4292  CE2 PHE A 329      11.528   6.570  93.939  1.00 93.62           C  
ATOM   4293  CZ  PHE A 329      11.119   7.714  93.266  1.00 93.62           C  
ATOM   4294  H   PHE A 329      13.891   3.641  92.090  1.00 93.62           H  
ATOM   4295  HA  PHE A 329      14.634   5.893  90.292  1.00 93.62           H  
ATOM   4296  HB3 PHE A 329      15.727   6.777  92.305  1.00 93.62           H  
ATOM   4297  HB2 PHE A 329      15.306   5.351  93.217  1.00 93.62           H  
ATOM   4298  HD1 PHE A 329      13.852   8.265  91.343  1.00 93.62           H  
ATOM   4299  HD2 PHE A 329      13.079   5.121  94.201  1.00 93.62           H  
ATOM   4300  HE1 PHE A 329      11.628   9.206  91.824  1.00 93.62           H  
ATOM   4301  HE2 PHE A 329      10.865   6.096  94.648  1.00 93.62           H  
ATOM   4302  HZ  PHE A 329      10.144   8.135  93.456  1.00 93.62           H  
ATOM   4303  N   ALA A 330      17.106   5.387  90.031  1.00 87.30           N  
ATOM   4304  CA  ALA A 330      18.438   4.996  89.561  1.00 87.30           C  
ATOM   4305  C   ALA A 330      19.452   4.756  90.690  1.00 87.30           C  
ATOM   4306  O   ALA A 330      20.246   3.821  90.594  1.00 87.30           O  
ATOM   4307  CB  ALA A 330      18.953   6.053  88.572  1.00 87.30           C  
ATOM   4308  H   ALA A 330      16.817   6.329  89.797  1.00 87.30           H  
ATOM   4309  HA  ALA A 330      18.334   4.049  89.032  1.00 87.30           H  
ATOM   4310  HB1 ALA A 330      19.920   5.770  88.156  1.00 87.30           H  
ATOM   4311  HB2 ALA A 330      18.264   6.180  87.736  1.00 87.30           H  
ATOM   4312  HB3 ALA A 330      19.067   7.026  89.051  1.00 87.30           H  
ATOM   4313  N   ASP A 331      19.373   5.581  91.746  1.00 80.38           N  
ATOM   4314  CA  ASP A 331      20.162   5.503  92.980  1.00 80.38           C  
ATOM   4315  C   ASP A 331      19.606   4.427  93.953  1.00 80.38           C  
ATOM   4316  O   ASP A 331      18.272   4.603  94.187  1.00 80.38           O1-
ATOM   4317  CB  ASP A 331      20.371   6.892  93.598  1.00 80.38           C  
ATOM   4318  CG  ASP A 331      19.137   7.622  94.175  1.00 80.38           C  
ATOM   4319  OD1 ASP A 331      19.169   7.950  95.381  1.00 80.38           O1-
ATOM   4320  OD2 ASP A 331      18.178   7.858  93.404  1.00 80.38           O  
ATOM   4321  OXT ASP A 331      20.285   3.529  94.407  1.00 80.38           O  
ATOM   4322  H   ASP A 331      18.683   6.320  91.738  1.00 80.38           H  
ATOM   4323  HA  ASP A 331      21.161   5.159  92.701  1.00 80.38           H  
ATOM   4324  HB3 ASP A 331      20.814   7.537  92.833  1.00 80.38           H  
ATOM   4325  HB2 ASP A 331      21.134   6.784  94.376  1.00 80.38           H  
TER    4326      ASP A 331
ATOM   4327  N   VAL B  29      31.737  13.796  44.618  1.00 98.13           N1+
ATOM   4328  CA  VAL B  29      30.269  13.596  44.916  1.00 98.13           C  
ATOM   4329  C   VAL B  29      29.823  12.264  44.241  1.00 98.13           C  
ATOM   4330  O   VAL B  29      30.475  11.734  43.339  1.00 98.13           O  
ATOM   4331  CB  VAL B  29      29.340  14.766  44.437  1.00 98.13           C  
ATOM   4332  CG1 VAL B  29      29.808  16.135  44.957  1.00 98.13           C  
ATOM   4333  CG2 VAL B  29      29.099  14.864  42.910  1.00 98.13           C  
ATOM   4334  H1  VAL B  29      32.049  14.647  45.062  1.00 98.13           H  
ATOM   4335  H2  VAL B  29      32.257  13.009  44.979  1.00 98.13           H  
ATOM   4336  H3  VAL B  29      31.858  13.863  43.617  1.00 98.13           H  
ATOM   4337  HA  VAL B  29      30.232  13.481  46.002  1.00 98.13           H  
ATOM   4338  HB  VAL B  29      28.366  14.594  44.894  1.00 98.13           H  
ATOM   4339 HG11 VAL B  29      29.063  16.907  44.775  1.00 98.13           H  
ATOM   4340 HG12 VAL B  29      29.989  16.100  46.029  1.00 98.13           H  
ATOM   4341 HG13 VAL B  29      30.730  16.457  44.472  1.00 98.13           H  
ATOM   4342 HG21 VAL B  29      28.541  15.765  42.650  1.00 98.13           H  
ATOM   4343 HG22 VAL B  29      30.036  14.891  42.354  1.00 98.13           H  
ATOM   4344 HG23 VAL B  29      28.514  14.021  42.543  1.00 98.13           H  
ATOM   4345  N   ALA B  30      28.675  11.739  44.694  1.00 98.84           N  
ATOM   4346  CA  ALA B  30      28.124  10.476  44.206  1.00 98.84           C  
ATOM   4347  C   ALA B  30      26.625  10.397  44.500  1.00 98.84           C  
ATOM   4348  O   ALA B  30      26.149  11.031  45.440  1.00 98.84           O  
ATOM   4349  CB  ALA B  30      28.887   9.295  44.835  1.00 98.84           C  
ATOM   4350  H   ALA B  30      28.143  12.207  45.416  1.00 98.84           H  
ATOM   4351  HA  ALA B  30      28.245  10.441  43.123  1.00 98.84           H  
ATOM   4352  HB1 ALA B  30      28.446   8.337  44.555  1.00 98.84           H  
ATOM   4353  HB2 ALA B  30      29.927   9.273  44.509  1.00 98.84           H  
ATOM   4354  HB3 ALA B  30      28.891   9.358  45.923  1.00 98.84           H  
ATOM   4355  N   ILE B  31      25.914   9.601  43.691  1.00 98.94           N  
ATOM   4356  CA  ILE B  31      24.482   9.359  43.818  1.00 98.94           C  
ATOM   4357  C   ILE B  31      24.114   8.012  43.177  1.00 98.94           C  
ATOM   4358  O   ILE B  31      24.710   7.625  42.173  1.00 98.94           O  
ATOM   4359  CB  ILE B  31      23.625  10.511  43.198  1.00 98.94           C  
ATOM   4360  CG1 ILE B  31      22.096  10.324  43.380  1.00 98.94           C  
ATOM   4361  CG2 ILE B  31      23.956  10.790  41.719  1.00 98.94           C  
ATOM   4362  CD1 ILE B  31      21.270  11.591  43.123  1.00 98.94           C  
ATOM   4363  H   ILE B  31      26.371   9.134  42.918  1.00 98.94           H  
ATOM   4364  HA  ILE B  31      24.261   9.285  44.881  1.00 98.94           H  
ATOM   4365  HB  ILE B  31      23.889  11.410  43.755  1.00 98.94           H  
ATOM   4366 HG13 ILE B  31      21.883   9.993  44.394  1.00 98.94           H  
ATOM   4367 HG12 ILE B  31      21.731   9.535  42.721  1.00 98.94           H  
ATOM   4368 HG21 ILE B  31      23.378  11.637  41.354  1.00 98.94           H  
ATOM   4369 HG22 ILE B  31      25.008  11.036  41.582  1.00 98.94           H  
ATOM   4370 HG23 ILE B  31      23.729   9.939  41.080  1.00 98.94           H  
ATOM   4371 HD11 ILE B  31      20.329  11.561  43.674  1.00 98.94           H  
ATOM   4372 HD12 ILE B  31      21.804  12.488  43.433  1.00 98.94           H  
ATOM   4373 HD13 ILE B  31      21.028  11.691  42.064  1.00 98.94           H  
ATOM   4374  N   ALA B  32      23.111   7.350  43.767  1.00 98.97           N  
ATOM   4375  CA  ALA B  32      22.416   6.198  43.209  1.00 98.97           C  
ATOM   4376  C   ALA B  32      20.914   6.350  43.472  1.00 98.97           C  
ATOM   4377  O   ALA B  32      20.525   7.036  44.416  1.00 98.97           O  
ATOM   4378  CB  ALA B  32      22.980   4.904  43.813  1.00 98.97           C  
ATOM   4379  H   ALA B  32      22.693   7.739  44.603  1.00 98.97           H  
ATOM   4380  HA  ALA B  32      22.556   6.178  42.131  1.00 98.97           H  
ATOM   4381  HB1 ALA B  32      22.498   4.023  43.387  1.00 98.97           H  
ATOM   4382  HB2 ALA B  32      24.047   4.822  43.608  1.00 98.97           H  
ATOM   4383  HB3 ALA B  32      22.850   4.866  44.893  1.00 98.97           H  
ATOM   4384  N   ILE B  33      20.100   5.702  42.628  1.00 98.96           N  
ATOM   4385  CA  ILE B  33      18.641   5.675  42.716  1.00 98.96           C  
ATOM   4386  C   ILE B  33      18.107   4.275  42.368  1.00 98.96           C  
ATOM   4387  O   ILE B  33      18.811   3.491  41.727  1.00 98.96           O  
ATOM   4388  CB  ILE B  33      17.970   6.715  41.767  1.00 98.96           C  
ATOM   4389  CG1 ILE B  33      18.143   6.440  40.255  1.00 98.96           C  
ATOM   4390  CG2 ILE B  33      18.377   8.161  42.102  1.00 98.96           C  
ATOM   4391  CD1 ILE B  33      17.130   7.201  39.399  1.00 98.96           C  
ATOM   4392  H   ILE B  33      20.499   5.171  41.863  1.00 98.96           H  
ATOM   4393  HA  ILE B  33      18.332   5.876  43.737  1.00 98.96           H  
ATOM   4394  HB  ILE B  33      16.900   6.661  41.972  1.00 98.96           H  
ATOM   4395 HG13 ILE B  33      18.034   5.387  40.005  1.00 98.96           H  
ATOM   4396 HG12 ILE B  33      19.157   6.706  39.959  1.00 98.96           H  
ATOM   4397 HG21 ILE B  33      17.787   8.878  41.533  1.00 98.96           H  
ATOM   4398 HG22 ILE B  33      18.227   8.377  43.158  1.00 98.96           H  
ATOM   4399 HG23 ILE B  33      19.425   8.350  41.871  1.00 98.96           H  
ATOM   4400 HD11 ILE B  33      17.048   6.734  38.422  1.00 98.96           H  
ATOM   4401 HD12 ILE B  33      16.135   7.205  39.845  1.00 98.96           H  
ATOM   4402 HD13 ILE B  33      17.437   8.235  39.251  1.00 98.96           H  
ATOM   4403  N   HIS B  34      16.845   4.019  42.749  1.00 98.67           N  
ATOM   4404  CA  HIS B  34      16.072   2.881  42.260  1.00 98.67           C  
ATOM   4405  C   HIS B  34      14.615   3.276  41.984  1.00 98.67           C  
ATOM   4406  O   HIS B  34      14.117   4.253  42.540  1.00 98.67           O  
ATOM   4407  CB  HIS B  34      16.229   1.633  43.169  1.00 98.67           C  
ATOM   4408  CG  HIS B  34      15.686   1.714  44.576  1.00 98.67           C  
ATOM   4409  CD2 HIS B  34      16.357   1.566  45.772  1.00 98.67           C  
ATOM   4410  ND1 HIS B  34      14.331   1.912  44.854  1.00 98.67           N  
ATOM   4411  CE1 HIS B  34      14.249   1.925  46.176  1.00 98.67           C  
ATOM   4412  NE2 HIS B  34      15.421   1.734  46.773  1.00 98.67           N  
ATOM   4413  H   HIS B  34      16.325   4.713  43.272  1.00 98.67           H  
ATOM   4414  HA  HIS B  34      16.475   2.626  41.286  1.00 98.67           H  
ATOM   4415  HB3 HIS B  34      17.283   1.362  43.223  1.00 98.67           H  
ATOM   4416  HB2 HIS B  34      15.741   0.780  42.698  1.00 98.67           H  
ATOM   4417  HD2 HIS B  34      17.389   1.359  45.992  1.00 98.67           H  
ATOM   4418  HE1 HIS B  34      13.328   2.082  46.713  1.00 98.67           H  
ATOM   4419  HE2 HIS B  34      15.586   1.712  47.770  1.00 98.67           H  
ATOM   4420  N   GLY B  35      13.977   2.481  41.115  1.00 97.02           N  
ATOM   4421  CA  GLY B  35      12.560   2.555  40.775  1.00 97.02           C  
ATOM   4422  C   GLY B  35      11.797   1.328  41.308  1.00 97.02           C  
ATOM   4423  O   GLY B  35      10.573   1.295  41.183  1.00 97.02           O  
ATOM   4424  H   GLY B  35      14.500   1.724  40.693  1.00 97.02           H  
ATOM   4425  HA3 GLY B  35      12.478   2.579  39.691  1.00 97.02           H  
ATOM   4426  HA2 GLY B  35      12.102   3.471  41.148  1.00 97.02           H  
ATOM   4427  N   GLY B  36      12.500   0.341  41.893  1.00 94.48           N  
ATOM   4428  CA  GLY B  36      11.920  -0.828  42.551  1.00 94.48           C  
ATOM   4429  C   GLY B  36      12.516  -2.126  41.998  1.00 94.48           C  
ATOM   4430  O   GLY B  36      12.847  -2.220  40.816  1.00 94.48           O  
ATOM   4431  H   GLY B  36      13.503   0.436  41.960  1.00 94.48           H  
ATOM   4432  HA3 GLY B  36      10.834  -0.866  42.465  1.00 94.48           H  
ATOM   4433  HA2 GLY B  36      12.156  -0.748  43.608  1.00 94.48           H  
ATOM   4434  N   ALA B  37      12.614  -3.131  42.883  1.00 91.52           N  
ATOM   4435  CA  ALA B  37      13.077  -4.495  42.616  1.00 91.52           C  
ATOM   4436  C   ALA B  37      11.901  -5.463  42.403  1.00 91.52           C  
ATOM   4437  O   ALA B  37      10.748  -5.091  42.628  1.00 91.52           O  
ATOM   4438  CB  ALA B  37      13.941  -4.948  43.807  1.00 91.52           C  
ATOM   4439  H   ALA B  37      12.311  -2.963  43.834  1.00 91.52           H  
ATOM   4440  HA  ALA B  37      13.690  -4.517  41.719  1.00 91.52           H  
ATOM   4441  HB1 ALA B  37      14.312  -5.965  43.677  1.00 91.52           H  
ATOM   4442  HB2 ALA B  37      14.814  -4.308  43.918  1.00 91.52           H  
ATOM   4443  HB3 ALA B  37      13.383  -4.917  44.744  1.00 91.52           H  
ATOM   4444  N   GLY B  38      12.227  -6.703  42.001  1.00 87.11           N  
ATOM   4445  CA  GLY B  38      11.265  -7.796  41.876  1.00 87.11           C  
ATOM   4446  C   GLY B  38      11.419  -8.508  40.529  1.00 87.11           C  
ATOM   4447  O   GLY B  38      12.424  -8.368  39.830  1.00 87.11           O  
ATOM   4448  H   GLY B  38      13.194  -6.921  41.800  1.00 87.11           H  
ATOM   4449  HA3 GLY B  38      10.234  -7.453  41.980  1.00 87.11           H  
ATOM   4450  HA2 GLY B  38      11.442  -8.514  42.676  1.00 87.11           H  
ATOM   4451  N   THR B  39      10.402  -9.318  40.200  1.00 72.43           N  
ATOM   4452  CA  THR B  39      10.302 -10.133  38.990  1.00 72.43           C  
ATOM   4453  C   THR B  39       9.828  -9.279  37.790  1.00 72.43           C  
ATOM   4454  O   THR B  39       8.673  -9.359  37.365  1.00 72.43           O  
ATOM   4455  CB  THR B  39       9.341 -11.333  39.232  1.00 72.43           C  
ATOM   4456  CG2 THR B  39       9.840 -12.287  40.328  1.00 72.43           C  
ATOM   4457  OG1 THR B  39       8.032 -10.917  39.581  1.00 72.43           O  
ATOM   4458  H   THR B  39       9.613  -9.396  40.826  1.00 72.43           H  
ATOM   4459  HA  THR B  39      11.289 -10.533  38.746  1.00 72.43           H  
ATOM   4460  HB  THR B  39       9.260 -11.907  38.307  1.00 72.43           H  
ATOM   4461 HG21 THR B  39       9.176 -13.145  40.434  1.00 72.43           H  
ATOM   4462 HG22 THR B  39      10.834 -12.668  40.094  1.00 72.43           H  
ATOM   4463 HG23 THR B  39       9.896 -11.793  41.299  1.00 72.43           H  
ATOM   4464  HG1 THR B  39       7.682 -10.399  38.850  1.00 72.43           H  
ATOM   4465  N   ILE B  40      10.757  -8.470  37.254  1.00 75.63           N  
ATOM   4466  CA  ILE B  40      10.560  -7.679  36.041  1.00 75.63           C  
ATOM   4467  C   ILE B  40      10.688  -8.626  34.830  1.00 75.63           C  
ATOM   4468  O   ILE B  40      11.779  -9.133  34.566  1.00 75.63           O  
ATOM   4469  CB  ILE B  40      11.601  -6.525  35.911  1.00 75.63           C  
ATOM   4470  CG1 ILE B  40      11.591  -5.600  37.155  1.00 75.63           C  
ATOM   4471  CG2 ILE B  40      11.388  -5.685  34.630  1.00 75.63           C  
ATOM   4472  CD1 ILE B  40      12.772  -4.620  37.215  1.00 75.63           C  
ATOM   4473  H   ILE B  40      11.679  -8.431  37.668  1.00 75.63           H  
ATOM   4474  HA  ILE B  40       9.561  -7.239  36.058  1.00 75.63           H  
ATOM   4475  HB  ILE B  40      12.597  -6.969  35.851  1.00 75.63           H  
ATOM   4476 HG13 ILE B  40      11.614  -6.187  38.073  1.00 75.63           H  
ATOM   4477 HG12 ILE B  40      10.655  -5.041  37.185  1.00 75.63           H  
ATOM   4478 HG21 ILE B  40      12.112  -4.877  34.557  1.00 75.63           H  
ATOM   4479 HG22 ILE B  40      11.487  -6.273  33.719  1.00 75.63           H  
ATOM   4480 HG23 ILE B  40      10.396  -5.233  34.619  1.00 75.63           H  
ATOM   4481 HD11 ILE B  40      12.974  -4.321  38.243  1.00 75.63           H  
ATOM   4482 HD12 ILE B  40      13.683  -5.058  36.810  1.00 75.63           H  
ATOM   4483 HD13 ILE B  40      12.567  -3.715  36.648  1.00 75.63           H  
ATOM   4484  N   SER B  41       9.554  -8.890  34.163  1.00 74.00           N  
ATOM   4485  CA  SER B  41       9.463  -9.822  33.041  1.00 74.00           C  
ATOM   4486  C   SER B  41       9.978  -9.174  31.746  1.00 74.00           C  
ATOM   4487  O   SER B  41       9.428  -8.157  31.323  1.00 74.00           O  
ATOM   4488  CB  SER B  41       8.002 -10.302  32.917  1.00 74.00           C  
ATOM   4489  OG  SER B  41       7.843 -11.209  31.844  1.00 74.00           O  
ATOM   4490  H   SER B  41       8.692  -8.450  34.449  1.00 74.00           H  
ATOM   4491  HA  SER B  41      10.078 -10.696  33.266  1.00 74.00           H  
ATOM   4492  HB3 SER B  41       7.328  -9.459  32.770  1.00 74.00           H  
ATOM   4493  HB2 SER B  41       7.688 -10.798  33.836  1.00 74.00           H  
ATOM   4494  HG  SER B  41       6.927 -11.498  31.816  1.00 74.00           H  
ATOM   4495  N   ARG B  42      10.993  -9.804  31.128  1.00 79.12           N  
ATOM   4496  CA  ARG B  42      11.552  -9.417  29.827  1.00 79.12           C  
ATOM   4497  C   ARG B  42      10.551  -9.558  28.664  1.00 79.12           C  
ATOM   4498  O   ARG B  42      10.626  -8.763  27.729  1.00 79.12           O  
ATOM   4499  CB  ARG B  42      12.813 -10.256  29.521  1.00 79.12           C  
ATOM   4500  CG  ARG B  42      14.050  -9.880  30.353  1.00 79.12           C  
ATOM   4501  CD  ARG B  42      15.278 -10.724  29.965  1.00 79.12           C  
ATOM   4502  NE  ARG B  42      16.552 -10.161  30.450  1.00 79.12           N  
ATOM   4503  CZ  ARG B  42      17.256  -9.162  29.879  1.00 79.12           C  
ATOM   4504  NH1 ARG B  42      16.809  -8.488  28.807  1.00 79.12           N  
ATOM   4505  NH2 ARG B  42      18.448  -8.833  30.386  1.00 79.12           N1+
ATOM   4506  H   ARG B  42      11.388 -10.632  31.550  1.00 79.12           H  
ATOM   4507  HA  ARG B  42      11.840  -8.366  29.879  1.00 79.12           H  
ATOM   4508  HB3 ARG B  42      13.084 -10.110  28.474  1.00 79.12           H  
ATOM   4509  HB2 ARG B  42      12.593 -11.320  29.625  1.00 79.12           H  
ATOM   4510  HG3 ARG B  42      13.805 -10.089  31.395  1.00 79.12           H  
ATOM   4511  HG2 ARG B  42      14.263  -8.813  30.293  1.00 79.12           H  
ATOM   4512  HD3 ARG B  42      15.303 -10.983  28.906  1.00 79.12           H  
ATOM   4513  HD2 ARG B  42      15.203 -11.672  30.499  1.00 79.12           H  
ATOM   4514  HE  ARG B  42      16.937 -10.591  31.280  1.00 79.12           H  
ATOM   4515 HH12 ARG B  42      17.352  -7.740  28.402  1.00 79.12           H  
ATOM   4516 HH11 ARG B  42      15.911  -8.718  28.408  1.00 79.12           H  
ATOM   4517 HH22 ARG B  42      19.000  -8.098  29.972  1.00 79.12           H  
ATOM   4518 HH21 ARG B  42      18.835  -9.367  31.159  1.00 79.12           H  
ATOM   4519  N   SER B  43       9.639 -10.546  28.735  1.00 78.18           N  
ATOM   4520  CA  SER B  43       8.623 -10.803  27.710  1.00 78.18           C  
ATOM   4521  C   SER B  43       7.482  -9.765  27.693  1.00 78.18           C  
ATOM   4522  O   SER B  43       6.915  -9.528  26.628  1.00 78.18           O  
ATOM   4523  CB  SER B  43       8.111 -12.253  27.850  1.00 78.18           C  
ATOM   4524  OG  SER B  43       7.297 -12.438  28.992  1.00 78.18           O  
ATOM   4525  H   SER B  43       9.614 -11.151  29.544  1.00 78.18           H  
ATOM   4526  HA  SER B  43       9.122 -10.738  26.741  1.00 78.18           H  
ATOM   4527  HB3 SER B  43       8.947 -12.952  27.890  1.00 78.18           H  
ATOM   4528  HB2 SER B  43       7.523 -12.522  26.972  1.00 78.18           H  
ATOM   4529  HG  SER B  43       7.012 -13.355  29.019  1.00 78.18           H  
ATOM   4530  N   GLN B  44       7.192  -9.153  28.854  1.00 75.75           N  
ATOM   4531  CA  GLN B  44       6.218  -8.069  29.004  1.00 75.75           C  
ATOM   4532  C   GLN B  44       6.839  -6.679  28.773  1.00 75.75           C  
ATOM   4533  O   GLN B  44       6.097  -5.725  28.537  1.00 75.75           O  
ATOM   4534  CB  GLN B  44       5.584  -8.151  30.406  1.00 75.75           C  
ATOM   4535  CG  GLN B  44       4.759  -9.437  30.620  1.00 75.75           C  
ATOM   4536  CD  GLN B  44       4.094  -9.512  31.996  1.00 75.75           C  
ATOM   4537  NE2 GLN B  44       3.081 -10.371  32.124  1.00 75.75           N  
ATOM   4538  OE1 GLN B  44       4.492  -8.831  32.939  1.00 75.75           O  
ATOM   4539  H   GLN B  44       7.700  -9.415  29.688  1.00 75.75           H  
ATOM   4540  HA  GLN B  44       5.423  -8.191  28.265  1.00 75.75           H  
ATOM   4541  HB3 GLN B  44       4.935  -7.288  30.563  1.00 75.75           H  
ATOM   4542  HB2 GLN B  44       6.369  -8.078  31.161  1.00 75.75           H  
ATOM   4543  HG3 GLN B  44       5.392 -10.318  30.505  1.00 75.75           H  
ATOM   4544  HG2 GLN B  44       3.988  -9.504  29.852  1.00 75.75           H  
ATOM   4545 HE22 GLN B  44       2.611 -10.469  33.012  1.00 75.75           H  
ATOM   4546 HE21 GLN B  44       2.775 -10.925  31.337  1.00 75.75           H  
ATOM   4547  N   MET B  45       8.177  -6.589  28.849  1.00 86.30           N  
ATOM   4548  CA  MET B  45       8.948  -5.369  28.655  1.00 86.30           C  
ATOM   4549  C   MET B  45       9.190  -5.128  27.156  1.00 86.30           C  
ATOM   4550  O   MET B  45      10.098  -5.730  26.582  1.00 86.30           O  
ATOM   4551  CB  MET B  45      10.259  -5.491  29.465  1.00 86.30           C  
ATOM   4552  CG  MET B  45      11.141  -4.234  29.450  1.00 86.30           C  
ATOM   4553  SD  MET B  45      10.421  -2.769  30.244  1.00 86.30           S  
ATOM   4554  CE  MET B  45      10.405  -3.308  31.973  1.00 86.30           C  
ATOM   4555  H   MET B  45       8.716  -7.422  29.041  1.00 86.30           H  
ATOM   4556  HA  MET B  45       8.380  -4.529  29.058  1.00 86.30           H  
ATOM   4557  HB3 MET B  45      10.846  -6.332  29.094  1.00 86.30           H  
ATOM   4558  HB2 MET B  45      10.023  -5.740  30.498  1.00 86.30           H  
ATOM   4559  HG3 MET B  45      11.385  -3.986  28.419  1.00 86.30           H  
ATOM   4560  HG2 MET B  45      12.094  -4.441  29.935  1.00 86.30           H  
ATOM   4561  HE1 MET B  45      10.090  -2.487  32.613  1.00 86.30           H  
ATOM   4562  HE2 MET B  45       9.710  -4.134  32.120  1.00 86.30           H  
ATOM   4563  HE3 MET B  45      11.399  -3.627  32.284  1.00 86.30           H  
ATOM   4564  N   THR B  46       8.382  -4.239  26.556  1.00 90.86           N  
ATOM   4565  CA  THR B  46       8.576  -3.752  25.187  1.00 90.86           C  
ATOM   4566  C   THR B  46       9.755  -2.756  25.118  1.00 90.86           C  
ATOM   4567  O   THR B  46      10.124  -2.176  26.139  1.00 90.86           O  
ATOM   4568  CB  THR B  46       7.291  -3.065  24.634  1.00 90.86           C  
ATOM   4569  CG2 THR B  46       6.006  -3.884  24.839  1.00 90.86           C  
ATOM   4570  OG1 THR B  46       7.088  -1.740  25.092  1.00 90.86           O  
ATOM   4571  H   THR B  46       7.642  -3.798  27.082  1.00 90.86           H  
ATOM   4572  HA  THR B  46       8.811  -4.604  24.546  1.00 90.86           H  
ATOM   4573  HB  THR B  46       7.424  -2.974  23.555  1.00 90.86           H  
ATOM   4574 HG21 THR B  46       5.158  -3.419  24.336  1.00 90.86           H  
ATOM   4575 HG22 THR B  46       6.117  -4.890  24.434  1.00 90.86           H  
ATOM   4576 HG23 THR B  46       5.750  -3.978  25.895  1.00 90.86           H  
ATOM   4577  HG1 THR B  46       6.227  -1.441  24.789  1.00 90.86           H  
ATOM   4578  N   ALA B  47      10.320  -2.572  23.912  1.00 94.02           N  
ATOM   4579  CA  ALA B  47      11.444  -1.662  23.658  1.00 94.02           C  
ATOM   4580  C   ALA B  47      11.130  -0.179  23.940  1.00 94.02           C  
ATOM   4581  O   ALA B  47      12.015   0.537  24.408  1.00 94.02           O  
ATOM   4582  CB  ALA B  47      11.926  -1.849  22.212  1.00 94.02           C  
ATOM   4583  H   ALA B  47       9.978  -3.088  23.115  1.00 94.02           H  
ATOM   4584  HA  ALA B  47      12.258  -1.956  24.323  1.00 94.02           H  
ATOM   4585  HB1 ALA B  47      12.777  -1.203  21.993  1.00 94.02           H  
ATOM   4586  HB2 ALA B  47      12.245  -2.876  22.036  1.00 94.02           H  
ATOM   4587  HB3 ALA B  47      11.139  -1.617  21.493  1.00 94.02           H  
ATOM   4588  N   GLU B  48       9.875   0.236  23.692  1.00 94.94           N  
ATOM   4589  CA  GLU B  48       9.352   1.567  24.008  1.00 94.94           C  
ATOM   4590  C   GLU B  48       9.207   1.795  25.524  1.00 94.94           C  
ATOM   4591  O   GLU B  48       9.576   2.863  26.010  1.00 94.94           O  
ATOM   4592  CB  GLU B  48       8.021   1.773  23.251  1.00 94.94           C  
ATOM   4593  CG  GLU B  48       7.312   3.123  23.524  1.00 94.94           C  
ATOM   4594  CD  GLU B  48       6.014   3.361  22.732  1.00 94.94           C  
ATOM   4595  OE1 GLU B  48       5.499   4.495  22.848  1.00 94.94           O  
ATOM   4596  OE2 GLU B  48       5.544   2.433  22.036  1.00 94.94           O1-
ATOM   4597  H   GLU B  48       9.208  -0.420  23.315  1.00 94.94           H  
ATOM   4598  HA  GLU B  48      10.066   2.304  23.635  1.00 94.94           H  
ATOM   4599  HB3 GLU B  48       7.344   0.952  23.493  1.00 94.94           H  
ATOM   4600  HB2 GLU B  48       8.222   1.691  22.182  1.00 94.94           H  
ATOM   4601  HG3 GLU B  48       8.003   3.939  23.308  1.00 94.94           H  
ATOM   4602  HG2 GLU B  48       7.056   3.207  24.581  1.00 94.94           H  
ATOM   4603  N   ARG B  49       8.692   0.776  26.234  1.00 92.83           N  
ATOM   4604  CA  ARG B  49       8.525   0.768  27.686  1.00 92.83           C  
ATOM   4605  C   ARG B  49       9.871   0.762  28.433  1.00 92.83           C  
ATOM   4606  O   ARG B  49      10.005   1.473  29.427  1.00 92.83           O  
ATOM   4607  CB  ARG B  49       7.624  -0.424  28.072  1.00 92.83           C  
ATOM   4608  CG  ARG B  49       7.313  -0.527  29.571  1.00 92.83           C  
ATOM   4609  CD  ARG B  49       6.397  -1.711  29.908  1.00 92.83           C  
ATOM   4610  NE  ARG B  49       6.023  -1.674  31.327  1.00 92.83           N  
ATOM   4611  CZ  ARG B  49       4.984  -1.028  31.883  1.00 92.83           C  
ATOM   4612  NH1 ARG B  49       4.018  -0.440  31.161  1.00 92.83           N  
ATOM   4613  NH2 ARG B  49       4.923  -0.965  33.215  1.00 92.83           N1+
ATOM   4614  H   ARG B  49       8.414  -0.070  25.754  1.00 92.83           H  
ATOM   4615  HA  ARG B  49       8.002   1.686  27.961  1.00 92.83           H  
ATOM   4616  HB3 ARG B  49       8.088  -1.356  27.747  1.00 92.83           H  
ATOM   4617  HB2 ARG B  49       6.684  -0.346  27.525  1.00 92.83           H  
ATOM   4618  HG3 ARG B  49       6.933   0.412  29.979  1.00 92.83           H  
ATOM   4619  HG2 ARG B  49       8.262  -0.708  30.075  1.00 92.83           H  
ATOM   4620  HD3 ARG B  49       6.978  -2.629  29.809  1.00 92.83           H  
ATOM   4621  HD2 ARG B  49       5.555  -1.811  29.224  1.00 92.83           H  
ATOM   4622  HE  ARG B  49       6.683  -2.115  31.950  1.00 92.83           H  
ATOM   4623 HH12 ARG B  49       3.243   0.015  31.630  1.00 92.83           H  
ATOM   4624 HH11 ARG B  49       4.044  -0.470  30.153  1.00 92.83           H  
ATOM   4625 HH22 ARG B  49       4.104  -0.570  33.664  1.00 92.83           H  
ATOM   4626 HH21 ARG B  49       5.677  -1.313  33.789  1.00 92.83           H  
ATOM   4627  N   GLU B  50      10.844  -0.010  27.919  1.00 94.57           N  
ATOM   4628  CA  GLU B  50      12.219  -0.072  28.409  1.00 94.57           C  
ATOM   4629  C   GLU B  50      12.959   1.263  28.261  1.00 94.57           C  
ATOM   4630  O   GLU B  50      13.602   1.693  29.215  1.00 94.57           O  
ATOM   4631  CB  GLU B  50      12.952  -1.249  27.734  1.00 94.57           C  
ATOM   4632  CG  GLU B  50      14.451  -1.377  28.091  1.00 94.57           C  
ATOM   4633  CD  GLU B  50      15.090  -2.750  27.823  1.00 94.57           C  
ATOM   4634  OE1 GLU B  50      16.211  -2.948  28.344  1.00 94.57           O  
ATOM   4635  OE2 GLU B  50      14.477  -3.584  27.119  1.00 94.57           O1-
ATOM   4636  H   GLU B  50      10.637  -0.591  27.116  1.00 94.57           H  
ATOM   4637  HA  GLU B  50      12.170  -0.290  29.477  1.00 94.57           H  
ATOM   4638  HB3 GLU B  50      12.844  -1.181  26.650  1.00 94.57           H  
ATOM   4639  HB2 GLU B  50      12.435  -2.158  28.024  1.00 94.57           H  
ATOM   4640  HG3 GLU B  50      14.592  -1.136  29.144  1.00 94.57           H  
ATOM   4641  HG2 GLU B  50      15.014  -0.633  27.527  1.00 94.57           H  
ATOM   4642  N   LYS B  51      12.800   1.914  27.096  1.00 96.72           N  
ATOM   4643  CA  LYS B  51      13.314   3.255  26.817  1.00 96.72           C  
ATOM   4644  C   LYS B  51      12.711   4.330  27.740  1.00 96.72           C  
ATOM   4645  O   LYS B  51      13.448   5.218  28.161  1.00 96.72           O  
ATOM   4646  CB  LYS B  51      13.111   3.578  25.320  1.00 96.72           C  
ATOM   4647  CG  LYS B  51      13.634   4.960  24.885  1.00 96.72           C  
ATOM   4648  CD  LYS B  51      13.482   5.206  23.379  1.00 96.72           C  
ATOM   4649  CE  LYS B  51      13.999   6.595  22.970  1.00 96.72           C  
ATOM   4650  NZ  LYS B  51      13.828   6.840  21.528  1.00 96.72           N1+
ATOM   4651  H   LYS B  51      12.263   1.482  26.356  1.00 96.72           H  
ATOM   4652  HA  LYS B  51      14.388   3.229  27.006  1.00 96.72           H  
ATOM   4653  HB3 LYS B  51      12.052   3.503  25.069  1.00 96.72           H  
ATOM   4654  HB2 LYS B  51      13.615   2.813  24.728  1.00 96.72           H  
ATOM   4655  HG3 LYS B  51      14.684   5.053  25.168  1.00 96.72           H  
ATOM   4656  HG2 LYS B  51      13.101   5.748  25.417  1.00 96.72           H  
ATOM   4657  HD3 LYS B  51      12.430   5.103  23.106  1.00 96.72           H  
ATOM   4658  HD2 LYS B  51      14.020   4.431  22.832  1.00 96.72           H  
ATOM   4659  HE3 LYS B  51      15.057   6.692  23.219  1.00 96.72           H  
ATOM   4660  HE2 LYS B  51      13.467   7.373  23.519  1.00 96.72           H  
ATOM   4661  HZ1 LYS B  51      12.847   6.787  21.290  1.00 96.72           H  
ATOM   4662  HZ2 LYS B  51      14.179   7.759  21.298  1.00 96.72           H  
ATOM   4663  HZ3 LYS B  51      14.339   6.145  21.003  1.00 96.72           H  
ATOM   4664  N   ALA B  52      11.410   4.213  28.064  1.00 96.87           N  
ATOM   4665  CA  ALA B  52      10.706   5.098  28.993  1.00 96.87           C  
ATOM   4666  C   ALA B  52      11.199   4.959  30.444  1.00 96.87           C  
ATOM   4667  O   ALA B  52      11.357   5.981  31.111  1.00 96.87           O  
ATOM   4668  CB  ALA B  52       9.192   4.859  28.892  1.00 96.87           C  
ATOM   4669  H   ALA B  52      10.863   3.463  27.662  1.00 96.87           H  
ATOM   4670  HA  ALA B  52      10.899   6.125  28.676  1.00 96.87           H  
ATOM   4671  HB1 ALA B  52       8.641   5.565  29.514  1.00 96.87           H  
ATOM   4672  HB2 ALA B  52       8.843   4.989  27.867  1.00 96.87           H  
ATOM   4673  HB3 ALA B  52       8.915   3.854  29.211  1.00 96.87           H  
ATOM   4674  N   TYR B  53      11.466   3.717  30.893  1.00 95.78           N  
ATOM   4675  CA  TYR B  53      12.071   3.420  32.194  1.00 95.78           C  
ATOM   4676  C   TYR B  53      13.508   3.943  32.311  1.00 95.78           C  
ATOM   4677  O   TYR B  53      13.803   4.627  33.287  1.00 95.78           O  
ATOM   4678  CB  TYR B  53      12.020   1.905  32.491  1.00 95.78           C  
ATOM   4679  CG  TYR B  53      10.747   1.430  33.163  1.00 95.78           C  
ATOM   4680  CD1 TYR B  53      10.416   1.917  34.444  1.00 95.78           C  
ATOM   4681  CD2 TYR B  53       9.918   0.473  32.547  1.00 95.78           C  
ATOM   4682  CE1 TYR B  53       9.263   1.456  35.106  1.00 95.78           C  
ATOM   4683  CE2 TYR B  53       8.759   0.019  33.205  1.00 95.78           C  
ATOM   4684  CZ  TYR B  53       8.427   0.513  34.481  1.00 95.78           C  
ATOM   4685  OH  TYR B  53       7.302   0.073  35.115  1.00 95.78           O  
ATOM   4686  H   TYR B  53      11.287   2.924  30.291  1.00 95.78           H  
ATOM   4687  HA  TYR B  53      11.479   3.948  32.944  1.00 95.78           H  
ATOM   4688  HB3 TYR B  53      12.817   1.636  33.187  1.00 95.78           H  
ATOM   4689  HB2 TYR B  53      12.219   1.325  31.588  1.00 95.78           H  
ATOM   4690  HD1 TYR B  53      11.058   2.639  34.922  1.00 95.78           H  
ATOM   4691  HD2 TYR B  53      10.174   0.070  31.579  1.00 95.78           H  
ATOM   4692  HE1 TYR B  53       9.023   1.834  36.089  1.00 95.78           H  
ATOM   4693  HE2 TYR B  53       8.137  -0.722  32.733  1.00 95.78           H  
ATOM   4694  HH  TYR B  53       7.095   0.596  35.896  1.00 95.78           H  
ATOM   4695  N   LEU B  54      14.354   3.641  31.311  1.00 97.88           N  
ATOM   4696  CA  LEU B  54      15.746   4.094  31.225  1.00 97.88           C  
ATOM   4697  C   LEU B  54      15.868   5.629  31.168  1.00 97.88           C  
ATOM   4698  O   LEU B  54      16.758   6.170  31.817  1.00 97.88           O  
ATOM   4699  CB  LEU B  54      16.431   3.438  30.005  1.00 97.88           C  
ATOM   4700  CG  LEU B  54      16.700   1.921  30.159  1.00 97.88           C  
ATOM   4701  CD1 LEU B  54      17.019   1.272  28.803  1.00 97.88           C  
ATOM   4702  CD2 LEU B  54      17.805   1.604  31.179  1.00 97.88           C  
ATOM   4703  H   LEU B  54      14.029   3.068  30.542  1.00 97.88           H  
ATOM   4704  HA  LEU B  54      16.255   3.766  32.132  1.00 97.88           H  
ATOM   4705  HB3 LEU B  54      17.378   3.937  29.792  1.00 97.88           H  
ATOM   4706  HB2 LEU B  54      15.806   3.616  29.129  1.00 97.88           H  
ATOM   4707  HG  LEU B  54      15.788   1.450  30.519  1.00 97.88           H  
ATOM   4708 HD11 LEU B  54      16.766   0.212  28.818  1.00 97.88           H  
ATOM   4709 HD12 LEU B  54      16.462   1.730  27.986  1.00 97.88           H  
ATOM   4710 HD13 LEU B  54      18.080   1.349  28.562  1.00 97.88           H  
ATOM   4711 HD21 LEU B  54      18.336   0.684  30.930  1.00 97.88           H  
ATOM   4712 HD22 LEU B  54      18.548   2.399  31.214  1.00 97.88           H  
ATOM   4713 HD23 LEU B  54      17.392   1.474  32.180  1.00 97.88           H  
ATOM   4714  N   ALA B  55      14.948   6.300  30.453  1.00 98.58           N  
ATOM   4715  CA  ALA B  55      14.855   7.759  30.384  1.00 98.58           C  
ATOM   4716  C   ALA B  55      14.450   8.398  31.722  1.00 98.58           C  
ATOM   4717  O   ALA B  55      15.097   9.356  32.132  1.00 98.58           O  
ATOM   4718  CB  ALA B  55      13.884   8.171  29.268  1.00 98.58           C  
ATOM   4719  H   ALA B  55      14.251   5.787  29.928  1.00 98.58           H  
ATOM   4720  HA  ALA B  55      15.843   8.142  30.119  1.00 98.58           H  
ATOM   4721  HB1 ALA B  55      13.781   9.256  29.215  1.00 98.58           H  
ATOM   4722  HB2 ALA B  55      14.241   7.832  28.295  1.00 98.58           H  
ATOM   4723  HB3 ALA B  55      12.890   7.750  29.423  1.00 98.58           H  
ATOM   4724  N   ALA B  56      13.424   7.845  32.393  1.00 98.48           N  
ATOM   4725  CA  ALA B  56      12.926   8.338  33.680  1.00 98.48           C  
ATOM   4726  C   ALA B  56      13.912   8.129  34.847  1.00 98.48           C  
ATOM   4727  O   ALA B  56      13.980   8.985  35.729  1.00 98.48           O  
ATOM   4728  CB  ALA B  56      11.567   7.691  33.977  1.00 98.48           C  
ATOM   4729  H   ALA B  56      12.932   7.056  31.994  1.00 98.48           H  
ATOM   4730  HA  ALA B  56      12.765   9.413  33.578  1.00 98.48           H  
ATOM   4731  HB1 ALA B  56      11.119   8.131  34.867  1.00 98.48           H  
ATOM   4732  HB2 ALA B  56      10.868   7.852  33.156  1.00 98.48           H  
ATOM   4733  HB3 ALA B  56      11.657   6.615  34.132  1.00 98.48           H  
ATOM   4734  N   LEU B  57      14.683   7.028  34.805  1.00 98.77           N  
ATOM   4735  CA  LEU B  57      15.809   6.753  35.703  1.00 98.77           C  
ATOM   4736  C   LEU B  57      16.987   7.714  35.447  1.00 98.77           C  
ATOM   4737  O   LEU B  57      17.597   8.180  36.408  1.00 98.77           O  
ATOM   4738  CB  LEU B  57      16.271   5.288  35.527  1.00 98.77           C  
ATOM   4739  CG  LEU B  57      15.303   4.225  36.096  1.00 98.77           C  
ATOM   4740  CD1 LEU B  57      15.575   2.835  35.477  1.00 98.77           C  
ATOM   4741  CD2 LEU B  57      15.303   4.194  37.639  1.00 98.77           C  
ATOM   4742  H   LEU B  57      14.540   6.358  34.060  1.00 98.77           H  
ATOM   4743  HA  LEU B  57      15.468   6.902  36.728  1.00 98.77           H  
ATOM   4744  HB3 LEU B  57      17.248   5.141  35.988  1.00 98.77           H  
ATOM   4745  HB2 LEU B  57      16.421   5.113  34.460  1.00 98.77           H  
ATOM   4746  HG  LEU B  57      14.295   4.497  35.791  1.00 98.77           H  
ATOM   4747 HD11 LEU B  57      14.672   2.434  35.016  1.00 98.77           H  
ATOM   4748 HD12 LEU B  57      16.342   2.866  34.703  1.00 98.77           H  
ATOM   4749 HD13 LEU B  57      15.908   2.106  36.211  1.00 98.77           H  
ATOM   4750 HD21 LEU B  57      15.221   3.185  38.040  1.00 98.77           H  
ATOM   4751 HD22 LEU B  57      16.210   4.628  38.057  1.00 98.77           H  
ATOM   4752 HD23 LEU B  57      14.457   4.757  38.035  1.00 98.77           H  
ATOM   4753  N   GLN B  58      17.271   8.008  34.166  1.00 98.78           N  
ATOM   4754  CA  GLN B  58      18.324   8.928  33.739  1.00 98.78           C  
ATOM   4755  C   GLN B  58      18.053  10.387  34.156  1.00 98.78           C  
ATOM   4756  O   GLN B  58      18.961  11.031  34.675  1.00 98.78           O  
ATOM   4757  CB  GLN B  58      18.584   8.761  32.228  1.00 98.78           C  
ATOM   4758  CG  GLN B  58      19.692   9.676  31.673  1.00 98.78           C  
ATOM   4759  CD  GLN B  58      20.071   9.385  30.220  1.00 98.78           C  
ATOM   4760  NE2 GLN B  58      21.064  10.120  29.716  1.00 98.78           N  
ATOM   4761  OE1 GLN B  58      19.493   8.524  29.560  1.00 98.78           O  
ATOM   4762  H   GLN B  58      16.732   7.580  33.424  1.00 98.78           H  
ATOM   4763  HA  GLN B  58      19.238   8.610  34.241  1.00 98.78           H  
ATOM   4764  HB3 GLN B  58      17.664   8.927  31.668  1.00 98.78           H  
ATOM   4765  HB2 GLN B  58      18.869   7.724  32.047  1.00 98.78           H  
ATOM   4766  HG3 GLN B  58      20.586   9.564  32.286  1.00 98.78           H  
ATOM   4767  HG2 GLN B  58      19.389  10.722  31.737  1.00 98.78           H  
ATOM   4768 HE22 GLN B  58      21.363   9.989  28.762  1.00 98.78           H  
ATOM   4769 HE21 GLN B  58      21.516  10.817  30.296  1.00 98.78           H  
ATOM   4770  N   ASP B  59      16.810  10.863  33.972  1.00 98.85           N  
ATOM   4771  CA  ASP B  59      16.358  12.201  34.379  1.00 98.85           C  
ATOM   4772  C   ASP B  59      16.407  12.411  35.902  1.00 98.85           C  
ATOM   4773  O   ASP B  59      16.825  13.482  36.340  1.00 98.85           O  
ATOM   4774  CB  ASP B  59      14.943  12.557  33.851  1.00 98.85           C  
ATOM   4775  CG  ASP B  59      14.739  12.509  32.325  1.00 98.85           C  
ATOM   4776  OD1 ASP B  59      15.733  12.642  31.576  1.00 98.85           O  
ATOM   4777  OD2 ASP B  59      13.553  12.478  31.927  1.00 98.85           O1-
ATOM   4778  H   ASP B  59      16.123  10.286  33.502  1.00 98.85           H  
ATOM   4779  HA  ASP B  59      17.064  12.914  33.948  1.00 98.85           H  
ATOM   4780  HB3 ASP B  59      14.674  13.562  34.179  1.00 98.85           H  
ATOM   4781  HB2 ASP B  59      14.218  11.874  34.299  1.00 98.85           H  
ATOM   4782  N   ALA B  60      16.006  11.385  36.674  1.00 98.93           N  
ATOM   4783  CA  ALA B  60      16.005  11.400  38.137  1.00 98.93           C  
ATOM   4784  C   ALA B  60      17.412  11.429  38.759  1.00 98.93           C  
ATOM   4785  O   ALA B  60      17.624  12.200  39.697  1.00 98.93           O  
ATOM   4786  CB  ALA B  60      15.183  10.213  38.659  1.00 98.93           C  
ATOM   4787  H   ALA B  60      15.670  10.538  36.236  1.00 98.93           H  
ATOM   4788  HA  ALA B  60      15.497  12.309  38.460  1.00 98.93           H  
ATOM   4789  HB1 ALA B  60      15.259  10.118  39.743  1.00 98.93           H  
ATOM   4790  HB2 ALA B  60      14.127  10.336  38.416  1.00 98.93           H  
ATOM   4791  HB3 ALA B  60      15.512   9.272  38.217  1.00 98.93           H  
ATOM   4792  N   VAL B  61      18.349  10.620  38.226  1.00 98.95           N  
ATOM   4793  CA  VAL B  61      19.722  10.545  38.734  1.00 98.95           C  
ATOM   4794  C   VAL B  61      20.575  11.764  38.326  1.00 98.95           C  
ATOM   4795  O   VAL B  61      21.367  12.222  39.148  1.00 98.95           O  
ATOM   4796  CB  VAL B  61      20.445   9.225  38.327  1.00 98.95           C  
ATOM   4797  CG1 VAL B  61      20.898   9.142  36.858  1.00 98.95           C  
ATOM   4798  CG2 VAL B  61      21.641   8.912  39.240  1.00 98.95           C  
ATOM   4799  H   VAL B  61      18.113  10.010  37.455  1.00 98.95           H  
ATOM   4800  HA  VAL B  61      19.660  10.551  39.824  1.00 98.95           H  
ATOM   4801  HB  VAL B  61      19.727   8.418  38.469  1.00 98.95           H  
ATOM   4802 HG11 VAL B  61      21.303   8.159  36.624  1.00 98.95           H  
ATOM   4803 HG12 VAL B  61      20.059   9.312  36.192  1.00 98.95           H  
ATOM   4804 HG13 VAL B  61      21.675   9.866  36.617  1.00 98.95           H  
ATOM   4805 HG21 VAL B  61      22.077   7.951  38.978  1.00 98.95           H  
ATOM   4806 HG22 VAL B  61      22.426   9.662  39.146  1.00 98.95           H  
ATOM   4807 HG23 VAL B  61      21.344   8.862  40.288  1.00 98.95           H  
ATOM   4808  N   GLU B  62      20.376  12.292  37.102  1.00 98.85           N  
ATOM   4809  CA  GLU B  62      21.059  13.490  36.604  1.00 98.85           C  
ATOM   4810  C   GLU B  62      20.595  14.783  37.288  1.00 98.85           C  
ATOM   4811  O   GLU B  62      21.424  15.671  37.462  1.00 98.85           O  
ATOM   4812  CB  GLU B  62      20.923  13.616  35.074  1.00 98.85           C  
ATOM   4813  CG  GLU B  62      21.755  12.574  34.292  1.00 98.85           C  
ATOM   4814  CD  GLU B  62      21.644  12.664  32.759  1.00 98.85           C  
ATOM   4815  OE1 GLU B  62      22.279  11.805  32.108  1.00 98.85           O  
ATOM   4816  OE2 GLU B  62      20.961  13.577  32.243  1.00 98.85           O1-
ATOM   4817  H   GLU B  62      19.715  11.861  36.469  1.00 98.85           H  
ATOM   4818  HA  GLU B  62      22.121  13.380  36.830  1.00 98.85           H  
ATOM   4819  HB3 GLU B  62      21.225  14.618  34.763  1.00 98.85           H  
ATOM   4820  HB2 GLU B  62      19.871  13.526  34.801  1.00 98.85           H  
ATOM   4821  HG3 GLU B  62      21.482  11.566  34.601  1.00 98.85           H  
ATOM   4822  HG2 GLU B  62      22.807  12.693  34.556  1.00 98.85           H  
ATOM   4823  N   ALA B  63      19.313  14.868  37.685  1.00 98.91           N  
ATOM   4824  CA  ALA B  63      18.766  16.001  38.435  1.00 98.91           C  
ATOM   4825  C   ALA B  63      19.321  16.100  39.864  1.00 98.91           C  
ATOM   4826  O   ALA B  63      19.603  17.209  40.319  1.00 98.91           O  
ATOM   4827  CB  ALA B  63      17.237  15.912  38.457  1.00 98.91           C  
ATOM   4828  H   ALA B  63      18.675  14.107  37.490  1.00 98.91           H  
ATOM   4829  HA  ALA B  63      19.045  16.916  37.914  1.00 98.91           H  
ATOM   4830  HB1 ALA B  63      16.798  16.732  39.026  1.00 98.91           H  
ATOM   4831  HB2 ALA B  63      16.826  15.961  37.449  1.00 98.91           H  
ATOM   4832  HB3 ALA B  63      16.908  14.976  38.909  1.00 98.91           H  
ATOM   4833  N   GLY B  64      19.509  14.941  40.519  1.00 98.93           N  
ATOM   4834  CA  GLY B  64      20.115  14.853  41.843  1.00 98.93           C  
ATOM   4835  C   GLY B  64      21.637  15.062  41.768  1.00 98.93           C  
ATOM   4836  O   GLY B  64      22.196  15.683  42.668  1.00 98.93           O  
ATOM   4837  H   GLY B  64      19.241  14.073  40.076  1.00 98.93           H  
ATOM   4838  HA3 GLY B  64      19.900  13.874  42.266  1.00 98.93           H  
ATOM   4839  HA2 GLY B  64      19.667  15.591  42.508  1.00 98.93           H  
ATOM   4840  N   HIS B  65      22.302  14.590  40.697  1.00 98.80           N  
ATOM   4841  CA  HIS B  65      23.738  14.778  40.469  1.00 98.80           C  
ATOM   4842  C   HIS B  65      24.114  16.229  40.121  1.00 98.80           C  
ATOM   4843  O   HIS B  65      25.163  16.688  40.564  1.00 98.80           O  
ATOM   4844  CB  HIS B  65      24.229  13.812  39.375  1.00 98.80           C  
ATOM   4845  CG  HIS B  65      25.729  13.713  39.268  1.00 98.80           C  
ATOM   4846  CD2 HIS B  65      26.549  14.173  38.261  1.00 98.80           C  
ATOM   4847  ND1 HIS B  65      26.519  13.122  40.261  1.00 98.80           N  
ATOM   4848  CE1 HIS B  65      27.765  13.259  39.829  1.00 98.80           C  
ATOM   4849  NE2 HIS B  65      27.842  13.880  38.652  1.00 98.80           N  
ATOM   4850  H   HIS B  65      21.803  14.065  39.991  1.00 98.80           H  
ATOM   4851  HA  HIS B  65      24.246  14.513  41.399  1.00 98.80           H  
ATOM   4852  HB3 HIS B  65      23.823  14.100  38.404  1.00 98.80           H  
ATOM   4853  HB2 HIS B  65      23.861  12.807  39.565  1.00 98.80           H  
ATOM   4854  HD2 HIS B  65      26.327  14.694  37.341  1.00 98.80           H  
ATOM   4855  HE1 HIS B  65      28.627  12.903  40.374  1.00 98.80           H  
ATOM   4856  HE2 HIS B  65      28.687  14.121  38.152  1.00 98.80           H  
ATOM   4857  N   ARG B  66      23.247  16.928  39.365  1.00 98.59           N  
ATOM   4858  CA  ARG B  66      23.401  18.338  38.990  1.00 98.59           C  
ATOM   4859  C   ARG B  66      23.366  19.278  40.207  1.00 98.59           C  
ATOM   4860  O   ARG B  66      24.104  20.262  40.222  1.00 98.59           O  
ATOM   4861  CB  ARG B  66      22.326  18.702  37.944  1.00 98.59           C  
ATOM   4862  CG  ARG B  66      22.453  20.111  37.324  1.00 98.59           C  
ATOM   4863  CD  ARG B  66      21.292  20.515  36.392  1.00 98.59           C  
ATOM   4864  NE  ARG B  66      21.032  19.527  35.326  1.00 98.59           N  
ATOM   4865  CZ  ARG B  66      19.923  18.781  35.145  1.00 98.59           C  
ATOM   4866  NH1 ARG B  66      18.831  18.915  35.915  1.00 98.59           N  
ATOM   4867  NH2 ARG B  66      19.908  17.871  34.164  1.00 98.59           N1+
ATOM   4868  H   ARG B  66      22.419  16.467  39.011  1.00 98.59           H  
ATOM   4869  HA  ARG B  66      24.379  18.440  38.516  1.00 98.59           H  
ATOM   4870  HB3 ARG B  66      21.332  18.583  38.380  1.00 98.59           H  
ATOM   4871  HB2 ARG B  66      22.395  17.976  37.135  1.00 98.59           H  
ATOM   4872  HG3 ARG B  66      23.424  20.280  36.855  1.00 98.59           H  
ATOM   4873  HG2 ARG B  66      22.407  20.815  38.154  1.00 98.59           H  
ATOM   4874  HD3 ARG B  66      21.624  21.392  35.834  1.00 98.59           H  
ATOM   4875  HD2 ARG B  66      20.415  20.846  36.948  1.00 98.59           H  
ATOM   4876  HE  ARG B  66      21.804  19.373  34.694  1.00 98.59           H  
ATOM   4877 HH12 ARG B  66      18.014  18.344  35.755  1.00 98.59           H  
ATOM   4878 HH11 ARG B  66      18.823  19.594  36.662  1.00 98.59           H  
ATOM   4879 HH22 ARG B  66      19.093  17.294  34.010  1.00 98.59           H  
ATOM   4880 HH21 ARG B  66      20.715  17.739  33.572  1.00 98.59           H  
ATOM   4881  N   ILE B  67      22.548  18.926  41.214  1.00 98.85           N  
ATOM   4882  CA  ILE B  67      22.493  19.577  42.521  1.00 98.85           C  
ATOM   4883  C   ILE B  67      23.815  19.440  43.302  1.00 98.85           C  
ATOM   4884  O   ILE B  67      24.287  20.439  43.841  1.00 98.85           O  
ATOM   4885  CB  ILE B  67      21.289  19.040  43.354  1.00 98.85           C  
ATOM   4886  CG1 ILE B  67      19.973  19.651  42.823  1.00 98.85           C  
ATOM   4887  CG2 ILE B  67      21.383  19.217  44.884  1.00 98.85           C  
ATOM   4888  CD1 ILE B  67      18.702  18.938  43.303  1.00 98.85           C  
ATOM   4889  H   ILE B  67      21.969  18.104  41.108  1.00 98.85           H  
ATOM   4890  HA  ILE B  67      22.336  20.643  42.344  1.00 98.85           H  
ATOM   4891  HB  ILE B  67      21.227  17.967  43.179  1.00 98.85           H  
ATOM   4892 HG13 ILE B  67      19.970  19.640  41.733  1.00 98.85           H  
ATOM   4893 HG12 ILE B  67      19.920  20.703  43.106  1.00 98.85           H  
ATOM   4894 HG21 ILE B  67      20.507  18.785  45.356  1.00 98.85           H  
ATOM   4895 HG22 ILE B  67      22.237  18.700  45.323  1.00 98.85           H  
ATOM   4896 HG23 ILE B  67      21.433  20.268  45.167  1.00 98.85           H  
ATOM   4897 HD11 ILE B  67      17.845  19.254  42.711  1.00 98.85           H  
ATOM   4898 HD12 ILE B  67      18.791  17.855  43.211  1.00 98.85           H  
ATOM   4899 HD13 ILE B  67      18.475  19.174  44.342  1.00 98.85           H  
ATOM   4900  N   LEU B  68      24.408  18.234  43.307  1.00 98.54           N  
ATOM   4901  CA  LEU B  68      25.695  17.947  43.950  1.00 98.54           C  
ATOM   4902  C   LEU B  68      26.878  18.654  43.260  1.00 98.54           C  
ATOM   4903  O   LEU B  68      27.760  19.161  43.954  1.00 98.54           O  
ATOM   4904  CB  LEU B  68      25.925  16.423  43.995  1.00 98.54           C  
ATOM   4905  CG  LEU B  68      24.891  15.627  44.815  1.00 98.54           C  
ATOM   4906  CD1 LEU B  68      25.017  14.113  44.551  1.00 98.54           C  
ATOM   4907  CD2 LEU B  68      24.926  15.983  46.316  1.00 98.54           C  
ATOM   4908  H   LEU B  68      23.964  17.460  42.834  1.00 98.54           H  
ATOM   4909  HA  LEU B  68      25.647  18.329  44.971  1.00 98.54           H  
ATOM   4910  HB3 LEU B  68      26.908  16.225  44.413  1.00 98.54           H  
ATOM   4911  HB2 LEU B  68      25.950  16.040  42.975  1.00 98.54           H  
ATOM   4912  HG  LEU B  68      23.909  15.914  44.452  1.00 98.54           H  
ATOM   4913 HD11 LEU B  68      24.065  13.707  44.209  1.00 98.54           H  
ATOM   4914 HD12 LEU B  68      25.757  13.884  43.783  1.00 98.54           H  
ATOM   4915 HD13 LEU B  68      25.308  13.557  45.439  1.00 98.54           H  
ATOM   4916 HD21 LEU B  68      25.017  15.111  46.962  1.00 98.54           H  
ATOM   4917 HD22 LEU B  68      25.754  16.649  46.553  1.00 98.54           H  
ATOM   4918 HD23 LEU B  68      24.017  16.505  46.609  1.00 98.54           H  
ATOM   4919  N   GLU B  69      26.845  18.718  41.916  1.00 96.80           N  
ATOM   4920  CA  GLU B  69      27.778  19.476  41.077  1.00 96.80           C  
ATOM   4921  C   GLU B  69      27.652  21.006  41.212  1.00 96.80           C  
ATOM   4922  O   GLU B  69      28.611  21.707  40.891  1.00 96.80           O  
ATOM   4923  CB  GLU B  69      27.612  19.057  39.602  1.00 96.80           C  
ATOM   4924  CG  GLU B  69      28.192  17.663  39.282  1.00 96.80           C  
ATOM   4925  CD  GLU B  69      28.081  17.266  37.799  1.00 96.80           C  
ATOM   4926  OE1 GLU B  69      29.016  16.580  37.329  1.00 96.80           O  
ATOM   4927  OE2 GLU B  69      27.067  17.622  37.157  1.00 96.80           O1-
ATOM   4928  H   GLU B  69      26.099  18.245  41.422  1.00 96.80           H  
ATOM   4929  HA  GLU B  69      28.789  19.217  41.394  1.00 96.80           H  
ATOM   4930  HB3 GLU B  69      28.081  19.793  38.944  1.00 96.80           H  
ATOM   4931  HB2 GLU B  69      26.550  19.076  39.355  1.00 96.80           H  
ATOM   4932  HG3 GLU B  69      27.690  16.899  39.875  1.00 96.80           H  
ATOM   4933  HG2 GLU B  69      29.241  17.637  39.583  1.00 96.80           H  
ATOM   4934  N   SER B  70      26.498  21.497  41.694  1.00 97.29           N  
ATOM   4935  CA  SER B  70      26.251  22.912  41.980  1.00 97.29           C  
ATOM   4936  C   SER B  70      26.673  23.316  43.409  1.00 97.29           C
[truncated: 302,827 more chars]
