# Supplementary material for: The effects of nature‐inspired amino acid substitutions on structural and biochemical properties of the E. coli L‐asparaginase EcAIII
Source: Protein Sci. 2023 Jun 1;32(6):e4647. doi: 10.1002/pro.4647 (PMC10204187; doi:10.1002/pro.4647)
Supplement: Supplementary file 5 — DATA S2. Supporting Information. [file PRO-32-e4647-s005.zip › docking_results_orthologs_EcAIII_PDB_files/orthologs_L/InducedFit_poprawiony_NZ_CP007142_1_15_post_rec.pdb]

TITLE     InducedFit_poprawiony_NZ_CP007142.1_15_post_rec
REMARK   4      COMPLIES WITH FORMAT V. 3.0, 1-DEC-2006
REMARK 888
REMARK 888 WRITTEN BY MAESTRO (A PRODUCT OF SCHRODINGER, LLC)
ATOM      1  N   MET A   1      22.174 -25.374  80.540  1.00 59.71           N1+
ATOM      2  CA  MET A   1      21.186 -24.331  80.083  1.00 59.71           C  
ATOM      3  C   MET A   1      21.223 -23.142  81.084  1.00 59.71           C  
ATOM      4  O   MET A   1      21.665 -23.250  82.234  1.00 59.71           O  
ATOM      5  CB  MET A   1      19.752 -24.910  79.947  1.00 59.71           C  
ATOM      6  CG  MET A   1      19.568 -25.951  78.829  1.00 59.71           C  
ATOM      7  SD  MET A   1      17.902 -26.662  78.783  1.00 59.71           S  
ATOM      8  CE  MET A   1      18.015 -27.621  77.251  1.00 59.71           C  
ATOM      9  H1  MET A   1      22.173 -26.141  79.882  1.00 59.71           H  
ATOM     10  H2  MET A   1      23.095 -24.961  80.583  1.00 59.71           H  
ATOM     11  H3  MET A   1      21.898 -25.705  81.454  1.00 59.71           H  
ATOM     12  HA  MET A   1      21.565 -24.004  79.113  1.00 59.71           H  
ATOM     13  HB3 MET A   1      19.049 -24.099  79.744  1.00 59.71           H  
ATOM     14  HB2 MET A   1      19.423 -25.339  80.896  1.00 59.71           H  
ATOM     15  HG3 MET A   1      20.275 -26.773  78.943  1.00 59.71           H  
ATOM     16  HG2 MET A   1      19.773 -25.489  77.863  1.00 59.71           H  
ATOM     17  HE1 MET A   1      17.075 -28.140  77.065  1.00 59.71           H  
ATOM     18  HE2 MET A   1      18.220 -26.965  76.405  1.00 59.71           H  
ATOM     19  HE3 MET A   1      18.812 -28.361  77.321  1.00 59.71           H  
ATOM     20  N   SER A   2      20.713 -21.999  80.600  1.00 79.34           N  
ATOM     21  CA  SER A   2      20.501 -20.778  81.378  1.00 79.34           C  
ATOM     22  C   SER A   2      19.193 -20.885  82.177  1.00 79.34           C  
ATOM     23  O   SER A   2      18.236 -21.491  81.689  1.00 79.34           O  
ATOM     24  CB  SER A   2      20.424 -19.592  80.400  1.00 79.34           C  
ATOM     25  OG  SER A   2      21.676 -19.390  79.777  1.00 79.34           O  
ATOM     26  H   SER A   2      20.377 -21.964  79.649  1.00 79.34           H  
ATOM     27  HA  SER A   2      21.333 -20.626  82.070  1.00 79.34           H  
ATOM     28  HB3 SER A   2      20.157 -18.676  80.927  1.00 79.34           H  
ATOM     29  HB2 SER A   2      19.663 -19.755  79.636  1.00 79.34           H  
ATOM     30  HG  SER A   2      22.220 -18.831  80.340  1.00 79.34           H  
ATOM     31  N   ILE A   3      19.160 -20.268  83.371  1.00 94.76           N  
ATOM     32  CA  ILE A   3      17.955 -20.177  84.203  1.00 94.76           C  
ATOM     33  C   ILE A   3      16.957 -19.206  83.519  1.00 94.76           C  
ATOM     34  O   ILE A   3      17.351 -18.065  83.265  1.00 94.76           O  
ATOM     35  CB  ILE A   3      18.271 -19.623  85.627  1.00 94.76           C  
ATOM     36  CG1 ILE A   3      19.329 -20.492  86.350  1.00 94.76           C  
ATOM     37  CG2 ILE A   3      16.999 -19.518  86.505  1.00 94.76           C  
ATOM     38  CD1 ILE A   3      19.812 -19.909  87.687  1.00 94.76           C  
ATOM     39  H   ILE A   3      19.975 -19.780  83.713  1.00 94.76           H  
ATOM     40  HA  ILE A   3      17.564 -21.184  84.330  1.00 94.76           H  
ATOM     41  HB  ILE A   3      18.687 -18.619  85.524  1.00 94.76           H  
ATOM     42 HG13 ILE A   3      20.204 -20.635  85.716  1.00 94.76           H  
ATOM     43 HG12 ILE A   3      18.922 -21.489  86.520  1.00 94.76           H  
ATOM     44 HG21 ILE A   3      17.225 -19.137  87.501  1.00 94.76           H  
ATOM     45 HG22 ILE A   3      16.251 -18.847  86.087  1.00 94.76           H  
ATOM     46 HG23 ILE A   3      16.527 -20.492  86.632  1.00 94.76           H  
ATOM     47 HD11 ILE A   3      20.825 -20.242  87.913  1.00 94.76           H  
ATOM     48 HD12 ILE A   3      19.820 -18.818  87.673  1.00 94.76           H  
ATOM     49 HD13 ILE A   3      19.171 -20.228  88.509  1.00 94.76           H  
ATOM     50  N   PRO A   4      15.717 -19.662  83.206  1.00 98.65           N  
ATOM     51  CA  PRO A   4      14.673 -18.802  82.609  1.00 98.65           C  
ATOM     52  C   PRO A   4      14.391 -17.537  83.432  1.00 98.65           C  
ATOM     53  O   PRO A   4      14.224 -17.637  84.644  1.00 98.65           O  
ATOM     54  CB  PRO A   4      13.431 -19.704  82.539  1.00 98.65           C  
ATOM     55  CG  PRO A   4      13.974 -21.115  82.546  1.00 98.65           C  
ATOM     56  CD  PRO A   4      15.208 -21.018  83.425  1.00 98.65           C  
ATOM     57  HA  PRO A   4      15.006 -18.548  81.601  1.00 98.65           H  
ATOM     58  HB3 PRO A   4      12.821 -19.504  81.659  1.00 98.65           H  
ATOM     59  HB2 PRO A   4      12.798 -19.568  83.414  1.00 98.65           H  
ATOM     60  HG3 PRO A   4      14.293 -21.367  81.539  1.00 98.65           H  
ATOM     61  HG2 PRO A   4      13.253 -21.863  82.876  1.00 98.65           H  
ATOM     62  HD2 PRO A   4      14.948 -21.134  84.478  1.00 98.65           H  
ATOM     63  HD3 PRO A   4      15.909 -21.804  83.146  1.00 98.65           H  
ATOM     64  N   VAL A   5      14.395 -16.379  82.765  1.00 98.94           N  
ATOM     65  CA  VAL A   5      14.278 -15.072  83.399  1.00 98.94           C  
ATOM     66  C   VAL A   5      13.376 -14.166  82.559  1.00 98.94           C  
ATOM     67  O   VAL A   5      13.434 -14.218  81.332  1.00 98.94           O  
ATOM     68  CB  VAL A   5      15.683 -14.419  83.591  1.00 98.94           C  
ATOM     69  CG1 VAL A   5      16.485 -14.240  82.288  1.00 98.94           C  
ATOM     70  CG2 VAL A   5      15.658 -13.076  84.348  1.00 98.94           C  
ATOM     71  H   VAL A   5      14.505 -16.378  81.759  1.00 98.94           H  
ATOM     72  HA  VAL A   5      13.798 -15.179  84.372  1.00 98.94           H  
ATOM     73  HB  VAL A   5      16.249 -15.115  84.208  1.00 98.94           H  
ATOM     74 HG11 VAL A   5      17.483 -13.851  82.492  1.00 98.94           H  
ATOM     75 HG12 VAL A   5      16.612 -15.183  81.758  1.00 98.94           H  
ATOM     76 HG13 VAL A   5      15.992 -13.537  81.620  1.00 98.94           H  
ATOM     77 HG21 VAL A   5      16.670 -12.721  84.544  1.00 98.94           H  
ATOM     78 HG22 VAL A   5      15.151 -12.293  83.785  1.00 98.94           H  
ATOM     79 HG23 VAL A   5      15.164 -13.174  85.310  1.00 98.94           H  
ATOM     80  N   ILE A   6      12.583 -13.338  83.252  1.00 98.95           N  
ATOM     81  CA  ILE A   6      11.878 -12.204  82.670  1.00 98.95           C  
ATOM     82  C   ILE A   6      12.370 -10.920  83.353  1.00 98.95           C  
ATOM     83  O   ILE A   6      12.662 -10.922  84.549  1.00 98.95           O  
ATOM     84  CB  ILE A   6      10.333 -12.317  82.821  1.00 98.95           C  
ATOM     85  CG1 ILE A   6       9.591 -11.204  82.037  1.00 98.95           C  
ATOM     86  CG2 ILE A   6       9.834 -12.392  84.282  1.00 98.95           C  
ATOM     87  CD1 ILE A   6       8.267 -11.651  81.412  1.00 98.95           C  
ATOM     88  H   ILE A   6      12.592 -13.372  84.263  1.00 98.95           H  
ATOM     89  HA  ILE A   6      12.114 -12.131  81.608  1.00 98.95           H  
ATOM     90  HB  ILE A   6      10.060 -13.261  82.354  1.00 98.95           H  
ATOM     91 HG13 ILE A   6      10.212 -10.859  81.211  1.00 98.95           H  
ATOM     92 HG12 ILE A   6       9.434 -10.328  82.667  1.00 98.95           H  
ATOM     93 HG21 ILE A   6       8.762 -12.571  84.322  1.00 98.95           H  
ATOM     94 HG22 ILE A   6      10.313 -13.206  84.827  1.00 98.95           H  
ATOM     95 HG23 ILE A   6      10.018 -11.470  84.833  1.00 98.95           H  
ATOM     96 HD11 ILE A   6       7.607 -10.799  81.264  1.00 98.95           H  
ATOM     97 HD12 ILE A   6       8.436 -12.105  80.436  1.00 98.95           H  
ATOM     98 HD13 ILE A   6       7.747 -12.379  82.028  1.00 98.95           H  
ATOM     99  N   VAL A   7      12.438  -9.854  82.551  1.00 98.97           N  
ATOM    100  CA  VAL A   7      12.717  -8.486  82.955  1.00 98.97           C  
ATOM    101  C   VAL A   7      11.562  -7.627  82.401  1.00 98.97           C  
ATOM    102  O   VAL A   7      11.060  -7.935  81.320  1.00 98.97           O  
ATOM    103  CB  VAL A   7      14.051  -7.988  82.328  1.00 98.97           C  
ATOM    104  CG1 VAL A   7      14.452  -6.586  82.809  1.00 98.97           C  
ATOM    105  CG2 VAL A   7      15.228  -8.952  82.568  1.00 98.97           C  
ATOM    106  H   VAL A   7      12.205  -9.966  81.571  1.00 98.97           H  
ATOM    107  HA  VAL A   7      12.752  -8.393  84.038  1.00 98.97           H  
ATOM    108  HB  VAL A   7      13.922  -7.929  81.249  1.00 98.97           H  
ATOM    109 HG11 VAL A   7      15.406  -6.285  82.378  1.00 98.97           H  
ATOM    110 HG12 VAL A   7      13.718  -5.830  82.536  1.00 98.97           H  
ATOM    111 HG13 VAL A   7      14.559  -6.564  83.891  1.00 98.97           H  
ATOM    112 HG21 VAL A   7      16.151  -8.557  82.143  1.00 98.97           H  
ATOM    113 HG22 VAL A   7      15.398  -9.118  83.631  1.00 98.97           H  
ATOM    114 HG23 VAL A   7      15.060  -9.923  82.101  1.00 98.97           H  
ATOM    115  N   ILE A   8      11.155  -6.578  83.135  1.00 98.98           N  
ATOM    116  CA  ILE A   8      10.078  -5.662  82.742  1.00 98.98           C  
ATOM    117  C   ILE A   8      10.452  -4.197  83.028  1.00 98.98           C  
ATOM    118  O   ILE A   8      11.375  -3.937  83.802  1.00 98.98           O  
ATOM    119  CB  ILE A   8       8.730  -5.986  83.460  1.00 98.98           C  
ATOM    120  CG1 ILE A   8       8.717  -5.718  84.986  1.00 98.98           C  
ATOM    121  CG2 ILE A   8       8.251  -7.413  83.134  1.00 98.98           C  
ATOM    122  CD1 ILE A   8       7.318  -5.815  85.608  1.00 98.98           C  
ATOM    123  H   ILE A   8      11.614  -6.372  84.014  1.00 98.98           H  
ATOM    124  HA  ILE A   8       9.924  -5.726  81.667  1.00 98.98           H  
ATOM    125  HB  ILE A   8       7.982  -5.324  83.021  1.00 98.98           H  
ATOM    126 HG13 ILE A   8       9.101  -4.728  85.225  1.00 98.98           H  
ATOM    127 HG12 ILE A   8       9.388  -6.419  85.481  1.00 98.98           H  
ATOM    128 HG21 ILE A   8       7.217  -7.566  83.438  1.00 98.98           H  
ATOM    129 HG22 ILE A   8       8.302  -7.612  82.065  1.00 98.98           H  
ATOM    130 HG23 ILE A   8       8.856  -8.164  83.642  1.00 98.98           H  
ATOM    131 HD11 ILE A   8       7.324  -5.419  86.621  1.00 98.98           H  
ATOM    132 HD12 ILE A   8       6.581  -5.252  85.035  1.00 98.98           H  
ATOM    133 HD13 ILE A   8       6.983  -6.848  85.673  1.00 98.98           H  
ATOM    134  N   HIS A   9       9.730  -3.263  82.395  1.00 98.89           N  
ATOM    135  CA  HIS A   9       9.796  -1.824  82.626  1.00 98.89           C  
ATOM    136  C   HIS A   9       8.398  -1.204  82.564  1.00 98.89           C  
ATOM    137  O   HIS A   9       7.507  -1.724  81.889  1.00 98.89           O  
ATOM    138  CB  HIS A   9      10.840  -1.114  81.739  1.00 98.89           C  
ATOM    139  CG  HIS A   9      10.456  -0.900  80.292  1.00 98.89           C  
ATOM    140  CD2 HIS A   9      10.634  -1.744  79.219  1.00 98.89           C  
ATOM    141  ND1 HIS A   9       9.806   0.256  79.841  1.00 98.89           N  
ATOM    142  CE1 HIS A   9       9.646   0.068  78.535  1.00 98.89           C  
ATOM    143  NE2 HIS A   9      10.144  -1.089  78.112  1.00 98.89           N  
ATOM    144  H   HIS A   9       8.990  -3.566  81.765  1.00 98.89           H  
ATOM    145  HA  HIS A   9      10.127  -1.697  83.652  1.00 98.89           H  
ATOM    146  HB3 HIS A   9      11.771  -1.671  81.775  1.00 98.89           H  
ATOM    147  HB2 HIS A   9      11.072  -0.136  82.163  1.00 98.89           H  
ATOM    148  HD2 HIS A   9      11.048  -2.730  79.141  1.00 98.89           H  
ATOM    149  HE1 HIS A   9       9.161   0.772  77.878  1.00 98.89           H  
ATOM    150  HE2 HIS A   9      10.133  -1.457  77.160  1.00 98.89           H  
ATOM    151  N   GLY A  10       8.229  -0.093  83.284  1.00 97.96           N  
ATOM    152  CA  GLY A  10       7.022   0.724  83.338  1.00 97.96           C  
ATOM    153  C   GLY A  10       7.305   2.191  82.993  1.00 97.96           C  
ATOM    154  O   GLY A  10       6.532   3.061  83.390  1.00 97.96           O  
ATOM    155  H   GLY A  10       9.034   0.245  83.808  1.00 97.96           H  
ATOM    156  HA3 GLY A  10       6.613   0.666  84.345  1.00 97.96           H  
ATOM    157  HA2 GLY A  10       6.251   0.354  82.662  1.00 97.96           H  
ATOM    158  N   GLY A  11       8.418   2.471  82.303  1.00 95.99           N  
ATOM    159  CA  GLY A  11       8.798   3.798  81.828  1.00 95.99           C  
ATOM    160  C   GLY A  11       9.935   4.453  82.628  1.00 95.99           C  
ATOM    161  O   GLY A  11      10.088   4.210  83.829  1.00 95.99           O  
ATOM    162  H   GLY A  11       8.962   1.692  81.959  1.00 95.99           H  
ATOM    163  HA3 GLY A  11       7.943   4.477  81.817  1.00 95.99           H  
ATOM    164  HA2 GLY A  11       9.095   3.673  80.792  1.00 95.99           H  
ATOM    165  N   ALA A  12      10.739   5.278  81.941  1.00 95.53           N  
ATOM    166  CA  ALA A  12      11.871   6.056  82.459  1.00 95.53           C  
ATOM    167  C   ALA A  12      11.504   7.552  82.559  1.00 95.53           C  
ATOM    168  O   ALA A  12      10.708   8.040  81.755  1.00 95.53           O  
ATOM    169  CB  ALA A  12      13.033   5.900  81.463  1.00 95.53           C  
ATOM    170  H   ALA A  12      10.517   5.423  80.962  1.00 95.53           H  
ATOM    171  HA  ALA A  12      12.181   5.700  83.435  1.00 95.53           H  
ATOM    172  HB1 ALA A  12      13.901   6.481  81.767  1.00 95.53           H  
ATOM    173  HB2 ALA A  12      13.357   4.861  81.403  1.00 95.53           H  
ATOM    174  HB3 ALA A  12      12.755   6.224  80.459  1.00 95.53           H  
ATOM    175  N   GLY A  13      12.091   8.298  83.508  1.00 92.40           N  
ATOM    176  CA  GLY A  13      11.845   9.734  83.683  1.00 92.40           C  
ATOM    177  C   GLY A  13      12.600  10.337  84.877  1.00 92.40           C  
ATOM    178  O   GLY A  13      13.373   9.642  85.542  1.00 92.40           O  
ATOM    179  H   GLY A  13      12.743   7.856  84.155  1.00 92.40           H  
ATOM    180  HA3 GLY A  13      10.776   9.902  83.824  1.00 92.40           H  
ATOM    181  HA2 GLY A  13      12.139  10.260  82.774  1.00 92.40           H  
ATOM    182  N   ALA A  14      12.435  11.645  85.142  1.00 83.55           N  
ATOM    183  CA  ALA A  14      12.995  12.303  86.329  1.00 83.55           C  
ATOM    184  C   ALA A  14      12.244  11.928  87.620  1.00 83.55           C  
ATOM    185  O   ALA A  14      11.028  11.737  87.581  1.00 83.55           O  
ATOM    186  CB  ALA A  14      12.952  13.823  86.110  1.00 83.55           C  
ATOM    187  H   ALA A  14      11.900  12.236  84.523  1.00 83.55           H  
ATOM    188  HA  ALA A  14      14.039  11.999  86.429  1.00 83.55           H  
ATOM    189  HB1 ALA A  14      13.381  14.358  86.959  1.00 83.55           H  
ATOM    190  HB2 ALA A  14      13.522  14.108  85.225  1.00 83.55           H  
ATOM    191  HB3 ALA A  14      11.930  14.180  85.975  1.00 83.55           H  
ATOM    192  N   ILE A  15      12.981  11.861  88.744  1.00 78.18           N  
ATOM    193  CA  ILE A  15      12.420  11.565  90.067  1.00 78.18           C  
ATOM    194  C   ILE A  15      11.754  12.833  90.641  1.00 78.18           C  
ATOM    195  O   ILE A  15      12.405  13.876  90.724  1.00 78.18           O  
ATOM    196  CB  ILE A  15      13.494  11.099  91.102  1.00 78.18           C  
ATOM    197  CG1 ILE A  15      14.405   9.973  90.562  1.00 78.18           C  
ATOM    198  CG2 ILE A  15      12.851  10.647  92.434  1.00 78.18           C  
ATOM    199  CD1 ILE A  15      15.591   9.648  91.486  1.00 78.18           C  
ATOM    200  H   ILE A  15      13.971  12.054  88.712  1.00 78.18           H  
ATOM    201  HA  ILE A  15      11.674  10.773  89.963  1.00 78.18           H  
ATOM    202  HB  ILE A  15      14.145  11.948  91.323  1.00 78.18           H  
ATOM    203 HG13 ILE A  15      14.811  10.255  89.593  1.00 78.18           H  
ATOM    204 HG12 ILE A  15      13.815   9.072  90.389  1.00 78.18           H  
ATOM    205 HG21 ILE A  15      13.598  10.340  93.165  1.00 78.18           H  
ATOM    206 HG22 ILE A  15      12.266  11.432  92.909  1.00 78.18           H  
ATOM    207 HG23 ILE A  15      12.185   9.798  92.274  1.00 78.18           H  
ATOM    208 HD11 ILE A  15      16.403   9.175  90.938  1.00 78.18           H  
ATOM    209 HD12 ILE A  15      15.994  10.548  91.950  1.00 78.18           H  
ATOM    210 HD13 ILE A  15      15.300   8.964  92.283  1.00 78.18           H  
ATOM    211  N   ALA A  16      10.486  12.701  91.060  1.00 72.17           N  
ATOM    212  CA  ALA A  16       9.712  13.754  91.716  1.00 72.17           C  
ATOM    213  C   ALA A  16       9.863  13.653  93.246  1.00 72.17           C  
ATOM    214  O   ALA A  16       8.894  13.338  93.933  1.00 72.17           O  
ATOM    215  CB  ALA A  16       8.248  13.636  91.254  1.00 72.17           C  
ATOM    216  H   ALA A  16      10.019  11.812  90.954  1.00 72.17           H  
ATOM    217  HA  ALA A  16      10.077  14.736  91.410  1.00 72.17           H  
ATOM    218  HB1 ALA A  16       7.630  14.418  91.695  1.00 72.17           H  
ATOM    219  HB2 ALA A  16       8.174  13.738  90.171  1.00 72.17           H  
ATOM    220  HB3 ALA A  16       7.813  12.672  91.523  1.00 72.17           H  
ATOM    221  N   ARG A  17      11.090  13.903  93.743  1.00 63.18           N  
ATOM    222  CA  ARG A  17      11.504  13.741  95.146  1.00 63.18           C  
ATOM    223  C   ARG A  17      10.650  14.509  96.173  1.00 63.18           C  
ATOM    224  O   ARG A  17      10.415  13.980  97.258  1.00 63.18           O  
ATOM    225  CB  ARG A  17      12.987  14.143  95.313  1.00 63.18           C  
ATOM    226  CG  ARG A  17      13.982  13.289  94.510  1.00 63.18           C  
ATOM    227  CD  ARG A  17      15.440  13.721  94.744  1.00 63.18           C  
ATOM    228  NE  ARG A  17      16.402  12.766  94.165  1.00 63.18           N  
ATOM    229  CZ  ARG A  17      17.744  12.793  94.286  1.00 63.18           C  
ATOM    230  NH1 ARG A  17      18.382  13.754  94.973  1.00 63.18           N  
ATOM    231  NH2 ARG A  17      18.467  11.829  93.702  1.00 63.18           N1+
ATOM    232  H   ARG A  17      11.823  14.165  93.098  1.00 63.18           H  
ATOM    233  HA  ARG A  17      11.411  12.682  95.387  1.00 63.18           H  
ATOM    234  HB3 ARG A  17      13.256  14.059  96.367  1.00 63.18           H  
ATOM    235  HB2 ARG A  17      13.117  15.196  95.054  1.00 63.18           H  
ATOM    236  HG3 ARG A  17      13.753  13.449  93.455  1.00 63.18           H  
ATOM    237  HG2 ARG A  17      13.846  12.224  94.699  1.00 63.18           H  
ATOM    238  HD3 ARG A  17      15.637  13.943  95.793  1.00 63.18           H  
ATOM    239  HD2 ARG A  17      15.608  14.646  94.192  1.00 63.18           H  
ATOM    240  HE  ARG A  17      15.990  12.015  93.632  1.00 63.18           H  
ATOM    241 HH12 ARG A  17      19.389  13.752  95.052  1.00 63.18           H  
ATOM    242 HH11 ARG A  17      17.853  14.487  95.421  1.00 63.18           H  
ATOM    243 HH22 ARG A  17      19.474  11.826  93.780  1.00 63.18           H  
ATOM    244 HH21 ARG A  17      18.012  11.092  93.183  1.00 63.18           H  
ATOM    245  N   SER A  18      10.210  15.727  95.817  1.00 66.34           N  
ATOM    246  CA  SER A  18       9.428  16.614  96.681  1.00 66.34           C  
ATOM    247  C   SER A  18       7.925  16.269  96.761  1.00 66.34           C  
ATOM    248  O   SER A  18       7.285  16.687  97.725  1.00 66.34           O  
ATOM    249  CB  SER A  18       9.666  18.068  96.222  1.00 66.34           C  
ATOM    250  OG  SER A  18       9.089  18.335  94.957  1.00 66.34           O  
ATOM    251  H   SER A  18      10.435  16.092  94.902  1.00 66.34           H  
ATOM    252  HA  SER A  18       9.827  16.528  97.694  1.00 66.34           H  
ATOM    253  HB3 SER A  18      10.734  18.288  96.181  1.00 66.34           H  
ATOM    254  HB2 SER A  18       9.236  18.763  96.945  1.00 66.34           H  
ATOM    255  HG  SER A  18       8.137  18.402  95.062  1.00 66.34           H  
ATOM    256  N   ALA A  19       7.393  15.544  95.761  1.00 69.85           N  
ATOM    257  CA  ALA A  19       5.968  15.221  95.630  1.00 69.85           C  
ATOM    258  C   ALA A  19       5.641  13.743  95.914  1.00 69.85           C  
ATOM    259  O   ALA A  19       4.463  13.414  96.053  1.00 69.85           O  
ATOM    260  CB  ALA A  19       5.526  15.596  94.207  1.00 69.85           C  
ATOM    261  H   ALA A  19       7.992  15.220  95.014  1.00 69.85           H  
ATOM    262  HA  ALA A  19       5.379  15.818  96.329  1.00 69.85           H  
ATOM    263  HB1 ALA A  19       4.463  15.402  94.057  1.00 69.85           H  
ATOM    264  HB2 ALA A  19       5.693  16.655  94.012  1.00 69.85           H  
ATOM    265  HB3 ALA A  19       6.076  15.029  93.456  1.00 69.85           H  
ATOM    266  N   MET A  20       6.674  12.887  95.977  1.00 77.93           N  
ATOM    267  CA  MET A  20       6.598  11.441  96.187  1.00 77.93           C  
ATOM    268  C   MET A  20       5.958  11.068  97.534  1.00 77.93           C  
ATOM    269  O   MET A  20       6.431  11.524  98.575  1.00 77.93           O  
ATOM    270  CB  MET A  20       8.033  10.891  96.057  1.00 77.93           C  
ATOM    271  CG  MET A  20       8.238   9.387  96.313  1.00 77.93           C  
ATOM    272  SD  MET A  20       9.985   8.942  96.503  1.00 77.93           S  
ATOM    273  CE  MET A  20      10.648   9.460  94.897  1.00 77.93           C  
ATOM    274  H   MET A  20       7.607  13.252  95.846  1.00 77.93           H  
ATOM    275  HA  MET A  20       5.995  11.019  95.381  1.00 77.93           H  
ATOM    276  HB3 MET A  20       8.697  11.452  96.717  1.00 77.93           H  
ATOM    277  HB2 MET A  20       8.374  11.100  95.045  1.00 77.93           H  
ATOM    278  HG3 MET A  20       7.809   8.802  95.498  1.00 77.93           H  
ATOM    279  HG2 MET A  20       7.738   9.062  97.225  1.00 77.93           H  
ATOM    280  HE1 MET A  20      11.694   9.167  94.820  1.00 77.93           H  
ATOM    281  HE2 MET A  20      10.094   8.989  94.084  1.00 77.93           H  
ATOM    282  HE3 MET A  20      10.590  10.540  94.778  1.00 77.93           H  
ATOM    283  N   THR A  21       4.925  10.213  97.474  1.00 85.26           N  
ATOM    284  CA  THR A  21       4.289   9.602  98.640  1.00 85.26           C  
ATOM    285  C   THR A  21       4.729   8.117  98.708  1.00 85.26           C  
ATOM    286  O   THR A  21       4.741   7.454  97.666  1.00 85.26           O  
ATOM    287  CB  THR A  21       2.735   9.665  98.538  1.00 85.26           C  
ATOM    288  CG2 THR A  21       2.200  11.091  98.332  1.00 85.26           C  
ATOM    289  OG1 THR A  21       2.166   8.816  97.557  1.00 85.26           O  
ATOM    290  H   THR A  21       4.615   9.872  96.576  1.00 85.26           H  
ATOM    291  HA  THR A  21       4.565  10.161  99.531  1.00 85.26           H  
ATOM    292  HB  THR A  21       2.337   9.313  99.491  1.00 85.26           H  
ATOM    293 HG21 THR A  21       1.110  11.108  98.353  1.00 85.26           H  
ATOM    294 HG22 THR A  21       2.554  11.757  99.119  1.00 85.26           H  
ATOM    295 HG23 THR A  21       2.518  11.510  97.376  1.00 85.26           H  
ATOM    296  HG1 THR A  21       2.320   9.206  96.693  1.00 85.26           H  
ATOM    297  N   PRO A  22       5.074   7.606  99.916  1.00 88.65           N  
ATOM    298  CA  PRO A  22       5.328   6.165 100.138  1.00 88.65           C  
ATOM    299  C   PRO A  22       4.204   5.201  99.707  1.00 88.65           C  
ATOM    300  O   PRO A  22       4.508   4.066  99.348  1.00 88.65           O  
ATOM    301  CB  PRO A  22       5.592   6.058 101.650  1.00 88.65           C  
ATOM    302  CG  PRO A  22       6.096   7.433 102.047  1.00 88.65           C  
ATOM    303  CD  PRO A  22       5.297   8.366 101.149  1.00 88.65           C  
ATOM    304  HA  PRO A  22       6.243   5.915  99.599  1.00 88.65           H  
ATOM    305  HB3 PRO A  22       6.305   5.271 101.897  1.00 88.65           H  
ATOM    306  HB2 PRO A  22       4.668   5.847 102.192  1.00 88.65           H  
ATOM    307  HG3 PRO A  22       7.156   7.511 101.800  1.00 88.65           H  
ATOM    308  HG2 PRO A  22       5.982   7.649 103.110  1.00 88.65           H  
ATOM    309  HD2 PRO A  22       4.333   8.610 101.597  1.00 88.65           H  
ATOM    310  HD3 PRO A  22       5.858   9.289 100.995  1.00 88.65           H  
ATOM    311  N   SER A  23       2.943   5.672  99.736  1.00 90.50           N  
ATOM    312  CA  SER A  23       1.754   4.923  99.328  1.00 90.50           C  
ATOM    313  C   SER A  23       1.719   4.628  97.816  1.00 90.50           C  
ATOM    314  O   SER A  23       1.444   3.485  97.446  1.00 90.50           O  
ATOM    315  CB  SER A  23       0.497   5.680  99.806  1.00 90.50           C  
ATOM    316  OG  SER A  23      -0.691   4.961  99.535  1.00 90.50           O  
ATOM    317  H   SER A  23       2.780   6.617 100.051  1.00 90.50           H  
ATOM    318  HA  SER A  23       1.783   3.964  99.850  1.00 90.50           H  
ATOM    319  HB3 SER A  23       0.433   6.660  99.331  1.00 90.50           H  
ATOM    320  HB2 SER A  23       0.548   5.852 100.882  1.00 90.50           H  
ATOM    321  HG  SER A  23      -0.825   4.929  98.584  1.00 90.50           H  
ATOM    322  N   LYS A  24       2.026   5.636  96.974  1.00 89.42           N  
ATOM    323  CA  LYS A  24       2.155   5.451  95.525  1.00 89.42           C  
ATOM    324  C   LYS A  24       3.409   4.658  95.130  1.00 89.42           C  
ATOM    325  O   LYS A  24       3.309   3.844  94.215  1.00 89.42           O  
ATOM    326  CB  LYS A  24       2.067   6.786  94.754  1.00 89.42           C  
ATOM    327  CG  LYS A  24       0.623   7.296  94.578  1.00 89.42           C  
ATOM    328  CD  LYS A  24       0.485   8.346  93.460  1.00 89.42           C  
ATOM    329  CE  LYS A  24      -0.985   8.670  93.135  1.00 89.42           C  
ATOM    330  NZ  LYS A  24      -1.116   9.573  91.974  1.00 89.42           N1+
ATOM    331  H   LYS A  24       2.244   6.555  97.336  1.00 89.42           H  
ATOM    332  HA  LYS A  24       1.305   4.843  95.210  1.00 89.42           H  
ATOM    333  HB3 LYS A  24       2.462   6.618  93.750  1.00 89.42           H  
ATOM    334  HB2 LYS A  24       2.711   7.546  95.196  1.00 89.42           H  
ATOM    335  HG3 LYS A  24       0.262   7.707  95.521  1.00 89.42           H  
ATOM    336  HG2 LYS A  24      -0.031   6.455  94.344  1.00 89.42           H  
ATOM    337  HD3 LYS A  24       0.989   7.985  92.561  1.00 89.42           H  
ATOM    338  HD2 LYS A  24       1.007   9.256  93.759  1.00 89.42           H  
ATOM    339  HE3 LYS A  24      -1.474   9.125  93.997  1.00 89.42           H  
ATOM    340  HE2 LYS A  24      -1.528   7.753  92.905  1.00 89.42           H  
ATOM    341  HZ1 LYS A  24      -2.094   9.734  91.774  1.00 89.42           H  
ATOM    342  HZ2 LYS A  24      -0.665  10.454  92.171  1.00 89.42           H  
ATOM    343  HZ3 LYS A  24      -0.688   9.149  91.163  1.00 89.42           H  
ATOM    344  N   GLU A  25       4.536   4.856  95.840  1.00 92.54           N  
ATOM    345  CA  GLU A  25       5.755   4.059  95.668  1.00 92.54           C  
ATOM    346  C   GLU A  25       5.534   2.558  95.929  1.00 92.54           C  
ATOM    347  O   GLU A  25       5.972   1.742  95.120  1.00 92.54           O  
ATOM    348  CB  GLU A  25       6.916   4.663  96.489  1.00 92.54           C  
ATOM    349  CG  GLU A  25       8.173   3.761  96.585  1.00 92.54           C  
ATOM    350  CD  GLU A  25       9.416   4.394  97.224  1.00 92.54           C  
ATOM    351  OE1 GLU A  25      10.437   3.673  97.261  1.00 92.54           O  
ATOM    352  OE2 GLU A  25       9.362   5.570  97.643  1.00 92.54           O1-
ATOM    353  H   GLU A  25       4.551   5.549  96.576  1.00 92.54           H  
ATOM    354  HA  GLU A  25       6.039   4.145  94.617  1.00 92.54           H  
ATOM    355  HB3 GLU A  25       6.567   4.909  97.492  1.00 92.54           H  
ATOM    356  HB2 GLU A  25       7.192   5.612  96.027  1.00 92.54           H  
ATOM    357  HG3 GLU A  25       8.445   3.421  95.586  1.00 92.54           H  
ATOM    358  HG2 GLU A  25       7.942   2.867  97.165  1.00 92.54           H  
ATOM    359  N   GLN A  26       4.812   2.235  97.015  1.00 95.46           N  
ATOM    360  CA  GLN A  26       4.390   0.878  97.363  1.00 95.46           C  
ATOM    361  C   GLN A  26       3.451   0.252  96.315  1.00 95.46           C  
ATOM    362  O   GLN A  26       3.594  -0.937  96.040  1.00 95.46           O  
ATOM    363  CB  GLN A  26       3.784   0.879  98.783  1.00 95.46           C  
ATOM    364  CG  GLN A  26       3.274  -0.496  99.269  1.00 95.46           C  
ATOM    365  CD  GLN A  26       2.829  -0.497 100.734  1.00 95.46           C  
ATOM    366  NE2 GLN A  26       2.684  -1.690 101.313  1.00 95.46           N  
ATOM    367  OE1 GLN A  26       2.600   0.551 101.335  1.00 95.46           O  
ATOM    368  H   GLN A  26       4.506   2.967  97.644  1.00 95.46           H  
ATOM    369  HA  GLN A  26       5.293   0.264  97.392  1.00 95.46           H  
ATOM    370  HB3 GLN A  26       2.970   1.605  98.832  1.00 95.46           H  
ATOM    371  HB2 GLN A  26       4.546   1.236  99.477  1.00 95.46           H  
ATOM    372  HG3 GLN A  26       4.062  -1.240  99.144  1.00 95.46           H  
ATOM    373  HG2 GLN A  26       2.427  -0.828  98.668  1.00 95.46           H  
ATOM    374 HE22 GLN A  26       2.383  -1.749 102.275  1.00 95.46           H  
ATOM    375 HE21 GLN A  26       2.865  -2.537 100.796  1.00 95.46           H  
ATOM    376  N   SER A  27       2.549   1.060  95.729  1.00 95.58           N  
ATOM    377  CA  SER A  27       1.634   0.641  94.662  1.00 95.58           C  
ATOM    378  C   SER A  27       2.367   0.322  93.345  1.00 95.58           C  
ATOM    379  O   SER A  27       2.016  -0.665  92.698  1.00 95.58           O  
ATOM    380  CB  SER A  27       0.553   1.717  94.441  1.00 95.58           C  
ATOM    381  OG  SER A  27      -0.305   1.800  95.561  1.00 95.58           O  
ATOM    382  H   SER A  27       2.493   2.028  96.013  1.00 95.58           H  
ATOM    383  HA  SER A  27       1.138  -0.277  94.984  1.00 95.58           H  
ATOM    384  HB3 SER A  27      -0.063   1.465  93.577  1.00 95.58           H  
ATOM    385  HB2 SER A  27       0.988   2.694  94.242  1.00 95.58           H  
ATOM    386  HG  SER A  27       0.189   2.173  96.298  1.00 95.58           H  
ATOM    387  N   PHE A  28       3.387   1.129  92.996  1.00 95.66           N  
ATOM    388  CA  PHE A  28       4.293   0.895  91.868  1.00 95.66           C  
ATOM    389  C   PHE A  28       5.136  -0.381  92.018  1.00 95.66           C  
ATOM    390  O   PHE A  28       5.161  -1.184  91.088  1.00 95.66           O  
ATOM    391  CB  PHE A  28       5.190   2.128  91.604  1.00 95.66           C  
ATOM    392  CG  PHE A  28       4.593   3.181  90.687  1.00 95.66           C  
ATOM    393  CD1 PHE A  28       4.387   2.883  89.325  1.00 95.66           C  
ATOM    394  CD2 PHE A  28       4.215   4.451  91.173  1.00 95.66           C  
ATOM    395  CE1 PHE A  28       3.857   3.842  88.474  1.00 95.66           C  
ATOM    396  CE2 PHE A  28       3.656   5.387  90.313  1.00 95.66           C  
ATOM    397  CZ  PHE A  28       3.481   5.085  88.969  1.00 95.66           C  
ATOM    398  H   PHE A  28       3.595   1.936  93.570  1.00 95.66           H  
ATOM    399  HA  PHE A  28       3.668   0.736  90.987  1.00 95.66           H  
ATOM    400  HB3 PHE A  28       6.126   1.818  91.135  1.00 95.66           H  
ATOM    401  HB2 PHE A  28       5.483   2.593  92.546  1.00 95.66           H  
ATOM    402  HD1 PHE A  28       4.664   1.914  88.939  1.00 95.66           H  
ATOM    403  HD2 PHE A  28       4.380   4.714  92.205  1.00 95.66           H  
ATOM    404  HE1 PHE A  28       3.720   3.616  87.427  1.00 95.66           H  
ATOM    405  HE2 PHE A  28       3.370   6.358  90.689  1.00 95.66           H  
ATOM    406  HZ  PHE A  28       3.057   5.821  88.302  1.00 95.66           H  
ATOM    407  N   ARG A  29       5.783  -0.557  93.185  1.00 97.43           N  
ATOM    408  CA  ARG A  29       6.596  -1.733  93.511  1.00 97.43           C  
ATOM    409  C   ARG A  29       5.773  -3.028  93.587  1.00 97.43           C  
ATOM    410  O   ARG A  29       6.262  -4.051  93.113  1.00 97.43           O  
ATOM    411  CB  ARG A  29       7.366  -1.509  94.828  1.00 97.43           C  
ATOM    412  CG  ARG A  29       8.472  -0.449  94.715  1.00 97.43           C  
ATOM    413  CD  ARG A  29       9.154  -0.165  96.062  1.00 97.43           C  
ATOM    414  NE  ARG A  29      10.313   0.731  95.912  1.00 97.43           N  
ATOM    415  CZ  ARG A  29      11.569   0.402  95.562  1.00 97.43           C  
ATOM    416  NH1 ARG A  29      11.942  -0.869  95.352  1.00 97.43           N  
ATOM    417  NH2 ARG A  29      12.472   1.380  95.419  1.00 97.43           N1+
ATOM    418  H   ARG A  29       5.712   0.152  93.904  1.00 97.43           H  
ATOM    419  HA  ARG A  29       7.327  -1.867  92.711  1.00 97.43           H  
ATOM    420  HB3 ARG A  29       7.836  -2.444  95.136  1.00 97.43           H  
ATOM    421  HB2 ARG A  29       6.669  -1.244  95.625  1.00 97.43           H  
ATOM    422  HG3 ARG A  29       7.991   0.469  94.389  1.00 97.43           H  
ATOM    423  HG2 ARG A  29       9.197  -0.690  93.935  1.00 97.43           H  
ATOM    424  HD3 ARG A  29       9.372  -1.071  96.629  1.00 97.43           H  
ATOM    425  HD2 ARG A  29       8.457   0.410  96.673  1.00 97.43           H  
ATOM    426  HE  ARG A  29      10.128   1.708  96.107  1.00 97.43           H  
ATOM    427 HH12 ARG A  29      12.889  -1.093  95.079  1.00 97.43           H  
ATOM    428 HH11 ARG A  29      11.274  -1.616  95.468  1.00 97.43           H  
ATOM    429 HH22 ARG A  29      13.415   1.174  95.113  1.00 97.43           H  
ATOM    430 HH21 ARG A  29      12.215   2.336  95.621  1.00 97.43           H  
ATOM    431  N   GLN A  30       4.547  -2.962  94.138  1.00 98.35           N  
ATOM    432  CA  GLN A  30       3.604  -4.080  94.196  1.00 98.35           C  
ATOM    433  C   GLN A  30       3.139  -4.530  92.801  1.00 98.35           C  
ATOM    434  O   GLN A  30       3.137  -5.731  92.540  1.00 98.35           O  
ATOM    435  CB  GLN A  30       2.427  -3.734  95.134  1.00 98.35           C  
ATOM    436  CG  GLN A  30       1.339  -4.826  95.217  1.00 98.35           C  
ATOM    437  CD  GLN A  30       0.255  -4.553  96.262  1.00 98.35           C  
ATOM    438  NE2 GLN A  30      -0.730  -5.450  96.329  1.00 98.35           N  
ATOM    439  OE1 GLN A  30       0.296  -3.567  96.995  1.00 98.35           O  
ATOM    440  H   GLN A  30       4.221  -2.088  94.530  1.00 98.35           H  
ATOM    441  HA  GLN A  30       4.135  -4.922  94.643  1.00 98.35           H  
ATOM    442  HB3 GLN A  30       1.969  -2.794  94.820  1.00 98.35           H  
ATOM    443  HB2 GLN A  30       2.831  -3.559  96.133  1.00 98.35           H  
ATOM    444  HG3 GLN A  30       1.800  -5.787  95.449  1.00 98.35           H  
ATOM    445  HG2 GLN A  30       0.842  -4.938  94.253  1.00 98.35           H  
ATOM    446 HE22 GLN A  30      -1.482  -5.336  96.993  1.00 98.35           H  
ATOM    447 HE21 GLN A  30      -0.730  -6.248  95.703  1.00 98.35           H  
ATOM    448  N   ALA A  31       2.799  -3.564  91.929  1.00 98.47           N  
ATOM    449  CA  ALA A  31       2.422  -3.809  90.537  1.00 98.47           C  
ATOM    450  C   ALA A  31       3.553  -4.467  89.728  1.00 98.47           C  
ATOM    451  O   ALA A  31       3.297  -5.466  89.062  1.00 98.47           O  
ATOM    452  CB  ALA A  31       1.952  -2.500  89.886  1.00 98.47           C  
ATOM    453  H   ALA A  31       2.814  -2.597  92.223  1.00 98.47           H  
ATOM    454  HA  ALA A  31       1.576  -4.500  90.547  1.00 98.47           H  
ATOM    455  HB1 ALA A  31       1.621  -2.673  88.862  1.00 98.47           H  
ATOM    456  HB2 ALA A  31       1.109  -2.073  90.429  1.00 98.47           H  
ATOM    457  HB3 ALA A  31       2.743  -1.750  89.860  1.00 98.47           H  
ATOM    458  N   LEU A  32       4.786  -3.945  89.857  1.00 98.80           N  
ATOM    459  CA  LEU A  32       5.998  -4.507  89.252  1.00 98.80           C  
ATOM    460  C   LEU A  32       6.317  -5.933  89.754  1.00 98.80           C  
ATOM    461  O   LEU A  32       6.698  -6.772  88.941  1.00 98.80           O  
ATOM    462  CB  LEU A  32       7.194  -3.556  89.501  1.00 98.80           C  
ATOM    463  CG  LEU A  32       7.140  -2.218  88.725  1.00 98.80           C  
ATOM    464  CD1 LEU A  32       8.066  -1.160  89.366  1.00 98.80           C  
ATOM    465  CD2 LEU A  32       7.428  -2.395  87.220  1.00 98.80           C  
ATOM    466  H   LEU A  32       4.917  -3.121  90.429  1.00 98.80           H  
ATOM    467  HA  LEU A  32       5.821  -4.574  88.178  1.00 98.80           H  
ATOM    468  HB3 LEU A  32       8.133  -4.056  89.257  1.00 98.80           H  
ATOM    469  HB2 LEU A  32       7.240  -3.354  90.572  1.00 98.80           H  
ATOM    470  HG  LEU A  32       6.128  -1.824  88.805  1.00 98.80           H  
ATOM    471 HD11 LEU A  32       7.502  -0.267  89.641  1.00 98.80           H  
ATOM    472 HD12 LEU A  32       8.549  -1.525  90.273  1.00 98.80           H  
ATOM    473 HD13 LEU A  32       8.863  -0.841  88.698  1.00 98.80           H  
ATOM    474 HD21 LEU A  32       7.924  -1.527  86.786  1.00 98.80           H  
ATOM    475 HD22 LEU A  32       8.069  -3.255  87.032  1.00 98.80           H  
ATOM    476 HD23 LEU A  32       6.502  -2.542  86.663  1.00 98.80           H  
ATOM    477  N   THR A  33       6.133  -6.189  91.063  1.00 98.85           N  
ATOM    478  CA  THR A  33       6.394  -7.478  91.719  1.00 98.85           C  
ATOM    479  C   THR A  33       5.428  -8.581  91.249  1.00 98.85           C  
ATOM    480  O   THR A  33       5.890  -9.679  90.943  1.00 98.85           O  
ATOM    481  CB  THR A  33       6.292  -7.356  93.269  1.00 98.85           C  
ATOM    482  CG2 THR A  33       6.244  -8.664  94.083  1.00 98.85           C  
ATOM    483  OG1 THR A  33       7.393  -6.606  93.739  1.00 98.85           O  
ATOM    484  H   THR A  33       5.810  -5.446  91.668  1.00 98.85           H  
ATOM    485  HA  THR A  33       7.408  -7.787  91.457  1.00 98.85           H  
ATOM    486  HB  THR A  33       5.400  -6.782  93.521  1.00 98.85           H  
ATOM    487 HG21 THR A  33       6.305  -8.459  95.153  1.00 98.85           H  
ATOM    488 HG22 THR A  33       5.315  -9.211  93.923  1.00 98.85           H  
ATOM    489 HG23 THR A  33       7.070  -9.325  93.829  1.00 98.85           H  
ATOM    490  HG1 THR A  33       7.285  -5.696  93.442  1.00 98.85           H  
ATOM    491  N   GLU A  34       4.125  -8.261  91.181  1.00 98.88           N  
ATOM    492  CA  GLU A  34       3.059  -9.159  90.728  1.00 98.88           C  
ATOM    493  C   GLU A  34       3.167  -9.535  89.239  1.00 98.88           C  
ATOM    494  O   GLU A  34       2.857 -10.673  88.887  1.00 98.88           O  
ATOM    495  CB  GLU A  34       1.691  -8.519  91.041  1.00 98.88           C  
ATOM    496  CG  GLU A  34       1.364  -8.492  92.554  1.00 98.88           C  
ATOM    497  CD  GLU A  34       0.107  -7.699  92.954  1.00 98.88           C  
ATOM    498  OE1 GLU A  34      -0.215  -7.746  94.163  1.00 98.88           O  
ATOM    499  OE2 GLU A  34      -0.516  -7.052  92.082  1.00 98.88           O1-
ATOM    500  H   GLU A  34       3.826  -7.336  91.462  1.00 98.88           H  
ATOM    501  HA  GLU A  34       3.139 -10.087  91.298  1.00 98.88           H  
ATOM    502  HB3 GLU A  34       0.897  -9.048  90.511  1.00 98.88           H  
ATOM    503  HB2 GLU A  34       1.689  -7.501  90.645  1.00 98.88           H  
ATOM    504  HG3 GLU A  34       2.205  -8.083  93.113  1.00 98.88           H  
ATOM    505  HG2 GLU A  34       1.246  -9.518  92.905  1.00 98.88           H  
ATOM    506  N   ILE A  35       3.626  -8.588  88.405  1.00 98.94           N  
ATOM    507  CA  ILE A  35       3.811  -8.770  86.965  1.00 98.94           C  
ATOM    508  C   ILE A  35       5.066  -9.606  86.638  1.00 98.94           C  
ATOM    509  O   ILE A  35       4.991 -10.463  85.756  1.00 98.94           O  
ATOM    510  CB  ILE A  35       3.853  -7.398  86.233  1.00 98.94           C  
ATOM    511  CG1 ILE A  35       2.476  -6.706  86.346  1.00 98.94           C  
ATOM    512  CG2 ILE A  35       4.257  -7.470  84.744  1.00 98.94           C  
ATOM    513  CD1 ILE A  35       2.476  -5.207  86.019  1.00 98.94           C  
ATOM    514  H   ILE A  35       3.845  -7.670  88.770  1.00 98.94           H  
ATOM    515  HA  ILE A  35       2.950  -9.323  86.585  1.00 98.94           H  
ATOM    516  HB  ILE A  35       4.587  -6.774  86.746  1.00 98.94           H  
ATOM    517 HG13 ILE A  35       2.046  -6.837  87.339  1.00 98.94           H  
ATOM    518 HG12 ILE A  35       1.789  -7.221  85.685  1.00 98.94           H  
ATOM    519 HG21 ILE A  35       4.290  -6.480  84.296  1.00 98.94           H  
ATOM    520 HG22 ILE A  35       5.239  -7.910  84.587  1.00 98.94           H  
ATOM    521 HG23 ILE A  35       3.537  -8.064  84.185  1.00 98.94           H  
ATOM    522 HD11 ILE A  35       1.847  -4.654  86.717  1.00 98.94           H  
ATOM    523 HD12 ILE A  35       3.478  -4.780  86.073  1.00 98.94           H  
ATOM    524 HD13 ILE A  35       2.083  -5.030  85.019  1.00 98.94           H  
ATOM    525  N   VAL A  36       6.164  -9.392  87.388  1.00 98.94           N  
ATOM    526  CA  VAL A  36       7.365 -10.235  87.360  1.00 98.94           C  
ATOM    527  C   VAL A  36       7.068 -11.674  87.825  1.00 98.94           C  
ATOM    528  O   VAL A  36       7.528 -12.609  87.174  1.00 98.94           O  
ATOM    529  CB  VAL A  36       8.519  -9.634  88.222  1.00 98.94           C  
ATOM    530  CG1 VAL A  36       9.645 -10.608  88.625  1.00 98.94           C  
ATOM    531  CG2 VAL A  36       9.160  -8.425  87.526  1.00 98.94           C  
ATOM    532  H   VAL A  36       6.156  -8.657  88.083  1.00 98.94           H  
ATOM    533  HA  VAL A  36       7.703 -10.289  86.322  1.00 98.94           H  
ATOM    534  HB  VAL A  36       8.080  -9.265  89.150  1.00 98.94           H  
ATOM    535 HG11 VAL A  36      10.437 -10.076  89.148  1.00 98.94           H  
ATOM    536 HG12 VAL A  36       9.298 -11.378  89.311  1.00 98.94           H  
ATOM    537 HG13 VAL A  36      10.085 -11.097  87.755  1.00 98.94           H  
ATOM    538 HG21 VAL A  36       9.904  -7.950  88.166  1.00 98.94           H  
ATOM    539 HG22 VAL A  36       9.653  -8.713  86.597  1.00 98.94           H  
ATOM    540 HG23 VAL A  36       8.417  -7.670  87.287  1.00 98.94           H  
ATOM    541  N   ALA A  37       6.279 -11.818  88.906  1.00 98.90           N  
ATOM    542  CA  ALA A  37       5.845 -13.098  89.466  1.00 98.90           C  
ATOM    543  C   ALA A  37       4.982 -13.932  88.507  1.00 98.90           C  
ATOM    544  O   ALA A  37       5.174 -15.144  88.449  1.00 98.90           O  
ATOM    545  CB  ALA A  37       5.117 -12.865  90.797  1.00 98.90           C  
ATOM    546  H   ALA A  37       5.957 -10.993  89.395  1.00 98.90           H  
ATOM    547  HA  ALA A  37       6.741 -13.680  89.683  1.00 98.90           H  
ATOM    548  HB1 ALA A  37       4.795 -13.806  91.243  1.00 98.90           H  
ATOM    549  HB2 ALA A  37       5.769 -12.372  91.519  1.00 98.90           H  
ATOM    550  HB3 ALA A  37       4.233 -12.240  90.669  1.00 98.90           H  
ATOM    551  N   THR A  38       4.087 -13.277  87.745  1.00 98.89           N  
ATOM    552  CA  THR A  38       3.262 -13.923  86.719  1.00 98.89           C  
ATOM    553  C   THR A  38       4.091 -14.390  85.503  1.00 98.89           C  
ATOM    554  O   THR A  38       3.822 -15.468  84.973  1.00 98.89           O  
ATOM    555  CB  THR A  38       2.130 -12.987  86.213  1.00 98.89           C  
ATOM    556  CG2 THR A  38       1.216 -13.595  85.130  1.00 98.89           C  
ATOM    557  OG1 THR A  38       1.307 -12.619  87.303  1.00 98.89           O  
ATOM    558  H   THR A  38       3.980 -12.278  87.849  1.00 98.89           H  
ATOM    559  HA  THR A  38       2.800 -14.806  87.167  1.00 98.89           H  
ATOM    560  HB  THR A  38       2.564 -12.065  85.822  1.00 98.89           H  
ATOM    561 HG21 THR A  38       0.340 -12.973  84.949  1.00 98.89           H  
ATOM    562 HG22 THR A  38       1.734 -13.699  84.176  1.00 98.89           H  
ATOM    563 HG23 THR A  38       0.858 -14.582  85.425  1.00 98.89           H  
ATOM    564  HG1 THR A  38       1.820 -12.075  87.910  1.00 98.89           H  
ATOM    565  N   GLY A  39       5.108 -13.599  85.117  1.00 98.91           N  
ATOM    566  CA  GLY A  39       6.031 -13.919  84.029  1.00 98.91           C  
ATOM    567  C   GLY A  39       6.989 -15.062  84.409  1.00 98.91           C  
ATOM    568  O   GLY A  39       7.294 -15.898  83.560  1.00 98.91           O  
ATOM    569  H   GLY A  39       5.265 -12.727  85.604  1.00 98.91           H  
ATOM    570  HA3 GLY A  39       6.605 -13.022  83.812  1.00 98.91           H  
ATOM    571  HA2 GLY A  39       5.480 -14.173  83.123  1.00 98.91           H  
ATOM    572  N   GLN A  40       7.417 -15.127  85.684  1.00 98.79           N  
ATOM    573  CA  GLN A  40       8.175 -16.237  86.269  1.00 98.79           C  
ATOM    574  C   GLN A  40       7.388 -17.554  86.296  1.00 98.79           C  
ATOM    575  O   GLN A  40       7.962 -18.587  85.965  1.00 98.79           O  
ATOM    576  CB  GLN A  40       8.631 -15.884  87.698  1.00 98.79           C  
ATOM    577  CG  GLN A  40       9.861 -14.967  87.773  1.00 98.79           C  
ATOM    578  CD  GLN A  40      10.129 -14.565  89.224  1.00 98.79           C  
ATOM    579  NE2 GLN A  40      11.285 -14.939  89.766  1.00 98.79           N  
ATOM    580  OE1 GLN A  40       9.298 -13.928  89.860  1.00 98.79           O  
ATOM    581  H   GLN A  40       7.159 -14.387  86.325  1.00 98.79           H  
ATOM    582  HA  GLN A  40       9.062 -16.397  85.652  1.00 98.79           H  
ATOM    583  HB3 GLN A  40       8.872 -16.798  88.245  1.00 98.79           H  
ATOM    584  HB2 GLN A  40       7.795 -15.435  88.235  1.00 98.79           H  
ATOM    585  HG3 GLN A  40       9.710 -14.061  87.187  1.00 98.79           H  
ATOM    586  HG2 GLN A  40      10.731 -15.472  87.350  1.00 98.79           H  
ATOM    587 HE22 GLN A  40      11.474 -14.741  90.739  1.00 98.79           H  
ATOM    588 HE21 GLN A  40      11.962 -15.476  89.241  1.00 98.79           H  
ATOM    589  N   GLN A  41       6.098 -17.493  86.673  1.00 98.82           N  
ATOM    590  CA  GLN A  41       5.181 -18.637  86.717  1.00 98.82           C  
ATOM    591  C   GLN A  41       4.945 -19.299  85.350  1.00 98.82           C  
ATOM    592  O   GLN A  41       4.847 -20.524  85.294  1.00 98.82           O  
ATOM    593  CB  GLN A  41       3.849 -18.212  87.366  1.00 98.82           C  
ATOM    594  CG  GLN A  41       3.931 -18.087  88.900  1.00 98.82           C  
ATOM    595  CD  GLN A  41       2.738 -17.337  89.499  1.00 98.82           C  
ATOM    596  NE2 GLN A  41       2.943 -16.704  90.656  1.00 98.82           N  
ATOM    597  OE1 GLN A  41       1.641 -17.339  88.944  1.00 98.82           O  
ATOM    598  H   GLN A  41       5.707 -16.602  86.950  1.00 98.82           H  
ATOM    599  HA  GLN A  41       5.642 -19.394  87.355  1.00 98.82           H  
ATOM    600  HB3 GLN A  41       3.063 -18.930  87.123  1.00 98.82           H  
ATOM    601  HB2 GLN A  41       3.529 -17.265  86.930  1.00 98.82           H  
ATOM    602  HG3 GLN A  41       4.849 -17.574  89.186  1.00 98.82           H  
ATOM    603  HG2 GLN A  41       3.986 -19.079  89.349  1.00 98.82           H  
ATOM    604 HE22 GLN A  41       2.186 -16.199  91.094  1.00 98.82           H  
ATOM    605 HE21 GLN A  41       3.852 -16.717  91.093  1.00 98.82           H  
ATOM    606  N   ILE A  42       4.901 -18.486  84.280  1.00 98.90           N  
ATOM    607  CA  ILE A  42       4.797 -18.940  82.892  1.00 98.90           C  
ATOM    608  C   ILE A  42       6.064 -19.684  82.431  1.00 98.90           C  
ATOM    609  O   ILE A  42       5.942 -20.778  81.884  1.00 98.90           O  
ATOM    610  CB  ILE A  42       4.488 -17.751  81.933  1.00 98.90           C  
ATOM    611  CG1 ILE A  42       3.056 -17.227  82.183  1.00 98.90           C  
ATOM    612  CG2 ILE A  42       4.684 -18.037  80.426  1.00 98.90           C  
ATOM    613  CD1 ILE A  42       2.833 -15.782  81.723  1.00 98.90           C  
ATOM    614  H   ILE A  42       4.973 -17.488  84.417  1.00 98.90           H  
ATOM    615  HA  ILE A  42       3.965 -19.645  82.836  1.00 98.90           H  
ATOM    616  HB  ILE A  42       5.178 -16.946  82.191  1.00 98.90           H  
ATOM    617 HG13 ILE A  42       2.808 -17.277  83.243  1.00 98.90           H  
ATOM    618 HG12 ILE A  42       2.336 -17.882  81.690  1.00 98.90           H  
ATOM    619 HG21 ILE A  42       4.369 -17.185  79.828  1.00 98.90           H  
ATOM    620 HG22 ILE A  42       5.726 -18.227  80.167  1.00 98.90           H  
ATOM    621 HG23 ILE A  42       4.095 -18.896  80.105  1.00 98.90           H  
ATOM    622 HD11 ILE A  42       2.060 -15.316  82.330  1.00 98.90           H  
ATOM    623 HD12 ILE A  42       3.729 -15.175  81.832  1.00 98.90           H  
ATOM    624 HD13 ILE A  42       2.517 -15.740  80.680  1.00 98.90           H  
ATOM    625  N   LEU A  43       7.246 -19.102  82.699  1.00 98.83           N  
ATOM    626  CA  LEU A  43       8.550 -19.681  82.364  1.00 98.83           C  
ATOM    627  C   LEU A  43       8.884 -20.946  83.178  1.00 98.83           C  
ATOM    628  O   LEU A  43       9.497 -21.861  82.629  1.00 98.83           O  
ATOM    629  CB  LEU A  43       9.646 -18.609  82.542  1.00 98.83           C  
ATOM    630  CG  LEU A  43       9.579 -17.448  81.526  1.00 98.83           C  
ATOM    631  CD1 LEU A  43      10.559 -16.325  81.906  1.00 98.83           C  
ATOM    632  CD2 LEU A  43       9.776 -17.906  80.068  1.00 98.83           C  
ATOM    633  H   LEU A  43       7.263 -18.201  83.157  1.00 98.83           H  
ATOM    634  HA  LEU A  43       8.514 -19.988  81.318  1.00 98.83           H  
ATOM    635  HB3 LEU A  43      10.628 -19.073  82.464  1.00 98.83           H  
ATOM    636  HB2 LEU A  43       9.584 -18.212  83.557  1.00 98.83           H  
ATOM    637  HG  LEU A  43       8.581 -17.017  81.595  1.00 98.83           H  
ATOM    638 HD11 LEU A  43      10.153 -15.358  81.615  1.00 98.83           H  
ATOM    639 HD12 LEU A  43      10.751 -16.289  82.979  1.00 98.83           H  
ATOM    640 HD13 LEU A  43      11.522 -16.439  81.411  1.00 98.83           H  
ATOM    641 HD21 LEU A  43      10.520 -17.309  79.540  1.00 98.83           H  
ATOM    642 HD22 LEU A  43      10.093 -18.946  80.007  1.00 98.83           H  
ATOM    643 HD23 LEU A  43       8.845 -17.825  79.508  1.00 98.83           H  
ATOM    644  N   ALA A  44       8.450 -20.988  84.451  1.00 98.50           N  
ATOM    645  CA  ALA A  44       8.585 -22.131  85.356  1.00 98.50           C  
ATOM    646  C   ALA A  44       7.681 -23.316  84.978  1.00 98.50           C  
ATOM    647  O   ALA A  44       8.061 -24.458  85.234  1.00 98.50           O  
ATOM    648  CB  ALA A  44       8.289 -21.675  86.792  1.00 98.50           C  
ATOM    649  H   ALA A  44       7.981 -20.177  84.835  1.00 98.50           H  
ATOM    650  HA  ALA A  44       9.620 -22.475  85.312  1.00 98.50           H  
ATOM    651  HB1 ALA A  44       8.415 -22.493  87.502  1.00 98.50           H  
ATOM    652  HB2 ALA A  44       8.962 -20.874  87.098  1.00 98.50           H  
ATOM    653  HB3 ALA A  44       7.268 -21.303  86.890  1.00 98.50           H  
ATOM    654  N   ALA A  45       6.526 -23.028  84.353  1.00 98.57           N  
ATOM    655  CA  ALA A  45       5.593 -24.016  83.807  1.00 98.57           C  
ATOM    656  C   ALA A  45       6.031 -24.602  82.448  1.00 98.57           C  
ATOM    657  O   ALA A  45       5.341 -25.484  81.939  1.00 98.57           O  
ATOM    658  CB  ALA A  45       4.202 -23.371  83.703  1.00 98.57           C  
ATOM    659  H   ALA A  45       6.279 -22.060  84.199  1.00 98.57           H  
ATOM    660  HA  ALA A  45       5.523 -24.850  84.508  1.00 98.57           H  
ATOM    661  HB1 ALA A  45       3.460 -24.078  83.328  1.00 98.57           H  
ATOM    662  HB2 ALA A  45       3.855 -23.031  84.679  1.00 98.57           H  
ATOM    663  HB3 ALA A  45       4.205 -22.510  83.034  1.00 98.57           H  
ATOM    664  N   GLY A  46       7.150 -24.114  81.883  1.00 98.06           N  
ATOM    665  CA  GLY A  46       7.680 -24.543  80.588  1.00 98.06           C  
ATOM    666  C   GLY A  46       7.063 -23.758  79.417  1.00 98.06           C  
ATOM    667  O   GLY A  46       7.335 -24.098  78.266  1.00 98.06           O  
ATOM    668  H   GLY A  46       7.670 -23.395  82.368  1.00 98.06           H  
ATOM    669  HA3 GLY A  46       7.524 -25.612  80.437  1.00 98.06           H  
ATOM    670  HA2 GLY A  46       8.758 -24.377  80.586  1.00 98.06           H  
ATOM    671  N   GLY A  47       6.258 -22.716  79.699  1.00 98.74           N  
ATOM    672  CA  GLY A  47       5.683 -21.794  78.721  1.00 98.74           C  
ATOM    673  C   GLY A  47       6.784 -20.914  78.114  1.00 98.74           C  
ATOM    674  O   GLY A  47       7.808 -20.649  78.749  1.00 98.74           O  
ATOM    675  H   GLY A  47       6.096 -22.482  80.670  1.00 98.74           H  
ATOM    676  HA3 GLY A  47       4.950 -21.157  79.216  1.00 98.74           H  
ATOM    677  HA2 GLY A  47       5.160 -22.350  77.942  1.00 98.74           H  
ATOM    678  N   SER A  48       6.558 -20.473  76.867  1.00 98.91           N  
ATOM    679  CA  SER A  48       7.548 -19.762  76.062  1.00 98.91           C  
ATOM    680  C   SER A  48       7.841 -18.334  76.554  1.00 98.91           C  
ATOM    681  O   SER A  48       7.053 -17.752  77.303  1.00 98.91           O  
ATOM    682  CB  SER A  48       7.133 -19.809  74.573  1.00 98.91           C  
ATOM    683  OG  SER A  48       6.116 -18.882  74.247  1.00 98.91           O  
ATOM    684  H   SER A  48       5.673 -20.671  76.420  1.00 98.91           H  
ATOM    685  HA  SER A  48       8.465 -20.341  76.161  1.00 98.91           H  
ATOM    686  HB3 SER A  48       6.809 -20.812  74.292  1.00 98.91           H  
ATOM    687  HB2 SER A  48       7.996 -19.582  73.946  1.00 98.91           H  
ATOM    688  HG  SER A  48       5.278 -19.213  74.587  1.00 98.91           H  
ATOM    689  N   ALA A  49       8.969 -17.787  76.075  1.00 98.95           N  
ATOM    690  CA  ALA A  49       9.381 -16.402  76.285  1.00 98.95           C  
ATOM    691  C   ALA A  49       8.389 -15.399  75.676  1.00 98.95           C  
ATOM    692  O   ALA A  49       8.178 -14.350  76.277  1.00 98.95           O  
ATOM    693  CB  ALA A  49      10.797 -16.197  75.723  1.00 98.95           C  
ATOM    694  H   ALA A  49       9.584 -18.353  75.502  1.00 98.95           H  
ATOM    695  HA  ALA A  49       9.418 -16.224  77.361  1.00 98.95           H  
ATOM    696  HB1 ALA A  49      11.137 -15.172  75.868  1.00 98.95           H  
ATOM    697  HB2 ALA A  49      11.514 -16.847  76.224  1.00 98.95           H  
ATOM    698  HB3 ALA A  49      10.845 -16.415  74.655  1.00 98.95           H  
ATOM    699  N   MET A  50       7.767 -15.760  74.535  1.00 98.97           N  
ATOM    700  CA  MET A  50       6.699 -15.001  73.881  1.00 98.97           C  
ATOM    701  C   MET A  50       5.424 -14.908  74.743  1.00 98.97           C  
ATOM    702  O   MET A  50       4.852 -13.823  74.834  1.00 98.97           O  
ATOM    703  CB  MET A  50       6.442 -15.571  72.467  1.00 98.97           C  
ATOM    704  CG  MET A  50       5.311 -14.897  71.661  1.00 98.97           C  
ATOM    705  SD  MET A  50       5.361 -13.083  71.515  1.00 98.97           S  
ATOM    706  CE  MET A  50       6.921 -12.848  70.630  1.00 98.97           C  
ATOM    707  H   MET A  50       7.992 -16.653  74.118  1.00 98.97           H  
ATOM    708  HA  MET A  50       7.076 -13.988  73.745  1.00 98.97           H  
ATOM    709  HB3 MET A  50       6.205 -16.632  72.552  1.00 98.97           H  
ATOM    710  HB2 MET A  50       7.366 -15.530  71.889  1.00 98.97           H  
ATOM    711  HG3 MET A  50       4.348 -15.160  72.098  1.00 98.97           H  
ATOM    712  HG2 MET A  50       5.297 -15.314  70.653  1.00 98.97           H  
ATOM    713  HE1 MET A  50       7.129 -11.785  70.526  1.00 98.97           H  
ATOM    714  HE2 MET A  50       7.751 -13.305  71.166  1.00 98.97           H  
ATOM    715  HE3 MET A  50       6.870 -13.286  69.636  1.00 98.97           H  
ATOM    716  N   ASP A  51       5.039 -16.018  75.403  1.00 98.96           N  
ATOM    717  CA  ASP A  51       3.950 -16.076  76.390  1.00 98.96           C  
ATOM    718  C   ASP A  51       4.208 -15.173  77.605  1.00 98.96           C  
ATOM    719  O   ASP A  51       3.295 -14.463  78.026  1.00 98.96           O  
ATOM    720  CB  ASP A  51       3.628 -17.512  76.887  1.00 98.96           C  
ATOM    721  CG  ASP A  51       3.306 -18.557  75.808  1.00 98.96           C  
ATOM    722  OD1 ASP A  51       2.759 -18.177  74.750  1.00 98.96           O  
ATOM    723  OD2 ASP A  51       3.505 -19.756  76.105  1.00 98.96           O1-
ATOM    724  H   ASP A  51       5.562 -16.874  75.271  1.00 98.96           H  
ATOM    725  HA  ASP A  51       3.057 -15.682  75.906  1.00 98.96           H  
ATOM    726  HB3 ASP A  51       2.774 -17.481  77.566  1.00 98.96           H  
ATOM    727  HB2 ASP A  51       4.471 -17.890  77.465  1.00 98.96           H  
ATOM    728  N   ALA A  52       5.447 -15.212  78.125  1.00 98.98           N  
ATOM    729  CA  ALA A  52       5.878 -14.466  79.303  1.00 98.98           C  
ATOM    730  C   ALA A  52       5.869 -12.944  79.097  1.00 98.98           C  
ATOM    731  O   ALA A  52       5.321 -12.242  79.946  1.00 98.98           O  
ATOM    732  CB  ALA A  52       7.257 -14.971  79.750  1.00 98.98           C  
ATOM    733  H   ALA A  52       6.132 -15.834  77.716  1.00 98.98           H  
ATOM    734  HA  ALA A  52       5.173 -14.694  80.103  1.00 98.98           H  
ATOM    735  HB1 ALA A  52       7.559 -14.518  80.695  1.00 98.98           H  
ATOM    736  HB2 ALA A  52       7.237 -16.050  79.902  1.00 98.98           H  
ATOM    737  HB3 ALA A  52       8.031 -14.756  79.013  1.00 98.98           H  
ATOM    738  N   VAL A  53       6.446 -12.466  77.979  1.00 98.98           N  
ATOM    739  CA  VAL A  53       6.537 -11.037  77.663  1.00 98.98           C  
ATOM    740  C   VAL A  53       5.203 -10.419  77.211  1.00 98.98           C  
ATOM    741  O   VAL A  53       4.952  -9.263  77.546  1.00 98.98           O  
ATOM    742  CB  VAL A  53       7.608 -10.720  76.583  1.00 98.98           C  
ATOM    743  CG1 VAL A  53       9.005 -11.125  77.062  1.00 98.98           C  
ATOM    744  CG2 VAL A  53       7.319 -11.275  75.175  1.00 98.98           C  
ATOM    745  H   VAL A  53       6.883 -13.103  77.325  1.00 98.98           H  
ATOM    746  HA  VAL A  53       6.834 -10.525  78.580  1.00 98.98           H  
ATOM    747  HB  VAL A  53       7.653  -9.636  76.472  1.00 98.98           H  
ATOM    748 HG11 VAL A  53       9.756 -10.862  76.322  1.00 98.98           H  
ATOM    749 HG12 VAL A  53       9.259 -10.625  77.996  1.00 98.98           H  
ATOM    750 HG13 VAL A  53       9.077 -12.195  77.236  1.00 98.98           H  
ATOM    751 HG21 VAL A  53       8.165 -11.124  74.505  1.00 98.98           H  
ATOM    752 HG22 VAL A  53       7.116 -12.339  75.213  1.00 98.98           H  
ATOM    753 HG23 VAL A  53       6.457 -10.800  74.709  1.00 98.98           H  
ATOM    754  N   THR A  54       4.363 -11.190  76.497  1.00 98.97           N  
ATOM    755  CA  THR A  54       3.043 -10.740  76.051  1.00 98.97           C  
ATOM    756  C   THR A  54       2.075 -10.576  77.235  1.00 98.97           C  
ATOM    757  O   THR A  54       1.397  -9.553  77.293  1.00 98.97           O  
ATOM    758  CB  THR A  54       2.408 -11.707  75.019  1.00 98.97           C  
ATOM    759  CG2 THR A  54       0.958 -11.396  74.609  1.00 98.97           C  
ATOM    760  OG1 THR A  54       3.188 -11.685  73.842  1.00 98.97           O  
ATOM    761  H   THR A  54       4.626 -12.137  76.256  1.00 98.97           H  
ATOM    762  HA  THR A  54       3.162  -9.763  75.577  1.00 98.97           H  
ATOM    763  HB  THR A  54       2.441 -12.725  75.411  1.00 98.97           H  
ATOM    764 HG21 THR A  54       0.623 -12.057  73.814  1.00 98.97           H  
ATOM    765 HG22 THR A  54       0.266 -11.538  75.439  1.00 98.97           H  
ATOM    766 HG23 THR A  54       0.858 -10.371  74.250  1.00 98.97           H  
ATOM    767  HG1 THR A  54       4.026 -12.122  74.023  1.00 98.97           H  
ATOM    768  N   GLU A  55       2.058 -11.552  78.162  1.00 98.97           N  
ATOM    769  CA  GLU A  55       1.234 -11.512  79.371  1.00 98.97           C  
ATOM    770  C   GLU A  55       1.695 -10.443  80.376  1.00 98.97           C  
ATOM    771  O   GLU A  55       0.843  -9.792  80.976  1.00 98.97           O  
ATOM    772  CB  GLU A  55       1.154 -12.924  79.999  1.00 98.97           C  
ATOM    773  CG  GLU A  55       0.321 -13.051  81.302  1.00 98.97           C  
ATOM    774  CD  GLU A  55      -1.167 -12.677  81.197  1.00 98.97           C  
ATOM    775  OE1 GLU A  55      -1.736 -12.316  82.250  1.00 98.97           O  
ATOM    776  OE2 GLU A  55      -1.734 -12.765  80.085  1.00 98.97           O1-
ATOM    777  H   GLU A  55       2.647 -12.367  78.051  1.00 98.97           H  
ATOM    778  HA  GLU A  55       0.231 -11.229  79.051  1.00 98.97           H  
ATOM    779  HB3 GLU A  55       2.167 -13.268  80.211  1.00 98.97           H  
ATOM    780  HB2 GLU A  55       0.765 -13.624  79.258  1.00 98.97           H  
ATOM    781  HG3 GLU A  55       0.790 -12.475  82.100  1.00 98.97           H  
ATOM    782  HG2 GLU A  55       0.347 -14.087  81.633  1.00 98.97           H  
ATOM    783  N   ALA A  56       3.020 -10.248  80.511  1.00 98.97           N  
ATOM    784  CA  ALA A  56       3.606  -9.211  81.360  1.00 98.97           C  
ATOM    785  C   ALA A  56       3.254  -7.788  80.900  1.00 98.97           C  
ATOM    786  O   ALA A  56       2.860  -6.976  81.734  1.00 98.97           O  
ATOM    787  CB  ALA A  56       5.125  -9.401  81.452  1.00 98.97           C  
ATOM    788  H   ALA A  56       3.669 -10.830  79.999  1.00 98.97           H  
ATOM    789  HA  ALA A  56       3.193  -9.348  82.360  1.00 98.97           H  
ATOM    790  HB1 ALA A  56       5.591  -8.601  82.026  1.00 98.97           H  
ATOM    791  HB2 ALA A  56       5.365 -10.340  81.950  1.00 98.97           H  
ATOM    792  HB3 ALA A  56       5.587  -9.414  80.464  1.00 98.97           H  
ATOM    793  N   VAL A  57       3.345  -7.532  79.583  1.00 98.98           N  
ATOM    794  CA  VAL A  57       2.931  -6.268  78.968  1.00 98.98           C  
ATOM    795  C   VAL A  57       1.402  -6.070  78.979  1.00 98.98           C  
ATOM    796  O   VAL A  57       0.966  -4.930  79.117  1.00 98.98           O  
ATOM    797  CB  VAL A  57       3.496  -6.113  77.527  1.00 98.98           C  
ATOM    798  CG1 VAL A  57       2.911  -4.950  76.697  1.00 98.98           C  
ATOM    799  CG2 VAL A  57       5.017  -5.931  77.590  1.00 98.98           C  
ATOM    800  H   VAL A  57       3.681  -8.248  78.952  1.00 98.98           H  
ATOM    801  HA  VAL A  57       3.354  -5.466  79.571  1.00 98.98           H  
ATOM    802  HB  VAL A  57       3.293  -7.037  76.985  1.00 98.98           H  
ATOM    803 HG11 VAL A  57       3.395  -4.878  75.722  1.00 98.98           H  
ATOM    804 HG12 VAL A  57       1.845  -5.064  76.515  1.00 98.98           H  
ATOM    805 HG13 VAL A  57       3.050  -3.998  77.202  1.00 98.98           H  
ATOM    806 HG21 VAL A  57       5.450  -5.809  76.599  1.00 98.98           H  
ATOM    807 HG22 VAL A  57       5.263  -5.047  78.176  1.00 98.98           H  
ATOM    808 HG23 VAL A  57       5.506  -6.779  78.063  1.00 98.98           H  
ATOM    809  N   ARG A  58       0.617  -7.161  78.901  1.00 98.97           N  
ATOM    810  CA  ARG A  58      -0.843  -7.122  79.025  1.00 98.97           C  
ATOM    811  C   ARG A  58      -1.303  -6.695  80.433  1.00 98.97           C  
ATOM    812  O   ARG A  58      -2.273  -5.951  80.540  1.00 98.97           O  
ATOM    813  CB  ARG A  58      -1.457  -8.474  78.606  1.00 98.97           C  
ATOM    814  CG  ARG A  58      -2.980  -8.422  78.360  1.00 98.97           C  
ATOM    815  CD  ARG A  58      -3.684  -9.788  78.417  1.00 98.97           C  
ATOM    816  NE  ARG A  58      -3.762 -10.329  79.784  1.00 98.97           N  
ATOM    817  CZ  ARG A  58      -4.640 -10.001  80.750  1.00 98.97           C  
ATOM    818  NH1 ARG A  58      -5.611  -9.093  80.563  1.00 98.97           N  
ATOM    819  NH2 ARG A  58      -4.532 -10.605  81.939  1.00 98.97           N1+
ATOM    820  H   ARG A  58       1.034  -8.073  78.771  1.00 98.97           H  
ATOM    821  HA  ARG A  58      -1.195  -6.372  78.320  1.00 98.97           H  
ATOM    822  HB3 ARG A  58      -1.212  -9.229  79.352  1.00 98.97           H  
ATOM    823  HB2 ARG A  58      -0.999  -8.810  77.676  1.00 98.97           H  
ATOM    824  HG3 ARG A  58      -3.212  -7.910  77.427  1.00 98.97           H  
ATOM    825  HG2 ARG A  58      -3.426  -7.802  79.135  1.00 98.97           H  
ATOM    826  HD3 ARG A  58      -3.069 -10.510  77.878  1.00 98.97           H  
ATOM    827  HD2 ARG A  58      -4.652  -9.781  77.918  1.00 98.97           H  
ATOM    828  HE  ARG A  58      -3.060 -11.028  80.006  1.00 98.97           H  
ATOM    829 HH12 ARG A  58      -6.251  -8.858  81.307  1.00 98.97           H  
ATOM    830 HH11 ARG A  58      -5.697  -8.620  79.674  1.00 98.97           H  
ATOM    831 HH22 ARG A  58      -5.171 -10.391  82.690  1.00 98.97           H  
ATOM    832 HH21 ARG A  58      -3.781 -11.269  82.099  1.00 98.97           H  
ATOM    833  N   LEU A  59      -0.584  -7.126  81.482  1.00 98.95           N  
ATOM    834  CA  LEU A  59      -0.835  -6.714  82.864  1.00 98.95           C  
ATOM    835  C   LEU A  59      -0.391  -5.265  83.145  1.00 98.95           C  
ATOM    836  O   LEU A  59      -1.050  -4.592  83.937  1.00 98.95           O  
ATOM    837  CB  LEU A  59      -0.137  -7.687  83.828  1.00 98.95           C  
ATOM    838  CG  LEU A  59      -0.739  -9.106  83.865  1.00 98.95           C  
ATOM    839  CD1 LEU A  59       0.230 -10.089  84.555  1.00 98.95           C  
ATOM    840  CD2 LEU A  59      -2.142  -9.115  84.504  1.00 98.95           C  
ATOM    841  H   LEU A  59       0.192  -7.757  81.332  1.00 98.95           H  
ATOM    842  HA  LEU A  59      -1.911  -6.759  83.046  1.00 98.95           H  
ATOM    843  HB3 LEU A  59      -0.183  -7.279  84.838  1.00 98.95           H  
ATOM    844  HB2 LEU A  59       0.919  -7.740  83.558  1.00 98.95           H  
ATOM    845  HG  LEU A  59      -0.860  -9.459  82.842  1.00 98.95           H  
ATOM    846 HD11 LEU A  59      -0.212 -10.584  85.421  1.00 98.95           H  
ATOM    847 HD12 LEU A  59       0.540 -10.867  83.858  1.00 98.95           H  
ATOM    848 HD13 LEU A  59       1.139  -9.600  84.905  1.00 98.95           H  
ATOM    849 HD21 LEU A  59      -2.324 -10.004  85.109  1.00 98.95           H  
ATOM    850 HD22 LEU A  59      -2.307  -8.247  85.143  1.00 98.95           H  
ATOM    851 HD23 LEU A  59      -2.910  -9.092  83.732  1.00 98.95           H  
ATOM    852  N   LEU A  60       0.678  -4.798  82.472  1.00 98.89           N  
ATOM    853  CA  LEU A  60       1.130  -3.401  82.495  1.00 98.89           C  
ATOM    854  C   LEU A  60       0.130  -2.452  81.801  1.00 98.89           C  
ATOM    855  O   LEU A  60      -0.005  -1.311  82.242  1.00 98.89           O  
ATOM    856  CB  LEU A  60       2.525  -3.292  81.839  1.00 98.89           C  
ATOM    857  CG  LEU A  60       3.697  -3.882  82.654  1.00 98.89           C  
ATOM    858  CD1 LEU A  60       4.909  -4.243  81.768  1.00 98.89           C  
ATOM    859  CD2 LEU A  60       4.117  -2.942  83.797  1.00 98.89           C  
ATOM    860  H   LEU A  60       1.182  -5.419  81.854  1.00 98.89           H  
ATOM    861  HA  LEU A  60       1.205  -3.083  83.536  1.00 98.89           H  
ATOM    862  HB3 LEU A  60       2.747  -2.247  81.646  1.00 98.89           H  
ATOM    863  HB2 LEU A  60       2.480  -3.768  80.861  1.00 98.89           H  
ATOM    864  HG  LEU A  60       3.354  -4.811  83.102  1.00 98.89           H  
ATOM    865 HD11 LEU A  60       5.825  -3.760  82.109  1.00 98.89           H  
ATOM    866 HD12 LEU A  60       5.097  -5.316  81.783  1.00 98.89           H  
ATOM    867 HD13 LEU A  60       4.769  -3.955  80.727  1.00 98.89           H  
ATOM    868 HD21 LEU A  60       5.022  -3.295  84.293  1.00 98.89           H  
ATOM    869 HD22 LEU A  60       4.311  -1.931  83.435  1.00 98.89           H  
ATOM    870 HD23 LEU A  60       3.340  -2.876  84.556  1.00 98.89           H  
ATOM    871  N   GLU A  61      -0.569  -2.949  80.763  1.00 98.79           N  
ATOM    872  CA  GLU A  61      -1.669  -2.269  80.077  1.00 98.79           C  
ATOM    873  C   GLU A  61      -2.934  -2.137  80.939  1.00 98.79           C  
ATOM    874  O   GLU A  61      -3.567  -1.087  80.899  1.00 98.79           O  
ATOM    875  CB  GLU A  61      -2.009  -3.002  78.768  1.00 98.79           C  
ATOM    876  CG  GLU A  61      -0.993  -2.778  77.630  1.00 98.79           C  
ATOM    877  CD  GLU A  61      -1.142  -3.743  76.443  1.00 98.79           C  
ATOM    878  OE1 GLU A  61      -0.390  -3.544  75.469  1.00 98.79           O  
ATOM    879  OE2 GLU A  61      -1.999  -4.651  76.485  1.00 98.79           O1-
ATOM    880  H   GLU A  61      -0.364  -3.884  80.439  1.00 98.79           H  
ATOM    881  HA  GLU A  61      -1.330  -1.266  79.828  1.00 98.79           H  
ATOM    882  HB3 GLU A  61      -3.004  -2.725  78.415  1.00 98.79           H  
ATOM    883  HB2 GLU A  61      -2.071  -4.064  78.990  1.00 98.79           H  
ATOM    884  HG3 GLU A  61       0.026  -2.850  78.008  1.00 98.79           H  
ATOM    885  HG2 GLU A  61      -1.103  -1.759  77.259  1.00 98.79           H  
ATOM    886  N   GLU A  62      -3.287  -3.191  81.693  1.00 98.70           N  
ATOM    887  CA  GLU A  62      -4.452  -3.204  82.585  1.00 98.70           C  
ATOM    888  C   GLU A  62      -4.276  -2.332  83.841  1.00 98.70           C  
ATOM    889  O   GLU A  62      -5.273  -1.845  84.373  1.00 98.70           O  
ATOM    890  CB  GLU A  62      -4.786  -4.661  82.976  1.00 98.70           C  
ATOM    891  CG  GLU A  62      -5.315  -5.527  81.809  1.00 98.70           C  
ATOM    892  CD  GLU A  62      -6.731  -5.201  81.310  1.00 98.70           C  
ATOM    893  OE1 GLU A  62      -7.002  -5.553  80.141  1.00 98.70           O  
ATOM    894  OE2 GLU A  62      -7.538  -4.634  82.080  1.00 98.70           O1-
ATOM    895  H   GLU A  62      -2.736  -4.037  81.659  1.00 98.70           H  
ATOM    896  HA  GLU A  62      -5.300  -2.788  82.038  1.00 98.70           H  
ATOM    897  HB3 GLU A  62      -5.488  -4.685  83.811  1.00 98.70           H  
ATOM    898  HB2 GLU A  62      -3.880  -5.135  83.359  1.00 98.70           H  
ATOM    899  HG3 GLU A  62      -5.309  -6.571  82.122  1.00 98.70           H  
ATOM    900  HG2 GLU A  62      -4.636  -5.460  80.963  1.00 98.70           H  
ATOM    901  N   CYS A  63      -3.022  -2.154  84.287  1.00 98.15           N  
ATOM    902  CA  CYS A  63      -2.654  -1.383  85.469  1.00 98.15           C  
ATOM    903  C   CYS A  63      -2.635   0.129  85.128  1.00 98.15           C  
ATOM    904  O   CYS A  63      -1.837   0.523  84.275  1.00 98.15           O  
ATOM    905  CB  CYS A  63      -1.290  -1.879  85.991  1.00 98.15           C  
ATOM    906  SG  CYS A  63      -0.778  -1.000  87.496  1.00 98.15           S  
ATOM    907  H   CYS A  63      -2.258  -2.584  83.783  1.00 98.15           H  
ATOM    908  HA  CYS A  63      -3.385  -1.623  86.239  1.00 98.15           H  
ATOM    909  HB3 CYS A  63      -0.523  -1.774  85.225  1.00 98.15           H  
ATOM    910  HB2 CYS A  63      -1.344  -2.943  86.226  1.00 98.15           H  
ATOM    911  HG  CYS A  63      -1.687  -1.557  88.301  1.00 98.15           H  
ATOM    912  N   PRO A  64      -3.498   0.952  85.779  1.00 96.99           N  
ATOM    913  CA  PRO A  64      -3.628   2.391  85.465  1.00 96.99           C  
ATOM    914  C   PRO A  64      -2.418   3.276  85.827  1.00 96.99           C  
ATOM    915  O   PRO A  64      -2.371   4.423  85.382  1.00 96.99           O  
ATOM    916  CB  PRO A  64      -4.884   2.823  86.238  1.00 96.99           C  
ATOM    917  CG  PRO A  64      -4.930   1.887  87.432  1.00 96.99           C  
ATOM    918  CD  PRO A  64      -4.415   0.573  86.857  1.00 96.99           C  
ATOM    919  HA  PRO A  64      -3.812   2.507  84.399  1.00 96.99           H  
ATOM    920  HB3 PRO A  64      -5.764   2.666  85.619  1.00 96.99           H  
ATOM    921  HB2 PRO A  64      -4.886   3.873  86.534  1.00 96.99           H  
ATOM    922  HG3 PRO A  64      -5.920   1.805  87.882  1.00 96.99           H  
ATOM    923  HG2 PRO A  64      -4.240   2.246  88.198  1.00 96.99           H  
ATOM    924  HD2 PRO A  64      -3.935  -0.017  87.639  1.00 96.99           H  
ATOM    925  HD3 PRO A  64      -5.237  -0.007  86.436  1.00 96.99           H  
ATOM    926  N   LEU A  65      -1.473   2.737  86.617  1.00 95.14           N  
ATOM    927  CA  LEU A  65      -0.252   3.410  87.059  1.00 95.14           C  
ATOM    928  C   LEU A  65       0.746   3.702  85.921  1.00 95.14           C  
ATOM    929  O   LEU A  65       1.546   4.626  86.068  1.00 95.14           O  
ATOM    930  CB  LEU A  65       0.440   2.542  88.134  1.00 95.14           C  
ATOM    931  CG  LEU A  65      -0.363   2.306  89.432  1.00 95.14           C  
ATOM    932  CD1 LEU A  65       0.384   1.320  90.355  1.00 95.14           C  
ATOM    933  CD2 LEU A  65      -0.710   3.623  90.158  1.00 95.14           C  
ATOM    934  H   LEU A  65      -1.587   1.787  86.937  1.00 95.14           H  
ATOM    935  HA  LEU A  65      -0.534   4.371  87.492  1.00 95.14           H  
ATOM    936  HB3 LEU A  65       1.383   3.005  88.414  1.00 95.14           H  
ATOM    937  HB2 LEU A  65       0.707   1.582  87.690  1.00 95.14           H  
ATOM    938  HG  LEU A  65      -1.302   1.824  89.160  1.00 95.14           H  
ATOM    939 HD11 LEU A  65      -0.285   0.537  90.714  1.00 95.14           H  
ATOM    940 HD12 LEU A  65       1.210   0.823  89.845  1.00 95.14           H  
ATOM    941 HD13 LEU A  65       0.811   1.813  91.228  1.00 95.14           H  
ATOM    942 HD21 LEU A  65      -0.579   3.552  91.239  1.00 95.14           H  
ATOM    943 HD22 LEU A  65      -0.091   4.453  89.817  1.00 95.14           H  
ATOM    944 HD23 LEU A  65      -1.750   3.896  89.982  1.00 95.14           H  
ATOM    945  N   PHE A  66       0.694   2.917  84.831  1.00 97.29           N  
ATOM    946  CA  PHE A  66       1.657   2.975  83.732  1.00 97.29           C  
ATOM    947  C   PHE A  66       1.010   3.512  82.446  1.00 97.29           C  
ATOM    948  O   PHE A  66      -0.210   3.453  82.289  1.00 97.29           O  
ATOM    949  CB  PHE A  66       2.221   1.568  83.483  1.00 97.29           C  
ATOM    950  CG  PHE A  66       2.840   0.881  84.686  1.00 97.29           C  
ATOM    951  CD1 PHE A  66       4.019   1.383  85.273  1.00 97.29           C  
ATOM    952  CD2 PHE A  66       2.186  -0.213  85.286  1.00 97.29           C  
ATOM    953  CE1 PHE A  66       4.549   0.766  86.399  1.00 97.29           C  
ATOM    954  CE2 PHE A  66       2.727  -0.811  86.416  1.00 97.29           C  
ATOM    955  CZ  PHE A  66       3.905  -0.325  86.969  1.00 97.29           C  
ATOM    956  H   PHE A  66      -0.016   2.201  84.761  1.00 97.29           H  
ATOM    957  HA  PHE A  66       2.490   3.632  83.989  1.00 97.29           H  
ATOM    958  HB3 PHE A  66       3.012   1.668  82.746  1.00 97.29           H  
ATOM    959  HB2 PHE A  66       1.463   0.918  83.044  1.00 97.29           H  
ATOM    960  HD1 PHE A  66       4.515   2.243  84.849  1.00 97.29           H  
ATOM    961  HD2 PHE A  66       1.271  -0.589  84.860  1.00 97.29           H  
ATOM    962  HE1 PHE A  66       5.461   1.144  86.838  1.00 97.29           H  
ATOM    963  HE2 PHE A  66       2.231  -1.659  86.862  1.00 97.29           H  
ATOM    964  HZ  PHE A  66       4.315  -0.794  87.850  1.00 97.29           H  
ATOM    965  N   ASN A  67       1.829   4.056  81.539  1.00 96.99           N  
ATOM    966  CA  ASN A  67       1.397   4.635  80.269  1.00 96.99           C  
ATOM    967  C   ASN A  67       1.431   3.540  79.187  1.00 96.99           C  
ATOM    968  O   ASN A  67       2.383   3.446  78.408  1.00 96.99           O  
ATOM    969  CB  ASN A  67       2.372   5.783  79.916  1.00 96.99           C  
ATOM    970  CG  ASN A  67       2.080   6.443  78.565  1.00 96.99           C  
ATOM    971  ND2 ASN A  67       3.080   6.524  77.694  1.00 96.99           N  
ATOM    972  OD1 ASN A  67       0.946   6.814  78.285  1.00 96.99           O  
ATOM    973  H   ASN A  67       2.822   4.018  81.715  1.00 96.99           H  
ATOM    974  HA  ASN A  67       0.383   5.035  80.350  1.00 96.99           H  
ATOM    975  HB3 ASN A  67       3.404   5.436  79.948  1.00 96.99           H  
ATOM    976  HB2 ASN A  67       2.294   6.563  80.674  1.00 96.99           H  
ATOM    977 HD22 ASN A  67       2.980   7.047  76.831  1.00 96.99           H  
ATOM    978 HD21 ASN A  67       3.964   6.062  77.880  1.00 96.99           H  
ATOM    979  N   ALA A  68       0.370   2.738  79.143  1.00 97.99           N  
ATOM    980  CA  ALA A  68      -0.002   1.795  78.098  1.00 97.99           C  
ATOM    981  C   ALA A  68      -1.407   1.306  78.446  1.00 97.99           C  
ATOM    982  O   ALA A  68      -1.722   1.198  79.624  1.00 97.99           O  
ATOM    983  CB  ALA A  68       0.986   0.623  78.007  1.00 97.99           C  
ATOM    984  H   ALA A  68      -0.307   2.793  79.902  1.00 97.99           H  
ATOM    985  HA  ALA A  68      -0.036   2.326  77.146  1.00 97.99           H  
ATOM    986  HB1 ALA A  68       0.690  -0.081  77.230  1.00 97.99           H  
ATOM    987  HB2 ALA A  68       1.992   0.961  77.764  1.00 97.99           H  
ATOM    988  HB3 ALA A  68       1.027   0.078  78.951  1.00 97.99           H  
ATOM    989  N   GLY A  69      -2.237   0.997  77.441  1.00 98.19           N  
ATOM    990  CA  GLY A  69      -3.603   0.480  77.582  1.00 98.19           C  
ATOM    991  C   GLY A  69      -4.464   1.419  78.439  1.00 98.19           C  
ATOM    992  O   GLY A  69      -4.509   2.623  78.188  1.00 98.19           O  
ATOM    993  H   GLY A  69      -1.899   1.118  76.497  1.00 98.19           H  
ATOM    994  HA3 GLY A  69      -3.571  -0.518  78.019  1.00 98.19           H  
ATOM    995  HA2 GLY A  69      -4.054   0.383  76.594  1.00 98.19           H  
ATOM    996  N   HIS A  70      -5.140   0.855  79.452  1.00 98.08           N  
ATOM    997  CA  HIS A  70      -5.817   1.592  80.517  1.00 98.08           C  
ATOM    998  C   HIS A  70      -4.800   2.377  81.367  1.00 98.08           C  
ATOM    999  O   HIS A  70      -3.878   1.775  81.916  1.00 98.08           O  
ATOM   1000  CB  HIS A  70      -6.658   0.605  81.353  1.00 98.08           C  
ATOM   1001  CG  HIS A  70      -7.609   1.249  82.334  1.00 98.08           C  
ATOM   1002  CD2 HIS A  70      -8.979   1.388  82.321  1.00 98.08           C  
ATOM   1003  ND1 HIS A  70      -7.189   1.840  83.513  1.00 98.08           N  
ATOM   1004  CE1 HIS A  70      -8.275   2.314  84.128  1.00 98.08           C  
ATOM   1005  NE2 HIS A  70      -9.399   2.075  83.463  1.00 98.08           N  
ATOM   1006  H   HIS A  70      -5.028  -0.135  79.620  1.00 98.08           H  
ATOM   1007  HA  HIS A  70      -6.496   2.296  80.044  1.00 98.08           H  
ATOM   1008  HB3 HIS A  70      -6.007  -0.078  81.902  1.00 98.08           H  
ATOM   1009  HB2 HIS A  70      -7.253  -0.021  80.687  1.00 98.08           H  
ATOM   1010  HD2 HIS A  70      -9.691   1.054  81.580  1.00 98.08           H  
ATOM   1011  HD1 HIS A  70      -6.237   1.906  83.841  1.00 98.08           H  
ATOM   1012  HE1 HIS A  70      -8.244   2.836  85.073  1.00 98.08           H  
ATOM   1013  N   GLY A  71      -4.992   3.703  81.450  1.00 97.01           N  
ATOM   1014  CA  GLY A  71      -4.053   4.613  82.106  1.00 97.01           C  
ATOM   1015  C   GLY A  71      -3.062   5.231  81.110  1.00 97.01           C  
ATOM   1016  O   GLY A  71      -2.078   5.823  81.550  1.00 97.01           O  
ATOM   1017  H   GLY A  71      -5.782   4.124  80.981  1.00 97.01           H  
ATOM   1018  HA3 GLY A  71      -3.492   4.120  82.898  1.00 97.01           H  
ATOM   1019  HA2 GLY A  71      -4.617   5.418  82.576  1.00 97.01           H  
ATOM   1020  N   ALA A  72      -3.307   5.120  79.791  1.00 98.08           N  
ATOM   1021  CA  ALA A  72      -2.557   5.816  78.744  1.00 98.08           C  
ATOM   1022  C   ALA A  72      -2.735   7.342  78.809  1.00 98.08           C  
ATOM   1023  O   ALA A  72      -3.798   7.823  79.202  1.00 98.08           O  
ATOM   1024  CB  ALA A  72      -3.016   5.296  77.375  1.00 98.08           C  
ATOM   1025  H   ALA A  72      -4.108   4.588  79.481  1.00 98.08           H  
ATOM   1026  HA  ALA A  72      -1.498   5.583  78.865  1.00 98.08           H  
ATOM   1027  HB1 ALA A  72      -2.628   5.904  76.558  1.00 98.08           H  
ATOM   1028  HB2 ALA A  72      -2.664   4.277  77.216  1.00 98.08           H  
ATOM   1029  HB3 ALA A  72      -4.103   5.298  77.287  1.00 98.08           H  
ATOM   1030  N   VAL A  73      -1.697   8.090  78.419  1.00 96.64           N  
ATOM   1031  CA  VAL A  73      -1.735   9.540  78.273  1.00 96.64           C  
ATOM   1032  C   VAL A  73      -2.606   9.954  77.072  1.00 96.64           C  
ATOM   1033  O   VAL A  73      -2.873   9.168  76.158  1.00 96.64           O  
ATOM   1034  CB  VAL A  73      -0.295  10.099  78.119  1.00 96.64           C  
ATOM   1035  CG1 VAL A  73       0.549   9.866  79.387  1.00 96.64           C  
ATOM   1036  CG2 VAL A  73       0.435   9.628  76.844  1.00 96.64           C  
ATOM   1037  H   VAL A  73      -0.834   7.621  78.160  1.00 96.64           H  
ATOM   1038  HA  VAL A  73      -2.182   9.957  79.176  1.00 96.64           H  
ATOM   1039  HB  VAL A  73      -0.384  11.179  78.016  1.00 96.64           H  
ATOM   1040 HG11 VAL A  73       1.604  10.082  79.219  1.00 96.64           H  
ATOM   1041 HG12 VAL A  73       0.212  10.513  80.193  1.00 96.64           H  
ATOM   1042 HG13 VAL A  73       0.488   8.840  79.749  1.00 96.64           H  
ATOM   1043 HG21 VAL A  73       1.499   9.858  76.877  1.00 96.64           H  
ATOM   1044 HG22 VAL A  73       0.342   8.558  76.684  1.00 96.64           H  
ATOM   1045 HG23 VAL A  73       0.028  10.106  75.952  1.00 96.64           H  
ATOM   1046  N   PHE A  74      -3.048  11.211  77.102  1.00 96.81           N  
ATOM   1047  CA  PHE A  74      -3.860  11.834  76.060  1.00 96.81           C  
ATOM   1048  C   PHE A  74      -3.004  12.505  74.973  1.00 96.81           C  
ATOM   1049  O   PHE A  74      -1.939  13.044  75.272  1.00 96.81           O  
ATOM   1050  CB  PHE A  74      -4.774  12.895  76.699  1.00 96.81           C  
ATOM   1051  CG  PHE A  74      -5.915  12.381  77.558  1.00 96.81           C  
ATOM   1052  CD1 PHE A  74      -7.187  12.165  76.988  1.00 96.81           C  
ATOM   1053  CD2 PHE A  74      -5.699  12.011  78.900  1.00 96.81           C  
ATOM   1054  CE1 PHE A  74      -8.235  11.711  77.775  1.00 96.81           C  
ATOM   1055  CE2 PHE A  74      -6.754  11.532  79.666  1.00 96.81           C  
ATOM   1056  CZ  PHE A  74      -8.021  11.410  79.113  1.00 96.81           C  
ATOM   1057  H   PHE A  74      -2.861  11.777  77.916  1.00 96.81           H  
ATOM   1058  HA  PHE A  74      -4.487  11.072  75.596  1.00 96.81           H  
ATOM   1059  HB3 PHE A  74      -5.214  13.515  75.918  1.00 96.81           H  
ATOM   1060  HB2 PHE A  74      -4.171  13.572  77.304  1.00 96.81           H  
ATOM   1061  HD1 PHE A  74      -7.353  12.374  75.945  1.00 96.81           H  
ATOM   1062  HD2 PHE A  74      -4.718  12.113  79.337  1.00 96.81           H  
ATOM   1063  HE1 PHE A  74      -9.216  11.582  77.341  1.00 96.81           H  
ATOM   1064  HE2 PHE A  74      -6.597  11.264  80.699  1.00 96.81           H  
ATOM   1065  HZ  PHE A  74      -8.838  11.063  79.725  1.00 96.81           H  
ATOM   1066  N   THR A  75      -3.552  12.540  73.749  1.00 97.01           N  
ATOM   1067  CA  THR A  75      -3.111  13.392  72.643  1.00 97.01           C  
ATOM   1068  C   THR A  75      -3.564  14.856  72.857  1.00 97.01           C  
ATOM   1069  O   THR A  75      -4.347  15.141  73.765  1.00 97.01           O  
ATOM   1070  CB  THR A  75      -3.712  12.891  71.295  1.00 97.01           C  
ATOM   1071  CG2 THR A  75      -3.458  11.405  71.000  1.00 97.01           C  
ATOM   1072  OG1 THR A  75      -5.094  13.184  71.163  1.00 97.01           O  
ATOM   1073  H   THR A  75      -4.428  12.057  73.594  1.00 97.01           H  
ATOM   1074  HA  THR A  75      -2.021  13.369  72.582  1.00 97.01           H  
ATOM   1075  HB  THR A  75      -3.222  13.442  70.491  1.00 97.01           H  
ATOM   1076 HG21 THR A  75      -3.819  11.141  70.006  1.00 97.01           H  
ATOM   1077 HG22 THR A  75      -2.393  11.183  71.034  1.00 97.01           H  
ATOM   1078 HG23 THR A  75      -3.955  10.749  71.714  1.00 97.01           H  
ATOM   1079  HG1 THR A  75      -5.495  12.530  70.580  1.00 97.01           H  
ATOM   1080  N   HIS A  76      -3.088  15.753  71.977  1.00 94.73           N  
ATOM   1081  CA  HIS A  76      -3.444  17.172  71.923  1.00 94.73           C  
ATOM   1082  C   HIS A  76      -4.945  17.458  71.692  1.00 94.73           C  
ATOM   1083  O   HIS A  76      -5.404  18.520  72.110  1.00 94.73           O  
ATOM   1084  CB  HIS A  76      -2.567  17.858  70.854  1.00 94.73           C  
ATOM   1085  CG  HIS A  76      -2.734  19.356  70.758  1.00 94.73           C  
ATOM   1086  CD2 HIS A  76      -3.187  20.166  69.739  1.00 94.73           C  
ATOM   1087  ND1 HIS A  76      -2.460  20.206  71.815  1.00 94.73           N  
ATOM   1088  CE1 HIS A  76      -2.753  21.444  71.413  1.00 94.73           C  
ATOM   1089  NE2 HIS A  76      -3.200  21.497  70.163  1.00 94.73           N  
ATOM   1090  H   HIS A  76      -2.431  15.444  71.271  1.00 94.73           H  
ATOM   1091  HA  HIS A  76      -3.190  17.591  72.896  1.00 94.73           H  
ATOM   1092  HB3 HIS A  76      -2.766  17.425  69.873  1.00 94.73           H  
ATOM   1093  HB2 HIS A  76      -1.515  17.662  71.061  1.00 94.73           H  
ATOM   1094  HD2 HIS A  76      -3.518  19.895  68.747  1.00 94.73           H  
ATOM   1095  HD1 HIS A  76      -2.122  19.933  72.729  1.00 94.73           H  
ATOM   1096  HE1 HIS A  76      -2.644  22.315  72.042  1.00 94.73           H  
ATOM   1097  N   GLU A  77      -5.680  16.519  71.071  1.00 96.37           N  
ATOM   1098  CA  GLU A  77      -7.125  16.613  70.834  1.00 96.37           C  
ATOM   1099  C   GLU A  77      -7.973  15.905  71.912  1.00 96.37           C  
ATOM   1100  O   GLU A  77      -9.191  15.840  71.755  1.00 96.37           O  
ATOM   1101  CB  GLU A  77      -7.454  16.095  69.418  1.00 96.37           C  
ATOM   1102  CG  GLU A  77      -6.783  16.927  68.299  1.00 96.37           C  
ATOM   1103  CD  GLU A  77      -7.236  16.609  66.863  1.00 96.37           C  
ATOM   1104  OE1 GLU A  77      -6.680  17.263  65.954  1.00 96.37           O  
ATOM   1105  OE2 GLU A  77      -8.110  15.733  66.675  1.00 96.37           O1-
ATOM   1106  H   GLU A  77      -5.237  15.663  70.765  1.00 96.37           H  
ATOM   1107  HA  GLU A  77      -7.430  17.660  70.866  1.00 96.37           H  
ATOM   1108  HB3 GLU A  77      -8.536  16.105  69.274  1.00 96.37           H  
ATOM   1109  HB2 GLU A  77      -7.145  15.052  69.328  1.00 96.37           H  
ATOM   1110  HG3 GLU A  77      -5.700  16.798  68.348  1.00 96.37           H  
ATOM   1111  HG2 GLU A  77      -6.972  17.986  68.479  1.00 96.37           H  
ATOM   1112  N   GLN A  78      -7.333  15.406  72.987  1.00 97.71           N  
ATOM   1113  CA  GLN A  78      -7.943  14.697  74.120  1.00 97.71           C  
ATOM   1114  C   GLN A  78      -8.535  13.332  73.700  1.00 97.71           C  
ATOM   1115  O   GLN A  78      -9.596  12.934  74.179  1.00 97.71           O  
ATOM   1116  CB  GLN A  78      -8.925  15.629  74.878  1.00 97.71           C  
ATOM   1117  CG  GLN A  78      -9.298  15.185  76.307  1.00 97.71           C  
ATOM   1118  CD  GLN A  78     -10.125  16.253  77.026  1.00 97.71           C  
ATOM   1119  NE2 GLN A  78     -11.303  15.876  77.528  1.00 97.71           N  
ATOM   1120  OE1 GLN A  78      -9.699  17.400  77.147  1.00 97.71           O  
ATOM   1121  H   GLN A  78      -6.327  15.501  73.033  1.00 97.71           H  
ATOM   1122  HA  GLN A  78      -7.117  14.471  74.793  1.00 97.71           H  
ATOM   1123  HB3 GLN A  78      -9.837  15.769  74.296  1.00 97.71           H  
ATOM   1124  HB2 GLN A  78      -8.464  16.613  74.942  1.00 97.71           H  
ATOM   1125  HG3 GLN A  78      -8.395  15.008  76.892  1.00 97.71           H  
ATOM   1126  HG2 GLN A  78      -9.846  14.244  76.300  1.00 97.71           H  
ATOM   1127 HE22 GLN A  78     -11.882  16.544  78.015  1.00 97.71           H  
ATOM   1128 HE21 GLN A  78     -11.626  14.925  77.417  1.00 97.71           H  
ATOM   1129  N   THR A  79      -7.797  12.628  72.829  1.00 98.22           N  
ATOM   1130  CA  THR A  79      -8.038  11.242  72.428  1.00 98.22           C  
ATOM   1131  C   THR A  79      -6.860  10.369  72.912  1.00 98.22           C  
ATOM   1132  O   THR A  79      -5.914  10.894  73.499  1.00 98.22           O  
ATOM   1133  CB  THR A  79      -8.189  11.123  70.880  1.00 98.22           C  
ATOM   1134  CG2 THR A  79      -9.186  12.123  70.273  1.00 98.22           C  
ATOM   1135  OG1 THR A  79      -6.967  11.184  70.163  1.00 98.22           O  
ATOM   1136  H   THR A  79      -6.940  13.031  72.474  1.00 98.22           H  
ATOM   1137  HA  THR A  79      -8.944  10.855  72.900  1.00 98.22           H  
ATOM   1138  HB  THR A  79      -8.592  10.130  70.675  1.00 98.22           H  
ATOM   1139 HG21 THR A  79      -9.347  11.925  69.213  1.00 98.22           H  
ATOM   1140 HG22 THR A  79     -10.154  12.061  70.771  1.00 98.22           H  
ATOM   1141 HG23 THR A  79      -8.832  13.151  70.362  1.00 98.22           H  
ATOM   1142  HG1 THR A  79      -7.163  11.152  69.223  1.00 98.22           H  
ATOM   1143  N   HIS A  80      -6.938   9.052  72.670  1.00 98.62           N  
ATOM   1144  CA  HIS A  80      -5.866   8.101  72.969  1.00 98.62           C  
ATOM   1145  C   HIS A  80      -5.428   7.409  71.677  1.00 98.62           C  
ATOM   1146  O   HIS A  80      -6.278   7.004  70.886  1.00 98.62           O  
ATOM   1147  CB  HIS A  80      -6.354   7.080  74.013  1.00 98.62           C  
ATOM   1148  CG  HIS A  80      -6.641   7.701  75.355  1.00 98.62           C  
ATOM   1149  CD2 HIS A  80      -7.826   7.962  76.006  1.00 98.62           C  
ATOM   1150  ND1 HIS A  80      -5.642   8.163  76.195  1.00 98.62           N  
ATOM   1151  CE1 HIS A  80      -6.242   8.661  77.278  1.00 98.62           C  
ATOM   1152  NE2 HIS A  80      -7.563   8.564  77.235  1.00 98.62           N  
ATOM   1153  H   HIS A  80      -7.738   8.674  72.185  1.00 98.62           H  
ATOM   1154  HA  HIS A  80      -4.993   8.613  73.379  1.00 98.62           H  
ATOM   1155  HB3 HIS A  80      -5.604   6.300  74.158  1.00 98.62           H  
ATOM   1156  HB2 HIS A  80      -7.256   6.576  73.663  1.00 98.62           H  
ATOM   1157  HD2 HIS A  80      -8.838   7.765  75.690  1.00 98.62           H  
ATOM   1158  HD1 HIS A  80      -4.647   8.153  76.018  1.00 98.62           H  
ATOM   1159  HE1 HIS A  80      -5.710   9.114  78.100  1.00 98.62           H  
ATOM   1160  N   GLU A  81      -4.119   7.298  71.436  1.00 98.49           N  
ATOM   1161  CA  GLU A  81      -3.520   6.681  70.255  1.00 98.49           C  
ATOM   1162  C   GLU A  81      -2.427   5.746  70.774  1.00 98.49           C  
ATOM   1163  O   GLU A  81      -1.340   6.210  71.121  1.00 98.49           O  
ATOM   1164  CB  GLU A  81      -2.944   7.782  69.339  1.00 98.49           C  
ATOM   1165  CG  GLU A  81      -3.992   8.538  68.499  1.00 98.49           C  
ATOM   1166  CD  GLU A  81      -3.360   9.565  67.554  1.00 98.49           C  
ATOM   1167  OE1 GLU A  81      -2.285  10.104  67.896  1.00 98.49           O  
ATOM   1168  OE2 GLU A  81      -3.968   9.817  66.494  1.00 98.49           O1-
ATOM   1169  H   GLU A  81      -3.467   7.617  72.139  1.00 98.49           H  
ATOM   1170  HA  GLU A  81      -4.246   6.086  69.696  1.00 98.49           H  
ATOM   1171  HB3 GLU A  81      -2.218   7.338  68.656  1.00 98.49           H  
ATOM   1172  HB2 GLU A  81      -2.381   8.488  69.947  1.00 98.49           H  
ATOM   1173  HG3 GLU A  81      -4.704   9.050  69.147  1.00 98.49           H  
ATOM   1174  HG2 GLU A  81      -4.570   7.827  67.906  1.00 98.49           H  
ATOM   1175  N   LEU A  82      -2.739   4.453  70.882  1.00 98.80           N  
ATOM   1176  CA  LEU A  82      -1.879   3.436  71.476  1.00 98.80           C  
ATOM   1177  C   LEU A  82      -1.036   2.778  70.369  1.00 98.80           C  
ATOM   1178  O   LEU A  82      -1.549   2.525  69.274  1.00 98.80           O  
ATOM   1179  CB  LEU A  82      -2.774   2.339  72.101  1.00 98.80           C  
ATOM   1180  CG  LEU A  82      -3.899   2.830  73.045  1.00 98.80           C  
ATOM   1181  CD1 LEU A  82      -4.866   1.692  73.390  1.00 98.80           C  
ATOM   1182  CD2 LEU A  82      -3.356   3.484  74.324  1.00 98.80           C  
ATOM   1183  H   LEU A  82      -3.646   4.135  70.545  1.00 98.80           H  
ATOM   1184  HA  LEU A  82      -1.236   3.881  72.237  1.00 98.80           H  
ATOM   1185  HB3 LEU A  82      -2.134   1.637  72.635  1.00 98.80           H  
ATOM   1186  HB2 LEU A  82      -3.239   1.763  71.301  1.00 98.80           H  
ATOM   1187  HG  LEU A  82      -4.501   3.576  72.525  1.00 98.80           H  
ATOM   1188 HD11 LEU A  82      -5.716   2.085  73.943  1.00 98.80           H  
ATOM   1189 HD12 LEU A  82      -5.264   1.213  72.496  1.00 98.80           H  
ATOM   1190 HD13 LEU A  82      -4.397   0.925  74.005  1.00 98.80           H  
ATOM   1191 HD21 LEU A  82      -4.168   3.760  74.999  1.00 98.80           H  
ATOM   1192 HD22 LEU A  82      -2.689   2.815  74.867  1.00 98.80           H  
ATOM   1193 HD23 LEU A  82      -2.806   4.395  74.093  1.00 98.80           H  
ATOM   1194  N   ASP A  83       0.234   2.471  70.659  1.00 98.93           N  
ATOM   1195  CA  ASP A  83       1.148   1.729  69.784  1.00 98.93           C  
ATOM   1196  C   ASP A  83       1.706   0.525  70.551  1.00 98.93           C  
ATOM   1197  O   ASP A  83       1.910   0.620  71.763  1.00 98.93           O  
ATOM   1198  CB  ASP A  83       2.339   2.581  69.265  1.00 98.93           C  
ATOM   1199  CG  ASP A  83       2.074   3.960  68.654  1.00 98.93           C  
ATOM   1200  OD1 ASP A  83       0.948   4.196  68.173  1.00 98.93           O  
ATOM   1201  OD2 ASP A  83       3.043   4.751  68.620  1.00 98.93           O1-
ATOM   1202  H   ASP A  83       0.547   2.622  71.614  1.00 98.93           H  
ATOM   1203  HA  ASP A  83       0.595   1.342  68.929  1.00 98.93           H  
ATOM   1204  HB3 ASP A  83       2.846   1.992  68.506  1.00 98.93           H  
ATOM   1205  HB2 ASP A  83       3.063   2.725  70.064  1.00 98.93           H  
ATOM   1206  N   ALA A  84       2.012  -0.578  69.855  1.00 98.98           N  
ATOM   1207  CA  ALA A  84       2.635  -1.773  70.422  1.00 98.98           C  
ATOM   1208  C   ALA A  84       3.355  -2.609  69.363  1.00 98.98           C  
ATOM   1209  O   ALA A  84       2.992  -2.564  68.187  1.00 98.98           O  
ATOM   1210  CB  ALA A  84       1.613  -2.608  71.200  1.00 98.98           C  
ATOM   1211  H   ALA A  84       1.848  -0.590  68.849  1.00 98.98           H  
ATOM   1212  HA  ALA A  84       3.403  -1.446  71.119  1.00 98.98           H  
ATOM   1213  HB1 ALA A  84       2.062  -3.516  71.605  1.00 98.98           H  
ATOM   1214  HB2 ALA A  84       1.219  -2.043  72.042  1.00 98.98           H  
ATOM   1215  HB3 ALA A  84       0.782  -2.898  70.558  1.00 98.98           H  
ATOM   1216  N   SER A  85       4.324  -3.417  69.802  1.00 98.98           N  
ATOM   1217  CA  SER A  85       4.987  -4.461  69.023  1.00 98.98           C  
ATOM   1218  C   SER A  85       5.363  -5.658  69.901  1.00 98.98           C  
ATOM   1219  O   SER A  85       5.531  -5.522  71.118  1.00 98.98           O  
ATOM   1220  CB  SER A  85       6.153  -3.934  68.160  1.00 98.98           C  
ATOM   1221  OG  SER A  85       7.259  -3.485  68.920  1.00 98.98           O  
ATOM   1222  H   SER A  85       4.545  -3.420  70.795  1.00 98.98           H  
ATOM   1223  HA  SER A  85       4.244  -4.841  68.326  1.00 98.98           H  
ATOM   1224  HB3 SER A  85       5.826  -3.155  67.480  1.00 98.98           H  
ATOM   1225  HB2 SER A  85       6.509  -4.744  67.521  1.00 98.98           H  
ATOM   1226  HG  SER A  85       7.112  -2.570  69.170  1.00 98.98           H  
ATOM   1227  N   VAL A  86       5.526  -6.816  69.257  1.00 98.99           N  
ATOM   1228  CA  VAL A  86       6.180  -8.005  69.790  1.00 98.99           C  
ATOM   1229  C   VAL A  86       7.171  -8.531  68.735  1.00 98.99           C  
ATOM   1230  O   VAL A  86       7.001  -8.261  67.542  1.00 98.99           O  
ATOM   1231  CB  VAL A  86       5.170  -9.139  70.141  1.00 98.99           C  
ATOM   1232  CG1 VAL A  86       4.140  -8.701  71.196  1.00 98.99           C  
ATOM   1233  CG2 VAL A  86       4.460  -9.800  68.942  1.00 98.99           C  
ATOM   1234  H   VAL A  86       5.362  -6.834  68.258  1.00 98.99           H  
ATOM   1235  HA  VAL A  86       6.757  -7.741  70.675  1.00 98.99           H  
ATOM   1236  HB  VAL A  86       5.749  -9.926  70.624  1.00 98.99           H  
ATOM   1237 HG11 VAL A  86       3.545  -9.547  71.542  1.00 98.99           H  
ATOM   1238 HG12 VAL A  86       4.632  -8.269  72.066  1.00 98.99           H  
ATOM   1239 HG13 VAL A  86       3.450  -7.956  70.799  1.00 98.99           H  
ATOM   1240 HG21 VAL A  86       3.792 -10.586  69.291  1.00 98.99           H  
ATOM   1241 HG22 VAL A  86       3.869  -9.076  68.380  1.00 98.99           H  
ATOM   1242 HG23 VAL A  86       5.156 -10.273  68.251  1.00 98.99           H  
ATOM   1243  N   MET A  87       8.170  -9.299  69.191  1.00 98.99           N  
ATOM   1244  CA  MET A  87       9.102 -10.005  68.318  1.00 98.99           C  
ATOM   1245  C   MET A  87       9.577 -11.294  68.993  1.00 98.99           C  
ATOM   1246  O   MET A  87      10.031 -11.252  70.136  1.00 98.99           O  
ATOM   1247  CB  MET A  87      10.265  -9.079  67.894  1.00 98.99           C  
ATOM   1248  CG  MET A  87      11.194  -9.703  66.838  1.00 98.99           C  
ATOM   1249  SD  MET A  87      12.408  -8.549  66.155  1.00 98.99           S  
ATOM   1250  CE  MET A  87      12.941  -9.478  64.700  1.00 98.99           C  
ATOM   1251  H   MET A  87       8.269  -9.468  70.184  1.00 98.99           H  
ATOM   1252  HA  MET A  87       8.558 -10.295  67.419  1.00 98.99           H  
ATOM   1253  HB3 MET A  87      10.851  -8.795  68.770  1.00 98.99           H  
ATOM   1254  HB2 MET A  87       9.861  -8.149  67.491  1.00 98.99           H  
ATOM   1255  HG3 MET A  87      10.600 -10.086  66.010  1.00 98.99           H  
ATOM   1256  HG2 MET A  87      11.735 -10.555  67.248  1.00 98.99           H  
ATOM   1257  HE1 MET A  87      13.796  -8.992  64.231  1.00 98.99           H  
ATOM   1258  HE2 MET A  87      13.224 -10.493  64.975  1.00 98.99           H  
ATOM   1259  HE3 MET A  87      12.131  -9.519  63.972  1.00 98.99           H  
ATOM   1260  N   ASP A  88       9.477 -12.405  68.248  1.00 98.96           N  
ATOM   1261  CA  ASP A  88      10.046 -13.706  68.583  1.00 98.96           C  
ATOM   1262  C   ASP A  88      11.485 -13.737  68.043  1.00 98.96           C  
ATOM   1263  O   ASP A  88      11.691 -13.413  66.874  1.00 98.96           O  
ATOM   1264  CB  ASP A  88       9.194 -14.846  67.966  1.00 98.96           C  
ATOM   1265  CG  ASP A  88       9.659 -16.290  68.239  1.00 98.96           C  
ATOM   1266  OD1 ASP A  88      10.303 -16.531  69.285  1.00 98.96           O  
ATOM   1267  OD2 ASP A  88       9.249 -17.162  67.443  1.00 98.96           O1-
ATOM   1268  H   ASP A  88       9.093 -12.332  67.314  1.00 98.96           H  
ATOM   1269  HA  ASP A  88      10.060 -13.820  69.670  1.00 98.96           H  
ATOM   1270  HB3 ASP A  88       9.111 -14.689  66.888  1.00 98.96           H  
ATOM   1271  HB2 ASP A  88       8.172 -14.760  68.335  1.00 98.96           H  
ATOM   1272  N   GLY A  89      12.443 -14.143  68.887  1.00 98.93           N  
ATOM   1273  CA  GLY A  89      13.853 -14.228  68.521  1.00 98.93           C  
ATOM   1274  C   GLY A  89      14.216 -15.559  67.851  1.00 98.93           C  
ATOM   1275  O   GLY A  89      15.267 -15.628  67.215  1.00 98.93           O  
ATOM   1276  H   GLY A  89      12.199 -14.421  69.830  1.00 98.93           H  
ATOM   1277  HA3 GLY A  89      14.459 -14.109  69.420  1.00 98.93           H  
ATOM   1278  HA2 GLY A  89      14.114 -13.415  67.845  1.00 98.93           H  
ATOM   1279  N   GLN A  90      13.384 -16.609  67.992  1.00 98.64           N  
ATOM   1280  CA  GLN A  90      13.626 -17.934  67.415  1.00 98.64           C  
ATOM   1281  C   GLN A  90      13.476 -17.938  65.888  1.00 98.64           C  
ATOM   1282  O   GLN A  90      14.369 -18.416  65.189  1.00 98.64           O  
ATOM   1283  CB  GLN A  90      12.707 -18.971  68.097  1.00 98.64           C  
ATOM   1284  CG  GLN A  90      12.900 -20.422  67.601  1.00 98.64           C  
ATOM   1285  CD  GLN A  90      11.988 -21.432  68.302  1.00 98.64           C  
ATOM   1286  NE2 GLN A  90      12.397 -22.702  68.313  1.00 98.64           N  
ATOM   1287  OE1 GLN A  90      10.920 -21.089  68.805  1.00 98.64           O  
ATOM   1288  H   GLN A  90      12.534 -16.504  68.532  1.00 98.64           H  
ATOM   1289  HA  GLN A  90      14.657 -18.213  67.625  1.00 98.64           H  
ATOM   1290  HB3 GLN A  90      11.667 -18.678  67.956  1.00 98.64           H  
ATOM   1291  HB2 GLN A  90      12.883 -18.938  69.173  1.00 98.64           H  
ATOM   1292  HG3 GLN A  90      13.940 -20.718  67.748  1.00 98.64           H  
ATOM   1293  HG2 GLN A  90      12.698 -20.496  66.533  1.00 98.64           H  
ATOM   1294 HE22 GLN A  90      11.828 -23.410  68.752  1.00 98.64           H  
ATOM   1295 HE21 GLN A  90      13.277 -22.961  67.892  1.00 98.64           H  
ATOM   1296  N   THR A  91      12.343 -17.400  65.419  1.00 98.55           N  
ATOM   1297  CA  THR A  91      11.962 -17.352  64.010  1.00 98.55           C  
ATOM   1298  C   THR A  91      12.232 -15.970  63.373  1.00 98.55           C  
ATOM   1299  O   THR A  91      12.116 -15.854  62.153  1.00 98.55           O  
ATOM   1300  CB  THR A  91      10.446 -17.657  63.872  1.00 98.55           C  
ATOM   1301  CG2 THR A  91      10.057 -19.036  64.429  1.00 98.55           C  
ATOM   1302  OG1 THR A  91       9.650 -16.674  64.511  1.00 98.55           O  
ATOM   1303  H   THR A  91      11.664 -17.040  66.074  1.00 98.55           H  
ATOM   1304  HA  THR A  91      12.520 -18.096  63.438  1.00 98.55           H  
ATOM   1305  HB  THR A  91      10.179 -17.646  62.814  1.00 98.55           H  
ATOM   1306 HG21 THR A  91       8.998 -19.241  64.265  1.00 98.55           H  
ATOM   1307 HG22 THR A  91      10.623 -19.827  63.936  1.00 98.55           H  
ATOM   1308 HG23 THR A  91      10.244 -19.115  65.500  1.00 98.55           H  
ATOM   1309  HG1 THR A  91       9.593 -16.883  65.453  1.00 98.55           H  
ATOM   1310  N   LEU A  92      12.557 -14.953  64.196  1.00 98.81           N  
ATOM   1311  CA  LEU A  92      12.708 -13.535  63.836  1.00 98.81           C  
ATOM   1312  C   LEU A  92      11.399 -12.870  63.355  1.00 98.81           C  
ATOM   1313  O   LEU A  92      11.459 -11.748  62.856  1.00 98.81           O  
ATOM   1314  CB  LEU A  92      13.896 -13.299  62.862  1.00 98.81           C  
ATOM   1315  CG  LEU A  92      15.277 -13.698  63.429  1.00 98.81           C  
ATOM   1316  CD1 LEU A  92      16.383 -13.547  62.362  1.00 98.81           C  
ATOM   1317  CD2 LEU A  92      15.616 -12.915  64.713  1.00 98.81           C  
ATOM   1318  H   LEU A  92      12.642 -15.148  65.183  1.00 98.81           H  
ATOM   1319  HA  LEU A  92      12.946 -13.016  64.761  1.00 98.81           H  
ATOM   1320  HB3 LEU A  92      13.943 -12.245  62.583  1.00 98.81           H  
ATOM   1321  HB2 LEU A  92      13.716 -13.839  61.934  1.00 98.81           H  
ATOM   1322  HG  LEU A  92      15.244 -14.756  63.696  1.00 98.81           H  
ATOM   1323 HD11 LEU A  92      17.231 -12.956  62.708  1.00 98.81           H  
ATOM   1324 HD12 LEU A  92      16.770 -14.522  62.067  1.00 98.81           H  
ATOM   1325 HD13 LEU A  92      16.016 -13.059  61.459  1.00 98.81           H  
ATOM   1326 HD21 LEU A  92      16.682 -12.719  64.814  1.00 98.81           H  
ATOM   1327 HD22 LEU A  92      15.109 -11.952  64.749  1.00 98.81           H  
ATOM   1328 HD23 LEU A  92      15.309 -13.478  65.592  1.00 98.81           H  
ATOM   1329  N   GLN A  93      10.242 -13.539  63.530  1.00 98.90           N  
ATOM   1330  CA  GLN A  93       8.914 -12.997  63.238  1.00 98.90           C  
ATOM   1331  C   GLN A  93       8.548 -11.864  64.200  1.00 98.90           C  
ATOM   1332  O   GLN A  93       8.853 -11.950  65.390  1.00 98.90           O  
ATOM   1333  CB  GLN A  93       7.848 -14.107  63.300  1.00 98.90           C  
ATOM   1334  CG  GLN A  93       7.950 -15.117  62.146  1.00 98.90           C  
ATOM   1335  CD  GLN A  93       6.833 -16.156  62.203  1.00 98.90           C  
ATOM   1336  NE2 GLN A  93       6.960 -17.138  63.097  1.00 98.90           N  
ATOM   1337  OE1 GLN A  93       5.864 -16.071  61.452  1.00 98.90           O  
ATOM   1338  H   GLN A  93      10.261 -14.456  63.953  1.00 98.90           H  
ATOM   1339  HA  GLN A  93       8.928 -12.594  62.225  1.00 98.90           H  
ATOM   1340  HB3 GLN A  93       6.856 -13.655  63.262  1.00 98.90           H  
ATOM   1341  HB2 GLN A  93       7.903 -14.619  64.262  1.00 98.90           H  
ATOM   1342  HG3 GLN A  93       8.918 -15.618  62.144  1.00 98.90           H  
ATOM   1343  HG2 GLN A  93       7.875 -14.592  61.196  1.00 98.90           H  
ATOM   1344 HE22 GLN A  93       6.245 -17.846  63.179  1.00 98.90           H  
ATOM   1345 HE21 GLN A  93       7.769 -17.167  63.705  1.00 98.90           H  
ATOM   1346  N   ALA A  94       7.878 -10.844  63.653  1.00 98.97           N  
ATOM   1347  CA  ALA A  94       7.424  -9.672  64.385  1.00 98.97           C  
ATOM   1348  C   ALA A  94       6.014  -9.285  63.934  1.00 98.97           C  
ATOM   1349  O   ALA A  94       5.603  -9.611  62.821  1.00 98.97           O  
ATOM   1350  CB  ALA A  94       8.415  -8.526  64.144  1.00 98.97           C  
ATOM   1351  H   ALA A  94       7.632 -10.869  62.675  1.00 98.97           H  
ATOM   1352  HA  ALA A  94       7.378  -9.892  65.452  1.00 98.97           H  
ATOM   1353  HB1 ALA A  94       8.108  -7.637  64.689  1.00 98.97           H  
ATOM   1354  HB2 ALA A  94       9.418  -8.785  64.482  1.00 98.97           H  
ATOM   1355  HB3 ALA A  94       8.481  -8.265  63.086  1.00 98.97           H  
ATOM   1356  N   GLY A  95       5.308  -8.579  64.823  1.00 98.97           N  
ATOM   1357  CA  GLY A  95       4.004  -8.001  64.541  1.00 98.97           C  
ATOM   1358  C   GLY A  95       3.859  -6.753  65.409  1.00 98.97           C  
ATOM   1359  O   GLY A  95       4.490  -6.638  66.461  1.00 98.97           O  
ATOM   1360  H   GLY A  95       5.717  -8.351  65.720  1.00 98.97           H  
ATOM   1361  HA3 GLY A  95       3.215  -8.713  64.760  1.00 98.97           H  
ATOM   1362  HA2 GLY A  95       3.915  -7.732  63.489  1.00 98.97           H  
ATOM   1363  N   ALA A  96       3.015  -5.816  64.955  1.00 98.98           N  
ATOM   1364  CA  ALA A  96       2.881  -4.492  65.548  1.00 98.98           C  
ATOM   1365  C   ALA A  96       1.616  -3.785  65.059  1.00 98.98           C  
ATOM   1366  O   ALA A  96       1.079  -4.118  64.002  1.00 98.98           O  
ATOM   1367  CB  ALA A  96       4.126  -3.649  65.215  1.00 98.98           C  
ATOM   1368  H   ALA A  96       2.509  -5.964  64.094  1.00 98.98           H  
ATOM   1369  HA  ALA A  96       2.789  -4.605  66.626  1.00 98.98           H  
ATOM   1370  HB1 ALA A  96       4.066  -2.660  65.669  1.00 98.98           H  
ATOM   1371  HB2 ALA A  96       5.042  -4.115  65.574  1.00 98.98           H  
ATOM   1372  HB3 ALA A  96       4.238  -3.512  64.140  1.00 98.98           H  
ATOM   1373  N   ILE A  97       1.161  -2.807  65.844  1.00 98.96           N  
ATOM   1374  CA  ILE A  97       0.050  -1.910  65.564  1.00 98.96           C  
ATOM   1375  C   ILE A  97       0.402  -0.507  66.074  1.00 98.96           C  
ATOM   1376  O   ILE A  97       1.187  -0.363  67.013  1.00 98.96           O  
ATOM   1377  CB  ILE A  97      -1.314  -2.480  66.048  1.00 98.96           C  
ATOM   1378  CG1 ILE A  97      -1.394  -2.830  67.553  1.00 98.96           C  
ATOM   1379  CG2 ILE A  97      -1.752  -3.693  65.212  1.00 98.96           C  
ATOM   1380  CD1 ILE A  97      -1.588  -1.623  68.476  1.00 98.96           C  
ATOM   1381  H   ILE A  97       1.715  -2.567  66.665  1.00 98.96           H  
ATOM   1382  HA  ILE A  97      -0.007  -1.805  64.480  1.00 98.96           H  
ATOM   1383  HB  ILE A  97      -2.060  -1.710  65.850  1.00 98.96           H  
ATOM   1384 HG13 ILE A  97      -0.530  -3.415  67.873  1.00 98.96           H  
ATOM   1385 HG12 ILE A  97      -2.248  -3.487  67.707  1.00 98.96           H  
ATOM   1386 HG21 ILE A  97      -2.821  -3.867  65.300  1.00 98.96           H  
ATOM   1387 HG22 ILE A  97      -1.549  -3.541  64.156  1.00 98.96           H  
ATOM   1388 HG23 ILE A  97      -1.235  -4.603  65.519  1.00 98.96           H  
ATOM   1389 HD11 ILE A  97      -2.043  -1.935  69.412  1.00 98.96           H  
ATOM   1390 HD12 ILE A  97      -0.644  -1.138  68.718  1.00 98.96           H  
ATOM   1391 HD13 ILE A  97      -2.243  -0.878  68.028  1.00 98.96           H  
ATOM   1392  N   SER A  98      -0.173   0.528  65.457  1.00 98.90           N  
ATOM   1393  CA  SER A  98       0.137   1.930  65.721  1.00 98.90           C  
ATOM   1394  C   SER A  98      -1.122   2.801  65.625  1.00 98.90           C  
ATOM   1395  O   SER A  98      -1.898   2.674  64.678  1.00 98.90           O  
ATOM   1396  CB  SER A  98       1.327   2.389  64.844  1.00 98.90           C  
ATOM   1397  OG  SER A  98       1.044   2.348  63.451  1.00 98.90           O  
ATOM   1398  H   SER A  98      -0.804   0.358  64.688  1.00 98.90           H  
ATOM   1399  HA  SER A  98       0.472   2.009  66.755  1.00 98.90           H  
ATOM   1400  HB3 SER A  98       2.212   1.785  65.048  1.00 98.90           H  
ATOM   1401  HB2 SER A  98       1.590   3.415  65.106  1.00 98.90           H  
ATOM   1402  HG  SER A  98       1.004   1.433  63.180  1.00 98.90           H  
ATOM   1403  N   CYS A  99      -1.328   3.683  66.608  1.00 98.64           N  
ATOM   1404  CA  CYS A  99      -2.345   4.732  66.663  1.00 98.64           C  
ATOM   1405  C   CYS A  99      -3.780   4.186  66.772  1.00 98.64           C  
ATOM   1406  O   CYS A  99      -4.716   4.798  66.261  1.00 98.64           O  
ATOM   1407  CB  CYS A  99      -2.145   5.784  65.543  1.00 98.64           C  
ATOM   1408  SG  CYS A  99      -0.631   6.742  65.864  1.00 98.64           S  
ATOM   1409  H   CYS A  99      -0.673   3.680  67.386  1.00 98.64           H  
ATOM   1410  HA  CYS A  99      -2.188   5.236  67.616  1.00 98.64           H  
ATOM   1411  HB3 CYS A  99      -2.974   6.493  65.521  1.00 98.64           H  
ATOM   1412  HB2 CYS A  99      -2.098   5.326  64.555  1.00 98.64           H  
ATOM   1413  HG  CYS A  99       0.182   5.689  65.990  1.00 98.64           H  
ATOM   1414  N   VAL A 100      -3.959   3.025  67.417  1.00 98.65           N  
ATOM   1415  CA  VAL A 100      -5.274   2.432  67.687  1.00 98.65           C  
ATOM   1416  C   VAL A 100      -5.911   3.095  68.923  1.00 98.65           C  
ATOM   1417  O   VAL A 100      -5.218   3.387  69.898  1.00 98.65           O  
ATOM   1418  CB  VAL A 100      -5.228   0.891  67.890  1.00 98.65           C  
ATOM   1419  CG1 VAL A 100      -4.719   0.177  66.629  1.00 98.65           C  
ATOM   1420  CG2 VAL A 100      -4.492   0.388  69.145  1.00 98.65           C  
ATOM   1421  H   VAL A 100      -3.161   2.578  67.848  1.00 98.65           H  
ATOM   1422  HA  VAL A 100      -5.921   2.622  66.827  1.00 98.65           H  
ATOM   1423  HB  VAL A 100      -6.263   0.564  68.004  1.00 98.65           H  
ATOM   1424 HG11 VAL A 100      -4.756  -0.907  66.743  1.00 98.65           H  
ATOM   1425 HG12 VAL A 100      -5.339   0.438  65.772  1.00 98.65           H  
ATOM   1426 HG13 VAL A 100      -3.690   0.452  66.397  1.00 98.65           H  
ATOM   1427 HG21 VAL A 100      -4.440  -0.701  69.154  1.00 98.65           H  
ATOM   1428 HG22 VAL A 100      -3.472   0.760  69.181  1.00 98.65           H  
ATOM   1429 HG23 VAL A 100      -4.999   0.687  70.062  1.00 98.65           H  
ATOM   1430  N   SER A 101      -7.220   3.351  68.825  1.00 98.43           N  
ATOM   1431  CA  SER A 101      -7.984   4.188  69.747  1.00 98.43           C  
ATOM   1432  C   SER A 101      -9.132   3.428  70.432  1.00 98.43           C  
ATOM   1433  O   SER A 101      -9.833   4.042  71.233  1.00 98.43           O  
ATOM   1434  CB  SER A 101      -8.549   5.379  68.942  1.00 98.43           C  
ATOM   1435  OG  SER A 101      -7.509   6.213  68.473  1.00 98.43           O  
ATOM   1436  H   SER A 101      -7.719   3.071  67.987  1.00 98.43           H  
ATOM   1437  HA  SER A 101      -7.348   4.569  70.548  1.00 98.43           H  
ATOM   1438  HB3 SER A 101      -9.206   5.993  69.559  1.00 98.43           H  
ATOM   1439  HB2 SER A 101      -9.141   5.035  68.093  1.00 98.43           H  
ATOM   1440  HG  SER A 101      -7.053   6.588  69.235  1.00 98.43           H  
ATOM   1441  N   ARG A 102      -9.339   2.143  70.090  1.00 98.40           N  
ATOM   1442  CA  ARG A 102     -10.474   1.328  70.541  1.00 98.40           C  
ATOM   1443  C   ARG A 102     -10.077  -0.112  70.913  1.00 98.40           C  
ATOM   1444  O   ARG A 102     -10.958  -0.883  71.284  1.00 98.40           O  
ATOM   1445  CB  ARG A 102     -11.577   1.319  69.456  1.00 98.40           C  
ATOM   1446  CG  ARG A 102     -12.139   2.706  69.109  1.00 98.40           C  
ATOM   1447  CD  ARG A 102     -13.320   2.632  68.131  1.00 98.40           C  
ATOM   1448  NE  ARG A 102     -13.948   3.949  67.936  1.00 98.40           N  
ATOM   1449  CZ  ARG A 102     -14.903   4.515  68.697  1.00 98.40           C  
ATOM   1450  NH1 ARG A 102     -15.427   3.897  69.767  1.00 98.40           N  
ATOM   1451  NH2 ARG A 102     -15.344   5.738  68.374  1.00 98.40           N1+
ATOM   1452  H   ARG A 102      -8.746   1.727  69.386  1.00 98.40           H  
ATOM   1453  HA  ARG A 102     -10.894   1.756  71.454  1.00 98.40           H  
ATOM   1454  HB3 ARG A 102     -12.406   0.690  69.784  1.00 98.40           H  
ATOM   1455  HB2 ARG A 102     -11.192   0.858  68.547  1.00 98.40           H  
ATOM   1456  HG3 ARG A 102     -11.337   3.243  68.601  1.00 98.40           H  
ATOM   1457  HG2 ARG A 102     -12.382   3.290  69.999  1.00 98.40           H  
ATOM   1458  HD3 ARG A 102     -14.028   1.839  68.375  1.00 98.40           H  
ATOM   1459  HD2 ARG A 102     -12.927   2.386  67.146  1.00 98.40           H  
ATOM   1460  HE  ARG A 102     -13.570   4.488  67.168  1.00 98.40           H  
ATOM   1461 HH12 ARG A 102     -16.157   4.332  70.311  1.00 98.40           H  
ATOM   1462 HH11 ARG A 102     -15.094   2.978  70.025  1.00 98.40           H  
ATOM   1463 HH22 ARG A 102     -16.061   6.188  68.925  1.00 98.40           H  
ATOM   1464 HH21 ARG A 102     -14.965   6.221  67.572  1.00 98.40           H  
ATOM   1465  N   VAL A 103      -8.787  -0.470  70.817  1.00 98.55           N  
ATOM   1466  CA  VAL A 103      -8.289  -1.815  71.112  1.00 98.55           C  
ATOM   1467  C   VAL A 103      -7.840  -1.863  72.581  1.00 98.55           C  
ATOM   1468  O   VAL A 103      -6.944  -1.104  72.954  1.00 98.55           O  
ATOM   1469  CB  VAL A 103      -7.079  -2.154  70.199  1.00 98.55           C  
ATOM   1470  CG1 VAL A 103      -6.393  -3.498  70.526  1.00 98.55           C  
ATOM   1471  CG2 VAL A 103      -7.483  -2.115  68.714  1.00 98.55           C  
ATOM   1472  H   VAL A 103      -8.096   0.212  70.542  1.00 98.55           H  
ATOM   1473  HA  VAL A 103      -9.071  -2.559  70.942  1.00 98.55           H  
ATOM   1474  HB  VAL A 103      -6.333  -1.373  70.344  1.00 98.55           H  
ATOM   1475 HG11 VAL A 103      -5.560  -3.683  69.850  1.00 98.55           H  
ATOM   1476 HG12 VAL A 103      -5.975  -3.516  71.531  1.00 98.55           H  
ATOM   1477 HG13 VAL A 103      -7.088  -4.333  70.436  1.00 98.55           H  
ATOM   1478 HG21 VAL A 103      -6.607  -2.155  68.071  1.00 98.55           H  
ATOM   1479 HG22 VAL A 103      -8.138  -2.948  68.455  1.00 98.55           H  
ATOM   1480 HG23 VAL A 103      -8.003  -1.194  68.455  1.00 98.55           H  
ATOM   1481  N   ARG A 104      -8.475  -2.741  73.380  1.00 98.46           N  
ATOM   1482  CA  ARG A 104      -8.248  -2.873  74.824  1.00 98.46           C  
ATOM   1483  C   ARG A 104      -6.790  -3.189  75.205  1.00 98.46           C  
ATOM   1484  O   ARG A 104      -6.267  -2.563  76.127  1.00 98.46           O  
ATOM   1485  CB  ARG A 104      -9.227  -3.908  75.422  1.00 98.46           C  
ATOM   1486  CG  ARG A 104      -9.098  -4.075  76.950  1.00 98.46           C  
ATOM   1487  CD  ARG A 104     -10.115  -5.050  77.552  1.00 98.46           C  
ATOM   1488  NE  ARG A 104     -10.015  -5.069  79.022  1.00 98.46           N  
ATOM   1489  CZ  ARG A 104     -11.006  -5.011  79.931  1.00 98.46           C  
ATOM   1490  NH1 ARG A 104     -12.303  -4.978  79.587  1.00 98.46           N  
ATOM   1491  NH2 ARG A 104     -10.680  -4.984  81.229  1.00 98.46           N1+
ATOM   1492  H   ARG A 104      -9.204  -3.324  72.992  1.00 98.46           H  
ATOM   1493  HA  ARG A 104      -8.496  -1.907  75.267  1.00 98.46           H  
ATOM   1494  HB3 ARG A 104      -9.074  -4.878  74.947  1.00 98.46           H  
ATOM   1495  HB2 ARG A 104     -10.247  -3.613  75.178  1.00 98.46           H  
ATOM   1496  HG3 ARG A 104      -9.122  -3.113  77.463  1.00 98.46           H  
ATOM   1497  HG2 ARG A 104      -8.112  -4.492  77.152  1.00 98.46           H  
ATOM   1498  HD3 ARG A 104      -9.857  -6.062  77.238  1.00 98.46           H  
ATOM   1499  HD2 ARG A 104     -11.115  -4.850  77.172  1.00 98.46           H  
ATOM   1500  HE  ARG A 104      -9.066  -5.139  79.377  1.00 98.46           H  
ATOM   1501 HH12 ARG A 104     -13.025  -4.931  80.289  1.00 98.46           H  
ATOM   1502 HH11 ARG A 104     -12.571  -5.048  78.613  1.00 98.46           H  
ATOM   1503 HH22 ARG A 104     -11.393  -4.944  81.942  1.00 98.46           H  
ATOM   1504 HH21 ARG A 104      -9.703  -4.978  81.506  1.00 98.46           H  
ATOM   1505  N   ASN A 105      -6.182  -4.152  74.491  1.00 98.80           N  
ATOM   1506  CA  ASN A 105      -4.830  -4.647  74.748  1.00 98.80           C  
ATOM   1507  C   ASN A 105      -4.016  -4.622  73.438  1.00 98.80           C  
ATOM   1508  O   ASN A 105      -4.047  -5.609  72.700  1.00 98.80           O  
ATOM   1509  CB  ASN A 105      -4.895  -6.068  75.356  1.00 98.80           C  
ATOM   1510  CG  ASN A 105      -5.524  -6.121  76.752  1.00 98.80           C  
ATOM   1511  ND2 ASN A 105      -4.863  -5.525  77.746  1.00 98.80           N  
ATOM   1512  OD1 ASN A 105      -6.591  -6.703  76.929  1.00 98.80           O  
ATOM   1513  H   ASN A 105      -6.684  -4.604  73.740  1.00 98.80           H  
ATOM   1514  HA  ASN A 105      -4.354  -4.008  75.489  1.00 98.80           H  
ATOM   1515  HB3 ASN A 105      -3.888  -6.473  75.441  1.00 98.80           H  
ATOM   1516  HB2 ASN A 105      -5.443  -6.740  74.693  1.00 98.80           H  
ATOM   1517 HD22 ASN A 105      -5.264  -5.507  78.676  1.00 98.80           H  
ATOM   1518 HD21 ASN A 105      -3.975  -5.070  77.572  1.00 98.80           H  
ATOM   1519  N   PRO A 106      -3.307  -3.499  73.170  1.00 98.87           N  
ATOM   1520  CA  PRO A 106      -2.384  -3.343  72.026  1.00 98.87           C  
ATOM   1521  C   PRO A 106      -1.374  -4.475  71.745  1.00 98.87           C  
ATOM   1522  O   PRO A 106      -1.162  -4.780  70.573  1.00 98.87           O  
ATOM   1523  CB  PRO A 106      -1.661  -2.025  72.338  1.00 98.87           C  
ATOM   1524  CG  PRO A 106      -2.698  -1.201  73.068  1.00 98.87           C  
ATOM   1525  CD  PRO A 106      -3.441  -2.231  73.898  1.00 98.87           C  
ATOM   1526  HA  PRO A 106      -3.007  -3.207  71.140  1.00 98.87           H  
ATOM   1527  HB3 PRO A 106      -1.277  -1.517  71.455  1.00 98.87           H  
ATOM   1528  HB2 PRO A 106      -0.820  -2.202  73.007  1.00 98.87           H  
ATOM   1529  HG3 PRO A 106      -3.376  -0.758  72.338  1.00 98.87           H  
ATOM   1530  HG2 PRO A 106      -2.269  -0.408  73.679  1.00 98.87           H  
ATOM   1531  HD2 PRO A 106      -2.979  -2.314  74.880  1.00 98.87           H  
ATOM   1532  HD3 PRO A 106      -4.477  -1.926  74.036  1.00 98.87           H  
ATOM   1533  N   VAL A 107      -0.774  -5.074  72.792  1.00 98.97           N  
ATOM   1534  CA  VAL A 107       0.232  -6.140  72.663  1.00 98.97           C  
ATOM   1535  C   VAL A 107      -0.346  -7.481  72.167  1.00 98.97           C  
ATOM   1536  O   VAL A 107       0.353  -8.202  71.455  1.00 98.97           O  
ATOM   1537  CB  VAL A 107       0.999  -6.386  73.994  1.00 98.97           C  
ATOM   1538  CG1 VAL A 107       0.184  -7.106  75.091  1.00 98.97           C  
ATOM   1539  CG2 VAL A 107       2.332  -7.125  73.779  1.00 98.97           C  
ATOM   1540  H   VAL A 107      -0.959  -4.748  73.734  1.00 98.97           H  
ATOM   1541  HA  VAL A 107       0.957  -5.800  71.923  1.00 98.97           H  
ATOM   1542  HB  VAL A 107       1.256  -5.399  74.373  1.00 98.97           H  
ATOM   1543 HG11 VAL A 107       0.691  -7.053  76.053  1.00 98.97           H  
ATOM   1544 HG12 VAL A 107      -0.802  -6.663  75.214  1.00 98.97           H  
ATOM   1545 HG13 VAL A 107       0.041  -8.163  74.869  1.00 98.97           H  
ATOM   1546 HG21 VAL A 107       2.880  -7.215  74.715  1.00 98.97           H  
ATOM   1547 HG22 VAL A 107       2.186  -8.136  73.400  1.00 98.97           H  
ATOM   1548 HG23 VAL A 107       2.971  -6.588  73.077  1.00 98.97           H  
ATOM   1549  N   LEU A 108      -1.611  -7.775  72.519  1.00 98.94           N  
ATOM   1550  CA  LEU A 108      -2.331  -8.954  72.038  1.00 98.94           C  
ATOM   1551  C   LEU A 108      -2.679  -8.831  70.546  1.00 98.94           C  
ATOM   1552  O   LEU A 108      -2.614  -9.834  69.838  1.00 98.94           O  
ATOM   1553  CB  LEU A 108      -3.618  -9.187  72.859  1.00 98.94           C  
ATOM   1554  CG  LEU A 108      -3.447  -9.405  74.378  1.00 98.94           C  
ATOM   1555  CD1 LEU A 108      -4.829  -9.605  75.037  1.00 98.94           C  
ATOM   1556  CD2 LEU A 108      -2.465 -10.539  74.736  1.00 98.94           C  
ATOM   1557  H   LEU A 108      -2.132  -7.131  73.097  1.00 98.94           H  
ATOM   1558  HA  LEU A 108      -1.675  -9.819  72.145  1.00 98.94           H  
ATOM   1559  HB3 LEU A 108      -4.138 -10.054  72.449  1.00 98.94           H  
ATOM   1560  HB2 LEU A 108      -4.286  -8.337  72.712  1.00 98.94           H  
ATOM   1561  HG  LEU A 108      -3.027  -8.488  74.790  1.00 98.94           H  
ATOM   1562 HD11 LEU A 108      -4.962 -10.603  75.452  1.00 98.94           H  
ATOM   1563 HD12 LEU A 108      -4.977  -8.894  75.847  1.00 98.94           H  
ATOM   1564 HD13 LEU A 108      -5.647  -9.450  74.333  1.00 98.94           H  
ATOM   1565 HD21 LEU A 108      -2.858 -11.219  75.491  1.00 98.94           H  
ATOM   1566 HD22 LEU A 108      -2.197 -11.149  73.874  1.00 98.94           H  
ATOM   1567 HD23 LEU A 108      -1.548 -10.115  75.143  1.00 98.94           H  
ATOM   1568  N   LEU A 109      -3.008  -7.606  70.096  1.00 98.95           N  
ATOM   1569  CA  LEU A 109      -3.256  -7.293  68.690  1.00 98.95           C  
ATOM   1570  C   LEU A 109      -1.965  -7.292  67.855  1.00 98.95           C  
ATOM   1571  O   LEU A 109      -1.995  -7.777  66.726  1.00 98.95           O  
ATOM   1572  CB  LEU A 109      -4.026  -5.963  68.577  1.00 98.95           C  
ATOM   1573  CG  LEU A 109      -4.447  -5.601  67.135  1.00 98.95           C  
ATOM   1574  CD1 LEU A 109      -5.369  -6.658  66.506  1.00 98.95           C  
ATOM   1575  CD2 LEU A 109      -5.087  -4.211  67.090  1.00 98.95           C  
ATOM   1576  H   LEU A 109      -3.043  -6.829  70.742  1.00 98.95           H  
ATOM   1577  HA  LEU A 109      -3.898  -8.083  68.299  1.00 98.95           H  
ATOM   1578  HB3 LEU A 109      -3.414  -5.160  68.990  1.00 98.95           H  
ATOM   1579  HB2 LEU A 109      -4.917  -6.012  69.204  1.00 98.95           H  
ATOM   1580  HG  LEU A 109      -3.555  -5.544  66.516  1.00 98.95           H  
ATOM   1581 HD11 LEU A 109      -6.004  -6.220  65.737  1.00 98.95           H  
ATOM   1582 HD12 LEU A 109      -4.788  -7.447  66.028  1.00 98.95           H  
ATOM   1583 HD13 LEU A 109      -6.016  -7.124  67.249  1.00 98.95           H  
ATOM   1584 HD21 LEU A 109      -5.076  -3.799  66.082  1.00 98.95           H  
ATOM   1585 HD22 LEU A 109      -6.123  -4.263  67.420  1.00 98.95           H  
ATOM   1586 HD23 LEU A 109      -4.565  -3.503  67.733  1.00 98.95           H  
ATOM   1587  N   ALA A 110      -0.853  -6.799  68.429  1.00 98.97           N  
ATOM   1588  CA  ALA A 110       0.486  -6.884  67.844  1.00 98.97           C  
ATOM   1589  C   ALA A 110       0.947  -8.336  67.633  1.00 98.97           C  
ATOM   1590  O   ALA A 110       1.518  -8.637  66.589  1.00 98.97           O  
ATOM   1591  CB  ALA A 110       1.482  -6.124  68.729  1.00 98.97           C  
ATOM   1592  H   ALA A 110      -0.912  -6.380  69.348  1.00 98.97           H  
ATOM   1593  HA  ALA A 110       0.459  -6.397  66.867  1.00 98.97           H  
ATOM   1594  HB1 ALA A 110       2.498  -6.269  68.369  1.00 98.97           H  
ATOM   1595  HB2 ALA A 110       1.275  -5.054  68.733  1.00 98.97           H  
ATOM   1596  HB3 ALA A 110       1.458  -6.474  69.759  1.00 98.97           H  
ATOM   1597  N   ARG A 111       0.634  -9.222  68.593  1.00 98.97           N  
ATOM   1598  CA  ARG A 111       0.871 -10.659  68.487  1.00 98.97           C  
ATOM   1599  C   ARG A 111      -0.045 -11.354  67.461  1.00 98.97           C  
ATOM   1600  O   ARG A 111       0.412 -12.282  66.797  1.00 98.97           O  
ATOM   1601  CB  ARG A 111       0.787 -11.290  69.890  1.00 98.97           C  
ATOM   1602  CG  ARG A 111       1.157 -12.781  69.907  1.00 98.97           C  
ATOM   1603  CD  ARG A 111       1.148 -13.384  71.312  1.00 98.97           C  
ATOM   1604  NE  ARG A 111       1.370 -14.832  71.252  1.00 98.97           N  
ATOM   1605  CZ  ARG A 111       1.584 -15.684  72.265  1.00 98.97           C  
ATOM   1606  NH1 ARG A 111       1.601 -15.284  73.544  1.00 98.97           N  
ATOM   1607  NH2 ARG A 111       1.790 -16.972  71.977  1.00 98.97           N1+
ATOM   1608  H   ARG A 111       0.179  -8.902  69.438  1.00 98.97           H  
ATOM   1609  HA  ARG A 111       1.889 -10.794  68.123  1.00 98.97           H  
ATOM   1610  HB3 ARG A 111      -0.221 -11.166  70.289  1.00 98.97           H  
ATOM   1611  HB2 ARG A 111       1.450 -10.753  70.569  1.00 98.97           H  
ATOM   1612  HG3 ARG A 111       2.174 -12.847  69.520  1.00 98.97           H  
ATOM   1613  HG2 ARG A 111       0.536 -13.374  69.235  1.00 98.97           H  
ATOM   1614  HD3 ARG A 111       0.241 -13.125  71.859  1.00 98.97           H  
ATOM   1615  HD2 ARG A 111       1.997 -12.980  71.861  1.00 98.97           H  
ATOM   1616  HE  ARG A 111       1.357 -15.230  70.318  1.00 98.97           H  
ATOM   1617 HH12 ARG A 111       1.782 -15.959  74.276  1.00 98.97           H  
ATOM   1618 HH11 ARG A 111       1.461 -14.312  73.775  1.00 98.97           H  
ATOM   1619 HH22 ARG A 111       1.993 -17.633  72.718  1.00 98.97           H  
ATOM   1620 HH21 ARG A 111       1.784 -17.283  71.013  1.00 98.97           H  
ATOM   1621  N   ALA A 112      -1.294 -10.881  67.310  1.00 98.93           N  
ATOM   1622  CA  ALA A 112      -2.222 -11.363  66.285  1.00 98.93           C  
ATOM   1623  C   ALA A 112      -1.798 -10.984  64.856  1.00 98.93           C  
ATOM   1624  O   ALA A 112      -2.072 -11.757  63.942  1.00 98.93           O  
ATOM   1625  CB  ALA A 112      -3.644 -10.877  66.589  1.00 98.93           C  
ATOM   1626  H   ALA A 112      -1.624 -10.130  67.901  1.00 98.93           H  
ATOM   1627  HA  ALA A 112      -2.231 -12.454  66.337  1.00 98.93           H  
ATOM   1628  HB1 ALA A 112      -4.348 -11.191  65.817  1.00 98.93           H  
ATOM   1629  HB2 ALA A 112      -3.991 -11.296  67.532  1.00 98.93           H  
ATOM   1630  HB3 ALA A 112      -3.699  -9.792  66.660  1.00 98.93           H  
ATOM   1631  N   VAL A 113      -1.109  -9.842  64.685  1.00 98.91           N  
ATOM   1632  CA  VAL A 113      -0.481  -9.443  63.422  1.00 98.91           C  
ATOM   1633  C   VAL A 113       0.721 -10.348  63.068  1.00 98.91           C  
ATOM   1634  O   VAL A 113       0.877 -10.684  61.896  1.00 98.91           O  
ATOM   1635  CB  VAL A 113      -0.062  -7.939  63.437  1.00 98.91           C  
ATOM   1636  CG1 VAL A 113       0.887  -7.494  62.303  1.00 98.91           C  
ATOM   1637  CG2 VAL A 113      -1.307  -7.033  63.424  1.00 98.91           C  
ATOM   1638  H   VAL A 113      -0.945  -9.236  65.478  1.00 98.91           H  
ATOM   1639  HA  VAL A 113      -1.220  -9.573  62.629  1.00 98.91           H  
ATOM   1640  HB  VAL A 113       0.459  -7.742  64.373  1.00 98.91           H  
ATOM   1641 HG11 VAL A 113       1.066  -6.419  62.336  1.00 98.91           H  
ATOM   1642 HG12 VAL A 113       1.864  -7.971  62.373  1.00 98.91           H  
ATOM   1643 HG13 VAL A 113       0.470  -7.726  61.322  1.00 98.91           H  
ATOM   1644 HG21 VAL A 113      -1.034  -5.980  63.496  1.00 98.91           H  
ATOM   1645 HG22 VAL A 113      -1.879  -7.167  62.506  1.00 98.91           H  
ATOM   1646 HG23 VAL A 113      -1.978  -7.249  64.253  1.00 98.91           H  
ATOM   1647  N   MET A 114       1.503 -10.776  64.077  1.00 98.87           N  
ATOM   1648  CA  MET A 114       2.615 -11.720  63.916  1.00 98.87           C  
ATOM   1649  C   MET A 114       2.150 -13.126  63.486  1.00 98.87           C  
ATOM   1650  O   MET A 114       2.748 -13.705  62.580  1.00 98.87           O  
ATOM   1651  CB  MET A 114       3.440 -11.783  65.224  1.00 98.87           C  
ATOM   1652  CG  MET A 114       4.736 -12.607  65.122  1.00 98.87           C  
ATOM   1653  SD  MET A 114       5.676 -12.754  66.666  1.00 98.87           S  
ATOM   1654  CE  MET A 114       4.616 -13.923  67.559  1.00 98.87           C  
ATOM   1655  H   MET A 114       1.312 -10.466  65.019  1.00 98.87           H  
ATOM   1656  HA  MET A 114       3.262 -11.325  63.130  1.00 98.87           H  
ATOM   1657  HB3 MET A 114       2.826 -12.190  66.025  1.00 98.87           H  
ATOM   1658  HB2 MET A 114       3.698 -10.777  65.550  1.00 98.87           H  
ATOM   1659  HG3 MET A 114       5.387 -12.152  64.377  1.00 98.87           H  
ATOM   1660  HG2 MET A 114       4.534 -13.619  64.771  1.00 98.87           H  
ATOM   1661  HE1 MET A 114       5.080 -14.216  68.499  1.00 98.87           H  
ATOM   1662  HE2 MET A 114       3.650 -13.474  67.783  1.00 98.87           H  
ATOM   1663  HE3 MET A 114       4.454 -14.823  66.966  1.00 98.87           H  
ATOM   1664  N   GLU A 115       1.118 -13.649  64.171  1.00 98.71           N  
ATOM   1665  CA  GLU A 115       0.681 -15.043  64.073  1.00 98.71           C  
ATOM   1666  C   GLU A 115      -0.413 -15.302  63.027  1.00 98.71           C  
ATOM   1667  O   GLU A 115      -0.494 -16.431  62.543  1.00 98.71           O  
ATOM   1668  CB  GLU A 115       0.204 -15.513  65.462  1.00 98.71           C  
ATOM   1669  CG  GLU A 115       1.353 -15.588  66.491  1.00 98.71           C  
ATOM   1670  CD  GLU A 115       0.951 -16.094  67.884  1.00 98.71           C  
ATOM   1671  OE1 GLU A 115       1.877 -16.536  68.600  1.00 98.71           O  
ATOM   1672  OE2 GLU A 115      -0.245 -16.017  68.244  1.00 98.71           O1-
ATOM   1673  H   GLU A 115       0.695 -13.106  64.911  1.00 98.71           H  
ATOM   1674  HA  GLU A 115       1.534 -15.662  63.789  1.00 98.71           H  
ATOM   1675  HB3 GLU A 115      -0.271 -16.493  65.383  1.00 98.71           H  
ATOM   1676  HB2 GLU A 115      -0.569 -14.831  65.821  1.00 98.71           H  
ATOM   1677  HG3 GLU A 115       1.802 -14.603  66.618  1.00 98.71           H  
ATOM   1678  HG2 GLU A 115       2.140 -16.233  66.097  1.00 98.71           H  
ATOM   1679  N   HIS A 116      -1.251 -14.296  62.727  1.00 98.28           N  
ATOM   1680  CA  HIS A 116      -2.450 -14.445  61.891  1.00 98.28           C  
ATOM   1681  C   HIS A 116      -2.452 -13.483  60.689  1.00 98.28           C  
ATOM   1682  O   HIS A 116      -3.527 -13.174  60.172  1.00 98.28           O  
ATOM   1683  CB  HIS A 116      -3.733 -14.301  62.748  1.00 98.28           C  
ATOM   1684  CG  HIS A 116      -3.753 -15.016  64.078  1.00 98.28           C  
ATOM   1685  CD2 HIS A 116      -4.082 -14.573  65.340  1.00 98.28           C  
ATOM   1686  ND1 HIS A 116      -3.391 -16.344  64.235  1.00 98.28           N  
ATOM   1687  CE1 HIS A 116      -3.501 -16.632  65.534  1.00 98.28           C  
ATOM   1688  NE2 HIS A 116      -3.922 -15.606  66.265  1.00 98.28           N  
ATOM   1689  H   HIS A 116      -1.131 -13.393  63.168  1.00 98.28           H  
ATOM   1690  HA  HIS A 116      -2.470 -15.445  61.456  1.00 98.28           H  
ATOM   1691  HB3 HIS A 116      -4.583 -14.675  62.178  1.00 98.28           H  
ATOM   1692  HB2 HIS A 116      -3.939 -13.248  62.941  1.00 98.28           H  
ATOM   1693  HD2 HIS A 116      -4.418 -13.596  65.653  1.00 98.28           H  
ATOM   1694  HD1 HIS A 116      -3.070 -16.969  63.509  1.00 98.28           H  
ATOM   1695  HE1 HIS A 116      -3.267 -17.600  65.951  1.00 98.28           H  
ATOM   1696  N   SER A 117      -1.260 -13.051  60.242  1.00 97.28           N  
ATOM   1697  CA  SER A 117      -1.076 -12.275  59.016  1.00 97.28           C  
ATOM   1698  C   SER A 117       0.347 -12.459  58.471  1.00 97.28           C  
ATOM   1699  O   SER A 117       1.262 -12.804  59.220  1.00 97.28           O  
ATOM   1700  CB  SER A 117      -1.481 -10.791  59.239  1.00 97.28           C  
ATOM   1701  OG  SER A 117      -0.410  -9.915  59.527  1.00 97.28           O  
ATOM   1702  H   SER A 117      -0.411 -13.337  60.710  1.00 97.28           H  
ATOM   1703  HA  SER A 117      -1.753 -12.699  58.271  1.00 97.28           H  
ATOM   1704  HB3 SER A 117      -2.206 -10.701  60.042  1.00 97.28           H  
ATOM   1705  HB2 SER A 117      -1.969 -10.411  58.340  1.00 97.28           H  
ATOM   1706  HG  SER A 117       0.006 -10.194  60.352  1.00 97.28           H  
ATOM   1707  N   GLU A 118       0.495 -12.159  57.172  1.00 96.13           N  
ATOM   1708  CA  GLU A 118       1.768 -12.104  56.451  1.00 96.13           C  
ATOM   1709  C   GLU A 118       2.442 -10.717  56.556  1.00 96.13           C  
ATOM   1710  O   GLU A 118       3.299 -10.413  55.729  1.00 96.13           O  
ATOM   1711  CB  GLU A 118       1.520 -12.500  54.972  1.00 96.13           C  
ATOM   1712  CG  GLU A 118       0.865 -13.888  54.761  1.00 96.13           C  
ATOM   1713  CD  GLU A 118       1.691 -15.095  55.239  1.00 96.13           C  
ATOM   1714  OE1 GLU A 118       1.047 -16.091  55.636  1.00 96.13           O  
ATOM   1715  OE2 GLU A 118       2.940 -15.026  55.189  1.00 96.13           O1-
ATOM   1716  H   GLU A 118      -0.315 -11.889  56.635  1.00 96.13           H  
ATOM   1717  HA  GLU A 118       2.463 -12.819  56.894  1.00 96.13           H  
ATOM   1718  HB3 GLU A 118       2.455 -12.463  54.410  1.00 96.13           H  
ATOM   1719  HB2 GLU A 118       0.881 -11.748  54.507  1.00 96.13           H  
ATOM   1720  HG3 GLU A 118       0.681 -14.027  53.695  1.00 96.13           H  
ATOM   1721  HG2 GLU A 118      -0.119 -13.907  55.233  1.00 96.13           H  
ATOM   1722  N   HIS A 119       2.031  -9.898  57.542  1.00 98.02           N  
ATOM   1723  CA  HIS A 119       2.459  -8.512  57.740  1.00 98.02           C  
ATOM   1724  C   HIS A 119       3.071  -8.312  59.134  1.00 98.02           C  
ATOM   1725  O   HIS A 119       2.791  -9.084  60.051  1.00 98.02           O  
ATOM   1726  CB  HIS A 119       1.259  -7.573  57.509  1.00 98.02           C  
ATOM   1727  CG  HIS A 119       0.584  -7.745  56.169  1.00 98.02           C  
ATOM   1728  CD2 HIS A 119      -0.706  -8.088  55.828  1.00 98.02           C  
ATOM   1729  ND1 HIS A 119       1.261  -7.610  54.969  1.00 98.02           N  
ATOM   1730  CE1 HIS A 119       0.384  -7.849  53.991  1.00 98.02           C  
ATOM   1731  NE2 HIS A 119      -0.833  -8.138  54.437  1.00 98.02           N  
ATOM   1732  H   HIS A 119       1.338 -10.230  58.199  1.00 98.02           H  
ATOM   1733  HA  HIS A 119       3.221  -8.258  57.012  1.00 98.02           H  
ATOM   1734  HB3 HIS A 119       1.576  -6.532  57.591  1.00 98.02           H  
ATOM   1735  HB2 HIS A 119       0.513  -7.722  58.289  1.00 98.02           H  
ATOM   1736  HD2 HIS A 119      -1.543  -8.312  56.470  1.00 98.02           H  
ATOM   1737  HD1 HIS A 119       2.245  -7.392  54.859  1.00 98.02           H  
ATOM   1738  HE1 HIS A 119       0.641  -7.813  52.943  1.00 98.02           H  
ATOM   1739  N   VAL A 120       3.907  -7.266  59.247  1.00 98.84           N  
ATOM   1740  CA  VAL A 120       4.678  -6.926  60.448  1.00 98.84           C  
ATOM   1741  C   VAL A 120       4.173  -5.636  61.130  1.00 98.84           C  
ATOM   1742  O   VAL A 120       4.438  -5.471  62.319  1.00 98.84           O  
ATOM   1743  CB  VAL A 120       6.193  -6.796  60.089  1.00 98.84           C  
ATOM   1744  CG1 VAL A 120       7.100  -6.052  61.096  1.00 98.84           C  
ATOM   1745  CG2 VAL A 120       6.808  -8.177  59.797  1.00 98.84           C  
ATOM   1746  H   VAL A 120       4.081  -6.691  58.436  1.00 98.84           H  
ATOM   1747  HA  VAL A 120       4.576  -7.724  61.185  1.00 98.84           H  
ATOM   1748  HB  VAL A 120       6.245  -6.239  59.155  1.00 98.84           H  
ATOM   1749 HG11 VAL A 120       8.147  -6.114  60.800  1.00 98.84           H  
ATOM   1750 HG12 VAL A 120       6.860  -4.990  61.157  1.00 98.84           H  
ATOM   1751 HG13 VAL A 120       7.017  -6.478  62.097  1.00 98.84           H  
ATOM   1752 HG21 VAL A 120       7.818  -8.082  59.400  1.00 98.84           H  
ATOM   1753 HG22 VAL A 120       6.868  -8.785  60.699  1.00 98.84           H  
ATOM   1754 HG23 VAL A 120       6.223  -8.735  59.066  1.00 98.84           H  
ATOM   1755  N   LEU A 121       3.444  -4.760  60.414  1.00 98.92           N  
ATOM   1756  CA  LEU A 121       2.923  -3.510  60.974  1.00 98.92           C  
ATOM   1757  C   LEU A 121       1.623  -3.094  60.273  1.00 98.92           C  
ATOM   1758  O   LEU A 121       1.574  -3.054  59.043  1.00 98.92           O  
ATOM   1759  CB  LEU A 121       4.018  -2.409  60.921  1.00 98.92           C  
ATOM   1760  CG  LEU A 121       3.643  -1.008  61.475  1.00 98.92           C  
ATOM   1761  CD1 LEU A 121       3.243  -1.013  62.960  1.00 98.92           C  
ATOM   1762  CD2 LEU A 121       4.775   0.008  61.232  1.00 98.92           C  
ATOM   1763  H   LEU A 121       3.230  -4.940  59.444  1.00 98.92           H  
ATOM   1764  HA  LEU A 121       2.679  -3.694  62.020  1.00 98.92           H  
ATOM   1765  HB3 LEU A 121       4.333  -2.297  59.881  1.00 98.92           H  
ATOM   1766  HB2 LEU A 121       4.901  -2.761  61.456  1.00 98.92           H  
ATOM   1767  HG  LEU A 121       2.777  -0.651  60.918  1.00 98.92           H  
ATOM   1768 HD11 LEU A 121       2.822  -0.050  63.249  1.00 98.92           H  
ATOM   1769 HD12 LEU A 121       2.486  -1.763  63.178  1.00 98.92           H  
ATOM   1770 HD13 LEU A 121       4.102  -1.201  63.603  1.00 98.92           H  
ATOM   1771 HD21 LEU A 121       4.384   0.918  60.779  1.00 98.92           H  
ATOM   1772 HD22 LEU A 121       5.269   0.300  62.159  1.00 98.92           H  
ATOM   1773 HD23 LEU A 121       5.545  -0.385  60.568  1.00 98.92           H  
ATOM   1774  N   PHE A 122       0.625  -2.736  61.097  1.00 98.89           N  
ATOM   1775  CA  PHE A 122      -0.599  -2.035  60.709  1.00 98.89           C  
ATOM   1776  C   PHE A 122      -0.681  -0.666  61.412  1.00 98.89           C  
ATOM   1777  O   PHE A 122       0.099  -0.400  62.328  1.00 98.89           O  
ATOM   1778  CB  PHE A 122      -1.834  -2.901  61.031  1.00 98.89           C  
ATOM   1779  CG  PHE A 122      -2.140  -3.988  60.024  1.00 98.89           C  
ATOM   1780  CD1 PHE A 122      -2.874  -3.675  58.862  1.00 98.89           C  
ATOM   1781  CD2 PHE A 122      -1.589  -5.278  60.165  1.00 98.89           C  
ATOM   1782  CE1 PHE A 122      -3.110  -4.653  57.908  1.00 98.89           C  
ATOM   1783  CE2 PHE A 122      -1.853  -6.249  59.209  1.00 98.89           C  
ATOM   1784  CZ  PHE A 122      -2.612  -5.937  58.088  1.00 98.89           C  
ATOM   1785  H   PHE A 122       0.768  -2.821  62.094  1.00 98.89           H  
ATOM   1786  HA  PHE A 122      -0.582  -1.845  59.639  1.00 98.89           H  
ATOM   1787  HB3 PHE A 122      -2.726  -2.277  61.074  1.00 98.89           H  
ATOM   1788  HB2 PHE A 122      -1.736  -3.352  62.017  1.00 98.89           H  
ATOM   1789  HD1 PHE A 122      -3.268  -2.679  58.715  1.00 98.89           H  
ATOM   1790  HD2 PHE A 122      -0.979  -5.516  61.022  1.00 98.89           H  
ATOM   1791  HE1 PHE A 122      -3.687  -4.408  57.030  1.00 98.89           H  
ATOM   1792  HE2 PHE A 122      -1.466  -7.249  59.337  1.00 98.89           H  
ATOM   1793  HZ  PHE A 122      -2.813  -6.692  57.346  1.00 98.89           H  
ATOM   1794  N   THR A 123      -1.631   0.183  60.984  1.00 98.83           N  
ATOM   1795  CA  THR A 123      -1.835   1.504  61.575  1.00 98.83           C  
ATOM   1796  C   THR A 123      -3.302   1.968  61.464  1.00 98.83           C  
ATOM   1797  O   THR A 123      -3.980   1.631  60.491  1.00 98.83           O  
ATOM   1798  CB  THR A 123      -0.881   2.566  60.946  1.00 98.83           C  
ATOM   1799  CG2 THR A 123      -1.216   3.001  59.507  1.00 98.83           C  
ATOM   1800  OG1 THR A 123      -0.886   3.747  61.720  1.00 98.83           O  
ATOM   1801  H   THR A 123      -2.232  -0.061  60.209  1.00 98.83           H  
ATOM   1802  HA  THR A 123      -1.613   1.421  62.637  1.00 98.83           H  
ATOM   1803  HB  THR A 123       0.137   2.175  60.956  1.00 98.83           H  
ATOM   1804 HG21 THR A 123      -0.401   3.581  59.077  1.00 98.83           H  
ATOM   1805 HG22 THR A 123      -1.368   2.148  58.856  1.00 98.83           H  
ATOM   1806 HG23 THR A 123      -2.117   3.612  59.457  1.00 98.83           H  
ATOM   1807  HG1 THR A 123      -0.455   3.558  62.561  1.00 98.83           H  
ATOM   1808  N   GLY A 124      -3.733   2.765  62.460  1.00 97.64           N  
ATOM   1809  CA  GLY A 124      -5.003   3.493  62.509  1.00 97.64           C  
ATOM   1810  C   GLY A 124      -6.218   2.560  62.457  1.00 97.64           C  
ATOM   1811  O   GLY A 124      -6.237   1.513  63.105  1.00 97.64           O  
ATOM   1812  H   GLY A 124      -3.098   2.946  63.227  1.00 97.64           H  
ATOM   1813  HA3 GLY A 124      -5.032   4.211  61.687  1.00 97.64           H  
ATOM   1814  HA2 GLY A 124      -5.040   4.066  63.435  1.00 97.64           H  
ATOM   1815  N   ASP A 125      -7.232   2.964  61.673  1.00 96.89           N  
ATOM   1816  CA  ASP A 125      -8.470   2.216  61.408  1.00 96.89           C  
ATOM   1817  C   ASP A 125      -8.250   0.858  60.714  1.00 96.89           C  
ATOM   1818  O   ASP A 125      -9.130   0.007  60.809  1.00 96.89           O  
ATOM   1819  CB  ASP A 125      -9.503   3.029  60.583  1.00 96.89           C  
ATOM   1820  CG  ASP A 125      -9.908   4.407  61.135  1.00 96.89           C  
ATOM   1821  OD1 ASP A 125      -9.773   4.632  62.358  1.00 96.89           O  
ATOM   1822  OD2 ASP A 125     -10.474   5.180  60.332  1.00 96.89           O1-
ATOM   1823  H   ASP A 125      -7.163   3.857  61.207  1.00 96.89           H  
ATOM   1824  HA  ASP A 125      -8.914   1.995  62.380  1.00 96.89           H  
ATOM   1825  HB3 ASP A 125     -10.423   2.450  60.480  1.00 96.89           H  
ATOM   1826  HB2 ASP A 125      -9.112   3.180  59.574  1.00 96.89           H  
ATOM   1827  N   GLY A 126      -7.099   0.671  60.045  1.00 97.72           N  
ATOM   1828  CA  GLY A 126      -6.729  -0.577  59.385  1.00 97.72           C  
ATOM   1829  C   GLY A 126      -6.195  -1.616  60.384  1.00 97.72           C  
ATOM   1830  O   GLY A 126      -6.408  -2.811  60.180  1.00 97.72           O  
ATOM   1831  H   GLY A 126      -6.423   1.422  60.013  1.00 97.72           H  
ATOM   1832  HA3 GLY A 126      -5.950  -0.340  58.671  1.00 97.72           H  
ATOM   1833  HA2 GLY A 126      -7.568  -0.985  58.820  1.00 97.72           H  
ATOM   1834  N   ALA A 127      -5.556  -1.168  61.481  1.00 98.66           N  
ATOM   1835  CA  ALA A 127      -5.198  -2.007  62.626  1.00 98.66           C  
ATOM   1836  C   ALA A 127      -6.433  -2.436  63.438  1.00 98.66           C  
ATOM   1837  O   ALA A 127      -6.478  -3.580  63.886  1.00 98.66           O  
ATOM   1838  CB  ALA A 127      -4.177  -1.276  63.512  1.00 98.66           C  
ATOM   1839  H   ALA A 127      -5.412  -0.174  61.597  1.00 98.66           H  
ATOM   1840  HA  ALA A 127      -4.724  -2.918  62.254  1.00 98.66           H  
ATOM   1841  HB1 ALA A 127      -4.002  -1.816  64.442  1.00 98.66           H  
ATOM   1842  HB2 ALA A 127      -3.215  -1.172  63.015  1.00 98.66           H  
ATOM   1843  HB3 ALA A 127      -4.512  -0.274  63.768  1.00 98.66           H  
ATOM   1844  N   GLU A 128      -7.428  -1.539  63.565  1.00 98.52           N  
ATOM   1845  CA  GLU A 128      -8.725  -1.838  64.176  1.00 98.52           C  
ATOM   1846  C   GLU A 128      -9.621  -2.734  63.306  1.00 98.52           C  
ATOM   1847  O   GLU A 128     -10.386  -3.515  63.865  1.00 98.52           O  
ATOM   1848  CB  GLU A 128      -9.487  -0.548  64.503  1.00 98.52           C  
ATOM   1849  CG  GLU A 128      -8.789   0.385  65.510  1.00 98.52           C  
ATOM   1850  CD  GLU A 128      -9.647   1.577  65.966  1.00 98.52           C  
ATOM   1851  OE1 GLU A 128      -9.116   2.347  66.792  1.00 98.52           O  
ATOM   1852  OE2 GLU A 128     -10.810   1.709  65.521  1.00 98.52           O1-
ATOM   1853  H   GLU A 128      -7.314  -0.608  63.187  1.00 98.52           H  
ATOM   1854  HA  GLU A 128      -8.543  -2.365  65.114  1.00 98.52           H  
ATOM   1855  HB3 GLU A 128     -10.459  -0.832  64.904  1.00 98.52           H  
ATOM   1856  HB2 GLU A 128      -9.683   0.002  63.581  1.00 98.52           H  
ATOM   1857  HG3 GLU A 128      -7.863   0.769  65.082  1.00 98.52           H  
ATOM   1858  HG2 GLU A 128      -8.505  -0.187  66.393  1.00 98.52           H  
ATOM   1859  N   ALA A 129      -9.524  -2.618  61.969  1.00 98.38           N  
ATOM   1860  CA  ALA A 129     -10.243  -3.466  61.013  1.00 98.38           C  
ATOM   1861  C   ALA A 129      -9.737  -4.913  61.042  1.00 98.38           C  
ATOM   1862  O   ALA A 129     -10.548  -5.835  60.963  1.00 98.38           O  
ATOM   1863  CB  ALA A 129     -10.132  -2.875  59.600  1.00 98.38           C  
ATOM   1864  H   ALA A 129      -8.911  -1.919  61.573  1.00 98.38           H  
ATOM   1865  HA  ALA A 129     -11.297  -3.477  61.292  1.00 98.38           H  
ATOM   1866  HB1 ALA A 129     -10.656  -3.493  58.871  1.00 98.38           H  
ATOM   1867  HB2 ALA A 129     -10.573  -1.879  59.553  1.00 98.38           H  
ATOM   1868  HB3 ALA A 129      -9.093  -2.795  59.279  1.00 98.38           H  
ATOM   1869  N   PHE A 130      -8.416  -5.071  61.234  1.00 98.48           N  
ATOM   1870  CA  PHE A 130      -7.758  -6.342  61.512  1.00 98.48           C  
ATOM   1871  C   PHE A 130      -8.179  -6.929  62.877  1.00 98.48           C  
ATOM   1872  O   PHE A 130      -8.361  -8.141  62.968  1.00 98.48           O  
ATOM   1873  CB  PHE A 130      -6.231  -6.150  61.372  1.00 98.48           C  
ATOM   1874  CG  PHE A 130      -5.401  -7.406  61.554  1.00 98.48           C  
ATOM   1875  CD1 PHE A 130      -4.959  -7.793  62.836  1.00 98.48           C  
ATOM   1876  CD2 PHE A 130      -5.222  -8.290  60.470  1.00 98.48           C  
ATOM   1877  CE1 PHE A 130      -4.322  -9.012  63.013  1.00 98.48           C  
ATOM   1878  CE2 PHE A 130      -4.571  -9.499  60.665  1.00 98.48           C  
ATOM   1879  CZ  PHE A 130      -4.124  -9.859  61.931  1.00 98.48           C  
ATOM   1880  H   PHE A 130      -7.824  -4.252  61.266  1.00 98.48           H  
ATOM   1881  HA  PHE A 130      -8.075  -7.047  60.741  1.00 98.48           H  
ATOM   1882  HB3 PHE A 130      -5.878  -5.394  62.073  1.00 98.48           H  
ATOM   1883  HB2 PHE A 130      -6.012  -5.754  60.378  1.00 98.48           H  
ATOM   1884  HD1 PHE A 130      -5.127  -7.145  63.683  1.00 98.48           H  
ATOM   1885  HD2 PHE A 130      -5.591  -8.031  59.488  1.00 98.48           H  
ATOM   1886  HE1 PHE A 130      -3.987  -9.301  63.997  1.00 98.48           H  
ATOM   1887  HE2 PHE A 130      -4.434 -10.172  59.832  1.00 98.48           H  
ATOM   1888  HZ  PHE A 130      -3.632 -10.809  62.073  1.00 98.48           H  
ATOM   1889  N   ALA A 131      -8.370  -6.066  63.892  1.00 98.77           N  
ATOM   1890  CA  ALA A 131      -8.846  -6.433  65.229  1.00 98.77           C  
ATOM   1891  C   ALA A 131     -10.288  -6.969  65.215  1.00 98.77           C  
ATOM   1892  O   ALA A 131     -10.527  -8.042  65.766  1.00 98.77           O  
ATOM   1893  CB  ALA A 131      -8.707  -5.228  66.174  1.00 98.77           C  
ATOM   1894  H   ALA A 131      -8.188  -5.083  63.743  1.00 98.77           H  
ATOM   1895  HA  ALA A 131      -8.194  -7.228  65.595  1.00 98.77           H  
ATOM   1896  HB1 ALA A 131      -8.667  -5.542  67.217  1.00 98.77           H  
ATOM   1897  HB2 ALA A 131      -7.794  -4.671  65.972  1.00 98.77           H  
ATOM   1898  HB3 ALA A 131      -9.533  -4.526  66.077  1.00 98.77           H  
ATOM   1899  N   ARG A 132     -11.203  -6.248  64.542  1.00 98.29           N  
ATOM   1900  CA  ARG A 132     -12.598  -6.646  64.320  1.00 98.29           C  
ATOM   1901  C   ARG A 132     -12.729  -7.966  63.537  1.00 98.29           C  
ATOM   1902  O   ARG A 132     -13.593  -8.773  63.879  1.00 98.29           O  
ATOM   1903  CB  ARG A 132     -13.357  -5.511  63.597  1.00 98.29           C  
ATOM   1904  CG  ARG A 132     -13.666  -4.310  64.509  1.00 98.29           C  
ATOM   1905  CD  ARG A 132     -14.433  -3.160  63.826  1.00 98.29           C  
ATOM   1906  NE  ARG A 132     -13.607  -2.357  62.902  1.00 98.29           N  
ATOM   1907  CZ  ARG A 132     -13.058  -1.146  63.132  1.00 98.29           C  
ATOM   1908  NH1 ARG A 132     -13.191  -0.508  64.306  1.00 98.29           N  
ATOM   1909  NH2 ARG A 132     -12.357  -0.551  62.158  1.00 98.29           N1+
ATOM   1910  H   ARG A 132     -10.922  -5.369  64.127  1.00 98.29           H  
ATOM   1911  HA  ARG A 132     -13.060  -6.810  65.295  1.00 98.29           H  
ATOM   1912  HB3 ARG A 132     -14.312  -5.895  63.234  1.00 98.29           H  
ATOM   1913  HB2 ARG A 132     -12.804  -5.195  62.710  1.00 98.29           H  
ATOM   1914  HG3 ARG A 132     -12.713  -3.924  64.870  1.00 98.29           H  
ATOM   1915  HG2 ARG A 132     -14.206  -4.635  65.398  1.00 98.29           H  
ATOM   1916  HD3 ARG A 132     -15.006  -2.569  64.541  1.00 98.29           H  
ATOM   1917  HD2 ARG A 132     -15.180  -3.608  63.169  1.00 98.29           H  
ATOM   1918  HE  ARG A 132     -13.437  -2.784  62.003  1.00 98.29           H  
ATOM   1919 HH12 ARG A 132     -12.727   0.377  64.469  1.00 98.29           H  
ATOM   1920 HH11 ARG A 132     -13.724  -0.930  65.051  1.00 98.29           H  
ATOM   1921 HH22 ARG A 132     -11.933   0.353  62.314  1.00 98.29           H  
ATOM   1922 HH21 ARG A 132     -12.233  -1.000  61.262  1.00 98.29           H  
ATOM   1923  N   ALA A 133     -11.848  -8.181  62.544  1.00 97.90           N  
ATOM   1924  CA  ALA A 133     -11.772  -9.408  61.748  1.00 97.90           C  
ATOM   1925  C   ALA A 133     -11.250 -10.637  62.520  1.00 97.90           C  
ATOM   1926  O   ALA A 133     -11.508 -11.755  62.079  1.00 97.90           O  
ATOM   1927  CB  ALA A 133     -10.899  -9.142  60.511  1.00 97.90           C  
ATOM   1928  H   ALA A 133     -11.176  -7.461  62.315  1.00 97.90           H  
ATOM   1929  HA  ALA A 133     -12.779  -9.646  61.403  1.00 97.90           H  
ATOM   1930  HB1 ALA A 133     -10.826 -10.027  59.878  1.00 97.90           H  
ATOM   1931  HB2 ALA A 133     -11.319  -8.342  59.901  1.00 97.90           H  
ATOM   1932  HB3 ALA A 133      -9.887  -8.848  60.789  1.00 97.90           H  
ATOM   1933  N   HIS A 134     -10.534 -10.415  63.637  1.00 98.05           N  
ATOM   1934  CA  HIS A 134      -9.954 -11.460  64.490  1.00 98.05           C  
ATOM   1935  C   HIS A 134     -10.638 -11.546  65.871  1.00 98.05           C  
ATOM   1936  O   HIS A 134     -10.117 -12.230  66.751  1.00 98.05           O  
ATOM   1937  CB  HIS A 134      -8.420 -11.276  64.578  1.00 98.05           C  
ATOM   1938  CG  HIS A 134      -7.685 -11.662  63.312  1.00 98.05           C  
ATOM   1939  CD2 HIS A 134      -7.004 -12.820  62.986  1.00 98.05           C  
ATOM   1940  ND1 HIS A 134      -7.724 -10.887  62.164  1.00 98.05           N1+
ATOM   1941  CE1 HIS A 134      -7.081 -11.556  61.212  1.00 98.05           C  
ATOM   1942  NE2 HIS A 134      -6.619 -12.721  61.658  1.00 98.05           N  
ATOM   1943  H   HIS A 134     -10.377  -9.464  63.941  1.00 98.05           H  
ATOM   1944  HA  HIS A 134     -10.131 -12.444  64.050  1.00 98.05           H  
ATOM   1945  HB3 HIS A 134      -8.003 -11.897  65.371  1.00 98.05           H  
ATOM   1946  HB2 HIS A 134      -8.172 -10.247  64.843  1.00 98.05           H  
ATOM   1947  HD2 HIS A 134      -6.769 -13.699  63.570  1.00 98.05           H  
ATOM   1948  HD1 HIS A 134      -8.167  -9.980  62.077  1.00 98.05           H  
ATOM   1949  HE1 HIS A 134      -6.946 -11.196  60.202  1.00 98.05           H  
ATOM   1950  HE2 HIS A 134      -6.098 -13.405  61.126  1.00 98.05           H  
ATOM   1951  N   GLY A 135     -11.816 -10.914  66.025  1.00 97.61           N  
ATOM   1952  CA  GLY A 135     -12.711 -11.107  67.168  1.00 97.61           C  
ATOM   1953  C   GLY A 135     -12.271 -10.385  68.453  1.00 97.61           C  
ATOM   1954  O   GLY A 135     -12.757 -10.749  69.524  1.00 97.61           O  
ATOM   1955  H   GLY A 135     -12.177 -10.363  65.258  1.00 97.61           H  
ATOM   1956  HA3 GLY A 135     -12.824 -12.173  67.373  1.00 97.61           H  
ATOM   1957  HA2 GLY A 135     -13.699 -10.736  66.891  1.00 97.61           H  
ATOM   1958  N   PHE A 136     -11.376  -9.384  68.370  1.00 97.84           N  
ATOM   1959  CA  PHE A 136     -10.953  -8.550  69.501  1.00 97.84           C  
ATOM   1960  C   PHE A 136     -12.087  -7.691  70.078  1.00 97.84           C  
ATOM   1961  O   PHE A 136     -12.930  -7.205  69.321  1.00 97.84           O  
ATOM   1962  CB  PHE A 136      -9.775  -7.646  69.084  1.00 97.84           C  
ATOM   1963  CG  PHE A 136      -8.429  -8.342  69.065  1.00 97.84           C  
ATOM   1964  CD1 PHE A 136      -7.597  -8.273  70.201  1.00 97.84           C  
ATOM   1965  CD2 PHE A 136      -8.070  -9.196  67.999  1.00 97.84           C  
ATOM   1966  CE1 PHE A 136      -6.417  -8.999  70.238  1.00 97.84           C  
ATOM   1967  CE2 PHE A 136      -6.885  -9.917  68.059  1.00 97.84           C  
ATOM   1968  CZ  PHE A 136      -6.064  -9.818  69.174  1.00 97.84           C  
ATOM   1969  H   PHE A 136     -11.012  -9.122  67.463  1.00 97.84           H  
ATOM   1970  HA  PHE A 136     -10.610  -9.215  70.297  1.00 97.84           H  
ATOM   1971  HB3 PHE A 136      -9.691  -6.787  69.752  1.00 97.84           H  
ATOM   1972  HB2 PHE A 136      -9.971  -7.220  68.103  1.00 97.84           H  
ATOM   1973  HD1 PHE A 136      -7.874  -7.660  71.046  1.00 97.84           H  
ATOM   1974  HD2 PHE A 136      -8.716  -9.303  67.142  1.00 97.84           H  
ATOM   1975  HE1 PHE A 136      -5.781  -8.938  71.105  1.00 97.84           H  
ATOM   1976  HE2 PHE A 136      -6.610 -10.568  67.242  1.00 97.84           H  
ATOM   1977  HZ  PHE A 136      -5.151 -10.389  69.226  1.00 97.84           H  
ATOM   1978  N   GLU A 137     -12.046  -7.486  71.406  1.00 95.07           N  
ATOM   1979  CA  GLU A 137     -12.933  -6.579  72.130  1.00 95.07           C  
ATOM   1980  C   GLU A 137     -12.626  -5.120  71.757  1.00 95.07           C  
ATOM   1981  O   GLU A 137     -11.557  -4.613  72.107  1.00 95.07           O  
ATOM   1982  CB  GLU A 137     -12.808  -6.832  73.650  1.00 95.07           C  
ATOM   1983  CG  GLU A 137     -13.711  -5.923  74.524  1.00 95.07           C  
ATOM   1984  CD  GLU A 137     -13.550  -6.088  76.045  1.00 95.07           C  
ATOM   1985  OE1 GLU A 137     -14.167  -5.269  76.761  1.00 95.07           O  
ATOM   1986  OE2 GLU A 137     -12.814  -6.998  76.489  1.00 95.07           O1-
ATOM   1987  H   GLU A 137     -11.321  -7.925  71.956  1.00 95.07           H  
ATOM   1988  HA  GLU A 137     -13.960  -6.810  71.840  1.00 95.07           H  
ATOM   1989  HB3 GLU A 137     -11.766  -6.709  73.949  1.00 95.07           H  
ATOM   1990  HB2 GLU A 137     -13.057  -7.876  73.850  1.00 95.07           H  
ATOM   1991  HG3 GLU A 137     -14.756  -6.111  74.272  1.00 95.07           H  
ATOM   1992  HG2 GLU A 137     -13.530  -4.874  74.292  1.00 95.07           H  
ATOM   1993  N   MET A 138     -13.580  -4.486  71.059  1.00 97.66           N  
ATOM   1994  CA  MET A 138     -13.512  -3.081  70.679  1.00 97.66           C  
ATOM   1995  C   MET A 138     -14.217  -2.240  71.751  1.00 97.66           C  
ATOM   1996  O   MET A 138     -15.422  -2.004  71.658  1.00 97.66           O  
ATOM   1997  CB  MET A 138     -14.110  -2.869  69.271  1.00 97.66           C  
ATOM   1998  CG  MET A 138     -13.505  -3.749  68.163  1.00 97.66           C  
ATOM   1999  SD  MET A 138     -11.693  -3.820  68.031  1.00 97.66           S  
ATOM   2000  CE  MET A 138     -11.331  -2.106  67.579  1.00 97.66           C  
ATOM   2001  H   MET A 138     -14.424  -4.978  70.803  1.00 97.66           H  
ATOM   2002  HA  MET A 138     -12.469  -2.769  70.631  1.00 97.66           H  
ATOM   2003  HB3 MET A 138     -14.008  -1.820  68.990  1.00 97.66           H  
ATOM   2004  HB2 MET A 138     -15.183  -3.063  69.295  1.00 97.66           H  
ATOM   2005  HG3 MET A 138     -13.890  -3.395  67.210  1.00 97.66           H  
ATOM   2006  HG2 MET A 138     -13.864  -4.773  68.274  1.00 97.66           H  
ATOM   2007  HE1 MET A 138     -10.265  -1.979  67.395  1.00 97.66           H  
ATOM   2008  HE2 MET A 138     -11.873  -1.828  66.676  1.00 97.66           H  
ATOM   2009  HE3 MET A 138     -11.625  -1.437  68.386  1.00 97.66           H  
ATOM   2010  N   VAL A 139     -13.438  -1.817  72.758  1.00 98.16           N  
ATOM   2011  CA  VAL A 139     -13.863  -0.887  73.804  1.00 98.16           C  
ATOM   2012  C   VAL A 139     -14.057   0.544  73.257  1.00 98.16           C  
ATOM   2013  O   VAL A 139     -13.524   0.888  72.199  1.00 98.16           O  
ATOM   2014  CB  VAL A 139     -12.827  -0.833  74.965  1.00 98.16           C  
ATOM   2015  CG1 VAL A 139     -12.783  -2.155  75.747  1.00 98.16           C  
ATOM   2016  CG2 VAL A 139     -11.408  -0.404  74.547  1.00 98.16           C  
ATOM   2017  H   VAL A 139     -12.457  -2.057  72.756  1.00 98.16           H  
ATOM   2018  HA  VAL A 139     -14.820  -1.233  74.200  1.00 98.16           H  
ATOM   2019  HB  VAL A 139     -13.173  -0.086  75.680  1.00 98.16           H  
ATOM   2020 HG11 VAL A 139     -12.088  -2.097  76.587  1.00 98.16           H  
ATOM   2021 HG12 VAL A 139     -13.763  -2.404  76.152  1.00 98.16           H  
ATOM   2022 HG13 VAL A 139     -12.467  -2.981  75.113  1.00 98.16           H  
ATOM   2023 HG21 VAL A 139     -10.753  -0.336  75.414  1.00 98.16           H  
ATOM   2024 HG22 VAL A 139     -10.958  -1.129  73.870  1.00 98.16           H  
ATOM   2025 HG23 VAL A 139     -11.397   0.570  74.059  1.00 98.16           H  
ATOM   2026  N   ALA A 140     -14.809   1.361  74.011  1.00 97.79           N  
ATOM   2027  CA  ALA A 140     -14.993   2.789  73.750  1.00 97.79           C  
ATOM   2028  C   ALA A 140     -13.674   3.575  73.872  1.00 97.79           C  
ATOM   2029  O   ALA A 140     -12.767   3.145  74.584  1.00 97.79           O  
ATOM   2030  CB  ALA A 140     -16.044   3.327  74.729  1.00 97.79           C  
ATOM   2031  H   ALA A 140     -15.220   1.012  74.865  1.00 97.79           H  
ATOM   2032  HA  ALA A 140     -15.373   2.901  72.733  1.00 97.79           H  
ATOM   2033  HB1 ALA A 140     -16.262   4.378  74.536  1.00 97.79           H  
ATOM   2034  HB2 ALA A 140     -16.984   2.781  74.638  1.00 97.79           H  
ATOM   2035  HB3 ALA A 140     -15.709   3.238  75.764  1.00 97.79           H  
ATOM   2036  N   ALA A 141     -13.593   4.720  73.176  1.00 94.45           N  
ATOM   2037  CA  ALA A 141     -12.402   5.576  73.142  1.00 94.45           C  
ATOM   2038  C   ALA A 141     -12.025   6.220  74.491  1.00 94.45           C  
ATOM   2039  O   ALA A 141     -10.858   6.567  74.671  1.00 94.45           O  
ATOM   2040  CB  ALA A 141     -12.582   6.640  72.049  1.00 94.45           C  
ATOM   2041  H   ALA A 141     -14.378   5.027  72.622  1.00 94.45           H  
ATOM   2042  HA  ALA A 141     -11.562   4.943  72.858  1.00 94.45           H  
ATOM   2043  HB1 ALA A 141     -11.699   7.276  71.967  1.00 94.45           H  
ATOM   2044  HB2 ALA A 141     -12.739   6.176  71.075  1.00 94.45           H  
ATOM   2045  HB3 ALA A 141     -13.438   7.284  72.255  1.00 94.45           H  
ATOM   2046  N   ASP A 142     -12.997   6.334  75.412  1.00 96.73           N  
ATOM   2047  CA  ASP A 142     -12.832   6.854  76.773  1.00 96.73           C  
ATOM   2048  C   ASP A 142     -12.509   5.755  77.812  1.00 96.73           C  
ATOM   2049  O   ASP A 142     -12.358   6.094  78.985  1.00 96.73           O  
ATOM   2050  CB  ASP A 142     -14.037   7.725  77.229  1.00 96.73           C  
ATOM   2051  CG  ASP A 142     -15.446   7.091  77.260  1.00 96.73           C  
ATOM   2052  OD1 ASP A 142     -15.623   5.942  76.796  1.00 96.73           O  
ATOM   2053  OD2 ASP A 142     -16.359   7.809  77.721  1.00 96.73           O1-
ATOM   2054  H   ASP A 142     -13.930   6.012  75.192  1.00 96.73           H  
ATOM   2055  HA  ASP A 142     -11.965   7.516  76.774  1.00 96.73           H  
ATOM   2056  HB3 ASP A 142     -14.105   8.568  76.540  1.00 96.73           H  
ATOM   2057  HB2 ASP A 142     -13.824   8.174  78.201  1.00 96.73           H  
ATOM   2058  N   PHE A 143     -12.388   4.478  77.398  1.00 98.08           N  
ATOM   2059  CA  PHE A 143     -11.988   3.361  78.268  1.00 98.08           C  
ATOM   2060  C   PHE A 143     -10.593   3.546  78.896  1.00 98.08           C  
ATOM   2061  O   PHE A 143     -10.389   3.166  80.048  1.00 98.08           O  
ATOM   2062  CB  PHE A 143     -12.096   2.023  77.494  1.00 98.08           C  
ATOM   2063  CG  PHE A 143     -11.589   0.777  78.208  1.00 98.08           C  
ATOM   2064  CD1 PHE A 143     -10.240   0.382  78.077  1.00 98.08           C  
ATOM   2065  CD2 PHE A 143     -12.408   0.103  79.139  1.00 98.08           C  
ATOM   2066  CE1 PHE A 143      -9.747  -0.686  78.812  1.00 98.08           C  
ATOM   2067  CE2 PHE A 143     -11.899  -0.969  79.862  1.00 98.08           C  
ATOM   2068  CZ  PHE A 143     -10.576  -1.362  79.697  1.00 98.08           C  
ATOM   2069  H   PHE A 143     -12.541   4.254  76.424  1.00 98.08           H  
ATOM   2070  HA  PHE A 143     -12.702   3.322  79.093  1.00 98.08           H  
ATOM   2071  HB3 PHE A 143     -11.549   2.103  76.555  1.00 98.08           H  
ATOM   2072  HB2 PHE A 143     -13.140   1.855  77.225  1.00 98.08           H  
ATOM   2073  HD1 PHE A 143      -9.586   0.918  77.409  1.00 98.08           H  
ATOM   2074  HD2 PHE A 143     -13.429   0.418  79.292  1.00 98.08           H  
ATOM   2075  HE1 PHE A 143      -8.715  -0.985  78.703  1.00 98.08           H  
ATOM   2076  HE2 PHE A 143     -12.530  -1.491  80.565  1.00 98.08           H  
ATOM   2077  HZ  PHE A 143     -10.184  -2.189  80.271  1.00 98.08           H  
ATOM   2078  N   PHE A 144      -9.673   4.130  78.115  1.00 98.50           N  
ATOM   2079  CA  PHE A 144      -8.268   4.315  78.473  1.00 98.50           C  
ATOM   2080  C   PHE A 144      -8.036   5.543  79.375  1.00 98.50           C  
ATOM   2081  O   PHE A 144      -6.946   5.668  79.935  1.00 98.50           O  
ATOM   2082  CB  PHE A 144      -7.436   4.426  77.180  1.00 98.50           C  
ATOM   2083  CG  PHE A 144      -7.752   3.374  76.131  1.00 98.50           C  
ATOM   2084  CD1 PHE A 144      -7.324   2.043  76.302  1.00 98.50           C  
ATOM   2085  CD2 PHE A 144      -8.642   3.673  75.078  1.00 98.50           C  
ATOM   2086  CE1 PHE A 144      -7.710   1.063  75.401  1.00 98.50           C  
ATOM   2087  CE2 PHE A 144      -9.040   2.673  74.204  1.00 98.50           C  
ATOM   2088  CZ  PHE A 144      -8.562   1.380  74.353  1.00 98.50           C  
ATOM   2089  H   PHE A 144      -9.931   4.417  77.182  1.00 98.50           H  
ATOM   2090  HA  PHE A 144      -7.950   3.428  79.014  1.00 98.50           H  
ATOM   2091  HB3 PHE A 144      -6.376   4.361  77.426  1.00 98.50           H  
ATOM   2092  HB2 PHE A 144      -7.576   5.405  76.727  1.00 98.50           H  
ATOM   2093  HD1 PHE A 144      -6.717   1.774  77.146  1.00 98.50           H  
ATOM   2094  HD2 PHE A 144      -9.032   4.673  74.960  1.00 98.50           H  
ATOM   2095  HE1 PHE A 144      -7.358   0.051  75.530  1.00 98.50           H  
ATOM   2096  HE2 PHE A 144      -9.742   2.895  73.417  1.00 98.50           H  
ATOM   2097  HZ  PHE A 144      -8.879   0.614  73.664  1.00 98.50           H  
ATOM   2098  N   SER A 145      -9.049   6.422  79.485  1.00 98.30           N  
ATOM   2099  CA  SER A 145      -9.015   7.672  80.239  1.00 98.30           C  
ATOM   2100  C   SER A 145      -8.974   7.428  81.754  1.00 98.30           C  
ATOM   2101  O   SER A 145      -9.727   6.601  82.267  1.00 98.30           O  
ATOM   2102  CB  SER A 145     -10.261   8.514  79.897  1.00 98.30           C  
ATOM   2103  OG  SER A 145     -10.297   8.847  78.524  1.00 98.30           O  
ATOM   2104  H   SER A 145      -9.918   6.233  79.004  1.00 98.30           H  
ATOM   2105  HA  SER A 145      -8.121   8.225  79.946  1.00 98.30           H  
ATOM   2106  HB3 SER A 145     -10.266   9.440  80.472  1.00 98.30           H  
ATOM   2107  HB2 SER A 145     -11.178   7.990  80.164  1.00 98.30           H  
ATOM   2108  HG  SER A 145      -9.447   9.221  78.272  1.00 98.30           H  
ATOM   2109  N   THR A 146      -8.128   8.212  82.433  1.00 96.73           N  
ATOM   2110  CA  THR A 146      -8.087   8.343  83.887  1.00 96.73           C  
ATOM   2111  C   THR A 146      -7.845   9.829  84.215  1.00 96.73           C  
ATOM   2112  O   THR A 146      -7.256  10.551  83.405  1.00 96.73           O  
ATOM   2113  CB  THR A 146      -6.965   7.480  84.533  1.00 96.73           C  
ATOM   2114  CG2 THR A 146      -7.067   5.977  84.220  1.00 96.73           C  
ATOM   2115  OG1 THR A 146      -5.669   7.928  84.192  1.00 96.73           O  
ATOM   2116  H   THR A 146      -7.550   8.870  81.930  1.00 96.73           H  
ATOM   2117  HA  THR A 146      -9.051   8.057  84.312  1.00 96.73           H  
ATOM   2118  HB  THR A 146      -7.044   7.586  85.617  1.00 96.73           H  
ATOM   2119 HG21 THR A 146      -6.297   5.412  84.746  1.00 96.73           H  
ATOM   2120 HG22 THR A 146      -8.035   5.580  84.529  1.00 96.73           H  
ATOM   2121 HG23 THR A 146      -6.953   5.773  83.155  1.00 96.73           H  
ATOM   2122  HG1 THR A 146      -5.513   7.717  83.268  1.00 96.73           H  
ATOM   2123  N   GLU A 147      -8.330  10.261  85.391  1.00 95.07           N  
ATOM   2124  CA  GLU A 147      -8.316  11.660  85.825  1.00 95.07           C  
ATOM   2125  C   GLU A 147      -6.905  12.252  86.017  1.00 95.07           C  
ATOM   2126  O   GLU A 147      -6.715  13.428  85.712  1.00 95.07           O  
ATOM   2127  CB  GLU A 147      -9.220  11.816  87.072  1.00 95.07           C  
ATOM   2128  CG  GLU A 147      -9.345  13.244  87.663  1.00 95.07           C  
ATOM   2129  CD  GLU A 147      -9.991  14.309  86.755  1.00 95.07           C  
ATOM   2130  OE1 GLU A 147      -9.782  15.503  87.062  1.00 95.07           O  
ATOM   2131  OE2 GLU A 147     -10.694  13.940  85.787  1.00 95.07           O1-
ATOM   2132  H   GLU A 147      -8.803   9.614  86.005  1.00 95.07           H  
ATOM   2133  HA  GLU A 147      -8.774  12.224  85.012  1.00 95.07           H  
ATOM   2134  HB3 GLU A 147      -8.850  11.155  87.857  1.00 95.07           H  
ATOM   2135  HB2 GLU A 147     -10.219  11.443  86.838  1.00 95.07           H  
ATOM   2136  HG3 GLU A 147      -8.364  13.592  87.990  1.00 95.07           H  
ATOM   2137  HG2 GLU A 147      -9.948  13.189  88.569  1.00 95.07           H  
ATOM   2138  N   ASP A 148      -5.936  11.431  86.461  1.00 91.49           N  
ATOM   2139  CA  ASP A 148      -4.528  11.826  86.617  1.00 91.49           C  
ATOM   2140  C   ASP A 148      -3.854  12.178  85.277  1.00 91.49           C  
ATOM   2141  O   ASP A 148      -3.096  13.145  85.235  1.00 91.49           O  
ATOM   2142  CB  ASP A 148      -3.658  10.791  87.382  1.00 91.49           C  
ATOM   2143  CG  ASP A 148      -4.096  10.411  88.812  1.00 91.49           C  
ATOM   2144  OD1 ASP A 148      -4.988  11.078  89.380  1.00 91.49           O  
ATOM   2145  OD2 ASP A 148      -3.444   9.494  89.361  1.00 91.49           O1-
ATOM   2146  H   ASP A 148      -6.163  10.478  86.706  1.00 91.49           H  
ATOM   2147  HA  ASP A 148      -4.529  12.745  87.207  1.00 91.49           H  
ATOM   2148  HB3 ASP A 148      -2.635  11.164  87.450  1.00 91.49           H  
ATOM   2149  HB2 ASP A 148      -3.617   9.867  86.803  1.00 91.49           H  
ATOM   2150  N   ARG A 149      -4.166  11.418  84.211  1.00 94.43           N  
ATOM   2151  CA  ARG A 149      -3.694  11.673  82.846  1.00 94.43           C  
ATOM   2152  C   ARG A 149      -4.404  12.862  82.179  1.00 94.43           C  
ATOM   2153  O   ARG A 149      -3.778  13.542  81.366  1.00 94.43           O  
ATOM   2154  CB  ARG A 149      -3.854  10.401  81.984  1.00 94.43           C  
ATOM   2155  CG  ARG A 149      -3.054   9.179  82.466  1.00 94.43           C  
ATOM   2156  CD  ARG A 149      -1.557   9.446  82.670  1.00 94.43           C  
ATOM   2157  NE  ARG A 149      -0.821   8.201  82.931  1.00 94.43           N  
ATOM   2158  CZ  ARG A 149       0.428   8.062  83.407  1.00 94.43           C  
ATOM   2159  NH1 ARG A 149       1.220   9.112  83.671  1.00 94.43           N  
ATOM   2160  NH2 ARG A 149       0.890   6.828  83.628  1.00 94.43           N1+
ATOM   2161  H   ARG A 149      -4.808  10.646  84.324  1.00 94.43           H  
ATOM   2162  HA  ARG A 149      -2.636  11.932  82.892  1.00 94.43           H  
ATOM   2163  HB3 ARG A 149      -3.545  10.619  80.961  1.00 94.43           H  
ATOM   2164  HB2 ARG A 149      -4.907  10.127  81.922  1.00 94.43           H  
ATOM   2165  HG3 ARG A 149      -3.236   8.306  81.839  1.00 94.43           H  
ATOM   2166  HG2 ARG A 149      -3.456   8.924  83.445  1.00 94.43           H  
ATOM   2167  HD3 ARG A 149      -1.444  10.023  83.589  1.00 94.43           H  
ATOM   2168  HD2 ARG A 149      -1.131  10.043  81.866  1.00 94.43           H  
ATOM   2169  HE  ARG A 149      -1.326   7.353  82.697  1.00 94.43           H  
ATOM   2170 HH12 ARG A 149       2.150   8.978  84.039  1.00 94.43           H  
ATOM   2171 HH11 ARG A 149       0.886  10.051  83.489  1.00 94.43           H  
ATOM   2172 HH22 ARG A 149       1.809   6.680  84.019  1.00 94.43           H  
ATOM   2173 HH21 ARG A 149       0.300   6.027  83.445  1.00 94.43           H  
ATOM   2174  N   LEU A 150      -5.679  13.102  82.534  1.00 95.79           N  
ATOM   2175  CA  LEU A 150      -6.469  14.235  82.048  1.00 95.79           C  
ATOM   2176  C   LEU A 150      -5.968  15.568  82.631  1.00 95.79           C  
ATOM   2177  O   LEU A 150      -5.872  16.546  81.892  1.00 95.79           O  
ATOM   2178  CB  LEU A 150      -7.964  13.976  82.339  1.00 95.79           C  
ATOM   2179  CG  LEU A 150      -8.938  15.057  81.822  1.00 95.79           C  
ATOM   2180  CD1 LEU A 150      -8.805  15.288  80.303  1.00 95.79           C  
ATOM   2181  CD2 LEU A 150     -10.389  14.733  82.236  1.00 95.79           C  
ATOM   2182  H   LEU A 150      -6.137  12.490  83.196  1.00 95.79           H  
ATOM   2183  HA  LEU A 150      -6.332  14.281  80.967  1.00 95.79           H  
ATOM   2184  HB3 LEU A 150      -8.100  13.873  83.416  1.00 95.79           H  
ATOM   2185  HB2 LEU A 150      -8.247  13.013  81.911  1.00 95.79           H  
ATOM   2186  HG  LEU A 150      -8.690  15.997  82.316  1.00 95.79           H  
ATOM   2187 HD11 LEU A 150      -9.764  15.510  79.839  1.00 95.79           H  
ATOM   2188 HD12 LEU A 150      -8.149  16.133  80.093  1.00 95.79           H  
ATOM   2189 HD13 LEU A 150      -8.391  14.419  79.790  1.00 95.79           H  
ATOM   2190 HD21 LEU A 150     -10.814  15.545  82.826  1.00 95.79           H  
ATOM   2191 HD22 LEU A 150     -11.046  14.571  81.383  1.00 95.79           H  
ATOM   2192 HD23 LEU A 150     -10.445  13.832  82.849  1.00 95.79           H  
ATOM   2193  N   GLN A 151      -5.602  15.564  83.924  1.00 92.28           N  
ATOM   2194  CA  GLN A 151      -4.925  16.674  84.591  1.00 92.28           C  
ATOM   2195  C   GLN A 151      -3.509  16.926  84.047  1.00 92.28           C  
ATOM   2196  O   GLN A 151      -3.128  18.087  83.920  1.00 92.28           O  
ATOM   2197  CB  GLN A 151      -4.887  16.434  86.110  1.00 92.28           C  
ATOM   2198  CG  GLN A 151      -6.258  16.577  86.797  1.00 92.28           C  
ATOM   2199  CD  GLN A 151      -6.196  16.286  88.300  1.00 92.28           C  
ATOM   2200  NE2 GLN A 151      -7.355  16.036  88.910  1.00 92.28           N  
ATOM   2201  OE1 GLN A 151      -5.129  16.309  88.912  1.00 92.28           O  
ATOM   2202  H   GLN A 151      -5.746  14.730  84.479  1.00 92.28           H  
ATOM   2203  HA  GLN A 151      -5.507  17.579  84.404  1.00 92.28           H  
ATOM   2204  HB3 GLN A 151      -4.209  17.156  86.564  1.00 92.28           H  
ATOM   2205  HB2 GLN A 151      -4.469  15.446  86.315  1.00 92.28           H  
ATOM   2206  HG3 GLN A 151      -6.984  15.909  86.337  1.00 92.28           H  
ATOM   2207  HG2 GLN A 151      -6.639  17.588  86.657  1.00 92.28           H  
ATOM   2208 HE22 GLN A 151      -7.378  15.846  89.901  1.00 92.28           H  
ATOM   2209 HE21 GLN A 151      -8.217  16.006  88.376  1.00 92.28           H  
ATOM   2210  N   GLN A 152      -2.769  15.862  83.708  1.00 89.77           N  
ATOM   2211  CA  GLN A 152      -1.436  15.899  83.108  1.00 89.77           C  
ATOM   2212  C   GLN A 152      -1.461  16.579  81.725  1.00 89.77           C  
ATOM   2213  O   GLN A 152      -0.575  17.375  81.414  1.00 89.77           O  
ATOM   2214  CB  GLN A 152      -0.922  14.444  83.037  1.00 89.77           C  
ATOM   2215  CG  GLN A 152       0.559  14.235  82.676  1.00 89.77           C  
ATOM   2216  CD  GLN A 152       0.937  12.747  82.711  1.00 89.77           C  
ATOM   2217  NE2 GLN A 152       1.765  12.284  81.789  1.00 89.77           N  
ATOM   2218  OE1 GLN A 152       0.467  11.987  83.552  1.00 89.77           O  
ATOM   2219  H   GLN A 152      -3.154  14.949  83.922  1.00 89.77           H  
ATOM   2220  HA  GLN A 152      -0.787  16.481  83.764  1.00 89.77           H  
ATOM   2221  HB3 GLN A 152      -1.520  13.880  82.326  1.00 89.77           H  
ATOM   2222  HB2 GLN A 152      -1.085  13.982  84.010  1.00 89.77           H  
ATOM   2223  HG3 GLN A 152       1.189  14.757  83.396  1.00 89.77           H  
ATOM   2224  HG2 GLN A 152       0.791  14.660  81.701  1.00 89.77           H  
ATOM   2225 HE22 GLN A 152       2.064  11.324  81.827  1.00 89.77           H  
ATOM   2226 HE21 GLN A 152       2.006  12.840  80.970  1.00 89.77           H  
ATOM   2227  N   LEU A 153      -2.510  16.324  80.929  1.00 93.93           N  
ATOM   2228  CA  LEU A 153      -2.792  16.983  79.653  1.00 93.93           C  
ATOM   2229  C   LEU A 153      -3.031  18.495  79.817  1.00 93.93           C  
ATOM   2230  O   LEU A 153      -2.479  19.266  79.035  1.00 93.93           O  
ATOM   2231  CB  LEU A 153      -3.974  16.266  78.957  1.00 93.93           C  
ATOM   2232  CG  LEU A 153      -4.452  16.886  77.623  1.00 93.93           C  
ATOM   2233  CD1 LEU A 153      -3.339  16.882  76.559  1.00 93.93           C  
ATOM   2234  CD2 LEU A 153      -5.739  16.204  77.120  1.00 93.93           C  
ATOM   2235  H   LEU A 153      -3.217  15.678  81.255  1.00 93.93           H  
ATOM   2236  HA  LEU A 153      -1.909  16.862  79.024  1.00 93.93           H  
ATOM   2237  HB3 LEU A 153      -4.822  16.247  79.638  1.00 93.93           H  
ATOM   2238  HB2 LEU A 153      -3.704  15.222  78.799  1.00 93.93           H  
ATOM   2239  HG  LEU A 153      -4.727  17.926  77.797  1.00 93.93           H  
ATOM   2240 HD11 LEU A 153      -3.739  16.949  75.548  1.00 93.93           H  
ATOM   2241 HD12 LEU A 153      -2.682  17.740  76.691  1.00 93.93           H  
ATOM   2242 HD13 LEU A 153      -2.725  15.983  76.618  1.00 93.93           H  
ATOM   2243 HD21 LEU A 153      -5.643  15.836  76.100  1.00 93.93           H  
ATOM   2244 HD22 LEU A 153      -6.025  15.358  77.746  1.00 93.93           H  
ATOM   2245 HD23 LEU A 153      -6.578  16.898  77.132  1.00 93.93           H  
ATOM   2246  N   HIS A 154      -3.813  18.890  80.838  1.00 92.79           N  
ATOM   2247  CA  HIS A 154      -4.100  20.293  81.152  1.00 92.79           C  
ATOM   2248  C   HIS A 154      -2.854  21.088  81.582  1.00 92.79           C  
ATOM   2249  O   HIS A 154      -2.709  22.227  81.142  1.00 92.79           O  
ATOM   2250  CB  HIS A 154      -5.228  20.404  82.200  1.00 92.79           C  
ATOM   2251  CG  HIS A 154      -6.547  19.768  81.823  1.00 92.79           C  
ATOM   2252  CD2 HIS A 154      -7.491  19.204  82.658  1.00 92.79           C  
ATOM   2253  ND1 HIS A 154      -7.010  19.683  80.503  1.00 92.79           N  
ATOM   2254  CE1 HIS A 154      -8.184  19.072  80.590  1.00 92.79           C  
ATOM   2255  NE2 HIS A 154      -8.521  18.768  81.843  1.00 92.79           N  
ATOM   2256  H   HIS A 154      -4.245  18.198  81.435  1.00 92.79           H  
ATOM   2257  HA  HIS A 154      -4.462  20.758  80.233  1.00 92.79           H  
ATOM   2258  HB3 HIS A 154      -5.424  21.455  82.416  1.00 92.79           H  
ATOM   2259  HB2 HIS A 154      -4.902  19.959  83.141  1.00 92.79           H  
ATOM   2260  HD2 HIS A 154      -7.511  19.077  83.730  1.00 92.79           H  
ATOM   2261  HE1 HIS A 154      -8.802  18.842  79.734  1.00 92.79           H  
ATOM   2262  HE2 HIS A 154      -9.367  18.303  82.141  1.00 92.79           H  
ATOM   2263  N   ARG A 155      -1.953  20.470  82.371  1.00 88.00           N  
ATOM   2264  CA  ARG A 155      -0.655  21.052  82.733  1.00 88.00           C  
ATOM   2265  C   ARG A 155       0.306  21.167  81.536  1.00 88.00           C  
ATOM   2266  O   ARG A 155       1.032  22.156  81.461  1.00 88.00           O  
ATOM   2267  CB  ARG A 155       0.021  20.256  83.869  1.00 88.00           C  
ATOM   2268  CG  ARG A 155      -0.753  20.247  85.203  1.00 88.00           C  
ATOM   2269  CD  ARG A 155       0.036  19.630  86.375  1.00 88.00           C  
ATOM   2270  NE  ARG A 155       0.286  18.182  86.220  1.00 88.00           N  
ATOM   2271  CZ  ARG A 155      -0.432  17.156  86.718  1.00 88.00           C  
ATOM   2272  NH1 ARG A 155      -1.543  17.344  87.445  1.00 88.00           N  
ATOM   2273  NH2 ARG A 155      -0.021  15.903  86.484  1.00 88.00           N1+
ATOM   2274  H   ARG A 155      -2.143  19.534  82.706  1.00 88.00           H  
ATOM   2275  HA  ARG A 155      -0.838  22.064  83.100  1.00 88.00           H  
ATOM   2276  HB3 ARG A 155       1.004  20.693  84.058  1.00 88.00           H  
ATOM   2277  HB2 ARG A 155       0.205  19.232  83.539  1.00 88.00           H  
ATOM   2278  HG3 ARG A 155      -1.651  19.655  85.052  1.00 88.00           H  
ATOM   2279  HG2 ARG A 155      -1.112  21.240  85.475  1.00 88.00           H  
ATOM   2280  HD3 ARG A 155      -0.395  19.897  87.341  1.00 88.00           H  
ATOM   2281  HD2 ARG A 155       1.033  20.071  86.377  1.00 88.00           H  
ATOM   2282  HE  ARG A 155       1.091  17.954  85.655  1.00 88.00           H  
ATOM   2283 HH12 ARG A 155      -2.065  16.560  87.811  1.00 88.00           H  
ATOM   2284 HH11 ARG A 155      -1.871  18.281  87.629  1.00 88.00           H  
ATOM   2285 HH22 ARG A 155      -0.548  15.118  86.838  1.00 88.00           H  
ATOM   2286 HH21 ARG A 155       0.823  15.731  85.957  1.00 88.00           H  
ATOM   2287  N   ALA A 156       0.292  20.179  80.622  1.00 88.07           N  
ATOM   2288  CA  ALA A 156       1.124  20.156  79.415  1.00 88.07           C  
ATOM   2289  C   ALA A 156       0.748  21.242  78.391  1.00 88.07           C  
ATOM   2290  O   ALA A 156       1.646  21.833  77.792  1.00 88.07           O  
ATOM   2291  CB  ALA A 156       1.066  18.758  78.783  1.00 88.07           C  
ATOM   2292  H   ALA A 156      -0.323  19.388  80.754  1.00 88.07           H  
ATOM   2293  HA  ALA A 156       2.156  20.339  79.721  1.00 88.07           H  
ATOM   2294  HB1 ALA A 156       1.672  18.706  77.877  1.00 88.07           H  
ATOM   2295  HB2 ALA A 156       1.445  18.002  79.470  1.00 88.07           H  
ATOM   2296  HB3 ALA A 156       0.046  18.482  78.517  1.00 88.07           H  
ATOM   2297  N   ARG A 157      -0.561  21.519  78.253  1.00 88.71           N  
ATOM   2298  CA  ARG A 157      -1.111  22.625  77.462  1.00 88.71           C  
ATOM   2299  C   ARG A 157      -0.743  24.002  78.049  1.00 88.71           C  
ATOM   2300  O   ARG A 157      -0.421  24.906  77.279  1.00 88.71           O  
ATOM   2301  CB  ARG A 157      -2.644  22.481  77.377  1.00 88.71           C  
ATOM   2302  CG  ARG A 157      -3.140  21.325  76.489  1.00 88.71           C  
ATOM   2303  CD  ARG A 157      -4.627  21.027  76.741  1.00 88.71           C  
ATOM   2304  NE  ARG A 157      -5.218  20.140  75.724  1.00 88.71           N  
ATOM   2305  CZ  ARG A 157      -6.449  19.591  75.762  1.00 88.71           C  
ATOM   2306  NH1 ARG A 157      -7.274  19.739  76.811  1.00 88.71           N  
ATOM   2307  NH2 ARG A 157      -6.872  18.876  74.716  1.00 88.71           N1+
ATOM   2308  H   ARG A 157      -1.234  20.969  78.770  1.00 88.71           H  
ATOM   2309  HA  ARG A 157      -0.696  22.573  76.453  1.00 88.71           H  
ATOM   2310  HB3 ARG A 157      -3.073  23.400  76.975  1.00 88.71           H  
ATOM   2311  HB2 ARG A 157      -3.054  22.379  78.383  1.00 88.71           H  
ATOM   2312  HG3 ARG A 157      -2.572  20.439  76.769  1.00 88.71           H  
ATOM   2313  HG2 ARG A 157      -2.923  21.493  75.433  1.00 88.71           H  
ATOM   2314  HD3 ARG A 157      -5.212  21.933  76.901  1.00 88.71           H  
ATOM   2315  HD2 ARG A 157      -4.685  20.456  77.668  1.00 88.71           H  
ATOM   2316  HE  ARG A 157      -4.641  19.959  74.914  1.00 88.71           H  
ATOM   2317 HH12 ARG A 157      -8.182  19.294  76.818  1.00 88.71           H  
ATOM   2318 HH11 ARG A 157      -6.975  20.262  77.621  1.00 88.71           H  
ATOM   2319 HH22 ARG A 157      -7.794  18.463  74.720  1.00 88.71           H  
ATOM   2320 HH21 ARG A 157      -6.290  18.769  73.893  1.00 88.71           H  
ATOM   2321  N   GLN A 158      -0.781  24.129  79.389  1.00 82.90           N  
ATOM   2322  CA  GLN A 158      -0.438  25.352  80.122  1.00 82.90           C  
ATOM   2323  C   GLN A 158       1.055  25.720  80.062  1.00 82.90           C  
ATOM   2324  O   GLN A 158       1.366  26.903  79.926  1.00 82.90           O  
ATOM   2325  CB  GLN A 158      -0.941  25.247  81.575  1.00 82.90           C  
ATOM   2326  CG  GLN A 158      -2.467  25.440  81.698  1.00 82.90           C  
ATOM   2327  CD  GLN A 158      -3.016  25.115  83.091  1.00 82.90           C  
ATOM   2328  NE2 GLN A 158      -4.343  25.129  83.227  1.00 82.90           N  
ATOM   2329  OE1 GLN A 158      -2.268  24.859  84.033  1.00 82.90           O  
ATOM   2330  H   GLN A 158      -1.065  23.340  79.953  1.00 82.90           H  
ATOM   2331  HA  GLN A 158      -0.975  26.175  79.645  1.00 82.90           H  
ATOM   2332  HB3 GLN A 158      -0.448  25.995  82.199  1.00 82.90           H  
ATOM   2333  HB2 GLN A 158      -0.650  24.278  81.983  1.00 82.90           H  
ATOM   2334  HG3 GLN A 158      -2.983  24.811  80.973  1.00 82.90           H  
ATOM   2335  HG2 GLN A 158      -2.727  26.470  81.450  1.00 82.90           H  
ATOM   2336 HE22 GLN A 158      -4.759  24.926  84.124  1.00 82.90           H  
ATOM   2337 HE21 GLN A 158      -4.938  25.346  82.441  1.00 82.90           H  
ATOM   2338  N   ARG A 159       1.943  24.709  80.116  1.00 71.54           N  
ATOM   2339  CA  ARG A 159       3.390  24.861  79.922  1.00 71.54           C  
ATOM   2340  C   ARG A 159       3.763  25.244  78.478  1.00 71.54           C  
ATOM   2341  O   ARG A 159       4.751  25.956  78.298  1.00 71.54           O  
ATOM   2342  CB  ARG A 159       4.116  23.559  80.315  1.00 71.54           C  
ATOM   2343  CG  ARG A 159       4.202  23.318  81.831  1.00 71.54           C  
ATOM   2344  CD  ARG A 159       4.853  21.963  82.149  1.00 71.54           C  
ATOM   2345  NE  ARG A 159       5.187  21.826  83.578  1.00 71.54           N  
ATOM   2346  CZ  ARG A 159       5.926  20.854  84.148  1.00 71.54           C  
ATOM   2347  NH1 ARG A 159       6.447  19.841  83.438  1.00 71.54           N  
ATOM   2348  NH2 ARG A 159       6.153  20.901  85.466  1.00 71.54           N1+
ATOM   2349  H   ARG A 159       1.607  23.765  80.252  1.00 71.54           H  
ATOM   2350  HA  ARG A 159       3.745  25.667  80.567  1.00 71.54           H  
ATOM   2351  HB3 ARG A 159       5.142  23.595  79.944  1.00 71.54           H  
ATOM   2352  HB2 ARG A 159       3.649  22.707  79.819  1.00 71.54           H  
ATOM   2353  HG3 ARG A 159       3.180  23.304  82.210  1.00 71.54           H  
ATOM   2354  HG2 ARG A 159       4.700  24.140  82.347  1.00 71.54           H  
ATOM   2355  HD3 ARG A 159       5.695  21.750  81.489  1.00 71.54           H  
ATOM   2356  HD2 ARG A 159       4.110  21.186  81.968  1.00 71.54           H  
ATOM   2357  HE  ARG A 159       4.822  22.555  84.175  1.00 71.54           H  
ATOM   2358 HH12 ARG A 159       7.007  19.130  83.886  1.00 71.54           H  
ATOM   2359 HH11 ARG A 159       6.294  19.794  82.441  1.00 71.54           H  
ATOM   2360 HH22 ARG A 159       6.710  20.189  85.917  1.00 71.54           H  
ATOM   2361 HH21 ARG A 159       5.781  21.657  86.023  1.00 71.54           H  
ATOM   2362  N   GLY A 160       2.968  24.796  77.489  1.00 58.40           N  
ATOM   2363  CA  GLY A 160       3.136  25.151  76.078  1.00 58.40           C  
ATOM   2364  C   GLY A 160       2.713  26.604  75.797  1.00 58.40           C  
ATOM   2365  O   GLY A 160       3.203  27.199  74.838  1.00 58.40           O  
ATOM   2366  H   GLY A 160       2.183  24.203  77.719  1.00 58.40           H  
ATOM   2367  HA3 GLY A 160       2.521  24.483  75.475  1.00 58.40           H  
ATOM   2368  HA2 GLY A 160       4.172  24.999  75.771  1.00 58.40           H  
ATOM   2369  N   GLY A 161       1.836  27.180  76.642  1.00 42.80           N  
ATOM   2370  CA  GLY A 161       1.393  28.573  76.595  1.00 42.80           C  
ATOM   2371  C   GLY A 161       2.396  29.458  77.343  1.00 42.80           C  
ATOM   2372  O   GLY A 161       2.595  30.620  76.996  1.00 42.80           O  
ATOM   2373  H   GLY A 161       1.459  26.618  77.393  1.00 42.80           H  
ATOM   2374  HA3 GLY A 161       0.423  28.641  77.086  1.00 42.80           H  
ATOM   2375  HA2 GLY A 161       1.251  28.921  75.569  1.00 42.80           H  
ATOM   2376  HXT GLY A 161       2.876  29.004  78.211  1.00 42.80           H  
ATOM   2377  N   THR A 185       5.268   4.349  78.300  1.00 96.33           N  
ATOM   2378  CA  THR A 185       5.638   3.078  77.643  1.00 96.33           C  
ATOM   2379  C   THR A 185       5.811   2.040  78.751  1.00 96.33           C  
ATOM   2380  O   THR A 185       6.196   2.409  79.861  1.00 96.33           O  
ATOM   2381  CB  THR A 185       6.918   3.203  76.781  1.00 96.33           C  
ATOM   2382  CG2 THR A 185       7.266   1.977  75.924  1.00 96.33           C  
ATOM   2383  OG1 THR A 185       6.708   4.264  75.882  1.00 96.33           O  
ATOM   2384  H2  THR A 185       4.300   4.137  78.539  1.00 96.33           H  
ATOM   2385  HA  THR A 185       4.801   2.786  77.015  1.00 96.33           H  
ATOM   2386  HB  THR A 185       7.770   3.450  77.416  1.00 96.33           H  
ATOM   2387 HG21 THR A 185       8.154   2.168  75.323  1.00 96.33           H  
ATOM   2388 HG22 THR A 185       7.467   1.095  76.527  1.00 96.33           H  
ATOM   2389 HG23 THR A 185       6.463   1.717  75.240  1.00 96.33           H  
ATOM   2390  HG1 THR A 185       6.652   5.040  76.434  1.00 96.33           H  
ATOM   2391  H   THR A 185       5.778   4.229  79.176  1.00  0.00           H  
ATOM   2392  N   VAL A 186       5.511   0.785  78.440  1.00 98.91           N  
ATOM   2393  CA  VAL A 186       5.725  -0.395  79.259  1.00 98.91           C  
ATOM   2394  C   VAL A 186       6.384  -1.446  78.360  1.00 98.91           C  
ATOM   2395  O   VAL A 186       6.243  -1.388  77.129  1.00 98.91           O  
ATOM   2396  CB  VAL A 186       4.390  -0.861  79.895  1.00 98.91           C  
ATOM   2397  CG1 VAL A 186       3.649   0.285  80.596  1.00 98.91           C  
ATOM   2398  CG2 VAL A 186       3.446  -1.589  78.918  1.00 98.91           C  
ATOM   2399  H   VAL A 186       5.180   0.594  77.495  1.00 98.91           H  
ATOM   2400  HA  VAL A 186       6.436  -0.151  80.052  1.00 98.91           H  
ATOM   2401  HB  VAL A 186       4.668  -1.574  80.671  1.00 98.91           H  
ATOM   2402 HG11 VAL A 186       2.798  -0.076  81.171  1.00 98.91           H  
ATOM   2403 HG12 VAL A 186       4.330   0.800  81.272  1.00 98.91           H  
ATOM   2404 HG13 VAL A 186       3.267   1.021  79.889  1.00 98.91           H  
ATOM   2405 HG21 VAL A 186       2.466  -1.779  79.355  1.00 98.91           H  
ATOM   2406 HG22 VAL A 186       3.296  -1.011  78.007  1.00 98.91           H  
ATOM   2407 HG23 VAL A 186       3.859  -2.556  78.636  1.00 98.91           H  
ATOM   2408  N   GLY A 187       7.061  -2.433  78.944  1.00 98.96           N  
ATOM   2409  CA  GLY A 187       7.667  -3.475  78.130  1.00 98.96           C  
ATOM   2410  C   GLY A 187       8.098  -4.663  78.981  1.00 98.96           C  
ATOM   2411  O   GLY A 187       8.052  -4.629  80.211  1.00 98.96           O  
ATOM   2412  H   GLY A 187       7.167  -2.486  79.949  1.00 98.96           H  
ATOM   2413  HA3 GLY A 187       8.537  -3.069  77.626  1.00 98.96           H  
ATOM   2414  HA2 GLY A 187       6.976  -3.816  77.359  1.00 98.96           H  
ATOM   2415  N   ALA A 188       8.532  -5.716  78.275  1.00 98.99           N  
ATOM   2416  CA  ALA A 188       9.050  -6.954  78.836  1.00 98.99           C  
ATOM   2417  C   ALA A 188       9.978  -7.637  77.826  1.00 98.99           C  
ATOM   2418  O   ALA A 188       9.718  -7.591  76.625  1.00 98.99           O  
ATOM   2419  CB  ALA A 188       7.893  -7.879  79.240  1.00 98.99           C  
ATOM   2420  H   ALA A 188       8.533  -5.665  77.263  1.00 98.99           H  
ATOM   2421  HA  ALA A 188       9.630  -6.704  79.719  1.00 98.99           H  
ATOM   2422  HB1 ALA A 188       8.263  -8.784  79.723  1.00 98.99           H  
ATOM   2423  HB2 ALA A 188       7.213  -7.390  79.938  1.00 98.99           H  
ATOM   2424  HB3 ALA A 188       7.312  -8.179  78.370  1.00 98.99           H  
ATOM   2425  N   VAL A 189      11.031  -8.281  78.347  1.00 98.99           N  
ATOM   2426  CA  VAL A 189      11.949  -9.140  77.599  1.00 98.99           C  
ATOM   2427  C   VAL A 189      12.236 -10.387  78.450  1.00 98.99           C  
ATOM   2428  O   VAL A 189      12.308 -10.273  79.674  1.00 98.99           O  
ATOM   2429  CB  VAL A 189      13.289  -8.436  77.248  1.00 98.99           C  
ATOM   2430  CG1 VAL A 189      13.072  -7.232  76.325  1.00 98.99           C  
ATOM   2431  CG2 VAL A 189      14.171  -8.030  78.445  1.00 98.99           C  
ATOM   2432  H   VAL A 189      11.168  -8.273  79.350  1.00 98.99           H  
ATOM   2433  HA  VAL A 189      11.477  -9.462  76.673  1.00 98.99           H  
ATOM   2434  HB  VAL A 189      13.873  -9.146  76.662  1.00 98.99           H  
ATOM   2435 HG11 VAL A 189      14.022  -6.768  76.078  1.00 98.99           H  
ATOM   2436 HG12 VAL A 189      12.589  -7.526  75.394  1.00 98.99           H  
ATOM   2437 HG13 VAL A 189      12.456  -6.470  76.798  1.00 98.99           H  
ATOM   2438 HG21 VAL A 189      15.071  -7.520  78.106  1.00 98.99           H  
ATOM   2439 HG22 VAL A 189      13.640  -7.346  79.101  1.00 98.99           H  
ATOM   2440 HG23 VAL A 189      14.498  -8.882  79.039  1.00 98.99           H  
ATOM   2441  N   ALA A 190      12.376 -11.555  77.802  1.00 98.98           N  
ATOM   2442  CA  ALA A 190      12.553 -12.823  78.509  1.00 98.98           C  
ATOM   2443  C   ALA A 190      13.374 -13.842  77.717  1.00 98.98           C  
ATOM   2444  O   ALA A 190      13.451 -13.768  76.491  1.00 98.98           O  
ATOM   2445  CB  ALA A 190      11.178 -13.411  78.883  1.00 98.98           C  
ATOM   2446  H   ALA A 190      12.317 -11.600  76.792  1.00 98.98           H  
ATOM   2447  HA  ALA A 190      13.114 -12.622  79.422  1.00 98.98           H  
ATOM   2448  HB1 ALA A 190      11.283 -14.300  79.506  1.00 98.98           H  
ATOM   2449  HB2 ALA A 190      10.578 -12.695  79.445  1.00 98.98           H  
ATOM   2450  HB3 ALA A 190      10.614 -13.702  77.996  1.00 98.98           H  
ATOM   2451  N   LEU A 191      13.928 -14.796  78.479  1.00 98.95           N  
ATOM   2452  CA  LEU A 191      14.565 -16.028  78.030  1.00 98.95           C  
ATOM   2453  C   LEU A 191      13.822 -17.192  78.705  1.00 98.95           C  
ATOM   2454  O   LEU A 191      13.604 -17.133  79.915  1.00 98.95           O  
ATOM   2455  CB  LEU A 191      16.062 -15.985  78.428  1.00 98.95           C  
ATOM   2456  CG  LEU A 191      16.889 -17.259  78.126  1.00 98.95           C  
ATOM   2457  CD1 LEU A 191      16.813 -17.691  76.647  1.00 98.95           C  
ATOM   2458  CD2 LEU A 191      18.347 -17.076  78.585  1.00 98.95           C  
ATOM   2459  H   LEU A 191      13.790 -14.740  79.481  1.00 98.95           H  
ATOM   2460  HA  LEU A 191      14.468 -16.114  76.949  1.00 98.95           H  
ATOM   2461  HB3 LEU A 191      16.132 -15.787  79.498  1.00 98.95           H  
ATOM   2462  HB2 LEU A 191      16.533 -15.124  77.954  1.00 98.95           H  
ATOM   2463  HG  LEU A 191      16.485 -18.081  78.718  1.00 98.95           H  
ATOM   2464 HD11 LEU A 191      17.784 -17.959  76.231  1.00 98.95           H  
ATOM   2465 HD12 LEU A 191      16.165 -18.561  76.544  1.00 98.95           H  
ATOM   2466 HD13 LEU A 191      16.408 -16.912  76.006  1.00 98.95           H  
ATOM   2467 HD21 LEU A 191      19.050 -17.688  78.020  1.00 98.95           H  
ATOM   2468 HD22 LEU A 191      18.667 -16.040  78.479  1.00 98.95           H  
ATOM   2469 HD23 LEU A 191      18.455 -17.351  79.634  1.00 98.95           H  
ATOM   2470  N   ASP A 192      13.460 -18.225  77.927  1.00 98.88           N  
ATOM   2471  CA  ASP A 192      12.747 -19.416  78.413  1.00 98.88           C  
ATOM   2472  C   ASP A 192      13.717 -20.590  78.674  1.00 98.88           C  
ATOM   2473  O   ASP A 192      14.930 -20.447  78.512  1.00 98.88           O  
ATOM   2474  CB  ASP A 192      11.541 -19.791  77.497  1.00 98.88           C  
ATOM   2475  CG  ASP A 192      11.819 -20.072  76.008  1.00 98.88           C  
ATOM   2476  OD1 ASP A 192      12.957 -20.456  75.677  1.00 98.88           O1-
ATOM   2477  OD2 ASP A 192      10.849 -20.038  75.221  1.00 98.88           O  
ATOM   2478  H   ASP A 192      13.682 -18.215  76.940  1.00 98.88           H  
ATOM   2479  HA  ASP A 192      12.317 -19.191  79.388  1.00 98.88           H  
ATOM   2480  HB3 ASP A 192      10.843 -18.957  77.540  1.00 98.88           H  
ATOM   2481  HB2 ASP A 192      10.990 -20.634  77.916  1.00 98.88           H  
ATOM   2482  N   ALA A 193      13.148 -21.743  79.065  1.00 98.27           N  
ATOM   2483  CA  ALA A 193      13.860 -23.006  79.292  1.00 98.27           C  
ATOM   2484  C   ALA A 193      14.394 -23.671  78.010  1.00 98.27           C  
ATOM   2485  O   ALA A 193      15.326 -24.468  78.097  1.00 98.27           O  
ATOM   2486  CB  ALA A 193      12.922 -23.963  80.043  1.00 98.27           C  
ATOM   2487  H   ALA A 193      12.144 -21.784  79.168  1.00 98.27           H  
ATOM   2488  HA  ALA A 193      14.728 -22.809  79.922  1.00 98.27           H  
ATOM   2489  HB1 ALA A 193      13.414 -24.911  80.262  1.00 98.27           H  
ATOM   2490  HB2 ALA A 193      12.603 -23.534  80.993  1.00 98.27           H  
ATOM   2491  HB3 ALA A 193      12.025 -24.180  79.460  1.00 98.27           H  
ATOM   2492  N   GLN A 194      13.803 -23.329  76.855  1.00 98.12           N  
ATOM   2493  CA  GLN A 194      14.149 -23.840  75.531  1.00 98.12           C  
ATOM   2494  C   GLN A 194      15.308 -23.064  74.862  1.00 98.12           C  
ATOM   2495  O   GLN A 194      15.786 -23.508  73.818  1.00 98.12           O  
ATOM   2496  CB  GLN A 194      12.880 -23.853  74.643  1.00 98.12           C  
ATOM   2497  CG  GLN A 194      11.762 -24.825  75.098  1.00 98.12           C  
ATOM   2498  CD  GLN A 194      10.749 -24.267  76.112  1.00 98.12           C  
ATOM   2499  NE2 GLN A 194       9.693 -25.036  76.386  1.00 98.12           N  
ATOM   2500  OE1 GLN A 194      10.900 -23.173  76.650  1.00 98.12           O  
ATOM   2501  H   GLN A 194      13.041 -22.663  76.873  1.00 98.12           H  
ATOM   2502  HA  GLN A 194      14.491 -24.871  75.636  1.00 98.12           H  
ATOM   2503  HB3 GLN A 194      13.174 -24.153  73.636  1.00 98.12           H  
ATOM   2504  HB2 GLN A 194      12.478 -22.848  74.527  1.00 98.12           H  
ATOM   2505  HG3 GLN A 194      12.196 -25.746  75.488  1.00 98.12           H  
ATOM   2506  HG2 GLN A 194      11.188 -25.113  74.216  1.00 98.12           H  
ATOM   2507 HE22 GLN A 194       8.987 -24.710  77.034  1.00 98.12           H  
ATOM   2508 HE21 GLN A 194       9.580 -25.934  75.940  1.00 98.12           H  
ATOM   2509  N   GLY A 195      15.753 -21.946  75.467  1.00 98.45           N  
ATOM   2510  CA  GLY A 195      16.866 -21.124  74.985  1.00 98.45           C  
ATOM   2511  C   GLY A 195      16.422 -20.022  74.006  1.00 98.45           C  
ATOM   2512  O   GLY A 195      17.283 -19.392  73.393  1.00 98.45           O  
ATOM   2513  H   GLY A 195      15.293 -21.636  76.311  1.00 98.45           H  
ATOM   2514  HA3 GLY A 195      17.630 -21.744  74.512  1.00 98.45           H  
ATOM   2515  HA2 GLY A 195      17.340 -20.653  75.847  1.00 98.45           H  
ATOM   2516  N   ASN A 196      15.108 -19.782  73.857  1.00 98.91           N  
ATOM   2517  CA  ASN A 196      14.533 -18.769  72.973  1.00 98.91           C  
ATOM   2518  C   ASN A 196      14.384 -17.423  73.689  1.00 98.91           C  
ATOM   2519  O   ASN A 196      13.927 -17.381  74.832  1.00 98.91           O  
ATOM   2520  CB  ASN A 196      13.150 -19.194  72.426  1.00 98.91           C  
ATOM   2521  CG  ASN A 196      13.129 -20.579  71.777  1.00 98.91           C  
ATOM   2522  ND2 ASN A 196      12.147 -21.402  72.146  1.00 98.91           N  
ATOM   2523  OD1 ASN A 196      13.976 -20.893  70.944  1.00 98.91           O  
ATOM   2524  H   ASN A 196      14.441 -20.293  74.425  1.00 98.91           H  
ATOM   2525  HA  ASN A 196      15.197 -18.615  72.129  1.00 98.91           H  
ATOM   2526  HB3 ASN A 196      12.817 -18.473  71.678  1.00 98.91           H  
ATOM   2527  HB2 ASN A 196      12.404 -19.160  73.217  1.00 98.91           H  
ATOM   2528 HD22 ASN A 196      12.074 -22.321  71.736  1.00 98.91           H  
ATOM   2529 HD21 ASN A 196      11.481 -21.113  72.851  1.00 98.91           H  
ATOM   2530  N   LEU A 197      14.716 -16.353  72.958  1.00 98.96           N  
ATOM   2531  CA  LEU A 197      14.515 -14.963  73.349  1.00 98.96           C  
ATOM   2532  C   LEU A 197      13.219 -14.420  72.730  1.00 98.96           C  
ATOM   2533  O   LEU A 197      12.793 -14.890  71.675  1.00 98.96           O  
ATOM   2534  CB  LEU A 197      15.736 -14.142  72.874  1.00 98.96           C  
ATOM   2535  CG  LEU A 197      16.989 -14.336  73.754  1.00 98.96           C  
ATOM   2536  CD1 LEU A 197      18.211 -13.640  73.132  1.00 98.96           C  
ATOM   2537  CD2 LEU A 197      16.737 -13.841  75.190  1.00 98.96           C  
ATOM   2538  H   LEU A 197      15.061 -16.492  72.016  1.00 98.96           H  
ATOM   2539  HA  LEU A 197      14.419 -14.897  74.431  1.00 98.96           H  
ATOM   2540  HB3 LEU A 197      15.492 -13.081  72.855  1.00 98.96           H  
ATOM   2541  HB2 LEU A 197      15.967 -14.402  71.839  1.00 98.96           H  
ATOM   2542  HG  LEU A 197      17.220 -15.401  73.807  1.00 98.96           H  
ATOM   2543 HD11 LEU A 197      18.823 -13.120  73.865  1.00 98.96           H  
ATOM   2544 HD12 LEU A 197      18.856 -14.357  72.626  1.00 98.96           H  
ATOM   2545 HD13 LEU A 197      17.905 -12.894  72.402  1.00 98.96           H  
ATOM   2546 HD21 LEU A 197      17.619 -13.408  75.659  1.00 98.96           H  
ATOM   2547 HD22 LEU A 197      15.948 -13.091  75.221  1.00 98.96           H  
ATOM   2548 HD23 LEU A 197      16.417 -14.666  75.818  1.00 98.96           H  
ATOM   2549  N   ALA A 198      12.636 -13.413  73.395  1.00 98.99           N  
ATOM   2550  CA  ALA A 198      11.457 -12.687  72.930  1.00 98.99           C  
ATOM   2551  C   ALA A 198      11.366 -11.329  73.632  1.00 98.99           C  
ATOM   2552  O   ALA A 198      11.860 -11.184  74.752  1.00 98.99           O  
ATOM   2553  CB  ALA A 198      10.186 -13.507  73.188  1.00 98.99           C  
ATOM   2554  H   ALA A 198      13.031 -13.093  74.270  1.00 98.99           H  
ATOM   2555  HA  ALA A 198      11.560 -12.512  71.859  1.00 98.99           H  
ATOM   2556  HB1 ALA A 198       9.297 -12.971  72.858  1.00 98.99           H  
ATOM   2557  HB2 ALA A 198      10.204 -14.464  72.665  1.00 98.99           H  
ATOM   2558  HB3 ALA A 198      10.071 -13.704  74.252  1.00 98.99           H  
ATOM   2559  N   ALA A 199      10.706 -10.377  72.959  1.00 98.99           N  
ATOM   2560  CA  ALA A 199      10.470  -9.020  73.442  1.00 98.99           C  
ATOM   2561  C   ALA A 199       9.033  -8.578  73.141  1.00 98.99           C  
ATOM   2562  O   ALA A 199       8.405  -9.090  72.213  1.00 98.99           O  
ATOM   2563  CB  ALA A 199      11.477  -8.070  72.777  1.00 98.99           C  
ATOM   2564  H   ALA A 199      10.319 -10.590  72.048  1.00 98.99           H  
ATOM   2565  HA  ALA A 199      10.608  -8.982  74.523  1.00 98.99           H  
ATOM   2566  HB1 ALA A 199      11.331  -7.041  73.105  1.00 98.99           H  
ATOM   2567  HB2 ALA A 199      12.500  -8.347  73.028  1.00 98.99           H  
ATOM   2568  HB3 ALA A 199      11.385  -8.089  71.690  1.00 98.99           H  
ATOM   2569  N   ALA A 200       8.566  -7.602  73.931  1.00 98.99           N  
ATOM   2570  CA  ALA A 200       7.287  -6.922  73.777  1.00 98.99           C  
ATOM   2571  C   ALA A 200       7.392  -5.506  74.351  1.00 98.99           C  
ATOM   2572  O   ALA A 200       8.070  -5.303  75.358  1.00 98.99           O  
ATOM   2573  CB  ALA A 200       6.171  -7.720  74.467  1.00 98.99           C  
ATOM   2574  H   ALA A 200       9.142  -7.262  74.690  1.00 98.99           H  
ATOM   2575  HA  ALA A 200       7.063  -6.838  72.715  1.00 98.99           H  
ATOM   2576  HB1 ALA A 200       5.220  -7.192  74.407  1.00 98.99           H  
ATOM   2577  HB2 ALA A 200       6.032  -8.690  73.993  1.00 98.99           H  
ATOM   2578  HB3 ALA A 200       6.391  -7.886  75.522  1.00 98.99           H  
ATOM   2579  N   THR A 201       6.709  -4.550  73.713  1.00 98.97           N  
ATOM   2580  CA  THR A 201       6.679  -3.136  74.091  1.00 98.97           C  
ATOM   2581  C   THR A 201       5.271  -2.596  73.769  1.00 98.97           C  
ATOM   2582  O   THR A 201       4.701  -2.963  72.738  1.00 98.97           O  
ATOM   2583  CB  THR A 201       7.827  -2.341  73.389  1.00 98.97           C  
ATOM   2584  CG2 THR A 201       8.112  -0.987  74.060  1.00 98.97           C  
ATOM   2585  OG1 THR A 201       9.068  -3.034  73.391  1.00 98.97           O  
ATOM   2586  H   THR A 201       6.157  -4.802  72.895  1.00 98.97           H  
ATOM   2587  HA  THR A 201       6.821  -3.068  75.170  1.00 98.97           H  
ATOM   2588  HB  THR A 201       7.557  -2.171  72.344  1.00 98.97           H  
ATOM   2589 HG21 THR A 201       8.895  -0.440  73.532  1.00 98.97           H  
ATOM   2590 HG22 THR A 201       7.228  -0.353  74.093  1.00 98.97           H  
ATOM   2591 HG23 THR A 201       8.446  -1.117  75.091  1.00 98.97           H  
ATOM   2592  HG1 THR A 201       8.959  -3.822  72.873  1.00 98.97           H  
ATOM   2593  N   SER A 202       4.711  -1.722  74.615  1.00 98.95           N  
ATOM   2594  CA  SER A 202       3.434  -1.054  74.418  1.00 98.95           C  
ATOM   2595  C   SER A 202       3.489   0.357  75.016  1.00 98.95           C  
ATOM   2596  O   SER A 202       4.241   0.577  75.964  1.00 98.95           O  
ATOM   2597  CB  SER A 202       2.313  -1.943  74.961  1.00 98.95           C  
ATOM   2598  OG  SER A 202       1.057  -1.367  74.714  1.00 98.95           O  
ATOM   2599  H   SER A 202       5.223  -1.441  75.452  1.00 98.95           H  
ATOM   2600  HA  SER A 202       3.275  -0.927  73.348  1.00 98.95           H  
ATOM   2601  HB3 SER A 202       2.424  -2.090  76.035  1.00 98.95           H  
ATOM   2602  HB2 SER A 202       2.340  -2.927  74.490  1.00 98.95           H  
ATOM   2603  HG  SER A 202       0.403  -1.991  75.020  1.00 98.95           H  
ATOM   2604  N   THR A 203       2.734   1.315  74.465  1.00 98.84           N  
ATOM   2605  CA  THR A 203       2.714   2.697  74.896  1.00 98.84           C  
ATOM   2606  C   THR A 203       1.352   3.363  74.676  1.00 98.84           C  
ATOM   2607  O   THR A 203       0.611   3.008  73.755  1.00 98.84           O  
ATOM   2608  CB  THR A 203       3.902   3.455  74.257  1.00 98.84           C  
ATOM   2609  CG2 THR A 203       3.730   3.817  72.775  1.00 98.84           C  
ATOM   2610  OG1 THR A 203       4.143   4.643  74.966  1.00 98.84           O  
ATOM   2611  H   THR A 203       2.126   1.070  73.685  1.00 98.84           H  
ATOM   2612  HA  THR A 203       2.852   2.684  75.977  1.00 98.84           H  
ATOM   2613  HB  THR A 203       4.806   2.856  74.351  1.00 98.84           H  
ATOM   2614 HG21 THR A 203       4.639   4.267  72.375  1.00 98.84           H  
ATOM   2615 HG22 THR A 203       3.514   2.924  72.195  1.00 98.84           H  
ATOM   2616 HG23 THR A 203       2.913   4.518  72.606  1.00 98.84           H  
ATOM   2617  HG1 THR A 203       5.033   4.543  75.322  1.00 98.84           H  
ATOM   2618  N   GLY A 204       1.089   4.403  75.476  1.00 98.17           N  
ATOM   2619  CA  GLY A 204       0.148   5.478  75.175  1.00 98.17           C  
ATOM   2620  C   GLY A 204       0.834   6.672  74.486  1.00 98.17           C  
ATOM   2621  O   GLY A 204       0.162   7.622  74.089  1.00 98.17           O  
ATOM   2622  H   GLY A 204       1.760   4.581  76.215  1.00 98.17           H  
ATOM   2623  HA3 GLY A 204      -0.297   5.826  76.105  1.00 98.17           H  
ATOM   2624  HA2 GLY A 204      -0.666   5.127  74.542  1.00 98.17           H  
ATOM   2625  N   GLY A 205       2.166   6.644  74.335  1.00 96.94           N  
ATOM   2626  CA  GLY A 205       2.953   7.671  73.669  1.00 96.94           C  
ATOM   2627  C   GLY A 205       3.458   8.734  74.646  1.00 96.94           C  
ATOM   2628  O   GLY A 205       4.008   8.406  75.701  1.00 96.94           O  
ATOM   2629  H   GLY A 205       2.690   5.831  74.658  1.00 96.94           H  
ATOM   2630  HA3 GLY A 205       2.390   8.121  72.850  1.00 96.94           H  
ATOM   2631  HA2 GLY A 205       3.815   7.180  73.222  1.00 96.94           H  
ATOM   2632  N   LEU A 206       3.303  10.005  74.266  1.00 93.84           N  
ATOM   2633  CA  LEU A 206       3.712  11.203  74.994  1.00 93.84           C  
ATOM   2634  C   LEU A 206       2.456  12.058  75.217  1.00 93.84           C  
ATOM   2635  O   LEU A 206       1.584  12.099  74.346  1.00 93.84           O  
ATOM   2636  CB  LEU A 206       4.734  11.987  74.138  1.00 93.84           C  
ATOM   2637  CG  LEU A 206       6.077  11.267  73.877  1.00 93.84           C  
ATOM   2638  CD1 LEU A 206       6.845  11.937  72.728  1.00 93.84           C  
ATOM   2639  CD2 LEU A 206       6.949  11.214  75.141  1.00 93.84           C  
ATOM   2640  H   LEU A 206       2.707  10.186  73.473  1.00 93.84           H  
ATOM   2641  HA  LEU A 206       4.142  10.945  75.963  1.00 93.84           H  
ATOM   2642  HB3 LEU A 206       4.934  12.955  74.602  1.00 93.84           H  
ATOM   2643  HB2 LEU A 206       4.272  12.221  73.178  1.00 93.84           H  
ATOM   2644  HG  LEU A 206       5.876  10.243  73.557  1.00 93.84           H  
ATOM   2645 HD11 LEU A 206       7.776  11.409  72.517  1.00 93.84           H  
ATOM   2646 HD12 LEU A 206       6.260  11.941  71.808  1.00 93.84           H  
ATOM   2647 HD13 LEU A 206       7.097  12.971  72.965  1.00 93.84           H  
ATOM   2648 HD21 LEU A 206       7.915  10.753  74.933  1.00 93.84           H  
ATOM   2649 HD22 LEU A 206       7.145  12.213  75.532  1.00 93.84           H  
ATOM   2650 HD23 LEU A 206       6.476  10.633  75.932  1.00 93.84           H  
ATOM   2651  N   THR A 207       2.347  12.742  76.363  1.00 93.46           N  
ATOM   2652  CA  THR A 207       1.171  13.546  76.713  1.00 93.46           C  
ATOM   2653  C   THR A 207       1.204  14.858  75.909  1.00 93.46           C  
ATOM   2654  O   THR A 207       2.256  15.479  75.760  1.00 93.46           O  
ATOM   2655  CB  THR A 207       1.159  13.906  78.226  1.00 93.46           C  
ATOM   2656  CG2 THR A 207      -0.256  14.281  78.705  1.00 93.46           C  
ATOM   2657  OG1 THR A 207       1.608  12.832  79.037  1.00 93.46           O  
ATOM   2658  H   THR A 207       3.093  12.715  77.042  1.00 93.46           H  
ATOM   2659  HA  THR A 207       0.283  12.965  76.464  1.00 93.46           H  
ATOM   2660  HB  THR A 207       1.832  14.744  78.421  1.00 93.46           H  
ATOM   2661 HG21 THR A 207      -0.266  14.546  79.760  1.00 93.46           H  
ATOM   2662 HG22 THR A 207      -0.638  15.143  78.159  1.00 93.46           H  
ATOM   2663 HG23 THR A 207      -0.966  13.466  78.564  1.00 93.46           H  
ATOM   2664  HG1 THR A 207       1.185  12.035  78.738  1.00 93.46           H  
ATOM   2665  N   ASN A 208       0.040  15.262  75.391  1.00 94.00           N  
ATOM   2666  CA  ASN A 208      -0.192  16.408  74.505  1.00 94.00           C  
ATOM   2667  C   ASN A 208       0.494  16.243  73.127  1.00 94.00           C  
ATOM   2668  O   ASN A 208       0.801  17.251  72.489  1.00 94.00           O  
ATOM   2669  CB  ASN A 208       0.197  17.736  75.222  1.00 94.00           C  
ATOM   2670  CG  ASN A 208      -0.514  18.999  74.718  1.00 94.00           C  
ATOM   2671  ND2 ASN A 208       0.231  20.098  74.589  1.00 94.00           N  
ATOM   2672  OD1 ASN A 208      -1.717  18.998  74.471  1.00 94.00           O  
ATOM   2673  H   ASN A 208      -0.768  14.679  75.569  1.00 94.00           H  
ATOM   2674  HA  ASN A 208      -1.253  16.433  74.256  1.00 94.00           H  
ATOM   2675  HB3 ASN A 208       1.278  17.882  75.223  1.00 94.00           H  
ATOM   2676  HB2 ASN A 208      -0.094  17.658  76.270  1.00 94.00           H  
ATOM   2677 HD22 ASN A 208      -0.183  20.961  74.269  1.00 94.00           H  
ATOM   2678 HD21 ASN A 208       1.217  20.075  74.805  1.00 94.00           H  
ATOM   2679  N   LYS A 209       0.748  14.999  72.678  1.00 93.57           N  
ATOM   2680  CA  LYS A 209       1.334  14.724  71.365  1.00 93.57           C  
ATOM   2681  C   LYS A 209       0.367  15.117  70.238  1.00 93.57           C  
ATOM   2682  O   LYS A 209      -0.857  15.027  70.394  1.00 93.57           O  
ATOM   2683  CB  LYS A 209       1.766  13.239  71.218  1.00 93.57           C  
ATOM   2684  CG  LYS A 209       0.666  12.149  71.144  1.00 93.57           C  
ATOM   2685  CD  LYS A 209       1.236  10.774  70.729  1.00 93.57           C  
ATOM   2686  CE  LYS A 209       0.164   9.679  70.567  1.00 93.57           C  
ATOM   2687  NZ  LYS A 209       0.721   8.431  70.012  1.00 93.57           N1+
ATOM   2688  H   LYS A 209       0.534  14.213  73.276  1.00 93.57           H  
ATOM   2689  HA  LYS A 209       2.230  15.343  71.278  1.00 93.57           H  
ATOM   2690  HB3 LYS A 209       2.461  12.995  72.019  1.00 93.57           H  
ATOM   2691  HB2 LYS A 209       2.356  13.173  70.302  1.00 93.57           H  
ATOM   2692  HG3 LYS A 209      -0.093  12.428  70.412  1.00 93.57           H  
ATOM   2693  HG2 LYS A 209       0.152  12.072  72.103  1.00 93.57           H  
ATOM   2694  HD3 LYS A 209       1.984  10.451  71.453  1.00 93.57           H  
ATOM   2695  HD2 LYS A 209       1.753  10.886  69.775  1.00 93.57           H  
ATOM   2696  HE3 LYS A 209      -0.614  10.025  69.890  1.00 93.57           H  
ATOM   2697  HE2 LYS A 209      -0.310   9.459  71.525  1.00 93.57           H  
ATOM   2698  HZ1 LYS A 209      -0.010   7.734  69.953  1.00 93.57           H  
ATOM   2699  HZ2 LYS A 209       1.090   8.605  69.086  1.00 93.57           H  
ATOM   2700  HZ3 LYS A 209       1.455   8.079  70.608  1.00 93.57           H  
ATOM   2701  N   GLN A 210       0.930  15.515  69.092  1.00 95.06           N  
ATOM   2702  CA  GLN A 210       0.194  15.744  67.850  1.00 95.06           C  
ATOM   2703  C   GLN A 210      -0.460  14.442  67.357  1.00 95.06           C  
ATOM   2704  O   GLN A 210       0.152  13.379  67.464  1.00 95.06           O  
ATOM   2705  CB  GLN A 210       1.146  16.322  66.785  1.00 95.06           C  
ATOM   2706  CG  GLN A 210       1.691  17.718  67.145  1.00 95.06           C  
ATOM   2707  CD  GLN A 210       2.572  18.318  66.045  1.00 95.06           C  
ATOM   2708  NE2 GLN A 210       3.632  19.027  66.439  1.00 95.06           N  
ATOM   2709  OE1 GLN A 210       2.291  18.175  64.857  1.00 95.06           O  
ATOM   2710  H   GLN A 210       1.935  15.593  69.038  1.00 95.06           H  
ATOM   2711  HA  GLN A 210      -0.592  16.474  68.053  1.00 95.06           H  
ATOM   2712  HB3 GLN A 210       0.612  16.382  65.835  1.00 95.06           H  
ATOM   2713  HB2 GLN A 210       1.981  15.637  66.626  1.00 95.06           H  
ATOM   2714  HG3 GLN A 210       2.260  17.669  68.074  1.00 95.06           H  
ATOM   2715  HG2 GLN A 210       0.862  18.404  67.323  1.00 95.06           H  
ATOM   2716 HE22 GLN A 210       4.234  19.458  65.754  1.00 95.06           H  
ATOM   2717 HE21 GLN A 210       3.842  19.130  67.421  1.00 95.06           H  
ATOM   2718  N   VAL A 211      -1.694  14.548  66.844  1.00 97.18           N  
ATOM   2719  CA  VAL A 211      -2.453  13.417  66.308  1.00 97.18           C  
ATOM   2720  C   VAL A 211      -1.731  12.758  65.115  1.00 97.18           C  
ATOM   2721  O   VAL A 211      -1.180  13.456  64.264  1.00 97.18           O  
ATOM   2722  CB  VAL A 211      -3.909  13.848  65.954  1.00 97.18           C  
ATOM   2723  CG1 VAL A 211      -4.634  13.048  64.848  1.00 97.18           C  
ATOM   2724  CG2 VAL A 211      -4.763  13.860  67.235  1.00 97.18           C  
ATOM   2725  H   VAL A 211      -2.142  15.451  66.787  1.00 97.18           H  
ATOM   2726  HA  VAL A 211      -2.503  12.674  67.108  1.00 97.18           H  
ATOM   2727  HB  VAL A 211      -3.874  14.878  65.594  1.00 97.18           H  
ATOM   2728 HG11 VAL A 211      -5.662  13.393  64.732  1.00 97.18           H  
ATOM   2729 HG12 VAL A 211      -4.157  13.170  63.876  1.00 97.18           H  
ATOM   2730 HG13 VAL A 211      -4.673  11.984  65.075  1.00 97.18           H  
ATOM   2731 HG21 VAL A 211      -5.791  14.149  67.024  1.00 97.18           H  
ATOM   2732 HG22 VAL A 211      -4.798  12.873  67.699  1.00 97.18           H  
ATOM   2733 HG23 VAL A 211      -4.369  14.560  67.973  1.00 97.18           H  
ATOM   2734  N   GLY A 212      -1.716  11.418  65.135  1.00 98.36           N  
ATOM   2735  CA  GLY A 212      -1.031  10.551  64.185  1.00 98.36           C  
ATOM   2736  C   GLY A 212       0.477  10.426  64.446  1.00 98.36           C  
ATOM   2737  O   GLY A 212       1.125   9.705  63.697  1.00 98.36           O  
ATOM   2738  H   GLY A 212      -2.191  10.942  65.894  1.00 98.36           H  
ATOM   2739  HA3 GLY A 212      -1.184  10.886  63.162  1.00 98.36           H  
ATOM   2740  HA2 GLY A 212      -1.475   9.558  64.255  1.00 98.36           H  
ATOM   2741  N   ARG A 213       1.077  11.100  65.442  1.00 98.42           N  
ATOM   2742  CA  ARG A 213       2.516  10.994  65.710  1.00 98.42           C  
ATOM   2743  C   ARG A 213       2.819   9.648  66.397  1.00 98.42           C  
ATOM   2744  O   ARG A 213       2.294   9.363  67.478  1.00 98.42           O  
ATOM   2745  CB  ARG A 213       2.967  12.165  66.604  1.00 98.42           C  
ATOM   2746  CG  ARG A 213       4.460  12.136  66.993  1.00 98.42           C  
ATOM   2747  CD  ARG A 213       4.660  11.790  68.476  1.00 98.42           C  
ATOM   2748  NE  ARG A 213       6.018  11.316  68.787  1.00 98.42           N  
ATOM   2749  CZ  ARG A 213       6.332  10.301  69.610  1.00 98.42           C  
ATOM   2750  NH1 ARG A 213       5.391   9.523  70.155  1.00 98.42           N  
ATOM   2751  NH2 ARG A 213       7.610  10.071  69.912  1.00 98.42           N1+
ATOM   2752  H   ARG A 213       0.517  11.683  66.052  1.00 98.42           H  
ATOM   2753  HA  ARG A 213       3.061  11.060  64.767  1.00 98.42           H  
ATOM   2754  HB3 ARG A 213       2.355  12.202  67.505  1.00 98.42           H  
ATOM   2755  HB2 ARG A 213       2.764  13.097  66.078  1.00 98.42           H  
ATOM   2756  HG3 ARG A 213       4.864  13.128  66.816  1.00 98.42           H  
ATOM   2757  HG2 ARG A 213       5.031  11.467  66.346  1.00 98.42           H  
ATOM   2758  HD3 ARG A 213       3.946  11.020  68.756  1.00 98.42           H  
ATOM   2759  HD2 ARG A 213       4.437  12.657  69.099  1.00 98.42           H  
ATOM   2760  HE  ARG A 213       6.789  11.846  68.390  1.00 98.42           H  
ATOM   2761 HH12 ARG A 213       5.657   8.762  70.780  1.00 98.42           H  
ATOM   2762 HH11 ARG A 213       4.428   9.614  69.875  1.00 98.42           H  
ATOM   2763 HH22 ARG A 213       7.864   9.343  70.577  1.00 98.42           H  
ATOM   2764 HH21 ARG A 213       8.345  10.677  69.552  1.00 98.42           H  
ATOM   2765  N   VAL A 214       3.684   8.852  65.767  1.00 98.80           N  
ATOM   2766  CA  VAL A 214       4.022   7.485  66.150  1.00 98.80           C  
ATOM   2767  C   VAL A 214       5.289   7.517  67.036  1.00 98.80           C  
ATOM   2768  O   VAL A 214       6.155   8.380  66.874  1.00 98.80           O  
ATOM   2769  CB  VAL A 214       4.278   6.664  64.849  1.00 98.80           C  
ATOM   2770  CG1 VAL A 214       4.395   5.153  65.123  1.00 98.80           C  
ATOM   2771  CG2 VAL A 214       3.184   6.889  63.780  1.00 98.80           C  
ATOM   2772  H   VAL A 214       4.155   9.216  64.947  1.00 98.80           H  
ATOM   2773  HA  VAL A 214       3.191   7.044  66.706  1.00 98.80           H  
ATOM   2774  HB  VAL A 214       5.224   6.991  64.414  1.00 98.80           H  
ATOM   2775 HG11 VAL A 214       4.506   4.585  64.199  1.00 98.80           H  
ATOM   2776 HG12 VAL A 214       5.260   4.918  65.738  1.00 98.80           H  
ATOM   2777 HG13 VAL A 214       3.508   4.781  65.636  1.00 98.80           H  
ATOM   2778 HG21 VAL A 214       3.326   6.236  62.918  1.00 98.80           H  
ATOM   2779 HG22 VAL A 214       2.189   6.692  64.181  1.00 98.80           H  
ATOM   2780 HG23 VAL A 214       3.189   7.908  63.395  1.00 98.80           H  
ATOM   2781  N   GLY A 215       5.386   6.578  67.986  1.00 98.38           N  
ATOM   2782  CA  GLY A 215       6.554   6.359  68.837  1.00 98.38           C  
ATOM   2783  C   GLY A 215       7.578   5.411  68.204  1.00 98.38           C  
ATOM   2784  O   GLY A 215       7.420   4.986  67.063  1.00 98.38           O  
ATOM   2785  H   GLY A 215       4.635   5.900  68.053  1.00 98.38           H  
ATOM   2786  HA3 GLY A 215       6.208   5.915  69.770  1.00 98.38           H  
ATOM   2787  HA2 GLY A 215       7.039   7.304  69.086  1.00 98.38           H  
ATOM   2788  N   ASP A 216       8.625   5.040  68.953  1.00 98.78           N  
ATOM   2789  CA  ASP A 216       9.599   4.003  68.568  1.00 98.78           C  
ATOM   2790  C   ASP A 216       9.021   2.601  68.848  1.00 98.78           C  
ATOM   2791  O   ASP A 216       9.370   1.637  68.172  1.00 98.78           O  
ATOM   2792  CB  ASP A 216      10.906   4.164  69.393  1.00 98.78           C  
ATOM   2793  CG  ASP A 216      10.796   4.053  70.924  1.00 98.78           C  
ATOM   2794  OD1 ASP A 216       9.829   4.616  71.482  1.00 98.78           O1-
ATOM   2795  OD2 ASP A 216      11.693   3.420  71.516  1.00 98.78           O  
ATOM   2796  H   ASP A 216       8.710   5.402  69.894  1.00 98.78           H  
ATOM   2797  HA  ASP A 216       9.830   4.082  67.504  1.00 98.78           H  
ATOM   2798  HB3 ASP A 216      11.357   5.122  69.158  1.00 98.78           H  
ATOM   2799  HB2 ASP A 216      11.626   3.417  69.056  1.00 98.78           H  
ATOM   2800  N   THR A 217       8.127   2.505  69.838  1.00 98.86           N  
ATOM   2801  CA  THR A 217       7.395   1.339  70.326  1.00 98.86           C  
ATOM   2802  C   THR A 217       6.884   0.331  69.264  1.00 98.86           C  
ATOM   2803  O   THR A 217       7.122  -0.863  69.455  1.00 98.86           O  
ATOM   2804  CB  THR A 217       6.306   1.816  71.324  1.00 98.86           C  
ATOM   2805  CG2 THR A 217       5.405   0.694  71.847  1.00 98.86           C  
ATOM   2806  OG1 THR A 217       6.889   2.461  72.447  1.00 98.86           O  
ATOM   2807  H   THR A 217       8.010   3.337  70.400  1.00 98.86           H  
ATOM   2808  HA  THR A 217       8.131   0.775  70.903  1.00 98.86           H  
ATOM   2809  HB  THR A 217       5.669   2.558  70.842  1.00 98.86           H  
ATOM   2810 HG21 THR A 217       4.769   1.047  72.651  1.00 98.86           H  
ATOM   2811 HG22 THR A 217       4.745   0.334  71.060  1.00 98.86           H  
ATOM   2812 HG23 THR A 217       5.978  -0.154  72.212  1.00 98.86           H  
ATOM   2813  HG1 THR A 217       7.479   1.872  72.899  1.00 98.86           H  
ATOM   2814  N   PRO A 218       6.173   0.737  68.186  1.00 98.96           N  
ATOM   2815  CA  PRO A 218       5.691  -0.207  67.170  1.00 98.96           C  
ATOM   2816  C   PRO A 218       6.757  -0.584  66.120  1.00 98.96           C  
ATOM   2817  O   PRO A 218       6.487  -1.436  65.276  1.00 98.96           O  
ATOM   2818  CB  PRO A 218       4.526   0.527  66.496  1.00 98.96           C  
ATOM   2819  CG  PRO A 218       4.891   1.997  66.598  1.00 98.96           C  
ATOM   2820  CD  PRO A 218       5.688   2.090  67.898  1.00 98.96           C  
ATOM   2821  HA  PRO A 218       5.306  -1.110  67.636  1.00 98.96           H  
ATOM   2822  HB3 PRO A 218       3.616   0.331  67.059  1.00 98.96           H  
ATOM   2823  HB2 PRO A 218       4.341   0.213  65.468  1.00 98.96           H  
ATOM   2824  HG3 PRO A 218       4.021   2.652  66.587  1.00 98.96           H  
ATOM   2825  HG2 PRO A 218       5.518   2.280  65.754  1.00 98.96           H  
ATOM   2826  HD2 PRO A 218       6.507   2.785  67.762  1.00 98.96           H  
ATOM   2827  HD3 PRO A 218       5.066   2.459  68.709  1.00 98.96           H  
ATOM   2828  N   LEU A 219       7.927   0.068  66.117  1.00 98.94           N  
ATOM   2829  CA  LEU A 219       8.891   0.022  65.027  1.00 98.94           C  
ATOM   2830  C   LEU A 219      10.037  -0.918  65.433  1.00 98.94           C  
ATOM   2831  O   LEU A 219      10.768  -0.671  66.401  1.00 98.94           O  
ATOM   2832  CB  LEU A 219       9.421   1.454  64.774  1.00 98.94           C  
ATOM   2833  CG  LEU A 219       8.337   2.552  64.638  1.00 98.94           C  
ATOM   2834  CD1 LEU A 219       8.986   3.911  64.387  1.00 98.94           C  
ATOM   2835  CD2 LEU A 219       7.271   2.262  63.566  1.00 98.94           C  
ATOM   2836  H   LEU A 219       8.180   0.666  66.895  1.00 98.94           H  
ATOM   2837  HA  LEU A 219       8.420  -0.341  64.110  1.00 98.94           H  
ATOM   2838  HB3 LEU A 219      10.050   1.450  63.884  1.00 98.94           H  
ATOM   2839  HB2 LEU A 219      10.079   1.745  65.592  1.00 98.94           H  
ATOM   2840  HG  LEU A 219       7.826   2.637  65.596  1.00 98.94           H  
ATOM   2841 HD11 LEU A 219       8.253   4.714  64.450  1.00 98.94           H  
ATOM   2842 HD12 LEU A 219       9.738   4.116  65.145  1.00 98.94           H  
ATOM   2843 HD13 LEU A 219       9.467   3.965  63.410  1.00 98.94           H  
ATOM   2844 HD21 LEU A 219       6.726   1.343  63.776  1.00 98.94           H  
ATOM   2845 HD22 LEU A 219       6.536   3.066  63.523  1.00 98.94           H  
ATOM   2846 HD23 LEU A 219       7.706   2.168  62.575  1.00 98.94           H  
ATOM   2847  N   ILE A 220      10.176  -2.016  64.684  1.00 98.94           N  
ATOM   2848  CA  ILE A 220      11.128  -3.094  64.931  1.00 98.94           C  
ATOM   2849  C   ILE A 220      12.569  -2.628  64.654  1.00 98.94           C  
ATOM   2850  O   ILE A 220      12.850  -2.086  63.584  1.00 98.94           O  
ATOM   2851  CB  ILE A 220      10.800  -4.350  64.070  1.00 98.94           C  
ATOM   2852  CG1 ILE A 220       9.356  -4.856  64.316  1.00 98.94           C  
ATOM   2853  CG2 ILE A 220      11.814  -5.503  64.239  1.00 98.94           C  
ATOM   2854  CD1 ILE A 220       9.013  -5.188  65.781  1.00 98.94           C  
ATOM   2855  H   ILE A 220       9.604  -2.114  63.859  1.00 98.94           H  
ATOM   2856  HA  ILE A 220      11.053  -3.369  65.983  1.00 98.94           H  
ATOM   2857  HB  ILE A 220      10.843  -4.054  63.020  1.00 98.94           H  
ATOM   2858 HG13 ILE A 220       9.169  -5.729  63.690  1.00 98.94           H  
ATOM   2859 HG12 ILE A 220       8.645  -4.107  63.965  1.00 98.94           H  
ATOM   2860 HG21 ILE A 220      11.496  -6.392  63.694  1.00 98.94           H  
ATOM   2861 HG22 ILE A 220      12.803  -5.243  63.860  1.00 98.94           H  
ATOM   2862 HG23 ILE A 220      11.926  -5.776  65.288  1.00 98.94           H  
ATOM   2863 HD11 ILE A 220       8.033  -5.661  65.850  1.00 98.94           H  
ATOM   2864 HD12 ILE A 220       9.738  -5.870  66.225  1.00 98.94           H  
ATOM   2865 HD13 ILE A 220       8.970  -4.290  66.397  1.00 98.94           H  
ATOM   2866  N   GLY A 221      13.436  -2.845  65.652  1.00 98.95           N  
ATOM   2867  CA  GLY A 221      14.833  -2.429  65.660  1.00 98.95           C  
ATOM   2868  C   GLY A 221      15.032  -1.085  66.376  1.00 98.95           C  
ATOM   2869  O   GLY A 221      16.166  -0.789  66.743  1.00 98.95           O  
ATOM   2870  H   GLY A 221      13.101  -3.303  66.491  1.00 98.95           H  
ATOM   2871  HA3 GLY A 221      15.233  -2.352  64.649  1.00 98.95           H  
ATOM   2872  HA2 GLY A 221      15.406  -3.197  66.179  1.00 98.95           H  
ATOM   2873  N   ALA A 222      13.971  -0.291  66.608  1.00 98.89           N  
ATOM   2874  CA  ALA A 222      14.039   0.988  67.317  1.00 98.89           C  
ATOM   2875  C   ALA A 222      13.682   0.812  68.799  1.00 98.89           C  
ATOM   2876  O   ALA A 222      14.546   1.031  69.648  1.00 98.89           O  
ATOM   2877  CB  ALA A 222      13.123   2.014  66.630  1.00 98.89           C  
ATOM   2878  H   ALA A 222      13.055  -0.580  66.294  1.00 98.89           H  
ATOM   2879  HA  ALA A 222      15.053   1.391  67.269  1.00 98.89           H  
ATOM   2880  HB1 ALA A 222      13.139   2.971  67.155  1.00 98.89           H  
ATOM   2881  HB2 ALA A 222      13.445   2.199  65.605  1.00 98.89           H  
ATOM   2882  HB3 ALA A 222      12.089   1.675  66.595  1.00 98.89           H  
ATOM   2883  N   GLY A 223      12.430   0.429  69.072  1.00 98.85           N  
ATOM   2884  CA  GLY A 223      11.894   0.311  70.422  1.00 98.85           C  
ATOM   2885  C   GLY A 223      11.694  -1.132  70.883  1.00 98.85           C  
ATOM   2886  O   GLY A 223      11.407  -1.344  72.059  1.00 98.85           O  
ATOM   2887  H   GLY A 223      11.780   0.297  68.303  1.00 98.85           H  
ATOM   2888  HA3 GLY A 223      10.929   0.815  70.459  1.00 98.85           H  
ATOM   2889  HA2 GLY A 223      12.532   0.823  71.139  1.00 98.85           H  
ATOM   2890  N   CYS A 224      11.831  -2.113  69.980  1.00 98.97           N  
ATOM   2891  CA  CYS A 224      11.575  -3.530  70.236  1.00 98.97           C  
ATOM   2892  C   CYS A 224      12.423  -4.363  69.270  1.00 98.97           C  
ATOM   2893  O   CYS A 224      12.438  -4.062  68.077  1.00 98.97           O  
ATOM   2894  CB  CYS A 224      10.078  -3.869  70.079  1.00 98.97           C  
ATOM   2895  SG  CYS A 224       9.678  -5.575  70.571  1.00 98.97           S  
ATOM   2896  H   CYS A 224      12.163  -1.888  69.053  1.00 98.97           H  
ATOM   2897  HA  CYS A 224      11.884  -3.756  71.257  1.00 98.97           H  
ATOM   2898  HB3 CYS A 224       9.779  -3.732  69.039  1.00 98.97           H  
ATOM   2899  HB2 CYS A 224       9.462  -3.191  70.667  1.00 98.97           H  
ATOM   2900  HG  CYS A 224       8.372  -5.485  70.304  1.00 98.97           H  
ATOM   2901  N   TYR A 225      13.078  -5.413  69.786  1.00 98.98           N  
ATOM   2902  CA  TYR A 225      13.834  -6.371  68.980  1.00 98.98           C  
ATOM   2903  C   TYR A 225      14.053  -7.672  69.770  1.00 98.98           C  
ATOM   2904  O   TYR A 225      14.105  -7.625  70.996  1.00 98.98           O  
ATOM   2905  CB  TYR A 225      15.168  -5.738  68.512  1.00 98.98           C  
ATOM   2906  CG  TYR A 225      15.954  -6.605  67.550  1.00 98.98           C  
ATOM   2907  CD1 TYR A 225      17.078  -7.326  68.003  1.00 98.98           C  
ATOM   2908  CD2 TYR A 225      15.518  -6.743  66.216  1.00 98.98           C  
ATOM   2909  CE1 TYR A 225      17.745  -8.201  67.129  1.00 98.98           C  
ATOM   2910  CE2 TYR A 225      16.189  -7.621  65.342  1.00 98.98           C  
ATOM   2911  CZ  TYR A 225      17.303  -8.349  65.800  1.00 98.98           C  
ATOM   2912  OH  TYR A 225      17.957  -9.199  64.960  1.00 98.98           O  
ATOM   2913  H   TYR A 225      13.027  -5.609  70.777  1.00 98.98           H  
ATOM   2914  HA  TYR A 225      13.229  -6.616  68.107  1.00 98.98           H  
ATOM   2915  HB3 TYR A 225      15.790  -5.504  69.377  1.00 98.98           H  
ATOM   2916  HB2 TYR A 225      14.988  -4.788  68.010  1.00 98.98           H  
ATOM   2917  HD1 TYR A 225      17.411  -7.234  69.026  1.00 98.98           H  
ATOM   2918  HD2 TYR A 225      14.655  -6.196  65.865  1.00 98.98           H  
ATOM   2919  HE1 TYR A 225      18.589  -8.767  67.490  1.00 98.98           H  
ATOM   2920  HE2 TYR A 225      15.851  -7.730  64.322  1.00 98.98           H  
ATOM   2921  HH  TYR A 225      18.667  -9.669  65.403  1.00 98.98           H  
ATOM   2922  N   ALA A 226      14.216  -8.797  69.052  1.00 98.98           N  
ATOM   2923  CA  ALA A 226      14.588 -10.099  69.607  1.00 98.98           C  
ATOM   2924  C   ALA A 226      15.311 -10.953  68.559  1.00 98.98           C  
ATOM   2925  O   ALA A 226      14.967 -10.888  67.378  1.00 98.98           O  
ATOM   2926  CB  ALA A 226      13.353 -10.819  70.169  1.00 98.98           C  
ATOM   2927  H   ALA A 226      14.163  -8.758  68.043  1.00 98.98           H  
ATOM   2928  HA  ALA A 226      15.293  -9.938  70.416  1.00 98.98           H  
ATOM   2929  HB1 ALA A 226      13.628 -11.770  70.628  1.00 98.98           H  
ATOM   2930  HB2 ALA A 226      12.857 -10.222  70.934  1.00 98.98           H  
ATOM   2931  HB3 ALA A 226      12.627 -11.029  69.386  1.00 98.98           H  
ATOM   2932  N   ASN A 227      16.285 -11.755  69.027  1.00 98.95           N  
ATOM   2933  CA  ASN A 227      17.128 -12.642  68.220  1.00 98.95           C  
ATOM   2934  C   ASN A 227      17.878 -13.594  69.165  1.00 98.95           C  
ATOM   2935  O   ASN A 227      18.623 -13.115  70.016  1.00 98.95           O  
ATOM   2936  CB  ASN A 227      18.081 -11.779  67.350  1.00 98.95           C  
ATOM   2937  CG  ASN A 227      19.094 -12.536  66.481  1.00 98.95           C  
ATOM   2938  ND2 ASN A 227      20.156 -11.841  66.065  1.00 98.95           N  
ATOM   2939  OD1 ASN A 227      18.923 -13.714  66.171  1.00 98.95           O  
ATOM   2940  H   ASN A 227      16.508 -11.732  70.013  1.00 98.95           H  
ATOM   2941  HA  ASN A 227      16.472 -13.216  67.568  1.00 98.95           H  
ATOM   2942  HB3 ASN A 227      18.621 -11.088  67.995  1.00 98.95           H  
ATOM   2943  HB2 ASN A 227      17.491 -11.167  66.671  1.00 98.95           H  
ATOM   2944 HD22 ASN A 227      20.852 -12.278  65.478  1.00 98.95           H  
ATOM   2945 HD21 ASN A 227      20.304 -10.892  66.376  1.00 98.95           H  
ATOM   2946  N   ASN A 228      17.710 -14.916  68.965  1.00 98.81           N  
ATOM   2947  CA  ASN A 228      18.373 -15.992  69.725  1.00 98.81           C  
ATOM   2948  C   ASN A 228      19.909 -16.000  69.623  1.00 98.81           C  
ATOM   2949  O   ASN A 228      20.547 -16.565  70.509  1.00 98.81           O  
ATOM   2950  CB  ASN A 228      17.841 -17.368  69.254  1.00 98.81           C  
ATOM   2951  CG  ASN A 228      16.462 -17.747  69.792  1.00 98.81           C  
ATOM   2952  ND2 ASN A 228      16.127 -19.037  69.699  1.00 98.81           N  
ATOM   2953  OD1 ASN A 228      15.711 -16.907  70.281  1.00 98.81           O  
ATOM   2954  H   ASN A 228      17.074 -15.222  68.239  1.00 98.81           H  
ATOM   2955  HA  ASN A 228      18.081 -15.824  70.764  1.00 98.81           H  
ATOM   2956  HB3 ASN A 228      18.513 -18.155  69.601  1.00 98.81           H  
ATOM   2957  HB2 ASN A 228      17.840 -17.430  68.165  1.00 98.81           H  
ATOM   2958 HD22 ASN A 228      15.238 -19.365  70.054  1.00 98.81           H  
ATOM   2959 HD21 ASN A 228      16.769 -19.705  69.299  1.00 98.81           H  
ATOM   2960  N   ARG A 229      20.478 -15.394  68.569  1.00 98.40           N  
ATOM   2961  CA  ARG A 229      21.925 -15.251  68.384  1.00 98.40           C  
ATOM   2962  C   ARG A 229      22.550 -14.197  69.320  1.00 98.40           C  
ATOM   2963  O   ARG A 229      23.763 -14.239  69.522  1.00 98.40           O  
ATOM   2964  CB  ARG A 229      22.215 -14.863  66.918  1.00 98.40           C  
ATOM   2965  CG  ARG A 229      21.728 -15.881  65.866  1.00 98.40           C  
ATOM   2966  CD  ARG A 229      21.682 -15.314  64.433  1.00 98.40           C  
ATOM   2967  NE  ARG A 229      23.013 -15.000  63.879  1.00 98.40           N  
ATOM   2968  CZ  ARG A 229      23.758 -15.736  63.033  1.00 98.40           C  
ATOM   2969  NH1 ARG A 229      23.355 -16.928  62.567  1.00 98.40           N  
ATOM   2970  NH2 ARG A 229      24.941 -15.250  62.638  1.00 98.40           N1+
ATOM   2971  H   ARG A 229      19.892 -14.960  67.869  1.00 98.40           H  
ATOM   2972  HA  ARG A 229      22.404 -16.210  68.592  1.00 98.40           H  
ATOM   2973  HB3 ARG A 229      23.288 -14.717  66.786  1.00 98.40           H  
ATOM   2974  HB2 ARG A 229      21.764 -13.893  66.720  1.00 98.40           H  
ATOM   2975  HG3 ARG A 229      20.763 -16.325  66.111  1.00 98.40           H  
ATOM   2976  HG2 ARG A 229      22.441 -16.707  65.894  1.00 98.40           H  
ATOM   2977  HD3 ARG A 229      21.188 -14.343  64.473  1.00 98.40           H  
ATOM   2978  HD2 ARG A 229      21.059 -15.918  63.773  1.00 98.40           H  
ATOM   2979  HE  ARG A 229      23.394 -14.105  64.163  1.00 98.40           H  
ATOM   2980 HH12 ARG A 229      23.927 -17.451  61.921  1.00 98.40           H  
ATOM   2981 HH11 ARG A 229      22.462 -17.303  62.853  1.00 98.40           H  
ATOM   2982 HH22 ARG A 229      25.530 -15.769  62.005  1.00 98.40           H  
ATOM   2983 HH21 ARG A 229      25.231 -14.328  62.944  1.00 98.40           H  
ATOM   2984  N   THR A 230      21.735 -13.252  69.821  1.00 98.78           N  
ATOM   2985  CA  THR A 230      22.192 -12.045  70.501  1.00 98.78           C  
ATOM   2986  C   THR A 230      21.316 -11.747  71.737  1.00 98.78           C  
ATOM   2987  O   THR A 230      21.704 -12.159  72.829  1.00 98.78           O  
ATOM   2988  CB  THR A 230      22.239 -10.827  69.529  1.00 98.78           C  
ATOM   2989  CG2 THR A 230      23.227 -10.990  68.370  1.00 98.78           C  
ATOM   2990  OG1 THR A 230      20.982 -10.529  68.950  1.00 98.78           O  
ATOM   2991  H   THR A 230      20.742 -13.297  69.633  1.00 98.78           H  
ATOM   2992  HA  THR A 230      23.204 -12.198  70.882  1.00 98.78           H  
ATOM   2993  HB  THR A 230      22.545  -9.946  70.097  1.00 98.78           H  
ATOM   2994 HG21 THR A 230      23.213 -10.103  67.740  1.00 98.78           H  
ATOM   2995 HG22 THR A 230      24.244 -11.130  68.735  1.00 98.78           H  
ATOM   2996 HG23 THR A 230      22.978 -11.836  67.730  1.00 98.78           H  
ATOM   2997  HG1 THR A 230      21.088  -9.765  68.371  1.00 98.78           H  
ATOM   2998  N   VAL A 231      20.211 -10.998  71.577  1.00 98.95           N  
ATOM   2999  CA  VAL A 231      19.546 -10.261  72.646  1.00 98.95           C  
ATOM   3000  C   VAL A 231      18.082  -9.933  72.298  1.00 98.95           C  
ATOM   3001  O   VAL A 231      17.764  -9.695  71.131  1.00 98.95           O  
ATOM   3002  CB  VAL A 231      20.328  -8.938  72.928  1.00 98.95           C  
ATOM   3003  CG1 VAL A 231      20.339  -7.952  71.744  1.00 98.95           C  
ATOM   3004  CG2 VAL A 231      19.901  -8.208  74.209  1.00 98.95           C  
ATOM   3005  H   VAL A 231      19.942 -10.736  70.637  1.00 98.95           H  
ATOM   3006  HA  VAL A 231      19.531 -10.880  73.537  1.00 98.95           H  
ATOM   3007  HB  VAL A 231      21.365  -9.222  73.093  1.00 98.95           H  
ATOM   3008 HG11 VAL A 231      21.006  -7.114  71.936  1.00 98.95           H  
ATOM   3009 HG12 VAL A 231      20.689  -8.442  70.838  1.00 98.95           H  
ATOM   3010 HG13 VAL A 231      19.354  -7.538  71.533  1.00 98.95           H  
ATOM   3011 HG21 VAL A 231      20.528  -7.334  74.382  1.00 98.95           H  
ATOM   3012 HG22 VAL A 231      18.873  -7.858  74.166  1.00 98.95           H  
ATOM   3013 HG23 VAL A 231      20.000  -8.859  75.074  1.00 98.95           H  
ATOM   3014  N   ALA A 232      17.242  -9.887  73.346  1.00 98.98           N  
ATOM   3015  CA  ALA A 232      15.910  -9.291  73.340  1.00 98.98           C  
ATOM   3016  C   ALA A 232      15.952  -7.965  74.105  1.00 98.98           C  
ATOM   3017  O   ALA A 232      16.432  -7.959  75.236  1.00 98.98           O  
ATOM   3018  CB  ALA A 232      14.907 -10.254  73.987  1.00 98.98           C  
ATOM   3019  H   ALA A 232      17.598 -10.127  74.263  1.00 98.98           H  
ATOM   3020  HA  ALA A 232      15.590  -9.085  72.326  1.00 98.98           H  
ATOM   3021  HB1 ALA A 232      13.973  -9.744  74.221  1.00 98.98           H  
ATOM   3022  HB2 ALA A 232      14.663 -11.072  73.312  1.00 98.98           H  
ATOM   3023  HB3 ALA A 232      15.290 -10.680  74.914  1.00 98.98           H  
ATOM   3024  N   VAL A 233      15.458  -6.882  73.477  1.00 98.99           N  
ATOM   3025  CA  VAL A 233      15.484  -5.514  74.007  1.00 98.99           C  
ATOM   3026  C   VAL A 233      14.086  -4.866  73.892  1.00 98.99           C  
ATOM   3027  O   VAL A 233      13.385  -5.098  72.907  1.00 98.99           O  
ATOM   3028  CB  VAL A 233      16.503  -4.614  73.237  1.00 98.99           C  
ATOM   3029  CG1 VAL A 233      16.564  -3.155  73.744  1.00 98.99           C  
ATOM   3030  CG2 VAL A 233      17.924  -5.203  73.251  1.00 98.99           C  
ATOM   3031  H   VAL A 233      15.042  -6.989  72.559  1.00 98.99           H  
ATOM   3032  HA  VAL A 233      15.768  -5.538  75.057  1.00 98.99           H  
ATOM   3033  HB  VAL A 233      16.200  -4.577  72.189  1.00 98.99           H  
ATOM   3034 HG11 VAL A 233      17.393  -2.609  73.297  1.00 98.99           H  
ATOM   3035 HG12 VAL A 233      15.659  -2.599  73.501  1.00 98.99           H  
ATOM   3036 HG13 VAL A 233      16.703  -3.116  74.825  1.00 98.99           H  
ATOM   3037 HG21 VAL A 233      18.623  -4.561  72.715  1.00 98.99           H  
ATOM   3038 HG22 VAL A 233      18.294  -5.329  74.269  1.00 98.99           H  
ATOM   3039 HG23 VAL A 233      17.952  -6.173  72.758  1.00 98.99           H  
ATOM   3040  N   SER A 234      13.734  -4.043  74.895  1.00 98.97           N  
ATOM   3041  CA  SER A 234      12.531  -3.207  74.935  1.00 98.97           C  
ATOM   3042  C   SER A 234      12.891  -1.852  75.572  1.00 98.97           C  
ATOM   3043  O   SER A 234      13.602  -1.836  76.575  1.00 98.97           O  
ATOM   3044  CB  SER A 234      11.417  -3.943  75.707  1.00 98.97           C  
ATOM   3045  OG  SER A 234      10.254  -3.151  75.810  1.00 98.97           O  
ATOM   3046  H   SER A 234      14.372  -3.912  75.669  1.00 98.97           H  
ATOM   3047  HA  SER A 234      12.188  -3.021  73.916  1.00 98.97           H  
ATOM   3048  HB3 SER A 234      11.744  -4.199  76.714  1.00 98.97           H  
ATOM   3049  HB2 SER A 234      11.156  -4.877  75.207  1.00 98.97           H  
ATOM   3050  HG  SER A 234       9.778  -3.198  74.972  1.00 98.97           H  
ATOM   3051  N   CYS A 235      12.444  -0.728  74.988  1.00 98.91           N  
ATOM   3052  CA  CYS A 235      12.900   0.638  75.298  1.00 98.91           C  
ATOM   3053  C   CYS A 235      11.783   1.574  75.815  1.00 98.91           C  
ATOM   3054  O   CYS A 235      10.596   1.295  75.641  1.00 98.91           O  
ATOM   3055  CB  CYS A 235      13.497   1.253  74.016  1.00 98.91           C  
ATOM   3056  SG  CYS A 235      14.901   0.288  73.367  1.00 98.91           S  
ATOM   3057  H   CYS A 235      11.831  -0.830  74.186  1.00 98.91           H  
ATOM   3058  HA  CYS A 235      13.672   0.614  76.066  1.00 98.91           H  
ATOM   3059  HB3 CYS A 235      13.837   2.266  74.219  1.00 98.91           H  
ATOM   3060  HB2 CYS A 235      12.730   1.343  73.250  1.00 98.91           H  
ATOM   3061  HG  CYS A 235      15.613   0.298  74.497  1.00 98.91           H  
ATOM   3062  N   THR A 236      12.172   2.717  76.405  1.00 98.68           N  
ATOM   3063  CA  THR A 236      11.347   3.839  76.832  1.00 98.68           C  
ATOM   3064  C   THR A 236      12.158   5.148  76.726  1.00 98.68           C  
ATOM   3065  O   THR A 236      13.367   5.139  76.955  1.00 98.68           O  
ATOM   3066  CB  THR A 236      10.742   3.545  78.229  1.00 98.68           C  
ATOM   3067  CG2 THR A 236      11.776   3.102  79.282  1.00 98.68           C  
ATOM   3068  OG1 THR A 236      10.078   4.684  78.746  1.00 98.68           O  
ATOM   3069  H   THR A 236      13.166   2.856  76.585  1.00 98.68           H  
ATOM   3070  HA  THR A 236      10.523   3.930  76.120  1.00 98.68           H  
ATOM   3071  HB  THR A 236       9.994   2.765  78.125  1.00 98.68           H  
ATOM   3072 HG21 THR A 236      11.315   2.930  80.253  1.00 98.68           H  
ATOM   3073 HG22 THR A 236      12.253   2.162  79.002  1.00 98.68           H  
ATOM   3074 HG23 THR A 236      12.566   3.842  79.409  1.00 98.68           H  
ATOM   3075  HG1 THR A 236       9.468   5.023  78.096  1.00 98.68           H  
ATOM   3076  N   GLY A 237      11.501   6.282  76.443  1.00 97.31           N  
ATOM   3077  CA  GLY A 237      12.109   7.607  76.401  1.00 97.31           C  
ATOM   3078  C   GLY A 237      11.801   8.340  75.097  1.00 97.31           C  
ATOM   3079  O   GLY A 237      10.768   8.102  74.473  1.00 97.31           O  
ATOM   3080  H   GLY A 237      10.497   6.256  76.297  1.00 97.31           H  
ATOM   3081  HA3 GLY A 237      13.187   7.557  76.524  1.00 97.31           H  
ATOM   3082  HA2 GLY A 237      11.723   8.195  77.233  1.00 97.31           H  
ATOM   3083  N   THR A 238      12.681   9.266  74.701  1.00 96.54           N  
ATOM   3084  CA  THR A 238      12.578  10.134  73.523  1.00 96.54           C  
ATOM   3085  C   THR A 238      12.651   9.326  72.206  1.00 96.54           C  
ATOM   3086  O   THR A 238      13.714   9.254  71.582  1.00 96.54           O  
ATOM   3087  CB  THR A 238      13.705  11.212  73.602  1.00 96.54           C  
ATOM   3088  CG2 THR A 238      13.573  12.156  74.805  1.00 96.54           C  
ATOM   3089  OG1 THR A 238      15.008  10.647  73.631  1.00 96.54           O  
ATOM   3090  H   THR A 238      13.518   9.397  75.268  1.00 96.54           H  
ATOM   3091  HA  THR A 238      11.611  10.639  73.549  1.00 96.54           H  
ATOM   3092  HB  THR A 238      13.646  11.822  72.698  1.00 96.54           H  
ATOM   3093 HG21 THR A 238      14.344  12.927  74.786  1.00 96.54           H  
ATOM   3094 HG22 THR A 238      12.607  12.661  74.798  1.00 96.54           H  
ATOM   3095 HG23 THR A 238      13.659  11.628  75.754  1.00 96.54           H  
ATOM   3096  HG1 THR A 238      15.024   9.980  72.951  1.00 96.54           H  
ATOM   3097  N   GLY A 239      11.536   8.700  71.800  1.00 97.97           N  
ATOM   3098  CA  GLY A 239      11.419   7.707  70.728  1.00 97.97           C  
ATOM   3099  C   GLY A 239      12.026   8.095  69.377  1.00 97.97           C  
ATOM   3100  O   GLY A 239      12.555   7.241  68.673  1.00 97.97           O  
ATOM   3101  H   GLY A 239      10.763   8.724  72.459  1.00 97.97           H  
ATOM   3102  HA3 GLY A 239      10.368   7.472  70.565  1.00 97.97           H  
ATOM   3103  HA2 GLY A 239      11.879   6.785  71.081  1.00 97.97           H  
ATOM   3104  N   GLU A 240      12.055   9.392  69.056  1.00 98.23           N  
ATOM   3105  CA  GLU A 240      12.735   9.983  67.907  1.00 98.23           C  
ATOM   3106  C   GLU A 240      14.233   9.647  67.881  1.00 98.23           C  
ATOM   3107  O   GLU A 240      14.782   9.355  66.823  1.00 98.23           O  
ATOM   3108  CB  GLU A 240      12.551  11.513  67.949  1.00 98.23           C  
ATOM   3109  CG  GLU A 240      11.143  12.014  67.564  1.00 98.23           C  
ATOM   3110  CD  GLU A 240      10.042  11.895  68.621  1.00 98.23           C  
ATOM   3111  OE1 GLU A 240      10.346  11.558  69.785  1.00 98.23           O1-
ATOM   3112  OE2 GLU A 240       8.875  12.129  68.240  1.00 98.23           O  
ATOM   3113  H   GLU A 240      11.569  10.036  69.669  1.00 98.23           H  
ATOM   3114  HA  GLU A 240      12.299   9.589  66.988  1.00 98.23           H  
ATOM   3115  HB3 GLU A 240      13.252  11.967  67.246  1.00 98.23           H  
ATOM   3116  HB2 GLU A 240      12.843  11.909  68.924  1.00 98.23           H  
ATOM   3117  HG3 GLU A 240      10.806  11.511  66.659  1.00 98.23           H  
ATOM   3118  HG2 GLU A 240      11.230  13.072  67.318  1.00 98.23           H  
ATOM   3119  N   MET A 241      14.895   9.644  69.041  1.00 98.43           N  
ATOM   3120  CA  MET A 241      16.320   9.345  69.143  1.00 98.43           C  
ATOM   3121  C   MET A 241      16.540   7.831  69.195  1.00 98.43           C  
ATOM   3122  O   MET A 241      17.539   7.357  68.661  1.00 98.43           O  
ATOM   3123  CB  MET A 241      16.908  10.004  70.402  1.00 98.43           C  
ATOM   3124  CG  MET A 241      16.677  11.522  70.442  1.00 98.43           C  
ATOM   3125  SD  MET A 241      17.191  12.416  68.952  1.00 98.43           S  
ATOM   3126  CE  MET A 241      16.759  14.095  69.474  1.00 98.43           C  
ATOM   3127  H   MET A 241      14.366   9.769  69.898  1.00 98.43           H  
ATOM   3128  HA  MET A 241      16.848   9.726  68.268  1.00 98.43           H  
ATOM   3129  HB3 MET A 241      17.980   9.806  70.442  1.00 98.43           H  
ATOM   3130  HB2 MET A 241      16.480   9.558  71.299  1.00 98.43           H  
ATOM   3131  HG3 MET A 241      17.221  11.950  71.281  1.00 98.43           H  
ATOM   3132  HG2 MET A 241      15.623  11.735  70.623  1.00 98.43           H  
ATOM   3133  HE1 MET A 241      17.113  14.822  68.743  1.00 98.43           H  
ATOM   3134  HE2 MET A 241      15.679  14.200  69.575  1.00 98.43           H  
ATOM   3135  HE3 MET A 241      17.220  14.331  70.434  1.00 98.43           H  
ATOM   3136  N   PHE A 242      15.579   7.062  69.732  1.00 98.72           N  
ATOM   3137  CA  PHE A 242      15.586   5.599  69.653  1.00 98.72           C  
ATOM   3138  C   PHE A 242      15.406   5.113  68.201  1.00 98.72           C  
ATOM   3139  O   PHE A 242      16.022   4.114  67.828  1.00 98.72           O  
ATOM   3140  CB  PHE A 242      14.518   4.974  70.574  1.00 98.72           C  
ATOM   3141  CG  PHE A 242      14.876   5.016  72.052  1.00 98.72           C  
ATOM   3142  CD1 PHE A 242      15.491   3.905  72.664  1.00 98.72           C  
ATOM   3143  CD2 PHE A 242      14.609   6.163  72.826  1.00 98.72           C  
ATOM   3144  CE1 PHE A 242      15.868   3.951  74.019  1.00 98.72           C  
ATOM   3145  CE2 PHE A 242      14.974   6.210  74.184  1.00 98.72           C  
ATOM   3146  CZ  PHE A 242      15.606   5.103  74.780  1.00 98.72           C  
ATOM   3147  H   PHE A 242      14.770   7.515  70.130  1.00 98.72           H  
ATOM   3148  HA  PHE A 242      16.561   5.264  69.994  1.00 98.72           H  
ATOM   3149  HB3 PHE A 242      14.370   3.925  70.307  1.00 98.72           H  
ATOM   3150  HB2 PHE A 242      13.550   5.442  70.417  1.00 98.72           H  
ATOM   3151  HD1 PHE A 242      15.662   3.002  72.102  1.00 98.72           H  
ATOM   3152  HD2 PHE A 242      14.123   7.007  72.375  1.00 98.72           H  
ATOM   3153  HE1 PHE A 242      16.338   3.095  74.481  1.00 98.72           H  
ATOM   3154  HE2 PHE A 242      14.774   7.095  74.770  1.00 98.72           H  
ATOM   3155  HZ  PHE A 242      15.880   5.126  75.824  1.00 98.72           H  
ATOM   3156  N   MET A 243      14.644   5.858  67.381  1.00 98.88           N  
ATOM   3157  CA  MET A 243      14.485   5.680  65.937  1.00 98.88           C  
ATOM   3158  C   MET A 243      15.756   6.078  65.171  1.00 98.88           C  
ATOM   3159  O   MET A 243      16.218   5.305  64.343  1.00 98.88           O  
ATOM   3160  CB  MET A 243      13.317   6.554  65.414  1.00 98.88           C  
ATOM   3161  CG  MET A 243      11.936   5.908  65.549  1.00 98.88           C  
ATOM   3162  SD  MET A 243      10.615   6.867  64.747  1.00 98.88           S  
ATOM   3163  CE  MET A 243       9.799   7.640  66.166  1.00 98.88           C  
ATOM   3164  H   MET A 243      14.101   6.600  67.812  1.00 98.88           H  
ATOM   3165  HA  MET A 243      14.288   4.629  65.719  1.00 98.88           H  
ATOM   3166  HB3 MET A 243      13.462   6.750  64.349  1.00 98.88           H  
ATOM   3167  HB2 MET A 243      13.310   7.531  65.890  1.00 98.88           H  
ATOM   3168  HG3 MET A 243      11.686   5.731  66.595  1.00 98.88           H  
ATOM   3169  HG2 MET A 243      11.959   4.929  65.069  1.00 98.88           H  
ATOM   3170  HE1 MET A 243       8.882   8.140  65.850  1.00 98.88           H  
ATOM   3171  HE2 MET A 243       9.541   6.888  66.906  1.00 98.88           H  
ATOM   3172  HE3 MET A 243      10.448   8.374  66.637  1.00 98.88           H  
ATOM   3173  N   ARG A 244      16.328   7.265  65.434  1.00 98.84           N  
ATOM   3174  CA  ARG A 244      17.517   7.775  64.741  1.00 98.84           C  
ATOM   3175  C   ARG A 244      18.792   6.970  65.059  1.00 98.84           C  
ATOM   3176  O   ARG A 244      19.606   6.777  64.155  1.00 98.84           O  
ATOM   3177  CB  ARG A 244      17.700   9.269  65.083  1.00 98.84           C  
ATOM   3178  CG  ARG A 244      16.635  10.190  64.441  1.00 98.84           C  
ATOM   3179  CD  ARG A 244      16.480  11.573  65.106  1.00 98.84           C  
ATOM   3180  NE  ARG A 244      17.749  12.312  65.218  1.00 98.84           N  
ATOM   3181  CZ  ARG A 244      17.920  13.590  65.602  1.00 98.84           C  
ATOM   3182  NH1 ARG A 244      16.888  14.378  65.941  1.00 98.84           N  
ATOM   3183  NH2 ARG A 244      19.160  14.092  65.642  1.00 98.84           N1+
ATOM   3184  H   ARG A 244      15.932   7.874  66.138  1.00 98.84           H  
ATOM   3185  HA  ARG A 244      17.349   7.690  63.665  1.00 98.84           H  
ATOM   3186  HB3 ARG A 244      18.679   9.599  64.734  1.00 98.84           H  
ATOM   3187  HB2 ARG A 244      17.709   9.395  66.166  1.00 98.84           H  
ATOM   3188  HG3 ARG A 244      15.675   9.691  64.560  1.00 98.84           H  
ATOM   3189  HG2 ARG A 244      16.757  10.277  63.361  1.00 98.84           H  
ATOM   3190  HD3 ARG A 244      15.937  11.529  66.049  1.00 98.84           H  
ATOM   3191  HD2 ARG A 244      15.870  12.177  64.433  1.00 98.84           H  
ATOM   3192  HE  ARG A 244      18.567  11.792  64.932  1.00 98.84           H  
ATOM   3193 HH12 ARG A 244      17.039  15.335  66.225  1.00 98.84           H  
ATOM   3194 HH11 ARG A 244      15.948  14.011  65.927  1.00 98.84           H  
ATOM   3195 HH22 ARG A 244      19.317  15.045  65.936  1.00 98.84           H  
ATOM   3196 HH21 ARG A 244      19.953  13.535  65.355  1.00 98.84           H  
ATOM   3197  N   ALA A 245      18.933   6.493  66.308  1.00 98.77           N  
ATOM   3198  CA  ALA A 245      20.013   5.593  66.724  1.00 98.77           C  
ATOM   3199  C   ALA A 245      19.762   4.127  66.331  1.00 98.77           C  
ATOM   3200  O   ALA A 245      20.732   3.380  66.208  1.00 98.77           O  
ATOM   3201  CB  ALA A 245      20.199   5.693  68.245  1.00 98.77           C  
ATOM   3202  H   ALA A 245      18.241   6.716  67.012  1.00 98.77           H  
ATOM   3203  HA  ALA A 245      20.943   5.912  66.250  1.00 98.77           H  
ATOM   3204  HB1 ALA A 245      20.999   5.038  68.595  1.00 98.77           H  
ATOM   3205  HB2 ALA A 245      20.452   6.706  68.551  1.00 98.77           H  
ATOM   3206  HB3 ALA A 245      19.288   5.414  68.772  1.00 98.77           H  
ATOM   3207  N   VAL A 246      18.478   3.749  66.159  1.00 98.89           N  
ATOM   3208  CA  VAL A 246      17.976   2.395  65.881  1.00 98.89           C  
ATOM   3209  C   VAL A 246      18.401   1.438  67.030  1.00 98.89           C  
ATOM   3210  O   VAL A 246      19.117   0.461  66.817  1.00 98.89           O  
ATOM   3211  CB  VAL A 246      18.424   1.866  64.477  1.00 98.89           C  
ATOM   3212  CG1 VAL A 246      17.696   0.574  64.056  1.00 98.89           C  
ATOM   3213  CG2 VAL A 246      18.222   2.907  63.356  1.00 98.89           C  
ATOM   3214  H   VAL A 246      17.759   4.450  66.266  1.00 98.89           H  
ATOM   3215  HA  VAL A 246      16.887   2.454  65.893  1.00 98.89           H  
ATOM   3216  HB  VAL A 246      19.492   1.646  64.512  1.00 98.89           H  
ATOM   3217 HG11 VAL A 246      18.030   0.243  63.073  1.00 98.89           H  
ATOM   3218 HG12 VAL A 246      17.872  -0.249  64.741  1.00 98.89           H  
ATOM   3219 HG13 VAL A 246      16.618   0.729  64.002  1.00 98.89           H  
ATOM   3220 HG21 VAL A 246      18.588   2.528  62.402  1.00 98.89           H  
ATOM   3221 HG22 VAL A 246      17.168   3.151  63.228  1.00 98.89           H  
ATOM   3222 HG23 VAL A 246      18.762   3.834  63.545  1.00 98.89           H  
ATOM   3223  N   THR A 247      18.023   1.835  68.259  1.00 98.89           N  
ATOM   3224  CA  THR A 247      18.654   1.429  69.522  1.00 98.89           C  
ATOM   3225  C   THR A 247      18.508  -0.056  69.906  1.00 98.89           C  
ATOM   3226  O   THR A 247      19.477  -0.630  70.407  1.00 98.89           O  
ATOM   3227  CB  THR A 247      18.107   2.277  70.700  1.00 98.89           C  
ATOM   3228  CG2 THR A 247      18.670   1.960  72.098  1.00 98.89           C  
ATOM   3229  OG1 THR A 247      18.365   3.643  70.454  1.00 98.89           O  
ATOM   3230  H   THR A 247      17.389   2.618  68.325  1.00 98.89           H  
ATOM   3231  HA  THR A 247      19.720   1.639  69.423  1.00 98.89           H  
ATOM   3232  HB  THR A 247      17.026   2.151  70.722  1.00 98.89           H  
ATOM   3233 HG21 THR A 247      18.322   2.683  72.836  1.00 98.89           H  
ATOM   3234 HG22 THR A 247      18.360   0.976  72.449  1.00 98.89           H  
ATOM   3235 HG23 THR A 247      19.758   1.993  72.100  1.00 98.89           H  
ATOM   3236  HG1 THR A 247      17.886   3.911  69.667  1.00 98.89           H  
ATOM   3237  N   ALA A 248      17.325  -0.655  69.683  1.00 98.96           N  
ATOM   3238  CA  ALA A 248      17.059  -2.056  70.028  1.00 98.96           C  
ATOM   3239  C   ALA A 248      17.856  -3.058  69.170  1.00 98.96           C  
ATOM   3240  O   ALA A 248      18.253  -4.102  69.690  1.00 98.96           O  
ATOM   3241  CB  ALA A 248      15.547  -2.330  69.983  1.00 98.96           C  
ATOM   3242  H   ALA A 248      16.564  -0.136  69.266  1.00 98.96           H  
ATOM   3243  HA  ALA A 248      17.380  -2.197  71.060  1.00 98.96           H  
ATOM   3244  HB1 ALA A 248      15.316  -3.331  70.343  1.00 98.96           H  
ATOM   3245  HB2 ALA A 248      15.003  -1.631  70.619  1.00 98.96           H  
ATOM   3246  HB3 ALA A 248      15.145  -2.243  68.975  1.00 98.96           H  
ATOM   3247  N   TYR A 249      18.123  -2.696  67.902  1.00 98.97           N  
ATOM   3248  CA  TYR A 249      19.008  -3.434  67.000  1.00 98.97           C  
ATOM   3249  C   TYR A 249      20.489  -3.087  67.222  1.00 98.97           C  
ATOM   3250  O   TYR A 249      21.336  -3.933  66.942  1.00 98.97           O  
ATOM   3251  CB  TYR A 249      18.630  -3.146  65.535  1.00 98.97           C  
ATOM   3252  CG  TYR A 249      19.242  -4.112  64.537  1.00 98.97           C  
ATOM   3253  CD1 TYR A 249      20.483  -3.842  63.921  1.00 98.97           C  
ATOM   3254  CD2 TYR A 249      18.571  -5.313  64.247  1.00 98.97           C  
ATOM   3255  CE1 TYR A 249      21.039  -4.762  63.012  1.00 98.97           C  
ATOM   3256  CE2 TYR A 249      19.125  -6.237  63.345  1.00 98.97           C  
ATOM   3257  CZ  TYR A 249      20.359  -5.961  62.727  1.00 98.97           C  
ATOM   3258  OH  TYR A 249      20.890  -6.867  61.860  1.00 98.97           O  
ATOM   3259  H   TYR A 249      17.747  -1.826  67.547  1.00 98.97           H  
ATOM   3260  HA  TYR A 249      18.878  -4.503  67.182  1.00 98.97           H  
ATOM   3261  HB3 TYR A 249      18.907  -2.127  65.264  1.00 98.97           H  
ATOM   3262  HB2 TYR A 249      17.551  -3.205  65.416  1.00 98.97           H  
ATOM   3263  HD1 TYR A 249      21.027  -2.946  64.171  1.00 98.97           H  
ATOM   3264  HD2 TYR A 249      17.625  -5.520  64.718  1.00 98.97           H  
ATOM   3265  HE1 TYR A 249      21.993  -4.552  62.549  1.00 98.97           H  
ATOM   3266  HE2 TYR A 249      18.596  -7.150  63.121  1.00 98.97           H  
ATOM   3267  HH  TYR A 249      21.668  -6.550  61.388  1.00 98.97           H  
ATOM   3268  N   ASP A 250      20.789  -1.864  67.695  1.00 98.95           N  
ATOM   3269  CA  ASP A 250      22.149  -1.371  67.929  1.00 98.95           C  
ATOM   3270  C   ASP A 250      22.913  -2.251  68.937  1.00 98.95           C  
ATOM   3271  O   ASP A 250      24.062  -2.601  68.679  1.00 98.95           O  
ATOM   3272  CB  ASP A 250      22.156   0.121  68.358  1.00 98.95           C  
ATOM   3273  CG  ASP A 250      23.530   0.802  68.443  1.00 98.95           C  
ATOM   3274  OD1 ASP A 250      24.424   0.424  67.656  1.00 98.95           O1-
ATOM   3275  OD2 ASP A 250      23.636   1.787  69.206  1.00 98.95           O  
ATOM   3276  H   ASP A 250      20.044  -1.205  67.875  1.00 98.95           H  
ATOM   3277  HA  ASP A 250      22.667  -1.460  66.973  1.00 98.95           H  
ATOM   3278  HB3 ASP A 250      21.652   0.223  69.318  1.00 98.95           H  
ATOM   3279  HB2 ASP A 250      21.555   0.700  67.656  1.00 98.95           H  
ATOM   3280  N   ILE A 251      22.232  -2.642  70.025  1.00 98.97           N  
ATOM   3281  CA  ILE A 251      22.759  -3.530  71.062  1.00 98.97           C  
ATOM   3282  C   ILE A 251      23.026  -4.956  70.531  1.00 98.97           C  
ATOM   3283  O   ILE A 251      24.073  -5.514  70.849  1.00 98.97           O  
ATOM   3284  CB  ILE A 251      21.812  -3.578  72.296  1.00 98.97           C  
ATOM   3285  CG1 ILE A 251      21.667  -2.164  72.903  1.00 98.97           C  
ATOM   3286  CG2 ILE A 251      22.232  -4.576  73.403  1.00 98.97           C  
ATOM   3287  CD1 ILE A 251      20.466  -1.996  73.834  1.00 98.97           C  
ATOM   3288  H   ILE A 251      21.286  -2.314  70.158  1.00 98.97           H  
ATOM   3289  HA  ILE A 251      23.714  -3.110  71.384  1.00 98.97           H  
ATOM   3290  HB  ILE A 251      20.828  -3.884  71.936  1.00 98.97           H  
ATOM   3291 HG13 ILE A 251      21.567  -1.412  72.122  1.00 98.97           H  
ATOM   3292 HG12 ILE A 251      22.581  -1.904  73.436  1.00 98.97           H  
ATOM   3293 HG21 ILE A 251      21.529  -4.574  74.235  1.00 98.97           H  
ATOM   3294 HG22 ILE A 251      22.280  -5.604  73.050  1.00 98.97           H  
ATOM   3295 HG23 ILE A 251      23.210  -4.323  73.810  1.00 98.97           H  
ATOM   3296 HD11 ILE A 251      20.797  -1.599  74.793  1.00 98.97           H  
ATOM   3297 HD12 ILE A 251      19.745  -1.296  73.411  1.00 98.97           H  
ATOM   3298 HD13 ILE A 251      19.940  -2.931  74.022  1.00 98.97           H  
ATOM   3299  N   SER A 252      22.126  -5.476  69.674  1.00 98.95           N  
ATOM   3300  CA  SER A 252      22.297  -6.737  68.942  1.00 98.95           C  
ATOM   3301  C   SER A 252      23.524  -6.727  68.012  1.00 98.95           C  
ATOM   3302  O   SER A 252      24.305  -7.675  68.044  1.00 98.95           O  
ATOM   3303  CB  SER A 252      20.993  -7.075  68.178  1.00 98.95           C  
ATOM   3304  OG  SER A 252      21.125  -8.206  67.336  1.00 98.95           O  
ATOM   3305  H   SER A 252      21.300  -4.941  69.446  1.00 98.95           H  
ATOM   3306  HA  SER A 252      22.472  -7.520  69.680  1.00 98.95           H  
ATOM   3307  HB3 SER A 252      20.674  -6.245  67.553  1.00 98.95           H  
ATOM   3308  HB2 SER A 252      20.178  -7.254  68.879  1.00 98.95           H  
ATOM   3309  HG  SER A 252      21.702  -7.975  66.603  1.00 98.95           H  
ATOM   3310  N   ALA A 253      23.667  -5.656  67.217  1.00 98.92           N  
ATOM   3311  CA  ALA A 253      24.731  -5.494  66.232  1.00 98.92           C  
ATOM   3312  C   ALA A 253      26.120  -5.265  66.853  1.00 98.92           C  
ATOM   3313  O   ALA A 253      27.098  -5.762  66.303  1.00 98.92           O  
ATOM   3314  CB  ALA A 253      24.351  -4.360  65.276  1.00 98.92           C  
ATOM   3315  H   ALA A 253      22.977  -4.916  67.251  1.00 98.92           H  
ATOM   3316  HA  ALA A 253      24.779  -6.415  65.647  1.00 98.92           H  
ATOM   3317  HB1 ALA A 253      25.024  -4.360  64.423  1.00 98.92           H  
ATOM   3318  HB2 ALA A 253      23.342  -4.492  64.888  1.00 98.92           H  
ATOM   3319  HB3 ALA A 253      24.399  -3.382  65.758  1.00 98.92           H  
ATOM   3320  N   ARG A 254      26.187  -4.571  68.003  1.00 98.85           N  
ATOM   3321  CA  ARG A 254      27.402  -4.419  68.811  1.00 98.85           C  
ATOM   3322  C   ARG A 254      27.888  -5.755  69.402  1.00 98.85           C  
ATOM   3323  O   ARG A 254      29.095  -5.988  69.428  1.00 98.85           O  
ATOM   3324  CB  ARG A 254      27.141  -3.422  69.953  1.00 98.85           C  
ATOM   3325  CG  ARG A 254      27.093  -1.951  69.514  1.00 98.85           C  
ATOM   3326  CD  ARG A 254      26.795  -1.032  70.709  1.00 98.85           C  
ATOM   3327  NE  ARG A 254      26.564   0.366  70.313  1.00 98.85           N  
ATOM   3328  CZ  ARG A 254      27.467   1.306  69.977  1.00 98.85           C  
ATOM   3329  NH1 ARG A 254      28.784   1.061  69.917  1.00 98.85           N  
ATOM   3330  NH2 ARG A 254      27.022   2.535  69.694  1.00 98.85           N1+
ATOM   3331  H   ARG A 254      25.344  -4.161  68.385  1.00 98.85           H  
ATOM   3332  HA  ARG A 254      28.201  -4.031  68.176  1.00 98.85           H  
ATOM   3333  HB3 ARG A 254      27.926  -3.515  70.702  1.00 98.85           H  
ATOM   3334  HB2 ARG A 254      26.216  -3.690  70.463  1.00 98.85           H  
ATOM   3335  HG3 ARG A 254      26.421  -1.768  68.678  1.00 98.85           H  
ATOM   3336  HG2 ARG A 254      28.090  -1.718  69.139  1.00 98.85           H  
ATOM   3337  HD3 ARG A 254      27.668  -1.018  71.361  1.00 98.85           H  
ATOM   3338  HD2 ARG A 254      25.975  -1.414  71.317  1.00 98.85           H  
ATOM   3339  HE  ARG A 254      25.588   0.621  70.222  1.00 98.85           H  
ATOM   3340 HH12 ARG A 254      29.432   1.787  69.650  1.00 98.85           H  
ATOM   3341 HH11 ARG A 254      29.131   0.136  70.124  1.00 98.85           H  
ATOM   3342 HH22 ARG A 254      27.664   3.272  69.443  1.00 98.85           H  
ATOM   3343 HH21 ARG A 254      26.028   2.723  69.718  1.00 98.85           H  
ATOM   3344  N   MET A 255      26.955  -6.613  69.847  1.00 98.91           N  
ATOM   3345  CA  MET A 255      27.267  -7.942  70.373  1.00 98.91           C  
ATOM   3346  C   MET A 255      27.705  -8.933  69.281  1.00 98.91           C  
ATOM   3347  O   MET A 255      28.569  -9.766  69.549  1.00 98.91           O  
ATOM   3348  CB  MET A 255      26.056  -8.493  71.150  1.00 98.91           C  
ATOM   3349  CG  MET A 255      25.763  -7.742  72.458  1.00 98.91           C  
ATOM   3350  SD  MET A 255      24.117  -8.049  73.143  1.00 98.91           S  
ATOM   3351  CE  MET A 255      24.264  -9.807  73.544  1.00 98.91           C  
ATOM   3352  H   MET A 255      25.977  -6.359  69.811  1.00 98.91           H  
ATOM   3353  HA  MET A 255      28.102  -7.842  71.065  1.00 98.91           H  
ATOM   3354  HB3 MET A 255      26.245  -9.539  71.397  1.00 98.91           H  
ATOM   3355  HB2 MET A 255      25.169  -8.490  70.515  1.00 98.91           H  
ATOM   3356  HG3 MET A 255      25.856  -6.670  72.305  1.00 98.91           H  
ATOM   3357  HG2 MET A 255      26.501  -8.001  73.216  1.00 98.91           H  
ATOM   3358  HE1 MET A 255      23.320 -10.156  73.953  1.00 98.91           H  
ATOM   3359  HE2 MET A 255      24.480 -10.398  72.655  1.00 98.91           H  
ATOM   3360  HE3 MET A 255      25.049  -9.972  74.282  1.00 98.91           H  
ATOM   3361  N   GLU A 256      27.104  -8.828  68.084  1.00 98.67           N  
ATOM   3362  CA  GLU A 256      27.305  -9.761  66.977  1.00 98.67           C  
ATOM   3363  C   GLU A 256      28.552  -9.439  66.136  1.00 98.67           C  
ATOM   3364  O   GLU A 256      29.222 -10.373  65.697  1.00 98.67           O  
ATOM   3365  CB  GLU A 256      26.018  -9.785  66.124  1.00 98.67           C  
ATOM   3366  CG  GLU A 256      25.961 -10.902  65.056  1.00 98.67           C  
ATOM   3367  CD  GLU A 256      24.606 -11.077  64.341  1.00 98.67           C  
ATOM   3368  OE1 GLU A 256      24.539 -12.014  63.514  1.00 98.67           O1-
ATOM   3369  OE2 GLU A 256      23.653 -10.311  64.615  1.00 98.67           O  
ATOM   3370  H   GLU A 256      26.391  -8.123  67.948  1.00 98.67           H  
ATOM   3371  HA  GLU A 256      27.438 -10.760  67.397  1.00 98.67           H  
ATOM   3372  HB3 GLU A 256      25.881  -8.815  65.641  1.00 98.67           H  
ATOM   3373  HB2 GLU A 256      25.176  -9.900  66.798  1.00 98.67           H  
ATOM   3374  HG3 GLU A 256      26.210 -11.852  65.530  1.00 98.67           H  
ATOM   3375  HG2 GLU A 256      26.727 -10.731  64.300  1.00 98.67           H  
ATOM   3376  N   TYR A 257      28.827  -8.142  65.910  1.00 98.64           N  
ATOM   3377  CA  TYR A 257      29.839  -7.672  64.957  1.00 98.64           C  
ATOM   3378  C   TYR A 257      31.090  -7.101  65.640  1.00 98.64           C  
ATOM   3379  O   TYR A 257      32.184  -7.348  65.132  1.00 98.64           O  
ATOM   3380  CB  TYR A 257      29.202  -6.641  63.998  1.00 98.64           C  
ATOM   3381  CG  TYR A 257      27.977  -7.105  63.220  1.00 98.64           C  
ATOM   3382  CD1 TYR A 257      27.874  -8.432  62.747  1.00 98.64           C  
ATOM   3383  CD2 TYR A 257      26.920  -6.201  62.975  1.00 98.64           C  
ATOM   3384  CE1 TYR A 257      26.708  -8.865  62.092  1.00 98.64           C  
ATOM   3385  CE2 TYR A 257      25.757  -6.630  62.305  1.00 98.64           C  
ATOM   3386  CZ  TYR A 257      25.647  -7.969  61.879  1.00 98.64           C  
ATOM   3387  OH  TYR A 257      24.519  -8.408  61.253  1.00 98.64           O  
ATOM   3388  H   TYR A 257      28.222  -7.431  66.299  1.00 98.64           H  
ATOM   3389  HA  TYR A 257      30.197  -8.507  64.352  1.00 98.64           H  
ATOM   3390  HB3 TYR A 257      29.935  -6.283  63.279  1.00 98.64           H  
ATOM   3391  HB2 TYR A 257      28.915  -5.767  64.576  1.00 98.64           H  
ATOM   3392  HD1 TYR A 257      28.672  -9.142  62.904  1.00 98.64           H  
ATOM   3393  HD2 TYR A 257      26.994  -5.178  63.314  1.00 98.64           H  
ATOM   3394  HE1 TYR A 257      26.626  -9.889  61.760  1.00 98.64           H  
ATOM   3395  HE2 TYR A 257      24.950  -5.934  62.132  1.00 98.64           H  
ATOM   3396  HH  TYR A 257      23.948  -7.688  60.958  1.00 98.64           H  
ATOM   3397  N   ALA A 258      30.934  -6.387  66.770  1.00 98.32           N  
ATOM   3398  CA  ALA A 258      32.058  -5.903  67.586  1.00 98.32           C  
ATOM   3399  C   ALA A 258      32.445  -6.872  68.721  1.00 98.32           C  
ATOM   3400  O   ALA A 258      33.485  -6.659  69.344  1.00 98.32           O  
ATOM   3401  CB  ALA A 258      31.770  -4.485  68.119  1.00 98.32           C  
ATOM   3402  H   ALA A 258      30.009  -6.219  67.139  1.00 98.32           H  
ATOM   3403  HA  ALA A 258      32.951  -5.818  66.964  1.00 98.32           H  
ATOM   3404  HB1 ALA A 258      32.414  -4.227  68.960  1.00 98.32           H  
ATOM   3405  HB2 ALA A 258      31.963  -3.739  67.349  1.00 98.32           H  
ATOM   3406  HB3 ALA A 258      30.739  -4.360  68.444  1.00 98.32           H  
ATOM   3407  N   GLY A 259      31.637  -7.922  68.958  1.00 98.35           N  
ATOM   3408  CA  GLY A 259      31.922  -8.976  69.934  1.00 98.35           C  
ATOM   3409  C   GLY A 259      31.716  -8.531  71.392  1.00 98.35           C  
ATOM   3410  O   GLY A 259      32.233  -9.195  72.289  1.00 98.35           O  
ATOM   3411  H   GLY A 259      30.797  -8.028  68.407  1.00 98.35           H  
ATOM   3412  HA3 GLY A 259      32.946  -9.332  69.805  1.00 98.35           H  
ATOM   3413  HA2 GLY A 259      31.269  -9.824  69.732  1.00 98.35           H  
ATOM   3414  N   MET A 260      30.994  -7.420  71.633  1.00 98.82           N  
ATOM   3415  CA  MET A 260      30.717  -6.874  72.964  1.00 98.82           C  
ATOM   3416  C   MET A 260      29.849  -7.804  73.828  1.00 98.82           C  
ATOM   3417  O   MET A 260      29.037  -8.565  73.301  1.00 98.82           O  
ATOM   3418  CB  MET A 260      30.022  -5.501  72.830  1.00 98.82           C  
ATOM   3419  CG  MET A 260      30.870  -4.430  72.131  1.00 98.82           C  
ATOM   3420  SD  MET A 260      30.175  -2.759  72.261  1.00 98.82           S  
ATOM   3421  CE  MET A 260      31.357  -1.856  71.231  1.00 98.82           C  
ATOM   3422  H   MET A 260      30.590  -6.919  70.854  1.00 98.82           H  
ATOM   3423  HA  MET A 260      31.673  -6.734  73.472  1.00 98.82           H  
ATOM   3424  HB3 MET A 260      29.746  -5.128  73.817  1.00 98.82           H  
ATOM   3425  HB2 MET A 260      29.083  -5.619  72.289  1.00 98.82           H  
ATOM   3426  HG3 MET A 260      30.987  -4.676  71.076  1.00 98.82           H  
ATOM   3427  HG2 MET A 260      31.871  -4.411  72.562  1.00 98.82           H  
ATOM   3428  HE1 MET A 260      31.123  -0.792  71.236  1.00 98.82           H  
ATOM   3429  HE2 MET A 260      32.371  -1.989  71.609  1.00 98.82           H  
ATOM   3430  HE3 MET A 260      31.317  -2.216  70.203  1.00 98.82           H  
ATOM   3431  N   THR A 261      29.994  -7.666  75.154  1.00 98.80           N  
ATOM   3432  CA  THR A 261      29.050  -8.205  76.136  1.00 98.80           C  
ATOM   3433  C   THR A 261      27.741  -7.382  76.136  1.00 98.80           C  
ATOM   3434  O   THR A 261      27.709  -6.275  75.592  1.00 98.80           O  
ATOM   3435  CB  THR A 261      29.649  -8.187  77.572  1.00 98.80           C  
ATOM   3436  CG2 THR A 261      31.011  -8.890  77.677  1.00 98.80           C  
ATOM   3437  OG1 THR A 261      29.752  -6.885  78.120  1.00 98.80           O  
ATOM   3438  H   THR A 261      30.701  -7.036  75.513  1.00 98.80           H  
ATOM   3439  HA  THR A 261      28.810  -9.237  75.868  1.00 98.80           H  
ATOM   3440  HB  THR A 261      28.966  -8.730  78.225  1.00 98.80           H  
ATOM   3441 HG21 THR A 261      31.357  -8.920  78.711  1.00 98.80           H  
ATOM   3442 HG22 THR A 261      30.947  -9.919  77.322  1.00 98.80           H  
ATOM   3443 HG23 THR A 261      31.779  -8.385  77.091  1.00 98.80           H  
ATOM   3444  HG1 THR A 261      30.515  -6.452  77.724  1.00 98.80           H  
ATOM   3445  N   LEU A 262      26.688  -7.935  76.764  1.00 98.86           N  
ATOM   3446  CA  LEU A 262      25.388  -7.281  76.942  1.00 98.86           C  
ATOM   3447  C   LEU A 262      25.488  -5.905  77.626  1.00 98.86           C  
ATOM   3448  O   LEU A 262      24.858  -4.966  77.148  1.00 98.86           O  
ATOM   3449  CB  LEU A 262      24.441  -8.234  77.704  1.00 98.86           C  
ATOM   3450  CG  LEU A 262      23.022  -7.691  77.994  1.00 98.86           C  
ATOM   3451  CD1 LEU A 262      22.219  -7.440  76.706  1.00 98.86           C  
ATOM   3452  CD2 LEU A 262      22.268  -8.637  78.934  1.00 98.86           C  
ATOM   3453  H   LEU A 262      26.777  -8.855  77.169  1.00 98.86           H  
ATOM   3454  HA  LEU A 262      24.981  -7.116  75.942  1.00 98.86           H  
ATOM   3455  HB3 LEU A 262      24.909  -8.505  78.653  1.00 98.86           H  
ATOM   3456  HB2 LEU A 262      24.353  -9.163  77.143  1.00 98.86           H  
ATOM   3457  HG  LEU A 262      23.094  -6.744  78.528  1.00 98.86           H  
ATOM   3458 HD11 LEU A 262      21.232  -7.896  76.762  1.00 98.86           H  
ATOM   3459 HD12 LEU A 262      22.079  -6.374  76.532  1.00 98.86           H  
ATOM   3460 HD13 LEU A 262      22.711  -7.855  75.827  1.00 98.86           H  
ATOM   3461 HD21 LEU A 262      21.227  -8.337  79.056  1.00 98.86           H  
ATOM   3462 HD22 LEU A 262      22.281  -9.659  78.557  1.00 98.86           H  
ATOM   3463 HD23 LEU A 262      22.725  -8.642  79.923  1.00 98.86           H  
ATOM   3464  N   VAL A 263      26.299  -5.816  78.695  1.00 98.70           N  
ATOM   3465  CA  VAL A 263      26.540  -4.596  79.467  1.00 98.70           C  
ATOM   3466  C   VAL A 263      27.272  -3.516  78.646  1.00 98.70           C  
ATOM   3467  O   VAL A 263      26.811  -2.378  78.630  1.00 98.70           O  
ATOM   3468  CB  VAL A 263      27.339  -4.896  80.770  1.00 98.70           C  
ATOM   3469  CG1 VAL A 263      27.788  -3.645  81.557  1.00 98.70           C  
ATOM   3470  CG2 VAL A 263      26.538  -5.825  81.701  1.00 98.70           C  
ATOM   3471  H   VAL A 263      26.799  -6.637  79.003  1.00 98.70           H  
ATOM   3472  HA  VAL A 263      25.567  -4.192  79.752  1.00 98.70           H  
ATOM   3473  HB  VAL A 263      28.246  -5.436  80.492  1.00 98.70           H  
ATOM   3474 HG11 VAL A 263      28.242  -3.921  82.510  1.00 98.70           H  
ATOM   3475 HG12 VAL A 263      28.535  -3.062  81.017  1.00 98.70           H  
ATOM   3476 HG13 VAL A 263      26.944  -2.989  81.772  1.00 98.70           H  
ATOM   3477 HG21 VAL A 263      27.097  -6.054  82.608  1.00 98.70           H  
ATOM   3478 HG22 VAL A 263      25.595  -5.367  82.000  1.00 98.70           H  
ATOM   3479 HG23 VAL A 263      26.306  -6.776  81.221  1.00 98.70           H  
ATOM   3480  N   GLU A 264      28.358  -3.898  77.949  1.00 98.80           N  
ATOM   3481  CA  GLU A 264      29.142  -3.024  77.067  1.00 98.80           C  
ATOM   3482  C   GLU A 264      28.325  -2.423  75.912  1.00 98.80           C  
ATOM   3483  O   GLU A 264      28.435  -1.224  75.659  1.00 98.80           O  
ATOM   3484  CB  GLU A 264      30.346  -3.807  76.510  1.00 98.80           C  
ATOM   3485  CG  GLU A 264      31.450  -4.072  77.557  1.00 98.80           C  
ATOM   3486  CD  GLU A 264      32.576  -5.010  77.089  1.00 98.80           C  
ATOM   3487  OE1 GLU A 264      33.634  -4.987  77.755  1.00 98.80           O1-
ATOM   3488  OE2 GLU A 264      32.375  -5.754  76.102  1.00 98.80           O  
ATOM   3489  H   GLU A 264      28.666  -4.859  78.005  1.00 98.80           H  
ATOM   3490  HA  GLU A 264      29.515  -2.192  77.668  1.00 98.80           H  
ATOM   3491  HB3 GLU A 264      30.781  -3.283  75.657  1.00 98.80           H  
ATOM   3492  HB2 GLU A 264      29.973  -4.754  76.119  1.00 98.80           H  
ATOM   3493  HG3 GLU A 264      31.016  -4.498  78.461  1.00 98.80           H  
ATOM   3494  HG2 GLU A 264      31.887  -3.118  77.856  1.00 98.80           H  
ATOM   3495  N   ALA A 265      27.506  -3.263  75.260  1.00 98.91           N  
ATOM   3496  CA  ALA A 265      26.607  -2.875  74.177  1.00 98.91           C  
ATOM   3497  C   ALA A 265      25.440  -1.986  74.644  1.00 98.91           C  
ATOM   3498  O   ALA A 265      25.074  -1.063  73.919  1.00 98.91           O  
ATOM   3499  CB  ALA A 265      26.101  -4.145  73.486  1.00 98.91           C  
ATOM   3500  H   ALA A 265      27.483  -4.239  75.528  1.00 98.91           H  
ATOM   3501  HA  ALA A 265      27.187  -2.305  73.450  1.00 98.91           H  
ATOM   3502  HB1 ALA A 265      25.406  -3.909  72.684  1.00 98.91           H  
ATOM   3503  HB2 ALA A 265      26.930  -4.699  73.047  1.00 98.91           H  
ATOM   3504  HB3 ALA A 265      25.591  -4.810  74.185  1.00 98.91           H  
ATOM   3505  N   CYS A 266      24.910  -2.261  75.849  1.00 98.84           N  
ATOM   3506  CA  CYS A 266      23.864  -1.490  76.525  1.00 98.84           C  
ATOM   3507  C   CYS A 266      24.324  -0.074  76.906  1.00 98.84           C  
ATOM   3508  O   CYS A 266      23.616   0.884  76.595  1.00 98.84           O  
ATOM   3509  CB  CYS A 266      23.336  -2.227  77.772  1.00 98.84           C  
ATOM   3510  SG  CYS A 266      22.018  -3.381  77.299  1.00 98.84           S  
ATOM   3511  H   CYS A 266      25.267  -3.053  76.367  1.00 98.84           H  
ATOM   3512  HA  CYS A 266      23.040  -1.364  75.819  1.00 98.84           H  
ATOM   3513  HB3 CYS A 266      22.939  -1.540  78.513  1.00 98.84           H  
ATOM   3514  HB2 CYS A 266      24.132  -2.765  78.284  1.00 98.84           H  
ATOM   3515  HG  CYS A 266      22.827  -4.259  76.696  1.00 98.84           H  
ATOM   3516  N   ASP A 267      25.501   0.032  77.547  1.00 98.38           N  
ATOM   3517  CA  ASP A 267      26.118   1.298  77.960  1.00 98.38           C  
ATOM   3518  C   ASP A 267      26.522   2.177  76.765  1.00 98.38           C  
ATOM   3519  O   ASP A 267      26.357   3.392  76.845  1.00 98.38           O  
ATOM   3520  CB  ASP A 267      27.330   1.114  78.912  1.00 98.38           C  
ATOM   3521  CG  ASP A 267      27.074   0.354  80.228  1.00 98.38           C  
ATOM   3522  OD1 ASP A 267      25.902   0.255  80.657  1.00 98.38           O1-
ATOM   3523  OD2 ASP A 267      28.091  -0.016  80.856  1.00 98.38           O  
ATOM   3524  H   ASP A 267      26.012  -0.806  77.794  1.00 98.38           H  
ATOM   3525  HA  ASP A 267      25.353   1.858  78.504  1.00 98.38           H  
ATOM   3526  HB3 ASP A 267      27.736   2.092  79.178  1.00 98.38           H  
ATOM   3527  HB2 ASP A 267      28.118   0.580  78.377  1.00 98.38           H  
ATOM   3528  N   ALA A 268      27.008   1.553  75.677  1.00 98.59           N  
ATOM   3529  CA  ALA A 268      27.377   2.228  74.433  1.00 98.59           C  
ATOM   3530  C   ALA A 268      26.170   2.744  73.627  1.00 98.59           C  
ATOM   3531  O   ALA A 268      26.289   3.789  72.988  1.00 98.59           O  
ATOM   3532  CB  ALA A 268      28.232   1.279  73.585  1.00 98.59           C  
ATOM   3533  H   ALA A 268      27.135   0.550  75.696  1.00 98.59           H  
ATOM   3534  HA  ALA A 268      27.996   3.090  74.690  1.00 98.59           H  
ATOM   3535  HB1 ALA A 268      28.550   1.761  72.661  1.00 98.59           H  
ATOM   3536  HB2 ALA A 268      29.134   0.980  74.120  1.00 98.59           H  
ATOM   3537  HB3 ALA A 268      27.685   0.372  73.326  1.00 98.59           H  
ATOM   3538  N   ALA A 269      25.035   2.026  73.685  1.00 97.99           N  
ATOM   3539  CA  ALA A 269      23.782   2.410  73.032  1.00 97.99           C  
ATOM   3540  C   ALA A 269      23.050   3.552  73.760  1.00 97.99           C  
ATOM   3541  O   ALA A 269      22.482   4.413  73.090  1.00 97.99           O  
ATOM   3542  CB  ALA A 269      22.884   1.173  72.894  1.00 97.99           C  
ATOM   3543  H   ALA A 269      25.015   1.167  74.217  1.00 97.99           H  
ATOM   3544  HA  ALA A 269      24.017   2.758  72.024  1.00 97.99           H  
ATOM   3545  HB1 ALA A 269      21.955   1.415  72.380  1.00 97.99           H  
ATOM   3546  HB2 ALA A 269      23.379   0.399  72.306  1.00 97.99           H  
ATOM   3547  HB3 ALA A 269      22.631   0.746  73.865  1.00 97.99           H  
ATOM   3548  N   VAL A 270      23.104   3.561  75.104  1.00 97.45           N  
ATOM   3549  CA  VAL A 270      22.552   4.624  75.952  1.00 97.45           C  
ATOM   3550  C   VAL A 270      23.470   5.869  76.015  1.00 97.45           C  
ATOM   3551  O   VAL A 270      22.965   6.973  76.224  1.00 97.45           O  
ATOM   3552  CB  VAL A 270      22.218   4.080  77.376  1.00 97.45           C  
ATOM   3553  CG1 VAL A 270      21.918   5.142  78.455  1.00 97.45           C  
ATOM   3554  CG2 VAL A 270      21.030   3.100  77.296  1.00 97.45           C  
ATOM   3555  H   VAL A 270      23.568   2.803  75.587  1.00 97.45           H  
ATOM   3556  HA  VAL A 270      21.613   4.954  75.503  1.00 97.45           H  
ATOM   3557  HB  VAL A 270      23.079   3.510  77.729  1.00 97.45           H  
ATOM   3558 HG11 VAL A 270      21.595   4.676  79.387  1.00 97.45           H  
ATOM   3559 HG12 VAL A 270      22.796   5.741  78.695  1.00 97.45           H  
ATOM   3560 HG13 VAL A 270      21.122   5.817  78.135  1.00 97.45           H  
ATOM   3561 HG21 VAL A 270      20.773   2.698  78.275  1.00 97.45           H  
ATOM   3562 HG22 VAL A 270      20.138   3.591  76.905  1.00 97.45           H  
ATOM   3563 HG23 VAL A 270      21.248   2.252  76.647  1.00 97.45           H  
ATOM   3564  N   ALA A 271      24.781   5.695  75.760  1.00 97.98           N  
ATOM   3565  CA  ALA A 271      25.726   6.790  75.532  1.00 97.98           C  
ATOM   3566  C   ALA A 271      25.488   7.484  74.181  1.00 97.98           C  
ATOM   3567  O   ALA A 271      25.490   8.712  74.142  1.00 97.98           O  
ATOM   3568  CB  ALA A 271      27.169   6.275  75.636  1.00 97.98           C  
ATOM   3569  H   ALA A 271      25.144   4.760  75.635  1.00 97.98           H  
ATOM   3570  HA  ALA A 271      25.583   7.533  76.319  1.00 97.98           H  
ATOM   3571  HB1 ALA A 271      27.888   7.073  75.444  1.00 97.98           H  
ATOM   3572  HB2 ALA A 271      27.376   5.889  76.634  1.00 97.98           H  
ATOM   3573  HB3 ALA A 271      27.364   5.476  74.921  1.00 97.98           H  
ATOM   3574  N   ARG A 272      25.229   6.697  73.118  1.00 97.35           N  
ATOM   3575  CA  ARG A 272      24.840   7.182  71.788  1.00 97.35           C  
ATOM   3576  C   ARG A 272      23.495   7.935  71.792  1.00 97.35           C  
ATOM   3577  O   ARG A 272      23.350   8.908  71.053  1.00 97.35           O  
ATOM   3578  CB  ARG A 272      24.848   6.000  70.790  1.00 97.35           C  
ATOM   3579  CG  ARG A 272      24.384   6.347  69.360  1.00 97.35           C  
ATOM   3580  CD  ARG A 272      24.457   5.152  68.400  1.00 97.35           C  
ATOM   3581  NE  ARG A 272      24.178   5.551  67.009  1.00 97.35           N  
ATOM   3582  CZ  ARG A 272      24.738   5.074  65.881  1.00 97.35           C  
ATOM   3583  NH1 ARG A 272      25.677   4.115  65.885  1.00 97.35           N  
ATOM   3584  NH2 ARG A 272      24.344   5.582  64.709  1.00 97.35           N1+
ATOM   3585  H   ARG A 272      25.268   5.693  73.228  1.00 97.35           H  
ATOM   3586  HA  ARG A 272      25.602   7.894  71.465  1.00 97.35           H  
ATOM   3587  HB3 ARG A 272      24.213   5.199  71.170  1.00 97.35           H  
ATOM   3588  HB2 ARG A 272      25.857   5.587  70.749  1.00 97.35           H  
ATOM   3589  HG3 ARG A 272      24.894   7.225  68.960  1.00 97.35           H  
ATOM   3590  HG2 ARG A 272      23.329   6.616  69.432  1.00 97.35           H  
ATOM   3591  HD3 ARG A 272      23.636   4.478  68.644  1.00 97.35           H  
ATOM   3592  HD2 ARG A 272      25.375   4.582  68.531  1.00 97.35           H  
ATOM   3593  HE  ARG A 272      23.466   6.260  66.911  1.00 97.35           H  
ATOM   3594 HH12 ARG A 272      26.100   3.789  65.024  1.00 97.35           H  
ATOM   3595 HH11 ARG A 272      25.965   3.689  66.753  1.00 97.35           H  
ATOM   3596 HH22 ARG A 272      24.733   5.232  63.845  1.00 97.35           H  
ATOM   3597 HH21 ARG A 272      23.646   6.310  64.674  1.00 97.35           H  
ATOM   3598  N   LEU A 273      22.555   7.486  72.643  1.00 96.88           N  
ATOM   3599  CA  LEU A 273      21.271   8.139  72.895  1.00 96.88           C  
ATOM   3600  C   LEU A 273      21.459   9.546  73.491  1.00 96.88           C  
ATOM   3601  O   LEU A 273      20.848  10.486  72.988  1.00 96.88           O  
ATOM   3602  CB  LEU A 273      20.424   7.223  73.808  1.00 96.88           C  
ATOM   3603  CG  LEU A 273      18.969   7.661  74.067  1.00 96.88           C  
ATOM   3604  CD1 LEU A 273      18.062   7.404  72.852  1.00 96.88           C  
ATOM   3605  CD2 LEU A 273      18.415   6.997  75.337  1.00 96.88           C  
ATOM   3606  H   LEU A 273      22.745   6.659  73.191  1.00 96.88           H  
ATOM   3607  HA  LEU A 273      20.769   8.243  71.932  1.00 96.88           H  
ATOM   3608  HB3 LEU A 273      20.929   7.150  74.768  1.00 96.88           H  
ATOM   3609  HB2 LEU A 273      20.414   6.208  73.408  1.00 96.88           H  
ATOM   3610  HG  LEU A 273      18.961   8.732  74.257  1.00 96.88           H  
ATOM   3611 HD11 LEU A 273      17.233   8.109  72.836  1.00 96.88           H  
ATOM   3612 HD12 LEU A 273      18.596   7.500  71.907  1.00 96.88           H  
ATOM   3613 HD13 LEU A 273      17.639   6.400  72.877  1.00 96.88           H  
ATOM   3614 HD21 LEU A 273      17.415   7.363  75.566  1.00 96.88           H  
ATOM   3615 HD22 LEU A 273      18.367   5.913  75.230  1.00 96.88           H  
ATOM   3616 HD23 LEU A 273      19.041   7.214  76.204  1.00 96.88           H  
ATOM   3617  N   ALA A 274      22.341   9.666  74.501  1.00 97.14           N  
ATOM   3618  CA  ALA A 274      22.710  10.924  75.156  1.00 97.14           C  
ATOM   3619  C   ALA A 274      23.441  11.921  74.236  1.00 97.14           C  
ATOM   3620  O   ALA A 274      23.217  13.123  74.377  1.00 97.14           O  
ATOM   3621  CB  ALA A 274      23.555  10.618  76.402  1.00 97.14           C  
ATOM   3622  H   ALA A 274      22.811   8.839  74.843  1.00 97.14           H  
ATOM   3623  HA  ALA A 274      21.787  11.402  75.487  1.00 97.14           H  
ATOM   3624  HB1 ALA A 274      23.769  11.527  76.965  1.00 97.14           H  
ATOM   3625  HB2 ALA A 274      23.038   9.934  77.073  1.00 97.14           H  
ATOM   3626  HB3 ALA A 274      24.509  10.160  76.140  1.00 97.14           H  
ATOM   3627  N   GLU A 275      24.263  11.416  73.296  1.00 97.36           N  
ATOM   3628  CA  GLU A 275      24.945  12.203  72.259  1.00 97.36           C  
ATOM   3629  C   GLU A 275      23.984  12.849  71.242  1.00 97.36           C  
ATOM   3630  O   GLU A 275      24.292  13.928  70.737  1.00 97.36           O  
ATOM   3631  CB  GLU A 275      25.987  11.327  71.534  1.00 97.36           C  
ATOM   3632  CG  GLU A 275      27.226  10.992  72.395  1.00 97.36           C  
ATOM   3633  CD  GLU A 275      28.188   9.949  71.797  1.00 97.36           C  
ATOM   3634  OE1 GLU A 275      29.161   9.622  72.511  1.00 97.36           O1-
ATOM   3635  OE2 GLU A 275      27.963   9.488  70.654  1.00 97.36           O  
ATOM   3636  H   GLU A 275      24.418  10.417  73.265  1.00 97.36           H  
ATOM   3637  HA  GLU A 275      25.473  13.019  72.756  1.00 97.36           H  
ATOM   3638  HB3 GLU A 275      26.315  11.817  70.616  1.00 97.36           H  
ATOM   3639  HB2 GLU A 275      25.503  10.402  71.220  1.00 97.36           H  
ATOM   3640  HG3 GLU A 275      26.917  10.646  73.380  1.00 97.36           H  
ATOM   3641  HG2 GLU A 275      27.789  11.910  72.570  1.00 97.36           H  
ATOM   3642  N   LEU A 276      22.834  12.201  70.989  1.00 97.02           N  
ATOM   3643  CA  LEU A 276      21.741  12.722  70.161  1.00 97.02           C  
ATOM   3644  C   LEU A 276      20.796  13.670  70.930  1.00 97.02           C  
ATOM   3645  O   LEU A 276      19.863  14.192  70.319  1.00 97.02           O  
ATOM   3646  CB  LEU A 276      20.963  11.530  69.552  1.00 97.02           C  
ATOM   3647  CG  LEU A 276      21.739  10.755  68.462  1.00 97.02           C  
ATOM   3648  CD1 LEU A 276      21.064   9.404  68.145  1.00 97.02           C  
ATOM   3649  CD2 LEU A 276      21.970  11.608  67.196  1.00 97.02           C  
ATOM   3650  H   LEU A 276      22.661  11.313  71.440  1.00 97.02           H  
ATOM   3651  HA  LEU A 276      22.167  13.318  69.353  1.00 97.02           H  
ATOM   3652  HB3 LEU A 276      20.021  11.867  69.116  1.00 97.02           H  
ATOM   3653  HB2 LEU A 276      20.683  10.850  70.358  1.00 97.02           H  
ATOM   3654  HG  LEU A 276      22.721  10.516  68.871  1.00 97.02           H  
ATOM   3655 HD11 LEU A 276      21.773   8.588  68.291  1.00 97.02           H  
ATOM   3656 HD12 LEU A 276      20.210   9.208  68.795  1.00 97.02           H  
ATOM   3657 HD13 LEU A 276      20.699   9.332  67.121  1.00 97.02           H  
ATOM   3658 HD21 LEU A 276      21.542  11.156  66.304  1.00 97.02           H  
ATOM   3659 HD22 LEU A 276      21.524  12.600  67.278  1.00 97.02           H  
ATOM   3660 HD23 LEU A 276      23.035  11.746  67.011  1.00 97.02           H  
ATOM   3661  N   GLY A 277      21.044  13.889  72.235  1.00 96.31           N  
ATOM   3662  CA  GLY A 277      20.216  14.721  73.109  1.00 96.31           C  
ATOM   3663  C   GLY A 277      18.982  13.961  73.622  1.00 96.31           C  
ATOM   3664  O   GLY A 277      18.027  14.598  74.066  1.00 96.31           O  
ATOM   3665  H   GLY A 277      21.845  13.445  72.663  1.00 96.31           H  
ATOM   3666  HA3 GLY A 277      19.903  15.631  72.593  1.00 96.31           H  
ATOM   3667  HA2 GLY A 277      20.816  15.030  73.965  1.00 96.31           H  
ATOM   3668  N   GLY A 278      18.987  12.620  73.539  1.00 96.26           N  
ATOM   3669  CA  GLY A 278      17.876  11.764  73.927  1.00 96.26           C  
ATOM   3670  C   GLY A 278      18.041  11.301  75.371  1.00 96.26           C  
ATOM   3671  O   GLY A 278      19.138  10.941  75.802  1.00 96.26           O  
ATOM   3672  H   GLY A 278      19.810  12.150  73.186  1.00 96.26           H  
ATOM   3673  HA3 GLY A 278      17.870  10.883  73.286  1.00 96.26           H  
ATOM   3674  HA2 GLY A 278      16.925  12.279  73.787  1.00 96.26           H  
ATOM   3675  N   ASP A 279      16.915  11.246  76.081  1.00 96.12           N  
ATOM   3676  CA  ASP A 279      16.776  10.735  77.439  1.00 96.12           C  
ATOM   3677  C   ASP A 279      15.882   9.496  77.373  1.00 96.12           C  
ATOM   3678  O   ASP A 279      14.889   9.482  76.638  1.00 96.12           O  
ATOM   3679  CB  ASP A 279      16.093  11.780  78.351  1.00 96.12           C  
ATOM   3680  CG  ASP A 279      16.851  13.102  78.465  1.00 96.12           C  
ATOM   3681  OD1 ASP A 279      18.023  13.059  78.892  1.00 96.12           O1-
ATOM   3682  OD2 ASP A 279      16.239  14.144  78.147  1.00 96.12           O  
ATOM   3683  H   ASP A 279      16.049  11.382  75.572  1.00 96.12           H  
ATOM   3684  HA  ASP A 279      17.749  10.474  77.853  1.00 96.12           H  
ATOM   3685  HB3 ASP A 279      15.994  11.375  79.357  1.00 96.12           H  
ATOM   3686  HB2 ASP A 279      15.079  11.984  78.003  1.00 96.12           H  
ATOM   3687  N   GLY A 280      16.196   8.472  78.163  1.00 97.21           N  
ATOM   3688  CA  GLY A 280      15.394   7.270  78.242  1.00 97.21           C  
ATOM   3689  C   GLY A 280      16.076   6.159  79.024  1.00 97.21           C  
ATOM   3690  O   GLY A 280      17.016   6.374  79.794  1.00 97.21           O  
ATOM   3691  H   GLY A 280      17.062   8.490  78.706  1.00 97.21           H  
ATOM   3692  HA3 GLY A 280      15.214   6.911  77.229  1.00 97.21           H  
ATOM   3693  HA2 GLY A 280      14.428   7.492  78.699  1.00 97.21           H  
ATOM   3694  N   GLY A 281      15.574   4.951  78.808  1.00 98.22           N  
ATOM   3695  CA  GLY A 281      16.100   3.722  79.351  1.00 98.22           C  
ATOM   3696  C   GLY A 281      15.639   2.557  78.494  1.00 98.22           C  
ATOM   3697  O   GLY A 281      14.834   2.709  77.570  1.00 98.22           O  
ATOM   3698  H   GLY A 281      14.812   4.839  78.137  1.00 98.22           H  
ATOM   3699  HA3 GLY A 281      15.747   3.592  80.371  1.00 98.22           H  
ATOM   3700  HA2 GLY A 281      17.190   3.737  79.355  1.00 98.22           H  
ATOM   3701  N   LEU A 282      16.163   1.381  78.802  1.00 98.88           N  
ATOM   3702  CA  LEU A 282      15.769   0.121  78.187  1.00 98.88           C  
ATOM   3703  C   LEU A 282      16.083  -1.031  79.140  1.00 98.88           C  
ATOM   3704  O   LEU A 282      16.860  -0.877  80.082  1.00 98.88           O  
ATOM   3705  CB  LEU A 282      16.418  -0.039  76.781  1.00 98.88           C  
ATOM   3706  CG  LEU A 282      17.962  -0.100  76.733  1.00 98.88           C  
ATOM   3707  CD1 LEU A 282      18.511  -1.526  76.951  1.00 98.88           C  
ATOM   3708  CD2 LEU A 282      18.483   0.498  75.420  1.00 98.88           C  
ATOM   3709  H   LEU A 282      16.783   1.303  79.599  1.00 98.88           H  
ATOM   3710  HA  LEU A 282      14.684   0.142  78.072  1.00 98.88           H  
ATOM   3711  HB3 LEU A 282      16.086   0.796  76.164  1.00 98.88           H  
ATOM   3712  HB2 LEU A 282      16.013  -0.915  76.274  1.00 98.88           H  
ATOM   3713  HG  LEU A 282      18.351   0.537  77.525  1.00 98.88           H  
ATOM   3714 HD11 LEU A 282      19.250  -1.552  77.749  1.00 98.88           H  
ATOM   3715 HD12 LEU A 282      17.732  -2.237  77.209  1.00 98.88           H  
ATOM   3716 HD13 LEU A 282      18.984  -1.924  76.059  1.00 98.88           H  
ATOM   3717 HD21 LEU A 282      19.563   0.384  75.330  1.00 98.88           H  
ATOM   3718 HD22 LEU A 282      18.013   0.019  74.561  1.00 98.88           H  
ATOM   3719 HD23 LEU A 282      18.269   1.566  75.365  1.00 98.88           H  
ATOM   3720  N   ILE A 283      15.480  -2.182  78.834  1.00 98.97           N  
ATOM   3721  CA  ILE A 283      15.771  -3.468  79.449  1.00 98.97           C  
ATOM   3722  C   ILE A 283      16.269  -4.426  78.360  1.00 98.97           C  
ATOM   3723  O   ILE A 283      15.886  -4.286  77.197  1.00 98.97           O  
ATOM   3724  CB  ILE A 283      14.507  -4.066  80.114  1.00 98.97           C  
ATOM   3725  CG1 ILE A 283      13.331  -4.313  79.138  1.00 98.97           C  
ATOM   3726  CG2 ILE A 283      14.094  -3.186  81.309  1.00 98.97           C  
ATOM   3727  CD1 ILE A 283      12.134  -5.018  79.773  1.00 98.97           C  
ATOM   3728  H   ILE A 283      14.853  -2.212  78.039  1.00 98.97           H  
ATOM   3729  HA  ILE A 283      16.557  -3.370  80.199  1.00 98.97           H  
ATOM   3730  HB  ILE A 283      14.791  -5.038  80.515  1.00 98.97           H  
ATOM   3731 HG13 ILE A 283      13.641  -4.923  78.291  1.00 98.97           H  
ATOM   3732 HG12 ILE A 283      13.010  -3.364  78.712  1.00 98.97           H  
ATOM   3733 HG21 ILE A 283      13.294  -3.636  81.893  1.00 98.97           H  
ATOM   3734 HG22 ILE A 283      14.932  -3.021  81.985  1.00 98.97           H  
ATOM   3735 HG23 ILE A 283      13.753  -2.207  80.975  1.00 98.97           H  
ATOM   3736 HD11 ILE A 283      11.437  -5.345  79.004  1.00 98.97           H  
ATOM   3737 HD12 ILE A 283      12.449  -5.889  80.340  1.00 98.97           H  
ATOM   3738 HD13 ILE A 283      11.594  -4.361  80.450  1.00 98.97           H  
ATOM   3739  N   ALA A 284      17.126  -5.371  78.764  1.00 98.98           N  
ATOM   3740  CA  ALA A 284      17.757  -6.324  77.866  1.00 98.98           C  
ATOM   3741  C   ALA A 284      18.058  -7.639  78.591  1.00 98.98           C  
ATOM   3742  O   ALA A 284      18.297  -7.643  79.799  1.00 98.98           O  
ATOM   3743  CB  ALA A 284      19.026  -5.701  77.263  1.00 98.98           C  
ATOM   3744  H   ALA A 284      17.423  -5.411  79.731  1.00 98.98           H  
ATOM   3745  HA  ALA A 284      17.059  -6.537  77.062  1.00 98.98           H  
ATOM   3746  HB1 ALA A 284      19.457  -6.353  76.505  1.00 98.98           H  
ATOM   3747  HB2 ALA A 284      18.812  -4.748  76.778  1.00 98.98           H  
ATOM   3748  HB3 ALA A 284      19.785  -5.523  78.025  1.00 98.98           H  
ATOM   3749  N   VAL A 285      18.063  -8.725  77.808  1.00 98.95           N  
ATOM   3750  CA  VAL A 285      18.451 -10.068  78.224  1.00 98.95           C  
ATOM   3751  C   VAL A 285      19.056 -10.786  77.010  1.00 98.95           C  
ATOM   3752  O   VAL A 285      18.426 -10.813  75.951  1.00 98.95           O  
ATOM   3753  CB  VAL A 285      17.263 -10.885  78.818  1.00 98.95           C  
ATOM   3754  CG1 VAL A 285      16.065 -11.058  77.866  1.00 98.95           C  
ATOM   3755  CG2 VAL A 285      17.688 -12.272  79.336  1.00 98.95           C  
ATOM   3756  H   VAL A 285      17.826  -8.629  76.829  1.00 98.95           H  
ATOM   3757  HA  VAL A 285      19.223  -9.970  78.985  1.00 98.95           H  
ATOM   3758  HB  VAL A 285      16.895 -10.319  79.674  1.00 98.95           H  
ATOM   3759 HG11 VAL A 285      15.191 -11.409  78.413  1.00 98.95           H  
ATOM   3760 HG12 VAL A 285      15.799 -10.122  77.382  1.00 98.95           H  
ATOM   3761 HG13 VAL A 285      16.269 -11.786  77.085  1.00 98.95           H  
ATOM   3762 HG21 VAL A 285      16.832 -12.803  79.744  1.00 98.95           H  
ATOM   3763 HG22 VAL A 285      18.093 -12.902  78.545  1.00 98.95           H  
ATOM   3764 HG23 VAL A 285      18.440 -12.199  80.121  1.00 98.95           H  
ATOM   3765  N   ASP A 286      20.274 -11.326  77.178  1.00 98.87           N  
ATOM   3766  CA  ASP A 286      20.992 -12.039  76.119  1.00 98.87           C  
ATOM   3767  C   ASP A 286      20.667 -13.545  76.139  1.00 98.87           C  
ATOM   3768  O   ASP A 286      20.006 -14.038  77.055  1.00 98.87           O  
ATOM   3769  CB  ASP A 286      22.517 -11.727  76.090  1.00 98.87           C  
ATOM   3770  CG  ASP A 286      23.421 -12.195  77.240  1.00 98.87           C  
ATOM   3771  OD1 ASP A 286      22.930 -12.879  78.159  1.00 98.87           O1-
ATOM   3772  OD2 ASP A 286      24.629 -11.879  77.171  1.00 98.87           O  
ATOM   3773  H   ASP A 286      20.725 -11.296  78.084  1.00 98.87           H  
ATOM   3774  HA  ASP A 286      20.622 -11.682  75.164  1.00 98.87           H  
ATOM   3775  HB3 ASP A 286      22.616 -10.641  76.063  1.00 98.87           H  
ATOM   3776  HB2 ASP A 286      22.948 -12.086  75.155  1.00 98.87           H  
ATOM   3777  N   HIS A 287      21.175 -14.248  75.118  1.00 98.25           N  
ATOM   3778  CA  HIS A 287      21.077 -15.699  74.947  1.00 98.25           C  
ATOM   3779  C   HIS A 287      21.804 -16.529  76.030  1.00 98.25           C  
ATOM   3780  O   HIS A 287      21.531 -17.724  76.136  1.00 98.25           O  
ATOM   3781  CB  HIS A 287      21.568 -16.055  73.528  1.00 98.25           C  
ATOM   3782  CG  HIS A 287      23.030 -15.798  73.233  1.00 98.25           C  
ATOM   3783  CD2 HIS A 287      24.095 -16.661  73.098  1.00 98.25           C  
ATOM   3784  ND1 HIS A 287      23.551 -14.533  73.010  1.00 98.25           N  
ATOM   3785  CE1 HIS A 287      24.857 -14.678  72.777  1.00 98.25           C  
ATOM   3786  NE2 HIS A 287      25.259 -15.942  72.818  1.00 98.25           N  
ATOM   3787  H   HIS A 287      21.685 -13.757  74.399  1.00 98.25           H  
ATOM   3788  HA  HIS A 287      20.018 -15.957  75.007  1.00 98.25           H  
ATOM   3789  HB3 HIS A 287      20.982 -15.491  72.803  1.00 98.25           H  
ATOM   3790  HB2 HIS A 287      21.361 -17.106  73.321  1.00 98.25           H  
ATOM   3791  HD2 HIS A 287      24.114 -17.737  73.188  1.00 98.25           H  
ATOM   3792  HD1 HIS A 287      23.037 -13.662  73.003  1.00 98.25           H  
ATOM   3793  HE1 HIS A 287      25.518 -13.850  72.568  1.00 98.25           H  
ATOM   3794  N   LEU A 288      22.697 -15.892  76.810  1.00 97.47           N  
ATOM   3795  CA  LEU A 288      23.468 -16.498  77.898  1.00 97.47           C  
ATOM   3796  C   LEU A 288      22.792 -16.346  79.279  1.00 97.47           C  
ATOM   3797  O   LEU A 288      23.304 -16.913  80.245  1.00 97.47           O  
ATOM   3798  CB  LEU A 288      24.888 -15.881  77.917  1.00 97.47           C  
ATOM   3799  CG  LEU A 288      25.696 -16.061  76.611  1.00 97.47           C  
ATOM   3800  CD1 LEU A 288      27.003 -15.241  76.652  1.00 97.47           C  
ATOM   3801  CD2 LEU A 288      25.947 -17.547  76.276  1.00 97.47           C  
ATOM   3802  H   LEU A 288      22.848 -14.902  76.672  1.00 97.47           H  
ATOM   3803  HA  LEU A 288      23.560 -17.571  77.719  1.00 97.47           H  
ATOM   3804  HB3 LEU A 288      25.463 -16.303  78.743  1.00 97.47           H  
ATOM   3805  HB2 LEU A 288      24.803 -14.818  78.133  1.00 97.47           H  
ATOM   3806  HG  LEU A 288      25.109 -15.640  75.795  1.00 97.47           H  
ATOM   3807 HD11 LEU A 288      27.077 -14.592  75.779  1.00 97.47           H  
ATOM   3808 HD12 LEU A 288      27.056 -14.598  77.531  1.00 97.47           H  
ATOM   3809 HD13 LEU A 288      27.894 -15.869  76.667  1.00 97.47           H  
ATOM   3810 HD21 LEU A 288      26.952 -17.728  75.895  1.00 97.47           H  
ATOM   3811 HD22 LEU A 288      25.811 -18.189  77.147  1.00 97.47           H  
ATOM   3812 HD23 LEU A 288      25.251 -17.889  75.510  1.00 97.47           H  
ATOM   3813  N   GLY A 289      21.660 -15.624  79.364  1.00 98.16           N  
ATOM   3814  CA  GLY A 289      20.871 -15.469  80.589  1.00 98.16           C  
ATOM   3815  C   GLY A 289      21.307 -14.279  81.458  1.00 98.16           C  
ATOM   3816  O   GLY A 289      20.705 -14.072  82.511  1.00 98.16           O  
ATOM   3817  H   GLY A 289      21.305 -15.168  78.533  1.00 98.16           H  
ATOM   3818  HA3 GLY A 289      20.895 -16.381  81.188  1.00 98.16           H  
ATOM   3819  HA2 GLY A 289      19.831 -15.306  80.312  1.00 98.16           H  
ATOM   3820  N   ASN A 290      22.302 -13.483  81.026  1.00 98.60           N  
ATOM   3821  CA  ASN A 290      22.659 -12.194  81.634  1.00 98.60           C  
ATOM   3822  C   ASN A 290      21.566 -11.155  81.335  1.00 98.60           C  
ATOM   3823  O   ASN A 290      20.924 -11.240  80.288  1.00 98.60           O  
ATOM   3824  CB  ASN A 290      24.010 -11.654  81.098  1.00 98.60           C  
ATOM   3825  CG  ASN A 290      25.165 -12.657  81.167  1.00 98.60           C  
ATOM   3826  ND2 ASN A 290      25.775 -12.963  80.020  1.00 98.60           N  
ATOM   3827  OD1 ASN A 290      25.512 -13.137  82.243  1.00 98.60           O  
ATOM   3828  H   ASN A 290      22.732 -13.674  80.130  1.00 98.60           H  
ATOM   3829  HA  ASN A 290      22.722 -12.294  82.720  1.00 98.60           H  
ATOM   3830  HB3 ASN A 290      24.302 -10.773  81.672  1.00 98.60           H  
ATOM   3831  HB2 ASN A 290      23.904 -11.303  80.072  1.00 98.60           H  
ATOM   3832 HD22 ASN A 290      26.545 -13.614  80.014  1.00 98.60           H  
ATOM   3833 HD21 ASN A 290      25.446 -12.571  79.145  1.00 98.60           H  
ATOM   3834  N   ILE A 291      21.397 -10.185  82.244  1.00 98.83           N  
ATOM   3835  CA  ILE A 291      20.420  -9.104  82.115  1.00 98.83           C  
ATOM   3836  C   ILE A 291      21.089  -7.735  82.334  1.00 98.83           C  
ATOM   3837  O   ILE A 291      22.120  -7.647  83.003  1.00 98.83           O  
ATOM   3838  CB  ILE A 291      19.245  -9.274  83.123  1.00 98.83           C  
ATOM   3839  CG1 ILE A 291      19.669  -9.280  84.612  1.00 98.83           C  
ATOM   3840  CG2 ILE A 291      18.399 -10.514  82.776  1.00 98.83           C  
ATOM   3841  CD1 ILE A 291      18.486  -9.216  85.583  1.00 98.83           C  
ATOM   3842  H   ILE A 291      21.976 -10.160  83.071  1.00 98.83           H  
ATOM   3843  HA  ILE A 291      20.008  -9.093  81.106  1.00 98.83           H  
ATOM   3844  HB  ILE A 291      18.585  -8.415  82.985  1.00 98.83           H  
ATOM   3845 HG13 ILE A 291      20.326  -8.441  84.839  1.00 98.83           H  
ATOM   3846 HG12 ILE A 291      20.251 -10.179  84.821  1.00 98.83           H  
ATOM   3847 HG21 ILE A 291      17.506 -10.582  83.396  1.00 98.83           H  
ATOM   3848 HG22 ILE A 291      18.066 -10.477  81.740  1.00 98.83           H  
ATOM   3849 HG23 ILE A 291      18.960 -11.439  82.913  1.00 98.83           H  
ATOM   3850 HD11 ILE A 291      18.798  -8.807  86.544  1.00 98.83           H  
ATOM   3851 HD12 ILE A 291      17.684  -8.583  85.202  1.00 98.83           H  
ATOM   3852 HD13 ILE A 291      18.073 -10.209  85.764  1.00 98.83           H  
ATOM   3853  N   ALA A 292      20.472  -6.694  81.758  1.00 98.85           N  
ATOM   3854  CA  ALA A 292      20.896  -5.302  81.873  1.00 98.85           C  
ATOM   3855  C   ALA A 292      19.656  -4.402  81.828  1.00 98.85           C  
ATOM   3856  O   ALA A 292      18.740  -4.673  81.053  1.00 98.85           O  
ATOM   3857  CB  ALA A 292      21.885  -4.968  80.745  1.00 98.85           C  
ATOM   3858  H   ALA A 292      19.634  -6.851  81.212  1.00 98.85           H  
ATOM   3859  HA  ALA A 292      21.390  -5.151  82.835  1.00 98.85           H  
ATOM   3860  HB1 ALA A 292      22.206  -3.927  80.789  1.00 98.85           H  
ATOM   3861  HB2 ALA A 292      22.782  -5.585  80.813  1.00 98.85           H  
ATOM   3862  HB3 ALA A 292      21.442  -5.139  79.763  1.00 98.85           H  
ATOM   3863  N   LEU A 293      19.643  -3.359  82.674  1.00 98.77           N  
ATOM   3864  CA  LEU A 293      18.519  -2.431  82.824  1.00 98.77           C  
ATOM   3865  C   LEU A 293      19.012  -0.960  82.882  1.00 98.77           C  
ATOM   3866  O   LEU A 293      18.736  -0.286  83.876  1.00 98.77           O  
ATOM   3867  CB  LEU A 293      17.660  -2.812  84.066  1.00 98.77           C  
ATOM   3868  CG  LEU A 293      16.929  -4.180  84.042  1.00 98.77           C  
ATOM   3869  CD1 LEU A 293      17.840  -5.365  84.442  1.00 98.77           C  
ATOM   3870  CD2 LEU A 293      15.656  -4.138  84.918  1.00 98.77           C  
ATOM   3871  H   LEU A 293      20.436  -3.195  83.277  1.00 98.77           H  
ATOM   3872  HA  LEU A 293      17.867  -2.486  81.952  1.00 98.77           H  
ATOM   3873  HB3 LEU A 293      16.882  -2.052  84.118  1.00 98.77           H  
ATOM   3874  HB2 LEU A 293      18.236  -2.712  84.987  1.00 98.77           H  
ATOM   3875  HG  LEU A 293      16.601  -4.354  83.017  1.00 98.77           H  
ATOM   3876 HD11 LEU A 293      17.917  -6.084  83.625  1.00 98.77           H  
ATOM   3877 HD12 LEU A 293      18.851  -5.043  84.688  1.00 98.77           H  
ATOM   3878 HD13 LEU A 293      17.475  -5.914  85.310  1.00 98.77           H  
ATOM   3879 HD21 LEU A 293      15.495  -5.053  85.487  1.00 98.77           H  
ATOM   3880 HD22 LEU A 293      15.685  -3.325  85.642  1.00 98.77           H  
ATOM   3881 HD23 LEU A 293      14.768  -3.995  84.302  1.00 98.77           H  
ATOM   3882  N   PRO A 294      19.764  -0.478  81.859  1.00 98.63           N  
ATOM   3883  CA  PRO A 294      20.325   0.891  81.860  1.00 98.63           C  
ATOM   3884  C   PRO A 294      19.272   2.000  81.657  1.00 98.63           C  
ATOM   3885  O   PRO A 294      18.246   1.768  81.017  1.00 98.63           O  
ATOM   3886  CB  PRO A 294      21.297   0.864  80.670  1.00 98.63           C  
ATOM   3887  CG  PRO A 294      20.605  -0.061  79.688  1.00 98.63           C  
ATOM   3888  CD  PRO A 294      20.105  -1.167  80.609  1.00 98.63           C  
ATOM   3889  HA  PRO A 294      20.873   1.080  82.786  1.00 98.63           H  
ATOM   3890  HB3 PRO A 294      22.252   0.434  80.979  1.00 98.63           H  
ATOM   3891  HB2 PRO A 294      21.509   1.848  80.253  1.00 98.63           H  
ATOM   3892  HG3 PRO A 294      21.232  -0.400  78.871  1.00 98.63           H  
ATOM   3893  HG2 PRO A 294      19.758   0.454  79.240  1.00 98.63           H  
ATOM   3894  HD2 PRO A 294      19.275  -1.718  80.168  1.00 98.63           H  
ATOM   3895  HD3 PRO A 294      20.916  -1.869  80.801  1.00 98.63           H  
ATOM   3896  N   PHE A 295      19.582   3.199  82.173  1.00 97.68           N  
ATOM   3897  CA  PHE A 295      18.807   4.422  81.962  1.00 97.68           C  
ATOM   3898  C   PHE A 295      19.662   5.649  82.311  1.00 97.68           C  
ATOM   3899  O   PHE A 295      20.352   5.642  83.332  1.00 97.68           O  
ATOM   3900  CB  PHE A 295      17.452   4.373  82.717  1.00 97.68           C  
ATOM   3901  CG  PHE A 295      17.508   4.239  84.229  1.00 97.68           C  
ATOM   3902  CD1 PHE A 295      17.700   2.975  84.825  1.00 97.68           C  
ATOM   3903  CD2 PHE A 295      17.509   5.385  85.047  1.00 97.68           C  
ATOM   3904  CE1 PHE A 295      17.823   2.867  86.202  1.00 97.68           C  
ATOM   3905  CE2 PHE A 295      17.634   5.257  86.422  1.00 97.68           C  
ATOM   3906  CZ  PHE A 295      17.776   4.003  86.999  1.00 97.68           C  
ATOM   3907  H   PHE A 295      20.438   3.314  82.698  1.00 97.68           H  
ATOM   3908  HA  PHE A 295      18.596   4.482  80.894  1.00 97.68           H  
ATOM   3909  HB3 PHE A 295      16.849   3.547  82.344  1.00 97.68           H  
ATOM   3910  HB2 PHE A 295      16.880   5.270  82.479  1.00 97.68           H  
ATOM   3911  HD1 PHE A 295      17.750   2.090  84.212  1.00 97.68           H  
ATOM   3912  HD2 PHE A 295      17.409   6.359  84.601  1.00 97.68           H  
ATOM   3913  HE1 PHE A 295      17.965   1.897  86.651  1.00 97.68           H  
ATOM   3914  HE2 PHE A 295      17.626   6.139  87.044  1.00 97.68           H  
ATOM   3915  HZ  PHE A 295      17.868   3.909  88.069  1.00 97.68           H  
ATOM   3916  N   ASN A 296      19.588   6.682  81.454  1.00 96.64           N  
ATOM   3917  CA  ASN A 296      20.280   7.969  81.622  1.00 96.64           C  
ATOM   3918  C   ASN A 296      19.385   9.056  82.263  1.00 96.64           C  
ATOM   3919  O   ASN A 296      19.884  10.144  82.547  1.00 96.64           O  
ATOM   3920  CB  ASN A 296      20.934   8.417  80.285  1.00 96.64           C  
ATOM   3921  CG  ASN A 296      19.983   8.714  79.117  1.00 96.64           C  
ATOM   3922  ND2 ASN A 296      20.539   9.078  77.961  1.00 96.64           N  
ATOM   3923  OD1 ASN A 296      18.769   8.619  79.248  1.00 96.64           O  
ATOM   3924  H   ASN A 296      18.981   6.616  80.647  1.00 96.64           H  
ATOM   3925  HA  ASN A 296      21.104   7.832  82.324  1.00 96.64           H  
ATOM   3926  HB3 ASN A 296      21.633   7.648  79.959  1.00 96.64           H  
ATOM   3927  HB2 ASN A 296      21.536   9.310  80.459  1.00 96.64           H  
ATOM   3928 HD22 ASN A 296      19.957   9.331  77.173  1.00 96.64           H  
ATOM   3929 HD21 ASN A 296      21.542   9.138  77.868  1.00 96.64           H  
ATOM   3930  N   THR A 297      18.107   8.732  82.523  1.00 94.78           N  
ATOM   3931  CA  THR A 297      17.159   9.526  83.310  1.00 94.78           C  
ATOM   3932  C   THR A 297      17.417   9.366  84.829  1.00 94.78           C  
ATOM   3933  O   THR A 297      18.301   8.608  85.233  1.00 94.78           O  
ATOM   3934  CB  THR A 297      15.712   9.057  83.001  1.00 94.78           C  
ATOM   3935  CG2 THR A 297      15.293   9.293  81.547  1.00 94.78           C  
ATOM   3936  OG1 THR A 297      15.530   7.688  83.302  1.00 94.78           O  
ATOM   3937  H   THR A 297      17.768   7.824  82.239  1.00 94.78           H  
ATOM   3938  HA  THR A 297      17.263  10.580  83.046  1.00 94.78           H  
ATOM   3939  HB  THR A 297      15.011   9.613  83.621  1.00 94.78           H  
ATOM   3940 HG21 THR A 297      14.297   8.898  81.348  1.00 94.78           H  
ATOM   3941 HG22 THR A 297      15.273  10.359  81.325  1.00 94.78           H  
ATOM   3942 HG23 THR A 297      15.986   8.819  80.858  1.00 94.78           H  
ATOM   3943  HG1 THR A 297      15.450   7.580  84.254  1.00 94.78           H  
ATOM   3944  N   GLY A 298      16.649  10.102  85.653  1.00 91.30           N  
ATOM   3945  CA  GLY A 298      16.764  10.072  87.113  1.00 91.30           C  
ATOM   3946  C   GLY A 298      16.308   8.727  87.703  1.00 91.30           C  
ATOM   3947  O   GLY A 298      16.950   8.226  88.625  1.00 91.30           O  
ATOM   3948  H   GLY A 298      15.948  10.715  85.262  1.00 91.30           H  
ATOM   3949  HA3 GLY A 298      16.146  10.867  87.530  1.00 91.30           H  
ATOM   3950  HA2 GLY A 298      17.794  10.280  87.410  1.00 91.30           H  
ATOM   3951  N   GLY A 299      15.227   8.143  87.165  1.00 93.97           N  
ATOM   3952  CA  GLY A 299      14.676   6.868  87.611  1.00 93.97           C  
ATOM   3953  C   GLY A 299      14.042   6.135  86.422  1.00 93.97           C  
ATOM   3954  O   GLY A 299      13.790   6.716  85.368  1.00 93.97           O  
ATOM   3955  H   GLY A 299      14.727   8.607  86.417  1.00 93.97           H  
ATOM   3956  HA3 GLY A 299      13.912   7.058  88.365  1.00 93.97           H  
ATOM   3957  HA2 GLY A 299      15.437   6.232  88.066  1.00 93.97           H  
ATOM   3958  N   MET A 300      13.749   4.846  86.629  1.00 97.12           N  
ATOM   3959  CA  MET A 300      12.988   4.003  85.716  1.00 97.12           C  
ATOM   3960  C   MET A 300      12.285   2.921  86.538  1.00 97.12           C  
ATOM   3961  O   MET A 300      12.965   2.162  87.231  1.00 97.12           O  
ATOM   3962  CB  MET A 300      13.900   3.433  84.600  1.00 97.12           C  
ATOM   3963  CG  MET A 300      13.196   2.477  83.616  1.00 97.12           C  
ATOM   3964  SD  MET A 300      14.194   1.962  82.190  1.00 97.12           S  
ATOM   3965  CE  MET A 300      15.213   0.671  82.944  1.00 97.12           C  
ATOM   3966  H   MET A 300      13.951   4.437  87.532  1.00 97.12           H  
ATOM   3967  HA  MET A 300      12.211   4.614  85.259  1.00 97.12           H  
ATOM   3968  HB3 MET A 300      14.741   2.911  85.058  1.00 97.12           H  
ATOM   3969  HB2 MET A 300      14.337   4.257  84.035  1.00 97.12           H  
ATOM   3970  HG3 MET A 300      12.307   2.962  83.220  1.00 97.12           H  
ATOM   3971  HG2 MET A 300      12.853   1.578  84.127  1.00 97.12           H  
ATOM   3972  HE1 MET A 300      15.968   0.327  82.239  1.00 97.12           H  
ATOM   3973  HE2 MET A 300      15.722   1.050  83.828  1.00 97.12           H  
ATOM   3974  HE3 MET A 300      14.596  -0.180  83.231  1.00 97.12           H  
ATOM   3975  N   TYR A 301      10.947   2.849  86.412  1.00 97.56           N  
ATOM   3976  CA  TYR A 301      10.121   1.752  86.923  1.00 97.56           C  
ATOM   3977  C   TYR A 301      10.524   0.458  86.213  1.00 97.56           C  
ATOM   3978  O   TYR A 301      10.482   0.421  84.984  1.00 97.56           O  
ATOM   3979  CB  TYR A 301       8.627   2.037  86.658  1.00 97.56           C  
ATOM   3980  CG  TYR A 301       8.083   3.297  87.300  1.00 97.56           C  
ATOM   3981  CD1 TYR A 301       7.905   3.357  88.697  1.00 97.56           C  
ATOM   3982  CD2 TYR A 301       7.744   4.410  86.503  1.00 97.56           C  
ATOM   3983  CE1 TYR A 301       7.413   4.532  89.296  1.00 97.56           C  
ATOM   3984  CE2 TYR A 301       7.243   5.581  87.101  1.00 97.56           C  
ATOM   3985  CZ  TYR A 301       7.080   5.644  88.498  1.00 97.56           C  
ATOM   3986  OH  TYR A 301       6.593   6.778  89.078  1.00 97.56           O  
ATOM   3987  H   TYR A 301      10.474   3.508  85.808  1.00 97.56           H  
ATOM   3988  HA  TYR A 301      10.288   1.655  87.998  1.00 97.56           H  
ATOM   3989  HB3 TYR A 301       8.025   1.200  87.014  1.00 97.56           H  
ATOM   3990  HB2 TYR A 301       8.448   2.097  85.584  1.00 97.56           H  
ATOM   3991  HD1 TYR A 301       8.145   2.501  89.310  1.00 97.56           H  
ATOM   3992  HD2 TYR A 301       7.866   4.371  85.430  1.00 97.56           H  
ATOM   3993  HE1 TYR A 301       7.278   4.573  90.366  1.00 97.56           H  
ATOM   3994  HE2 TYR A 301       6.985   6.431  86.486  1.00 97.56           H  
ATOM   3995  HH  TYR A 301       6.502   6.703  90.030  1.00 97.56           H  
ATOM   3996  N   ARG A 302      10.956  -0.547  86.986  1.00 98.80           N  
ATOM   3997  CA  ARG A 302      11.530  -1.772  86.444  1.00 98.80           C  
ATOM   3998  C   ARG A 302      11.515  -2.899  87.476  1.00 98.80           C  
ATOM   3999  O   ARG A 302      11.372  -2.656  88.676  1.00 98.80           O  
ATOM   4000  CB  ARG A 302      12.949  -1.484  85.887  1.00 98.80           C  
ATOM   4001  CG  ARG A 302      14.018  -1.189  86.956  1.00 98.80           C  
ATOM   4002  CD  ARG A 302      15.259  -0.498  86.371  1.00 98.80           C  
ATOM   4003  NE  ARG A 302      16.378  -0.459  87.329  1.00 98.80           N  
ATOM   4004  CZ  ARG A 302      16.546   0.373  88.374  1.00 98.80           C  
ATOM   4005  NH1 ARG A 302      15.665   1.335  88.684  1.00 98.80           N  
ATOM   4006  NH2 ARG A 302      17.634   0.233  89.141  1.00 98.80           N1+
ATOM   4007  H   ARG A 302      10.992  -0.447  87.992  1.00 98.80           H  
ATOM   4008  HA  ARG A 302      10.886  -2.106  85.635  1.00 98.80           H  
ATOM   4009  HB3 ARG A 302      12.908  -0.660  85.174  1.00 98.80           H  
ATOM   4010  HB2 ARG A 302      13.278  -2.342  85.300  1.00 98.80           H  
ATOM   4011  HG3 ARG A 302      14.277  -2.070  87.545  1.00 98.80           H  
ATOM   4012  HG2 ARG A 302      13.567  -0.487  87.655  1.00 98.80           H  
ATOM   4013  HD3 ARG A 302      15.009   0.543  86.165  1.00 98.80           H  
ATOM   4014  HD2 ARG A 302      15.544  -0.920  85.412  1.00 98.80           H  
ATOM   4015  HE  ARG A 302      17.077  -1.174  87.188  1.00 98.80           H  
ATOM   4016 HH12 ARG A 302      15.834   1.935  89.481  1.00 98.80           H  
ATOM   4017 HH11 ARG A 302      14.824   1.460  88.133  1.00 98.80           H  
ATOM   4018 HH22 ARG A 302      17.748   0.810  89.967  1.00 98.80           H  
ATOM   4019 HH21 ARG A 302      18.319  -0.482  88.945  1.00 98.80           H  
ATOM   4020  N   GLY A 303      11.700  -4.118  86.962  1.00 98.85           N  
ATOM   4021  CA  GLY A 303      11.879  -5.299  87.783  1.00 98.85           C  
ATOM   4022  C   GLY A 303      12.397  -6.445  86.919  1.00 98.85           C  
ATOM   4023  O   GLY A 303      12.468  -6.348  85.694  1.00 98.85           O  
ATOM   4024  H   GLY A 303      11.799  -4.239  85.962  1.00 98.85           H  
ATOM   4025  HA3 GLY A 303      10.938  -5.579  88.258  1.00 98.85           H  
ATOM   4026  HA2 GLY A 303      12.618  -5.090  88.556  1.00 98.85           H  
ATOM   4027  N   TYR A 304      12.751  -7.544  87.594  1.00 98.93           N  
ATOM   4028  CA  TYR A 304      13.207  -8.796  87.005  1.00 98.93           C  
ATOM   4029  C   TYR A 304      13.082  -9.922  88.036  1.00 98.93           C  
ATOM   4030  O   TYR A 304      13.058  -9.662  89.239  1.00 98.93           O  
ATOM   4031  CB  TYR A 304      14.663  -8.665  86.488  1.00 98.93           C  
ATOM   4032  CG  TYR A 304      15.737  -8.524  87.557  1.00 98.93           C  
ATOM   4033  CD1 TYR A 304      16.111  -7.246  88.019  1.00 98.93           C  
ATOM   4034  CD2 TYR A 304      16.357  -9.672  88.100  1.00 98.93           C  
ATOM   4035  CE1 TYR A 304      17.093  -7.114  89.019  1.00 98.93           C  
ATOM   4036  CE2 TYR A 304      17.336  -9.541  89.102  1.00 98.93           C  
ATOM   4037  CZ  TYR A 304      17.705  -8.262  89.562  1.00 98.93           C  
ATOM   4038  OH  TYR A 304      18.652  -8.139  90.536  1.00 98.93           O  
ATOM   4039  H   TYR A 304      12.674  -7.547  88.605  1.00 98.93           H  
ATOM   4040  HA  TYR A 304      12.533  -9.029  86.184  1.00 98.93           H  
ATOM   4041  HB3 TYR A 304      14.749  -7.834  85.790  1.00 98.93           H  
ATOM   4042  HB2 TYR A 304      14.903  -9.554  85.903  1.00 98.93           H  
ATOM   4043  HD1 TYR A 304      15.639  -6.363  87.613  1.00 98.93           H  
ATOM   4044  HD2 TYR A 304      16.079 -10.656  87.753  1.00 98.93           H  
ATOM   4045  HE1 TYR A 304      17.370  -6.131  89.370  1.00 98.93           H  
ATOM   4046  HE2 TYR A 304      17.801 -10.423  89.519  1.00 98.93           H  
ATOM   4047  HH  TYR A 304      18.825  -7.228  90.784  1.00 98.93           H  
ATOM   4048  N   GLY A 305      13.061 -11.164  87.542  1.00 98.79           N  
ATOM   4049  CA  GLY A 305      13.129 -12.329  88.405  1.00 98.79           C  
ATOM   4050  C   GLY A 305      13.485 -13.531  87.536  1.00 98.79           C  
ATOM   4051  O   GLY A 305      12.831 -13.787  86.524  1.00 98.79           O  
ATOM   4052  H   GLY A 305      13.062 -11.318  86.542  1.00 98.79           H  
ATOM   4053  HA3 GLY A 305      12.163 -12.482  88.883  1.00 98.79           H  
ATOM   4054  HA2 GLY A 305      13.873 -12.192  89.193  1.00 98.79           H  
ATOM   4055  N   HIS A 306      14.494 -14.293  87.986  1.00 98.66           N  
ATOM   4056  CA  HIS A 306      14.853 -15.606  87.453  1.00 98.66           C  
ATOM   4057  C   HIS A 306      13.976 -16.669  88.131  1.00 98.66           C  
ATOM   4058  O   HIS A 306      13.653 -16.520  89.309  1.00 98.66           O  
ATOM   4059  CB  HIS A 306      16.345 -15.899  87.716  1.00 98.66           C  
ATOM   4060  CG  HIS A 306      17.334 -14.870  87.221  1.00 98.66           C  
ATOM   4061  CD2 HIS A 306      18.172 -14.861  86.126  1.00 98.66           C  
ATOM   4062  ND1 HIS A 306      17.606 -13.695  87.902  1.00 98.66           N  
ATOM   4063  CE1 HIS A 306      18.529 -13.034  87.199  1.00 98.66           C  
ATOM   4064  NE2 HIS A 306      18.916 -13.679  86.106  1.00 98.66           N  
ATOM   4065  H   HIS A 306      14.977 -14.024  88.831  1.00 98.66           H  
ATOM   4066  HA  HIS A 306      14.684 -15.622  86.377  1.00 98.66           H  
ATOM   4067  HB3 HIS A 306      16.610 -16.845  87.247  1.00 98.66           H  
ATOM   4068  HB2 HIS A 306      16.513 -16.044  88.782  1.00 98.66           H  
ATOM   4069  HD2 HIS A 306      18.291 -15.605  85.353  1.00 98.66           H  
ATOM   4070  HD1 HIS A 306      17.213 -13.413  88.790  1.00 98.66           H  
ATOM   4071  HE1 HIS A 306      18.929 -12.076  87.498  1.00 98.66           H  
ATOM   4072  N   VAL A 307      13.613 -17.727  87.393  1.00 98.20           N  
ATOM   4073  CA  VAL A 307      12.817 -18.853  87.885  1.00 98.20           C  
ATOM   4074  C   VAL A 307      13.508 -19.572  89.064  1.00 98.20           C  
ATOM   4075  O   VAL A 307      14.650 -20.010  88.929  1.00 98.20           O  
ATOM   4076  CB  VAL A 307      12.489 -19.850  86.732  1.00 98.20           C  
ATOM   4077  CG1 VAL A 307      12.058 -21.269  87.163  1.00 98.20           C  
ATOM   4078  CG2 VAL A 307      11.408 -19.250  85.815  1.00 98.20           C  
ATOM   4079  H   VAL A 307      13.905 -17.781  86.424  1.00 98.20           H  
ATOM   4080  HA  VAL A 307      11.875 -18.434  88.249  1.00 98.20           H  
ATOM   4081  HB  VAL A 307      13.388 -19.972  86.126  1.00 98.20           H  
ATOM   4082 HG11 VAL A 307      11.748 -21.861  86.302  1.00 98.20           H  
ATOM   4083 HG12 VAL A 307      12.872 -21.820  87.636  1.00 98.20           H  
ATOM   4084 HG13 VAL A 307      11.223 -21.237  87.862  1.00 98.20           H  
ATOM   4085 HG21 VAL A 307      11.159 -19.927  84.999  1.00 98.20           H  
ATOM   4086 HG22 VAL A 307      10.492 -19.057  86.371  1.00 98.20           H  
ATOM   4087 HG23 VAL A 307      11.727 -18.306  85.374  1.00 98.20           H  
ATOM   4088  N   GLY A 308      12.789 -19.637  90.196  1.00 96.72           N  
ATOM   4089  CA  GLY A 308      13.270 -20.188  91.463  1.00 96.72           C  
ATOM   4090  C   GLY A 308      13.710 -19.089  92.449  1.00 96.72           C  
ATOM   4091  O   GLY A 308      13.928 -19.409  93.617  1.00 96.72           O  
ATOM   4092  H   GLY A 308      11.860 -19.242  90.206  1.00 96.72           H  
ATOM   4093  HA3 GLY A 308      14.098 -20.882  91.310  1.00 96.72           H  
ATOM   4094  HA2 GLY A 308      12.461 -20.761  91.916  1.00 96.72           H  
ATOM   4095  N   GLU A 309      13.820 -17.820  92.013  1.00 98.01           N  
ATOM   4096  CA  GLU A 309      14.158 -16.662  92.849  1.00 98.01           C  
ATOM   4097  C   GLU A 309      12.920 -15.783  93.099  1.00 98.01           C  
ATOM   4098  O   GLU A 309      11.889 -15.954  92.448  1.00 98.01           O  
ATOM   4099  CB  GLU A 309      15.270 -15.829  92.171  1.00 98.01           C  
ATOM   4100  CG  GLU A 309      16.556 -16.626  91.854  1.00 98.01           C  
ATOM   4101  CD  GLU A 309      17.726 -15.795  91.297  1.00 98.01           C  
ATOM   4102  OE1 GLU A 309      18.795 -16.413  91.095  1.00 98.01           O1-
ATOM   4103  OE2 GLU A 309      17.555 -14.576  91.062  1.00 98.01           O  
ATOM   4104  H   GLU A 309      13.633 -17.612  91.041  1.00 98.01           H  
ATOM   4105  HA  GLU A 309      14.530 -16.992  93.821  1.00 98.01           H  
ATOM   4106  HB3 GLU A 309      15.531 -14.999  92.830  1.00 98.01           H  
ATOM   4107  HB2 GLU A 309      14.887 -15.369  91.259  1.00 98.01           H  
ATOM   4108  HG3 GLU A 309      16.333 -17.410  91.128  1.00 98.01           H  
ATOM   4109  HG2 GLU A 309      16.896 -17.132  92.759  1.00 98.01           H  
ATOM   4110  N   LEU A 310      13.061 -14.833  94.037  1.00 97.95           N  
ATOM   4111  CA  LEU A 310      12.058 -13.809  94.338  1.00 97.95           C  
ATOM   4112  C   LEU A 310      12.110 -12.665  93.297  1.00 97.95           C  
ATOM   4113  O   LEU A 310      13.212 -12.329  92.854  1.00 97.95           O  
ATOM   4114  CB  LEU A 310      12.350 -13.235  95.744  1.00 97.95           C  
ATOM   4115  CG  LEU A 310      12.079 -14.217  96.907  1.00 97.95           C  
ATOM   4116  CD1 LEU A 310      12.610 -13.653  98.243  1.00 97.95           C  
ATOM   4117  CD2 LEU A 310      10.592 -14.625  96.994  1.00 97.95           C  
ATOM   4118  H   LEU A 310      13.937 -14.750  94.530  1.00 97.95           H  
ATOM   4119  HA  LEU A 310      11.087 -14.299  94.342  1.00 97.95           H  
ATOM   4120  HB3 LEU A 310      11.748 -12.339  95.908  1.00 97.95           H  
ATOM   4121  HB2 LEU A 310      13.389 -12.902  95.779  1.00 97.95           H  
ATOM   4122  HG  LEU A 310      12.652 -15.124  96.711  1.00 97.95           H  
ATOM   4123 HD11 LEU A 310      13.285 -14.365  98.721  1.00 97.95           H  
ATOM   4124 HD12 LEU A 310      13.169 -12.727  98.105  1.00 97.95           H  
ATOM   4125 HD13 LEU A 310      11.815 -13.433  98.955  1.00 97.95           H  
ATOM   4126 HD21 LEU A 310      10.206 -14.603  98.013  1.00 97.95           H  
ATOM   4127 HD22 LEU A 310       9.953 -13.972  96.399  1.00 97.95           H  
ATOM   4128 HD23 LEU A 310      10.452 -15.641  96.625  1.00 97.95           H  
ATOM   4129  N   PRO A 311      10.946 -12.046  92.971  1.00 98.69           N  
ATOM   4130  CA  PRO A 311      10.887 -10.764  92.238  1.00 98.69           C  
ATOM   4131  C   PRO A 311      11.738  -9.641  92.858  1.00 98.69           C  
ATOM   4132  O   PRO A 311      11.568  -9.322  94.036  1.00 98.69           O  
ATOM   4133  CB  PRO A 311       9.395 -10.379  92.270  1.00 98.69           C  
ATOM   4134  CG  PRO A 311       8.651 -11.685  92.458  1.00 98.69           C  
ATOM   4135  CD  PRO A 311       9.600 -12.508  93.320  1.00 98.69           C  
ATOM   4136  HA  PRO A 311      11.198 -10.964  91.211  1.00 98.69           H  
ATOM   4137  HB3 PRO A 311       9.075  -9.847  91.375  1.00 98.69           H  
ATOM   4138  HB2 PRO A 311       9.179  -9.730  93.119  1.00 98.69           H  
ATOM   4139  HG3 PRO A 311       8.518 -12.162  91.490  1.00 98.69           H  
ATOM   4140  HG2 PRO A 311       7.663 -11.560  92.902  1.00 98.69           H  
ATOM   4141  HD2 PRO A 311       9.424 -12.315  94.379  1.00 98.69           H  
ATOM   4142  HD3 PRO A 311       9.447 -13.571  93.125  1.00 98.69           H  
ATOM   4143  N   GLN A 312      12.626  -9.067  92.039  1.00 98.78           N  
ATOM   4144  CA  GLN A 312      13.402  -7.870  92.353  1.00 98.78           C  
ATOM   4145  C   GLN A 312      12.765  -6.702  91.593  1.00 98.78           C  
ATOM   4146  O   GLN A 312      12.469  -6.852  90.409  1.00 98.78           O  
ATOM   4147  CB  GLN A 312      14.867  -8.082  91.906  1.00 98.78           C  
ATOM   4148  CG  GLN A 312      15.572  -9.311  92.521  1.00 98.78           C  
ATOM   4149  CD  GLN A 312      15.519  -9.348  94.051  1.00 98.78           C  
ATOM   4150  NE2 GLN A 312      15.077 -10.473  94.618  1.00 98.78           N  
ATOM   4151  OE1 GLN A 312      15.882  -8.379  94.713  1.00 98.78           O  
ATOM   4152  H   GLN A 312      12.708  -9.395  91.084  1.00 98.78           H  
ATOM   4153  HA  GLN A 312      13.372  -7.651  93.422  1.00 98.78           H  
ATOM   4154  HB3 GLN A 312      15.444  -7.189  92.150  1.00 98.78           H  
ATOM   4155  HB2 GLN A 312      14.912  -8.173  90.819  1.00 98.78           H  
ATOM   4156  HG3 GLN A 312      16.618  -9.325  92.216  1.00 98.78           H  
ATOM   4157  HG2 GLN A 312      15.131 -10.224  92.118  1.00 98.78           H  
ATOM   4158 HE22 GLN A 312      15.028 -10.547  95.623  1.00 98.78           H  
ATOM   4159 HE21 GLN A 312      14.767 -11.245  94.043  1.00 98.78           H  
ATOM   4160  N   VAL A 313      12.555  -5.570  92.280  1.00 98.63           N  
ATOM   4161  CA  VAL A 313      11.954  -4.361  91.710  1.00 98.63           C  
ATOM   4162  C   VAL A 313      12.669  -3.115  92.252  1.00 98.63           C  
ATOM   4163  O   VAL A 313      13.168  -3.137  93.379  1.00 98.63           O  
ATOM   4164  CB  VAL A 313      10.432  -4.245  92.026  1.00 98.63           C  
ATOM   4165  CG1 VAL A 313       9.627  -5.401  91.415  1.00 98.63           C  
ATOM   4166  CG2 VAL A 313      10.075  -4.074  93.517  1.00 98.63           C  
ATOM   4167  H   VAL A 313      12.831  -5.508  93.250  1.00 98.63           H  
ATOM   4168  HA  VAL A 313      12.089  -4.359  90.629  1.00 98.63           H  
ATOM   4169  HB  VAL A 313      10.072  -3.347  91.521  1.00 98.63           H  
ATOM   4170 HG11 VAL A 313       8.563  -5.226  91.551  1.00 98.63           H  
ATOM   4171 HG12 VAL A 313       9.811  -5.498  90.345  1.00 98.63           H  
ATOM   4172 HG13 VAL A 313       9.861  -6.357  91.885  1.00 98.63           H  
ATOM   4173 HG21 VAL A 313       8.995  -4.072  93.659  1.00 98.63           H  
ATOM   4174 HG22 VAL A 313      10.481  -4.887  94.119  1.00 98.63           H  
ATOM   4175 HG23 VAL A 313      10.445  -3.134  93.923  1.00 98.63           H  
ATOM   4176  N   ASP A 314      12.697  -2.048  91.438  1.00 97.20           N  
ATOM   4177  CA  ASP A 314      13.325  -0.774  91.785  1.00 97.20           C  
ATOM   4178  C   ASP A 314      12.780   0.336  90.868  1.00 97.20           C  
ATOM   4179  O   ASP A 314      12.216   0.054  89.809  1.00 97.20           O  
ATOM   4180  CB  ASP A 314      14.880  -0.868  91.755  1.00 97.20           C  
ATOM   4181  CG  ASP A 314      15.678   0.161  92.585  1.00 97.20           C  
ATOM   4182  OD1 ASP A 314      15.074   0.942  93.356  1.00 97.20           O1-
ATOM   4183  OD2 ASP A 314      16.921   0.114  92.465  1.00 97.20           O  
ATOM   4184  H   ASP A 314      12.259  -2.091  90.526  1.00 97.20           H  
ATOM   4185  HA  ASP A 314      12.988  -0.529  92.791  1.00 97.20           H  
ATOM   4186  HB3 ASP A 314      15.220  -0.831  90.720  1.00 97.20           H  
ATOM   4187  HB2 ASP A 314      15.193  -1.854  92.101  1.00 97.20           H  
ATOM   4188  N   ILE A 315      12.949   1.586  91.321  1.00 95.03           N  
ATOM   4189  CA  ILE A 315      12.486   2.799  90.651  1.00 95.03           C  
ATOM   4190  C   ILE A 315      13.657   3.786  90.438  1.00 95.03           C  
ATOM   4191  O   ILE A 315      13.599   4.566  89.492  1.00 95.03           O  
ATOM   4192  CB  ILE A 315      11.365   3.514  91.475  1.00 95.03           C  
ATOM   4193  CG1 ILE A 315      10.205   2.548  91.830  1.00 95.03           C  
ATOM   4194  CG2 ILE A 315      10.803   4.772  90.769  1.00 95.03           C  
ATOM   4195  CD1 ILE A 315       9.138   3.152  92.756  1.00 95.03           C  
ATOM   4196  H   ILE A 315      13.432   1.716  92.200  1.00 95.03           H  
ATOM   4197  HA  ILE A 315      12.081   2.557  89.668  1.00 95.03           H  
ATOM   4198  HB  ILE A 315      11.805   3.837  92.420  1.00 95.03           H  
ATOM   4199 HG13 ILE A 315      10.585   1.655  92.326  1.00 95.03           H  
ATOM   4200 HG12 ILE A 315       9.733   2.196  90.913  1.00 95.03           H  
ATOM   4201 HG21 ILE A 315       9.998   5.234  91.339  1.00 95.03           H  
ATOM   4202 HG22 ILE A 315      11.552   5.552  90.638  1.00 95.03           H  
ATOM   4203 HG23 ILE A 315      10.409   4.525  89.783  1.00 95.03           H  
ATOM   4204 HD11 ILE A 315       8.638   2.376  93.332  1.00 95.03           H  
ATOM   4205 HD12 ILE A 315       9.575   3.857  93.464  1.00 95.03           H  
ATOM   4206 HD13 ILE A 315       8.370   3.677  92.190  1.00 95.03           H  
ATOM   4207  N   TYR A 316      14.700   3.741  91.288  1.00 91.63           N  
ATOM   4208  CA  TYR A 316      15.782   4.737  91.333  1.00 91.63           C  
ATOM   4209  C   TYR A 316      17.134   4.105  90.963  1.00 91.63           C  
ATOM   4210  O   TYR A 316      17.234   2.881  90.886  1.00 91.63           O  
ATOM   4211  CB  TYR A 316      15.843   5.340  92.759  1.00 91.63           C  
ATOM   4212  CG  TYR A 316      14.486   5.681  93.356  1.00 91.63           C  
ATOM   4213  CD1 TYR A 316      13.614   6.560  92.680  1.00 91.63           C  
ATOM   4214  CD2 TYR A 316      14.061   5.052  94.544  1.00 91.63           C  
ATOM   4215  CE1 TYR A 316      12.305   6.760  93.157  1.00 91.63           C  
ATOM   4216  CE2 TYR A 316      12.757   5.265  95.028  1.00 91.63           C  
ATOM   4217  CZ  TYR A 316      11.869   6.094  94.317  1.00 91.63           C  
ATOM   4218  OH  TYR A 316      10.580   6.241  94.736  1.00 91.63           O  
ATOM   4219  H   TYR A 316      14.723   3.043  92.019  1.00 91.63           H  
ATOM   4220  HA  TYR A 316      15.597   5.545  90.623  1.00 91.63           H  
ATOM   4221  HB3 TYR A 316      16.466   6.235  92.766  1.00 91.63           H  
ATOM   4222  HB2 TYR A 316      16.330   4.629  93.430  1.00 91.63           H  
ATOM   4223  HD1 TYR A 316      13.925   7.038  91.764  1.00 91.63           H  
ATOM   4224  HD2 TYR A 316      14.719   4.377  95.073  1.00 91.63           H  
ATOM   4225  HE1 TYR A 316      11.627   7.400  92.613  1.00 91.63           H  
ATOM   4226  HE2 TYR A 316      12.437   4.766  95.930  1.00 91.63           H  
ATOM   4227  HH  TYR A 316      10.409   5.861  95.604  1.00 91.63           H  
ATOM   4228  N   ARG A 317      18.162   4.947  90.757  1.00 88.25           N  
ATOM   4229  CA  ARG A 317      19.554   4.513  90.549  1.00 88.25           C  
ATOM   4230  C   ARG A 317      20.146   3.747  91.754  1.00 88.25           C  
ATOM   4231  O   ARG A 317      19.936   4.430  92.919  1.00 88.25           O1-
ATOM   4232  CB  ARG A 317      20.454   5.712  90.180  1.00 88.25           C  
ATOM   4233  CG  ARG A 317      20.103   6.390  88.846  1.00 88.25           C  
ATOM   4234  CD  ARG A 317      21.079   7.529  88.511  1.00 88.25           C  
ATOM   4235  NE  ARG A 317      20.883   8.059  87.150  1.00 88.25           N  
ATOM   4236  CZ  ARG A 317      21.778   8.739  86.406  1.00 88.25           C  
ATOM   4237  NH1 ARG A 317      23.023   9.005  86.831  1.00 88.25           N  
ATOM   4238  NH2 ARG A 317      21.411   9.171  85.196  1.00 88.25           N1+
ATOM   4239  OXT ARG A 317      20.728   2.688  91.641  1.00 88.25           O  
ATOM   4240  H   ARG A 317      18.007   5.944  90.801  1.00 88.25           H  
ATOM   4241  HA  ARG A 317      19.562   3.824  89.702  1.00 88.25           H  
ATOM   4242  HB3 ARG A 317      21.485   5.363  90.113  1.00 88.25           H  
ATOM   4243  HB2 ARG A 317      20.439   6.453  90.982  1.00 88.25           H  
ATOM   4244  HG3 ARG A 317      19.109   6.820  88.971  1.00 88.25           H  
ATOM   4245  HG2 ARG A 317      20.029   5.674  88.026  1.00 88.25           H  
ATOM   4246  HD3 ARG A 317      22.110   7.250  88.730  1.00 88.25           H  
ATOM   4247  HD2 ARG A 317      20.845   8.374  89.160  1.00 88.25           H  
ATOM   4248  HE  ARG A 317      19.965   7.911  86.751  1.00 88.25           H  
ATOM   4249 HH12 ARG A 317      23.669   9.516  86.247  1.00 88.25           H  
ATOM   4250 HH11 ARG A 317      23.323   8.687  87.741  1.00 88.25           H  
ATOM   4251 HH22 ARG A 317      22.052   9.686  84.609  1.00 88.25           H  
ATOM   4252 HH21 ARG A 317      20.471   9.000  84.862  1.00 88.25           H  
TER    4253      ARG A 317
ATOM   4254  N   MET B   1      39.127  14.962  48.498  1.00 59.07           N1+
ATOM   4255  CA  MET B   1      37.649  14.725  48.686  1.00 59.07           C  
ATOM   4256  C   MET B   1      37.182  13.665  47.649  1.00 59.07           C  
ATOM   4257  O   MET B   1      37.819  13.408  46.622  1.00 59.07           O  
ATOM   4258  CB  MET B   1      36.829  16.037  48.559  1.00 59.07           C  
ATOM   4259  CG  MET B   1      37.072  17.072  49.672  1.00 59.07           C  
ATOM   4260  SD  MET B   1      36.154  18.614  49.425  1.00 59.07           S  
ATOM   4261  CE  MET B   1      36.504  19.440  50.998  1.00 59.07           C  
ATOM   4262  H1  MET B   1      39.443  15.633  49.183  1.00 59.07           H  
ATOM   4263  H2  MET B   1      39.620  14.089  48.619  1.00 59.07           H  
ATOM   4264  H3  MET B   1      39.281  15.323  47.567  1.00 59.07           H  
ATOM   4265  HA  MET B   1      37.566  14.312  49.693  1.00 59.07           H  
ATOM   4266  HB3 MET B   1      35.763  15.803  48.571  1.00 59.07           H  
ATOM   4267  HB2 MET B   1      37.006  16.505  47.589  1.00 59.07           H  
ATOM   4268  HG3 MET B   1      38.130  17.325  49.744  1.00 59.07           H  
ATOM   4269  HG2 MET B   1      36.782  16.648  50.634  1.00 59.07           H  
ATOM   4270  HE1 MET B   1      36.022  20.417  51.023  1.00 59.07           H  
ATOM   4271  HE2 MET B   1      36.125  18.848  51.831  1.00 59.07           H  
ATOM   4272  HE3 MET B   1      37.577  19.579  51.126  1.00 59.07           H  
ATOM   4273  N   SER B   2      36.015  13.074  47.954  1.00 79.03           N  
ATOM   4274  CA  SER B   2      35.286  12.156  47.080  1.00 79.03           C  
ATOM   4275  C   SER B   2      34.499  12.949  46.024  1.00 79.03           C  
ATOM   4276  O   SER B   2      34.005  14.036  46.332  1.00 79.03           O  
ATOM   4277  CB  SER B   2      34.317  11.332  47.948  1.00 79.03           C  
ATOM   4278  OG  SER B   2      35.038  10.485  48.817  1.00 79.03           O  
ATOM   4279  H   SER B   2      35.543  13.312  48.814  1.00 79.03           H  
ATOM   4280  HA  SER B   2      35.985  11.484  46.578  1.00 79.03           H  
ATOM   4281  HB3 SER B   2      33.677  10.709  47.322  1.00 79.03           H  
ATOM   4282  HB2 SER B   2      33.660  11.977  48.533  1.00 79.03           H  
ATOM   4283  HG  SER B   2      35.269   9.678  48.349  1.00 79.03           H  
ATOM   4284  N   ILE B   3      34.364  12.380  44.814  1.00 94.65           N  
ATOM   4285  CA  ILE B   3      33.546  12.950  43.739  1.00 94.65           C  
ATOM   4286  C   ILE B   3      32.051  12.791  44.123  1.00 94.65           C  
ATOM   4287  O   ILE B   3      31.642  11.654  44.373  1.00 94.65           O  
ATOM   4288  CB  ILE B   3      33.778  12.219  42.380  1.00 94.65           C  
ATOM   4289  CG1 ILE B   3      35.269  12.256  41.965  1.00 94.65           C  
ATOM   4290  CG2 ILE B   3      32.910  12.814  41.244  1.00 94.65           C  
ATOM   4291  CD1 ILE B   3      35.596  11.411  40.724  1.00 94.65           C  
ATOM   4292  H   ILE B   3      34.785  11.481  44.626  1.00 94.65           H  
ATOM   4293  HA  ILE B   3      33.852  13.985  43.602  1.00 94.65           H  
ATOM   4294  HB  ILE B   3      33.497  11.170  42.497  1.00 94.65           H  
ATOM   4295 HG13 ILE B   3      35.902  11.906  42.780  1.00 94.65           H  
ATOM   4296 HG12 ILE B   3      35.567  13.289  41.783  1.00 94.65           H  
ATOM   4297 HG21 ILE B   3      33.079  12.305  40.295  1.00 94.65           H  
ATOM   4298 HG22 ILE B   3      31.842  12.737  41.443  1.00 94.65           H  
ATOM   4299 HG23 ILE B   3      33.135  13.870  41.089  1.00 94.65           H  
ATOM   4300 HD11 ILE B   3      36.633  11.075  40.746  1.00 94.65           H  
ATOM   4301 HD12 ILE B   3      34.965  10.524  40.662  1.00 94.65           H  
ATOM   4302 HD13 ILE B   3      35.456  11.986  39.809  1.00 94.65           H  
ATOM   4303  N   PRO B   4      31.276  13.903  44.195  1.00 98.65           N  
ATOM   4304  CA  PRO B   4      29.828  13.855  44.494  1.00 98.65           C  
ATOM   4305  C   PRO B   4      29.046  12.939  43.541  1.00 98.65           C  
ATOM   4306  O   PRO B   4      29.253  13.017  42.333  1.00 98.65           O  
ATOM   4307  CB  PRO B   4      29.365  15.314  44.360  1.00 98.65           C  
ATOM   4308  CG  PRO B   4      30.614  16.141  44.566  1.00 98.65           C  
ATOM   4309  CD  PRO B   4      31.713  15.283  43.967  1.00 98.65           C  
ATOM   4310  HA  PRO B   4      29.726  13.524  45.528  1.00 98.65           H  
ATOM   4311  HB3 PRO B   4      28.582  15.569  45.073  1.00 98.65           H  
ATOM   4312  HB2 PRO B   4      28.975  15.511  43.363  1.00 98.65           H  
ATOM   4313  HG3 PRO B   4      30.795  16.231  45.632  1.00 98.65           H  
ATOM   4314  HG2 PRO B   4      30.554  17.144  44.141  1.00 98.65           H  
ATOM   4315  HD2 PRO B   4      31.802  15.454  42.894  1.00 98.65           H  
ATOM   4316  HD3 PRO B   4      32.661  15.531  44.443  1.00 98.65           H  
ATOM   4317  N   VAL B   5      28.205  12.068  44.107  1.00 98.94           N  
ATOM   4318  CA  VAL B   5      27.494  11.028  43.371  1.00 98.94           C  
ATOM   4319  C   VAL B   5      26.076  10.869  43.925  1.00 98.94           C  
ATOM   4320  O   VAL B   5      25.886  10.938  45.138  1.00 98.94           O  
ATOM   4321  CB  VAL B   5      28.266   9.672  43.439  1.00 98.94           C  
ATOM   4322  CG1 VAL B   5      28.537   9.167  44.868  1.00 98.94           C  
ATOM   4323  CG2 VAL B   5      27.621   8.534  42.623  1.00 98.94           C  
ATOM   4324  H   VAL B   5      28.057  12.086  45.107  1.00 98.94           H  
ATOM   4325  HA  VAL B   5      27.392  11.328  42.328  1.00 98.94           H  
ATOM   4326  HB  VAL B   5      29.239   9.865  42.989  1.00 98.94           H  
ATOM   4327 HG11 VAL B   5      29.134   8.253  44.855  1.00 98.94           H  
ATOM   4328 HG12 VAL B   5      29.089   9.899  45.458  1.00 98.94           H  
ATOM   4329 HG13 VAL B   5      27.608   8.941  45.387  1.00 98.94           H  
ATOM   4330 HG21 VAL B   5      28.259   7.651  42.615  1.00 98.94           H  
ATOM   4331 HG22 VAL B   5      26.659   8.227  43.033  1.00 98.94           H  
ATOM   4332 HG23 VAL B   5      27.468   8.825  41.588  1.00 98.94           H  
ATOM   4333  N   ILE B   6      25.122  10.636  43.013  1.00 98.95           N  
ATOM   4334  CA  ILE B   6      23.780  10.163  43.332  1.00 98.95           C  
ATOM   4335  C   ILE B   6      23.604   8.757  42.736  1.00 98.95           C  
ATOM   4336  O   ILE B   6      24.146   8.459  41.672  1.00 98.95           O  
ATOM   4337  CB  ILE B   6      22.666  11.102  42.776  1.00 98.95           C  
ATOM   4338  CG1 ILE B   6      21.267  10.699  43.305  1.00 98.95           C  
ATOM   4339  CG2 ILE B   6      22.657  11.249  41.236  1.00 98.95           C  
ATOM   4340  CD1 ILE B   6      20.206  11.797  43.209  1.00 98.95           C  
ATOM   4341  H   ILE B   6      25.370  10.607  42.033  1.00 98.95           H  
ATOM   4342  HA  ILE B   6      23.660  10.090  44.414  1.00 98.95           H  
ATOM   4343  HB  ILE B   6      22.882  12.090  43.179  1.00 98.95           H  
ATOM   4344 HG13 ILE B   6      21.338  10.400  44.351  1.00 98.95           H  
ATOM   4345 HG12 ILE B   6      20.905   9.821  42.769  1.00 98.95           H  
ATOM   4346 HG21 ILE B   6      21.950  12.013  40.918  1.00 98.95           H  
ATOM   4347 HG22 ILE B   6      23.636  11.545  40.859  1.00 98.95           H  
ATOM   4348 HG23 ILE B   6      22.372  10.325  40.733  1.00 98.95           H  
ATOM   4349 HD11 ILE B   6      19.433  11.649  43.962  1.00 98.95           H  
ATOM   4350 HD12 ILE B   6      20.631  12.787  43.368  1.00 98.95           H  
ATOM   4351 HD13 ILE B   6      19.723  11.784  42.232  1.00 98.95           H  
ATOM   4352  N   VAL B   7      22.827   7.938  43.450  1.00 98.98           N  
ATOM   4353  CA  VAL B   7      22.344   6.630  43.032  1.00 98.98           C  
ATOM   4354  C   VAL B   7      20.819   6.629  43.272  1.00 98.98           C  
ATOM   4355  O   VAL B   7      20.367   7.265  44.225  1.00 98.98           O  
ATOM   4356  CB  VAL B   7      22.986   5.499  43.888  1.00 98.98           C  
ATOM   4357  CG1 VAL B   7      22.600   4.093  43.406  1.00 98.98           C  
ATOM   4358  CG2 VAL B   7      24.521   5.596  43.969  1.00 98.98           C  
ATOM   4359  H   VAL B   7      22.451   8.265  44.332  1.00 98.98           H  
ATOM   4360  HA  VAL B   7      22.541   6.460  41.976  1.00 98.98           H  
ATOM   4361  HB  VAL B   7      22.622   5.596  44.908  1.00 98.98           H  
ATOM   4362 HG11 VAL B   7      23.105   3.328  43.995  1.00 98.98           H  
ATOM   4363 HG12 VAL B   7      21.531   3.909  43.480  1.00 98.98           H  
ATOM   4364 HG13 VAL B   7      22.888   3.946  42.367  1.00 98.98           H  
ATOM   4365 HG21 VAL B   7      24.936   4.769  44.547  1.00 98.98           H  
ATOM   4366 HG22 VAL B   7      24.976   5.568  42.980  1.00 98.98           H  
ATOM   4367 HG23 VAL B   7      24.845   6.513  44.460  1.00 98.98           H  
ATOM   4368  N   ILE B   8      20.050   5.934  42.417  1.00 98.98           N  
ATOM   4369  CA  ILE B   8      18.588   5.834  42.510  1.00 98.98           C  
ATOM   4370  C   ILE B   8      18.095   4.405  42.214  1.00 98.98           C  
ATOM   4371  O   ILE B   8      18.832   3.612  41.623  1.00 98.98           O  
ATOM   4372  CB  ILE B   8      17.863   6.823  41.544  1.00 98.98           C  
ATOM   4373  CG1 ILE B   8      18.045   6.519  40.035  1.00 98.98           C  
ATOM   4374  CG2 ILE B   8      18.218   8.287  41.868  1.00 98.98           C  
ATOM   4375  CD1 ILE B   8      17.142   7.364  39.129  1.00 98.98           C  
ATOM   4376  H   ILE B   8      20.481   5.427  41.652  1.00 98.98           H  
ATOM   4377  HA  ILE B   8      18.276   6.049  43.529  1.00 98.98           H  
ATOM   4378  HB  ILE B   8      16.796   6.732  41.754  1.00 98.98           H  
ATOM   4379 HG13 ILE B   8      17.836   5.474  39.808  1.00 98.98           H  
ATOM   4380 HG12 ILE B   8      19.088   6.674  39.759  1.00 98.98           H  
ATOM   4381 HG21 ILE B   8      17.547   8.979  41.366  1.00 98.98           H  
ATOM   4382 HG22 ILE B   8      18.139   8.484  42.935  1.00 98.98           H  
ATOM   4383 HG23 ILE B   8      19.234   8.531  41.558  1.00 98.98           H  
ATOM   4384 HD11 ILE B   8      17.149   6.974  38.113  1.00 98.98           H  
ATOM   4385 HD12 ILE B   8      16.109   7.368  39.478  1.00 98.98           H  
ATOM   4386 HD13 ILE B   8      17.487   8.395  39.075  1.00 98.98           H  
ATOM   4387  N   HIS B   9      16.836   4.130  42.598  1.00 98.89           N  
ATOM   4388  CA  HIS B   9      16.092   2.934  42.202  1.00 98.89           C  
ATOM   4389  C   HIS B   9      14.609   3.252  41.966  1.00 98.89           C  
ATOM   4390  O   HIS B   9      14.075   4.198  42.546  1.00 98.89           O  
ATOM   4391  CB  HIS B   9      16.313   1.767  43.191  1.00 98.89           C  
ATOM   4392  CG  HIS B   9      15.651   1.892  44.543  1.00 98.89           C  
ATOM   4393  CD2 HIS B   9      16.176   2.370  45.723  1.00 98.89           C  
ATOM   4394  ND1 HIS B   9      14.329   1.499  44.774  1.00 98.89           N  
ATOM   4395  CE1 HIS B   9      14.115   1.770  46.054  1.00 98.89           C  
ATOM   4396  NE2 HIS B   9      15.178   2.278  46.671  1.00 98.89           N  
ATOM   4397  H   HIS B   9      16.300   4.831  43.094  1.00 98.89           H  
ATOM   4398  HA  HIS B   9      16.485   2.628  41.238  1.00 98.89           H  
ATOM   4399  HB3 HIS B   9      17.380   1.607  43.335  1.00 98.89           H  
ATOM   4400  HB2 HIS B   9      15.946   0.844  42.740  1.00 98.89           H  
ATOM   4401  HD2 HIS B   9      17.142   2.763  45.961  1.00 98.89           H  
ATOM   4402  HE1 HIS B   9      13.170   1.616  46.546  1.00 98.89           H  
ATOM   4403  HE2 HIS B   9      15.233   2.567  47.639  1.00 98.89           H  
ATOM   4404  N   GLY B  10      13.987   2.426  41.113  1.00 97.94           N  
ATOM   4405  CA  GLY B  10      12.578   2.487  40.737  1.00 97.94           C  
ATOM   4406  C   GLY B  10      11.809   1.234  41.193  1.00 97.94           C  
ATOM   4407  O   GLY B  10      10.620   1.133  40.892  1.00 97.94           O  
ATOM   4408  H   GLY B  10      14.531   1.685  40.687  1.00 97.94           H  
ATOM   4409  HA3 GLY B  10      12.529   2.549  39.652  1.00 97.94           H  
ATOM   4410  HA2 GLY B  10      12.089   3.380  41.129  1.00 97.94           H  
ATOM   4411  N   GLY B  11      12.464   0.293  41.896  1.00 95.96           N  
ATOM   4412  CA  GLY B  11      11.859  -0.924  42.438  1.00 95.96           C  
ATOM   4413  C   GLY B  11      12.491  -2.179  41.824  1.00 95.96           C  
ATOM   4414  O   GLY B  11      13.071  -2.133  40.738  1.00 95.96           O  
ATOM   4415  H   GLY B  11      13.438   0.443  42.116  1.00 95.96           H  
ATOM   4416  HA3 GLY B  11      10.777  -0.956  42.300  1.00 95.96           H  
ATOM   4417  HA2 GLY B  11      12.044  -0.925  43.508  1.00 95.96           H  
ATOM   4418  N   ALA B  12      12.354  -3.303  42.548  1.00 95.52           N  
ATOM   4419  CA  ALA B  12      12.923  -4.616  42.230  1.00 95.52           C  
ATOM   4420  C   ALA B  12      11.826  -5.680  42.056  1.00 95.52           C  
ATOM   4421  O   ALA B  12      10.766  -5.570  42.675  1.00 95.52           O  
ATOM   4422  CB  ALA B  12      13.874  -5.006  43.374  1.00 95.52           C  
ATOM   4423  H   ALA B  12      11.845  -3.259  43.421  1.00 95.52           H  
ATOM   4424  HA  ALA B  12      13.492  -4.571  41.304  1.00 95.52           H  
ATOM   4425  HB1 ALA B  12      14.340  -5.972  43.196  1.00 95.52           H  
ATOM   4426  HB2 ALA B  12      14.677  -4.278  43.481  1.00 95.52           H  
ATOM   4427  HB3 ALA B  12      13.351  -5.062  44.329  1.00 95.52           H  
ATOM   4428  N   GLY B  13      12.114  -6.706  41.237  1.00 92.38           N  
ATOM   4429  CA  GLY B  13      11.184  -7.803  40.971  1.00 92.38           C  
ATOM   4430  C   GLY B  13      11.712  -8.693  39.835  1.00 92.38           C  
ATOM   4431  O   GLY B  13      12.815  -8.494  39.327  1.00 92.38           O  
ATOM   4432  H   GLY B  13      13.008  -6.739  40.764  1.00 92.38           H  
ATOM   4433  HA3 GLY B  13      10.206  -7.408  40.691  1.00 92.38           H  
ATOM   4434  HA2 GLY B  13      11.058  -8.403  41.874  1.00 92.38           H  
ATOM   4435  N   ALA B  14      10.915  -9.705  39.453  1.00 83.53           N  
ATOM   4436  CA  ALA B  14      11.217 -10.648  38.371  1.00 83.53           C  
ATOM   4437  C   ALA B  14      11.130  -9.997  36.977  1.00 83.53           C  
ATOM   4438  O   ALA B  14      10.300  -9.110  36.771  1.00 83.53           O  
ATOM   4439  CB  ALA B  14      10.240 -11.830  38.468  1.00 83.53           C  
ATOM   4440  H   ALA B  14      10.020  -9.826  39.904  1.00 83.53           H  
ATOM   4441  HA  ALA B  14      12.231 -11.025  38.518  1.00 83.53           H  
ATOM   4442  HB1 ALA B  14      10.440 -12.574  37.696  1.00 83.53           H  
ATOM   4443  HB2 ALA B  14      10.326 -12.332  39.432  1.00 83.53           H  
ATOM   4444  HB3 ALA B  14       9.205 -11.505  38.354  1.00 83.53           H  
ATOM   4445  N   ILE B  15      11.971 -10.474  36.041  1.00 78.02           N  
ATOM   4446  CA  ILE B  15      12.001  -9.997  34.655  1.00 78.02           C  
ATOM   4447  C   ILE B  15      10.855 -10.656  33.859  1.00 78.02           C  
ATOM   4448  O   ILE B  15      10.755 -11.884  33.841  1.00 78.02           O  
ATOM   4449  CB  ILE B  15      13.334 -10.341  33.915  1.00 78.02           C  
ATOM   4450  CG1 ILE B  15      14.590  -9.960  34.729  1.00 78.02           C  
ATOM   4451  CG2 ILE B  15      13.403  -9.677  32.520  1.00 78.02           C  
ATOM   4452  CD1 ILE B  15      15.905 -10.491  34.128  1.00 78.02           C  
ATOM   4453  H   ILE B  15      12.609 -11.221  36.270  1.00 78.02           H  
ATOM   4454  HA  ILE B  15      11.874  -8.912  34.652  1.00 78.02           H  
ATOM   4455  HB  ILE B  15      13.374 -11.422  33.767  1.00 78.02           H  
ATOM   4456 HG13 ILE B  15      14.511 -10.355  35.739  1.00 78.02           H  
ATOM   4457 HG12 ILE B  15      14.646  -8.876  34.837  1.00 78.02           H  
ATOM   4458 HG21 ILE B  15      14.332  -9.912  32.000  1.00 78.02           H  
ATOM   4459 HG22 ILE B  15      12.595  -9.994  31.863  1.00 78.02           H  
ATOM   4460 HG23 ILE B  15      13.346  -8.592  32.604  1.00 78.02           H  
ATOM   4461 HD11 ILE B  15      16.547 -10.916  34.899  1.00 78.02           H  
ATOM   4462 HD12 ILE B  15      15.732 -11.276  33.392  1.00 78.02           H  
ATOM   4463 HD13 ILE B  15      16.463  -9.695  33.638  1.00 78.02           H  
ATOM   4464  N   ALA B  16      10.041  -9.824  33.190  1.00 72.26           N  
ATOM   4465  CA  ALA B  16       8.949 -10.253  32.316  1.00 72.26           C  
ATOM   4466  C   ALA B  16       9.445 -10.387  30.864  1.00 72.26           C  
ATOM   4467  O   ALA B  16       9.012  -9.624  30.002  1.00 72.26           O  
ATOM   4468  CB  ALA B  16       7.793  -9.245  32.461  1.00 72.26           C  
ATOM   4469  H   ALA B  16      10.185  -8.827  33.258  1.00 72.26           H  
ATOM   4470  HA  ALA B  16       8.576 -11.229  32.631  1.00 72.26           H  
ATOM   4471  HB1 ALA B  16       6.938  -9.533  31.848  1.00 72.26           H  
ATOM   4472  HB2 ALA B  16       7.448  -9.196  33.494  1.00 72.26           H  
ATOM   4473  HB3 ALA B  16       8.093  -8.238  32.166  1.00 72.26           H  
ATOM   4474  N   ARG B  17      10.360 -11.347  30.629  1.00 63.15           N  
ATOM   4475  CA  ARG B  17      11.069 -11.574  29.360  1.00 63.15           C  
ATOM   4476  C   ARG B  17      10.164 -11.768  28.128  1.00 63.15           C  
ATOM   4477  O   ARG B  17      10.517 -11.285  27.054  1.00 63.15           O  
ATOM   4478  CB  ARG B  17      12.017 -12.788  29.489  1.00 63.15           C  
ATOM   4479  CG  ARG B  17      13.132 -12.633  30.537  1.00 63.15           C  
ATOM   4480  CD  ARG B  17      14.062 -13.857  30.573  1.00 63.15           C  
ATOM   4481  NE  ARG B  17      15.261 -13.622  31.397  1.00 63.15           N  
ATOM   4482  CZ  ARG B  17      16.339 -14.423  31.509  1.00 63.15           C  
ATOM   4483  NH1 ARG B  17      16.434 -15.592  30.857  1.00 63.15           N  
ATOM   4484  NH2 ARG B  17      17.351 -14.040  32.298  1.00 63.15           N1+
ATOM   4485  H   ARG B  17      10.647 -11.932  31.402  1.00 63.15           H  
ATOM   4486  HA  ARG B  17      11.676 -10.688  29.171  1.00 63.15           H  
ATOM   4487  HB3 ARG B  17      12.494 -12.961  28.522  1.00 63.15           H  
ATOM   4488  HB2 ARG B  17      11.438 -13.688  29.702  1.00 63.15           H  
ATOM   4489  HG3 ARG B  17      12.640 -12.557  31.508  1.00 63.15           H  
ATOM   4490  HG2 ARG B  17      13.693 -11.708  30.400  1.00 63.15           H  
ATOM   4491  HD3 ARG B  17      14.295 -14.224  29.572  1.00 63.15           H  
ATOM   4492  HD2 ARG B  17      13.535 -14.664  31.085  1.00 63.15           H  
ATOM   4493  HE  ARG B  17      15.257 -12.758  31.920  1.00 63.15           H  
ATOM   4494 HH12 ARG B  17      17.253 -16.175  30.955  1.00 63.15           H  
ATOM   4495 HH11 ARG B  17      15.681 -15.896  30.257  1.00 63.15           H  
ATOM   4496 HH22 ARG B  17      18.171 -14.621  32.397  1.00 63.15           H  
ATOM   4497 HH21 ARG B  17      17.308 -13.163  32.797  1.00 63.15           H  
ATOM   4498  N   SER B  18       9.029 -12.465  28.305  1.00 66.38           N  
ATOM   4499  CA  SER B  18       8.079 -12.790  27.239  1.00 66.38           C  
ATOM   4500  C   SER B  18       7.126 -11.638  26.856  1.00 66.38           C  
ATOM   4501  O   SER B  18       6.577 -11.680  25.756  1.00 66.38           O  
ATOM   4502  CB  SER B  18       7.312 -14.066  27.647  1.00 66.38           C  
ATOM   4503  OG  SER B  18       6.438 -13.842  28.738  1.00 66.38           O  
ATOM   4504  H   SER B  18       8.799 -12.822  29.221  1.00 66.38           H  
ATOM   4505  HA  SER B  18       8.654 -13.034  26.344  1.00 66.38           H  
ATOM   4506  HB3 SER B  18       8.007 -14.866  27.906  1.00 66.38           H  
ATOM   4507  HB2 SER B  18       6.720 -14.431  26.807  1.00 66.38           H  
ATOM   4508  HG  SER B  18       5.677 -13.346  28.425  1.00 66.38           H  
ATOM   4509  N   ALA B  19       6.933 -10.657  27.755  1.00 69.67           N  
ATOM   4510  CA  ALA B  19       5.981  -9.551  27.595  1.00 69.67           C  
ATOM   4511  C   ALA B  19       6.654  -8.188  27.351  1.00 69.67           C  
ATOM   4512  O   ALA B  19       5.957  -7.241  26.985  1.00 69.67           O  
ATOM   4513  CB  ALA B  19       5.108  -9.490  28.857  1.00 69.67           C  
ATOM   4514  H   ALA B  19       7.437 -10.684  28.630  1.00 69.67           H  
ATOM   4515  HA  ALA B  19       5.323  -9.737  26.744  1.00 69.67           H  
ATOM   4516  HB1 ALA B  19       4.360  -8.699  28.787  1.00 69.67           H  
ATOM   4517  HB2 ALA B  19       4.573 -10.428  29.008  1.00 69.67           H  
ATOM   4518  HB3 ALA B  19       5.707  -9.303  29.749  1.00 69.67           H  
ATOM   4519  N   MET B  20       7.977  -8.107  27.572  1.00 77.85           N  
ATOM   4520  CA  MET B  20       8.811  -6.911  27.457  1.00 77.85           C  
ATOM   4521  C   MET B  20       8.813  -6.322  26.036  1.00 77.85           C  
ATOM   4522  O   MET B  20       9.168  -7.026  25.091  1.00 77.85           O  
ATOM   4523  CB  MET B  20      10.228  -7.300  27.925  1.00 77.85           C  
ATOM   4524  CG  MET B  20      11.325  -6.225  27.825  1.00 77.85           C  
ATOM   4525  SD  MET B  20      12.990  -6.904  28.052  1.00 77.85           S  
ATOM   4526  CE  MET B  20      12.856  -7.596  29.723  1.00 77.85           C  
ATOM   4527  H   MET B  20       8.463  -8.939  27.876  1.00 77.85           H  
ATOM   4528  HA  MET B  20       8.416  -6.162  28.147  1.00 77.85           H  
ATOM   4529  HB3 MET B  20      10.557  -8.189  27.384  1.00 77.85           H  
ATOM   4530  HB2 MET B  20      10.156  -7.598  28.970  1.00 77.85           H  
ATOM   4531  HG3 MET B  20      11.157  -5.442  28.566  1.00 77.85           H  
ATOM   4532  HG2 MET B  20      11.322  -5.738  26.851  1.00 77.85           H  
ATOM   4533  HE1 MET B  20      13.829  -7.963  30.048  1.00 77.85           H  
ATOM   4534  HE2 MET B  20      12.518  -6.835  30.426  1.00 77.85           H  
ATOM   4535  HE3 MET B  20      12.156  -8.429  29.747  1.00 77.85           H  
ATOM   4536  N   THR B  21       8.464  -5.030  25.938  1.00 85.33           N  
ATOM   4537  CA  THR B  21       8.562  -4.239  24.712  1.00 85.33           C  
ATOM   4538  C   THR B  21       9.786  -3.297  24.842  1.00 85.33           C  
ATOM   4539  O   THR B  21       9.958  -2.692  25.905  1.00 85.33           O  
ATOM   4540  CB  THR B  21       7.282  -3.379  24.487  1.00 85.33           C  
ATOM   4541  CG2 THR B  21       5.990  -4.210  24.477  1.00 85.33           C  
ATOM   4542  OG1 THR B  21       7.122  -2.296  25.385  1.00 85.33           O  
ATOM   4543  H   THR B  21       8.206  -4.520  26.770  1.00 85.33           H  
ATOM   4544  HA  THR B  21       8.639  -4.910  23.860  1.00 85.33           H  
ATOM   4545  HB  THR B  21       7.372  -2.925  23.499  1.00 85.33           H  
ATOM   4546 HG21 THR B  21       5.127  -3.591  24.228  1.00 85.33           H  
ATOM   4547 HG22 THR B  21       6.045  -5.008  23.736  1.00 85.33           H  
ATOM   4548 HG23 THR B  21       5.796  -4.671  25.446  1.00 85.33           H  
ATOM   4549  HG1 THR B  21       6.842  -2.645  26.234  1.00 85.33           H  
ATOM   4550  N   PRO B  22      10.614  -3.171  23.775  1.00 88.69           N  
ATOM   4551  CA  PRO B  22      11.701  -2.168  23.712  1.00 88.69           C  
ATOM   4552  C   PRO B  22      11.290  -0.702  23.957  1.00 88.69           C  
ATOM   4553  O   PRO B  22      12.114   0.066  24.450  1.00 88.69           O  
ATOM   4554  CB  PRO B  22      12.293  -2.344  22.304  1.00 88.69           C  
ATOM   4555  CG  PRO B  22      11.974  -3.779  21.932  1.00 88.69           C  
ATOM   4556  CD  PRO B  22      10.611  -4.006  22.571  1.00 88.69           C  
ATOM   4557  HA  PRO B  22      12.448  -2.460  24.452  1.00 88.69           H  
ATOM   4558  HB3 PRO B  22      13.364  -2.138  22.271  1.00 88.69           H  
ATOM   4559  HB2 PRO B  22      11.808  -1.674  21.591  1.00 88.69           H  
ATOM   4560  HG3 PRO B  22      12.706  -4.441  22.397  1.00 88.69           H  
ATOM   4561  HG2 PRO B  22      11.987  -3.965  20.858  1.00 88.69           H  
ATOM   4562  HD2 PRO B  22       9.809  -3.676  21.910  1.00 88.69           H  
ATOM   4563  HD3 PRO B  22      10.481  -5.069  22.780  1.00 88.69           H  
ATOM   4564  N   SER B  23      10.032  -0.350  23.628  1.00 90.45           N  
ATOM   4565  CA  SER B  23       9.449   0.977  23.823  1.00 90.45           C  
ATOM   4566  C   SER B  23       9.273   1.343  25.310  1.00 90.45           C  
ATOM   4567  O   SER B  23       9.643   2.455  25.689  1.00 90.45           O  
ATOM   4568  CB  SER B  23       8.124   1.063  23.038  1.00 90.45           C  
ATOM   4569  OG  SER B  23       7.554   2.356  23.098  1.00 90.45           O  
ATOM   4570  H   SER B  23       9.421  -1.043  23.221  1.00 90.45           H  
ATOM   4571  HA  SER B  23      10.142   1.701  23.387  1.00 90.45           H  
ATOM   4572  HB3 SER B  23       7.401   0.340  23.419  1.00 90.45           H  
ATOM   4573  HB2 SER B  23       8.292   0.818  21.988  1.00 90.45           H  
ATOM   4574  HG  SER B  23       7.265   2.527  23.997  1.00 90.45           H  
ATOM   4575  N   LYS B  24       8.747   0.408  26.127  1.00 89.49           N  
ATOM   4576  CA  LYS B  24       8.649   0.585  27.580  1.00 89.49           C  
ATOM   4577  C   LYS B  24      10.011   0.526  28.285  1.00 89.49           C  
ATOM   4578  O   LYS B  24      10.212   1.309  29.211  1.00 89.49           O  
ATOM   4579  CB  LYS B  24       7.640  -0.393  28.222  1.00 89.49           C  
ATOM   4580  CG  LYS B  24       6.172   0.045  28.052  1.00 89.49           C  
ATOM   4581  CD  LYS B  24       5.217  -0.651  29.039  1.00 89.49           C  
ATOM   4582  CE  LYS B  24       3.803  -0.039  29.021  1.00 89.49           C  
ATOM   4583  NZ  LYS B  24       2.931  -0.617  30.061  1.00 89.49           N1+
ATOM   4584  H   LYS B  24       8.461  -0.489  25.759  1.00 89.49           H  
ATOM   4585  HA  LYS B  24       8.268   1.594  27.747  1.00 89.49           H  
ATOM   4586  HB3 LYS B  24       7.836  -0.415  29.296  1.00 89.49           H  
ATOM   4587  HB2 LYS B  24       7.800  -1.414  27.877  1.00 89.49           H  
ATOM   4588  HG3 LYS B  24       5.851  -0.144  27.027  1.00 89.49           H  
ATOM   4589  HG2 LYS B  24       6.097   1.122  28.199  1.00 89.49           H  
ATOM   4590  HD3 LYS B  24       5.631  -0.590  30.047  1.00 89.49           H  
ATOM   4591  HD2 LYS B  24       5.164  -1.713  28.794  1.00 89.49           H  
ATOM   4592  HE3 LYS B  24       3.339  -0.182  28.045  1.00 89.49           H  
ATOM   4593  HE2 LYS B  24       3.860   1.037  29.194  1.00 89.49           H  
ATOM   4594  HZ1 LYS B  24       2.025  -0.166  30.038  1.00 89.49           H  
ATOM   4595  HZ2 LYS B  24       2.815  -1.607  29.903  1.00 89.49           H  
ATOM   4596  HZ3 LYS B  24       3.340  -0.466  30.972  1.00 89.49           H  
ATOM   4597  N   GLU B  25      10.931  -0.340  27.820  1.00 92.58           N  
ATOM   4598  CA  GLU B  25      12.315  -0.391  28.301  1.00 92.58           C  
ATOM   4599  C   GLU B  25      13.071   0.935  28.102  1.00 92.58           C  
ATOM   4600  O   GLU B  25      13.721   1.397  29.037  1.00 92.58           O  
ATOM   4601  CB  GLU B  25      13.048  -1.615  27.707  1.00 92.58           C  
ATOM   4602  CG  GLU B  25      14.581  -1.622  27.938  1.00 92.58           C  
ATOM   4603  CD  GLU B  25      15.323  -2.904  27.539  1.00 92.58           C  
ATOM   4604  OE1 GLU B  25      16.554  -2.911  27.755  1.00 92.58           O  
ATOM   4605  OE2 GLU B  25      14.681  -3.861  27.055  1.00 92.58           O1-
ATOM   4606  H   GLU B  25      10.696  -0.963  27.059  1.00 92.58           H  
ATOM   4607  HA  GLU B  25      12.265  -0.552  29.380  1.00 92.58           H  
ATOM   4608  HB3 GLU B  25      12.841  -1.685  26.640  1.00 92.58           H  
ATOM   4609  HB2 GLU B  25      12.616  -2.511  28.156  1.00 92.58           H  
ATOM   4610  HG3 GLU B  25      14.784  -1.431  28.992  1.00 92.58           H  
ATOM   4611  HG2 GLU B  25      15.041  -0.805  27.380  1.00 92.58           H  
ATOM   4612  N   GLN B  26      12.922   1.541  26.912  1.00 95.49           N  
ATOM   4613  CA  GLN B  26      13.455   2.861  26.576  1.00 95.49           C  
ATOM   4614  C   GLN B  26      12.860   3.989  27.440  1.00 95.49           C  
ATOM   4615  O   GLN B  26      13.606   4.886  27.822  1.00 95.49           O  
ATOM   4616  CB  GLN B  26      13.281   3.113  25.063  1.00 95.49           C  
ATOM   4617  CG  GLN B  26      13.785   4.490  24.574  1.00 95.49           C  
ATOM   4618  CD  GLN B  26      13.749   4.646  23.052  1.00 95.49           C  
ATOM   4619  NE2 GLN B  26      14.445   5.662  22.540  1.00 95.49           N  
ATOM   4620  OE1 GLN B  26      13.093   3.884  22.345  1.00 95.49           O  
ATOM   4621  H   GLN B  26      12.389   1.082  26.184  1.00 95.49           H  
ATOM   4622  HA  GLN B  26      14.527   2.831  26.783  1.00 95.49           H  
ATOM   4623  HB3 GLN B  26      12.231   2.995  24.792  1.00 95.49           H  
ATOM   4624  HB2 GLN B  26      13.820   2.331  24.525  1.00 95.49           H  
ATOM   4625  HG3 GLN B  26      14.810   4.643  24.915  1.00 95.49           H  
ATOM   4626  HG2 GLN B  26      13.186   5.294  25.003  1.00 95.49           H  
ATOM   4627 HE22 GLN B  26      14.448   5.818  21.542  1.00 95.49           H  
ATOM   4628 HE21 GLN B  26      14.966   6.284  23.142  1.00 95.49           H  
ATOM   4629  N   SER B  27      11.557   3.900  27.763  1.00 95.55           N  
ATOM   4630  CA  SER B  27      10.855   4.845  28.637  1.00 95.55           C  
ATOM   4631  C   SER B  27      11.336   4.770  30.099  1.00 95.55           C  
ATOM   4632  O   SER B  27      11.496   5.818  30.723  1.00 95.55           O  
ATOM   4633  CB  SER B  27       9.334   4.619  28.547  1.00 95.55           C  
ATOM   4634  OG  SER B  27       8.850   4.971  27.268  1.00 95.55           O  
ATOM   4635  H   SER B  27      11.010   3.129  27.407  1.00 95.55           H  
ATOM   4636  HA  SER B  27      11.069   5.856  28.281  1.00 95.55           H  
ATOM   4637  HB3 SER B  27       8.813   5.241  29.277  1.00 95.55           H  
ATOM   4638  HB2 SER B  27       9.064   3.588  28.767  1.00 95.55           H  
ATOM   4639  HG  SER B  27       9.177   4.330  26.629  1.00 95.55           H  
ATOM   4640  N   PHE B  28      11.594   3.546  30.599  1.00 95.68           N  
ATOM   4641  CA  PHE B  28      12.201   3.287  31.908  1.00 95.68           C  
ATOM   4642  C   PHE B  28      13.637   3.820  32.030  1.00 95.68           C  
ATOM   4643  O   PHE B  28      13.925   4.520  32.998  1.00 95.68           O  
ATOM   4644  CB  PHE B  28      12.132   1.784  32.270  1.00 95.68           C  
ATOM   4645  CG  PHE B  28      10.856   1.341  32.966  1.00 95.68           C  
ATOM   4646  CD1 PHE B  28      10.581   1.797  34.271  1.00 95.68           C  
ATOM   4647  CD2 PHE B  28       9.924   0.498  32.325  1.00 95.68           C  
ATOM   4648  CE1 PHE B  28       9.427   1.387  34.922  1.00 95.68           C  
ATOM   4649  CE2 PHE B  28       8.759   0.124  32.982  1.00 95.68           C  
ATOM   4650  CZ  PHE B  28       8.513   0.564  34.276  1.00 95.68           C  
ATOM   4651  H   PHE B  28      11.410   2.731  30.028  1.00 95.68           H  
ATOM   4652  HA  PHE B  28      11.615   3.840  32.645  1.00 95.68           H  
ATOM   4653  HB3 PHE B  28      12.949   1.523  32.947  1.00 95.68           H  
ATOM   4654  HB2 PHE B  28      12.290   1.172  31.382  1.00 95.68           H  
ATOM   4655  HD1 PHE B  28      11.281   2.449  34.771  1.00 95.68           H  
ATOM   4656  HD2 PHE B  28      10.118   0.117  31.337  1.00 95.68           H  
ATOM   4657  HE1 PHE B  28       9.231   1.723  35.930  1.00 95.68           H  
ATOM   4658  HE2 PHE B  28       8.048  -0.523  32.489  1.00 95.68           H  
ATOM   4659  HZ  PHE B  28       7.611   0.261  34.787  1.00 95.68           H  
ATOM   4660  N   ARG B  29      14.495   3.506  31.043  1.00 97.44           N  
ATOM   4661  CA  ARG B  29      15.888   3.965  30.980  1.00 97.44           C  
ATOM   4662  C   ARG B  29      16.010   5.488  30.823  1.00 97.44           C  
ATOM   4663  O   ARG B  29      16.886   6.066  31.463  1.00 97.44           O  
ATOM   4664  CB  ARG B  29      16.642   3.246  29.844  1.00 97.44           C  
ATOM   4665  CG  ARG B  29      16.871   1.751  30.113  1.00 97.44           C  
ATOM   4666  CD  ARG B  29      17.523   1.032  28.922  1.00 97.44           C  
ATOM   4667  NE  ARG B  29      17.878  -0.359  29.249  1.00 97.44           N  
ATOM   4668  CZ  ARG B  29      18.980  -0.803  29.880  1.00 97.44           C  
ATOM   4669  NH1 ARG B  29      19.968   0.022  30.256  1.00 97.44           N  
ATOM   4670  NH2 ARG B  29      19.087  -2.111  30.139  1.00 97.44           N1+
ATOM   4671  H   ARG B  29      14.182   2.923  30.277  1.00 97.44           H  
ATOM   4672  HA  ARG B  29      16.369   3.703  31.924  1.00 97.44           H  
ATOM   4673  HB3 ARG B  29      17.621   3.709  29.709  1.00 97.44           H  
ATOM   4674  HB2 ARG B  29      16.111   3.383  28.900  1.00 97.44           H  
ATOM   4675  HG3 ARG B  29      15.890   1.310  30.267  1.00 97.44           H  
ATOM   4676  HG2 ARG B  29      17.416   1.578  31.042  1.00 97.44           H  
ATOM   4677  HD3 ARG B  29      18.343   1.600  28.479  1.00 97.44           H  
ATOM   4678  HD2 ARG B  29      16.770   0.933  28.140  1.00 97.44           H  
ATOM   4679  HE  ARG B  29      17.204  -1.055  28.950  1.00 97.44           H  
ATOM   4680 HH12 ARG B  29      20.783  -0.331  30.738  1.00 97.44           H  
ATOM   4681 HH11 ARG B  29      19.904   1.009  30.057  1.00 97.44           H  
ATOM   4682 HH22 ARG B  29      19.881  -2.475  30.651  1.00 97.44           H  
ATOM   4683 HH21 ARG B  29      18.372  -2.749  29.816  1.00 97.44           H  
ATOM   4684  N   GLN B  30      15.125   6.110  30.022  1.00 98.35           N  
ATOM   4685  CA  GLN B  30      15.044   7.561  29.845  1.00 98.35           C  
ATOM   4686  C   GLN B  30      14.642   8.290  31.137  1.00 98.35           C  
ATOM   4687  O   GLN B  30      15.283   9.282  31.478  1.00 98.35           O  
ATOM   4688  CB  GLN B  30      14.119   7.899  28.656  1.00 98.35           C  
ATOM   4689  CG  GLN B  30      13.915   9.411  28.420  1.00 98.35           C  
ATOM   4690  CD  GLN B  30      13.128   9.749  27.152  1.00 98.35           C  
ATOM   4691  NE2 GLN B  30      12.889  11.044  26.941  1.00 98.35           N  
ATOM   4692  OE1 GLN B  30      12.744   8.875  26.378  1.00 98.35           O  
ATOM   4693  H   GLN B  30      14.445   5.563  29.508  1.00 98.35           H  
ATOM   4694  HA  GLN B  30      16.046   7.906  29.581  1.00 98.35           H  
ATOM   4695  HB3 GLN B  30      13.147   7.424  28.798  1.00 98.35           H  
ATOM   4696  HB2 GLN B  30      14.548   7.455  27.756  1.00 98.35           H  
ATOM   4697  HG3 GLN B  30      14.885   9.907  28.360  1.00 98.35           H  
ATOM   4698  HG2 GLN B  30      13.385   9.857  29.263  1.00 98.35           H  
ATOM   4699 HE22 GLN B  30      12.374  11.343  26.127  1.00 98.35           H  
ATOM   4700 HE21 GLN B  30      13.219  11.734  27.608  1.00 98.35           H  
ATOM   4701  N   ALA B  31      13.630   7.761  31.847  1.00 98.45           N  
ATOM   4702  CA  ALA B  31      13.177   8.273  33.141  1.00 98.45           C  
ATOM   4703  C   ALA B  31      14.272   8.202  34.219  1.00 98.45           C  
ATOM   4704  O   ALA B  31      14.502   9.202  34.892  1.00 98.45           O  
ATOM   4705  CB  ALA B  31      11.907   7.530  33.580  1.00 98.45           C  
ATOM   4706  H   ALA B  31      13.142   6.948  31.495  1.00 98.45           H  
ATOM   4707  HA  ALA B  31      12.917   9.324  33.001  1.00 98.45           H  
ATOM   4708  HB1 ALA B  31      11.528   7.930  34.520  1.00 98.45           H  
ATOM   4709  HB2 ALA B  31      11.113   7.640  32.840  1.00 98.45           H  
ATOM   4710  HB3 ALA B  31      12.085   6.463  33.718  1.00 98.45           H  
ATOM   4711  N   LEU B  32      14.971   7.056  34.313  1.00 98.80           N  
ATOM   4712  CA  LEU B  32      16.119   6.849  35.203  1.00 98.80           C  
ATOM   4713  C   LEU B  32      17.304   7.787  34.883  1.00 98.80           C  
ATOM   4714  O   LEU B  32      17.917   8.300  35.816  1.00 98.80           O  
ATOM   4715  CB  LEU B  32      16.560   5.366  35.146  1.00 98.80           C  
ATOM   4716  CG  LEU B  32      15.573   4.364  35.794  1.00 98.80           C  
ATOM   4717  CD1 LEU B  32      15.823   2.925  35.289  1.00 98.80           C  
ATOM   4718  CD2 LEU B  32      15.581   4.440  37.334  1.00 98.80           C  
ATOM   4719  H   LEU B  32      14.722   6.275  33.720  1.00 98.80           H  
ATOM   4720  HA  LEU B  32      15.788   7.078  36.217  1.00 98.80           H  
ATOM   4721  HB3 LEU B  32      17.535   5.242  35.620  1.00 98.80           H  
ATOM   4722  HB2 LEU B  32      16.709   5.104  34.098  1.00 98.80           H  
ATOM   4723  HG  LEU B  32      14.567   4.627  35.474  1.00 98.80           H  
ATOM   4724 HD11 LEU B  32      14.921   2.511  34.838  1.00 98.80           H  
ATOM   4725 HD12 LEU B  32      16.608   2.880  34.535  1.00 98.80           H  
ATOM   4726 HD13 LEU B  32      16.121   2.248  36.087  1.00 98.80           H  
ATOM   4727 HD21 LEU B  32      15.361   3.479  37.799  1.00 98.80           H  
ATOM   4728 HD22 LEU B  32      16.547   4.765  37.717  1.00 98.80           H  
ATOM   4729 HD23 LEU B  32      14.828   5.143  37.692  1.00 98.80           H  
ATOM   4730  N   THR B  33      17.587   8.013  33.586  1.00 98.85           N  
ATOM   4731  CA  THR B  33      18.680   8.862  33.093  1.00 98.85           C  
ATOM   4732  C   THR B  33      18.462  10.350  33.424  1.00 98.85           C  
ATOM   4733  O   THR B  33      19.397  10.994  33.896  1.00 98.85           O  
ATOM   4734  CB  THR B  33      18.859   8.717  31.552  1.00 98.85           C  
ATOM   4735  CG2 THR B  33      19.750   9.754  30.838  1.00 98.85           C  
ATOM   4736  OG1 THR B  33      19.392   7.439  31.274  1.00 98.85           O  
ATOM   4737  H   THR B  33      17.030   7.557  32.875  1.00 98.85           H  
ATOM   4738  HA  THR B  33      19.601   8.541  33.584  1.00 98.85           H  
ATOM   4739  HB  THR B  33      17.878   8.750  31.078  1.00 98.85           H  
ATOM   4740 HG21 THR B  33      19.905   9.480  29.794  1.00 98.85           H  
ATOM   4741 HG22 THR B  33      19.300  10.747  30.836  1.00 98.85           H  
ATOM   4742 HG23 THR B  33      20.728   9.831  31.306  1.00 98.85           H  
ATOM   4743  HG1 THR B  33      18.717   6.783  31.476  1.00 98.85           H  
ATOM   4744  N   GLU B  34      17.235  10.850  33.196  1.00 98.88           N  
ATOM   4745  CA  GLU B  34      16.822  12.227  33.478  1.00 98.88           C  
ATOM   4746  C   GLU B  34      16.809  12.567  34.979  1.00 98.88           C  
ATOM   4747  O   GLU B  34      17.153  13.693  35.338  1.00 98.88           O  
ATOM   4748  CB  GLU B  34      15.442  12.482  32.838  1.00 98.88           C  
ATOM   4749  CG  GLU B  34      15.492  12.550  31.292  1.00 98.88           C  
ATOM   4750  CD  GLU B  34      14.130  12.609  30.577  1.00 98.88           C  
ATOM   4751  OE1 GLU B  34      14.164  12.751  29.334  1.00 98.88           O  
ATOM   4752  OE2 GLU B  34      13.079  12.506  31.249  1.00 98.88           O1-
ATOM   4753  H   GLU B  34      16.523  10.254  32.796  1.00 98.88           H  
ATOM   4754  HA  GLU B  34      17.544  12.896  33.006  1.00 98.88           H  
ATOM   4755  HB3 GLU B  34      15.012  13.407  33.225  1.00 98.88           H  
ATOM   4756  HB2 GLU B  34      14.765  11.683  33.150  1.00 98.88           H  
ATOM   4757  HG3 GLU B  34      16.037  11.694  30.895  1.00 98.88           H  
ATOM   4758  HG2 GLU B  34      16.068  13.429  30.999  1.00 98.88           H  
ATOM   4759  N   ILE B  35      16.443  11.588  35.822  1.00 98.94           N  
ATOM   4760  CA  ILE B  35      16.391  11.723  37.279  1.00 98.94           C  
ATOM   4761  C   ILE B  35      17.796  11.697  37.919  1.00 98.94           C  
ATOM   4762  O   ILE B  35      18.047  12.494  38.825  1.00 98.94           O  
ATOM   4763  CB  ILE B  35      15.475  10.633  37.908  1.00 98.94           C  
ATOM   4764  CG1 ILE B  35      14.014  10.862  37.460  1.00 98.94           C  
ATOM   4765  CG2 ILE B  35      15.520  10.559  39.449  1.00 98.94           C  
ATOM   4766  CD1 ILE B  35      13.073   9.673  37.698  1.00 98.94           C  
ATOM   4767  H   ILE B  35      16.158  10.692  35.448  1.00 98.94           H  
ATOM   4768  HA  ILE B  35      15.954  12.697  37.508  1.00 98.94           H  
ATOM   4769  HB  ILE B  35      15.799   9.666  37.518  1.00 98.94           H  
ATOM   4770 HG13 ILE B  35      13.958  11.137  36.408  1.00 98.94           H  
ATOM   4771 HG12 ILE B  35      13.639  11.732  37.986  1.00 98.94           H  
ATOM   4772 HG21 ILE B  35      14.871   9.771  39.828  1.00 98.94           H  
ATOM   4773 HG22 ILE B  35      16.514  10.352  39.838  1.00 98.94           H  
ATOM   4774 HG23 ILE B  35      15.187  11.500  39.883  1.00 98.94           H  
ATOM   4775 HD11 ILE B  35      12.352   9.578  36.886  1.00 98.94           H  
ATOM   4776 HD12 ILE B  35      13.618   8.731  37.765  1.00 98.94           H  
ATOM   4777 HD13 ILE B  35      12.509   9.806  38.620  1.00 98.94           H  
ATOM   4778  N   VAL B  36      18.694  10.837  37.402  1.00 98.94           N  
ATOM   4779  CA  VAL B  36      20.122  10.826  37.740  1.00 98.94           C  
ATOM   4780  C   VAL B  36      20.823  12.135  37.324  1.00 98.94           C  
ATOM   4781  O   VAL B  36      21.592  12.669  38.120  1.00 98.94           O  
ATOM   4782  CB  VAL B  36      20.861   9.609  37.099  1.00 98.94           C  
ATOM   4783  CG1 VAL B  36      22.396   9.718  37.005  1.00 98.94           C  
ATOM   4784  CG2 VAL B  36      20.516   8.304  37.831  1.00 98.94           C  
ATOM   4785  H   VAL B  36      18.408  10.199  36.671  1.00 98.94           H  
ATOM   4786  HA  VAL B  36      20.201  10.743  38.827  1.00 98.94           H  
ATOM   4787  HB  VAL B  36      20.493   9.501  36.077  1.00 98.94           H  
ATOM   4788 HG11 VAL B  36      22.818   8.791  36.621  1.00 98.94           H  
ATOM   4789 HG12 VAL B  36      22.713  10.498  36.316  1.00 98.94           H  
ATOM   4790 HG13 VAL B  36      22.846   9.917  37.978  1.00 98.94           H  
ATOM   4791 HG21 VAL B  36      20.957   7.443  37.329  1.00 98.94           H  
ATOM   4792 HG22 VAL B  36      20.881   8.314  38.859  1.00 98.94           H  
ATOM   4793 HG23 VAL B  36      19.444   8.141  37.862  1.00 98.94           H  
ATOM   4794  N   ALA B  37      20.514  12.636  36.113  1.00 98.90           N  
ATOM   4795  CA  ALA B  37      21.036  13.889  35.566  1.00 98.90           C  
ATOM   4796  C   ALA B  37      20.637  15.131  36.378  1.00 98.90           C  
ATOM   4797  O   ALA B  37      21.475  16.013  36.550  1.00 98.90           O  
ATOM   4798  CB  ALA B  37      20.609  14.033  34.099  1.00 98.90           C  
ATOM   4799  H   ALA B  37      19.885  12.121  35.511  1.00 98.90           H  
ATOM   4800  HA  ALA B  37      22.123  13.826  35.585  1.00 98.90           H  
ATOM   4801  HB1 ALA B  37      20.996  14.955  33.662  1.00 98.90           H  
ATOM   4802  HB2 ALA B  37      20.988  13.207  33.497  1.00 98.90           H  
ATOM   4803  HB3 ALA B  37      19.524  14.048  33.994  1.00 98.90           H  
ATOM   4804  N   THR B  38      19.399  15.161  36.902  1.00 98.89           N  
ATOM   4805  CA  THR B  38      18.909  16.231  37.778  1.00 98.89           C  
ATOM   4806  C   THR B  38      19.588  16.216  39.165  1.00 98.89           C  
ATOM   4807  O   THR B  38      19.889  17.286  39.694  1.00 98.89           O  
ATOM   4808  CB  THR B  38      17.370  16.155  37.978  1.00 98.89           C  
ATOM   4809  CG2 THR B  38      16.777  17.248  38.890  1.00 98.89           C  
ATOM   4810  OG1 THR B  38      16.731  16.259  36.721  1.00 98.89           O  
ATOM   4811  H   THR B  38      18.760  14.400  36.718  1.00 98.89           H  
ATOM   4812  HA  THR B  38      19.144  17.186  37.302  1.00 98.89           H  
ATOM   4813  HB  THR B  38      17.102  15.179  38.387  1.00 98.89           H  
ATOM   4814 HG21 THR B  38      15.688  17.257  38.847  1.00 98.89           H  
ATOM   4815 HG22 THR B  38      17.052  17.096  39.933  1.00 98.89           H  
ATOM   4816 HG23 THR B  38      17.122  18.239  38.593  1.00 98.89           H  
ATOM   4817  HG1 THR B  38      16.948  15.482  36.196  1.00 98.89           H  
ATOM   4818  N   GLY B  39      19.860  15.013  39.701  1.00 98.91           N  
ATOM   4819  CA  GLY B  39      20.558  14.819  40.972  1.00 98.91           C  
ATOM   4820  C   GLY B  39      22.050  15.175  40.863  1.00 98.91           C  
ATOM   4821  O   GLY B  39      22.602  15.746  41.803  1.00 98.91           O  
ATOM   4822  H   GLY B  39      19.580  14.178  39.204  1.00 98.91           H  
ATOM   4823  HA3 GLY B  39      20.464  13.773  41.248  1.00 98.91           H  
ATOM   4824  HA2 GLY B  39      20.085  15.404  41.762  1.00 98.91           H  
ATOM   4825  N   GLN B  40      22.683  14.885  39.710  1.00 98.78           N  
ATOM   4826  CA  GLN B  40      24.041  15.310  39.361  1.00 98.78           C  
ATOM   4827  C   GLN B  40      24.185  16.835  39.255  1.00 98.78           C  
ATOM   4828  O   GLN B  40      25.167  17.368  39.761  1.00 98.78           O  
ATOM   4829  CB  GLN B  40      24.485  14.658  38.038  1.00 98.78           C  
ATOM   4830  CG  GLN B  40      24.932  13.194  38.163  1.00 98.78           C  
ATOM   4831  CD  GLN B  40      25.210  12.607  36.780  1.00 98.78           C  
ATOM   4832  NE2 GLN B  40      26.447  12.193  36.520  1.00 98.78           N  
ATOM   4833  OE1 GLN B  40      24.318  12.531  35.943  1.00 98.78           O  
ATOM   4834  H   GLN B  40      22.182  14.382  38.990  1.00 98.78           H  
ATOM   4835  HA  GLN B  40      24.711  14.973  40.156  1.00 98.78           H  
ATOM   4836  HB3 GLN B  40      25.320  15.219  37.613  1.00 98.78           H  
ATOM   4837  HB2 GLN B  40      23.676  14.743  37.312  1.00 98.78           H  
ATOM   4838  HG3 GLN B  40      24.162  12.592  38.644  1.00 98.78           H  
ATOM   4839  HG2 GLN B  40      25.821  13.126  38.792  1.00 98.78           H  
ATOM   4840 HE22 GLN B  40      26.682  11.851  35.598  1.00 98.78           H  
ATOM   4841 HE21 GLN B  40      27.183  12.270  37.210  1.00 98.78           H  
ATOM   4842  N   GLN B  41      23.205  17.503  38.620  1.00 98.82           N  
ATOM   4843  CA  GLN B  41      23.148  18.960  38.464  1.00 98.82           C  
ATOM   4844  C   GLN B  41      23.061  19.727  39.794  1.00 98.82           C  
ATOM   4845  O   GLN B  41      23.687  20.779  39.913  1.00 98.82           O  
ATOM   4846  CB  GLN B  41      21.986  19.339  37.525  1.00 98.82           C  
ATOM   4847  CG  GLN B  41      22.300  19.089  36.037  1.00 98.82           C  
ATOM   4848  CD  GLN B  41      21.051  19.132  35.151  1.00 98.82           C  
ATOM   4849  NE2 GLN B  41      21.089  18.424  34.021  1.00 98.82           N  
ATOM   4850  OE1 GLN B  41      20.071  19.805  35.465  1.00 98.82           O  
ATOM   4851  H   GLN B  41      22.438  16.985  38.214  1.00 98.82           H  
ATOM   4852  HA  GLN B  41      24.081  19.269  37.988  1.00 98.82           H  
ATOM   4853  HB3 GLN B  41      21.728  20.393  37.648  1.00 98.82           H  
ATOM   4854  HB2 GLN B  41      21.096  18.781  37.819  1.00 98.82           H  
ATOM   4855  HG3 GLN B  41      22.785  18.121  35.913  1.00 98.82           H  
ATOM   4856  HG2 GLN B  41      23.012  19.833  35.679  1.00 98.82           H  
ATOM   4857 HE22 GLN B  41      20.292  18.424  33.401  1.00 98.82           H  
ATOM   4858 HE21 GLN B  41      21.905  17.880  33.784  1.00 98.82           H  
ATOM   4859  N   ILE B  42      22.328  19.166  40.771  1.00 98.89           N  
ATOM   4860  CA  ILE B  42      22.219  19.686  42.136  1.00 98.89           C  
ATOM   4861  C   ILE B  42      23.553  19.590  42.900  1.00 98.89           C  
ATOM   4862  O   ILE B  42      23.976  20.587  43.481  1.00 98.89           O  
ATOM   4863  CB  ILE B  42      21.088  18.963  42.926  1.00 98.89           C  
ATOM   4864  CG1 ILE B  42      19.707  19.356  42.355  1.00 98.89           C  
ATOM   4865  CG2 ILE B  42      21.098  19.176  44.458  1.00 98.89           C  
ATOM   4866  CD1 ILE B  42      18.595  18.348  42.667  1.00 98.89           C  
ATOM   4867  H   ILE B  42      21.831  18.306  40.584  1.00 98.89           H  
ATOM   4868  HA  ILE B  42      21.960  20.745  42.064  1.00 98.89           H  
ATOM   4869  HB  ILE B  42      21.216  17.893  42.759  1.00 98.89           H  
ATOM   4870 HG13 ILE B  42      19.758  19.468  41.272  1.00 98.89           H  
ATOM   4871 HG12 ILE B  42      19.422  20.340  42.731  1.00 98.89           H  
ATOM   4872 HG21 ILE B  42      20.233  18.703  44.919  1.00 98.89           H  
ATOM   4873 HG22 ILE B  42      21.976  18.741  44.937  1.00 98.89           H  
ATOM   4874 HG23 ILE B  42      21.065  20.235  44.713  1.00 98.89           H  
ATOM   4875 HD11 ILE B  42      17.840  18.375  41.884  1.00 98.89           H  
ATOM   4876 HD12 ILE B  42      18.969  17.326  42.710  1.00 98.89           H  
ATOM   4877 HD13 ILE B  42      18.107  18.573  43.616  1.00 98.89           H  
ATOM   4878  N   LEU B  43      24.201  18.414  42.849  1.00 98.83           N  
ATOM   4879  CA  LEU B  43      25.491  18.150  43.493  1.00 98.83           C  
ATOM   4880  C   LEU B  43      26.662  18.921  42.856  1.00 98.83           C  
ATOM   4881  O   LEU B  43      27.563  19.340  43.583  1.00 98.83           O  
ATOM   4882  CB  LEU B  43      25.763  16.630  43.485  1.00 98.83           C  
ATOM   4883  CG  LEU B  43      24.819  15.803  44.385  1.00 98.83           C  
ATOM   4884  CD1 LEU B  43      25.004  14.293  44.144  1.00 98.83           C  
ATOM   4885  CD2 LEU B  43      24.935  16.173  45.878  1.00 98.83           C  
ATOM   4886  H   LEU B  43      23.788  17.640  42.346  1.00 98.83           H  
ATOM   4887  HA  LEU B  43      25.419  18.495  44.525  1.00 98.83           H  
ATOM   4888  HB3 LEU B  43      26.788  16.440  43.801  1.00 98.83           H  
ATOM   4889  HB2 LEU B  43      25.697  16.271  42.456  1.00 98.83           H  
ATOM   4890  HG  LEU B  43      23.800  16.037  44.080  1.00 98.83           H  
ATOM   4891 HD11 LEU B  43      24.035  13.804  44.058  1.00 98.83           H  
ATOM   4892 HD12 LEU B  43      25.555  14.083  43.227  1.00 98.83           H  
ATOM   4893 HD13 LEU B  43      25.542  13.805  44.955  1.00 98.83           H  
ATOM   4894 HD21 LEU B  43      25.042  15.301  46.523  1.00 98.83           H  
ATOM   4895 HD22 LEU B  43      25.787  16.824  46.069  1.00 98.83           H  
ATOM   4896 HD23 LEU B  43      24.047  16.709  46.213  1.00 98.83           H  
ATOM   4897  N   ALA B  44      26.614  19.123  41.527  1.00 98.50           N  
ATOM   4898  CA  ALA B  44      27.577  19.909  40.753  1.00 98.50           C  
ATOM   4899  C   ALA B  44      27.474  21.422  41.012  1.00 98.50           C  
ATOM   4900  O   ALA B  44      28.490  22.109  40.926  1.00 98.50           O  
ATOM   4901  CB  ALA B  44      27.386  19.614  39.258  1.00 98.50           C  
ATOM   4902  H   ALA B  44      25.853  18.715  40.997  1.00 98.50           H  
ATOM   4903  HA  ALA B  44      28.580  19.591  41.039  1.00 98.50           H  
ATOM   4904  HB1 ALA B  44      28.110  20.158  38.651  1.00 98.50           H  
ATOM   4905  HB2 ALA B  44      27.518  18.553  39.046  1.00 98.50           H  
ATOM   4906  HB3 ALA B  44      26.388  19.896  38.919  1.00 98.50           H  
ATOM   4907  N   ALA B  45      26.265  21.901  41.356  1.00 98.56           N  
ATOM   4908  CA  ALA B  45      25.991  23.282  41.761  1.00 98.56           C  
ATOM   4909  C   ALA B  45      26.386  23.594  43.220  1.00 98.56           C  
ATOM   4910  O   ALA B  45      26.249  24.745  43.633  1.00 98.56           O  
ATOM   4911  CB  ALA B  45      24.500  23.575  41.523  1.00 98.56           C  
ATOM   4912  H   ALA B  45      25.476  21.271  41.385  1.00 98.56           H  
ATOM   4913  HA  ALA B  45      26.568  23.951  41.121  1.00 98.56           H  
ATOM   4914  HB1 ALA B  45      24.248  24.604  41.780  1.00 98.56           H  
ATOM   4915  HB2 ALA B  45      24.237  23.433  40.474  1.00 98.56           H  
ATOM   4916  HB3 ALA B  45      23.861  22.920  42.116  1.00 98.56           H  
ATOM   4917  N   GLY B  46      26.863  22.585  43.973  1.00 98.06           N  
ATOM   4918  CA  GLY B  46      27.254  22.713  45.377  1.00 98.06           C  
ATOM   4919  C   GLY B  46      26.065  22.516  46.333  1.00 98.06           C  
ATOM   4920  O   GLY B  46      26.232  22.714  47.537  1.00 98.06           O  
ATOM   4921  H   GLY B  46      26.957  21.668  43.558  1.00 98.06           H  
ATOM   4922  HA3 GLY B  46      27.722  23.680  45.566  1.00 98.06           H  
ATOM   4923  HA2 GLY B  46      28.003  21.951  45.595  1.00 98.06           H  
ATOM   4924  N   GLY B  47      24.886  22.120  45.815  1.00 98.74           N  
ATOM   4925  CA  GLY B  47      23.691  21.775  46.584  1.00 98.74           C  
ATOM   4926  C   GLY B  47      23.913  20.465  47.350  1.00 98.74           C  
ATOM   4927  O   GLY B  47      24.700  19.611  46.933  1.00 98.74           O  
ATOM   4928  H   GLY B  47      24.829  21.957  44.819  1.00 98.74           H  
ATOM   4929  HA3 GLY B  47      22.850  21.651  45.901  1.00 98.74           H  
ATOM   4930  HA2 GLY B  47      23.438  22.586  47.269  1.00 98.74           H  
ATOM   4931  N   SER B  48      23.213  20.327  48.486  1.00 98.91           N  
ATOM   4932  CA  SER B  48      23.404  19.233  49.435  1.00 98.91           C  
ATOM   4933  C   SER B  48      22.908  17.869  48.920  1.00 98.91           C  
ATOM   4934  O   SER B  48      22.110  17.802  47.984  1.00 98.91           O  
ATOM   4935  CB  SER B  48      22.788  19.618  50.799  1.00 98.91           C  
ATOM   4936  OG  SER B  48      21.380  19.483  50.835  1.00 98.91           O
[truncated: 291,001 more chars]
