# Supplementary material for: The effects of nature‐inspired amino acid substitutions on structural and biochemical properties of the E. coli L‐asparaginase EcAIII
Source: Protein Sci. 2023 Jun 1;32(6):e4647. doi: 10.1002/pro.4647 (PMC10204187; doi:10.1002/pro.4647)
Supplement: Supplementary file 5 — DATA S2. Supporting Information. [file PRO-32-e4647-s005.zip › docking_results_orthologs_EcAIII_PDB_files/orthologs_L/InducedFit_poprawiony_NZ_SODS01000010_1_989_post_rec.pdb]

TITLE     InducedFit_poprawiony_NZ_SODS01000010.1_989_post_rec
REMARK   4      COMPLIES WITH FORMAT V. 3.0, 1-DEC-2006
REMARK 888
REMARK 888 WRITTEN BY MAESTRO (A PRODUCT OF SCHRODINGER, LLC)
ATOM      1  N   MET A   1      17.497 -23.020  81.914  1.00 93.25           N1+
ATOM      2  CA  MET A   1      17.570 -21.618  82.459  1.00 93.25           C  
ATOM      3  C   MET A   1      16.430 -20.812  81.784  1.00 93.25           C  
ATOM      4  O   MET A   1      16.192 -20.932  80.580  1.00 93.25           O  
ATOM      5  CB  MET A   1      18.969 -20.998  82.222  1.00 93.25           C  
ATOM      6  CG  MET A   1      19.148 -19.582  82.801  1.00 93.25           C  
ATOM      7  SD  MET A   1      20.813 -18.895  82.606  1.00 93.25           S  
ATOM      8  CE  MET A   1      21.743 -19.884  83.806  1.00 93.25           C  
ATOM      9  H1  MET A   1      18.237 -23.572  82.324  1.00 93.25           H  
ATOM     10  H2  MET A   1      16.601 -23.420  82.156  1.00 93.25           H  
ATOM     11  H3  MET A   1      17.607 -22.986  80.911  1.00 93.25           H  
ATOM     12  HA  MET A   1      17.399 -21.727  83.528  1.00 93.25           H  
ATOM     13  HB3 MET A   1      19.192 -20.962  81.153  1.00 93.25           H  
ATOM     14  HB2 MET A   1      19.729 -21.648  82.658  1.00 93.25           H  
ATOM     15  HG3 MET A   1      18.892 -19.573  83.861  1.00 93.25           H  
ATOM     16  HG2 MET A   1      18.463 -18.889  82.312  1.00 93.25           H  
ATOM     17  HE1 MET A   1      22.771 -19.527  83.862  1.00 93.25           H  
ATOM     18  HE2 MET A   1      21.296 -19.804  84.797  1.00 93.25           H  
ATOM     19  HE3 MET A   1      21.764 -20.934  83.514  1.00 93.25           H  
ATOM     20  N   TYR A   2      15.776 -19.955  82.582  1.00 98.29           N  
ATOM     21  CA  TYR A   2      14.810 -18.963  82.116  1.00 98.29           C  
ATOM     22  C   TYR A   2      14.962 -17.689  82.955  1.00 98.29           C  
ATOM     23  O   TYR A   2      15.328 -17.762  84.130  1.00 98.29           O  
ATOM     24  CB  TYR A   2      13.372 -19.537  82.118  1.00 98.29           C  
ATOM     25  CG  TYR A   2      12.773 -19.924  83.462  1.00 98.29           C  
ATOM     26  CD1 TYR A   2      12.727 -21.280  83.849  1.00 98.29           C  
ATOM     27  CD2 TYR A   2      12.224 -18.941  84.315  1.00 98.29           C  
ATOM     28  CE1 TYR A   2      12.166 -21.645  85.088  1.00 98.29           C  
ATOM     29  CE2 TYR A   2      11.664 -19.308  85.551  1.00 98.29           C  
ATOM     30  CZ  TYR A   2      11.652 -20.657  85.949  1.00 98.29           C  
ATOM     31  OH  TYR A   2      11.151 -21.006  87.169  1.00 98.29           O  
ATOM     32  H   TYR A   2      16.010 -19.898  83.563  1.00 98.29           H  
ATOM     33  HA  TYR A   2      15.063 -18.692  81.088  1.00 98.29           H  
ATOM     34  HB3 TYR A   2      13.331 -20.403  81.458  1.00 98.29           H  
ATOM     35  HB2 TYR A   2      12.698 -18.808  81.669  1.00 98.29           H  
ATOM     36  HD1 TYR A   2      13.131 -22.044  83.201  1.00 98.29           H  
ATOM     37  HD2 TYR A   2      12.228 -17.901  84.021  1.00 98.29           H  
ATOM     38  HE1 TYR A   2      12.147 -22.684  85.383  1.00 98.29           H  
ATOM     39  HE2 TYR A   2      11.244 -18.552  86.192  1.00 98.29           H  
ATOM     40  HH  TYR A   2      10.858 -20.253  87.689  1.00 98.29           H  
ATOM     41  N   THR A   3      14.669 -16.547  82.319  1.00 98.86           N  
ATOM     42  CA  THR A   3      14.792 -15.211  82.894  1.00 98.86           C  
ATOM     43  C   THR A   3      13.738 -14.291  82.257  1.00 98.86           C  
ATOM     44  O   THR A   3      13.415 -14.469  81.086  1.00 98.86           O  
ATOM     45  CB  THR A   3      16.203 -14.605  82.628  1.00 98.86           C  
ATOM     46  CG2 THR A   3      16.426 -13.184  83.168  1.00 98.86           C  
ATOM     47  OG1 THR A   3      17.217 -15.413  83.195  1.00 98.86           O  
ATOM     48  H   THR A   3      14.338 -16.580  81.364  1.00 98.86           H  
ATOM     49  HA  THR A   3      14.601 -15.250  83.964  1.00 98.86           H  
ATOM     50  HB  THR A   3      16.390 -14.591  81.552  1.00 98.86           H  
ATOM     51 HG21 THR A   3      17.480 -12.923  83.094  1.00 98.86           H  
ATOM     52 HG22 THR A   3      15.867 -12.436  82.605  1.00 98.86           H  
ATOM     53 HG23 THR A   3      16.138 -13.104  84.216  1.00 98.86           H  
ATOM     54  HG1 THR A   3      18.055 -14.947  83.123  1.00 98.86           H  
ATOM     55  N   ILE A   4      13.245 -13.310  83.024  1.00 98.94           N  
ATOM     56  CA  ILE A   4      12.396 -12.226  82.535  1.00 98.94           C  
ATOM     57  C   ILE A   4      12.844 -10.900  83.170  1.00 98.94           C  
ATOM     58  O   ILE A   4      13.261 -10.888  84.325  1.00 98.94           O  
ATOM     59  CB  ILE A   4      10.885 -12.475  82.832  1.00 98.94           C  
ATOM     60  CG1 ILE A   4       9.963 -11.413  82.182  1.00 98.94           C  
ATOM     61  CG2 ILE A   4      10.547 -12.642  84.330  1.00 98.94           C  
ATOM     62  CD1 ILE A   4       8.494 -11.836  82.080  1.00 98.94           C  
ATOM     63  H   ILE A   4      13.534 -13.235  83.992  1.00 98.94           H  
ATOM     64  HA  ILE A   4      12.529 -12.133  81.458  1.00 98.94           H  
ATOM     65  HB  ILE A   4      10.652 -13.424  82.355  1.00 98.94           H  
ATOM     66 HG13 ILE A   4      10.314 -11.185  81.176  1.00 98.94           H  
ATOM     67 HG12 ILE A   4      10.017 -10.477  82.738  1.00 98.94           H  
ATOM     68 HG21 ILE A   4       9.509 -12.946  84.468  1.00 98.94           H  
ATOM     69 HG22 ILE A   4      11.166 -13.409  84.794  1.00 98.94           H  
ATOM     70 HG23 ILE A   4      10.691 -11.717  84.887  1.00 98.94           H  
ATOM     71 HD11 ILE A   4       8.000 -11.331  81.249  1.00 98.94           H  
ATOM     72 HD12 ILE A   4       8.395 -12.909  81.917  1.00 98.94           H  
ATOM     73 HD13 ILE A   4       7.954 -11.581  82.992  1.00 98.94           H  
ATOM     74  N   ALA A   5      12.715  -9.813  82.399  1.00 98.97           N  
ATOM     75  CA  ALA A   5      12.837  -8.435  82.859  1.00 98.97           C  
ATOM     76  C   ALA A   5      11.697  -7.609  82.259  1.00 98.97           C  
ATOM     77  O   ALA A   5      11.188  -7.959  81.195  1.00 98.97           O  
ATOM     78  CB  ALA A   5      14.217  -7.877  82.483  1.00 98.97           C  
ATOM     79  H   ALA A   5      12.386  -9.921  81.447  1.00 98.97           H  
ATOM     80  HA  ALA A   5      12.722  -8.400  83.937  1.00 98.97           H  
ATOM     81  HB1 ALA A   5      14.363  -6.878  82.895  1.00 98.97           H  
ATOM     82  HB2 ALA A   5      15.006  -8.515  82.877  1.00 98.97           H  
ATOM     83  HB3 ALA A   5      14.353  -7.813  81.406  1.00 98.97           H  
ATOM     84  N   ILE A   6      11.318  -6.530  82.959  1.00 98.95           N  
ATOM     85  CA  ILE A   6      10.242  -5.619  82.569  1.00 98.95           C  
ATOM     86  C   ILE A   6      10.624  -4.155  82.848  1.00 98.95           C  
ATOM     87  O   ILE A   6      11.538  -3.895  83.634  1.00 98.95           O  
ATOM     88  CB  ILE A   6       8.916  -5.926  83.328  1.00 98.95           C  
ATOM     89  CG1 ILE A   6       9.000  -5.751  84.864  1.00 98.95           C  
ATOM     90  CG2 ILE A   6       8.340  -7.302  82.947  1.00 98.95           C  
ATOM     91  CD1 ILE A   6       7.627  -5.648  85.526  1.00 98.95           C  
ATOM     92  H   ILE A   6      11.792  -6.304  83.825  1.00 98.95           H  
ATOM     93  HA  ILE A   6      10.066  -5.694  81.499  1.00 98.95           H  
ATOM     94  HB  ILE A   6       8.178  -5.204  82.972  1.00 98.95           H  
ATOM     95 HG13 ILE A   6       9.549  -4.855  85.146  1.00 98.95           H  
ATOM     96 HG12 ILE A   6       9.561  -6.577  85.298  1.00 98.95           H  
ATOM     97 HG21 ILE A   6       7.337  -7.442  83.350  1.00 98.95           H  
ATOM     98 HG22 ILE A   6       8.271  -7.409  81.865  1.00 98.95           H  
ATOM     99 HG23 ILE A   6       8.960  -8.117  83.320  1.00 98.95           H  
ATOM    100 HD11 ILE A   6       7.743  -5.346  86.564  1.00 98.95           H  
ATOM    101 HD12 ILE A   6       6.994  -4.910  85.033  1.00 98.95           H  
ATOM    102 HD13 ILE A   6       7.108  -6.605  85.515  1.00 98.95           H  
ATOM    103  N   HIS A   7       9.885  -3.229  82.237  1.00 98.66           N  
ATOM    104  CA  HIS A   7       9.865  -1.821  82.587  1.00 98.66           C  
ATOM    105  C   HIS A   7       8.419  -1.325  82.568  1.00 98.66           C  
ATOM    106  O   HIS A   7       7.586  -1.827  81.811  1.00 98.66           O  
ATOM    107  CB  HIS A   7      10.873  -0.976  81.772  1.00 98.66           C  
ATOM    108  CG  HIS A   7      10.495  -0.699  80.337  1.00 98.66           C  
ATOM    109  CD2 HIS A   7      11.044  -1.211  79.182  1.00 98.66           C  
ATOM    110  ND1 HIS A   7       9.470   0.187  79.988  1.00 98.66           N  
ATOM    111  CE1 HIS A   7       9.396   0.121  78.666  1.00 98.66           C  
ATOM    112  NE2 HIS A   7      10.308  -0.689  78.138  1.00 98.66           N  
ATOM    113  H   HIS A   7       9.139  -3.532  81.615  1.00 98.66           H  
ATOM    114  HA  HIS A   7      10.173  -1.764  83.625  1.00 98.66           H  
ATOM    115  HB3 HIS A   7      11.851  -1.456  81.791  1.00 98.66           H  
ATOM    116  HB2 HIS A   7      11.015  -0.009  82.254  1.00 98.66           H  
ATOM    117  HD2 HIS A   7      11.859  -1.893  79.024  1.00 98.66           H  
ATOM    118  HE1 HIS A   7       8.683   0.680  78.084  1.00 98.66           H  
ATOM    119  HE2 HIS A   7      10.430  -0.886  77.147  1.00 98.66           H  
ATOM    120  N   GLY A   8       8.142  -0.326  83.405  1.00 96.82           N  
ATOM    121  CA  GLY A   8       6.907   0.452  83.422  1.00 96.82           C  
ATOM    122  C   GLY A   8       7.144   1.864  82.873  1.00 96.82           C  
ATOM    123  O   GLY A   8       6.354   2.767  83.144  1.00 96.82           O  
ATOM    124  H   GLY A   8       8.923   0.037  83.945  1.00 96.82           H  
ATOM    125  HA3 GLY A   8       6.553   0.523  84.449  1.00 96.82           H  
ATOM    126  HA2 GLY A   8       6.111  -0.025  82.847  1.00 96.82           H  
ATOM    127  N   GLY A   9       8.255   2.063  82.154  1.00 94.02           N  
ATOM    128  CA  GLY A   9       8.669   3.317  81.551  1.00 94.02           C  
ATOM    129  C   GLY A   9       9.760   4.049  82.343  1.00 94.02           C  
ATOM    130  O   GLY A   9       9.877   3.925  83.565  1.00 94.02           O  
ATOM    131  H   GLY A   9       8.781   1.244  81.878  1.00 94.02           H  
ATOM    132  HA3 GLY A   9       7.817   3.985  81.417  1.00 94.02           H  
ATOM    133  HA2 GLY A   9       9.029   3.076  80.552  1.00 94.02           H  
ATOM    134  N   SER A  10      10.554   4.848  81.622  1.00 88.40           N  
ATOM    135  CA  SER A  10      11.590   5.760  82.132  1.00 88.40           C  
ATOM    136  C   SER A  10      11.011   7.115  82.603  1.00 88.40           C  
ATOM    137  O   SER A  10      11.726   7.944  83.164  1.00 88.40           O  
ATOM    138  CB  SER A  10      12.674   5.971  81.040  1.00 88.40           C  
ATOM    139  OG  SER A  10      12.189   6.479  79.800  1.00 88.40           O  
ATOM    140  H   SER A  10      10.437   4.822  80.610  1.00 88.40           H  
ATOM    141  HA  SER A  10      12.083   5.313  82.987  1.00 88.40           H  
ATOM    142  HB3 SER A  10      13.208   5.038  80.861  1.00 88.40           H  
ATOM    143  HB2 SER A  10      13.427   6.665  81.415  1.00 88.40           H  
ATOM    144  HG  SER A  10      11.666   5.803  79.374  1.00 88.40           H  
ATOM    145  N   GLY A  11       9.704   7.340  82.420  1.00 78.61           N  
ATOM    146  CA  GLY A  11       8.989   8.548  82.817  1.00 78.61           C  
ATOM    147  C   GLY A  11       8.502   8.476  84.265  1.00 78.61           C  
ATOM    148  O   GLY A  11       7.297   8.500  84.506  1.00 78.61           O  
ATOM    149  H   GLY A  11       9.169   6.593  82.009  1.00 78.61           H  
ATOM    150  HA3 GLY A  11       8.131   8.678  82.157  1.00 78.61           H  
ATOM    151  HA2 GLY A  11       9.615   9.433  82.690  1.00 78.61           H  
ATOM    152  N   THR A  12       9.425   8.347  85.222  1.00 71.72           N  
ATOM    153  CA  THR A  12       9.132   8.276  86.654  1.00 71.72           C  
ATOM    154  C   THR A  12       8.732   9.650  87.227  1.00 71.72           C  
ATOM    155  O   THR A  12       9.296  10.677  86.844  1.00 71.72           O  
ATOM    156  CB  THR A  12      10.373   7.715  87.416  1.00 71.72           C  
ATOM    157  CG2 THR A  12      10.700   6.267  87.031  1.00 71.72           C  
ATOM    158  OG1 THR A  12      11.555   8.491  87.242  1.00 71.72           O  
ATOM    159  H   THR A  12      10.404   8.336  84.958  1.00 71.72           H  
ATOM    160  HA  THR A  12       8.293   7.603  86.794  1.00 71.72           H  
ATOM    161  HB  THR A  12      10.146   7.723  88.484  1.00 71.72           H  
ATOM    162 HG21 THR A  12      11.508   5.873  87.646  1.00 71.72           H  
ATOM    163 HG22 THR A  12       9.838   5.618  87.174  1.00 71.72           H  
ATOM    164 HG23 THR A  12      10.998   6.194  85.986  1.00 71.72           H  
ATOM    165  HG1 THR A  12      11.350   9.391  87.467  1.00 71.72           H  
ATOM    166  N   ILE A  13       7.835   9.651  88.225  1.00 75.95           N  
ATOM    167  CA  ILE A  13       7.656  10.742  89.191  1.00 75.95           C  
ATOM    168  C   ILE A  13       8.975  10.919  89.969  1.00 75.95           C  
ATOM    169  O   ILE A  13       9.556   9.913  90.382  1.00 75.95           O  
ATOM    170  CB  ILE A  13       6.515  10.447  90.219  1.00 75.95           C  
ATOM    171  CG1 ILE A  13       5.160  10.219  89.507  1.00 75.95           C  
ATOM    172  CG2 ILE A  13       6.362  11.553  91.294  1.00 75.95           C  
ATOM    173  CD1 ILE A  13       4.019   9.797  90.446  1.00 75.95           C  
ATOM    174  H   ILE A  13       7.401   8.771  88.466  1.00 75.95           H  
ATOM    175  HA  ILE A  13       7.424  11.659  88.646  1.00 75.95           H  
ATOM    176  HB  ILE A  13       6.765   9.521  90.741  1.00 75.95           H  
ATOM    177 HG13 ILE A  13       5.260   9.455  88.736  1.00 75.95           H  
ATOM    178 HG12 ILE A  13       4.870  11.131  88.985  1.00 75.95           H  
ATOM    179 HG21 ILE A  13       5.564  11.325  92.001  1.00 75.95           H  
ATOM    180 HG22 ILE A  13       7.259  11.681  91.897  1.00 75.95           H  
ATOM    181 HG23 ILE A  13       6.132  12.517  90.840  1.00 75.95           H  
ATOM    182 HD11 ILE A  13       3.264   9.226  89.906  1.00 75.95           H  
ATOM    183 HD12 ILE A  13       4.380   9.180  91.270  1.00 75.95           H  
ATOM    184 HD13 ILE A  13       3.520  10.666  90.876  1.00 75.95           H  
ATOM    185  N   SER A  14       9.428  12.175  90.126  1.00 83.29           N  
ATOM    186  CA  SER A  14      10.697  12.512  90.779  1.00 83.29           C  
ATOM    187  C   SER A  14      10.771  12.021  92.237  1.00 83.29           C  
ATOM    188  O   SER A  14       9.741  11.911  92.904  1.00 83.29           O  
ATOM    189  CB  SER A  14      10.974  14.025  90.635  1.00 83.29           C  
ATOM    190  OG  SER A  14      10.236  14.814  91.543  1.00 83.29           O  
ATOM    191  H   SER A  14       8.894  12.951  89.762  1.00 83.29           H  
ATOM    192  HA  SER A  14      11.466  11.983  90.214  1.00 83.29           H  
ATOM    193  HB3 SER A  14      10.779  14.361  89.616  1.00 83.29           H  
ATOM    194  HB2 SER A  14      12.028  14.226  90.826  1.00 83.29           H  
ATOM    195  HG  SER A  14       9.357  14.971  91.182  1.00 83.29           H  
ATOM    196  N   ARG A  15      11.995  11.717  92.693  1.00 85.25           N  
ATOM    197  CA  ARG A  15      12.268  11.111  93.999  1.00 85.25           C  
ATOM    198  C   ARG A  15      11.860  11.982  95.207  1.00 85.25           C  
ATOM    199  O   ARG A  15      11.573  11.430  96.269  1.00 85.25           O  
ATOM    200  CB  ARG A  15      13.747  10.676  94.032  1.00 85.25           C  
ATOM    201  CG  ARG A  15      14.117   9.771  95.218  1.00 85.25           C  
ATOM    202  CD  ARG A  15      15.542   9.212  95.104  1.00 85.25           C  
ATOM    203  NE  ARG A  15      15.822   8.212  96.150  1.00 85.25           N  
ATOM    204  CZ  ARG A  15      16.950   7.495  96.308  1.00 85.25           C  
ATOM    205  NH1 ARG A  15      17.999   7.623  95.479  1.00 85.25           N  
ATOM    206  NH2 ARG A  15      17.028   6.627  97.323  1.00 85.25           N1+
ATOM    207  H   ARG A  15      12.796  11.860  92.089  1.00 85.25           H  
ATOM    208  HA  ARG A  15      11.659  10.206  94.049  1.00 85.25           H  
ATOM    209  HB3 ARG A  15      14.393  11.556  94.024  1.00 85.25           H  
ATOM    210  HB2 ARG A  15      13.971  10.138  93.111  1.00 85.25           H  
ATOM    211  HG3 ARG A  15      13.386   8.973  95.365  1.00 85.25           H  
ATOM    212  HG2 ARG A  15      14.075  10.392  96.114  1.00 85.25           H  
ATOM    213  HD3 ARG A  15      16.242  10.026  95.298  1.00 85.25           H  
ATOM    214  HD2 ARG A  15      15.757   8.844  94.100  1.00 85.25           H  
ATOM    215  HE  ARG A  15      15.073   8.068  96.812  1.00 85.25           H  
ATOM    216 HH12 ARG A  15      18.837   7.076  95.615  1.00 85.25           H  
ATOM    217 HH11 ARG A  15      17.961   8.293  94.724  1.00 85.25           H  
ATOM    218 HH22 ARG A  15      17.865   6.079  97.467  1.00 85.25           H  
ATOM    219 HH21 ARG A  15      16.253   6.515  97.961  1.00 85.25           H  
ATOM    220  N   SER A  16      11.803  13.309  95.010  1.00 85.34           N  
ATOM    221  CA  SER A  16      11.343  14.292  95.991  1.00 85.34           C  
ATOM    222  C   SER A  16       9.810  14.477  96.031  1.00 85.34           C  
ATOM    223  O   SER A  16       9.319  15.012  97.024  1.00 85.34           O  
ATOM    224  CB  SER A  16      12.078  15.621  95.718  1.00 85.34           C  
ATOM    225  OG  SER A  16      11.702  16.202  94.483  1.00 85.34           O  
ATOM    226  H   SER A  16      12.046  13.683  94.103  1.00 85.34           H  
ATOM    227  HA  SER A  16      11.647  13.951  96.983  1.00 85.34           H  
ATOM    228  HB3 SER A  16      13.158  15.468  95.721  1.00 85.34           H  
ATOM    229  HB2 SER A  16      11.865  16.338  96.512  1.00 85.34           H  
ATOM    230  HG  SER A  16      10.793  16.508  94.545  1.00 85.34           H  
ATOM    231  N   GLU A  17       9.091  14.062  94.972  1.00 84.46           N  
ATOM    232  CA  GLU A  17       7.645  14.261  94.814  1.00 84.46           C  
ATOM    233  C   GLU A  17       6.820  12.983  95.024  1.00 84.46           C  
ATOM    234  O   GLU A  17       5.644  13.101  95.372  1.00 84.46           O  
ATOM    235  CB  GLU A  17       7.358  14.833  93.413  1.00 84.46           C  
ATOM    236  CG  GLU A  17       7.860  16.284  93.232  1.00 84.46           C  
ATOM    237  CD  GLU A  17       7.674  16.875  91.824  1.00 84.46           C  
ATOM    238  OE1 GLU A  17       7.888  18.101  91.707  1.00 84.46           O  
ATOM    239  OE2 GLU A  17       7.354  16.114  90.881  1.00 84.46           O1-
ATOM    240  H   GLU A  17       9.563  13.621  94.193  1.00 84.46           H  
ATOM    241  HA  GLU A  17       7.284  14.984  95.547  1.00 84.46           H  
ATOM    242  HB3 GLU A  17       6.286  14.803  93.208  1.00 84.46           H  
ATOM    243  HB2 GLU A  17       7.821  14.181  92.671  1.00 84.46           H  
ATOM    244  HG3 GLU A  17       8.921  16.342  93.476  1.00 84.46           H  
ATOM    245  HG2 GLU A  17       7.348  16.928  93.949  1.00 84.46           H  
ATOM    246  N   ILE A  18       7.418  11.799  94.801  1.00 88.08           N  
ATOM    247  CA  ILE A  18       6.734  10.512  94.926  1.00 88.08           C  
ATOM    248  C   ILE A  18       6.435  10.190  96.405  1.00 88.08           C  
ATOM    249  O   ILE A  18       7.338  10.234  97.243  1.00 88.08           O  
ATOM    250  CB  ILE A  18       7.549   9.361  94.257  1.00 88.08           C  
ATOM    251  CG1 ILE A  18       6.683   8.103  94.017  1.00 88.08           C  
ATOM    252  CG2 ILE A  18       8.864   8.997  94.981  1.00 88.08           C  
ATOM    253  CD1 ILE A  18       7.325   7.080  93.066  1.00 88.08           C  
ATOM    254  H   ILE A  18       8.383  11.770  94.501  1.00 88.08           H  
ATOM    255  HA  ILE A  18       5.788  10.603  94.391  1.00 88.08           H  
ATOM    256  HB  ILE A  18       7.838   9.733  93.273  1.00 88.08           H  
ATOM    257 HG13 ILE A  18       5.720   8.397  93.599  1.00 88.08           H  
ATOM    258 HG12 ILE A  18       6.459   7.619  94.967  1.00 88.08           H  
ATOM    259 HG21 ILE A  18       9.481   8.348  94.366  1.00 88.08           H  
ATOM    260 HG22 ILE A  18       9.453   9.886  95.203  1.00 88.08           H  
ATOM    261 HG23 ILE A  18       8.687   8.465  95.916  1.00 88.08           H  
ATOM    262 HD11 ILE A  18       6.580   6.378  92.694  1.00 88.08           H  
ATOM    263 HD12 ILE A  18       7.782   7.566  92.203  1.00 88.08           H  
ATOM    264 HD13 ILE A  18       8.098   6.499  93.571  1.00 88.08           H  
ATOM    265  N   THR A  19       5.158   9.906  96.699  1.00 91.95           N  
ATOM    266  CA  THR A  19       4.699   9.517  98.035  1.00 91.95           C  
ATOM    267  C   THR A  19       4.960   8.006  98.273  1.00 91.95           C  
ATOM    268  O   THR A  19       5.071   7.265  97.293  1.00 91.95           O  
ATOM    269  CB  THR A  19       3.183   9.812  98.222  1.00 91.95           C  
ATOM    270  CG2 THR A  19       2.795  11.259  97.879  1.00 91.95           C  
ATOM    271  OG1 THR A  19       2.346   8.928  97.503  1.00 91.95           O  
ATOM    272  H   THR A  19       4.461   9.921  95.967  1.00 91.95           H  
ATOM    273  HA  THR A  19       5.251  10.117  98.757  1.00 91.95           H  
ATOM    274  HB  THR A  19       2.934   9.664  99.273  1.00 91.95           H  
ATOM    275 HG21 THR A  19       1.743  11.444  98.100  1.00 91.95           H  
ATOM    276 HG22 THR A  19       3.382  11.967  98.463  1.00 91.95           H  
ATOM    277 HG23 THR A  19       2.954  11.487  96.825  1.00 91.95           H  
ATOM    278  HG1 THR A  19       2.344   9.200  96.582  1.00 91.95           H  
ATOM    279  N   PRO A  20       5.019   7.554  99.550  1.00 95.15           N  
ATOM    280  CA  PRO A  20       5.101   6.115  99.886  1.00 95.15           C  
ATOM    281  C   PRO A  20       3.987   5.231  99.292  1.00 95.15           C  
ATOM    282  O   PRO A  20       4.268   4.098  98.907  1.00 95.15           O  
ATOM    283  CB  PRO A  20       5.075   6.089 101.424  1.00 95.15           C  
ATOM    284  CG  PRO A  20       5.622   7.444 101.835  1.00 95.15           C  
ATOM    285  CD  PRO A  20       5.075   8.375 100.762  1.00 95.15           C  
ATOM    286  HA  PRO A  20       6.070   5.756  99.534  1.00 95.15           H  
ATOM    287  HB3 PRO A  20       5.655   5.265 101.841  1.00 95.15           H  
ATOM    288  HB2 PRO A  20       4.053   5.992 101.794  1.00 95.15           H  
ATOM    289  HG3 PRO A  20       6.712   7.425 101.779  1.00 95.15           H  
ATOM    290  HG2 PRO A  20       5.341   7.736 102.847  1.00 95.15           H  
ATOM    291  HD2 PRO A  20       4.069   8.701 101.024  1.00 95.15           H  
ATOM    292  HD3 PRO A  20       5.714   9.253 100.672  1.00 95.15           H  
ATOM    293  N   GLU A  21       2.763   5.780  99.208  1.00 95.06           N  
ATOM    294  CA  GLU A  21       1.581   5.147  98.628  1.00 95.06           C  
ATOM    295  C   GLU A  21       1.684   5.002  97.101  1.00 95.06           C  
ATOM    296  O   GLU A  21       1.378   3.925  96.593  1.00 95.06           O  
ATOM    297  CB  GLU A  21       0.300   5.914  99.030  1.00 95.06           C  
ATOM    298  CG  GLU A  21      -0.026   5.886 100.547  1.00 95.06           C  
ATOM    299  CD  GLU A  21       0.772   6.834 101.464  1.00 95.06           C  
ATOM    300  OE1 GLU A  21       0.801   6.536 102.678  1.00 95.06           O  
ATOM    301  OE2 GLU A  21       1.335   7.835 100.965  1.00 95.06           O1-
ATOM    302  H   GLU A  21       2.611   6.708  99.583  1.00 95.06           H  
ATOM    303  HA  GLU A  21       1.510   4.140  99.042  1.00 95.06           H  
ATOM    304  HB3 GLU A  21      -0.547   5.476  98.501  1.00 95.06           H  
ATOM    305  HB2 GLU A  21       0.350   6.942  98.669  1.00 95.06           H  
ATOM    306  HG3 GLU A  21       0.070   4.863 100.913  1.00 95.06           H  
ATOM    307  HG2 GLU A  21      -1.078   6.147 100.674  1.00 95.06           H  
ATOM    308  N   GLN A  22       2.157   6.054  96.408  1.00 90.98           N  
ATOM    309  CA  GLN A  22       2.454   6.037  94.971  1.00 90.98           C  
ATOM    310  C   GLN A  22       3.555   5.035  94.607  1.00 90.98           C  
ATOM    311  O   GLN A  22       3.362   4.250  93.682  1.00 90.98           O  
ATOM    312  CB  GLN A  22       2.826   7.445  94.471  1.00 90.98           C  
ATOM    313  CG  GLN A  22       1.615   8.381  94.311  1.00 90.98           C  
ATOM    314  CD  GLN A  22       2.021   9.817  93.967  1.00 90.98           C  
ATOM    315  NE2 GLN A  22       1.115  10.567  93.338  1.00 90.98           N  
ATOM    316  OE1 GLN A  22       3.122  10.260  94.288  1.00 90.98           O  
ATOM    317  H   GLN A  22       2.386   6.907  96.902  1.00 90.98           H  
ATOM    318  HA  GLN A  22       1.547   5.720  94.452  1.00 90.98           H  
ATOM    319  HB3 GLN A  22       3.326   7.376  93.502  1.00 90.98           H  
ATOM    320  HB2 GLN A  22       3.561   7.877  95.151  1.00 90.98           H  
ATOM    321  HG3 GLN A  22       1.025   8.403  95.227  1.00 90.98           H  
ATOM    322  HG2 GLN A  22       0.957   7.993  93.532  1.00 90.98           H  
ATOM    323 HE22 GLN A  22       1.330  11.526  93.105  1.00 90.98           H  
ATOM    324 HE21 GLN A  22       0.211  10.188  93.097  1.00 90.98           H  
ATOM    325  N   GLU A  23       4.664   5.054  95.365  1.00 93.70           N  
ATOM    326  CA  GLU A  23       5.777   4.116  95.229  1.00 93.70           C  
ATOM    327  C   GLU A  23       5.363   2.648  95.441  1.00 93.70           C  
ATOM    328  O   GLU A  23       5.797   1.798  94.668  1.00 93.70           O  
ATOM    329  CB  GLU A  23       6.960   4.580  96.108  1.00 93.70           C  
ATOM    330  CG  GLU A  23       8.150   3.593  96.169  1.00 93.70           C  
ATOM    331  CD  GLU A  23       9.497   4.186  96.618  1.00 93.70           C  
ATOM    332  OE1 GLU A  23      10.506   3.475  96.412  1.00 93.70           O  
ATOM    333  OE2 GLU A  23       9.523   5.319  97.149  1.00 93.70           O1-
ATOM    334  H   GLU A  23       4.747   5.738  96.108  1.00 93.70           H  
ATOM    335  HA  GLU A  23       6.113   4.188  94.192  1.00 93.70           H  
ATOM    336  HB3 GLU A  23       6.610   4.788  97.121  1.00 93.70           H  
ATOM    337  HB2 GLU A  23       7.304   5.535  95.712  1.00 93.70           H  
ATOM    338  HG3 GLU A  23       8.292   3.145  95.187  1.00 93.70           H  
ATOM    339  HG2 GLU A  23       7.904   2.773  96.843  1.00 93.70           H  
ATOM    340  N   LYS A  24       4.483   2.390  96.424  1.00 96.29           N  
ATOM    341  CA  LYS A  24       3.882   1.080  96.680  1.00 96.29           C  
ATOM    342  C   LYS A  24       2.977   0.589  95.532  1.00 96.29           C  
ATOM    343  O   LYS A  24       3.031  -0.597  95.217  1.00 96.29           O  
ATOM    344  CB  LYS A  24       3.156   1.108  98.043  1.00 96.29           C  
ATOM    345  CG  LYS A  24       2.502  -0.224  98.456  1.00 96.29           C  
ATOM    346  CD  LYS A  24       1.882  -0.164  99.858  1.00 96.29           C  
ATOM    347  CE  LYS A  24       1.231  -1.497 100.261  1.00 96.29           C  
ATOM    348  NZ  LYS A  24       0.622  -1.424 101.600  1.00 96.29           N1+
ATOM    349  H   LYS A  24       4.177   3.144  97.026  1.00 96.29           H  
ATOM    350  HA  LYS A  24       4.706   0.368  96.766  1.00 96.29           H  
ATOM    351  HB3 LYS A  24       2.397   1.890  98.038  1.00 96.29           H  
ATOM    352  HB2 LYS A  24       3.876   1.391  98.812  1.00 96.29           H  
ATOM    353  HG3 LYS A  24       3.247  -1.020  98.419  1.00 96.29           H  
ATOM    354  HG2 LYS A  24       1.723  -0.497  97.744  1.00 96.29           H  
ATOM    355  HD3 LYS A  24       1.139   0.636  99.884  1.00 96.29           H  
ATOM    356  HD2 LYS A  24       2.653   0.109 100.580  1.00 96.29           H  
ATOM    357  HE3 LYS A  24       1.974  -2.296 100.257  1.00 96.29           H  
ATOM    358  HE2 LYS A  24       0.458  -1.772  99.542  1.00 96.29           H  
ATOM    359  HZ1 LYS A  24      -0.092  -0.709 101.607  1.00 96.29           H  
ATOM    360  HZ2 LYS A  24       0.207  -2.315 101.831  1.00 96.29           H  
ATOM    361  HZ3 LYS A  24       1.331  -1.196 102.283  1.00 96.29           H  
ATOM    362  N   GLU A  25       2.200   1.497  94.912  1.00 94.68           N  
ATOM    363  CA  GLU A  25       1.370   1.222  93.734  1.00 94.68           C  
ATOM    364  C   GLU A  25       2.197   0.869  92.485  1.00 94.68           C  
ATOM    365  O   GLU A  25       1.859  -0.101  91.809  1.00 94.68           O  
ATOM    366  CB  GLU A  25       0.427   2.410  93.451  1.00 94.68           C  
ATOM    367  CG  GLU A  25      -0.743   2.527  94.454  1.00 94.68           C  
ATOM    368  CD  GLU A  25      -1.566   3.826  94.355  1.00 94.68           C  
ATOM    369  OE1 GLU A  25      -2.728   3.786  94.815  1.00 94.68           O  
ATOM    370  OE2 GLU A  25      -1.054   4.839  93.825  1.00 94.68           O1-
ATOM    371  H   GLU A  25       2.192   2.453  95.245  1.00 94.68           H  
ATOM    372  HA  GLU A  25       0.751   0.352  93.961  1.00 94.68           H  
ATOM    373  HB3 GLU A  25       0.019   2.337  92.442  1.00 94.68           H  
ATOM    374  HB2 GLU A  25       1.017   3.325  93.462  1.00 94.68           H  
ATOM    375  HG3 GLU A  25      -0.375   2.445  95.476  1.00 94.68           H  
ATOM    376  HG2 GLU A  25      -1.409   1.674  94.311  1.00 94.68           H  
ATOM    377  N   TYR A  26       3.277   1.624  92.218  1.00 94.54           N  
ATOM    378  CA  TYR A  26       4.209   1.354  91.118  1.00 94.54           C  
ATOM    379  C   TYR A  26       4.978   0.036  91.291  1.00 94.54           C  
ATOM    380  O   TYR A  26       5.101  -0.700  90.314  1.00 94.54           O  
ATOM    381  CB  TYR A  26       5.168   2.544  90.910  1.00 94.54           C  
ATOM    382  CG  TYR A  26       4.534   3.732  90.208  1.00 94.54           C  
ATOM    383  CD1 TYR A  26       4.086   3.597  88.878  1.00 94.54           C  
ATOM    384  CD2 TYR A  26       4.400   4.974  90.860  1.00 94.54           C  
ATOM    385  CE1 TYR A  26       3.492   4.683  88.213  1.00 94.54           C  
ATOM    386  CE2 TYR A  26       3.769   6.052  90.210  1.00 94.54           C  
ATOM    387  CZ  TYR A  26       3.313   5.908  88.884  1.00 94.54           C  
ATOM    388  OH  TYR A  26       2.705   6.951  88.249  1.00 94.54           O  
ATOM    389  H   TYR A  26       3.486   2.422  92.805  1.00 94.54           H  
ATOM    390  HA  TYR A  26       3.604   1.239  90.217  1.00 94.54           H  
ATOM    391  HB3 TYR A  26       6.004   2.235  90.281  1.00 94.54           H  
ATOM    392  HB2 TYR A  26       5.610   2.852  91.860  1.00 94.54           H  
ATOM    393  HD1 TYR A  26       4.200   2.656  88.364  1.00 94.54           H  
ATOM    394  HD2 TYR A  26       4.774   5.106  91.862  1.00 94.54           H  
ATOM    395  HE1 TYR A  26       3.166   4.563  87.192  1.00 94.54           H  
ATOM    396  HE2 TYR A  26       3.645   6.989  90.730  1.00 94.54           H  
ATOM    397  HH  TYR A  26       2.419   6.730  87.359  1.00 94.54           H  
ATOM    398  N   ARG A  27       5.427  -0.267  92.522  1.00 97.04           N  
ATOM    399  CA  ARG A  27       6.058  -1.542  92.870  1.00 97.04           C  
ATOM    400  C   ARG A  27       5.083  -2.727  92.792  1.00 97.04           C  
ATOM    401  O   ARG A  27       5.509  -3.785  92.346  1.00 97.04           O  
ATOM    402  CB  ARG A  27       6.712  -1.461  94.260  1.00 97.04           C  
ATOM    403  CG  ARG A  27       7.960  -0.567  94.282  1.00 97.04           C  
ATOM    404  CD  ARG A  27       8.509  -0.352  95.699  1.00 97.04           C  
ATOM    405  NE  ARG A  27       9.800   0.353  95.683  1.00 97.04           N  
ATOM    406  CZ  ARG A  27      11.013  -0.171  95.432  1.00 97.04           C  
ATOM    407  NH1 ARG A  27      11.189  -1.479  95.192  1.00 97.04           N  
ATOM    408  NH2 ARG A  27      12.074   0.644  95.422  1.00 97.04           N1+
ATOM    409  H   ARG A  27       5.295   0.391  93.280  1.00 97.04           H  
ATOM    410  HA  ARG A  27       6.846  -1.734  92.140  1.00 97.04           H  
ATOM    411  HB3 ARG A  27       7.020  -2.460  94.575  1.00 97.04           H  
ATOM    412  HB2 ARG A  27       5.983  -1.121  94.998  1.00 97.04           H  
ATOM    413  HG3 ARG A  27       7.664   0.402  93.889  1.00 97.04           H  
ATOM    414  HG2 ARG A  27       8.729  -0.921  93.596  1.00 97.04           H  
ATOM    415  HD3 ARG A  27       8.519  -1.267  96.293  1.00 97.04           H  
ATOM    416  HD2 ARG A  27       7.838   0.335  96.217  1.00 97.04           H  
ATOM    417  HE  ARG A  27       9.753   1.352  95.852  1.00 97.04           H  
ATOM    418 HH12 ARG A  27      12.102  -1.851  94.964  1.00 97.04           H  
ATOM    419 HH11 ARG A  27      10.397  -2.104  95.214  1.00 97.04           H  
ATOM    420 HH22 ARG A  27      13.002   0.284  95.255  1.00 97.04           H  
ATOM    421 HH21 ARG A  27      11.949   1.628  95.629  1.00 97.04           H  
ATOM    422  N   GLN A  28       3.806  -2.533  93.166  1.00 98.03           N  
ATOM    423  CA  GLN A  28       2.745  -3.536  93.029  1.00 98.03           C  
ATOM    424  C   GLN A  28       2.448  -3.898  91.562  1.00 98.03           C  
ATOM    425  O   GLN A  28       2.279  -5.078  91.266  1.00 98.03           O  
ATOM    426  CB  GLN A  28       1.485  -3.083  93.801  1.00 98.03           C  
ATOM    427  CG  GLN A  28       0.253  -3.999  93.622  1.00 98.03           C  
ATOM    428  CD  GLN A  28      -0.954  -3.592  94.466  1.00 98.03           C  
ATOM    429  NE2 GLN A  28      -2.080  -4.275  94.250  1.00 98.03           N  
ATOM    430  OE1 GLN A  28      -0.886  -2.689  95.298  1.00 98.03           O  
ATOM    431  H   GLN A  28       3.526  -1.640  93.550  1.00 98.03           H  
ATOM    432  HA  GLN A  28       3.105  -4.446  93.513  1.00 98.03           H  
ATOM    433  HB3 GLN A  28       1.218  -2.069  93.503  1.00 98.03           H  
ATOM    434  HB2 GLN A  28       1.738  -3.030  94.861  1.00 98.03           H  
ATOM    435  HG3 GLN A  28       0.517  -5.027  93.871  1.00 98.03           H  
ATOM    436  HG2 GLN A  28      -0.069  -3.998  92.580  1.00 98.03           H  
ATOM    437 HE22 GLN A  28      -2.914  -4.058  94.774  1.00 98.03           H  
ATOM    438 HE21 GLN A  28      -2.101  -5.011  93.555  1.00 98.03           H  
ATOM    439  N   GLY A  29       2.423  -2.889  90.676  1.00 97.91           N  
ATOM    440  CA  GLY A  29       2.201  -3.068  89.243  1.00 97.91           C  
ATOM    441  C   GLY A  29       3.394  -3.758  88.559  1.00 97.91           C  
ATOM    442  O   GLY A  29       3.186  -4.530  87.624  1.00 97.91           O  
ATOM    443  H   GLY A  29       2.554  -1.942  91.006  1.00 97.91           H  
ATOM    444  HA3 GLY A  29       2.052  -2.083  88.805  1.00 97.91           H  
ATOM    445  HA2 GLY A  29       1.286  -3.637  89.072  1.00 97.91           H  
ATOM    446  N   LEU A  30       4.625  -3.513  89.049  1.00 98.51           N  
ATOM    447  CA  LEU A  30       5.854  -4.180  88.613  1.00 98.51           C  
ATOM    448  C   LEU A  30       5.934  -5.633  89.123  1.00 98.51           C  
ATOM    449  O   LEU A  30       6.325  -6.504  88.352  1.00 98.51           O  
ATOM    450  CB  LEU A  30       7.084  -3.357  89.063  1.00 98.51           C  
ATOM    451  CG  LEU A  30       7.275  -2.028  88.290  1.00 98.51           C  
ATOM    452  CD1 LEU A  30       8.161  -1.032  89.067  1.00 98.51           C  
ATOM    453  CD2 LEU A  30       7.784  -2.245  86.853  1.00 98.51           C  
ATOM    454  H   LEU A  30       4.727  -2.855  89.809  1.00 98.51           H  
ATOM    455  HA  LEU A  30       5.847  -4.220  87.522  1.00 98.51           H  
ATOM    456  HB3 LEU A  30       7.995  -3.950  88.971  1.00 98.51           H  
ATOM    457  HB2 LEU A  30       6.978  -3.154  90.129  1.00 98.51           H  
ATOM    458  HG  LEU A  30       6.301  -1.552  88.204  1.00 98.51           H  
ATOM    459 HD11 LEU A  30       7.731  -0.030  89.042  1.00 98.51           H  
ATOM    460 HD12 LEU A  30       8.267  -1.301  90.117  1.00 98.51           H  
ATOM    461 HD13 LEU A  30       9.166  -0.968  88.655  1.00 98.51           H  
ATOM    462 HD21 LEU A  30       8.356  -1.392  86.491  1.00 98.51           H  
ATOM    463 HD22 LEU A  30       8.429  -3.119  86.779  1.00 98.51           H  
ATOM    464 HD23 LEU A  30       6.953  -2.382  86.161  1.00 98.51           H  
ATOM    465  N   GLU A  31       5.523  -5.883  90.381  1.00 98.56           N  
ATOM    466  CA  GLU A  31       5.420  -7.219  90.980  1.00 98.56           C  
ATOM    467  C   GLU A  31       4.409  -8.119  90.253  1.00 98.56           C  
ATOM    468  O   GLU A  31       4.764  -9.243  89.910  1.00 98.56           O  
ATOM    469  CB  GLU A  31       5.080  -7.120  92.486  1.00 98.56           C  
ATOM    470  CG  GLU A  31       6.259  -6.687  93.390  1.00 98.56           C  
ATOM    471  CD  GLU A  31       7.297  -7.771  93.734  1.00 98.56           C  
ATOM    472  OE1 GLU A  31       8.265  -7.404  94.436  1.00 98.56           O  
ATOM    473  OE2 GLU A  31       7.132  -8.936  93.310  1.00 98.56           O1-
ATOM    474  H   GLU A  31       5.242  -5.113  90.974  1.00 98.56           H  
ATOM    475  HA  GLU A  31       6.397  -7.696  90.877  1.00 98.56           H  
ATOM    476  HB3 GLU A  31       4.652  -8.055  92.851  1.00 98.56           H  
ATOM    477  HB2 GLU A  31       4.282  -6.389  92.613  1.00 98.56           H  
ATOM    478  HG3 GLU A  31       5.854  -6.311  94.330  1.00 98.56           H  
ATOM    479  HG2 GLU A  31       6.788  -5.852  92.935  1.00 98.56           H  
ATOM    480  N   GLN A  32       3.199  -7.595  89.988  1.00 98.80           N  
ATOM    481  CA  GLN A  32       2.137  -8.272  89.236  1.00 98.80           C  
ATOM    482  C   GLN A  32       2.533  -8.638  87.796  1.00 98.80           C  
ATOM    483  O   GLN A  32       2.188  -9.727  87.341  1.00 98.80           O  
ATOM    484  CB  GLN A  32       0.859  -7.408  89.244  1.00 98.80           C  
ATOM    485  CG  GLN A  32       0.116  -7.426  90.599  1.00 98.80           C  
ATOM    486  CD  GLN A  32      -1.057  -6.441  90.704  1.00 98.80           C  
ATOM    487  NE2 GLN A  32      -1.501  -5.848  89.592  1.00 98.80           N  
ATOM    488  OE1 GLN A  32      -1.570  -6.218  91.798  1.00 98.80           O  
ATOM    489  H   GLN A  32       2.983  -6.662  90.316  1.00 98.80           H  
ATOM    490  HA  GLN A  32       1.921  -9.209  89.754  1.00 98.80           H  
ATOM    491  HB3 GLN A  32       0.173  -7.760  88.471  1.00 98.80           H  
ATOM    492  HB2 GLN A  32       1.123  -6.384  88.973  1.00 98.80           H  
ATOM    493  HG3 GLN A  32       0.809  -7.207  91.410  1.00 98.80           H  
ATOM    494  HG2 GLN A  32      -0.263  -8.430  90.792  1.00 98.80           H  
ATOM    495 HE22 GLN A  32      -2.275  -5.203  89.639  1.00 98.80           H  
ATOM    496 HE21 GLN A  32      -1.073  -6.050  88.700  1.00 98.80           H  
ATOM    497  N   ALA A  33       3.267  -7.736  87.123  1.00 98.89           N  
ATOM    498  CA  ALA A  33       3.780  -7.932  85.769  1.00 98.89           C  
ATOM    499  C   ALA A  33       4.961  -8.908  85.689  1.00 98.89           C  
ATOM    500  O   ALA A  33       5.067  -9.627  84.695  1.00 98.89           O  
ATOM    501  CB  ALA A  33       4.138  -6.568  85.181  1.00 98.89           C  
ATOM    502  H   ALA A  33       3.506  -6.860  87.568  1.00 98.89           H  
ATOM    503  HA  ALA A  33       2.984  -8.363  85.164  1.00 98.89           H  
ATOM    504  HB1 ALA A  33       4.597  -6.662  84.196  1.00 98.89           H  
ATOM    505  HB2 ALA A  33       3.239  -5.961  85.080  1.00 98.89           H  
ATOM    506  HB3 ALA A  33       4.827  -6.022  85.824  1.00 98.89           H  
ATOM    507  N   LEU A  34       5.793  -8.957  86.745  1.00 98.68           N  
ATOM    508  CA  LEU A  34       6.829  -9.973  86.918  1.00 98.68           C  
ATOM    509  C   LEU A  34       6.216 -11.356  87.150  1.00 98.68           C  
ATOM    510  O   LEU A  34       6.599 -12.272  86.432  1.00 98.68           O  
ATOM    511  CB  LEU A  34       7.806  -9.591  88.051  1.00 98.68           C  
ATOM    512  CG  LEU A  34       8.875  -8.577  87.602  1.00 98.68           C  
ATOM    513  CD1 LEU A  34       9.645  -7.992  88.799  1.00 98.68           C  
ATOM    514  CD2 LEU A  34       9.826  -9.166  86.545  1.00 98.68           C  
ATOM    515  H   LEU A  34       5.663  -8.315  87.516  1.00 98.68           H  
ATOM    516  HA  LEU A  34       7.383 -10.037  85.980  1.00 98.68           H  
ATOM    517  HB3 LEU A  34       8.316 -10.478  88.431  1.00 98.68           H  
ATOM    518  HB2 LEU A  34       7.240  -9.195  88.894  1.00 98.68           H  
ATOM    519  HG  LEU A  34       8.354  -7.742  87.141  1.00 98.68           H  
ATOM    520 HD11 LEU A  34       9.632  -6.905  88.746  1.00 98.68           H  
ATOM    521 HD12 LEU A  34       9.203  -8.276  89.755  1.00 98.68           H  
ATOM    522 HD13 LEU A  34      10.689  -8.308  88.824  1.00 98.68           H  
ATOM    523 HD21 LEU A  34      10.803  -8.696  86.591  1.00 98.68           H  
ATOM    524 HD22 LEU A  34       9.965 -10.240  86.675  1.00 98.68           H  
ATOM    525 HD23 LEU A  34       9.448  -8.999  85.537  1.00 98.68           H  
ATOM    526  N   ASP A  35       5.249 -11.471  88.079  1.00 98.42           N  
ATOM    527  CA  ASP A  35       4.495 -12.701  88.359  1.00 98.42           C  
ATOM    528  C   ASP A  35       3.774 -13.263  87.122  1.00 98.42           C  
ATOM    529  O   ASP A  35       3.839 -14.471  86.907  1.00 98.42           O  
ATOM    530  CB  ASP A  35       3.474 -12.570  89.521  1.00 98.42           C  
ATOM    531  CG  ASP A  35       4.015 -12.160  90.903  1.00 98.42           C  
ATOM    532  OD1 ASP A  35       5.240 -12.263  91.131  1.00 98.42           O  
ATOM    533  OD2 ASP A  35       3.160 -11.856  91.763  1.00 98.42           O1-
ATOM    534  H   ASP A  35       5.000 -10.664  88.639  1.00 98.42           H  
ATOM    535  HA  ASP A  35       5.233 -13.451  88.651  1.00 98.42           H  
ATOM    536  HB3 ASP A  35       2.952 -13.520  89.654  1.00 98.42           H  
ATOM    537  HB2 ASP A  35       2.717 -11.833  89.244  1.00 98.42           H  
ATOM    538  N   ALA A  36       3.135 -12.387  86.325  1.00 98.86           N  
ATOM    539  CA  ALA A  36       2.380 -12.741  85.120  1.00 98.86           C  
ATOM    540  C   ALA A  36       3.210 -13.437  84.028  1.00 98.86           C  
ATOM    541  O   ALA A  36       2.706 -14.380  83.418  1.00 98.86           O  
ATOM    542  CB  ALA A  36       1.696 -11.485  84.557  1.00 98.86           C  
ATOM    543  H   ALA A  36       3.118 -11.409  86.585  1.00 98.86           H  
ATOM    544  HA  ALA A  36       1.597 -13.437  85.427  1.00 98.86           H  
ATOM    545  HB1 ALA A  36       1.117 -11.718  83.664  1.00 98.86           H  
ATOM    546  HB2 ALA A  36       1.006 -11.053  85.283  1.00 98.86           H  
ATOM    547  HB3 ALA A  36       2.422 -10.716  84.291  1.00 98.86           H  
ATOM    548  N   GLY A  37       4.457 -12.984  83.819  1.00 98.86           N  
ATOM    549  CA  GLY A  37       5.357 -13.558  82.821  1.00 98.86           C  
ATOM    550  C   GLY A  37       6.281 -14.630  83.424  1.00 98.86           C  
ATOM    551  O   GLY A  37       6.707 -15.525  82.699  1.00 98.86           O  
ATOM    552  H   GLY A  37       4.800 -12.202  84.360  1.00 98.86           H  
ATOM    553  HA3 GLY A  37       5.963 -12.756  82.408  1.00 98.86           H  
ATOM    554  HA2 GLY A  37       4.799 -13.983  81.986  1.00 98.86           H  
ATOM    555  N   TYR A  38       6.588 -14.563  84.731  1.00 98.58           N  
ATOM    556  CA  TYR A  38       7.442 -15.527  85.431  1.00 98.58           C  
ATOM    557  C   TYR A  38       6.744 -16.876  85.662  1.00 98.58           C  
ATOM    558  O   TYR A  38       7.397 -17.909  85.526  1.00 98.58           O  
ATOM    559  CB  TYR A  38       7.941 -14.924  86.760  1.00 98.58           C  
ATOM    560  CG  TYR A  38       8.919 -15.790  87.527  1.00 98.58           C  
ATOM    561  CD1 TYR A  38       8.479 -16.631  88.571  1.00 98.58           C  
ATOM    562  CD2 TYR A  38      10.281 -15.762  87.175  1.00 98.58           C  
ATOM    563  CE1 TYR A  38       9.402 -17.449  89.253  1.00 98.58           C  
ATOM    564  CE2 TYR A  38      11.200 -16.565  87.866  1.00 98.58           C  
ATOM    565  CZ  TYR A  38      10.766 -17.416  88.901  1.00 98.58           C  
ATOM    566  OH  TYR A  38      11.663 -18.206  89.557  1.00 98.58           O  
ATOM    567  H   TYR A  38       6.240 -13.793  85.288  1.00 98.58           H  
ATOM    568  HA  TYR A  38       8.318 -15.711  84.804  1.00 98.58           H  
ATOM    569  HB3 TYR A  38       7.097 -14.688  87.409  1.00 98.58           H  
ATOM    570  HB2 TYR A  38       8.449 -13.981  86.559  1.00 98.58           H  
ATOM    571  HD1 TYR A  38       7.433 -16.664  88.841  1.00 98.58           H  
ATOM    572  HD2 TYR A  38      10.626 -15.125  86.373  1.00 98.58           H  
ATOM    573  HE1 TYR A  38       9.063 -18.100  90.045  1.00 98.58           H  
ATOM    574  HE2 TYR A  38      12.234 -16.532  87.572  1.00 98.58           H  
ATOM    575  HH  TYR A  38      12.576 -18.027  89.311  1.00 98.58           H  
ATOM    576  N   THR A  39       5.438 -16.841  85.986  1.00 98.49           N  
ATOM    577  CA  THR A  39       4.589 -18.023  86.172  1.00 98.49           C  
ATOM    578  C   THR A  39       4.446 -18.849  84.879  1.00 98.49           C  
ATOM    579  O   THR A  39       4.397 -20.075  84.957  1.00 98.49           O  
ATOM    580  CB  THR A  39       3.169 -17.622  86.664  1.00 98.49           C  
ATOM    581  CG2 THR A  39       2.128 -18.751  86.756  1.00 98.49           C  
ATOM    582  OG1 THR A  39       3.278 -17.057  87.955  1.00 98.49           O  
ATOM    583  H   THR A  39       4.978 -15.946  86.086  1.00 98.49           H  
ATOM    584  HA  THR A  39       5.058 -18.657  86.926  1.00 98.49           H  
ATOM    585  HB  THR A  39       2.769 -16.848  86.007  1.00 98.49           H  
ATOM    586 HG21 THR A  39       1.209 -18.398  87.224  1.00 98.49           H  
ATOM    587 HG22 THR A  39       1.852 -19.134  85.773  1.00 98.49           H  
ATOM    588 HG23 THR A  39       2.505 -19.584  87.351  1.00 98.49           H  
ATOM    589  HG1 THR A  39       3.674 -16.185  87.868  1.00 98.49           H  
ATOM    590  N   VAL A  40       4.440 -18.167  83.722  1.00 98.84           N  
ATOM    591  CA  VAL A  40       4.466 -18.774  82.394  1.00 98.84           C  
ATOM    592  C   VAL A  40       5.769 -19.562  82.145  1.00 98.84           C  
ATOM    593  O   VAL A  40       5.686 -20.733  81.784  1.00 98.84           O  
ATOM    594  CB  VAL A  40       4.268 -17.693  81.296  1.00 98.84           C  
ATOM    595  CG1 VAL A  40       4.606 -18.134  79.864  1.00 98.84           C  
ATOM    596  CG2 VAL A  40       2.837 -17.126  81.326  1.00 98.84           C  
ATOM    597  H   VAL A  40       4.492 -17.158  83.744  1.00 98.84           H  
ATOM    598  HA  VAL A  40       3.635 -19.480  82.337  1.00 98.84           H  
ATOM    599  HB  VAL A  40       4.931 -16.860  81.521  1.00 98.84           H  
ATOM    600 HG11 VAL A  40       4.368 -17.318  79.192  1.00 98.84           H  
ATOM    601 HG12 VAL A  40       5.664 -18.356  79.722  1.00 98.84           H  
ATOM    602 HG13 VAL A  40       4.024 -19.003  79.559  1.00 98.84           H  
ATOM    603 HG21 VAL A  40       2.728 -16.293  80.631  1.00 98.84           H  
ATOM    604 HG22 VAL A  40       2.105 -17.886  81.051  1.00 98.84           H  
ATOM    605 HG23 VAL A  40       2.571 -16.758  82.316  1.00 98.84           H  
ATOM    606  N   LEU A  41       6.932 -18.927  82.385  1.00 98.82           N  
ATOM    607  CA  LEU A  41       8.261 -19.531  82.220  1.00 98.82           C  
ATOM    608  C   LEU A  41       8.540 -20.686  83.198  1.00 98.82           C  
ATOM    609  O   LEU A  41       9.195 -21.651  82.805  1.00 98.82           O  
ATOM    610  CB  LEU A  41       9.353 -18.450  82.366  1.00 98.82           C  
ATOM    611  CG  LEU A  41       9.346 -17.367  81.270  1.00 98.82           C  
ATOM    612  CD1 LEU A  41      10.284 -16.199  81.625  1.00 98.82           C  
ATOM    613  CD2 LEU A  41       9.630 -17.938  79.867  1.00 98.82           C  
ATOM    614  H   LEU A  41       6.917 -17.964  82.691  1.00 98.82           H  
ATOM    615  HA  LEU A  41       8.306 -19.951  81.214  1.00 98.82           H  
ATOM    616  HB3 LEU A  41      10.332 -18.926  82.355  1.00 98.82           H  
ATOM    617  HB2 LEU A  41       9.253 -17.982  83.347  1.00 98.82           H  
ATOM    618  HG  LEU A  41       8.342 -16.952  81.258  1.00 98.82           H  
ATOM    619 HD11 LEU A  41       9.793 -15.251  81.409  1.00 98.82           H  
ATOM    620 HD12 LEU A  41      10.558 -16.191  82.681  1.00 98.82           H  
ATOM    621 HD13 LEU A  41      11.213 -16.223  81.058  1.00 98.82           H  
ATOM    622 HD21 LEU A  41      10.378 -17.363  79.320  1.00 98.82           H  
ATOM    623 HD22 LEU A  41       9.982 -18.968  79.909  1.00 98.82           H  
ATOM    624 HD23 LEU A  41       8.725 -17.939  79.262  1.00 98.82           H  
ATOM    625  N   ALA A  42       8.015 -20.580  84.431  1.00 98.24           N  
ATOM    626  CA  ALA A  42       8.100 -21.601  85.477  1.00 98.24           C  
ATOM    627  C   ALA A  42       7.280 -22.870  85.179  1.00 98.24           C  
ATOM    628  O   ALA A  42       7.645 -23.939  85.666  1.00 98.24           O  
ATOM    629  CB  ALA A  42       7.674 -20.977  86.814  1.00 98.24           C  
ATOM    630  H   ALA A  42       7.515 -19.737  84.679  1.00 98.24           H  
ATOM    631  HA  ALA A  42       9.142 -21.910  85.559  1.00 98.24           H  
ATOM    632  HB1 ALA A  42       7.757 -21.695  87.631  1.00 98.24           H  
ATOM    633  HB2 ALA A  42       8.306 -20.124  87.067  1.00 98.24           H  
ATOM    634  HB3 ALA A  42       6.642 -20.627  86.781  1.00 98.24           H  
ATOM    635  N   ARG A  43       6.219 -22.735  84.367  1.00 98.33           N  
ATOM    636  CA  ARG A  43       5.397 -23.837  83.857  1.00 98.33           C  
ATOM    637  C   ARG A  43       5.920 -24.406  82.520  1.00 98.33           C  
ATOM    638  O   ARG A  43       5.292 -25.322  81.989  1.00 98.33           O  
ATOM    639  CB  ARG A  43       3.940 -23.345  83.724  1.00 98.33           C  
ATOM    640  CG  ARG A  43       3.267 -23.080  85.081  1.00 98.33           C  
ATOM    641  CD  ARG A  43       1.859 -22.485  84.928  1.00 98.33           C  
ATOM    642  NE  ARG A  43       1.272 -22.125  86.231  1.00 98.33           N  
ATOM    643  CZ  ARG A  43       0.092 -21.513  86.449  1.00 98.33           C  
ATOM    644  NH1 ARG A  43      -0.718 -21.144  85.444  1.00 98.33           N  
ATOM    645  NH2 ARG A  43      -0.286 -21.266  87.709  1.00 98.33           N1+
ATOM    646  H   ARG A  43       5.985 -21.816  84.017  1.00 98.33           H  
ATOM    647  HA  ARG A  43       5.411 -24.665  84.568  1.00 98.33           H  
ATOM    648  HB3 ARG A  43       3.338 -24.088  83.199  1.00 98.33           H  
ATOM    649  HB2 ARG A  43       3.911 -22.445  83.108  1.00 98.33           H  
ATOM    650  HG3 ARG A  43       3.883 -22.483  85.754  1.00 98.33           H  
ATOM    651  HG2 ARG A  43       3.172 -24.055  85.562  1.00 98.33           H  
ATOM    652  HD3 ARG A  43       1.204 -23.261  84.531  1.00 98.33           H  
ATOM    653  HD2 ARG A  43       1.844 -21.661  84.214  1.00 98.33           H  
ATOM    654  HE  ARG A  43       1.832 -22.372  87.034  1.00 98.33           H  
ATOM    655 HH12 ARG A  43      -1.598 -20.687  85.630  1.00 98.33           H  
ATOM    656 HH11 ARG A  43      -0.445 -21.324  84.488  1.00 98.33           H  
ATOM    657 HH22 ARG A  43      -1.166 -20.808  87.900  1.00 98.33           H  
ATOM    658 HH21 ARG A  43       0.306 -21.532  88.483  1.00 98.33           H  
ATOM    659  N   GLY A  44       7.048 -23.886  82.003  1.00 98.47           N  
ATOM    660  CA  GLY A  44       7.668 -24.346  80.759  1.00 98.47           C  
ATOM    661  C   GLY A  44       7.051 -23.692  79.511  1.00 98.47           C  
ATOM    662  O   GLY A  44       7.345 -24.134  78.402  1.00 98.47           O  
ATOM    663  H   GLY A  44       7.520 -23.142  82.498  1.00 98.47           H  
ATOM    664  HA3 GLY A  44       7.606 -25.433  80.674  1.00 98.47           H  
ATOM    665  HA2 GLY A  44       8.728 -24.093  80.792  1.00 98.47           H  
ATOM    666  N   GLY A  45       6.217 -22.649  79.679  1.00 98.83           N  
ATOM    667  CA  GLY A  45       5.654 -21.834  78.603  1.00 98.83           C  
ATOM    668  C   GLY A  45       6.743 -20.951  77.978  1.00 98.83           C  
ATOM    669  O   GLY A  45       7.773 -20.675  78.599  1.00 98.83           O  
ATOM    670  H   GLY A  45       6.030 -22.326  80.619  1.00 98.83           H  
ATOM    671  HA3 GLY A  45       4.867 -21.200  79.010  1.00 98.83           H  
ATOM    672  HA2 GLY A  45       5.198 -22.473  77.845  1.00 98.83           H  
ATOM    673  N   SER A  46       6.504 -20.518  76.730  1.00 98.93           N  
ATOM    674  CA  SER A  46       7.490 -19.809  75.914  1.00 98.93           C  
ATOM    675  C   SER A  46       7.779 -18.375  76.392  1.00 98.93           C  
ATOM    676  O   SER A  46       6.988 -17.786  77.129  1.00 98.93           O  
ATOM    677  CB  SER A  46       7.082 -19.878  74.424  1.00 98.93           C  
ATOM    678  OG  SER A  46       6.089 -18.937  74.068  1.00 98.93           O  
ATOM    679  H   SER A  46       5.617 -20.721  76.289  1.00 98.93           H  
ATOM    680  HA  SER A  46       8.409 -20.383  76.022  1.00 98.93           H  
ATOM    681  HB3 SER A  46       6.738 -20.880  74.161  1.00 98.93           H  
ATOM    682  HB2 SER A  46       7.953 -19.683  73.798  1.00 98.93           H  
ATOM    683  HG  SER A  46       5.241 -19.243  74.405  1.00 98.93           H  
ATOM    684  N   ALA A  47       8.913 -17.834  75.919  1.00 98.96           N  
ATOM    685  CA  ALA A  47       9.340 -16.452  76.131  1.00 98.96           C  
ATOM    686  C   ALA A  47       8.365 -15.443  75.511  1.00 98.96           C  
ATOM    687  O   ALA A  47       8.187 -14.368  76.076  1.00 98.96           O  
ATOM    688  CB  ALA A  47      10.753 -16.261  75.558  1.00 98.96           C  
ATOM    689  H   ALA A  47       9.525 -18.405  75.348  1.00 98.96           H  
ATOM    690  HA  ALA A  47       9.379 -16.271  77.206  1.00 98.96           H  
ATOM    691  HB1 ALA A  47      11.092 -15.232  75.676  1.00 98.96           H  
ATOM    692  HB2 ALA A  47      11.474 -16.899  76.069  1.00 98.96           H  
ATOM    693  HB3 ALA A  47      10.796 -16.502  74.495  1.00 98.96           H  
ATOM    694  N   LEU A  48       7.736 -15.829  74.388  1.00 98.95           N  
ATOM    695  CA  LEU A  48       6.725 -15.061  73.669  1.00 98.95           C  
ATOM    696  C   LEU A  48       5.409 -14.923  74.458  1.00 98.95           C  
ATOM    697  O   LEU A  48       4.840 -13.831  74.489  1.00 98.95           O  
ATOM    698  CB  LEU A  48       6.500 -15.733  72.302  1.00 98.95           C  
ATOM    699  CG  LEU A  48       5.758 -14.854  71.281  1.00 98.95           C  
ATOM    700  CD1 LEU A  48       6.574 -13.595  70.925  1.00 98.95           C  
ATOM    701  CD2 LEU A  48       5.390 -15.688  70.044  1.00 98.95           C  
ATOM    702  H   LEU A  48       7.935 -16.746  74.014  1.00 98.95           H  
ATOM    703  HA  LEU A  48       7.139 -14.067  73.510  1.00 98.95           H  
ATOM    704  HB3 LEU A  48       5.957 -16.667  72.452  1.00 98.95           H  
ATOM    705  HB2 LEU A  48       7.462 -16.018  71.871  1.00 98.95           H  
ATOM    706  HG  LEU A  48       4.816 -14.528  71.723  1.00 98.95           H  
ATOM    707 HD11 LEU A  48       6.334 -13.200  69.941  1.00 98.95           H  
ATOM    708 HD12 LEU A  48       6.377 -12.798  71.641  1.00 98.95           H  
ATOM    709 HD13 LEU A  48       7.647 -13.789  70.943  1.00 98.95           H  
ATOM    710 HD21 LEU A  48       4.439 -15.355  69.630  1.00 98.95           H  
ATOM    711 HD22 LEU A  48       6.146 -15.615  69.264  1.00 98.95           H  
ATOM    712 HD23 LEU A  48       5.282 -16.747  70.277  1.00 98.95           H  
ATOM    713  N   ASP A  49       4.989 -16.021  75.116  1.00 98.95           N  
ATOM    714  CA  ASP A  49       3.888 -16.067  76.085  1.00 98.95           C  
ATOM    715  C   ASP A  49       4.166 -15.167  77.302  1.00 98.95           C  
ATOM    716  O   ASP A  49       3.270 -14.445  77.736  1.00 98.95           O  
ATOM    717  CB  ASP A  49       3.576 -17.507  76.581  1.00 98.95           C  
ATOM    718  CG  ASP A  49       3.261 -18.585  75.533  1.00 98.95           C  
ATOM    719  OD1 ASP A  49       2.739 -18.243  74.452  1.00 98.95           O  
ATOM    720  OD2 ASP A  49       3.451 -19.773  75.874  1.00 98.95           O1-
ATOM    721  H   ASP A  49       5.515 -16.878  75.012  1.00 98.95           H  
ATOM    722  HA  ASP A  49       2.998 -15.669  75.601  1.00 98.95           H  
ATOM    723  HB3 ASP A  49       2.746 -17.485  77.290  1.00 98.95           H  
ATOM    724  HB2 ASP A  49       4.448 -17.878  77.115  1.00 98.95           H  
ATOM    725  N   ALA A  50       5.405 -15.230  77.817  1.00 98.98           N  
ATOM    726  CA  ALA A  50       5.852 -14.535  79.020  1.00 98.98           C  
ATOM    727  C   ALA A  50       5.886 -13.008  78.875  1.00 98.98           C  
ATOM    728  O   ALA A  50       5.381 -12.320  79.761  1.00 98.98           O  
ATOM    729  CB  ALA A  50       7.226 -15.075  79.422  1.00 98.98           C  
ATOM    730  H   ALA A  50       6.077 -15.859  77.397  1.00 98.98           H  
ATOM    731  HA  ALA A  50       5.147 -14.783  79.815  1.00 98.98           H  
ATOM    732  HB1 ALA A  50       7.568 -14.635  80.358  1.00 98.98           H  
ATOM    733  HB2 ALA A  50       7.174 -16.155  79.555  1.00 98.98           H  
ATOM    734  HB3 ALA A  50       7.986 -14.871  78.669  1.00 98.98           H  
ATOM    735  N   VAL A  51       6.453 -12.511  77.762  1.00 98.98           N  
ATOM    736  CA  VAL A  51       6.538 -11.078  77.474  1.00 98.98           C  
ATOM    737  C   VAL A  51       5.186 -10.447  77.097  1.00 98.98           C  
ATOM    738  O   VAL A  51       4.990  -9.272  77.406  1.00 98.98           O  
ATOM    739  CB  VAL A  51       7.572 -10.741  76.365  1.00 98.98           C  
ATOM    740  CG1 VAL A  51       8.993 -11.103  76.802  1.00 98.98           C  
ATOM    741  CG2 VAL A  51       7.249 -11.302  74.967  1.00 98.98           C  
ATOM    742  H   VAL A  51       6.860 -13.137  77.078  1.00 98.98           H  
ATOM    743  HA  VAL A  51       6.870 -10.589  78.391  1.00 98.98           H  
ATOM    744  HB  VAL A  51       7.593  -9.659  76.261  1.00 98.98           H  
ATOM    745 HG11 VAL A  51       9.717 -10.745  76.075  1.00 98.98           H  
ATOM    746 HG12 VAL A  51       9.236 -10.651  77.763  1.00 98.98           H  
ATOM    747 HG13 VAL A  51       9.125 -12.176  76.900  1.00 98.98           H  
ATOM    748 HG21 VAL A  51       8.035 -11.059  74.252  1.00 98.98           H  
ATOM    749 HG22 VAL A  51       7.150 -12.381  74.992  1.00 98.98           H  
ATOM    750 HG23 VAL A  51       6.318 -10.909  74.566  1.00 98.98           H  
ATOM    751  N   GLU A  52       4.265 -11.228  76.497  1.00 98.98           N  
ATOM    752  CA  GLU A  52       2.896 -10.785  76.231  1.00 98.98           C  
ATOM    753  C   GLU A  52       2.134 -10.578  77.551  1.00 98.98           C  
ATOM    754  O   GLU A  52       1.669  -9.468  77.786  1.00 98.98           O  
ATOM    755  CB  GLU A  52       2.154 -11.765  75.298  1.00 98.98           C  
ATOM    756  CG  GLU A  52       0.789 -11.204  74.805  1.00 98.98           C  
ATOM    757  CD  GLU A  52      -0.281 -12.226  74.391  1.00 98.98           C  
ATOM    758  OE1 GLU A  52      -1.304 -11.764  73.842  1.00 98.98           O  
ATOM    759  OE2 GLU A  52      -0.104 -13.437  74.639  1.00 98.98           O1-
ATOM    760  H   GLU A  52       4.485 -12.187  76.264  1.00 98.98           H  
ATOM    761  HA  GLU A  52       2.958  -9.823  75.717  1.00 98.98           H  
ATOM    762  HB3 GLU A  52       2.038 -12.715  75.820  1.00 98.98           H  
ATOM    763  HB2 GLU A  52       2.775 -11.984  74.429  1.00 98.98           H  
ATOM    764  HG3 GLU A  52       0.974 -10.535  73.964  1.00 98.98           H  
ATOM    765  HG2 GLU A  52       0.327 -10.584  75.571  1.00 98.98           H  
ATOM    766  N   GLN A  53       2.057 -11.627  78.392  1.00 98.94           N  
ATOM    767  CA  GLN A  53       1.360 -11.615  79.683  1.00 98.94           C  
ATOM    768  C   GLN A  53       1.896 -10.588  80.697  1.00 98.94           C  
ATOM    769  O   GLN A  53       1.099 -10.031  81.453  1.00 98.94           O  
ATOM    770  CB  GLN A  53       1.348 -13.039  80.287  1.00 98.94           C  
ATOM    771  CG  GLN A  53       0.462 -14.062  79.540  1.00 98.94           C  
ATOM    772  CD  GLN A  53      -1.008 -13.649  79.418  1.00 98.94           C  
ATOM    773  NE2 GLN A  53      -1.682 -13.445  80.551  1.00 98.94           N  
ATOM    774  OE1 GLN A  53      -1.528 -13.508  78.313  1.00 98.94           O  
ATOM    775  H   GLN A  53       2.482 -12.506  78.127  1.00 98.94           H  
ATOM    776  HA  GLN A  53       0.335 -11.307  79.475  1.00 98.94           H  
ATOM    777  HB3 GLN A  53       1.019 -12.993  81.327  1.00 98.94           H  
ATOM    778  HB2 GLN A  53       2.369 -13.422  80.327  1.00 98.94           H  
ATOM    779  HG3 GLN A  53       0.512 -15.028  80.043  1.00 98.94           H  
ATOM    780  HG2 GLN A  53       0.848 -14.224  78.534  1.00 98.94           H  
ATOM    781 HE22 GLN A  53      -2.651 -13.167  80.519  1.00 98.94           H  
ATOM    782 HE21 GLN A  53      -1.228 -13.564  81.445  1.00 98.94           H  
ATOM    783  N   ALA A  54       3.212 -10.318  80.658  1.00 98.97           N  
ATOM    784  CA  ALA A  54       3.859  -9.258  81.428  1.00 98.97           C  
ATOM    785  C   ALA A  54       3.417  -7.852  80.988  1.00 98.97           C  
ATOM    786  O   ALA A  54       3.063  -7.050  81.851  1.00 98.97           O  
ATOM    787  CB  ALA A  54       5.382  -9.416  81.340  1.00 98.97           C  
ATOM    788  H   ALA A  54       3.807 -10.834  80.023  1.00 98.97           H  
ATOM    789  HA  ALA A  54       3.569  -9.382  82.473  1.00 98.97           H  
ATOM    790  HB1 ALA A  54       5.894  -8.602  81.852  1.00 98.97           H  
ATOM    791  HB2 ALA A  54       5.703 -10.347  81.808  1.00 98.97           H  
ATOM    792  HB3 ALA A  54       5.723  -9.429  80.305  1.00 98.97           H  
ATOM    793  N   VAL A  55       3.399  -7.592  79.668  1.00 98.97           N  
ATOM    794  CA  VAL A  55       2.941  -6.324  79.089  1.00 98.97           C  
ATOM    795  C   VAL A  55       1.414  -6.116  79.193  1.00 98.97           C  
ATOM    796  O   VAL A  55       1.006  -4.975  79.378  1.00 98.97           O  
ATOM    797  CB  VAL A  55       3.443  -6.134  77.624  1.00 98.97           C  
ATOM    798  CG1 VAL A  55       2.758  -5.018  76.807  1.00 98.97           C  
ATOM    799  CG2 VAL A  55       4.957  -5.870  77.623  1.00 98.97           C  
ATOM    800  H   VAL A  55       3.693  -8.302  79.010  1.00 98.97           H  
ATOM    801  HA  VAL A  55       3.392  -5.529  79.684  1.00 98.97           H  
ATOM    802  HB  VAL A  55       3.273  -7.068  77.086  1.00 98.97           H  
ATOM    803 HG11 VAL A  55       3.224  -4.902  75.828  1.00 98.97           H  
ATOM    804 HG12 VAL A  55       1.705  -5.225  76.633  1.00 98.97           H  
ATOM    805 HG13 VAL A  55       2.818  -4.057  77.312  1.00 98.97           H  
ATOM    806 HG21 VAL A  55       5.341  -5.734  76.614  1.00 98.97           H  
ATOM    807 HG22 VAL A  55       5.195  -4.968  78.187  1.00 98.97           H  
ATOM    808 HG23 VAL A  55       5.504  -6.695  78.075  1.00 98.97           H  
ATOM    809  N   ARG A  56       0.605  -7.192  79.151  1.00 98.94           N  
ATOM    810  CA  ARG A  56      -0.843  -7.144  79.405  1.00 98.94           C  
ATOM    811  C   ARG A  56      -1.192  -6.734  80.843  1.00 98.94           C  
ATOM    812  O   ARG A  56      -2.166  -6.006  81.029  1.00 98.94           O  
ATOM    813  CB  ARG A  56      -1.514  -8.489  79.079  1.00 98.94           C  
ATOM    814  CG  ARG A  56      -1.557  -8.826  77.579  1.00 98.94           C  
ATOM    815  CD  ARG A  56      -2.310 -10.133  77.284  1.00 98.94           C  
ATOM    816  NE  ARG A  56      -3.768  -9.982  77.440  1.00 98.94           N  
ATOM    817  CZ  ARG A  56      -4.709 -10.926  77.268  1.00 98.94           C  
ATOM    818  NH1 ARG A  56      -4.399 -12.193  76.951  1.00 98.94           N  
ATOM    819  NH2 ARG A  56      -5.994 -10.581  77.419  1.00 98.94           N1+
ATOM    820  H   ARG A  56       1.000  -8.104  78.963  1.00 98.94           H  
ATOM    821  HA  ARG A  56      -1.276  -6.391  78.752  1.00 98.94           H  
ATOM    822  HB3 ARG A  56      -2.541  -8.465  79.448  1.00 98.94           H  
ATOM    823  HB2 ARG A  56      -1.018  -9.290  79.629  1.00 98.94           H  
ATOM    824  HG3 ARG A  56      -0.582  -8.828  77.103  1.00 98.94           H  
ATOM    825  HG2 ARG A  56      -2.091  -8.004  77.100  1.00 98.94           H  
ATOM    826  HD3 ARG A  56      -2.028 -10.858  78.047  1.00 98.94           H  
ATOM    827  HD2 ARG A  56      -2.018 -10.570  76.331  1.00 98.94           H  
ATOM    828  HE  ARG A  56      -4.077  -9.048  77.672  1.00 98.94           H  
ATOM    829 HH12 ARG A  56      -5.119 -12.887  76.816  1.00 98.94           H  
ATOM    830 HH11 ARG A  56      -3.429 -12.462  76.850  1.00 98.94           H  
ATOM    831 HH22 ARG A  56      -6.727 -11.265  77.299  1.00 98.94           H  
ATOM    832 HH21 ARG A  56      -6.240  -9.625  77.636  1.00 98.94           H  
ATOM    833  N   SER A  57      -0.384  -7.174  81.822  1.00 98.90           N  
ATOM    834  CA  SER A  57      -0.508  -6.773  83.222  1.00 98.90           C  
ATOM    835  C   SER A  57      -0.154  -5.287  83.435  1.00 98.90           C  
ATOM    836  O   SER A  57      -0.825  -4.628  84.223  1.00 98.90           O  
ATOM    837  CB  SER A  57       0.344  -7.717  84.091  1.00 98.90           C  
ATOM    838  OG  SER A  57       0.238  -7.414  85.469  1.00 98.90           O  
ATOM    839  H   SER A  57       0.390  -7.784  81.595  1.00 98.90           H  
ATOM    840  HA  SER A  57      -1.553  -6.906  83.513  1.00 98.90           H  
ATOM    841  HB3 SER A  57       1.389  -7.658  83.794  1.00 98.90           H  
ATOM    842  HB2 SER A  57       0.034  -8.752  83.945  1.00 98.90           H  
ATOM    843  HG  SER A  57       0.679  -6.577  85.634  1.00 98.90           H  
ATOM    844  N   LEU A  58       0.851  -4.783  82.697  1.00 98.71           N  
ATOM    845  CA  LEU A  58       1.257  -3.374  82.683  1.00 98.71           C  
ATOM    846  C   LEU A  58       0.232  -2.470  81.965  1.00 98.71           C  
ATOM    847  O   LEU A  58       0.046  -1.331  82.392  1.00 98.71           O  
ATOM    848  CB  LEU A  58       2.646  -3.253  82.020  1.00 98.71           C  
ATOM    849  CG  LEU A  58       3.804  -3.912  82.802  1.00 98.71           C  
ATOM    850  CD1 LEU A  58       5.018  -4.229  81.900  1.00 98.71           C  
ATOM    851  CD2 LEU A  58       4.201  -3.096  84.050  1.00 98.71           C  
ATOM    852  H   LEU A  58       1.357  -5.393  82.070  1.00 98.71           H  
ATOM    853  HA  LEU A  58       1.332  -3.028  83.715  1.00 98.71           H  
ATOM    854  HB3 LEU A  58       2.882  -2.203  81.877  1.00 98.71           H  
ATOM    855  HB2 LEU A  58       2.588  -3.685  81.022  1.00 98.71           H  
ATOM    856  HG  LEU A  58       3.443  -4.874  83.148  1.00 98.71           H  
ATOM    857 HD11 LEU A  58       5.243  -5.295  81.913  1.00 98.71           H  
ATOM    858 HD12 LEU A  58       4.850  -3.955  80.859  1.00 98.71           H  
ATOM    859 HD13 LEU A  58       5.923  -3.716  82.219  1.00 98.71           H  
ATOM    860 HD21 LEU A  58       5.276  -3.097  84.231  1.00 98.71           H  
ATOM    861 HD22 LEU A  58       3.895  -2.055  83.964  1.00 98.71           H  
ATOM    862 HD23 LEU A  58       3.730  -3.502  84.946  1.00 98.71           H  
ATOM    863  N   GLU A  59      -0.422  -2.996  80.913  1.00 98.67           N  
ATOM    864  CA  GLU A  59      -1.490  -2.342  80.152  1.00 98.67           C  
ATOM    865  C   GLU A  59      -2.782  -2.153  80.958  1.00 98.67           C  
ATOM    866  O   GLU A  59      -3.358  -1.072  80.902  1.00 98.67           O  
ATOM    867  CB  GLU A  59      -1.786  -3.136  78.864  1.00 98.67           C  
ATOM    868  CG  GLU A  59      -0.787  -2.871  77.714  1.00 98.67           C  
ATOM    869  CD  GLU A  59      -0.902  -3.838  76.523  1.00 98.67           C  
ATOM    870  OE1 GLU A  59      -0.330  -3.503  75.467  1.00 98.67           O  
ATOM    871  OE2 GLU A  59      -1.550  -4.897  76.650  1.00 98.67           O1-
ATOM    872  H   GLU A  59      -0.175  -3.926  80.600  1.00 98.67           H  
ATOM    873  HA  GLU A  59      -1.131  -1.354  79.870  1.00 98.67           H  
ATOM    874  HB3 GLU A  59      -2.796  -2.933  78.504  1.00 98.67           H  
ATOM    875  HB2 GLU A  59      -1.782  -4.192  79.124  1.00 98.67           H  
ATOM    876  HG3 GLU A  59       0.238  -2.905  78.083  1.00 98.67           H  
ATOM    877  HG2 GLU A  59      -0.939  -1.855  77.349  1.00 98.67           H  
ATOM    878  N   ASP A  60      -3.218  -3.192  81.688  1.00 98.20           N  
ATOM    879  CA  ASP A  60      -4.435  -3.155  82.510  1.00 98.20           C  
ATOM    880  C   ASP A  60      -4.260  -2.375  83.831  1.00 98.20           C  
ATOM    881  O   ASP A  60      -5.270  -1.991  84.422  1.00 98.20           O  
ATOM    882  CB  ASP A  60      -5.030  -4.566  82.771  1.00 98.20           C  
ATOM    883  CG  ASP A  60      -5.456  -5.377  81.528  1.00 98.20           C  
ATOM    884  OD1 ASP A  60      -5.645  -4.783  80.443  1.00 98.20           O  
ATOM    885  OD2 ASP A  60      -5.717  -6.587  81.711  1.00 98.20           O1-
ATOM    886  H   ASP A  60      -2.715  -4.069  81.666  1.00 98.20           H  
ATOM    887  HA  ASP A  60      -5.188  -2.595  81.952  1.00 98.20           H  
ATOM    888  HB3 ASP A  60      -5.908  -4.481  83.413  1.00 98.20           H  
ATOM    889  HB2 ASP A  60      -4.297  -5.162  83.317  1.00 98.20           H  
ATOM    890  N   PHE A  61      -3.007  -2.131  84.260  1.00 96.66           N  
ATOM    891  CA  PHE A  61      -2.675  -1.374  85.468  1.00 96.66           C  
ATOM    892  C   PHE A  61      -2.566   0.119  85.104  1.00 96.66           C  
ATOM    893  O   PHE A  61      -1.689   0.500  84.328  1.00 96.66           O  
ATOM    894  CB  PHE A  61      -1.374  -1.953  86.060  1.00 96.66           C  
ATOM    895  CG  PHE A  61      -1.102  -1.600  87.509  1.00 96.66           C  
ATOM    896  CD1 PHE A  61      -0.381  -0.439  87.856  1.00 96.66           C  
ATOM    897  CD2 PHE A  61      -1.695  -2.371  88.531  1.00 96.66           C  
ATOM    898  CE1 PHE A  61      -0.196  -0.119  89.195  1.00 96.66           C  
ATOM    899  CE2 PHE A  61      -1.508  -2.028  89.862  1.00 96.66           C  
ATOM    900  CZ  PHE A  61      -0.759  -0.907  90.191  1.00 96.66           C  
ATOM    901  H   PHE A  61      -2.225  -2.458  83.711  1.00 96.66           H  
ATOM    902  HA  PHE A  61      -3.470  -1.516  86.204  1.00 96.66           H  
ATOM    903  HB3 PHE A  61      -0.514  -1.686  85.446  1.00 96.66           H  
ATOM    904  HB2 PHE A  61      -1.430  -3.039  86.029  1.00 96.66           H  
ATOM    905  HD1 PHE A  61       0.043   0.190  87.087  1.00 96.66           H  
ATOM    906  HD2 PHE A  61      -2.290  -3.237  88.281  1.00 96.66           H  
ATOM    907  HE1 PHE A  61       0.389   0.745  89.468  1.00 96.66           H  
ATOM    908  HE2 PHE A  61      -1.948  -2.630  90.643  1.00 96.66           H  
ATOM    909  HZ  PHE A  61      -0.620  -0.646  91.230  1.00 96.66           H  
ATOM    910  N   GLU A  62      -3.495   0.918  85.656  1.00 94.23           N  
ATOM    911  CA  GLU A  62      -3.790   2.302  85.261  1.00 94.23           C  
ATOM    912  C   GLU A  62      -2.692   3.351  85.533  1.00 94.23           C  
ATOM    913  O   GLU A  62      -2.836   4.482  85.069  1.00 94.23           O  
ATOM    914  CB  GLU A  62      -5.129   2.712  85.912  1.00 94.23           C  
ATOM    915  CG  GLU A  62      -5.071   3.005  87.433  1.00 94.23           C  
ATOM    916  CD  GLU A  62      -6.394   3.466  88.067  1.00 94.23           C  
ATOM    917  OE1 GLU A  62      -6.334   3.820  89.265  1.00 94.23           O  
ATOM    918  OE2 GLU A  62      -7.437   3.468  87.373  1.00 94.23           O1-
ATOM    919  H   GLU A  62      -4.159   0.510  86.297  1.00 94.23           H  
ATOM    920  HA  GLU A  62      -3.945   2.287  84.184  1.00 94.23           H  
ATOM    921  HB3 GLU A  62      -5.858   1.921  85.731  1.00 94.23           H  
ATOM    922  HB2 GLU A  62      -5.516   3.584  85.385  1.00 94.23           H  
ATOM    923  HG3 GLU A  62      -4.334   3.783  87.639  1.00 94.23           H  
ATOM    924  HG2 GLU A  62      -4.730   2.115  87.963  1.00 94.23           H  
ATOM    925  N   LYS A  63      -1.647   2.997  86.296  1.00 92.49           N  
ATOM    926  CA  LYS A  63      -0.573   3.917  86.677  1.00 92.49           C  
ATOM    927  C   LYS A  63       0.505   4.071  85.589  1.00 92.49           C  
ATOM    928  O   LYS A  63       1.221   5.072  85.617  1.00 92.49           O  
ATOM    929  CB  LYS A  63       0.050   3.454  88.010  1.00 92.49           C  
ATOM    930  CG  LYS A  63      -0.944   3.320  89.181  1.00 92.49           C  
ATOM    931  CD  LYS A  63      -1.547   4.649  89.663  1.00 92.49           C  
ATOM    932  CE  LYS A  63      -2.658   4.423  90.700  1.00 92.49           C  
ATOM    933  NZ  LYS A  63      -3.107   5.683  91.316  1.00 92.49           N1+
ATOM    934  H   LYS A  63      -1.587   2.054  86.652  1.00 92.49           H  
ATOM    935  HA  LYS A  63      -0.996   4.912  86.826  1.00 92.49           H  
ATOM    936  HB3 LYS A  63       0.836   4.147  88.308  1.00 92.49           H  
ATOM    937  HB2 LYS A  63       0.543   2.493  87.857  1.00 92.49           H  
ATOM    938  HG3 LYS A  63      -0.427   2.857  90.022  1.00 92.49           H  
ATOM    939  HG2 LYS A  63      -1.744   2.628  88.914  1.00 92.49           H  
ATOM    940  HD3 LYS A  63      -1.952   5.212  88.821  1.00 92.49           H  
ATOM    941  HD2 LYS A  63      -0.750   5.261  90.090  1.00 92.49           H  
ATOM    942  HE3 LYS A  63      -2.307   3.759  91.489  1.00 92.49           H  
ATOM    943  HE2 LYS A  63      -3.512   3.933  90.232  1.00 92.49           H  
ATOM    944  HZ1 LYS A  63      -2.333   6.099  91.817  1.00 92.49           H  
ATOM    945  HZ2 LYS A  63      -3.441   6.316  90.604  1.00 92.49           H  
ATOM    946  HZ3 LYS A  63      -3.850   5.484  91.971  1.00 92.49           H  
ATOM    947  N   PHE A  64       0.601   3.104  84.658  1.00 95.00           N  
ATOM    948  CA  PHE A  64       1.591   3.100  83.580  1.00 95.00           C  
ATOM    949  C   PHE A  64       0.985   3.602  82.261  1.00 95.00           C  
ATOM    950  O   PHE A  64      -0.225   3.506  82.055  1.00 95.00           O  
ATOM    951  CB  PHE A  64       2.124   1.675  83.377  1.00 95.00           C  
ATOM    952  CG  PHE A  64       2.751   1.015  84.589  1.00 95.00           C  
ATOM    953  CD1 PHE A  64       3.908   1.552  85.193  1.00 95.00           C  
ATOM    954  CD2 PHE A  64       2.155  -0.135  85.141  1.00 95.00           C  
ATOM    955  CE1 PHE A  64       4.457   0.929  86.307  1.00 95.00           C  
ATOM    956  CE2 PHE A  64       2.720  -0.741  86.252  1.00 95.00           C  
ATOM    957  CZ  PHE A  64       3.862  -0.209  86.836  1.00 95.00           C  
ATOM    958  H   PHE A  64      -0.044   2.327  84.672  1.00 95.00           H  
ATOM    959  HA  PHE A  64       2.433   3.745  83.842  1.00 95.00           H  
ATOM    960  HB3 PHE A  64       2.900   1.724  82.618  1.00 95.00           H  
ATOM    961  HB2 PHE A  64       1.340   1.029  82.976  1.00 95.00           H  
ATOM    962  HD1 PHE A  64       4.373   2.439  84.789  1.00 95.00           H  
ATOM    963  HD2 PHE A  64       1.268  -0.555  84.692  1.00 95.00           H  
ATOM    964  HE1 PHE A  64       5.349   1.333  86.763  1.00 95.00           H  
ATOM    965  HE2 PHE A  64       2.266  -1.634  86.651  1.00 95.00           H  
ATOM    966  HZ  PHE A  64       4.286  -0.686  87.706  1.00 95.00           H  
ATOM    967  N   ASN A  65       1.825   4.134  81.365  1.00 94.87           N  
ATOM    968  CA  ASN A  65       1.421   4.666  80.065  1.00 94.87           C  
ATOM    969  C   ASN A  65       1.465   3.533  79.020  1.00 94.87           C  
ATOM    970  O   ASN A  65       2.421   3.425  78.249  1.00 94.87           O  
ATOM    971  CB  ASN A  65       2.414   5.795  79.694  1.00 94.87           C  
ATOM    972  CG  ASN A  65       2.151   6.425  78.324  1.00 94.87           C  
ATOM    973  ND2 ASN A  65       3.151   6.429  77.447  1.00 94.87           N  
ATOM    974  OD1 ASN A  65       1.038   6.852  78.042  1.00 94.87           O  
ATOM    975  H   ASN A  65       2.812   4.112  81.573  1.00 94.87           H  
ATOM    976  HA  ASN A  65       0.410   5.076  80.109  1.00 94.87           H  
ATOM    977  HB3 ASN A  65       3.442   5.442  79.755  1.00 94.87           H  
ATOM    978  HB2 ASN A  65       2.331   6.596  80.429  1.00 94.87           H  
ATOM    979 HD22 ASN A  65       3.076   6.949  76.577  1.00 94.87           H  
ATOM    980 HD21 ASN A  65       3.999   5.906  77.633  1.00 94.87           H  
ATOM    981  N   ALA A  66       0.417   2.713  78.997  1.00 97.27           N  
ATOM    982  CA  ALA A  66       0.062   1.731  77.978  1.00 97.27           C  
ATOM    983  C   ALA A  66      -1.318   1.196  78.355  1.00 97.27           C  
ATOM    984  O   ALA A  66      -1.617   1.117  79.539  1.00 97.27           O  
ATOM    985  CB  ALA A  66       1.080   0.584  77.909  1.00 97.27           C  
ATOM    986  H   ALA A  66      -0.264   2.779  79.753  1.00 97.27           H  
ATOM    987  HA  ALA A  66      -0.002   2.238  77.015  1.00 97.27           H  
ATOM    988  HB1 ALA A  66       0.813  -0.134  77.134  1.00 97.27           H  
ATOM    989  HB2 ALA A  66       2.083   0.941  77.686  1.00 97.27           H  
ATOM    990  HB3 ALA A  66       1.117   0.047  78.857  1.00 97.27           H  
ATOM    991  N   GLY A  67      -2.149   0.820  77.375  1.00 97.52           N  
ATOM    992  CA  GLY A  67      -3.497   0.264  77.559  1.00 97.52           C  
ATOM    993  C   GLY A  67      -4.388   1.248  78.332  1.00 97.52           C  
ATOM    994  O   GLY A  67      -4.435   2.434  78.006  1.00 97.52           O  
ATOM    995  H   GLY A  67      -1.832   0.922  76.421  1.00 97.52           H  
ATOM    996  HA3 GLY A  67      -3.428  -0.688  78.086  1.00 97.52           H  
ATOM    997  HA2 GLY A  67      -3.942   0.056  76.587  1.00 97.52           H  
ATOM    998  N   ARG A  68      -5.059   0.750  79.383  1.00 94.94           N  
ATOM    999  CA  ARG A  68      -5.668   1.558  80.441  1.00 94.94           C  
ATOM   1000  C   ARG A  68      -4.602   2.373  81.196  1.00 94.94           C  
ATOM   1001  O   ARG A  68      -3.632   1.793  81.681  1.00 94.94           O  
ATOM   1002  CB  ARG A  68      -6.465   0.627  81.381  1.00 94.94           C  
ATOM   1003  CG  ARG A  68      -7.026   1.294  82.649  1.00 94.94           C  
ATOM   1004  CD  ARG A  68      -8.026   0.389  83.382  1.00 94.94           C  
ATOM   1005  NE  ARG A  68      -8.420   0.947  84.687  1.00 94.94           N  
ATOM   1006  CZ  ARG A  68      -9.245   0.389  85.592  1.00 94.94           C  
ATOM   1007  NH1 ARG A  68      -9.837  -0.798  85.382  1.00 94.94           N  
ATOM   1008  NH2 ARG A  68      -9.480   1.038  86.739  1.00 94.94           N1+
ATOM   1009  H   ARG A  68      -4.947  -0.229  79.605  1.00 94.94           H  
ATOM   1010  HA  ARG A  68      -6.365   2.252  79.975  1.00 94.94           H  
ATOM   1011  HB3 ARG A  68      -5.829  -0.202  81.695  1.00 94.94           H  
ATOM   1012  HB2 ARG A  68      -7.282   0.182  80.817  1.00 94.94           H  
ATOM   1013  HG3 ARG A  68      -7.555   2.187  82.316  1.00 94.94           H  
ATOM   1014  HG2 ARG A  68      -6.242   1.642  83.322  1.00 94.94           H  
ATOM   1015  HD3 ARG A  68      -7.676  -0.643  83.444  1.00 94.94           H  
ATOM   1016  HD2 ARG A  68      -8.948   0.372  82.801  1.00 94.94           H  
ATOM   1017  HE  ARG A  68      -8.025   1.851  84.911  1.00 94.94           H  
ATOM   1018 HH12 ARG A  68     -10.452  -1.199  86.074  1.00 94.94           H  
ATOM   1019 HH11 ARG A  68      -9.662  -1.296  84.521  1.00 94.94           H  
ATOM   1020 HH22 ARG A  68     -10.101   0.652  87.435  1.00 94.94           H  
ATOM   1021 HH21 ARG A  68      -9.005   1.913  86.934  1.00 94.94           H  
ATOM   1022  N   GLY A  69      -4.812   3.695  81.286  1.00 90.55           N  
ATOM   1023  CA  GLY A  69      -3.848   4.606  81.899  1.00 90.55           C  
ATOM   1024  C   GLY A  69      -2.907   5.238  80.866  1.00 90.55           C  
ATOM   1025  O   GLY A  69      -1.942   5.887  81.269  1.00 90.55           O  
ATOM   1026  H   GLY A  69      -5.643   4.104  80.882  1.00 90.55           H  
ATOM   1027  HA3 GLY A  69      -3.240   4.094  82.641  1.00 90.55           H  
ATOM   1028  HA2 GLY A  69      -4.387   5.399  82.417  1.00 90.55           H  
ATOM   1029  N   SER A  70      -3.174   5.075  79.557  1.00 96.00           N  
ATOM   1030  CA  SER A  70      -2.473   5.766  78.472  1.00 96.00           C  
ATOM   1031  C   SER A  70      -2.659   7.290  78.543  1.00 96.00           C  
ATOM   1032  O   SER A  70      -3.739   7.758  78.907  1.00 96.00           O  
ATOM   1033  CB  SER A  70      -2.991   5.249  77.117  1.00 96.00           C  
ATOM   1034  OG  SER A  70      -2.369   4.025  76.803  1.00 96.00           O  
ATOM   1035  H   SER A  70      -3.957   4.500  79.281  1.00 96.00           H  
ATOM   1036  HA  SER A  70      -1.405   5.552  78.556  1.00 96.00           H  
ATOM   1037  HB3 SER A  70      -2.759   5.945  76.309  1.00 96.00           H  
ATOM   1038  HB2 SER A  70      -4.075   5.125  77.121  1.00 96.00           H  
ATOM   1039  HG  SER A  70      -2.844   3.324  77.263  1.00 96.00           H  
ATOM   1040  N   VAL A  71      -1.620   8.058  78.195  1.00 94.01           N  
ATOM   1041  CA  VAL A  71      -1.700   9.500  78.003  1.00 94.01           C  
ATOM   1042  C   VAL A  71      -2.614   9.843  76.811  1.00 94.01           C  
ATOM   1043  O   VAL A  71      -2.823   9.038  75.900  1.00 94.01           O  
ATOM   1044  CB  VAL A  71      -0.281  10.096  77.799  1.00 94.01           C  
ATOM   1045  CG1 VAL A  71       0.611   9.940  79.046  1.00 94.01           C  
ATOM   1046  CG2 VAL A  71       0.424   9.586  76.528  1.00 94.01           C  
ATOM   1047  H   VAL A  71      -0.738   7.609  77.958  1.00 94.01           H  
ATOM   1048  HA  VAL A  71      -2.141   9.933  78.902  1.00 94.01           H  
ATOM   1049  HB  VAL A  71      -0.402  11.169  77.653  1.00 94.01           H  
ATOM   1050 HG11 VAL A  71       1.653  10.179  78.828  1.00 94.01           H  
ATOM   1051 HG12 VAL A  71       0.299  10.614  79.842  1.00 94.01           H  
ATOM   1052 HG13 VAL A  71       0.595   8.928  79.449  1.00 94.01           H  
ATOM   1053 HG21 VAL A  71       1.489   9.811  76.543  1.00 94.01           H  
ATOM   1054 HG22 VAL A  71       0.328   8.512  76.401  1.00 94.01           H  
ATOM   1055 HG23 VAL A  71       0.005  10.038  75.628  1.00 94.01           H  
ATOM   1056  N   PHE A  72      -3.153  11.058  76.842  1.00 94.13           N  
ATOM   1057  CA  PHE A  72      -3.984  11.623  75.784  1.00 94.13           C  
ATOM   1058  C   PHE A  72      -3.128  12.339  74.730  1.00 94.13           C  
ATOM   1059  O   PHE A  72      -2.174  13.032  75.082  1.00 94.13           O  
ATOM   1060  CB  PHE A  72      -4.973  12.633  76.393  1.00 94.13           C  
ATOM   1061  CG  PHE A  72      -6.055  12.057  77.286  1.00 94.13           C  
ATOM   1062  CD1 PHE A  72      -7.302  11.694  76.740  1.00 94.13           C  
ATOM   1063  CD2 PHE A  72      -5.789  11.760  78.638  1.00 94.13           C  
ATOM   1064  CE1 PHE A  72      -8.287  11.150  77.553  1.00 94.13           C  
ATOM   1065  CE2 PHE A  72      -6.778  11.195  79.431  1.00 94.13           C  
ATOM   1066  CZ  PHE A  72      -8.025  10.909  78.896  1.00 94.13           C  
ATOM   1067  H   PHE A  72      -3.019  11.636  77.659  1.00 94.13           H  
ATOM   1068  HA  PHE A  72      -4.556  10.826  75.302  1.00 94.13           H  
ATOM   1069  HB3 PHE A  72      -5.472  13.178  75.591  1.00 94.13           H  
ATOM   1070  HB2 PHE A  72      -4.422  13.382  76.963  1.00 94.13           H  
ATOM   1071  HD1 PHE A  72      -7.497  11.851  75.693  1.00 94.13           H  
ATOM   1072  HD2 PHE A  72      -4.819  11.977  79.057  1.00 94.13           H  
ATOM   1073  HE1 PHE A  72      -9.249  10.892  77.136  1.00 94.13           H  
ATOM   1074  HE2 PHE A  72      -6.583  10.973  80.469  1.00 94.13           H  
ATOM   1075  HZ  PHE A  72      -8.780  10.462  79.522  1.00 94.13           H  
ATOM   1076  N   SER A  73      -3.559  12.231  73.465  1.00 94.21           N  
ATOM   1077  CA  SER A  73      -3.160  13.107  72.365  1.00 94.21           C  
ATOM   1078  C   SER A  73      -3.843  14.484  72.496  1.00 94.21           C  
ATOM   1079  O   SER A  73      -4.774  14.640  73.289  1.00 94.21           O  
ATOM   1080  CB  SER A  73      -3.486  12.391  71.032  1.00 94.21           C  
ATOM   1081  OG  SER A  73      -4.850  12.472  70.660  1.00 94.21           O  
ATOM   1082  H   SER A  73      -4.350  11.630  73.264  1.00 94.21           H  
ATOM   1083  HA  SER A  73      -2.080  13.251  72.421  1.00 94.21           H  
ATOM   1084  HB3 SER A  73      -3.190  11.342  71.076  1.00 94.21           H  
ATOM   1085  HB2 SER A  73      -2.909  12.829  70.220  1.00 94.21           H  
ATOM   1086  HG  SER A  73      -4.973  11.918  69.880  1.00 94.21           H  
ATOM   1087  N   ALA A  74      -3.383  15.456  71.694  1.00 92.29           N  
ATOM   1088  CA  ALA A  74      -3.901  16.827  71.648  1.00 92.29           C  
ATOM   1089  C   ALA A  74      -5.389  16.955  71.266  1.00 92.29           C  
ATOM   1090  O   ALA A  74      -6.015  17.942  71.651  1.00 92.29           O  
ATOM   1091  CB  ALA A  74      -3.030  17.648  70.688  1.00 92.29           C  
ATOM   1092  H   ALA A  74      -2.621  15.252  71.058  1.00 92.29           H  
ATOM   1093  HA  ALA A  74      -3.800  17.240  72.651  1.00 92.29           H  
ATOM   1094  HB1 ALA A  74      -3.349  18.690  70.652  1.00 92.29           H  
ATOM   1095  HB2 ALA A  74      -1.986  17.640  71.000  1.00 92.29           H  
ATOM   1096  HB3 ALA A  74      -3.077  17.248  69.674  1.00 92.29           H  
ATOM   1097  N   THR A  75      -5.927  15.950  70.555  1.00 92.29           N  
ATOM   1098  CA  THR A  75      -7.337  15.844  70.168  1.00 92.29           C  
ATOM   1099  C   THR A  75      -8.251  15.294  71.292  1.00 92.29           C  
ATOM   1100  O   THR A  75      -9.467  15.263  71.099  1.00 92.29           O  
ATOM   1101  CB  THR A  75      -7.501  14.944  68.908  1.00 92.29           C  
ATOM   1102  CG2 THR A  75      -6.566  15.329  67.749  1.00 92.29           C  
ATOM   1103  OG1 THR A  75      -7.356  13.561  69.183  1.00 92.29           O  
ATOM   1104  H   THR A  75      -5.340  15.171  70.291  1.00 92.29           H  
ATOM   1105  HA  THR A  75      -7.702  16.841  69.917  1.00 92.29           H  
ATOM   1106  HB  THR A  75      -8.521  15.070  68.542  1.00 92.29           H  
ATOM   1107 HG21 THR A  75      -6.785  14.739  66.859  1.00 92.29           H  
ATOM   1108 HG22 THR A  75      -6.685  16.379  67.483  1.00 92.29           H  
ATOM   1109 HG23 THR A  75      -5.517  15.165  67.998  1.00 92.29           H  
ATOM   1110  HG1 THR A  75      -6.432  13.376  69.372  1.00 92.29           H  
ATOM   1111  N   GLY A  76      -7.674  14.884  72.437  1.00 92.48           N  
ATOM   1112  CA  GLY A  76      -8.411  14.344  73.579  1.00 92.48           C  
ATOM   1113  C   GLY A  76      -8.690  12.840  73.434  1.00 92.48           C  
ATOM   1114  O   GLY A  76      -9.574  12.332  74.124  1.00 92.48           O  
ATOM   1115  H   GLY A  76      -6.668  14.945  72.532  1.00 92.48           H  
ATOM   1116  HA3 GLY A  76      -9.349  14.883  73.728  1.00 92.48           H  
ATOM   1117  HA2 GLY A  76      -7.817  14.496  74.479  1.00 92.48           H  
ATOM   1118  N   LYS A  77      -7.952  12.135  72.559  1.00 95.08           N  
ATOM   1119  CA  LYS A  77      -8.071  10.695  72.323  1.00 95.08           C  
ATOM   1120  C   LYS A  77      -6.828   9.962  72.840  1.00 95.08           C  
ATOM   1121  O   LYS A  77      -5.736  10.525  72.839  1.00 95.08           O  
ATOM   1122  CB  LYS A  77      -8.209  10.446  70.807  1.00 95.08           C  
ATOM   1123  CG  LYS A  77      -9.505  11.012  70.208  1.00 95.08           C  
ATOM   1124  CD  LYS A  77      -9.634  10.702  68.711  1.00 95.08           C  
ATOM   1125  CE  LYS A  77     -10.918  11.286  68.105  1.00 95.08           C  
ATOM   1126  NZ  LYS A  77     -11.036  10.969  66.671  1.00 95.08           N1+
ATOM   1127  H   LYS A  77      -7.236  12.607  72.025  1.00 95.08           H  
ATOM   1128  HA  LYS A  77      -8.948  10.287  72.828  1.00 95.08           H  
ATOM   1129  HB3 LYS A  77      -8.188   9.371  70.616  1.00 95.08           H  
ATOM   1130  HB2 LYS A  77      -7.348  10.860  70.280  1.00 95.08           H  
ATOM   1131  HG3 LYS A  77      -9.541  12.092  70.355  1.00 95.08           H  
ATOM   1132  HG2 LYS A  77     -10.362  10.601  70.743  1.00 95.08           H  
ATOM   1133  HD3 LYS A  77      -9.611   9.620  68.567  1.00 95.08           H  
ATOM   1134  HD2 LYS A  77      -8.761  11.099  68.189  1.00 95.08           H  
ATOM   1135  HE3 LYS A  77     -10.932  12.370  68.226  1.00 95.08           H  
ATOM   1136  HE2 LYS A  77     -11.794  10.892  68.622  1.00 95.08           H  
ATOM   1137  HZ1 LYS A  77     -11.053   9.966  66.547  1.00 95.08           H  
ATOM   1138  HZ2 LYS A  77     -11.888  11.368  66.305  1.00 95.08           H  
ATOM   1139  HZ3 LYS A  77     -10.244  11.354  66.175  1.00 95.08           H  
ATOM   1140  N   HIS A  78      -7.007   8.685  73.202  1.00 97.25           N  
ATOM   1141  CA  HIS A  78      -5.908   7.746  73.430  1.00 97.25           C  
ATOM   1142  C   HIS A  78      -5.485   7.160  72.078  1.00 97.25           C  
ATOM   1143  O   HIS A  78      -6.348   6.724  71.319  1.00 97.25           O  
ATOM   1144  CB  HIS A  78      -6.369   6.642  74.396  1.00 97.25           C  
ATOM   1145  CG  HIS A  78      -6.859   7.176  75.717  1.00 97.25           C  
ATOM   1146  CD2 HIS A  78      -8.132   7.420  76.183  1.00 97.25           C  
ATOM   1147  ND1 HIS A  78      -6.007   7.543  76.745  1.00 97.25           N  
ATOM   1148  CE1 HIS A  78      -6.773   7.953  77.758  1.00 97.25           C  
ATOM   1149  NE2 HIS A  78      -8.072   7.903  77.489  1.00 97.25           N  
ATOM   1150  H   HIS A  78      -7.932   8.282  73.175  1.00 97.25           H  
ATOM   1151  HA  HIS A  78      -5.063   8.269  73.885  1.00 97.25           H  
ATOM   1152  HB3 HIS A  78      -5.549   5.948  74.588  1.00 97.25           H  
ATOM   1153  HB2 HIS A  78      -7.170   6.051  73.949  1.00 97.25           H  
ATOM   1154  HD2 HIS A  78      -9.080   7.273  75.687  1.00 97.25           H  
ATOM   1155  HD1 HIS A  78      -4.998   7.510  76.737  1.00 97.25           H  
ATOM   1156  HE1 HIS A  78      -6.378   8.294  78.704  1.00 97.25           H  
ATOM   1157  N   GLU A  79      -4.191   7.181  71.751  1.00 97.52           N  
ATOM   1158  CA  GLU A  79      -3.641   6.716  70.481  1.00 97.52           C  
ATOM   1159  C   GLU A  79      -2.439   5.841  70.836  1.00 97.52           C  
ATOM   1160  O   GLU A  79      -1.343   6.358  71.049  1.00 97.52           O  
ATOM   1161  CB  GLU A  79      -3.261   7.934  69.613  1.00 97.52           C  
ATOM   1162  CG  GLU A  79      -4.462   8.744  69.077  1.00 97.52           C  
ATOM   1163  CD  GLU A  79      -4.064  10.074  68.431  1.00 97.52           C  
ATOM   1164  OE1 GLU A  79      -2.864  10.261  68.133  1.00 97.52           O  
ATOM   1165  OE2 GLU A  79      -4.974  10.918  68.284  1.00 97.52           O1-
ATOM   1166  H   GLU A  79      -3.524   7.536  72.421  1.00 97.52           H  
ATOM   1167  HA  GLU A  79      -4.357   6.099  69.931  1.00 97.52           H  
ATOM   1168  HB3 GLU A  79      -2.660   7.596  68.766  1.00 97.52           H  
ATOM   1169  HB2 GLU A  79      -2.618   8.589  70.199  1.00 97.52           H  
ATOM   1170  HG3 GLU A  79      -5.153   8.974  69.888  1.00 97.52           H  
ATOM   1171  HG2 GLU A  79      -5.021   8.150  68.353  1.00 97.52           H  
ATOM   1172  N   MET A  80      -2.671   4.537  70.984  1.00 98.63           N  
ATOM   1173  CA  MET A  80      -1.706   3.576  71.500  1.00 98.63           C  
ATOM   1174  C   MET A  80      -0.924   2.940  70.342  1.00 98.63           C  
ATOM   1175  O   MET A  80      -1.458   2.757  69.243  1.00 98.63           O  
ATOM   1176  CB  MET A  80      -2.480   2.462  72.235  1.00 98.63           C  
ATOM   1177  CG  MET A  80      -3.159   2.959  73.523  1.00 98.63           C  
ATOM   1178  SD  MET A  80      -4.350   1.812  74.269  1.00 98.63           S  
ATOM   1179  CE  MET A  80      -5.757   2.009  73.139  1.00 98.63           C  
ATOM   1180  H   MET A  80      -3.571   4.158  70.690  1.00 98.63           H  
ATOM   1181  HA  MET A  80      -1.017   4.075  72.180  1.00 98.63           H  
ATOM   1182  HB3 MET A  80      -1.797   1.653  72.498  1.00 98.63           H  
ATOM   1183  HB2 MET A  80      -3.218   2.022  71.567  1.00 98.63           H  
ATOM   1184  HG3 MET A  80      -3.679   3.902  73.353  1.00 98.63           H  
ATOM   1185  HG2 MET A  80      -2.387   3.170  74.263  1.00 98.63           H  
ATOM   1186  HE1 MET A  80      -6.628   1.478  73.521  1.00 98.63           H  
ATOM   1187  HE2 MET A  80      -6.025   3.060  73.035  1.00 98.63           H  
ATOM   1188  HE3 MET A  80      -5.521   1.607  72.155  1.00 98.63           H  
ATOM   1189  N   ASP A  81       0.334   2.577  70.612  1.00 98.86           N  
ATOM   1190  CA  ASP A  81       1.241   1.884  69.697  1.00 98.86           C  
ATOM   1191  C   ASP A  81       1.822   0.660  70.414  1.00 98.86           C  
ATOM   1192  O   ASP A  81       1.991   0.683  71.636  1.00 98.86           O  
ATOM   1193  CB  ASP A  81       2.369   2.791  69.133  1.00 98.86           C  
ATOM   1194  CG  ASP A  81       2.008   4.210  68.675  1.00 98.86           C  
ATOM   1195  OD1 ASP A  81       0.955   4.369  68.020  1.00 98.86           O  
ATOM   1196  OD2 ASP A  81       2.826   5.117  68.950  1.00 98.86           O1-
ATOM   1197  H   ASP A  81       0.646   2.666  71.575  1.00 98.86           H  
ATOM   1198  HA  ASP A  81       0.656   1.504  68.862  1.00 98.86           H  
ATOM   1199  HB3 ASP A  81       2.807   2.279  68.278  1.00 98.86           H  
ATOM   1200  HB2 ASP A  81       3.165   2.881  69.870  1.00 98.86           H  
ATOM   1201  N   ALA A  82       2.145  -0.400  69.665  1.00 98.97           N  
ATOM   1202  CA  ALA A  82       2.619  -1.679  70.184  1.00 98.97           C  
ATOM   1203  C   ALA A  82       3.470  -2.430  69.166  1.00 98.97           C  
ATOM   1204  O   ALA A  82       3.197  -2.351  67.968  1.00 98.97           O  
ATOM   1205  CB  ALA A  82       1.425  -2.527  70.624  1.00 98.97           C  
ATOM   1206  H   ALA A  82       1.979  -0.356  68.659  1.00 98.97           H  
ATOM   1207  HA  ALA A  82       3.249  -1.496  71.053  1.00 98.97           H  
ATOM   1208  HB1 ALA A  82       1.741  -3.506  70.984  1.00 98.97           H  
ATOM   1209  HB2 ALA A  82       0.894  -2.037  71.435  1.00 98.97           H  
ATOM   1210  HB3 ALA A  82       0.722  -2.686  69.806  1.00 98.97           H  
ATOM   1211  N   SER A  83       4.429  -3.231  69.644  1.00 98.98           N  
ATOM   1212  CA  SER A  83       5.055  -4.306  68.881  1.00 98.98           C  
ATOM   1213  C   SER A  83       5.561  -5.435  69.780  1.00 98.98           C  
ATOM   1214  O   SER A  83       5.907  -5.218  70.945  1.00 98.98           O  
ATOM   1215  CB  SER A  83       6.092  -3.818  67.853  1.00 98.98           C  
ATOM   1216  OG  SER A  83       7.283  -3.343  68.448  1.00 98.98           O  
ATOM   1217  H   SER A  83       4.621  -3.244  70.643  1.00 98.98           H  
ATOM   1218  HA  SER A  83       4.246  -4.755  68.307  1.00 98.98           H  
ATOM   1219  HB3 SER A  83       5.677  -3.077  67.179  1.00 98.98           H  
ATOM   1220  HB2 SER A  83       6.359  -4.661  67.219  1.00 98.98           H  
ATOM   1221  HG  SER A  83       7.162  -2.423  68.705  1.00 98.98           H  
ATOM   1222  N   ILE A  84       5.610  -6.640  69.214  1.00 98.98           N  
ATOM   1223  CA  ILE A  84       6.184  -7.848  69.792  1.00 98.98           C  
ATOM   1224  C   ILE A  84       7.065  -8.518  68.720  1.00 98.98           C  
ATOM   1225  O   ILE A  84       6.795  -8.369  67.526  1.00 98.98           O  
ATOM   1226  CB  ILE A  84       5.046  -8.812  70.246  1.00 98.98           C  
ATOM   1227  CG1 ILE A  84       5.531  -9.924  71.203  1.00 98.98           C  
ATOM   1228  CG2 ILE A  84       4.230  -9.410  69.084  1.00 98.98           C  
ATOM   1229  CD1 ILE A  84       4.393 -10.702  71.885  1.00 98.98           C  
ATOM   1230  H   ILE A  84       5.250  -6.746  68.274  1.00 98.98           H  
ATOM   1231  HA  ILE A  84       6.814  -7.583  70.639  1.00 98.98           H  
ATOM   1232  HB  ILE A  84       4.348  -8.201  70.820  1.00 98.98           H  
ATOM   1233 HG13 ILE A  84       6.151  -9.487  71.983  1.00 98.98           H  
ATOM   1234 HG12 ILE A  84       6.170 -10.623  70.663  1.00 98.98           H  
ATOM   1235 HG21 ILE A  84       3.350  -9.910  69.475  1.00 98.98           H  
ATOM   1236 HG22 ILE A  84       3.884  -8.641  68.393  1.00 98.98           H  
ATOM   1237 HG23 ILE A  84       4.795 -10.148  68.513  1.00 98.98           H  
ATOM   1238 HD11 ILE A  84       4.740 -11.181  72.800  1.00 98.98           H  
ATOM   1239 HD12 ILE A  84       3.561 -10.050  72.152  1.00 98.98           H  
ATOM   1240 HD13 ILE A  84       4.008 -11.487  71.234  1.00 98.98           H  
ATOM   1241  N   MET A  85       8.103  -9.242  69.165  1.00 98.98           N  
ATOM   1242  CA  MET A  85       9.024  -9.959  68.290  1.00 98.98           C  
ATOM   1243  C   MET A  85       9.463 -11.276  68.937  1.00 98.98           C  
ATOM   1244  O   MET A  85       9.810 -11.295  70.118  1.00 98.98           O  
ATOM   1245  CB  MET A  85      10.209  -9.043  67.909  1.00 98.98           C  
ATOM   1246  CG  MET A  85      11.138  -9.645  66.843  1.00 98.98           C  
ATOM   1247  SD  MET A  85      12.316  -8.469  66.138  1.00 98.98           S  
ATOM   1248  CE  MET A  85      12.794  -9.386  64.656  1.00 98.98           C  
ATOM   1249  H   MET A  85       8.280  -9.313  70.159  1.00 98.98           H  
ATOM   1250  HA  MET A  85       8.491 -10.219  67.375  1.00 98.98           H  
ATOM   1251  HB3 MET A  85      10.791  -8.802  68.800  1.00 98.98           H  
ATOM   1252  HB2 MET A  85       9.825  -8.092  67.536  1.00 98.98           H  
ATOM   1253  HG3 MET A  85      10.540 -10.027  66.020  1.00 98.98           H  
ATOM   1254  HG2 MET A  85      11.695 -10.493  67.239  1.00 98.98           H  
ATOM   1255  HE1 MET A  85      13.591  -8.865  64.130  1.00 98.98           H  
ATOM   1256  HE2 MET A  85      13.142 -10.385  64.916  1.00 98.98           H  
ATOM   1257  HE3 MET A  85      11.941  -9.469  63.984  1.00 98.98           H  
ATOM   1258  N   CYS A  86       9.459 -12.339  68.120  1.00 98.92           N  
ATOM   1259  CA  CYS A  86       9.952 -13.673  68.438  1.00 98.92           C  
ATOM   1260  C   CYS A  86      11.357 -13.806  67.833  1.00 98.92           C  
ATOM   1261  O   CYS A  86      11.504 -13.639  66.624  1.00 98.92           O  
ATOM   1262  CB  CYS A  86       8.982 -14.739  67.884  1.00 98.92           C  
ATOM   1263  SG  CYS A  86       9.566 -16.439  68.161  1.00 98.92           S  
ATOM   1264  H   CYS A  86       9.171 -12.207  67.158  1.00 98.92           H  
ATOM   1265  HA  CYS A  86      10.014 -13.800  69.521  1.00 98.92           H  
ATOM   1266  HB3 CYS A  86       8.832 -14.599  66.812  1.00 98.92           H  
ATOM   1267  HB2 CYS A  86       8.005 -14.625  68.350  1.00 98.92           H  
ATOM   1268  HG  CYS A  86       8.451 -17.040  67.734  1.00 98.92           H  
ATOM   1269  N   GLY A  87      12.356 -14.103  68.678  1.00 98.86           N  
ATOM   1270  CA  GLY A  87      13.761 -14.172  68.278  1.00 98.86           C  
ATOM   1271  C   GLY A  87      14.150 -15.511  67.637  1.00 98.86           C  
ATOM   1272  O   GLY A  87      15.204 -15.578  67.006  1.00 98.86           O  
ATOM   1273  H   GLY A  87      12.160 -14.247  69.661  1.00 98.86           H  
ATOM   1274  HA3 GLY A  87      14.383 -14.012  69.160  1.00 98.86           H  
ATOM   1275  HA2 GLY A  87      13.984 -13.372  67.574  1.00 98.86           H  
ATOM   1276  N   GLN A  88      13.329 -16.566  67.790  1.00 98.49           N  
ATOM   1277  CA  GLN A  88      13.561 -17.887  67.198  1.00 98.49           C  
ATOM   1278  C   GLN A  88      13.353 -17.887  65.676  1.00 98.49           C  
ATOM   1279  O   GLN A  88      14.189 -18.420  64.948  1.00 98.49           O  
ATOM   1280  CB  GLN A  88      12.665 -18.925  67.911  1.00 98.49           C  
ATOM   1281  CG  GLN A  88      12.797 -20.370  67.374  1.00 98.49           C  
ATOM   1282  CD  GLN A  88      11.939 -21.403  68.112  1.00 98.49           C  
ATOM   1283  NE2 GLN A  88      10.770 -21.008  68.623  1.00 98.49           N  
ATOM   1284  OE1 GLN A  88      12.326 -22.564  68.210  1.00 98.49           O  
ATOM   1285  H   GLN A  88      12.487 -16.460  68.338  1.00 98.49           H  
ATOM   1286  HA  GLN A  88      14.600 -18.163  67.373  1.00 98.49           H  
ATOM   1287  HB3 GLN A  88      11.627 -18.601  67.836  1.00 98.49           H  
ATOM   1288  HB2 GLN A  88      12.907 -18.920  68.974  1.00 98.49           H  
ATOM   1289  HG3 GLN A  88      13.841 -20.683  67.434  1.00 98.49           H  
ATOM   1290  HG2 GLN A  88      12.517 -20.421  66.321  1.00 98.49           H  
ATOM   1291 HE22 GLN A  88      10.186 -21.672  69.111  1.00 98.49           H  
ATOM   1292 HE21 GLN A  88      10.466 -20.050  68.533  1.00 98.49           H  
ATOM   1293  N   THR A  89      12.235 -17.290  65.246  1.00 98.25           N  
ATOM   1294  CA  THR A  89      11.794 -17.235  63.853  1.00 98.25           C  
ATOM   1295  C   THR A  89      12.114 -15.878  63.190  1.00 98.25           C  
ATOM   1296  O   THR A  89      11.982 -15.771  61.970  1.00 98.25           O  
ATOM   1297  CB  THR A  89      10.255 -17.447  63.785  1.00 98.25           C  
ATOM   1298  CG2 THR A  89       9.800 -18.775  64.412  1.00 98.25           C  
ATOM   1299  OG1 THR A  89       9.540 -16.393  64.409  1.00 98.25           O  
ATOM   1300  H   THR A  89      11.617 -16.865  65.922  1.00 98.25           H  
ATOM   1301  HA  THR A  89      12.281 -18.017  63.269  1.00 98.25           H  
ATOM   1302  HB  THR A  89       9.949 -17.458  62.737  1.00 98.25           H  
ATOM   1303 HG21 THR A  89       8.727 -18.921  64.282  1.00 98.25           H  
ATOM   1304 HG22 THR A  89      10.305 -19.620  63.942  1.00 98.25           H  
ATOM   1305 HG23 THR A  89      10.010 -18.817  65.481  1.00 98.25           H  
ATOM   1306  HG1 THR A  89       9.557 -16.531  65.359  1.00 98.25           H  
ATOM   1307  N   LEU A  90      12.491 -14.867  63.997  1.00 98.62           N  
ATOM   1308  CA  LEU A  90      12.680 -13.457  63.633  1.00 98.62           C  
ATOM   1309  C   LEU A  90      11.391 -12.756  63.151  1.00 98.62           C  
ATOM   1310  O   LEU A  90      11.487 -11.636  62.654  1.00 98.62           O  
ATOM   1311  CB  LEU A  90      13.870 -13.261  62.653  1.00 98.62           C  
ATOM   1312  CG  LEU A  90      15.243 -13.676  63.228  1.00 98.62           C  
ATOM   1313  CD1 LEU A  90      16.334 -13.624  62.136  1.00 98.62           C  
ATOM   1314  CD2 LEU A  90      15.628 -12.842  64.469  1.00 98.62           C  
ATOM   1315  H   LEU A  90      12.582 -15.058  64.985  1.00 98.62           H  
ATOM   1316  HA  LEU A  90      12.929 -12.947  64.562  1.00 98.62           H  
ATOM   1317  HB3 LEU A  90      13.940 -12.214  62.355  1.00 98.62           H  
ATOM   1318  HB2 LEU A  90      13.679 -13.811  61.731  1.00 98.62           H  
ATOM   1319  HG  LEU A  90      15.175 -14.717  63.546  1.00 98.62           H  
ATOM   1320 HD11 LEU A  90      17.176 -12.985  62.403  1.00 98.62           H  
ATOM   1321 HD12 LEU A  90      16.735 -14.619  61.943  1.00 98.62           H  
ATOM   1322 HD13 LEU A  90      15.946 -13.244  61.192  1.00 98.62           H  
ATOM   1323 HD21 LEU A  90      16.678 -12.555  64.479  1.00 98.62           H  
ATOM   1324 HD22 LEU A  90      15.050 -11.921  64.542  1.00 98.62           H  
ATOM   1325 HD23 LEU A  90      15.446 -13.411  65.380  1.00 98.62           H  
ATOM   1326  N   LYS A  91      10.211 -13.384  63.323  1.00 98.82           N  
ATOM   1327  CA  LYS A  91       8.909 -12.769  63.065  1.00 98.82           C  
ATOM   1328  C   LYS A  91       8.615 -11.647  64.066  1.00 98.82           C  
ATOM   1329  O   LYS A  91       8.914 -11.795  65.251  1.00 98.82           O  
ATOM   1330  CB  LYS A  91       7.781 -13.816  63.122  1.00 98.82           C  
ATOM   1331  CG  LYS A  91       7.709 -14.750  61.905  1.00 98.82           C  
ATOM   1332  CD  LYS A  91       6.399 -15.556  61.901  1.00 98.82           C  
ATOM   1333  CE  LYS A  91       6.201 -16.384  60.623  1.00 98.82           C  
ATOM   1334  NZ  LYS A  91       4.879 -17.036  60.601  1.00 98.82           N1+
ATOM   1335  H   LYS A  91      10.193 -14.305  63.741  1.00 98.82           H  
ATOM   1336  HA  LYS A  91       8.927 -12.339  62.064  1.00 98.82           H  
ATOM   1337  HB3 LYS A  91       6.834 -13.280  63.145  1.00 98.82           H  
ATOM   1338  HB2 LYS A  91       7.819 -14.383  64.053  1.00 98.82           H  
ATOM   1339  HG3 LYS A  91       8.567 -15.422  61.897  1.00 98.82           H  
ATOM   1340  HG2 LYS A  91       7.772 -14.158  60.991  1.00 98.82           H  
ATOM   1341  HD3 LYS A  91       5.557 -14.872  62.028  1.00 98.82           H  
ATOM   1342  HD2 LYS A  91       6.388 -16.215  62.772  1.00 98.82           H  
ATOM   1343  HE3 LYS A  91       6.979 -17.144  60.538  1.00 98.82           H  
ATOM   1344  HE2 LYS A  91       6.279 -15.743  59.744  1.00 98.82           H  
ATOM   1345  HZ1 LYS A  91       4.155 -16.332  60.649  1.00 98.82           H  
ATOM   1346  HZ2 LYS A  91       4.773 -17.564  59.746  1.00 98.82           H  
ATOM   1347  HZ3 LYS A  91       4.792 -17.658  61.393  1.00 98.82           H  
ATOM   1348  N   ALA A  92       7.985 -10.582  63.557  1.00 98.95           N  
ATOM   1349  CA  ALA A  92       7.514  -9.444  64.334  1.00 98.95           C  
ATOM   1350  C   ALA A  92       6.106  -9.052  63.873  1.00 98.95           C  
ATOM   1351  O   ALA A  92       5.737  -9.312  62.728  1.00 98.95           O  
ATOM   1352  CB  ALA A  92       8.501  -8.281  64.162  1.00 98.95           C  
ATOM   1353  H   ALA A  92       7.744 -10.563  62.577  1.00 98.95           H  
ATOM   1354  HA  ALA A  92       7.453  -9.713  65.388  1.00 98.95           H  
ATOM   1355  HB1 ALA A  92       8.161  -7.406  64.713  1.00 98.95           H  
ATOM   1356  HB2 ALA A  92       9.489  -8.538  64.541  1.00 98.95           H  
ATOM   1357  HB3 ALA A  92       8.615  -7.998  63.116  1.00 98.95           H  
ATOM   1358  N   GLY A  93       5.349  -8.433  64.785  1.00 98.96           N  
ATOM   1359  CA  GLY A  93       4.040  -7.861  64.501  1.00 98.96           C  
ATOM   1360  C   GLY A  93       3.923  -6.576  65.318  1.00 98.96           C  
ATOM   1361  O   GLY A  93       4.502  -6.466  66.399  1.00 98.96           O  
ATOM   1362  H   GLY A  93       5.723  -8.263  65.711  1.00 98.96           H  
ATOM   1363  HA3 GLY A  93       3.250  -8.550  64.778  1.00 98.96           H  
ATOM   1364  HA2 GLY A  93       3.912  -7.650  63.441  1.00 98.96           H  
ATOM   1365  N   ALA A  94       3.161  -5.609  64.791  1.00 98.98           N  
ATOM   1366  CA  ALA A  94       3.072  -4.255  65.324  1.00 98.98           C  
ATOM   1367  C   ALA A  94       1.752  -3.595  64.926  1.00 98.98           C  
ATOM   1368  O   ALA A  94       1.179  -3.933  63.889  1.00 98.98           O  
ATOM   1369  CB  ALA A  94       4.260  -3.425  64.800  1.00 98.98           C  
ATOM   1370  H   ALA A  94       2.695  -5.760  63.908  1.00 98.98           H  
ATOM   1371  HA  ALA A  94       3.106  -4.300  66.411  1.00 98.98           H  
ATOM   1372  HB1 ALA A  94       4.261  -2.422  65.229  1.00 98.98           H  
ATOM   1373  HB2 ALA A  94       5.216  -3.889  65.042  1.00 98.98           H  
ATOM   1374  HB3 ALA A  94       4.225  -3.316  63.717  1.00 98.98           H  
ATOM   1375  N   VAL A  95       1.292  -2.646  65.744  1.00 98.95           N  
ATOM   1376  CA  VAL A  95       0.153  -1.776  65.486  1.00 98.95           C  
ATOM   1377  C   VAL A  95       0.452  -0.365  65.998  1.00 98.95           C  
ATOM   1378  O   VAL A  95       1.191  -0.205  66.972  1.00 98.95           O  
ATOM   1379  CB  VAL A  95      -1.196  -2.369  65.978  1.00 98.95           C  
ATOM   1380  CG1 VAL A  95      -1.649  -3.564  65.127  1.00 98.95           C  
ATOM   1381  CG2 VAL A  95      -1.207  -2.720  67.479  1.00 98.95           C  
ATOM   1382  H   VAL A  95       1.867  -2.388  66.545  1.00 98.95           H  
ATOM   1383  HA  VAL A  95       0.093  -1.668  64.407  1.00 98.95           H  
ATOM   1384  HB  VAL A  95      -1.948  -1.592  65.828  1.00 98.95           H  
ATOM   1385 HG11 VAL A  95      -2.706  -3.770  65.262  1.00 98.95           H  
ATOM   1386 HG12 VAL A  95      -1.504  -3.368  64.065  1.00 98.95           H  
ATOM   1387 HG13 VAL A  95      -1.092  -4.466  65.381  1.00 98.95           H  
ATOM   1388 HG21 VAL A  95      -2.187  -3.069  67.797  1.00 98.95           H  
ATOM   1389 HG22 VAL A  95      -0.492  -3.510  67.708  1.00 98.95           H  
ATOM   1390 HG23 VAL A  95      -0.955  -1.857  68.095  1.00 98.95           H  
ATOM   1391  N   ALA A  96      -0.131   0.652  65.354  1.00 98.88           N  
ATOM   1392  CA  ALA A  96       0.012   2.053  65.722  1.00 98.88           C  
ATOM   1393  C   ALA A  96      -1.285   2.834  65.511  1.00 98.88           C  
ATOM   1394  O   ALA A  96      -2.033   2.581  64.561  1.00 98.88           O  
ATOM   1395  CB  ALA A  96       1.222   2.686  65.027  1.00 98.88           C  
ATOM   1396  H   ALA A  96      -0.721   0.452  64.555  1.00 98.88           H  
ATOM   1397  HA  ALA A  96       0.204   2.100  66.793  1.00 98.88           H  
ATOM   1398  HB1 ALA A  96       1.272   3.748  65.254  1.00 98.88           H  
ATOM   1399  HB2 ALA A  96       2.152   2.232  65.367  1.00 98.88           H  
ATOM   1400  HB3 ALA A  96       1.164   2.582  63.946  1.00 98.88           H  
ATOM   1401  N   GLY A  97      -1.521   3.797  66.405  1.00 98.28           N  
ATOM   1402  CA  GLY A  97      -2.623   4.750  66.387  1.00 98.28           C  
ATOM   1403  C   GLY A  97      -3.960   4.196  66.889  1.00 98.28           C  
ATOM   1404  O   GLY A  97      -4.973   4.882  66.759  1.00 98.28           O  
ATOM   1405  H   GLY A  97      -0.861   3.888  67.174  1.00 98.28           H  
ATOM   1406  HA3 GLY A  97      -2.759   5.137  65.376  1.00 98.28           H  
ATOM   1407  HA2 GLY A  97      -2.351   5.600  67.013  1.00 98.28           H  
ATOM   1408  N   VAL A  98      -3.996   2.961  67.409  1.00 98.64           N  
ATOM   1409  CA  VAL A  98      -5.216   2.282  67.863  1.00 98.64           C  
ATOM   1410  C   VAL A  98      -5.756   2.882  69.178  1.00 98.64           C  
ATOM   1411  O   VAL A  98      -4.973   3.229  70.058  1.00 98.64           O  
ATOM   1412  CB  VAL A  98      -5.028   0.747  68.013  1.00 98.64           C  
ATOM   1413  CG1 VAL A  98      -4.648   0.094  66.675  1.00 98.64           C  
ATOM   1414  CG2 VAL A  98      -4.086   0.272  69.138  1.00 98.64           C  
ATOM   1415  H   VAL A  98      -3.134   2.443  67.504  1.00 98.64           H  
ATOM   1416  HA  VAL A  98      -5.980   2.439  67.102  1.00 98.64           H  
ATOM   1417  HB  VAL A  98      -6.012   0.351  68.256  1.00 98.64           H  
ATOM   1418 HG11 VAL A  98      -4.602  -0.991  66.765  1.00 98.64           H  
ATOM   1419 HG12 VAL A  98      -5.387   0.325  65.909  1.00 98.64           H  
ATOM   1420 HG13 VAL A  98      -3.676   0.436  66.318  1.00 98.64           H  
ATOM   1421 HG21 VAL A  98      -4.032  -0.817  69.165  1.00 98.64           H  
ATOM   1422 HG22 VAL A  98      -3.072   0.639  68.990  1.00 98.64           H  
ATOM   1423 HG23 VAL A  98      -4.425   0.591  70.123  1.00 98.64           H  
ATOM   1424  N   THR A  99      -7.085   3.046  69.251  1.00 97.91           N  
ATOM   1425  CA  THR A  99      -7.760   3.887  70.243  1.00 97.91           C  
ATOM   1426  C   THR A  99      -8.728   3.109  71.156  1.00 97.91           C  
ATOM   1427  O   THR A  99      -8.912   3.523  72.301  1.00 97.91           O  
ATOM   1428  CB  THR A  99      -8.552   5.037  69.545  1.00 97.91           C  
ATOM   1429  CG2 THR A  99      -7.758   5.789  68.462  1.00 97.91           C  
ATOM   1430  OG1 THR A  99      -9.793   4.631  68.991  1.00 97.91           O  
ATOM   1431  H   THR A  99      -7.671   2.703  68.499  1.00 97.91           H  
ATOM   1432  HA  THR A  99      -7.022   4.338  70.905  1.00 97.91           H  
ATOM   1433  HB  THR A  99      -8.799   5.768  70.317  1.00 97.91           H  
ATOM   1434 HG21 THR A  99      -8.299   6.672  68.122  1.00 97.91           H  
ATOM   1435 HG22 THR A  99      -6.788   6.120  68.833  1.00 97.91           H  
ATOM   1436 HG23 THR A  99      -7.579   5.160  67.592  1.00 97.91           H  
ATOM   1437  HG1 THR A  99      -9.632   3.950  68.330  1.00 97.91           H  
ATOM   1438  N   ALA A 100      -9.321   2.017  70.646  1.00 97.90           N  
ATOM   1439  CA  ALA A 100     -10.365   1.246  71.324  1.00 97.90           C  
ATOM   1440  C   ALA A 100      -9.878  -0.114  71.847  1.00 97.90           C  
ATOM   1441  O   ALA A 100     -10.617  -0.749  72.593  1.00 97.90           O  
ATOM   1442  CB  ALA A 100     -11.526   1.042  70.337  1.00 97.90           C  
ATOM   1443  H   ALA A 100      -9.135   1.759  69.685  1.00 97.90           H  
ATOM   1444  HA  ALA A 100     -10.753   1.802  72.180  1.00 97.90           H  
ATOM   1445  HB1 ALA A 100     -12.358   0.513  70.804  1.00 97.90           H  
ATOM   1446  HB2 ALA A 100     -11.909   2.000  69.982  1.00 97.90           H  
ATOM   1447  HB3 ALA A 100     -11.214   0.467  69.464  1.00 97.90           H  
ATOM   1448  N   ILE A 101      -8.674  -0.552  71.449  1.00 98.76           N  
ATOM   1449  CA  ILE A 101      -8.125  -1.877  71.742  1.00 98.76           C  
ATOM   1450  C   ILE A 101      -7.657  -1.970  73.207  1.00 98.76           C  
ATOM   1451  O   ILE A 101      -6.832  -1.155  73.621  1.00 98.76           O  
ATOM   1452  CB  ILE A 101      -6.915  -2.175  70.809  1.00 98.76           C  
ATOM   1453  CG1 ILE A 101      -7.271  -1.975  69.319  1.00 98.76           C  
ATOM   1454  CG2 ILE A 101      -6.271  -3.559  71.039  1.00 98.76           C  
ATOM   1455  CD1 ILE A 101      -8.409  -2.855  68.790  1.00 98.76           C  
ATOM   1456  H   ILE A 101      -8.110   0.040  70.857  1.00 98.76           H  
ATOM   1457  HA  ILE A 101      -8.902  -2.625  71.568  1.00 98.76           H  
ATOM   1458  HB  ILE A 101      -6.139  -1.438  71.027  1.00 98.76           H  
ATOM   1459 HG13 ILE A 101      -6.381  -2.110  68.708  1.00 98.76           H  
ATOM   1460 HG12 ILE A 101      -7.561  -0.939  69.153  1.00 98.76           H  
ATOM   1461 HG21 ILE A 101      -5.451  -3.726  70.342  1.00 98.76           H  
ATOM   1462 HG22 ILE A 101      -5.855  -3.645  72.039  1.00 98.76           H  
ATOM   1463 HG23 ILE A 101      -6.987  -4.371  70.915  1.00 98.76           H  
ATOM   1464 HD11 ILE A 101      -8.301  -2.998  67.717  1.00 98.76           H  
ATOM   1465 HD12 ILE A 101      -8.441  -3.838  69.257  1.00 98.76           H  
ATOM   1466 HD13 ILE A 101      -9.370  -2.371  68.954  1.00 98.76           H  
ATOM   1467  N   ARG A 102      -8.192  -2.955  73.955  1.00 98.67           N  
ATOM   1468  CA  ARG A 102      -7.903  -3.192  75.377  1.00 98.67           C  
ATOM   1469  C   ARG A 102      -6.411  -3.447  75.650  1.00 98.67           C  
ATOM   1470  O   ARG A 102      -5.838  -2.808  76.533  1.00 98.67           O  
ATOM   1471  CB  ARG A 102      -8.744  -4.381  75.899  1.00 98.67           C  
ATOM   1472  CG  ARG A 102      -8.621  -4.612  77.421  1.00 98.67           C  
ATOM   1473  CD  ARG A 102      -9.252  -5.926  77.900  1.00 98.67           C  
ATOM   1474  NE  ARG A 102      -8.920  -6.180  79.316  1.00 98.67           N  
ATOM   1475  CZ  ARG A 102      -9.676  -6.001  80.417  1.00 98.67           C  
ATOM   1476  NH1 ARG A 102     -10.946  -5.570  80.373  1.00 98.67           N  
ATOM   1477  NH2 ARG A 102      -9.130  -6.263  81.611  1.00 98.67           N1+
ATOM   1478  H   ARG A 102      -8.855  -3.591  73.530  1.00 98.67           H  
ATOM   1479  HA  ARG A 102      -8.202  -2.295  75.921  1.00 98.67           H  
ATOM   1480  HB3 ARG A 102      -8.437  -5.289  75.378  1.00 98.67           H  
ATOM   1481  HB2 ARG A 102      -9.790  -4.243  75.636  1.00 98.67           H  
ATOM   1482  HG3 ARG A 102      -9.146  -3.787  77.902  1.00 98.67           H  
ATOM   1483  HG2 ARG A 102      -7.592  -4.549  77.778  1.00 98.67           H  
ATOM   1484  HD3 ARG A 102      -8.953  -6.763  77.268  1.00 98.67           H  
ATOM   1485  HD2 ARG A 102     -10.333  -5.855  77.803  1.00 98.67           H  
ATOM   1486  HE  ARG A 102      -7.958  -6.455  79.469  1.00 98.67           H  
ATOM   1487 HH12 ARG A 102     -11.480  -5.445  81.220  1.00 98.67           H  
ATOM   1488 HH11 ARG A 102     -11.376  -5.333  79.485  1.00 98.67           H  
ATOM   1489 HH22 ARG A 102      -9.660  -6.139  82.460  1.00 98.67           H  
ATOM   1490 HH21 ARG A 102      -8.157  -6.540  81.672  1.00 98.67           H  
ATOM   1491  N   ASN A 103      -5.842  -4.389  74.881  1.00 98.90           N  
ATOM   1492  CA  ASN A 103      -4.462  -4.850  74.990  1.00 98.90           C  
ATOM   1493  C   ASN A 103      -3.805  -4.746  73.601  1.00 98.90           C  
ATOM   1494  O   ASN A 103      -3.870  -5.715  72.842  1.00 98.90           O  
ATOM   1495  CB  ASN A 103      -4.441  -6.307  75.529  1.00 98.90           C  
ATOM   1496  CG  ASN A 103      -4.931  -6.442  76.974  1.00 98.90           C  
ATOM   1497  ND2 ASN A 103      -4.161  -5.919  77.928  1.00 98.90           N  
ATOM   1498  OD1 ASN A 103      -5.987  -7.019  77.225  1.00 98.90           O  
ATOM   1499  H   ASN A 103      -6.400  -4.845  74.174  1.00 98.90           H  
ATOM   1500  HA  ASN A 103      -3.927  -4.217  75.696  1.00 98.90           H  
ATOM   1501  HB3 ASN A 103      -3.425  -6.702  75.488  1.00 98.90           H  
ATOM   1502  HB2 ASN A 103      -5.042  -6.960  74.894  1.00 98.90           H  
ATOM   1503 HD22 ASN A 103      -4.468  -5.917  78.894  1.00 98.90           H  
ATOM   1504 HD21 ASN A 103      -3.288  -5.463  77.683  1.00 98.90           H  
ATOM   1505  N   PRO A 104      -3.199  -3.579  73.271  1.00 98.93           N  
ATOM   1506  CA  PRO A 104      -2.427  -3.384  72.026  1.00 98.93           C  
ATOM   1507  C   PRO A 104      -1.335  -4.424  71.698  1.00 98.93           C  
ATOM   1508  O   PRO A 104      -1.099  -4.657  70.513  1.00 98.93           O  
ATOM   1509  CB  PRO A 104      -1.841  -1.973  72.178  1.00 98.93           C  
ATOM   1510  CG  PRO A 104      -2.861  -1.239  73.027  1.00 98.93           C  
ATOM   1511  CD  PRO A 104      -3.339  -2.310  73.995  1.00 98.93           C  
ATOM   1512  HA  PRO A 104      -3.149  -3.378  71.208  1.00 98.93           H  
ATOM   1513  HB3 PRO A 104      -1.660  -1.479  71.222  1.00 98.93           H  
ATOM   1514  HB2 PRO A 104      -0.896  -2.011  72.720  1.00 98.93           H  
ATOM   1515  HG3 PRO A 104      -3.692  -0.913  72.399  1.00 98.93           H  
ATOM   1516  HG2 PRO A 104      -2.454  -0.365  73.535  1.00 98.93           H  
ATOM   1517  HD2 PRO A 104      -2.716  -2.321  74.887  1.00 98.93           H  
ATOM   1518  HD3 PRO A 104      -4.360  -2.099  74.301  1.00 98.93           H  
ATOM   1519  N   ILE A 105      -0.711  -5.047  72.718  1.00 98.97           N  
ATOM   1520  CA  ILE A 105       0.299  -6.096  72.533  1.00 98.97           C  
ATOM   1521  C   ILE A 105      -0.294  -7.432  72.036  1.00 98.97           C  
ATOM   1522  O   ILE A 105       0.384  -8.147  71.299  1.00 98.97           O  
ATOM   1523  CB  ILE A 105       1.117  -6.364  73.835  1.00 98.97           C  
ATOM   1524  CG1 ILE A 105       2.493  -7.012  73.563  1.00 98.97           C  
ATOM   1525  CG2 ILE A 105       0.371  -7.198  74.903  1.00 98.97           C  
ATOM   1526  CD1 ILE A 105       3.406  -6.169  72.661  1.00 98.97           C  
ATOM   1527  H   ILE A 105      -0.913  -4.782  73.674  1.00 98.97           H  
ATOM   1528  HA  ILE A 105       0.971  -5.732  71.757  1.00 98.97           H  
ATOM   1529  HB  ILE A 105       1.313  -5.389  74.279  1.00 98.97           H  
ATOM   1530 HG13 ILE A 105       2.369  -8.004  73.129  1.00 98.97           H  
ATOM   1531 HG12 ILE A 105       2.999  -7.172  74.514  1.00 98.97           H  
ATOM   1532 HG21 ILE A 105       0.896  -7.191  75.857  1.00 98.97           H  
ATOM   1533 HG22 ILE A 105      -0.633  -6.816  75.076  1.00 98.97           H  
ATOM   1534 HG23 ILE A 105       0.273  -8.244  74.613  1.00 98.97           H  
ATOM   1535 HD11 ILE A 105       4.443  -6.486  72.742  1.00 98.97           H  
ATOM   1536 HD12 ILE A 105       3.131  -6.263  71.611  1.00 98.97           H  
ATOM   1537 HD13 ILE A 105       3.359  -5.114  72.928  1.00 98.97           H  
ATOM   1538  N   THR A 106      -1.546  -7.730  72.426  1.00 98.95           N  
ATOM   1539  CA  THR A 106      -2.293  -8.907  71.983  1.00 98.95           C  
ATOM   1540  C   THR A 106      -2.733  -8.778  70.517  1.00 98.95           C  
ATOM   1541  O   THR A 106      -2.682  -9.770  69.791  1.00 98.95           O  
ATOM   1542  CB  THR A 106      -3.551  -9.149  72.859  1.00 98.95           C  
ATOM   1543  CG2 THR A 106      -4.400 -10.377  72.484  1.00 98.95           C  
ATOM   1544  OG1 THR A 106      -3.133  -9.312  74.197  1.00 98.95           O  
ATOM   1545  H   THR A 106      -2.042  -7.097  73.039  1.00 98.95           H  
ATOM   1546  HA  THR A 106      -1.636  -9.774  72.055  1.00 98.95           H  
ATOM   1547  HB  THR A 106      -4.196  -8.272  72.831  1.00 98.95           H  
ATOM   1548 HG21 THR A 106      -5.184 -10.550  73.222  1.00 98.95           H  
ATOM   1549 HG22 THR A 106      -4.895 -10.248  71.522  1.00 98.95           H  
ATOM   1550 HG23 THR A 106      -3.793 -11.280  72.427  1.00 98.95           H  
ATOM   1551  HG1 THR A 106      -2.601 -10.114  74.244  1.00 98.95           H  
ATOM   1552  N   LEU A 107      -3.084  -7.548  70.097  1.00 98.96           N  
ATOM   1553  CA  LEU A 107      -3.330  -7.205  68.700  1.00 98.96           C  
ATOM   1554  C   LEU A 107      -2.048  -7.304  67.853  1.00 98.96           C  
ATOM   1555  O   LEU A 107      -2.107  -7.887  66.775  1.00 98.96           O  
ATOM   1556  CB  LEU A 107      -3.984  -5.810  68.609  1.00 98.96           C  
ATOM   1557  CG  LEU A 107      -4.372  -5.371  67.180  1.00 98.96           C  
ATOM   1558  CD1 LEU A 107      -5.323  -6.358  66.487  1.00 98.96           C  
ATOM   1559  CD2 LEU A 107      -4.958  -3.952  67.185  1.00 98.96           C  
ATOM   1560  H   LEU A 107      -3.097  -6.782  70.756  1.00 98.96           H  
ATOM   1561  HA  LEU A 107      -4.041  -7.939  68.316  1.00 98.96           H  
ATOM   1562  HB3 LEU A 107      -3.308  -5.070  69.038  1.00 98.96           H  
ATOM   1563  HB2 LEU A 107      -4.875  -5.793  69.236  1.00 98.96           H  
ATOM   1564  HG  LEU A 107      -3.463  -5.334  66.585  1.00 98.96           H  
ATOM   1565 HD11 LEU A 107      -5.851  -5.888  65.659  1.00 98.96           H  
ATOM   1566 HD12 LEU A 107      -4.779  -7.209  66.074  1.00 98.96           H  
ATOM   1567 HD13 LEU A 107      -6.068  -6.739  67.183  1.00 98.96           H  
ATOM   1568 HD21 LEU A 107      -4.762  -3.434  66.248  1.00 98.96           H  
ATOM   1569 HD22 LEU A 107      -6.038  -3.973  67.320  1.00 98.96           H  
ATOM   1570 HD23 LEU A 107      -4.539  -3.345  67.987  1.00 98.96           H  
ATOM   1571  N   ALA A 108      -0.918  -6.786  68.370  1.00 98.97           N  
ATOM   1572  CA  ALA A 108       0.400  -6.877  67.738  1.00 98.97           C  
ATOM   1573  C   ALA A 108       0.900  -8.322  67.558  1.00 98.97           C  
ATOM   1574  O   ALA A 108       1.501  -8.615  66.527  1.00 98.97           O  
ATOM   1575  CB  ALA A 108       1.415  -6.049  68.537  1.00 98.97           C  
ATOM   1576  H   ALA A 108      -0.953  -6.303  69.258  1.00 98.97           H  
ATOM   1577  HA  ALA A 108       0.318  -6.432  66.744  1.00 98.97           H  
ATOM   1578  HB1 ALA A 108       2.400  -6.114  68.079  1.00 98.97           H  
ATOM   1579  HB2 ALA A 108       1.136  -4.996  68.569  1.00 98.97           H  
ATOM   1580  HB3 ALA A 108       1.510  -6.403  69.562  1.00 98.97           H  
ATOM   1581  N   ARG A 109       0.602  -9.211  68.521  1.00 98.96           N  
ATOM   1582  CA  ARG A 109       0.873 -10.647  68.416  1.00 98.96           C  
ATOM   1583  C   ARG A 109      -0.012 -11.349  67.373  1.00 98.96           C  
ATOM   1584  O   ARG A 109       0.469 -12.255  66.694  1.00 98.96           O  
ATOM   1585  CB  ARG A 109       0.782 -11.306  69.811  1.00 98.96           C  
ATOM   1586  CG  ARG A 109       1.137 -12.801  69.775  1.00 98.96           C  
ATOM   1587  CD  ARG A 109       1.218 -13.476  71.147  1.00 98.96           C  
ATOM   1588  NE  ARG A 109       1.708 -14.851  70.979  1.00 98.96           N  
ATOM   1589  CZ  ARG A 109       1.907 -15.790  71.914  1.00 98.96           C  
ATOM   1590  NH1 ARG A 109       1.648 -15.576  73.207  1.00 98.96           N  
ATOM   1591  NH2 ARG A 109       2.373 -16.983  71.532  1.00 98.96           N1+
ATOM   1592  H   ARG A 109       0.132  -8.901  69.362  1.00 98.96           H  
ATOM   1593  HA  ARG A 109       1.897 -10.765  68.059  1.00 98.96           H  
ATOM   1594  HB3 ARG A 109      -0.221 -11.182  70.221  1.00 98.96           H  
ATOM   1595  HB2 ARG A 109       1.453 -10.794  70.501  1.00 98.96           H  
ATOM   1596  HG3 ARG A 109       2.041 -12.984  69.192  1.00 98.96           H  
ATOM   1597  HG2 ARG A 109       0.330 -13.301  69.236  1.00 98.96           H  
ATOM   1598  HD3 ARG A 109       0.208 -13.574  71.546  1.00 98.96           H  
ATOM   1599  HD2 ARG A 109       1.796 -12.896  71.867  1.00 98.96           H  
ATOM   1600  HE  ARG A 109       1.870 -15.132  70.019  1.00 98.96           H  
ATOM   1601 HH12 ARG A 109       1.826 -16.315  73.877  1.00 98.96           H  
ATOM   1602 HH11 ARG A 109       1.224 -14.710  73.521  1.00 98.96           H  
ATOM   1603 HH22 ARG A 109       2.542 -17.703  72.225  1.00 98.96           H  
ATOM   1604 HH21 ARG A 109       2.543 -17.173  70.552  1.00 98.96           H  
ATOM   1605  N   THR A 110      -1.271 -10.905  67.242  1.00 98.92           N  
ATOM   1606  CA  THR A 110      -2.206 -11.410  66.238  1.00 98.92           C  
ATOM   1607  C   THR A 110      -1.817 -10.981  64.807  1.00 98.92           C  
ATOM   1608  O   THR A 110      -2.033 -11.764  63.887  1.00 98.92           O  
ATOM   1609  CB  THR A 110      -3.661 -10.971  66.544  1.00 98.92           C  
ATOM   1610  CG2 THR A 110      -4.742 -11.530  65.605  1.00 98.92           C  
ATOM   1611  OG1 THR A 110      -3.998 -11.417  67.842  1.00 98.92           O  
ATOM   1612  H   THR A 110      -1.602 -10.153  67.831  1.00 98.92           H  
ATOM   1613  HA  THR A 110      -2.173 -12.501  66.271  1.00 98.92           H  
ATOM   1614  HB  THR A 110      -3.731  -9.883  66.541  1.00 98.92           H  
ATOM   1615 HG21 THR A 110      -5.723 -11.172  65.914  1.00 98.92           H  
ATOM   1616 HG22 THR A 110      -4.603 -11.224  64.571  1.00 98.92           H  
ATOM   1617 HG23 THR A 110      -4.762 -12.619  65.628  1.00 98.92           H  
ATOM   1618  HG1 THR A 110      -3.448 -10.955  68.483  1.00 98.92           H  
ATOM   1619  N   VAL A 111      -1.185  -9.802  64.640  1.00 98.90           N  
ATOM   1620  CA  VAL A 111      -0.579  -9.366  63.373  1.00 98.90           C  
ATOM   1621  C   VAL A 111       0.591 -10.280  62.950  1.00 98.90           C  
ATOM   1622  O   VAL A 111       0.675 -10.629  61.775  1.00 98.90           O  
ATOM   1623  CB  VAL A 111      -0.097  -7.880  63.420  1.00 98.90           C  
ATOM   1624  CG1 VAL A 111       0.774  -7.426  62.225  1.00 98.90           C  
ATOM   1625  CG2 VAL A 111      -1.287  -6.917  63.563  1.00 98.90           C  
ATOM   1626  H   VAL A 111      -1.048  -9.192  65.435  1.00 98.90           H  
ATOM   1627  HA  VAL A 111      -1.344  -9.446  62.599  1.00 98.90           H  
ATOM   1628  HB  VAL A 111       0.518  -7.747  64.309  1.00 98.90           H  
ATOM   1629 HG11 VAL A 111       0.981  -6.356  62.269  1.00 98.90           H  
ATOM   1630 HG12 VAL A 111       1.743  -7.924  62.210  1.00 98.90           H  
ATOM   1631 HG13 VAL A 111       0.278  -7.625  61.275  1.00 98.90           H  
ATOM   1632 HG21 VAL A 111      -0.971  -5.875  63.506  1.00 98.90           H  
ATOM   1633 HG22 VAL A 111      -2.024  -7.087  62.783  1.00 98.90           H  
ATOM   1634 HG23 VAL A 111      -1.802  -7.041  64.510  1.00 98.90           H  
ATOM   1635  N   MET A 112       1.434 -10.685  63.915  1.00 98.83           N  
ATOM   1636  CA  MET A 112       2.579 -11.571  63.698  1.00 98.83           C  
ATOM   1637  C   MET A 112       2.191 -12.998  63.261  1.00 98.83           C  
ATOM   1638  O   MET A 112       2.858 -13.562  62.394  1.00 98.83           O  
ATOM   1639  CB  MET A 112       3.422 -11.613  64.988  1.00 98.83           C  
ATOM   1640  CG  MET A 112       4.785 -12.295  64.823  1.00 98.83           C  
ATOM   1641  SD  MET A 112       5.775 -12.326  66.334  1.00 98.83           S  
ATOM   1642  CE  MET A 112       4.819 -13.556  67.246  1.00 98.83           C  
ATOM   1643  H   MET A 112       1.292 -10.364  64.863  1.00 98.83           H  
ATOM   1644  HA  MET A 112       3.186 -11.125  62.906  1.00 98.83           H  
ATOM   1645  HB3 MET A 112       2.860 -12.120  65.770  1.00 98.83           H  
ATOM   1646  HB2 MET A 112       3.588 -10.608  65.370  1.00 98.83           H  
ATOM   1647  HG3 MET A 112       5.354 -11.779  64.053  1.00 98.83           H  
ATOM   1648  HG2 MET A 112       4.672 -13.323  64.481  1.00 98.83           H  
ATOM   1649  HE1 MET A 112       5.377 -13.838  68.127  1.00 98.83           H  
ATOM   1650  HE2 MET A 112       3.857 -13.156  67.562  1.00 98.83           H  
ATOM   1651  HE3 MET A 112       4.654 -14.451  66.645  1.00 98.83           H  
ATOM   1652  N   GLU A 113       1.156 -13.561  63.908  1.00 98.57           N  
ATOM   1653  CA  GLU A 113       0.791 -14.975  63.807  1.00 98.57           C  
ATOM   1654  C   GLU A 113      -0.355 -15.256  62.826  1.00 98.57           C  
ATOM   1655  O   GLU A 113      -0.343 -16.321  62.208  1.00 98.57           O  
ATOM   1656  CB  GLU A 113       0.428 -15.500  65.208  1.00 98.57           C  
ATOM   1657  CG  GLU A 113       1.634 -15.513  66.172  1.00 98.57           C  
ATOM   1658  CD  GLU A 113       1.349 -16.090  67.566  1.00 98.57           C  
ATOM   1659  OE1 GLU A 113       2.347 -16.446  68.229  1.00 98.57           O  
ATOM   1660  OE2 GLU A 113       0.167 -16.156  67.972  1.00 98.57           O1-
ATOM   1661  H   GLU A 113       0.672 -13.029  64.619  1.00 98.57           H  
ATOM   1662  HA  GLU A 113       1.652 -15.548  63.455  1.00 98.57           H  
ATOM   1663  HB3 GLU A 113       0.017 -16.509  65.131  1.00 98.57           H  
ATOM   1664  HB2 GLU A 113      -0.367 -14.880  65.626  1.00 98.57           H  
ATOM   1665  HG3 GLU A 113       2.013 -14.501  66.308  1.00 98.57           H  
ATOM   1666  HG2 GLU A 113       2.446 -16.084  65.718  1.00 98.57           H  
ATOM   1667  N   GLN A 114      -1.321 -14.330  62.713  1.00 98.00           N  
ATOM   1668  CA  GLN A 114      -2.547 -14.504  61.925  1.00 98.00           C  
ATOM   1669  C   GLN A 114      -2.570 -13.600  60.677  1.00 98.00           C  
ATOM   1670  O   GLN A 114      -3.641 -13.411  60.098  1.00 98.00           O  
ATOM   1671  CB  GLN A 114      -3.791 -14.276  62.821  1.00 98.00           C  
ATOM   1672  CG  GLN A 114      -3.830 -15.077  64.141  1.00 98.00           C  
ATOM   1673  CD  GLN A 114      -3.764 -16.595  63.947  1.00 98.00           C  
ATOM   1674  NE2 GLN A 114      -3.044 -17.290  64.828  1.00 98.00           N  
ATOM   1675  OE1 GLN A 114      -4.379 -17.137  63.031  1.00 98.00           O  
ATOM   1676  H   GLN A 114      -1.257 -13.469  63.241  1.00 98.00           H  
ATOM   1677  HA  GLN A 114      -2.602 -15.523  61.538  1.00 98.00           H  
ATOM   1678  HB3 GLN A 114      -4.679 -14.536  62.244  1.00 98.00           H  
ATOM   1679  HB2 GLN A 114      -3.902 -13.218  63.051  1.00 98.00           H  
ATOM   1680  HG3 GLN A 114      -4.756 -14.853  64.672  1.00 98.00           H  
ATOM   1681  HG2 GLN A 114      -3.021 -14.752  64.797  1.00 98.00           H  
ATOM   1682 HE22 GLN A 114      -2.978 -18.294  64.745  1.00 98.00           H  
ATOM   1683 HE21 GLN A 114      -2.555 -16.823  65.579  1.00 98.00           H  
ATOM   1684  N   SER A 115      -1.399 -13.091  60.259  1.00 95.83           N  
ATOM   1685  CA  SER A 115      -1.201 -12.404  58.985  1.00 95.83           C  
ATOM   1686  C   SER A 115       0.268 -12.514  58.551  1.00 95.83           C  
ATOM   1687  O   SER A 115       1.150 -12.742  59.382  1.00 95.83           O  
ATOM   1688  CB  SER A 115      -1.731 -10.946  59.050  1.00 95.83           C  
ATOM   1689  OG  SER A 115      -0.773  -9.987  59.450  1.00 95.83           O  
ATOM   1690  H   SER A 115      -0.556 -13.277  60.786  1.00 95.83           H  
ATOM   1691  HA  SER A 115      -1.790 -12.944  58.240  1.00 95.83           H  
ATOM   1692  HB3 SER A 115      -2.597 -10.868  59.703  1.00 95.83           H  
ATOM   1693  HB2 SER A 115      -2.075 -10.648  58.059  1.00 95.83           H  
ATOM   1694  HG  SER A 115      -0.402 -10.250  60.301  1.00 95.83           H  
ATOM   1695  N   ASP A 116       0.491 -12.306  57.245  1.00 93.04           N  
ATOM   1696  CA  ASP A 116       1.817 -12.203  56.624  1.00 93.04           C  
ATOM   1697  C   ASP A 116       2.485 -10.834  56.873  1.00 93.04           C  
ATOM   1698  O   ASP A 116       3.672 -10.702  56.579  1.00 93.04           O  
ATOM   1699  CB  ASP A 116       1.774 -12.500  55.101  1.00 93.04           C  
ATOM   1700  CG  ASP A 116       1.139 -13.841  54.683  1.00 93.04           C  
ATOM   1701  OD1 ASP A 116       1.178 -14.803  55.483  1.00 93.04           O  
ATOM   1702  OD2 ASP A 116       0.733 -13.922  53.503  1.00 93.04           O1-
ATOM   1703  H   ASP A 116      -0.292 -12.152  56.627  1.00 93.04           H  
ATOM   1704  HA  ASP A 116       2.467 -12.946  57.091  1.00 93.04           H  
ATOM   1705  HB3 ASP A 116       2.788 -12.491  54.696  1.00 93.04           H  
ATOM   1706  HB2 ASP A 116       1.226 -11.699  54.599  1.00 93.04           H  
ATOM   1707  N   ASN A 117       1.726  -9.852  57.395  1.00 96.71           N  
ATOM   1708  CA  ASN A 117       2.169  -8.480  57.651  1.00 96.71           C  
ATOM   1709  C   ASN A 117       2.914  -8.360  58.989  1.00 96.71           C  
ATOM   1710  O   ASN A 117       2.671  -9.147  59.904  1.00 96.71           O  
ATOM   1711  CB  ASN A 117       0.966  -7.503  57.621  1.00 96.71           C  
ATOM   1712  CG  ASN A 117       0.107  -7.593  56.353  1.00 96.71           C  
ATOM   1713  ND2 ASN A 117       0.736  -7.630  55.176  1.00 96.71           N  
ATOM   1714  OD1 ASN A 117      -1.118  -7.628  56.436  1.00 96.71           O  
ATOM   1715  H   ASN A 117       0.770 -10.057  57.653  1.00 96.71           H  
ATOM   1716  HA  ASN A 117       2.868  -8.180  56.874  1.00 96.71           H  
ATOM   1717  HB3 ASN A 117       1.317  -6.475  57.717  1.00 96.71           H  
ATOM   1718  HB2 ASN A 117       0.319  -7.682  58.482  1.00 96.71           H  
ATOM   1719 HD22 ASN A 117       0.204  -7.707  54.322  1.00 96.71           H  
ATOM   1720 HD21 ASN A 117       1.747  -7.591  55.127  1.00 96.71           H  
ATOM   1721  N   VAL A 118       3.796  -7.351  59.070  1.00 98.66           N  
ATOM   1722  CA  VAL A 118       4.604  -7.038  60.252  1.00 98.66           C  
ATOM   1723  C   VAL A 118       4.150  -5.731  60.937  1.00 98.66           C  
ATOM   1724  O   VAL A 118       4.458  -5.555  62.114  1.00 98.66           O  
ATOM   1725  CB  VAL A 118       6.118  -6.957  59.876  1.00 98.66           C  
ATOM   1726  CG1 VAL A 118       7.058  -6.333  60.930  1.00 98.66           C  
ATOM   1727  CG2 VAL A 118       6.656  -8.350  59.506  1.00 98.66           C  
ATOM   1728  H   VAL A 118       3.944  -6.760  58.264  1.00 98.66           H  
ATOM   1729  HA  VAL A 118       4.485  -7.826  60.996  1.00 98.66           H  
ATOM   1730  HB  VAL A 118       6.203  -6.339  58.981  1.00 98.66           H  
ATOM   1731 HG11 VAL A 118       8.102  -6.457  60.644  1.00 98.66           H  
ATOM   1732 HG12 VAL A 118       6.887  -5.263  61.046  1.00 98.66           H  
ATOM   1733 HG13 VAL A 118       6.927  -6.803  61.905  1.00 98.66           H  
ATOM   1734 HG21 VAL A 118       7.669  -8.287  59.111  1.00 98.66           H  
ATOM   1735 HG22 VAL A 118       6.686  -9.011  60.371  1.00 98.66           H  
ATOM   1736 HG23 VAL A 118       6.037  -8.836  58.753  1.00 98.66           H  
ATOM   1737  N   PHE A 119       3.416  -4.849  60.235  1.00 98.82           N  
ATOM   1738  CA  PHE A 119       2.968  -3.572  60.791  1.00 98.82           C  
ATOM   1739  C   PHE A 119       1.707  -3.085  60.062  1.00 98.82           C  
ATOM   1740  O   PHE A 119       1.718  -2.996  58.835  1.00 98.82           O  
ATOM   1741  CB  PHE A 119       4.147  -2.564  60.773  1.00 98.82           C  
ATOM   1742  CG  PHE A 119       3.943  -1.178  61.370  1.00 98.82           C  
ATOM   1743  CD1 PHE A 119       4.849  -0.154  61.025  1.00 98.82           C  
ATOM   1744  CD2 PHE A 119       3.021  -0.937  62.412  1.00 98.82           C  
ATOM   1745  CE1 PHE A 119       4.770   1.089  61.635  1.00 98.82           C  
ATOM   1746  CE2 PHE A 119       2.957   0.312  63.011  1.00 98.82           C  
ATOM   1747  CZ  PHE A 119       3.822   1.326  62.620  1.00 98.82           C  
ATOM   1748  H   PHE A 119       3.166  -5.034  59.275  1.00 98.82           H  
ATOM   1749  HA  PHE A 119       2.689  -3.751  61.829  1.00 98.82           H  
ATOM   1750  HB3 PHE A 119       4.496  -2.444  59.746  1.00 98.82           H  
ATOM   1751  HB2 PHE A 119       4.987  -2.994  61.318  1.00 98.82           H  
ATOM   1752  HD1 PHE A 119       5.619  -0.337  60.290  1.00 98.82           H  
ATOM   1753  HD2 PHE A 119       2.355  -1.711  62.758  1.00 98.82           H  
ATOM   1754  HE1 PHE A 119       5.461   1.866  61.346  1.00 98.82           H  
ATOM   1755  HE2 PHE A 119       2.237   0.485  63.794  1.00 98.82           H  
ATOM   1756  HZ  PHE A 119       3.768   2.294  63.097  1.00 98.82           H  
ATOM   1757  N   LEU A 120       0.651  -2.795  60.842  1.00 98.80           N  
ATOM   1758  CA  LEU A 120      -0.659  -2.325  60.385  1.00 98.80           C  
ATOM   1759  C   LEU A 120      -1.009  -1.018  61.117  1.00 98.80           C  
ATOM   1760  O   LEU A 120      -0.725  -0.905  62.308  1.00 98.80           O  
ATOM   1761  CB  LEU A 120      -1.721  -3.411  60.701  1.00 98.80           C  
ATOM   1762  CG  LEU A 120      -1.530  -4.766  59.975  1.00 98.80           C  
ATOM   1763  CD1 LEU A 120      -2.607  -5.785  60.400  1.00 98.80           C  
ATOM   1764  CD2 LEU A 120      -1.459  -4.630  58.444  1.00 98.80           C  
ATOM   1765  H   LEU A 120       0.739  -2.902  61.844  1.00 98.80           H  
ATOM   1766  HA  LEU A 120      -0.643  -2.115  59.315  1.00 98.80           H  
ATOM   1767  HB3 LEU A 120      -2.712  -3.026  60.464  1.00 98.80           H  
ATOM   1768  HB2 LEU A 120      -1.732  -3.591  61.778  1.00 98.80           H  
ATOM   1769  HG  LEU A 120      -0.576  -5.179  60.306  1.00 98.80           H  
ATOM   1770 HD11 LEU A 120      -2.159  -6.763  60.575  1.00 98.80           H  
ATOM   1771 HD12 LEU A 120      -3.122  -5.484  61.313  1.00 98.80           H  
ATOM   1772 HD13 LEU A 120      -3.374  -5.928  59.640  1.00 98.80           H  
ATOM   1773 HD21 LEU A 120      -1.969  -5.445  57.930  1.00 98.80           H  
ATOM   1774 HD22 LEU A 120      -1.909  -3.701  58.097  1.00 98.80           H  
ATOM   1775 HD23 LEU A 120      -0.424  -4.649  58.104  1.00 98.80           H  
ATOM   1776  N   LEU A 121      -1.642  -0.064  60.415  1.00 98.27           N  
ATOM   1777  CA  LEU A 121      -2.067   1.219  60.988  1.00 98.27           C  
ATOM   1778  C   LEU A 121      -3.589   1.264  61.151  1.00 98.27           C  
ATOM   1779  O   LEU A 121      -4.312   0.696  60.333  1.00 98.27           O  
ATOM   1780  CB  LEU A 121      -1.650   2.393  60.072  1.00 98.27           C  
ATOM   1781  CG  LEU A 121      -0.158   2.473  59.698  1.00 98.27           C  
ATOM   1782  CD1 LEU A 121       0.102   3.718  58.820  1.00 98.27           C  
ATOM   1783  CD2 LEU A 121       0.780   2.397  60.918  1.00 98.27           C  
ATOM   1784  H   LEU A 121      -1.857  -0.210  59.438  1.00 98.27           H  
ATOM   1785  HA  LEU A 121      -1.622   1.369  61.973  1.00 98.27           H  
ATOM   1786  HB3 LEU A 121      -1.936   3.327  60.560  1.00 98.27           H  
ATOM   1787  HB2 LEU A 121      -2.228   2.354  59.146  1.00 98.27           H  
ATOM   1788  HG  LEU A 121       0.073   1.601  59.089  1.00 98.27           H  
ATOM   1789 HD11 LEU A 121       0.972   4.285  59.143  1.00 98.27           H  
ATOM   1790 HD12 LEU A 121       0.271   3.435  57.781  1.00 98.27           H  
ATOM   1791 HD13 LEU A 121      -0.743   4.408  58.822  1.00 98.27           H  
ATOM   1792 HD21 LEU A 121       1.644   3.054  60.833  1.00 98.27           H  
ATOM   1793 HD22 LEU A 121       0.265   2.652  61.843  1.00 98.27           H  
ATOM   1794 HD23 LEU A 121       1.169   1.385  61.031  1.00 98.27           H  
ATOM   1795  N   ASN A 122      -4.038   2.017  62.168  1.00 97.54           N  
ATOM   1796  CA  ASN A 122      -5.433   2.412  62.380  1.00 97.54           C  
ATOM   1797  C   ASN A 122      -5.904   3.357  61.242  1.00 97.54           C  
ATOM   1798  O   ASN A 122      -5.103   4.199  60.829  1.00 97.54           O  
ATOM   1799  CB  ASN A 122      -5.511   3.140  63.746  1.00 97.54           C  
ATOM   1800  CG  ASN A 122      -6.825   2.890  64.483  1.00 97.54           C  
ATOM   1801  ND2 ASN A 122      -7.423   3.934  65.058  1.00 97.54           N  
ATOM   1802  OD1 ASN A 122      -7.293   1.757  64.539  1.00 97.54           O  
ATOM   1803  H   ASN A 122      -3.366   2.443  62.791  1.00 97.54           H  
ATOM   1804  HA  ASN A 122      -6.058   1.522  62.369  1.00 97.54           H  
ATOM   1805  HB3 ASN A 122      -5.275   4.203  63.668  1.00 97.54           H  
ATOM   1806  HB2 ASN A 122      -4.758   2.721  64.415  1.00 97.54           H  
ATOM   1807 HD22 ASN A 122      -8.290   3.800  65.559  1.00 97.54           H  
ATOM   1808 HD21 ASN A 122      -6.998   4.850  65.030  1.00 97.54           H  
ATOM   1809  N   PRO A 123      -7.154   3.228  60.727  1.00 96.28           N  
ATOM   1810  CA  PRO A 123      -8.287   2.428  61.246  1.00 96.28           C  
ATOM   1811  C   PRO A 123      -8.277   0.923  60.920  1.00 96.28           C  
ATOM   1812  O   PRO A 123      -9.093   0.192  61.484  1.00 96.28           O  
ATOM   1813  CB  PRO A 123      -9.509   3.111  60.610  1.00 96.28           C  
ATOM   1814  CG  PRO A 123      -8.999   3.614  59.271  1.00 96.28           C  
ATOM   1815  CD  PRO A 123      -7.585   4.070  59.607  1.00 96.28           C  
ATOM   1816  HA  PRO A 123      -8.379   2.531  62.323  1.00 96.28           H  
ATOM   1817  HB3 PRO A 123      -9.813   3.957  61.228  1.00 96.28           H  
ATOM   1818  HB2 PRO A 123     -10.379   2.461  60.504  1.00 96.28           H  
ATOM   1819  HG3 PRO A 123      -9.616   4.402  58.838  1.00 96.28           H  
ATOM   1820  HG2 PRO A 123      -8.960   2.787  58.561  1.00 96.28           H  
ATOM   1821  HD2 PRO A 123      -6.921   3.990  58.744  1.00 96.28           H  
ATOM   1822  HD3 PRO A 123      -7.593   5.112  59.933  1.00 96.28           H  
ATOM   1823  N   GLY A 124      -7.378   0.483  60.026  1.00 97.37           N  
ATOM   1824  CA  GLY A 124      -7.324  -0.891  59.534  1.00 97.37           C  
ATOM   1825  C   GLY A 124      -6.786  -1.890  60.574  1.00 97.37           C  
ATOM   1826  O   GLY A 124      -7.092  -3.078  60.480  1.00 97.37           O  
ATOM   1827  H   GLY A 124      -6.723   1.136  59.619  1.00 97.37           H  
ATOM   1828  HA3 GLY A 124      -6.684  -0.891  58.658  1.00 97.37           H  
ATOM   1829  HA2 GLY A 124      -8.313  -1.199  59.193  1.00 97.37           H  
ATOM   1830  N   ALA A 125      -6.024  -1.423  61.578  1.00 98.66           N  
ATOM   1831  CA  ALA A 125      -5.567  -2.217  62.719  1.00 98.66           C  
ATOM   1832  C   ALA A 125      -6.719  -2.630  63.657  1.00 98.66           C  
ATOM   1833  O   ALA A 125      -6.692  -3.752  64.160  1.00 98.66           O  
ATOM   1834  CB  ALA A 125      -4.476  -1.441  63.470  1.00 98.66           C  
ATOM   1835  H   ALA A 125      -5.762  -0.447  61.578  1.00 98.66           H  
ATOM   1836  HA  ALA A 125      -5.114  -3.132  62.332  1.00 98.66           H  
ATOM   1837  HB1 ALA A 125      -4.163  -1.963  64.374  1.00 98.66           H  
ATOM   1838  HB2 ALA A 125      -3.591  -1.315  62.847  1.00 98.66           H  
ATOM   1839  HB3 ALA A 125      -4.821  -0.448  63.758  1.00 98.66           H  
ATOM   1840  N   GLU A 126      -7.727  -1.753  63.826  1.00 98.53           N  
ATOM   1841  CA  GLU A 126      -8.986  -2.059  64.514  1.00 98.53           C  
ATOM   1842  C   GLU A 126      -9.944  -2.935  63.688  1.00 98.53           C  
ATOM   1843  O   GLU A 126     -10.686  -3.711  64.287  1.00 98.53           O  
ATOM   1844  CB  GLU A 126      -9.697  -0.765  64.948  1.00 98.53           C  
ATOM   1845  CG  GLU A 126      -9.128  -0.149  66.242  1.00 98.53           C  
ATOM   1846  CD  GLU A 126      -9.759   1.196  66.642  1.00 98.53           C  
ATOM   1847  OE1 GLU A 126      -9.158   1.849  67.520  1.00 98.53           O  
ATOM   1848  OE2 GLU A 126     -10.822   1.565  66.093  1.00 98.53           O1-
ATOM   1849  H   GLU A 126      -7.676  -0.845  63.386  1.00 98.53           H  
ATOM   1850  HA  GLU A 126      -8.748  -2.627  65.414  1.00 98.53           H  
ATOM   1851  HB3 GLU A 126     -10.760  -0.958  65.092  1.00 98.53           H  
ATOM   1852  HB2 GLU A 126      -9.631  -0.032  64.143  1.00 98.53           H  
ATOM   1853  HG3 GLU A 126      -8.046  -0.041  66.166  1.00 98.53           H  
ATOM   1854  HG2 GLU A 126      -9.301  -0.840  67.065  1.00 98.53           H  
ATOM   1855  N   GLU A 127      -9.914  -2.823  62.348  1.00 98.20           N  
ATOM   1856  CA  GLU A 127     -10.664  -3.693  61.434  1.00 98.20           C  
ATOM   1857  C   GLU A 127     -10.198  -5.154  61.540  1.00 98.20           C  
ATOM   1858  O   GLU A 127     -11.027  -6.048  61.705  1.00 98.20           O  
ATOM   1859  CB  GLU A 127     -10.555  -3.139  59.999  1.00 98.20           C  
ATOM   1860  CG  GLU A 127     -11.294  -3.952  58.908  1.00 98.20           C  
ATOM   1861  CD  GLU A 127     -11.134  -3.412  57.475  1.00 98.20           C  
ATOM   1862  OE1 GLU A 127     -11.857  -3.938  56.602  1.00 98.20           O  
ATOM   1863  OE2 GLU A 127     -10.301  -2.503  57.252  1.00 98.20           O1-
ATOM   1864  H   GLU A 127      -9.301  -2.143  61.919  1.00 98.20           H  
ATOM   1865  HA  GLU A 127     -11.714  -3.667  61.728  1.00 98.20           H  
ATOM   1866  HB3 GLU A 127      -9.503  -3.083  59.732  1.00 98.20           H  
ATOM   1867  HB2 GLU A 127     -10.923  -2.111  59.990  1.00 98.20           H  
ATOM   1868  HG3 GLU A 127     -12.356  -3.996  59.152  1.00 98.20           H  
ATOM   1869  HG2 GLU A 127     -10.938  -4.983  58.899  1.00 98.20           H  
ATOM   1870  N   PHE A 128      -8.868  -5.334  61.527  1.00 98.60           N  
ATOM   1871  CA  PHE A 128      -8.170  -6.590  61.773  1.00 98.60           C  
ATOM   1872  C   PHE A 128      -8.439  -7.171  63.178  1.00 98.60           C  
ATOM   1873  O   PHE A 128      -8.559  -8.388  63.304  1.00 98.60           O  
ATOM   1874  CB  PHE A 128      -6.671  -6.352  61.496  1.00 98.60           C  
ATOM   1875  CG  PHE A 128      -5.760  -7.554  61.636  1.00 98.60           C  
ATOM   1876  CD1 PHE A 128      -5.082  -7.798  62.846  1.00 98.60           C  
ATOM   1877  CD2 PHE A 128      -5.693  -8.512  60.604  1.00 98.60           C  
ATOM   1878  CE1 PHE A 128      -4.312  -8.941  62.987  1.00 98.60           C  
ATOM   1879  CE2 PHE A 128      -4.911  -9.647  60.762  1.00 98.60           C  
ATOM   1880  CZ  PHE A 128      -4.222  -9.860  61.949  1.00 98.60           C  
ATOM   1881  H   PHE A 128      -8.274  -4.529  61.374  1.00 98.60           H  
ATOM   1882  HA  PHE A 128      -8.540  -7.314  61.042  1.00 98.60           H  
ATOM   1883  HB3 PHE A 128      -6.294  -5.552  62.135  1.00 98.60           H  
ATOM   1884  HB2 PHE A 128      -6.556  -5.984  60.478  1.00 98.60           H  
ATOM   1885  HD1 PHE A 128      -5.153  -7.093  63.661  1.00 98.60           H  
ATOM   1886  HD2 PHE A 128      -6.246  -8.363  59.688  1.00 98.60           H  
ATOM   1887  HE1 PHE A 128      -3.784  -9.109  63.912  1.00 98.60           H  
ATOM   1888  HE2 PHE A 128      -4.853 -10.374  59.965  1.00 98.60           H  
ATOM   1889  HZ  PHE A 128      -3.621 -10.750  62.064  1.00 98.60           H  
ATOM   1890  N   ALA A 129      -8.571  -6.296  64.193  1.00 98.81           N  
ATOM   1891  CA  ALA A 129      -8.881  -6.660  65.578  1.00 98.81           C  
ATOM   1892  C   ALA A 129     -10.274  -7.287  65.744  1.00 98.81           C  
ATOM   1893  O   ALA A 129     -10.380  -8.317  66.407  1.00 98.81           O  
ATOM   1894  CB  ALA A 129      -8.747  -5.426  66.480  1.00 98.81           C  
ATOM   1895  H   ALA A 129      -8.454  -5.309  64.011  1.00 98.81           H  
ATOM   1896  HA  ALA A 129      -8.137  -7.394  65.892  1.00 98.81           H  
ATOM   1897  HB1 ALA A 129      -8.692  -5.704  67.531  1.00 98.81           H  
ATOM   1898  HB2 ALA A 129      -7.845  -4.864  66.249  1.00 98.81           H  
ATOM   1899  HB3 ALA A 129      -9.590  -4.745  66.374  1.00 98.81           H  
ATOM   1900  N   ARG A 130     -11.302  -6.677  65.123  1.00 98.22           N  
ATOM   1901  CA  ARG A 130     -12.686  -7.162  65.141  1.00 98.22           C  
ATOM   1902  C   ARG A 130     -12.858  -8.520  64.437  1.00 98.22           C  
ATOM   1903  O   ARG A 130     -13.603  -9.355  64.947  1.00 98.22           O  
ATOM   1904  CB  ARG A 130     -13.637  -6.115  64.524  1.00 98.22           C  
ATOM   1905  CG  ARG A 130     -13.804  -4.843  65.380  1.00 98.22           C  
ATOM   1906  CD  ARG A 130     -14.819  -3.834  64.806  1.00 98.22           C  
ATOM   1907  NE  ARG A 130     -14.333  -3.134  63.600  1.00 98.22           N  
ATOM   1908  CZ  ARG A 130     -13.775  -1.909  63.535  1.00 98.22           C  
ATOM   1909  NH1 ARG A 130     -13.572  -1.155  64.627  1.00 98.22           N  
ATOM   1910  NH2 ARG A 130     -13.411  -1.423  62.342  1.00 98.22           N1+
ATOM   1911  H   ARG A 130     -11.130  -5.829  64.598  1.00 98.22           H  
ATOM   1912  HA  ARG A 130     -12.973  -7.309  66.185  1.00 98.22           H  
ATOM   1913  HB3 ARG A 130     -14.625  -6.562  64.408  1.00 98.22           H  
ATOM   1914  HB2 ARG A 130     -13.302  -5.858  63.518  1.00 98.22           H  
ATOM   1915  HG3 ARG A 130     -12.829  -4.362  65.427  1.00 98.22           H  
ATOM   1916  HG2 ARG A 130     -14.055  -5.077  66.415  1.00 98.22           H  
ATOM   1917  HD3 ARG A 130     -15.221  -3.172  65.573  1.00 98.22           H  
ATOM   1918  HD2 ARG A 130     -15.677  -4.398  64.440  1.00 98.22           H  
ATOM   1919  HE  ARG A 130     -14.418  -3.658  62.740  1.00 98.22           H  
ATOM   1920 HH12 ARG A 130     -13.136  -0.245  64.558  1.00 98.22           H  
ATOM   1921 HH11 ARG A 130     -13.832  -1.507  65.536  1.00 98.22           H  
ATOM   1922 HH22 ARG A 130     -12.981  -0.512  62.270  1.00 98.22           H  
ATOM   1923 HH21 ARG A 130     -13.556  -1.964  61.501  1.00 98.22           H  
ATOM   1924  N   GLU A 131     -12.146  -8.731  63.315  1.00 97.94           N  
ATOM   1925  CA  GLU A 131     -12.142  -9.991  62.565  1.00 97.94           C  
ATOM   1926  C   GLU A 131     -11.489 -11.172  63.308  1.00 97.94           C  
ATOM   1927  O   GLU A 131     -11.834 -12.315  63.010  1.00 97.94           O  
ATOM   1928  CB  GLU A 131     -11.457  -9.786  61.203  1.00 97.94           C  
ATOM   1929  CG  GLU A 131     -12.265  -8.897  60.231  1.00 97.94           C  
ATOM   1930  CD  GLU A 131     -11.609  -8.677  58.858  1.00 97.94           C  
ATOM   1931  OE1 GLU A 131     -12.192  -7.892  58.080  1.00 97.94           O  
ATOM   1932  OE2 GLU A 131     -10.552  -9.287  58.586  1.00 97.94           O1-
ATOM   1933  H   GLU A 131     -11.563  -7.991  62.948  1.00 97.94           H  
ATOM   1934  HA  GLU A 131     -13.181 -10.273  62.383  1.00 97.94           H  
ATOM   1935  HB3 GLU A 131     -11.275 -10.756  60.736  1.00 97.94           H  
ATOM   1936  HB2 GLU A 131     -10.474  -9.339  61.363  1.00 97.94           H  
ATOM   1937  HG3 GLU A 131     -12.456  -7.924  60.683  1.00 97.94           H  
ATOM   1938  HG2 GLU A 131     -13.244  -9.349  60.065  1.00 97.94           H  
ATOM   1939  N   HIS A 132     -10.572 -10.882  64.245  1.00 98.48           N  
ATOM   1940  CA  HIS A 132      -9.847 -11.881  65.036  1.00 98.48           C  
ATOM   1941  C   HIS A 132     -10.329 -11.940  66.500  1.00 98.48           C  
ATOM   1942  O   HIS A 132      -9.697 -12.625  67.303  1.00 98.48           O  
ATOM   1943  CB  HIS A 132      -8.328 -11.634  64.906  1.00 98.48           C  
ATOM   1944  CG  HIS A 132      -7.771 -11.950  63.534  1.00 98.48           C  
ATOM   1945  CD2 HIS A 132      -7.150 -13.088  63.056  1.00 98.48           C  
ATOM   1946  ND1 HIS A 132      -7.923 -11.095  62.453  1.00 98.48           N1+
ATOM   1947  CE1 HIS A 132      -7.406 -11.705  61.390  1.00 98.48           C  
ATOM   1948  NE2 HIS A 132      -6.918 -12.903  61.701  1.00 98.48           N  
ATOM   1949  H   HIS A 132     -10.353  -9.915  64.441  1.00 98.48           H  
ATOM   1950  HA  HIS A 132     -10.038 -12.882  64.645  1.00 98.48           H  
ATOM   1951  HB3 HIS A 132      -7.787 -12.265  65.611  1.00 98.48           H  
ATOM   1952  HB2 HIS A 132      -8.084 -10.603  65.169  1.00 98.48           H  
ATOM   1953  HD2 HIS A 132      -6.866 -14.007  63.548  1.00 98.48           H  
ATOM   1954  HD1 HIS A 132      -8.352 -10.178  62.477  1.00 98.48           H  
ATOM   1955  HE1 HIS A 132      -7.386 -11.277  60.398  1.00 98.48           H  
ATOM   1956  HE2 HIS A 132      -6.476 -13.557  61.068  1.00 98.48           H  
ATOM   1957  N   GLY A 133     -11.457 -11.275  66.815  1.00 98.20           N  
ATOM   1958  CA  GLY A 133     -12.153 -11.365  68.103  1.00 98.20           C  
ATOM   1959  C   GLY A 133     -11.398 -10.709  69.271  1.00 98.20           C  
ATOM   1960  O   GLY A 133     -11.681 -11.037  70.423  1.00 98.20           O  
ATOM   1961  H   GLY A 133     -11.916 -10.734  66.095  1.00 98.20           H  
ATOM   1962  HA3 GLY A 133     -12.348 -12.412  68.339  1.00 98.20           H  
ATOM   1963  HA2 GLY A 133     -13.124 -10.879  68.003  1.00 98.20           H  
ATOM   1964  N   ILE A 134     -10.439  -9.812  68.988  1.00 98.59           N  
ATOM   1965  CA  ILE A 134      -9.613  -9.114  69.973  1.00 98.59           C  
ATOM   1966  C   ILE A 134     -10.451  -8.079  70.748  1.00 98.59           C  
ATOM   1967  O   ILE A 134     -11.240  -7.356  70.137  1.00 98.59           O  
ATOM   1968  CB  ILE A 134      -8.419  -8.388  69.283  1.00 98.59           C  
ATOM   1969  CG1 ILE A 134      -7.585  -9.332  68.381  1.00 98.59           C  
ATOM   1970  CG2 ILE A 134      -7.497  -7.612  70.251  1.00 98.59           C  
ATOM   1971  CD1 ILE A 134      -6.812 -10.430  69.122  1.00 98.59           C  
ATOM   1972  H   ILE A 134     -10.272  -9.564  68.021  1.00 98.59           H  
ATOM   1973  HA  ILE A 134      -9.232  -9.851  70.682  1.00 98.59           H  
ATOM   1974  HB  ILE A 134      -8.849  -7.646  68.612  1.00 98.59           H  
ATOM   1975 HG13 ILE A 134      -6.870  -8.740  67.812  1.00 98.59           H  
ATOM   1976 HG12 ILE A 134      -8.219  -9.794  67.624  1.00 98.59           H  
ATOM   1977 HG21 ILE A 134      -6.660  -7.169  69.713  1.00 98.59           H  
ATOM   1978 HG22 ILE A 134      -8.016  -6.793  70.750  1.00 98.59           H  
ATOM   1979 HG23 ILE A 134      -7.084  -8.265  71.020  1.00 98.59           H  
ATOM   1980 HD11 ILE A 134      -6.719 -11.320  68.499  1.00 98.59           H  
ATOM   1981 HD12 ILE A 134      -5.807 -10.089  69.365  1.00 98.59           H  
ATOM   1982 HD13 ILE A 134      -7.291 -10.735  70.051  1.00 98.59           H  
ATOM   1983  N   ALA A 135     -10.266  -8.058  72.080  1.00 98.14           N  
ATOM   1984  CA  ALA A 135     -11.020  -7.243  73.034  1.00 98.14           C  
ATOM   1985  C   ALA A 135     -10.936  -5.735  72.754  1.00 98.14           C  
ATOM   1986  O   ALA A 135      -9.836  -5.181  72.712  1.00 98.14           O  
ATOM   1987  CB  ALA A 135     -10.530  -7.558  74.457  1.00 98.14           C  
ATOM   1988  H   ALA A 135      -9.590  -8.686  72.487  1.00 98.14           H  
ATOM   1989  HA  ALA A 135     -12.065  -7.554  72.964  1.00 98.14           H  
ATOM   1990  HB1 ALA A 135     -11.054  -6.954  75.200  1.00 98.14           H  
ATOM   1991  HB2 ALA A 135     -10.704  -8.605  74.707  1.00 98.14           H  
ATOM   1992  HB3 ALA A 135      -9.462  -7.364  74.566  1.00 98.14           H  
ATOM   1993  N   VAL A 136     -12.116  -5.118  72.593  1.00 97.84           N  
ATOM   1994  CA  VAL A 136     -12.297  -3.679  72.437  1.00 97.84           C  
ATOM   1995  C   VAL A 136     -13.133  -3.140  73.610  1.00 97.84           C  
ATOM   1996  O   VAL A 136     -13.993  -3.845  74.139  1.00 97.84           O  
ATOM   1997  CB  VAL A 136     -13.005  -3.314  71.100  1.00 97.84           C  
ATOM   1998  CG1 VAL A 136     -12.137  -3.693  69.891  1.00 97.84           C  
ATOM   1999  CG2 VAL A 136     -14.439  -3.862  70.938  1.00 97.84           C  
ATOM   2000  H   VAL A 136     -12.969  -5.656  72.653  1.00 97.84           H  
ATOM   2001  HA  VAL A 136     -11.325  -3.185  72.461  1.00 97.84           H  
ATOM   2002  HB  VAL A 136     -13.086  -2.226  71.072  1.00 97.84           H  
ATOM   2003 HG11 VAL A 136     -12.559  -3.309  68.961  1.00 97.84           H  
ATOM   2004 HG12 VAL A 136     -11.136  -3.280  69.995  1.00 97.84           H  
ATOM   2005 HG13 VAL A 136     -12.040  -4.773  69.789  1.00 97.84           H  
ATOM   2006 HG21 VAL A 136     -14.843  -3.607  69.958  1.00 97.84           H  
ATOM   2007 HG22 VAL A 136     -14.462  -4.948  71.028  1.00 97.84           H  
ATOM   2008 HG23 VAL A 136     -15.124  -3.450  71.678  1.00 97.84           H  
ATOM   2009  N   GLU A 137     -12.829  -1.895  73.994  1.00 98.15           N  
ATOM   2010  CA  GLU A 137     -13.398  -1.181  75.133  1.00 98.15           C  
ATOM   2011  C   GLU A 137     -13.778   0.248  74.699  1.00 98.15           C  
ATOM   2012  O   GLU A 137     -13.180   0.771  73.756  1.00 98.15           O  
ATOM   2013  CB  GLU A 137     -12.339  -1.133  76.260  1.00 98.15           C  
ATOM   2014  CG  GLU A 137     -11.922  -2.504  76.841  1.00 98.15           C  
ATOM   2015  CD  GLU A 137     -12.952  -3.219  77.730  1.00 98.15           C  
ATOM   2016  OE1 GLU A 137     -12.738  -4.431  77.952  1.00 98.15           O  
ATOM   2017  OE2 GLU A 137     -13.915  -2.570  78.195  1.00 98.15           O1-
ATOM   2018  H   GLU A 137     -12.113  -1.387  73.487  1.00 98.15           H  
ATOM   2019  HA  GLU A 137     -14.289  -1.707  75.477  1.00 98.15           H  
ATOM   2020  HB3 GLU A 137     -12.675  -0.481  77.063  1.00 98.15           H  
ATOM   2021  HB2 GLU A 137     -11.440  -0.655  75.874  1.00 98.15           H  
ATOM   2022  HG3 GLU A 137     -11.022  -2.370  77.437  1.00 98.15           H  
ATOM   2023  HG2 GLU A 137     -11.641  -3.172  76.030  1.00 98.15           H  
ATOM   2024  N   PRO A 138     -14.737   0.883  75.412  1.00 97.00           N  
ATOM   2025  CA  PRO A 138     -15.063   2.304  75.198  1.00 97.00           C  
ATOM   2026  C   PRO A 138     -14.002   3.248  75.805  1.00 97.00           C  
ATOM   2027  O   PRO A 138     -13.134   2.799  76.555  1.00 97.00           O  
ATOM   2028  CB  PRO A 138     -16.429   2.432  75.883  1.00 97.00           C  
ATOM   2029  CG  PRO A 138     -16.352   1.473  77.059  1.00 97.00           C  
ATOM   2030  CD  PRO A 138     -15.553   0.306  76.487  1.00 97.00           C  
ATOM   2031  HA  PRO A 138     -15.161   2.527  74.134  1.00 97.00           H  
ATOM   2032  HB3 PRO A 138     -17.209   2.104  75.195  1.00 97.00           H  
ATOM   2033  HB2 PRO A 138     -16.675   3.447  76.181  1.00 97.00           H  
ATOM   2034  HG3 PRO A 138     -17.327   1.181  77.449  1.00 97.00           H  
ATOM   2035  HG2 PRO A 138     -15.791   1.940  77.871  1.00 97.00           H  
ATOM   2036  HD2 PRO A 138     -14.962  -0.173  77.266  1.00 97.00           H  
ATOM   2037  HD3 PRO A 138     -16.226  -0.437  76.057  1.00 97.00           H  
ATOM   2038  N   ALA A 139     -14.098   4.545  75.466  1.00 95.90           N  
ATOM   2039  CA  ALA A 139     -13.176   5.608  75.891  1.00 95.90           C  
ATOM   2040  C   ALA A 139     -13.005   5.765  77.416  1.00 95.90           C  
ATOM   2041  O   ALA A 139     -11.911   6.118  77.857  1.00 95.90           O  
ATOM   2042  CB  ALA A 139     -13.633   6.936  75.269  1.00 95.90           C  
ATOM   2043  H   ALA A 139     -14.853   4.838  74.863  1.00 95.90           H  
ATOM   2044  HA  ALA A 139     -12.196   5.365  75.478  1.00 95.90           H  
ATOM   2045  HB1 ALA A 139     -12.958   7.751  75.535  1.00 95.90           H  
ATOM   2046  HB2 ALA A 139     -13.653   6.874  74.181  1.00 95.90           H  
ATOM   2047  HB3 ALA A 139     -14.634   7.210  75.606  1.00 95.90           H  
ATOM   2048  N   GLU A 140     -14.070   5.472  78.182  1.00 96.06           N  
ATOM   2049  CA  GLU A 140     -14.119   5.535  79.643  1.00 96.06           C  
ATOM   2050  C   GLU A 140     -13.235   4.492  80.355  1.00 96.06           C  
ATOM   2051  O   GLU A 140     -12.815   4.758  81.480  1.00 96.06           O  
ATOM   2052  CB  GLU A 140     -15.582   5.436  80.138  1.00 96.06           C  
ATOM   2053  CG  GLU A 140     -16.495   6.624  79.734  1.00 96.06           C  
ATOM   2054  CD  GLU A 140     -17.113   6.604  78.323  1.00 96.06           C  
ATOM   2055  OE1 GLU A 140     -17.631   7.671  77.928  1.00 96.06           O  
ATOM   2056  OE2 GLU A 140     -17.077   5.548  77.655  1.00 96.06           O1-
ATOM   2057  H   GLU A 140     -14.941   5.213  77.734  1.00 96.06           H  
ATOM   2058  HA  GLU A 140     -13.738   6.515  79.935  1.00 96.06           H  
ATOM   2059  HB3 GLU A 140     -15.579   5.382  81.228  1.00 96.06           H  
ATOM   2060  HB2 GLU A 140     -16.019   4.489  79.819  1.00 96.06           H  
ATOM   2061  HG3 GLU A 140     -15.950   7.559  79.873  1.00 96.06           H  
ATOM   2062  HG2 GLU A 140     -17.329   6.663  80.435  1.00 96.06           H  
ATOM   2063  N   TYR A 141     -12.942   3.352  79.698  1.00 97.41           N  
ATOM   2064  CA  TYR A 141     -11.998   2.341  80.191  1.00 97.41           C  
ATOM   2065  C   TYR A 141     -10.553   2.866  80.223  1.00 97.41           C  
ATOM   2066  O   TYR A 141      -9.843   2.622  81.197  1.00 97.41           O  
ATOM   2067  CB  TYR A 141     -12.108   1.056  79.340  1.00 97.41           C  
ATOM   2068  CG  TYR A 141     -11.108  -0.042  79.678  1.00 97.41           C  
ATOM   2069  CD1 TYR A 141      -9.939  -0.206  78.904  1.00 97.41           C  
ATOM   2070  CD2 TYR A 141     -11.333  -0.887  80.783  1.00 97.41           C  
ATOM   2071  CE1 TYR A 141      -8.996  -1.198  79.237  1.00 97.41           C  
ATOM   2072  CE2 TYR A 141     -10.388  -1.875  81.122  1.00 97.41           C  
ATOM   2073  CZ  TYR A 141      -9.216  -2.026  80.356  1.00 97.41           C  
ATOM   2074  OH  TYR A 141      -8.297  -2.970  80.711  1.00 97.41           O  
ATOM   2075  H   TYR A 141     -13.316   3.201  78.771  1.00 97.41           H  
ATOM   2076  HA  TYR A 141     -12.284   2.090  81.215  1.00 97.41           H  
ATOM   2077  HB3 TYR A 141     -11.966   1.314  78.291  1.00 97.41           H  
ATOM   2078  HB2 TYR A 141     -13.116   0.645  79.413  1.00 97.41           H  
ATOM   2079  HD1 TYR A 141      -9.760   0.439  78.058  1.00 97.41           H  
ATOM   2080  HD2 TYR A 141     -12.225  -0.771  81.381  1.00 97.41           H  
ATOM   2081  HE1 TYR A 141      -8.101  -1.309  78.642  1.00 97.41           H  
ATOM   2082  HE2 TYR A 141     -10.561  -2.513  81.976  1.00 97.41           H  
ATOM   2083  HH  TYR A 141      -7.530  -3.021  80.132  1.00 97.41           H  
ATOM   2084  N   PHE A 142     -10.159   3.573  79.151  1.00 97.00           N  
ATOM   2085  CA  PHE A 142      -8.820   4.130  78.977  1.00 97.00           C  
ATOM   2086  C   PHE A 142      -8.597   5.418  79.781  1.00 97.00           C  
ATOM   2087  O   PHE A 142      -7.451   5.699  80.139  1.00 97.00           O  
ATOM   2088  CB  PHE A 142      -8.556   4.372  77.482  1.00 97.00           C  
ATOM   2089  CG  PHE A 142      -8.677   3.129  76.626  1.00 97.00           C  
ATOM   2090  CD1 PHE A 142      -7.694   2.124  76.702  1.00 97.00           C  
ATOM   2091  CD2 PHE A 142      -9.847   2.894  75.878  1.00 97.00           C  
ATOM   2092  CE1 PHE A 142      -7.869   0.926  76.025  1.00 97.00           C  
ATOM   2093  CE2 PHE A 142     -10.001   1.695  75.200  1.00 97.00           C  
ATOM   2094  CZ  PHE A 142      -9.021   0.716  75.280  1.00 97.00           C  
ATOM   2095  H   PHE A 142     -10.809   3.732  78.395  1.00 97.00           H  
ATOM   2096  HA  PHE A 142      -8.100   3.395  79.333  1.00 97.00           H  
ATOM   2097  HB3 PHE A 142      -7.550   4.774  77.351  1.00 97.00           H  
ATOM   2098  HB2 PHE A 142      -9.248   5.123  77.099  1.00 97.00           H  
ATOM   2099  HD1 PHE A 142      -6.817   2.279  77.306  1.00 97.00           H  
ATOM   2100  HD2 PHE A 142     -10.629   3.637  75.836  1.00 97.00           H  
ATOM   2101  HE1 PHE A 142      -7.116   0.154  76.089  1.00 97.00           H  
ATOM   2102  HE2 PHE A 142     -10.895   1.517  74.624  1.00 97.00           H  
ATOM   2103  HZ  PHE A 142      -9.167  -0.223  74.771  1.00 97.00           H  
ATOM   2104  N   TYR A 143      -9.689   6.161  80.047  1.00 95.21           N  
ATOM   2105  CA  TYR A 143      -9.701   7.403  80.816  1.00 95.21           C  
ATOM   2106  C   TYR A 143      -9.214   7.185  82.256  1.00 95.21           C  
ATOM   2107  O   TYR A 143      -9.704   6.290  82.945  1.00 95.21           O  
ATOM   2108  CB  TYR A 143     -11.123   8.021  80.799  1.00 95.21           C  
ATOM   2109  CG  TYR A 143     -11.269   9.354  81.530  1.00 95.21           C  
ATOM   2110  CD1 TYR A 143     -11.481   9.394  82.927  1.00 95.21           C  
ATOM   2111  CD2 TYR A 143     -11.167  10.566  80.816  1.00 95.21           C  
ATOM   2112  CE1 TYR A 143     -11.521  10.626  83.610  1.00 95.21           C  
ATOM   2113  CE2 TYR A 143     -11.221  11.799  81.496  1.00 95.21           C  
ATOM   2114  CZ  TYR A 143     -11.376  11.831  82.896  1.00 95.21           C  
ATOM   2115  OH  TYR A 143     -11.382  13.030  83.549  1.00 95.21           O  
ATOM   2116  H   TYR A 143     -10.586   5.851  79.700  1.00 95.21           H  
ATOM   2117  HA  TYR A 143      -9.024   8.096  80.313  1.00 95.21           H  
ATOM   2118  HB3 TYR A 143     -11.834   7.319  81.236  1.00 95.21           H  
ATOM   2119  HB2 TYR A 143     -11.443   8.161  79.766  1.00 95.21           H  
ATOM   2120  HD1 TYR A 143     -11.577   8.475  83.487  1.00 95.21           H  
ATOM   2121  HD2 TYR A 143     -11.033  10.555  79.745  1.00 95.21           H  
ATOM   2122  HE1 TYR A 143     -11.649  10.642  84.682  1.00 95.21           H  
ATOM   2123  HE2 TYR A 143     -11.127  12.720  80.941  1.00 95.21           H  
ATOM   2124  HH  TYR A 143     -11.407  12.961  84.508  1.00 95.21           H  
ATOM   2125  N   THR A 144      -8.324   8.083  82.688  1.00 92.73           N  
ATOM   2126  CA  THR A 144      -8.030   8.342  84.090  1.00 92.73           C  
ATOM   2127  C   THR A 144      -7.936   9.869  84.249  1.00 92.73           C  
ATOM   2128  O   THR A 144      -7.490  10.563  83.330  1.00 92.73           O  
ATOM   2129  CB  THR A 144      -6.703   7.687  84.566  1.00 92.73           C  
ATOM   2130  CG2 THR A 144      -6.623   6.172  84.327  1.00 92.73           C  
ATOM   2131  OG1 THR A 144      -5.556   8.295  84.008  1.00 92.73           O  
ATOM   2132  H   THR A 144      -7.979   8.784  82.047  1.00 92.73           H  
ATOM   2133  HA  THR A 144      -8.851   7.984  84.715  1.00 92.73           H  
ATOM   2134  HB  THR A 144      -6.627   7.843  85.643  1.00 92.73           H  
ATOM   2135 HG21 THR A 144      -5.687   5.772  84.717  1.00 92.73           H  
ATOM   2136 HG22 THR A 144      -7.440   5.652  84.827  1.00 92.73           H  
ATOM   2137 HG23 THR A 144      -6.668   5.923  83.266  1.00 92.73           H  
ATOM   2138  HG1 THR A 144      -5.520   8.061  83.077  1.00 92.73           H  
ATOM   2139  N   ASP A 145      -8.368  10.359  85.421  1.00 92.36           N  
ATOM   2140  CA  ASP A 145      -8.390  11.783  85.763  1.00 92.36           C  
ATOM   2141  C   ASP A 145      -6.971  12.390  85.859  1.00 92.36           C  
ATOM   2142  O   ASP A 145      -6.801  13.565  85.538  1.00 92.36           O  
ATOM   2143  CB  ASP A 145      -9.225  12.015  87.044  1.00 92.36           C  
ATOM   2144  CG  ASP A 145      -9.571  13.484  87.325  1.00 92.36           C  
ATOM   2145  OD1 ASP A 145     -10.382  14.032  86.545  1.00 92.36           O  
ATOM   2146  OD2 ASP A 145      -8.943  14.059  88.242  1.00 92.36           O1-
ATOM   2147  H   ASP A 145      -8.730   9.731  86.123  1.00 92.36           H  
ATOM   2148  HA  ASP A 145      -8.895  12.290  84.938  1.00 92.36           H  
ATOM   2149  HB3 ASP A 145      -8.718  11.574  87.905  1.00 92.36           H  
ATOM   2150  HB2 ASP A 145     -10.161  11.460  86.965  1.00 92.36           H  
ATOM   2151  N   TYR A 146      -5.981  11.564  86.244  1.00 87.91           N  
ATOM   2152  CA  TYR A 146      -4.560  11.905  86.309  1.00 87.91           C  
ATOM   2153  C   TYR A 146      -3.962  12.270  84.937  1.00 87.91           C  
ATOM   2154  O   TYR A 146      -3.357  13.333  84.818  1.00 87.91           O  
ATOM   2155  CB  TYR A 146      -3.799  10.747  86.991  1.00 87.91           C  
ATOM   2156  CG  TYR A 146      -2.295  10.932  87.114  1.00 87.91           C  
ATOM   2157  CD1 TYR A 146      -1.411  10.163  86.327  1.00 87.91           C  
ATOM   2158  CD2 TYR A 146      -1.776  11.881  88.021  1.00 87.91           C  
ATOM   2159  CE1 TYR A 146      -0.019  10.340  86.450  1.00 87.91           C  
ATOM   2160  CE2 TYR A 146      -0.385  12.057  88.143  1.00 87.91           C  
ATOM   2161  CZ  TYR A 146       0.495  11.284  87.360  1.00 87.91           C  
ATOM   2162  OH  TYR A 146       1.844  11.449  87.481  1.00 87.91           O  
ATOM   2163  H   TYR A 146      -6.214  10.610  86.478  1.00 87.91           H  
ATOM   2164  HA  TYR A 146      -4.473  12.785  86.949  1.00 87.91           H  
ATOM   2165  HB3 TYR A 146      -3.990   9.817  86.452  1.00 87.91           H  
ATOM   2166  HB2 TYR A 146      -4.197  10.594  87.994  1.00 87.91           H  
ATOM   2167  HD1 TYR A 146      -1.797   9.436  85.628  1.00 87.91           H  
ATOM   2168  HD2 TYR A 146      -2.446  12.477  88.624  1.00 87.91           H  
ATOM   2169  HE1 TYR A 146       0.652   9.747  85.846  1.00 87.91           H  
ATOM   2170  HE2 TYR A 146       0.003  12.786  88.840  1.00 87.91           H  
ATOM   2171  HH  TYR A 146       2.088  12.099  88.144  1.00 87.91           H  
ATOM   2172  N   ARG A 147      -4.196  11.431  83.918  1.00 91.04           N  
ATOM   2173  CA  ARG A 147      -3.704  11.657  82.562  1.00 91.04           C  
ATOM   2174  C   ARG A 147      -4.474  12.789  81.869  1.00 91.04           C  
ATOM   2175  O   ARG A 147      -3.896  13.514  81.059  1.00 91.04           O  
ATOM   2176  CB  ARG A 147      -3.875  10.363  81.738  1.00 91.04           C  
ATOM   2177  CG  ARG A 147      -3.013   9.184  82.221  1.00 91.04           C  
ATOM   2178  CD  ARG A 147      -1.511   9.453  82.134  1.00 91.04           C  
ATOM   2179  NE  ARG A 147      -0.754   8.217  82.329  1.00 91.04           N  
ATOM   2180  CZ  ARG A 147       0.463   8.105  82.873  1.00 91.04           C  
ATOM   2181  NH1 ARG A 147       1.166   9.181  83.251  1.00 91.04           N  
ATOM   2182  NH2 ARG A 147       0.967   6.882  83.044  1.00 91.04           N1+
ATOM   2183  H   ARG A 147      -4.750  10.601  84.094  1.00 91.04           H  
ATOM   2184  HA  ARG A 147      -2.653  11.949  82.600  1.00 91.04           H  
ATOM   2185  HB3 ARG A 147      -3.638  10.558  80.691  1.00 91.04           H  
ATOM   2186  HB2 ARG A 147      -4.921  10.056  81.749  1.00 91.04           H  
ATOM   2187  HG3 ARG A 147      -3.263   8.303  81.628  1.00 91.04           H  
ATOM   2188  HG2 ARG A 147      -3.249   8.933  83.253  1.00 91.04           H  
ATOM   2189  HD3 ARG A 147      -1.227  10.176  82.897  1.00 91.04           H  
ATOM   2190  HD2 ARG A 147      -1.257   9.873  81.166  1.00 91.04           H  
ATOM   2191  HE  ARG A 147      -1.206   7.372  81.982  1.00 91.04           H  
ATOM   2192 HH12 ARG A 147       2.081   9.084  83.667  1.00 91.04           H  
ATOM   2193 HH11 ARG A 147       0.789  10.114  83.128  1.00 91.04           H  
ATOM   2194 HH22 ARG A 147       1.832   6.733  83.543  1.00 91.04           H  
ATOM   2195 HH21 ARG A 147       0.424   6.072  82.770  1.00 91.04           H  
ATOM   2196  N   PHE A 148      -5.760  12.963  82.199  1.00 92.94           N  
ATOM   2197  CA  PHE A 148      -6.592  14.046  81.677  1.00 92.94           C  
ATOM   2198  C   PHE A 148      -6.164  15.424  82.214  1.00 92.94           C  
ATOM   2199  O   PHE A 148      -6.188  16.393  81.458  1.00 92.94           O  
ATOM   2200  CB  PHE A 148      -8.078  13.732  81.943  1.00 92.94           C  
ATOM   2201  CG  PHE A 148      -9.060  14.754  81.398  1.00 92.94           C  
ATOM   2202  CD1 PHE A 148      -9.587  15.763  82.233  1.00 92.94           C  
ATOM   2203  CD2 PHE A 148      -9.337  14.793  80.015  1.00 92.94           C  
ATOM   2204  CE1 PHE A 148     -10.421  16.736  81.700  1.00 92.94           C  
ATOM   2205  CE2 PHE A 148     -10.175  15.774  79.503  1.00 92.94           C  
ATOM   2206  CZ  PHE A 148     -10.722  16.735  80.344  1.00 92.94           C  
ATOM   2207  H   PHE A 148      -6.191  12.355  82.883  1.00 92.94           H  
ATOM   2208  HA  PHE A 148      -6.456  14.072  80.594  1.00 92.94           H  
ATOM   2209  HB3 PHE A 148      -8.253  13.601  83.011  1.00 92.94           H  
ATOM   2210  HB2 PHE A 148      -8.322  12.773  81.484  1.00 92.94           H  
ATOM   2211  HD1 PHE A 148      -9.349  15.776  83.287  1.00 92.94           H  
ATOM   2212  HD2 PHE A 148      -8.904  14.056  79.353  1.00 92.94           H  
ATOM   2213  HE1 PHE A 148     -10.837  17.498  82.344  1.00 92.94           H  
ATOM   2214  HE2 PHE A 148     -10.399  15.791  78.446  1.00 92.94           H  
ATOM   2215  HZ  PHE A 148     -11.376  17.493  79.939  1.00 92.94           H  
ATOM   2216  N   GLN A 149      -5.736  15.476  83.487  1.00 89.83           N  
ATOM   2217  CA  GLN A 149      -5.175  16.668  84.119  1.00 89.83           C  
ATOM   2218  C   GLN A 149      -3.785  17.030  83.561  1.00 89.83           C  
ATOM   2219  O   GLN A 149      -3.520  18.214  83.366  1.00 89.83           O  
ATOM   2220  CB  GLN A 149      -5.189  16.482  85.655  1.00 89.83           C  
ATOM   2221  CG  GLN A 149      -4.635  17.657  86.492  1.00 89.83           C  
ATOM   2222  CD  GLN A 149      -5.321  19.002  86.220  1.00 89.83           C  
ATOM   2223  NE2 GLN A 149      -4.558  20.092  86.294  1.00 89.83           N  
ATOM   2224  OE1 GLN A 149      -6.524  19.062  85.971  1.00 89.83           O  
ATOM   2225  H   GLN A 149      -5.775  14.645  84.062  1.00 89.83           H  
ATOM   2226  HA  GLN A 149      -5.843  17.496  83.873  1.00 89.83           H  
ATOM   2227  HB3 GLN A 149      -4.634  15.580  85.915  1.00 89.83           H  
ATOM   2228  HB2 GLN A 149      -6.215  16.291  85.972  1.00 89.83           H  
ATOM   2229  HG3 GLN A 149      -3.563  17.754  86.318  1.00 89.83           H  
ATOM   2230  HG2 GLN A 149      -4.748  17.429  87.552  1.00 89.83           H  
ATOM   2231 HE22 GLN A 149      -4.957  21.005  86.137  1.00 89.83           H  
ATOM   2232 HE21 GLN A 149      -3.568  20.008  86.501  1.00 89.83           H  
ATOM   2233  N   GLN A 150      -2.954  16.016  83.252  1.00 88.01           N  
ATOM   2234  CA  GLN A 150      -1.673  16.180  82.554  1.00 88.01           C  
ATOM   2235  C   GLN A 150      -1.808  16.757  81.135  1.00 88.01           C  
ATOM   2236  O   GLN A 150      -0.940  17.529  80.729  1.00 88.01           O  
ATOM   2237  CB  GLN A 150      -0.904  14.846  82.516  1.00 88.01           C  
ATOM   2238  CG  GLN A 150      -0.249  14.474  83.856  1.00 88.01           C  
ATOM   2239  CD  GLN A 150       0.552  13.173  83.769  1.00 88.01           C  
ATOM   2240  NE2 GLN A 150       1.596  13.056  84.591  1.00 88.01           N  
ATOM   2241  OE1 GLN A 150       0.233  12.279  82.987  1.00 88.01           O  
ATOM   2242  H   GLN A 150      -3.231  15.066  83.461  1.00 88.01           H  
ATOM   2243  HA  GLN A 150      -1.083  16.897  83.129  1.00 88.01           H  
ATOM   2244  HB3 GLN A 150      -0.115  14.901  81.764  1.00 88.01           H  
ATOM   2245  HB2 GLN A 150      -1.572  14.050  82.188  1.00 88.01           H  
ATOM   2246  HG3 GLN A 150      -1.000  14.370  84.638  1.00 88.01           H  
ATOM   2247  HG2 GLN A 150       0.414  15.281  84.172  1.00 88.01           H  
ATOM   2248 HE22 GLN A 150       2.151  12.214  84.599  1.00 88.01           H  
ATOM   2249 HE21 GLN A 150       1.828  13.805  85.226  1.00 88.01           H  
ATOM   2250  N   LEU A 151      -2.896  16.405  80.426  1.00 92.11           N  
ATOM   2251  CA  LEU A 151      -3.242  16.970  79.121  1.00 92.11           C  
ATOM   2252  C   LEU A 151      -3.563  18.472  79.211  1.00 92.11           C  
ATOM   2253  O   LEU A 151      -3.079  19.224  78.371  1.00 92.11           O  
ATOM   2254  CB  LEU A 151      -4.392  16.161  78.476  1.00 92.11           C  
ATOM   2255  CG  LEU A 151      -4.843  16.656  77.080  1.00 92.11           C  
ATOM   2256  CD1 LEU A 151      -3.700  16.578  76.049  1.00 92.11           C  
ATOM   2257  CD2 LEU A 151      -6.116  15.929  76.605  1.00 92.11           C  
ATOM   2258  H   LEU A 151      -3.558  15.751  80.822  1.00 92.11           H  
ATOM   2259  HA  LEU A 151      -2.361  16.864  78.485  1.00 92.11           H  
ATOM   2260  HB3 LEU A 151      -5.255  16.185  79.139  1.00 92.11           H  
ATOM   2261  HB2 LEU A 151      -4.098  15.113  78.417  1.00 92.11           H  
ATOM   2262  HG  LEU A 151      -5.131  17.703  77.160  1.00 92.11           H  
ATOM   2263 HD11 LEU A 151      -4.066  16.431  75.034  1.00 92.11           H  
ATOM   2264 HD12 LEU A 151      -3.129  17.506  76.040  1.00 92.11           H  
ATOM   2265 HD13 LEU A 151      -3.006  15.767  76.271  1.00 92.11           H  
ATOM   2266 HD21 LEU A 151      -5.978  15.442  75.641  1.00 92.11           H  
ATOM   2267 HD22 LEU A 151      -6.440  15.162  77.310  1.00 92.11           H  
ATOM   2268 HD23 LEU A 151      -6.943  16.630  76.492  1.00 92.11           H  
ATOM   2269  N   LYS A 152      -4.332  18.883  80.236  1.00 90.81           N  
ATOM   2270  CA  LYS A 152      -4.680  20.284  80.488  1.00 90.81           C  
ATOM   2271  C   LYS A 152      -3.470  21.151  80.872  1.00 90.81           C  
ATOM   2272  O   LYS A 152      -3.381  22.278  80.392  1.00 90.81           O  
ATOM   2273  CB  LYS A 152      -5.799  20.376  81.549  1.00 90.81           C  
ATOM   2274  CG  LYS A 152      -7.146  19.764  81.116  1.00 90.81           C  
ATOM   2275  CD  LYS A 152      -7.804  20.468  79.918  1.00 90.81           C  
ATOM   2276  CE  LYS A 152      -9.137  19.821  79.521  1.00 90.81           C  
ATOM   2277  NZ  LYS A 152      -9.733  20.485  78.349  1.00 90.81           N1+
ATOM   2278  H   LYS A 152      -4.690  18.206  80.895  1.00 90.81           H  
ATOM   2279  HA  LYS A 152      -5.049  20.697  79.550  1.00 90.81           H  
ATOM   2280  HB3 LYS A 152      -5.969  21.422  81.809  1.00 90.81           H  
ATOM   2281  HB2 LYS A 152      -5.470  19.892  82.469  1.00 90.81           H  
ATOM   2282  HG3 LYS A 152      -7.830  19.786  81.965  1.00 90.81           H  
ATOM   2283  HG2 LYS A 152      -7.010  18.712  80.874  1.00 90.81           H  
ATOM   2284  HD3 LYS A 152      -7.137  20.438  79.057  1.00 90.81           H  
ATOM   2285  HD2 LYS A 152      -7.953  21.522  80.158  1.00 90.81           H  
ATOM   2286  HE3 LYS A 152      -9.844  19.861  80.351  1.00 90.81           H  
ATOM   2287  HE2 LYS A 152      -8.981  18.770  79.278  1.00 90.81           H  
ATOM   2288  HZ1 LYS A 152      -9.092  20.429  77.570  1.00 90.81           H  
ATOM   2289  HZ2 LYS A 152     -10.601  20.029  78.104  1.00 90.81           H  
ATOM   2290  HZ3 LYS A 152      -9.912  21.455  78.565  1.00 90.81           H  
ATOM   2291  N   GLU A 153      -2.540  20.599  81.669  1.00 86.41           N  
ATOM   2292  CA  GLU A 153      -1.263  21.228  82.018  1.00 86.41           C  
ATOM   2293  C   GLU A 153      -0.337  21.426  80.803  1.00 86.41           C  
ATOM   2294  O   GLU A 153       0.277  22.487  80.688  1.00 86.41           O  
ATOM   2295  CB  GLU A 153      -0.569  20.401  83.117  1.00 86.41           C  
ATOM   2296  CG  GLU A 153      -1.300  20.471  84.478  1.00 86.41           C  
ATOM   2297  CD  GLU A 153      -0.806  19.493  85.557  1.00 86.41           C  
ATOM   2298  OE1 GLU A 153      -1.399  19.548  86.657  1.00 86.41           O  
ATOM   2299  OE2 GLU A 153       0.132  18.706  85.293  1.00 86.41           O1-
ATOM   2300  H   GLU A 153      -2.693  19.671  82.041  1.00 86.41           H  
ATOM   2301  HA  GLU A 153      -1.479  22.219  82.422  1.00 86.41           H  
ATOM   2302  HB3 GLU A 153       0.462  20.734  83.244  1.00 86.41           H  
ATOM   2303  HB2 GLU A 153      -0.511  19.363  82.784  1.00 86.41           H  
ATOM   2304  HG3 GLU A 153      -2.367  20.299  84.338  1.00 86.41           H  
ATOM   2305  HG2 GLU A 153      -1.213  21.485  84.871  1.00 86.41           H  
ATOM   2306  N   ALA A 154      -0.288  20.423  79.909  1.00 86.62           N  
ATOM   2307  CA  ALA A 154       0.483  20.445  78.666  1.00 86.62           C  
ATOM   2308  C   ALA A 154      -0.095  21.389  77.594  1.00 86.62           C  
ATOM   2309  O   ALA A 154       0.682  21.976  76.842  1.00 86.62           O  
ATOM   2310  CB  ALA A 154       0.595  19.013  78.126  1.00 86.62           C  
ATOM   2311  H   ALA A 154      -0.813  19.577  80.089  1.00 86.62           H  
ATOM   2312  HA  ALA A 154       1.491  20.794  78.901  1.00 86.62           H  
ATOM   2313  HB1 ALA A 154       1.162  18.980  77.195  1.00 86.62           H  
ATOM   2314  HB2 ALA A 154       1.104  18.364  78.840  1.00 86.62           H  
ATOM   2315  HB3 ALA A 154      -0.389  18.584  77.936  1.00 86.62           H  
ATOM   2316  N   GLN A 155      -1.432  21.529  77.552  1.00 87.94           N  
ATOM   2317  CA  GLN A 155      -2.155  22.450  76.669  1.00 87.94           C  
ATOM   2318  C   GLN A 155      -2.036  23.925  77.091  1.00 87.94           C  
ATOM   2319  O   GLN A 155      -2.002  24.791  76.219  1.00 87.94           O  
ATOM   2320  CB  GLN A 155      -3.631  22.014  76.554  1.00 87.94           C  
ATOM   2321  CG  GLN A 155      -3.818  20.794  75.629  1.00 87.94           C  
ATOM   2322  CD  GLN A 155      -5.245  20.238  75.602  1.00 87.94           C  
ATOM   2323  NE2 GLN A 155      -5.535  19.406  74.600  1.00 87.94           N  
ATOM   2324  OE1 GLN A 155      -6.067  20.524  76.472  1.00 87.94           O  
ATOM   2325  H   GLN A 155      -2.004  20.979  78.180  1.00 87.94           H  
ATOM   2326  HA  GLN A 155      -1.707  22.378  75.676  1.00 87.94           H  
ATOM   2327  HB3 GLN A 155      -4.236  22.834  76.164  1.00 87.94           H  
ATOM   2328  HB2 GLN A 155      -4.020  21.801  77.551  1.00 87.94           H  
ATOM   2329  HG3 GLN A 155      -3.154  19.987  75.934  1.00 87.94           H  
ATOM   2330  HG2 GLN A 155      -3.526  21.063  74.613  1.00 87.94           H  
ATOM   2331 HE22 GLN A 155      -6.455  18.999  74.525  1.00 87.94           H  
ATOM   2332 HE21 GLN A 155      -4.837  19.179  73.906  1.00 87.94           H  
ATOM   2333  N   GLN A 156      -1.952  24.180  78.411  1.00 85.42           N  
ATOM   2334  CA  GLN A 156      -1.712  25.494  79.027  1.00 85.42           C  
ATOM   2335  C   GLN A 156      -0.230  25.796  78.891  1.00 85.42           C  
ATOM   2336  O   GLN A 156       0.239  26.904  79.145  1.00 85.42           O  
ATOM   2337  CB  GLN A 156      -2.133  25.456  80.517  1.00 85.42           C  
ATOM   2338  CG  GLN A 156      -3.667  25.461  80.715  1.00 85.42           C  
ATOM   2339  CD  GLN A 156      -4.142  25.191  82.149  1.00 85.42           C  
ATOM   2340  NE2 GLN A 156      -3.236  25.113  83.128  1.00 85.42           N  
ATOM   2341  OE1 GLN A 156      -5.342  25.054  82.375  1.00 85.42           O  
ATOM   2342  H   GLN A 156      -2.003  23.404  79.057  1.00 85.42           H  
ATOM   2343  HA  GLN A 156      -2.294  26.262  78.513  1.00 85.42           H  
ATOM   2344  HXT GLN A 156       0.405  24.970  78.566  1.00 85.42           H  
ATOM   2345  HB3 GLN A 156      -1.729  26.323  81.045  1.00 85.42           H  
ATOM   2346  HB2 GLN A 156      -1.691  24.578  80.995  1.00 85.42           H  
ATOM   2347  HG3 GLN A 156      -4.131  24.716  80.069  1.00 85.42           H  
ATOM   2348  HG2 GLN A 156      -4.071  26.422  80.396  1.00 85.42           H  
ATOM   2349 HE22 GLN A 156      -3.533  24.936  84.076  1.00 85.42           H  
ATOM   2350 HE21 GLN A 156      -2.253  25.228  82.927  1.00 85.42           H  
ATOM   2351  N   THR A 173       5.227   4.198  78.204  1.00 94.18           N  
ATOM   2352  CA  THR A 173       5.586   2.917  77.563  1.00 94.18           C  
ATOM   2353  C   THR A 173       5.743   1.907  78.690  1.00 94.18           C  
ATOM   2354  O   THR A 173       6.140   2.304  79.784  1.00 94.18           O  
ATOM   2355  CB  THR A 173       6.876   3.014  76.722  1.00 94.18           C  
ATOM   2356  CG2 THR A 173       7.191   1.801  75.834  1.00 94.18           C  
ATOM   2357  OG1 THR A 173       6.676   4.111  75.871  1.00 94.18           O  
ATOM   2358  H2  THR A 173       4.234   4.020  78.373  1.00 94.18           H  
ATOM   2359  HA  THR A 173       4.752   2.629  76.930  1.00 94.18           H  
ATOM   2360  HB  THR A 173       7.732   3.225  77.366  1.00 94.18           H  
ATOM   2361 HG21 THR A 173       8.102   1.968  75.259  1.00 94.18           H  
ATOM   2362 HG22 THR A 173       7.337   0.891  76.410  1.00 94.18           H  
ATOM   2363 HG23 THR A 173       6.390   1.595  75.129  1.00 94.18           H  
ATOM   2364  HG1 THR A 173       6.523   4.832  76.475  1.00 94.18           H  
ATOM   2365  H   THR A 173       5.665   4.022  79.111  1.00  0.00           H  
ATOM   2366  N   VAL A 174       5.429   0.650  78.413  1.00 98.61           N  
ATOM   2367  CA  VAL A 174       5.659  -0.507  79.256  1.00 98.61           C  
ATOM   2368  C   VAL A 174       6.316  -1.563  78.363  1.00 98.61           C  
ATOM   2369  O   VAL A 174       6.102  -1.556  77.142  1.00 98.61           O  
ATOM   2370  CB  VAL A 174       4.336  -0.961  79.918  1.00 98.61           C  
ATOM   2371  CG1 VAL A 174       3.604   0.201  80.605  1.00 98.61           C  
ATOM   2372  CG2 VAL A 174       3.384  -1.726  78.978  1.00 98.61           C  
ATOM   2373  H   VAL A 174       5.076   0.438  77.480  1.00 98.61           H  
ATOM   2374  HA  VAL A 174       6.376  -0.242  80.037  1.00 98.61           H  
ATOM   2375  HB  VAL A 174       4.639  -1.648  80.706  1.00 98.61           H  
ATOM   2376 HG11 VAL A 174       2.740  -0.139  81.174  1.00 98.61           H  
ATOM   2377 HG12 VAL A 174       4.286   0.712  81.285  1.00 98.61           H  
ATOM   2378 HG13 VAL A 174       3.237   0.938  79.891  1.00 98.61           H  
ATOM   2379 HG21 VAL A 174       2.409  -1.896  79.434  1.00 98.61           H  
ATOM   2380 HG22 VAL A 174       3.226  -1.192  78.043  1.00 98.61           H  
ATOM   2381 HG23 VAL A 174       3.796  -2.704  78.736  1.00 98.61           H  
ATOM   2382  N   GLY A 175       7.105  -2.465  78.943  1.00 98.93           N  
ATOM   2383  CA  GLY A 175       7.805  -3.455  78.138  1.00 98.93           C  
ATOM   2384  C   GLY A 175       8.157  -4.693  78.953  1.00 98.93           C  
ATOM   2385  O   GLY A 175       8.033  -4.721  80.178  1.00 98.93           O  
ATOM   2386  H   GLY A 175       7.272  -2.459  79.941  1.00 98.93           H  
ATOM   2387  HA3 GLY A 175       8.722  -3.007  77.762  1.00 98.93           H  
ATOM   2388  HA2 GLY A 175       7.203  -3.765  77.284  1.00 98.93           H  
ATOM   2389  N   ALA A 176       8.617  -5.715  78.220  1.00 98.98           N  
ATOM   2390  CA  ALA A 176       9.086  -6.992  78.735  1.00 98.98           C  
ATOM   2391  C   ALA A 176      10.051  -7.638  77.735  1.00 98.98           C  
ATOM   2392  O   ALA A 176       9.875  -7.498  76.527  1.00 98.98           O  
ATOM   2393  CB  ALA A 176       7.896  -7.914  79.035  1.00 98.98           C  
ATOM   2394  H   ALA A 176       8.678  -5.609  77.214  1.00 98.98           H  
ATOM   2395  HA  ALA A 176       9.625  -6.803  79.658  1.00 98.98           H  
ATOM   2396  HB1 ALA A 176       8.228  -8.848  79.490  1.00 98.98           H  
ATOM   2397  HB2 ALA A 176       7.193  -7.448  79.725  1.00 98.98           H  
ATOM   2398  HB3 ALA A 176       7.351  -8.159  78.125  1.00 98.98           H  
ATOM   2399  N   VAL A 177      11.042  -8.356  78.272  1.00 98.99           N  
ATOM   2400  CA  VAL A 177      11.999  -9.187  77.542  1.00 98.99           C  
ATOM   2401  C   VAL A 177      12.209 -10.476  78.348  1.00 98.99           C  
ATOM   2402  O   VAL A 177      12.198 -10.416  79.577  1.00 98.99           O  
ATOM   2403  CB  VAL A 177      13.373  -8.483  77.356  1.00 98.99           C  
ATOM   2404  CG1 VAL A 177      13.284  -7.311  76.373  1.00 98.99           C  
ATOM   2405  CG2 VAL A 177      14.047  -8.034  78.665  1.00 98.99           C  
ATOM   2406  H   VAL A 177      11.116  -8.409  79.281  1.00 98.99           H  
ATOM   2407  HA  VAL A 177      11.594  -9.450  76.566  1.00 98.99           H  
ATOM   2408  HB  VAL A 177      14.051  -9.204  76.898  1.00 98.99           H  
ATOM   2409 HG11 VAL A 177      14.261  -6.854  76.235  1.00 98.99           H  
ATOM   2410 HG12 VAL A 177      12.925  -7.636  75.397  1.00 98.99           H  
ATOM   2411 HG13 VAL A 177      12.609  -6.538  76.735  1.00 98.99           H  
ATOM   2412 HG21 VAL A 177      14.984  -7.518  78.470  1.00 98.99           H  
ATOM   2413 HG22 VAL A 177      13.410  -7.354  79.228  1.00 98.99           H  
ATOM   2414 HG23 VAL A 177      14.276  -8.879  79.308  1.00 98.99           H  
ATOM   2415  N   ALA A 178      12.380 -11.618  77.662  1.00 98.98           N  
ATOM   2416  CA  ALA A 178      12.502 -12.909  78.338  1.00 98.98           C  
ATOM   2417  C   ALA A 178      13.310 -13.935  77.543  1.00 98.98           C  
ATOM   2418  O   ALA A 178      13.372 -13.873  76.316  1.00 98.98           O  
ATOM   2419  CB  ALA A 178      11.104 -13.467  78.675  1.00 98.98           C  
ATOM   2420  H   ALA A 178      12.378 -11.626  76.651  1.00 98.98           H  
ATOM   2421  HA  ALA A 178      13.051 -12.745  79.265  1.00 98.98           H  
ATOM   2422  HB1 ALA A 178      11.176 -14.372  79.278  1.00 98.98           H  
ATOM   2423  HB2 ALA A 178      10.508 -12.752  79.242  1.00 98.98           H  
ATOM   2424  HB3 ALA A 178      10.550 -13.725  77.772  1.00 98.98           H  
ATOM   2425  N   LEU A 179      13.860 -14.884  78.312  1.00 98.96           N  
ATOM   2426  CA  LEU A 179      14.468 -16.143  77.905  1.00 98.96           C  
ATOM   2427  C   LEU A 179      13.606 -17.270  78.498  1.00 98.96           C  
ATOM   2428  O   LEU A 179      13.266 -17.191  79.678  1.00 98.96           O  
ATOM   2429  CB  LEU A 179      15.908 -16.185  78.478  1.00 98.96           C  
ATOM   2430  CG  LEU A 179      16.683 -17.505  78.267  1.00 98.96           C  
ATOM   2431  CD1 LEU A 179      16.874 -17.846  76.779  1.00 98.96           C  
ATOM   2432  CD2 LEU A 179      18.021 -17.483  79.023  1.00 98.96           C  
ATOM   2433  H   LEU A 179      13.720 -14.805  79.312  1.00 98.96           H  
ATOM   2434  HA  LEU A 179      14.492 -16.215  76.820  1.00 98.96           H  
ATOM   2435  HB3 LEU A 179      15.859 -15.982  79.549  1.00 98.96           H  
ATOM   2436  HB2 LEU A 179      16.490 -15.367  78.055  1.00 98.96           H  
ATOM   2437  HG  LEU A 179      16.113 -18.315  78.721  1.00 98.96           H  
ATOM   2438 HD11 LEU A 179      17.874 -18.227  76.568  1.00 98.96           H  
ATOM   2439 HD12 LEU A 179      16.161 -18.612  76.478  1.00 98.96           H  
ATOM   2440 HD13 LEU A 179      16.714 -16.986  76.130  1.00 98.96           H  
ATOM   2441 HD21 LEU A 179      18.380 -18.494  79.213  1.00 98.96           H  
ATOM   2442 HD22 LEU A 179      18.787 -16.955  78.457  1.00 98.96           H  
ATOM   2443 HD23 LEU A 179      17.925 -16.989  79.989  1.00 98.96           H  
ATOM   2444  N   ASP A 180      13.303 -18.308  77.701  1.00 98.92           N  
ATOM   2445  CA  ASP A 180      12.582 -19.505  78.159  1.00 98.92           C  
ATOM   2446  C   ASP A 180      13.554 -20.675  78.400  1.00 98.92           C  
ATOM   2447  O   ASP A 180      14.740 -20.573  78.083  1.00 98.92           O  
ATOM   2448  CB  ASP A 180      11.397 -19.886  77.224  1.00 98.92           C  
ATOM   2449  CG  ASP A 180      11.689 -20.165  75.735  1.00 98.92           C  
ATOM   2450  OD1 ASP A 180      12.810 -20.605  75.416  1.00 98.92           O1-
ATOM   2451  OD2 ASP A 180      10.732 -20.086  74.936  1.00 98.92           O  
ATOM   2452  H   ASP A 180      13.624 -18.320  76.741  1.00 98.92           H  
ATOM   2453  HA  ASP A 180      12.141 -19.306  79.135  1.00 98.92           H  
ATOM   2454  HB3 ASP A 180      10.694 -19.059  77.275  1.00 98.92           H  
ATOM   2455  HB2 ASP A 180      10.851 -20.737  77.633  1.00 98.92           H  
ATOM   2456  N   GLY A 181      13.008 -21.786  78.926  1.00 98.40           N  
ATOM   2457  CA  GLY A 181      13.730 -23.030  79.207  1.00 98.40           C  
ATOM   2458  C   GLY A 181      14.269 -23.741  77.950  1.00 98.40           C  
ATOM   2459  O   GLY A 181      15.154 -24.584  78.085  1.00 98.40           O  
ATOM   2460  H   GLY A 181      12.021 -21.784  79.140  1.00 98.40           H  
ATOM   2461  HA3 GLY A 181      13.052 -23.710  79.723  1.00 98.40           H  
ATOM   2462  HA2 GLY A 181      14.553 -22.832  79.893  1.00 98.40           H  
ATOM   2463  N   ALA A 182      13.765 -23.401  76.748  1.00 98.48           N  
ATOM   2464  CA  ALA A 182      14.214 -23.932  75.458  1.00 98.48           C  
ATOM   2465  C   ALA A 182      15.336 -23.100  74.797  1.00 98.48           C  
ATOM   2466  O   ALA A 182      15.833 -23.515  73.751  1.00 98.48           O  
ATOM   2467  CB  ALA A 182      12.995 -24.062  74.530  1.00 98.48           C  
ATOM   2468  H   ALA A 182      13.060 -22.678  76.697  1.00 98.48           H  
ATOM   2469  HA  ALA A 182      14.616 -24.935  75.605  1.00 98.48           H  
ATOM   2470  HB1 ALA A 182      13.273 -24.471  73.558  1.00 98.48           H  
ATOM   2471  HB2 ALA A 182      12.248 -24.730  74.960  1.00 98.48           H  
ATOM   2472  HB3 ALA A 182      12.513 -23.101  74.357  1.00 98.48           H  
ATOM   2473  N   GLY A 183      15.734 -21.969  75.410  1.00 98.67           N  
ATOM   2474  CA  GLY A 183      16.839 -21.125  74.948  1.00 98.67           C  
ATOM   2475  C   GLY A 183      16.403 -20.039  73.947  1.00 98.67           C  
ATOM   2476  O   GLY A 183      17.273 -19.377  73.380  1.00 98.67           O  
ATOM   2477  H   GLY A 183      15.264 -21.679  76.257  1.00 98.67           H  
ATOM   2478  HA3 GLY A 183      17.627 -21.732  74.499  1.00 98.67           H  
ATOM   2479  HA2 GLY A 183      17.283 -20.642  75.818  1.00 98.67           H  
ATOM   2480  N   ASN A 184      15.091 -19.844  73.729  1.00 98.94           N  
ATOM   2481  CA  ASN A 184      14.533 -18.835  72.825  1.00 98.94           C  
ATOM   2482  C   ASN A 184      14.346 -17.491  73.537  1.00 98.94           C  
ATOM   2483  O   ASN A 184      13.995 -17.464  74.717  1.00 98.94           O  
ATOM   2484  CB  ASN A 184      13.172 -19.273  72.236  1.00 98.94           C  
ATOM   2485  CG  ASN A 184      13.187 -20.655  71.585  1.00 98.94           C  
ATOM   2486  ND2 ASN A 184      12.276 -21.534  72.006  1.00 98.94           N  
ATOM   2487  OD1 ASN A 184      13.998 -20.918  70.701  1.00 98.94           O  
ATOM   2488  H   ASN A 184      14.412 -20.382  74.257  1.00 98.94           H  
ATOM   2489  HA  ASN A 184      15.225 -18.671  72.004  1.00 98.94           H  
ATOM   2490  HB3 ASN A 184      12.854 -18.554  71.479  1.00 98.94           H  
ATOM   2491  HB2 ASN A 184      12.401 -19.246  73.004  1.00 98.94           H  
ATOM   2492 HD22 ASN A 184      12.238 -22.457  71.600  1.00 98.94           H  
ATOM   2493 HD21 ASN A 184      11.642 -21.288  72.755  1.00 98.94           H  
ATOM   2494  N   LEU A 185      14.534 -16.410  72.769  1.00 98.97           N  
ATOM   2495  CA  LEU A 185      14.361 -15.026  73.195  1.00 98.97           C  
ATOM   2496  C   LEU A 185      13.108 -14.417  72.552  1.00 98.97           C  
ATOM   2497  O   LEU A 185      12.701 -14.837  71.468  1.00 98.97           O  
ATOM   2498  CB  LEU A 185      15.628 -14.236  72.799  1.00 98.97           C  
ATOM   2499  CG  LEU A 185      16.830 -14.540  73.719  1.00 98.97           C  
ATOM   2500  CD1 LEU A 185      18.138 -14.004  73.116  1.00 98.97           C  
ATOM   2501  CD2 LEU A 185      16.590 -13.993  75.141  1.00 98.97           C  
ATOM   2502  H   LEU A 185      14.803 -16.537  71.801  1.00 98.97           H  
ATOM   2503  HA  LEU A 185      14.230 -14.987  74.274  1.00 98.97           H  
ATOM   2504  HB3 LEU A 185      15.436 -13.162  72.816  1.00 98.97           H  
ATOM   2505  HB2 LEU A 185      15.885 -14.468  71.764  1.00 98.97           H  
ATOM   2506  HG  LEU A 185      16.949 -15.621  73.800  1.00 98.97           H  
ATOM   2507 HD11 LEU A 185      18.812 -13.599  73.866  1.00 98.97           H  
ATOM   2508 HD12 LEU A 185      18.685 -14.791  72.600  1.00 98.97           H  
ATOM   2509 HD13 LEU A 185      17.943 -13.208  72.400  1.00 98.97           H  
ATOM   2510 HD21 LEU A 185      17.492 -13.594  75.596  1.00 98.97           H  
ATOM   2511 HD22 LEU A 185      15.847 -13.196  75.154  1.00 98.97           H  
ATOM   2512 HD23 LEU A 185      16.228 -14.780  75.799  1.00 98.97           H  
ATOM   2513  N   ALA A 186      12.538 -13.414  73.234  1.00 98.98           N  
ATOM   2514  CA  ALA A 186      11.399 -12.627  72.767  1.00 98.98           C  
ATOM   2515  C   ALA A 186      11.348 -11.289  73.511  1.00 98.98           C  
ATOM   2516  O   ALA A 186      11.823 -11.204  74.644  1.00 98.98           O  
ATOM   2517  CB  ALA A 186      10.091 -13.408  72.969  1.00 98.98           C  
ATOM   2518  H   ALA A 186      12.917 -13.141  74.132  1.00 98.98           H  
ATOM   2519  HA  ALA A 186      11.536 -12.424  71.704  1.00 98.98           H  
ATOM   2520  HB1 ALA A 186       9.234 -12.842  72.604  1.00 98.98           H  
ATOM   2521  HB2 ALA A 186      10.100 -14.361  72.439  1.00 98.98           H  
ATOM   2522  HB3 ALA A 186       9.925 -13.612  74.026  1.00 98.98           H  
ATOM   2523  N   ALA A 187      10.745 -10.282  72.860  1.00 98.99           N  
ATOM   2524  CA  ALA A 187      10.544  -8.938  73.397  1.00 98.99           C  
ATOM   2525  C   ALA A 187       9.131  -8.443  73.071  1.00 98.99           C  
ATOM   2526  O   ALA A 187       8.607  -8.769  72.008  1.00 98.99           O  
ATOM   2527  CB  ALA A 187      11.590  -7.989  72.793  1.00 98.99           C  
ATOM   2528  H   ALA A 187      10.361 -10.447  71.939  1.00 98.99           H  
ATOM   2529  HA  ALA A 187      10.660  -8.948  74.480  1.00 98.99           H  
ATOM   2530  HB1 ALA A 187      11.478  -6.980  73.189  1.00 98.99           H  
ATOM   2531  HB2 ALA A 187      12.601  -8.319  73.024  1.00 98.99           H  
ATOM   2532  HB3 ALA A 187      11.501  -7.932  71.707  1.00 98.99           H  
ATOM   2533  N   ALA A 188       8.569  -7.639  73.985  1.00 98.98           N  
ATOM   2534  CA  ALA A 188       7.278  -6.964  73.868  1.00 98.98           C  
ATOM   2535  C   ALA A 188       7.406  -5.529  74.384  1.00 98.98           C  
ATOM   2536  O   ALA A 188       8.142  -5.291  75.340  1.00 98.98           O  
ATOM   2537  CB  ALA A 188       6.230  -7.718  74.693  1.00 98.98           C  
ATOM   2538  H   ALA A 188       9.082  -7.428  74.832  1.00 98.98           H  
ATOM   2539  HA  ALA A 188       6.962  -6.931  72.825  1.00 98.98           H  
ATOM   2540  HB1 ALA A 188       5.275  -7.198  74.701  1.00 98.98           H  
ATOM   2541  HB2 ALA A 188       6.052  -8.714  74.294  1.00 98.98           H  
ATOM   2542  HB3 ALA A 188       6.541  -7.807  75.733  1.00 98.98           H  
ATOM   2543  N   THR A 189       6.736  -4.581  73.721  1.00 98.96           N  
ATOM   2544  CA  THR A 189       6.753  -3.153  74.044  1.00 98.96           C  
ATOM   2545  C   THR A 189       5.356  -2.607  73.689  1.00 98.96           C  
ATOM   2546  O   THR A 189       4.810  -2.947  72.634  1.00 98.96           O  
ATOM   2547  CB  THR A 189       7.910  -2.395  73.311  1.00 98.96           C  
ATOM   2548  CG2 THR A 189       8.191  -1.010  73.916  1.00 98.96           C  
ATOM   2549  OG1 THR A 189       9.168  -3.059  73.318  1.00 98.96           O  
ATOM   2550  H   THR A 189       6.249  -4.827  72.864  1.00 98.96           H  
ATOM   2551  HA  THR A 189       6.895  -3.047  75.119  1.00 98.96           H  
ATOM   2552  HB  THR A 189       7.626  -2.268  72.265  1.00 98.96           H  
ATOM   2553 HG21 THR A 189       8.957  -0.478  73.351  1.00 98.96           H  
ATOM   2554 HG22 THR A 189       7.299  -0.387  73.934  1.00 98.96           H  
ATOM   2555 HG23 THR A 189       8.544  -1.094  74.945  1.00 98.96           H  
ATOM   2556  HG1 THR A 189       9.492  -3.041  72.414  1.00 98.96           H  
ATOM   2557  N   SER A 190       4.755  -1.761  74.531  1.00 98.90           N  
ATOM   2558  CA  SER A 190       3.470  -1.097  74.274  1.00 98.90           C  
ATOM   2559  C   SER A 190       3.441   0.282  74.932  1.00 98.90           C  
ATOM   2560  O   SER A 190       4.086   0.463  75.961  1.00 98.90           O  
ATOM   2561  CB  SER A 190       2.283  -2.003  74.647  1.00 98.90           C  
ATOM   2562  OG  SER A 190       2.092  -2.975  73.636  1.00 98.90           O  
ATOM   2563  H   SER A 190       5.214  -1.520  75.411  1.00 98.90           H  
ATOM   2564  HA  SER A 190       3.401  -0.889  73.208  1.00 98.90           H  
ATOM   2565  HB3 SER A 190       1.362  -1.423  74.729  1.00 98.90           H  
ATOM   2566  HB2 SER A 190       2.441  -2.475  75.616  1.00 98.90           H  
ATOM   2567  HG  SER A 190       2.957  -3.275  73.373  1.00 98.90           H  
ATOM   2568  N   THR A 191       2.738   1.255  74.340  1.00 98.30           N  
ATOM   2569  CA  THR A 191       2.713   2.636  74.777  1.00 98.30           C  
ATOM   2570  C   THR A 191       1.349   3.291  74.544  1.00 98.30           C  
ATOM   2571  O   THR A 191       0.617   2.906  73.631  1.00 98.30           O  
ATOM   2572  CB  THR A 191       3.898   3.394  74.133  1.00 98.30           C  
ATOM   2573  CG2 THR A 191       3.727   3.749  72.649  1.00 98.30           C  
ATOM   2574  OG1 THR A 191       4.143   4.586  74.833  1.00 98.30           O  
ATOM   2575  H   THR A 191       2.243   1.059  73.470  1.00 98.30           H  
ATOM   2576  HA  THR A 191       2.844   2.632  75.858  1.00 98.30           H  
ATOM   2577  HB  THR A 191       4.800   2.794  74.230  1.00 98.30           H  
ATOM   2578 HG21 THR A 191       4.630   4.216  72.253  1.00 98.30           H  
ATOM   2579 HG22 THR A 191       3.536   2.852  72.066  1.00 98.30           H  
ATOM   2580 HG23 THR A 191       2.899   4.433  72.470  1.00 98.30           H  
ATOM   2581  HG1 THR A 191       5.032   4.481  75.188  1.00 98.30           H  
ATOM   2582  N   GLY A 192       1.078   4.346  75.320  1.00 96.49           N  
ATOM   2583  CA  GLY A 192       0.104   5.389  75.017  1.00 96.49           C  
ATOM   2584  C   GLY A 192       0.744   6.576  74.274  1.00 96.49           C  
ATOM   2585  O   GLY A 192       0.044   7.503  73.872  1.00 96.49           O  
ATOM   2586  H   GLY A 192       1.738   4.545  76.062  1.00 96.49           H  
ATOM   2587  HA3 GLY A 192      -0.312   5.757  75.953  1.00 96.49           H  
ATOM   2588  HA2 GLY A 192      -0.731   5.001  74.433  1.00 96.49           H  
ATOM   2589  N   GLY A 193       2.073   6.572  74.088  1.00 94.05           N  
ATOM   2590  CA  GLY A 193       2.821   7.623  73.413  1.00 94.05           C  
ATOM   2591  C   GLY A 193       3.304   8.692  74.394  1.00 94.05           C  
ATOM   2592  O   GLY A 193       3.880   8.362  75.433  1.00 94.05           O  
ATOM   2593  H   GLY A 193       2.620   5.785  74.431  1.00 94.05           H  
ATOM   2594  HA3 GLY A 193       2.230   8.064  72.609  1.00 94.05           H  
ATOM   2595  HA2 GLY A 193       3.689   7.162  72.944  1.00 94.05           H  
ATOM   2596  N   LEU A 194       3.086   9.966  74.050  1.00 91.29           N  
ATOM   2597  CA  LEU A 194       3.475  11.157  74.803  1.00 91.29           C  
ATOM   2598  C   LEU A 194       2.249  12.067  74.951  1.00 91.29           C  
ATOM   2599  O   LEU A 194       1.403  12.115  74.055  1.00 91.29           O  
ATOM   2600  CB  LEU A 194       4.624  11.893  74.078  1.00 91.29           C  
ATOM   2601  CG  LEU A 194       5.974  11.145  74.028  1.00 91.29           C  
ATOM   2602  CD1 LEU A 194       6.950  11.858  73.082  1.00 91.29           C  
ATOM   2603  CD2 LEU A 194       6.607  11.002  75.421  1.00 91.29           C  
ATOM   2604  H   LEU A 194       2.462  10.147  73.280  1.00 91.29           H  
ATOM   2605  HA  LEU A 194       3.792  10.875  75.808  1.00 91.29           H  
ATOM   2606  HB3 LEU A 194       4.782  12.865  74.549  1.00 91.29           H  
ATOM   2607  HB2 LEU A 194       4.300  12.118  73.060  1.00 91.29           H  
ATOM   2608  HG  LEU A 194       5.810  10.144  73.625  1.00 91.29           H  
ATOM   2609 HD11 LEU A 194       7.886  11.305  72.992  1.00 91.29           H  
ATOM   2610 HD12 LEU A 194       6.531  11.960  72.081  1.00 91.29           H  
ATOM   2611 HD13 LEU A 194       7.192  12.860  73.440  1.00 91.29           H  
ATOM   2612 HD21 LEU A 194       7.592  10.540  75.356  1.00 91.29           H  
ATOM   2613 HD22 LEU A 194       6.734  11.971  75.904  1.00 91.29           H  
ATOM   2614 HD23 LEU A 194       6.002  10.377  76.078  1.00 91.29           H  
ATOM   2615  N   THR A 195       2.147  12.782  76.077  1.00 91.43           N  
ATOM   2616  CA  THR A 195       1.002  13.619  76.437  1.00 91.43           C  
ATOM   2617  C   THR A 195       0.987  14.879  75.548  1.00 91.43           C  
ATOM   2618  O   THR A 195       2.014  15.530  75.359  1.00 91.43           O  
ATOM   2619  CB  THR A 195       1.108  14.056  77.927  1.00 91.43           C  
ATOM   2620  CG2 THR A 195      -0.217  14.615  78.469  1.00 91.43           C  
ATOM   2621  OG1 THR A 195       1.491  12.991  78.787  1.00 91.43           O  
ATOM   2622  H   THR A 195       2.871  12.713  76.777  1.00 91.43           H  
ATOM   2623  HA  THR A 195       0.095  13.034  76.281  1.00 91.43           H  
ATOM   2624  HB  THR A 195       1.878  14.825  78.028  1.00 91.43           H  
ATOM   2625 HG21 THR A 195      -0.106  14.926  79.506  1.00 91.43           H  
ATOM   2626 HG22 THR A 195      -0.535  15.495  77.910  1.00 91.43           H  
ATOM   2627 HG23 THR A 195      -1.023  13.882  78.422  1.00 91.43           H  
ATOM   2628  HG1 THR A 195       0.875  12.277  78.705  1.00 91.43           H  
ATOM   2629  N   ASN A 196      -0.190  15.203  75.005  1.00 92.08           N  
ATOM   2630  CA  ASN A 196      -0.490  16.301  74.078  1.00 92.08           C  
ATOM   2631  C   ASN A 196       0.198  16.132  72.701  1.00 92.08           C  
ATOM   2632  O   ASN A 196       0.490  17.136  72.050  1.00 92.08           O  
ATOM   2633  CB  ASN A 196      -0.186  17.673  74.751  1.00 92.08           C  
ATOM   2634  CG  ASN A 196      -0.939  18.884  74.185  1.00 92.08           C  
ATOM   2635  ND2 ASN A 196      -0.340  20.070  74.301  1.00 92.08           N  
ATOM   2636  OD1 ASN A 196      -2.047  18.767  73.670  1.00 92.08           O  
ATOM   2637  H   ASN A 196      -0.967  14.589  75.215  1.00 92.08           H  
ATOM   2638  HA  ASN A 196      -1.552  16.249  73.840  1.00 92.08           H  
ATOM   2639  HB3 ASN A 196       0.887  17.874  74.766  1.00 92.08           H  
ATOM   2640  HB2 ASN A 196      -0.498  17.617  75.794  1.00 92.08           H  
ATOM   2641 HD22 ASN A 196      -0.797  20.903  73.959  1.00 92.08           H  
ATOM   2642 HD21 ASN A 196       0.563  20.151  74.745  1.00 92.08           H  
ATOM   2643  N   LYS A 197       0.474  14.886  72.269  1.00 91.93           N  
ATOM   2644  CA  LYS A 197       1.041  14.593  70.950  1.00 91.93           C  
ATOM   2645  C   LYS A 197       0.043  14.940  69.828  1.00 91.93           C  
ATOM   2646  O   LYS A 197      -1.168  14.751  69.988  1.00 91.93           O  
ATOM   2647  CB  LYS A 197       1.528  13.122  70.847  1.00 91.93           C  
ATOM   2648  CG  LYS A 197       0.475  11.986  70.858  1.00 91.93           C  
ATOM   2649  CD  LYS A 197       1.121  10.611  70.579  1.00 91.93           C  
ATOM   2650  CE  LYS A 197       0.117   9.449  70.441  1.00 91.93           C  
ATOM   2651  NZ  LYS A 197       0.778   8.193  70.036  1.00 91.93           N1+
ATOM   2652  H   LYS A 197       0.295  14.111  72.892  1.00 91.93           H  
ATOM   2653  HA  LYS A 197       1.916  15.236  70.834  1.00 91.93           H  
ATOM   2654  HB3 LYS A 197       2.257  12.941  71.638  1.00 91.93           H  
ATOM   2655  HB2 LYS A 197       2.092  13.042  69.917  1.00 91.93           H  
ATOM   2656  HG3 LYS A 197      -0.283  12.171  70.097  1.00 91.93           H  
ATOM   2657  HG2 LYS A 197      -0.047  11.966  71.816  1.00 91.93           H  
ATOM   2658  HD3 LYS A 197       1.840  10.380  71.364  1.00 91.93           H  
ATOM   2659  HD2 LYS A 197       1.691  10.682  69.653  1.00 91.93           H  
ATOM   2660  HE3 LYS A 197      -0.630   9.691  69.685  1.00 91.93           H  
ATOM   2661  HE2 LYS A 197      -0.411   9.280  71.381  1.00 91.93           H  
ATOM   2662  HZ1 LYS A 197       1.479   7.928  70.711  1.00 91.93           H  
ATOM   2663  HZ2 LYS A 197       0.089   7.453  69.986  1.00 91.93           H  
ATOM   2664  HZ3 LYS A 197       1.211   8.307  69.128  1.00 91.93           H  
ATOM   2665  N   LYS A 198       0.561  15.468  68.716  1.00 93.32           N  
ATOM   2666  CA  LYS A 198      -0.204  15.954  67.570  1.00 93.32           C  
ATOM   2667  C   LYS A 198       0.097  15.109  66.327  1.00 93.32           C  
ATOM   2668  O   LYS A 198       1.135  14.451  66.266  1.00 93.32           O  
ATOM   2669  CB  LYS A 198       0.194  17.421  67.308  1.00 93.32           C  
ATOM   2670  CG  LYS A 198      -0.183  18.390  68.438  1.00 93.32           C  
ATOM   2671  CD  LYS A 198       0.235  19.832  68.125  1.00 93.32           C  
ATOM   2672  CE  LYS A 198      -0.129  20.804  69.257  1.00 93.32           C  
ATOM   2673  NZ  LYS A 198       0.265  22.185  68.932  1.00 93.32           N1+
ATOM   2674  H   LYS A 198       1.561  15.593  68.659  1.00 93.32           H  
ATOM   2675  HA  LYS A 198      -1.278  15.908  67.763  1.00 93.32           H  
ATOM   2676  HB3 LYS A 198      -0.299  17.769  66.399  1.00 93.32           H  
ATOM   2677  HB2 LYS A 198       1.267  17.484  67.118  1.00 93.32           H  
ATOM   2678  HG3 LYS A 198       0.278  18.076  69.375  1.00 93.32           H  
ATOM   2679  HG2 LYS A 198      -1.260  18.355  68.594  1.00 93.32           H  
ATOM   2680  HD3 LYS A 198      -0.243  20.148  67.196  1.00 93.32           H  
ATOM   2681  HD2 LYS A 198       1.311  19.861  67.940  1.00 93.32           H  
ATOM   2682  HE3 LYS A 198       0.363  20.506  70.184  1.00 93.32           H  
ATOM   2683  HE2 LYS A 198      -1.204  20.781  69.442  1.00 93.32           H  
ATOM   2684  HZ1 LYS A 198      -0.207  22.480  68.088  1.00 93.32           H  
ATOM   2685  HZ2 LYS A 198       0.010  22.799  69.692  1.00 93.32           H  
ATOM   2686  HZ3 LYS A 198       1.264  22.226  68.787  1.00 93.32           H  
ATOM   2687  N   TYR A 199      -0.794  15.213  65.327  1.00 94.19           N  
ATOM   2688  CA  TYR A 199      -0.595  14.761  63.943  1.00 94.19           C  
ATOM   2689  C   TYR A 199      -0.447  13.232  63.776  1.00 94.19           C  
ATOM   2690  O   TYR A 199       0.191  12.792  62.819  1.00 94.19           O  
ATOM   2691  CB  TYR A 199       0.582  15.528  63.286  1.00 94.19           C  
ATOM   2692  CG  TYR A 199       0.570  17.033  63.490  1.00 94.19           C  
ATOM   2693  CD1 TYR A 199      -0.508  17.811  63.015  1.00 94.19           C  
ATOM   2694  CD2 TYR A 199       1.626  17.651  64.191  1.00 94.19           C  
ATOM   2695  CE1 TYR A 199      -0.538  19.197  63.264  1.00 94.19           C  
ATOM   2696  CE2 TYR A 199       1.589  19.033  64.450  1.00 94.19           C  
ATOM   2697  CZ  TYR A 199       0.505  19.805  63.993  1.00 94.19           C  
ATOM   2698  OH  TYR A 199       0.474  21.142  64.259  1.00 94.19           O  
ATOM   2699  H   TYR A 199      -1.623  15.771  65.474  1.00 94.19           H  
ATOM   2700  HA  TYR A 199      -1.505  15.036  63.411  1.00 94.19           H  
ATOM   2701  HB3 TYR A 199       0.629  15.326  62.216  1.00 94.19           H  
ATOM   2702  HB2 TYR A 199       1.517  15.146  63.692  1.00 94.19           H  
ATOM   2703  HD1 TYR A 199      -1.319  17.348  62.472  1.00 94.19           H  
ATOM   2704  HD2 TYR A 199       2.456  17.065  64.558  1.00 94.19           H  
ATOM   2705  HE1 TYR A 199      -1.370  19.786  62.907  1.00 94.19           H  
ATOM   2706  HE2 TYR A 199       2.392  19.498  65.004  1.00 94.19           H  
ATOM   2707  HH  TYR A 199      -0.152  21.613  63.695  1.00 94.19           H  
ATOM   2708  N   GLY A 200      -1.055  12.445  64.682  1.00 94.96           N  
ATOM   2709  CA  GLY A 200      -1.010  10.980  64.654  1.00 94.96           C  
ATOM   2710  C   GLY A 200       0.404  10.436  64.922  1.00 94.96           C  
ATOM   2711  O   GLY A 200       0.745   9.376  64.403  1.00 94.96           O  
ATOM   2712  H   GLY A 200      -1.576  12.872  65.435  1.00 94.96           H  
ATOM   2713  HA3 GLY A 200      -1.368  10.617  63.690  1.00 94.96           H  
ATOM   2714  HA2 GLY A 200      -1.688  10.589  65.413  1.00 94.96           H  
ATOM   2715  N   ARG A 201       1.248  11.198  65.637  1.00 96.85           N  
ATOM   2716  CA  ARG A 201       2.654  10.907  65.912  1.00 96.85           C  
ATOM   2717  C   ARG A 201       2.885   9.544  66.586  1.00 96.85           C  
ATOM   2718  O   ARG A 201       2.250   9.228  67.595  1.00 96.85           O  
ATOM   2719  CB  ARG A 201       3.246  12.074  66.733  1.00 96.85           C  
ATOM   2720  CG  ARG A 201       4.689  11.878  67.236  1.00 96.85           C  
ATOM   2721  CD  ARG A 201       4.733  11.496  68.718  1.00 96.85           C  
ATOM   2722  NE  ARG A 201       6.084  11.144  69.159  1.00 96.85           N  
ATOM   2723  CZ  ARG A 201       6.393  10.194  70.051  1.00 96.85           C  
ATOM   2724  NH1 ARG A 201       5.452   9.419  70.597  1.00 96.85           N  
ATOM   2725  NH2 ARG A 201       7.664  10.031  70.410  1.00 96.85           N1+
ATOM   2726  H   ARG A 201       0.905  12.099  65.935  1.00 96.85           H  
ATOM   2727  HA  ARG A 201       3.163  10.886  64.952  1.00 96.85           H  
ATOM   2728  HB3 ARG A 201       2.590  12.303  67.574  1.00 96.85           H  
ATOM   2729  HB2 ARG A 201       3.229  12.972  66.118  1.00 96.85           H  
ATOM   2730  HG3 ARG A 201       5.217  12.818  67.122  1.00 96.85           H  
ATOM   2731  HG2 ARG A 201       5.239  11.164  66.619  1.00 96.85           H  
ATOM   2732  HD3 ARG A 201       4.066  10.654  68.890  1.00 96.85           H  
ATOM   2733  HD2 ARG A 201       4.368  12.315  69.337  1.00 96.85           H  
ATOM   2734  HE  ARG A 201       6.852  11.701  68.787  1.00 96.85           H  
ATOM   2735 HH12 ARG A 201       5.719   8.696  71.267  1.00 96.85           H  
ATOM   2736 HH11 ARG A 201       4.496   9.475  70.290  1.00 96.85           H  
ATOM   2737 HH22 ARG A 201       7.919   9.352  71.126  1.00 96.85           H  
ATOM   2738 HH21 ARG A 201       8.387  10.654  70.053  1.00 96.85           H  
ATOM   2739  N   VAL A 202       3.858   8.797  66.063  1.00 97.80           N  
ATOM   2740  CA  VAL A 202       4.283   7.484  66.525  1.00 97.80           C  
ATOM   2741  C   VAL A 202       5.570   7.621  67.360  1.00 97.80           C  
ATOM   2742  O   VAL A 202       6.392   8.510  67.126  1.00 97.80           O  
ATOM   2743  CB  VAL A 202       4.444   6.594  65.256  1.00 97.80           C  
ATOM   2744  CG1 VAL A 202       5.423   5.418  65.363  1.00 97.80           C  
ATOM   2745  CG2 VAL A 202       3.069   6.051  64.870  1.00 97.80           C  
ATOM   2746  H   VAL A 202       4.385   9.180  65.284  1.00 97.80           H  
ATOM   2747  HA  VAL A 202       3.518   7.051  67.173  1.00 97.80           H  
ATOM   2748  HB  VAL A 202       4.804   7.211  64.431  1.00 97.80           H  
ATOM   2749 HG11 VAL A 202       5.317   4.726  64.527  1.00 97.80           H  
ATOM   2750 HG12 VAL A 202       6.453   5.772  65.352  1.00 97.80           H  
ATOM   2751 HG13 VAL A 202       5.265   4.858  66.282  1.00 97.80           H  
ATOM   2752 HG21 VAL A 202       3.089   5.545  63.905  1.00 97.80           H  
ATOM   2753 HG22 VAL A 202       2.717   5.346  65.622  1.00 97.80           H  
ATOM   2754 HG23 VAL A 202       2.337   6.856  64.825  1.00 97.80           H  
ATOM   2755  N   GLY A 203       5.716   6.735  68.353  1.00 97.39           N  
ATOM   2756  CA  GLY A 203       6.922   6.548  69.156  1.00 97.39           C  
ATOM   2757  C   GLY A 203       7.877   5.527  68.530  1.00 97.39           C  
ATOM   2758  O   GLY A 203       7.684   5.096  67.399  1.00 97.39           O  
ATOM   2759  H   GLY A 203       4.984   6.044  68.456  1.00 97.39           H  
ATOM   2760  HA3 GLY A 203       6.621   6.179  70.134  1.00 97.39           H  
ATOM   2761  HA2 GLY A 203       7.447   7.492  69.305  1.00 97.39           H  
ATOM   2762  N   ASP A 204       8.900   5.094  69.272  1.00 98.58           N  
ATOM   2763  CA  ASP A 204       9.823   4.027  68.853  1.00 98.58           C  
ATOM   2764  C   ASP A 204       9.165   2.641  69.000  1.00 98.58           C  
ATOM   2765  O   ASP A 204       9.529   1.709  68.292  1.00 98.58           O  
ATOM   2766  CB  ASP A 204      11.108   4.072  69.723  1.00 98.58           C  
ATOM   2767  CG  ASP A 204      10.950   3.927  71.246  1.00 98.58           C  
ATOM   2768  OD1 ASP A 204       9.947   4.441  71.791  1.00 98.58           O1-
ATOM   2769  OD2 ASP A 204      11.860   3.328  71.853  1.00 98.58           O  
ATOM   2770  H   ASP A 204       9.005   5.423  70.222  1.00 98.58           H  
ATOM   2771  HA  ASP A 204      10.093   4.162  67.805  1.00 98.58           H  
ATOM   2772  HB3 ASP A 204      11.622   5.008  69.531  1.00 98.58           H  
ATOM   2773  HB2 ASP A 204      11.792   3.294  69.380  1.00 98.58           H  
ATOM   2774  N   THR A 205       8.193   2.516  69.907  1.00 98.74           N  
ATOM   2775  CA  THR A 205       7.425   1.325  70.269  1.00 98.74           C  
ATOM   2776  C   THR A 205       6.970   0.390  69.117  1.00 98.74           C  
ATOM   2777  O   THR A 205       7.210  -0.811  69.234  1.00 98.74           O  
ATOM   2778  CB  THR A 205       6.287   1.739  71.237  1.00 98.74           C  
ATOM   2779  CG2 THR A 205       5.405   0.574  71.688  1.00 98.74           C  
ATOM   2780  OG1 THR A 205       6.812   2.352  72.407  1.00 98.74           O  
ATOM   2781  H   THR A 205       8.046   3.314  70.508  1.00 98.74           H  
ATOM   2782  HA  THR A 205       8.126   0.717  70.846  1.00 98.74           H  
ATOM   2783  HB  THR A 205       5.650   2.482  70.758  1.00 98.74           H  
ATOM   2784 HG21 THR A 205       4.710   0.893  72.458  1.00 98.74           H  
ATOM   2785 HG22 THR A 205       4.809   0.192  70.861  1.00 98.74           H  
ATOM   2786 HG23 THR A 205       5.992  -0.254  72.076  1.00 98.74           H  
ATOM   2787  HG1 THR A 205       7.436   1.776  72.827  1.00 98.74           H  
ATOM   2788  N   PRO A 206       6.297   0.856  68.038  1.00 98.92           N  
ATOM   2789  CA  PRO A 206       5.890  -0.024  66.932  1.00 98.92           C  
ATOM   2790  C   PRO A 206       7.005  -0.244  65.885  1.00 98.92           C  
ATOM   2791  O   PRO A 206       6.860  -1.102  65.016  1.00 98.92           O  
ATOM   2792  CB  PRO A 206       4.709   0.709  66.290  1.00 98.92           C  
ATOM   2793  CG  PRO A 206       5.046   2.175  66.483  1.00 98.92           C  
ATOM   2794  CD  PRO A 206       5.776   2.208  67.828  1.00 98.92           C  
ATOM   2795  HA  PRO A 206       5.546  -0.984  67.303  1.00 98.92           H  
ATOM   2796  HB3 PRO A 206       3.791   0.460  66.825  1.00 98.92           H  
ATOM   2797  HB2 PRO A 206       4.556   0.442  65.245  1.00 98.92           H  
ATOM   2798  HG3 PRO A 206       4.169   2.821  66.456  1.00 98.92           H  
ATOM   2799  HG2 PRO A 206       5.716   2.497  65.685  1.00 98.92           H  
ATOM   2800  HD2 PRO A 206       6.574   2.942  67.804  1.00 98.92           H  
ATOM   2801  HD3 PRO A 206       5.092   2.477  68.626  1.00 98.92           H  
ATOM   2802  N   VAL A 207       8.089   0.544  65.931  1.00 98.93           N  
ATOM   2803  CA  VAL A 207       9.164   0.566  64.950  1.00 98.93           C  
ATOM   2804  C   VAL A 207      10.175  -0.510  65.397  1.00 98.93           C  
ATOM   2805  O   VAL A 207      10.931  -0.325  66.360  1.00 98.93           O  
ATOM   2806  CB  VAL A 207       9.791   1.998  64.946  1.00 98.93           C  
ATOM   2807  CG1 VAL A 207      10.908   2.176  63.902  1.00 98.93           C  
ATOM   2808  CG2 VAL A 207       8.737   3.109  64.748  1.00 98.93           C  
ATOM   2809  H   VAL A 207       8.241   1.122  66.747  1.00 98.93           H  
ATOM   2810  HA  VAL A 207       8.775   0.334  63.956  1.00 98.93           H  
ATOM   2811  HB  VAL A 207      10.239   2.178  65.920  1.00 98.93           H  
ATOM   2812 HG11 VAL A 207      11.419   3.130  64.035  1.00 98.93           H  
ATOM   2813 HG12 VAL A 207      11.669   1.397  63.967  1.00 98.93           H  
ATOM   2814 HG13 VAL A 207      10.503   2.170  62.892  1.00 98.93           H  
ATOM   2815 HG21 VAL A 207       9.203   4.095  64.711  1.00 98.93           H  
ATOM   2816 HG22 VAL A 207       8.179   2.970  63.822  1.00 98.93           H  
ATOM   2817 HG23 VAL A 207       8.020   3.140  65.567  1.00 98.93           H  
ATOM   2818  N   ILE A 208      10.174  -1.656  64.704  1.00 98.96           N  
ATOM   2819  CA  ILE A 208      11.076  -2.777  64.982  1.00 98.96           C  
ATOM   2820  C   ILE A 208      12.532  -2.388  64.668  1.00 98.96           C  
ATOM   2821  O   ILE A 208      12.809  -1.808  63.617  1.00 98.96           O  
ATOM   2822  CB  ILE A 208      10.710  -4.050  64.165  1.00 98.96           C  
ATOM   2823  CG1 ILE A 208       9.258  -4.519  64.415  1.00 98.96           C  
ATOM   2824  CG2 ILE A 208      11.697  -5.232  64.319  1.00 98.96           C  
ATOM   2825  CD1 ILE A 208       8.958  -4.946  65.860  1.00 98.96           C  
ATOM   2826  H   ILE A 208       9.570  -1.755  63.902  1.00 98.96           H  
ATOM   2827  HA  ILE A 208      10.997  -3.012  66.046  1.00 98.96           H  
ATOM   2828  HB  ILE A 208      10.761  -3.758  63.122  1.00 98.96           H  
ATOM   2829 HG13 ILE A 208       9.022  -5.341  63.739  1.00 98.96           H  
ATOM   2830 HG12 ILE A 208       8.563  -3.724  64.141  1.00 98.96           H  
ATOM   2831 HG21 ILE A 208      11.335  -6.117  63.793  1.00 98.96           H  
ATOM   2832 HG22 ILE A 208      12.679  -5.008  63.902  1.00 98.96           H  
ATOM   2833 HG23 ILE A 208      11.838  -5.502  65.366  1.00 98.96           H  
ATOM   2834 HD11 ILE A 208       7.979  -5.418  65.924  1.00 98.96           H  
ATOM   2835 HD12 ILE A 208       9.688  -5.660  66.241  1.00 98.96           H  
ATOM   2836 HD13 ILE A 208       8.949  -4.084  66.525  1.00 98.96           H  
ATOM   2837  N   GLY A 209      13.415  -2.713  65.617  1.00 98.92           N  
ATOM   2838  CA  GLY A 209      14.826  -2.360  65.612  1.00 98.92           C  
ATOM   2839  C   GLY A 209      15.081  -1.049  66.369  1.00 98.92           C  
ATOM   2840  O   GLY A 209      16.217  -0.830  66.775  1.00 98.92           O  
ATOM   2841  H   GLY A 209      13.083  -3.206  66.438  1.00 98.92           H  
ATOM   2842  HA3 GLY A 209      15.217  -2.278  64.597  1.00 98.92           H  
ATOM   2843  HA2 GLY A 209      15.363  -3.168  66.108  1.00 98.92           H  
ATOM   2844  N   ALA A 210      14.060  -0.204  66.598  1.00 98.89           N  
ATOM   2845  CA  ALA A 210      14.171   1.027  67.379  1.00 98.89           C  
ATOM   2846  C   ALA A 210      13.779   0.784  68.839  1.00 98.89           C  
ATOM   2847  O   ALA A 210      14.625   0.952  69.718  1.00 98.89           O  
ATOM   2848  CB  ALA A 210      13.305   2.127  66.752  1.00 98.89           C  
ATOM   2849  H   ALA A 210      13.138  -0.428  66.249  1.00 98.89           H  
ATOM   2850  HA  ALA A 210      15.200   1.388  67.369  1.00 98.89           H  
ATOM   2851  HB1 ALA A 210      13.350   3.043  67.340  1.00 98.89           H  
ATOM   2852  HB2 ALA A 210      13.643   2.357  65.742  1.00 98.89           H  
ATOM   2853  HB3 ALA A 210      12.259   1.836  66.697  1.00 98.89           H  
ATOM   2854  N   GLY A 211      12.511   0.411  69.053  1.00 98.81           N  
ATOM   2855  CA  GLY A 211      11.915   0.242  70.370  1.00 98.81           C  
ATOM   2856  C   GLY A 211      11.763  -1.215  70.800  1.00 98.81           C  
ATOM   2857  O   GLY A 211      11.573  -1.470  71.989  1.00 98.81           O  
ATOM   2858  H   GLY A 211      11.887   0.335  68.254  1.00 98.81           H  
ATOM   2859  HA3 GLY A 211      10.926   0.696  70.373  1.00 98.81           H  
ATOM   2860  HA2 GLY A 211      12.498   0.780  71.111  1.00 98.81           H  
ATOM   2861  N   THR A 212      11.849  -2.157  69.852  1.00 98.97           N  
ATOM   2862  CA  THR A 212      11.634  -3.587  70.074  1.00 98.97           C  
ATOM   2863  C   THR A 212      12.555  -4.386  69.148  1.00 98.97           C  
ATOM   2864  O   THR A 212      12.585  -4.107  67.951  1.00 98.97           O  
ATOM   2865  CB  THR A 212      10.186  -4.022  69.716  1.00 98.97           C  
ATOM   2866  CG2 THR A 212       9.841  -5.489  70.050  1.00 98.97           C  
ATOM   2867  OG1 THR A 212       9.255  -3.213  70.392  1.00 98.97           O  
ATOM   2868  H   THR A 212      12.051  -1.885  68.901  1.00 98.97           H  
ATOM   2869  HA  THR A 212      11.854  -3.848  71.111  1.00 98.97           H  
ATOM   2870  HB  THR A 212      10.006  -3.860  68.652  1.00 98.97           H  
ATOM   2871 HG21 THR A 212       8.794  -5.705  69.835  1.00 98.97           H  
ATOM   2872 HG22 THR A 212      10.434  -6.193  69.468  1.00 98.97           H  
ATOM   2873 HG23 THR A 212      10.010  -5.703  71.106  1.00 98.97           H  
ATOM   2874  HG1 THR A 212       8.378  -3.432  70.061  1.00 98.97           H  
ATOM   2875  N   TYR A 213      13.240  -5.399  69.696  1.00 98.97           N  
ATOM   2876  CA  TYR A 213      13.979  -6.374  68.899  1.00 98.97           C  
ATOM   2877  C   TYR A 213      14.157  -7.677  69.689  1.00 98.97           C  
ATOM   2878  O   TYR A 213      14.207  -7.640  70.916  1.00 98.97           O  
ATOM   2879  CB  TYR A 213      15.328  -5.787  68.415  1.00 98.97           C  
ATOM   2880  CG  TYR A 213      16.010  -6.657  67.378  1.00 98.97           C  
ATOM   2881  CD1 TYR A 213      17.115  -7.460  67.730  1.00 98.97           C  
ATOM   2882  CD2 TYR A 213      15.480  -6.726  66.073  1.00 98.97           C  
ATOM   2883  CE1 TYR A 213      17.651  -8.364  66.794  1.00 98.97           C  
ATOM   2884  CE2 TYR A 213      16.015  -7.634  65.140  1.00 98.97           C  
ATOM   2885  CZ  TYR A 213      17.086  -8.470  65.507  1.00 98.97           C  
ATOM   2886  OH  TYR A 213      17.578  -9.377  64.615  1.00 98.97           O  
ATOM   2887  H   TYR A 213      13.192  -5.576  70.691  1.00 98.97           H  
ATOM   2888  HA  TYR A 213      13.367  -6.613  68.030  1.00 98.97           H  
ATOM   2889  HB3 TYR A 213      15.995  -5.626  69.263  1.00 98.97           H  
ATOM   2890  HB2 TYR A 213      15.179  -4.808  67.959  1.00 98.97           H  
ATOM   2891  HD1 TYR A 213      17.528  -7.415  68.727  1.00 98.97           H  
ATOM   2892  HD2 TYR A 213      14.636  -6.110  65.795  1.00 98.97           H  
ATOM   2893  HE1 TYR A 213      18.483  -8.991  67.074  1.00 98.97           H  
ATOM   2894  HE2 TYR A 213      15.595  -7.690  64.148  1.00 98.97           H  
ATOM   2895  HH  TYR A 213      17.112  -9.365  63.775  1.00 98.97           H  
ATOM   2896  N   ALA A 214      14.285  -8.800  68.965  1.00 98.97           N  
ATOM   2897  CA  ALA A 214      14.636 -10.103  69.519  1.00 98.97           C  
ATOM   2898  C   ALA A 214      15.321 -10.967  68.457  1.00 98.97           C  
ATOM   2899  O   ALA A 214      14.929 -10.931  67.289  1.00 98.97           O  
ATOM   2900  CB  ALA A 214      13.395 -10.797  70.107  1.00 98.97           C  
ATOM   2901  H   ALA A 214      14.235  -8.755  67.957  1.00 98.97           H  
ATOM   2902  HA  ALA A 214      15.362  -9.950  70.313  1.00 98.97           H  
ATOM   2903  HB1 ALA A 214      13.655 -11.763  70.540  1.00 98.97           H  
ATOM   2904  HB2 ALA A 214      12.945 -10.198  70.898  1.00 98.97           H  
ATOM   2905  HB3 ALA A 214      12.633 -10.970  69.347  1.00 98.97           H  
ATOM   2906  N   ASN A 215      16.319 -11.744  68.908  1.00 98.91           N  
ATOM   2907  CA  ASN A 215      17.115 -12.675  68.110  1.00 98.91           C  
ATOM   2908  C   ASN A 215      17.834 -13.614  69.087  1.00 98.91           C  
ATOM   2909  O   ASN A 215      18.546 -13.128  69.965  1.00 98.91           O  
ATOM   2910  CB  ASN A 215      18.084 -11.880  67.196  1.00 98.91           C  
ATOM   2911  CG  ASN A 215      19.027 -12.700  66.303  1.00 98.91           C  
ATOM   2912  ND2 ASN A 215      19.951 -12.011  65.631  1.00 98.91           N  
ATOM   2913  OD1 ASN A 215      18.927 -13.922  66.201  1.00 98.91           O  
ATOM   2914  H   ASN A 215      16.581 -11.688  69.882  1.00 98.91           H  
ATOM   2915  HA  ASN A 215      16.432 -13.252  67.487  1.00 98.91           H  
ATOM   2916  HB3 ASN A 215      18.687 -11.211  67.807  1.00 98.91           H  
ATOM   2917  HB2 ASN A 215      17.501 -11.246  66.530  1.00 98.91           H  
ATOM   2918 HD22 ASN A 215      20.604 -12.489  65.027  1.00 98.91           H  
ATOM   2919 HD21 ASN A 215      20.009 -11.006  65.721  1.00 98.91           H  
ATOM   2920  N   ASN A 216      17.661 -14.934  68.891  1.00 98.77           N  
ATOM   2921  CA  ASN A 216      18.279 -16.007  69.687  1.00 98.77           C  
ATOM   2922  C   ASN A 216      19.817 -15.992  69.695  1.00 98.77           C  
ATOM   2923  O   ASN A 216      20.391 -16.474  70.668  1.00 98.77           O  
ATOM   2924  CB  ASN A 216      17.793 -17.382  69.173  1.00 98.77           C  
ATOM   2925  CG  ASN A 216      16.382 -17.775  69.612  1.00 98.77           C  
ATOM   2926  ND2 ASN A 216      16.056 -19.061  69.462  1.00 98.77           N  
ATOM   2927  OD1 ASN A 216      15.600 -16.952  70.083  1.00 98.77           O  
ATOM   2928  H   ASN A 216      17.059 -15.239  68.138  1.00 98.77           H  
ATOM   2929  HA  ASN A 216      17.907 -15.850  70.700  1.00 98.77           H  
ATOM   2930  HB3 ASN A 216      18.447 -18.165  69.564  1.00 98.77           H  
ATOM   2931  HB2 ASN A 216      17.870 -17.438  68.086  1.00 98.77           H  
ATOM   2932 HD22 ASN A 216      15.152 -19.403  69.761  1.00 98.77           H  
ATOM   2933 HD21 ASN A 216      16.720 -19.715  69.074  1.00 98.77           H  
ATOM   2934  N   GLN A 217      20.454 -15.461  68.637  1.00 98.09           N  
ATOM   2935  CA  GLN A 217      21.912 -15.367  68.526  1.00 98.09           C  
ATOM   2936  C   GLN A 217      22.540 -14.255  69.387  1.00 98.09           C  
ATOM   2937  O   GLN A 217      23.749 -14.302  69.612  1.00 98.09           O  
ATOM   2938  CB  GLN A 217      22.306 -15.196  67.045  1.00 98.09           C  
ATOM   2939  CG  GLN A 217      21.956 -16.425  66.181  1.00 98.09           C  
ATOM   2940  CD  GLN A 217      22.521 -16.360  64.759  1.00 98.09           C  
ATOM   2941  NE2 GLN A 217      22.192 -17.361  63.941  1.00 98.09           N  
ATOM   2942  OE1 GLN A 217      23.249 -15.438  64.396  1.00 98.09           O  
ATOM   2943  H   GLN A 217      19.918 -15.080  67.869  1.00 98.09           H  
ATOM   2944  HA  GLN A 217      22.340 -16.308  68.877  1.00 98.09           H  
ATOM   2945  HB3 GLN A 217      23.382 -15.015  66.986  1.00 98.09           H  
ATOM   2946  HB2 GLN A 217      21.828 -14.306  66.632  1.00 98.09           H  
ATOM   2947  HG3 GLN A 217      20.874 -16.543  66.122  1.00 98.09           H  
ATOM   2948  HG2 GLN A 217      22.346 -17.327  66.654  1.00 98.09           H  
ATOM   2949 HE22 GLN A 217      22.539 -17.370  62.993  1.00 98.09           H  
ATOM   2950 HE21 GLN A 217      21.595 -18.111  64.259  1.00 98.09           H  
ATOM   2951  N   THR A 218      21.728 -13.283  69.834  1.00 98.68           N  
ATOM   2952  CA  THR A 218      22.167 -12.091  70.555  1.00 98.68           C  
ATOM   2953  C   THR A 218      21.270 -11.893  71.795  1.00 98.68           C  
ATOM   2954  O   THR A 218      21.564 -12.496  72.828  1.00 98.68           O  
ATOM   2955  CB  THR A 218      22.173 -10.843  69.620  1.00 98.68           C  
ATOM   2956  CG2 THR A 218      23.181 -10.949  68.469  1.00 98.68           C  
ATOM   2957  OG1 THR A 218      20.907 -10.583  69.039  1.00 98.68           O  
ATOM   2958  H   THR A 218      20.740 -13.322  69.622  1.00 98.68           H  
ATOM   2959  HA  THR A 218      23.182 -12.230  70.933  1.00 98.68           H  
ATOM   2960  HB  THR A 218      22.438  -9.966  70.212  1.00 98.68           H  
ATOM   2961 HG21 THR A 218      23.139 -10.059  67.844  1.00 98.68           H  
ATOM   2962 HG22 THR A 218      24.200 -11.046  68.845  1.00 98.68           H  
ATOM   2963 HG23 THR A 218      22.978 -11.803  67.823  1.00 98.68           H  
ATOM   2964  HG1 THR A 218      20.993  -9.829  68.444  1.00 98.68           H  
ATOM   2965  N   CYS A 219      20.230 -11.049  71.702  1.00 98.95           N  
ATOM   2966  CA  CYS A 219      19.429 -10.582  72.824  1.00 98.95           C  
ATOM   2967  C   CYS A 219      18.029 -10.131  72.382  1.00 98.95           C  
ATOM   2968  O   CYS A 219      17.832  -9.695  71.247  1.00 98.95           O  
ATOM   2969  CB  CYS A 219      20.167  -9.480  73.618  1.00 98.95           C  
ATOM   2970  SG  CYS A 219      20.408  -7.969  72.633  1.00 98.95           S  
ATOM   2971  H   CYS A 219      20.034 -10.615  70.808  1.00 98.95           H  
ATOM   2972  HA  CYS A 219      19.275 -11.427  73.489  1.00 98.95           H  
ATOM   2973  HB3 CYS A 219      21.133  -9.837  73.972  1.00 98.95           H  
ATOM   2974  HB2 CYS A 219      19.595  -9.211  74.506  1.00 98.95           H  
ATOM   2975  HG  CYS A 219      21.073  -7.292  73.574  1.00 98.95           H  
ATOM   2976  N   ALA A 220      17.105 -10.201  73.351  1.00 98.98           N  
ATOM   2977  CA  ALA A 220      15.846  -9.468  73.378  1.00 98.98           C  
ATOM   2978  C   ALA A 220      16.087  -8.081  73.990  1.00 98.98           C  
ATOM   2979  O   ALA A 220      16.848  -7.988  74.952  1.00 98.98           O  
ATOM   2980  CB  ALA A 220      14.844 -10.260  74.225  1.00 98.98           C  
ATOM   2981  H   ALA A 220      17.380 -10.594  74.243  1.00 98.98           H  
ATOM   2982  HA  ALA A 220      15.448  -9.355  72.374  1.00 98.98           H  
ATOM   2983  HB1 ALA A 220      13.934  -9.686  74.392  1.00 98.98           H  
ATOM   2984  HB2 ALA A 220      14.560 -11.187  73.728  1.00 98.98           H  
ATOM   2985  HB3 ALA A 220      15.254 -10.519  75.202  1.00 98.98           H  
ATOM   2986  N   VAL A 221      15.439  -7.043  73.435  1.00 98.99           N  
ATOM   2987  CA  VAL A 221      15.524  -5.659  73.913  1.00 98.99           C  
ATOM   2988  C   VAL A 221      14.142  -4.982  73.798  1.00 98.99           C  
ATOM   2989  O   VAL A 221      13.464  -5.151  72.784  1.00 98.99           O  
ATOM   2990  CB  VAL A 221      16.548  -4.796  73.112  1.00 98.99           C  
ATOM   2991  CG1 VAL A 221      16.689  -3.359  73.664  1.00 98.99           C  
ATOM   2992  CG2 VAL A 221      17.941  -5.440  73.035  1.00 98.99           C  
ATOM   2993  H   VAL A 221      14.840  -7.195  72.632  1.00 98.99           H  
ATOM   2994  HA  VAL A 221      15.820  -5.665  74.960  1.00 98.99           H  
ATOM   2995  HB  VAL A 221      16.200  -4.714  72.081  1.00 98.99           H  
ATOM   2996 HG11 VAL A 221      17.536  -2.837  73.221  1.00 98.99           H  
ATOM   2997 HG12 VAL A 221      15.804  -2.756  73.463  1.00 98.99           H  
ATOM   2998 HG13 VAL A 221      16.851  -3.367  74.741  1.00 98.99           H  
ATOM   2999 HG21 VAL A 221      18.640  -4.797  72.503  1.00 98.99           H  
ATOM   3000 HG22 VAL A 221      18.351  -5.631  74.026  1.00 98.99           H  
ATOM   3001 HG23 VAL A 221      17.910  -6.383  72.490  1.00 98.99           H  
ATOM   3002  N   SER A 222      13.781  -4.202  74.830  1.00 98.97           N  
ATOM   3003  CA  SER A 222      12.593  -3.349  74.878  1.00 98.97           C  
ATOM   3004  C   SER A 222      12.993  -1.992  75.481  1.00 98.97           C  
ATOM   3005  O   SER A 222      13.726  -1.967  76.468  1.00 98.97           O  
ATOM   3006  CB  SER A 222      11.486  -4.052  75.689  1.00 98.97           C  
ATOM   3007  OG  SER A 222      10.344  -3.234  75.822  1.00 98.97           O  
ATOM   3008  H   SER A 222      14.406  -4.116  75.622  1.00 98.97           H  
ATOM   3009  HA  SER A 222      12.227  -3.175  73.865  1.00 98.97           H  
ATOM   3010  HB3 SER A 222      11.837  -4.307  76.687  1.00 98.97           H  
ATOM   3011  HB2 SER A 222      11.192  -4.984  75.204  1.00 98.97           H  
ATOM   3012  HG  SER A 222       9.850  -3.261  74.993  1.00 98.97           H  
ATOM   3013  N   CYS A 223      12.547  -0.877  74.888  1.00 98.83           N  
ATOM   3014  CA  CYS A 223      13.013   0.487  75.175  1.00 98.83           C  
ATOM   3015  C   CYS A 223      11.912   1.391  75.770  1.00 98.83           C  
ATOM   3016  O   CYS A 223      10.720   1.093  75.666  1.00 98.83           O  
ATOM   3017  CB  CYS A 223      13.466   1.119  73.847  1.00 98.83           C  
ATOM   3018  SG  CYS A 223      14.788   0.152  73.052  1.00 98.83           S  
ATOM   3019  H   CYS A 223      11.942  -0.992  74.081  1.00 98.83           H  
ATOM   3020  HA  CYS A 223      13.854   0.474  75.865  1.00 98.83           H  
ATOM   3021  HB3 CYS A 223      13.820   2.135  74.006  1.00 98.83           H  
ATOM   3022  HB2 CYS A 223      12.611   1.193  73.181  1.00 98.83           H  
ATOM   3023  HG  CYS A 223      14.730   0.766  71.861  1.00 98.83           H  
ATOM   3024  N   THR A 224      12.319   2.529  76.349  1.00 97.59           N  
ATOM   3025  CA  THR A 224      11.504   3.645  76.800  1.00 97.59           C  
ATOM   3026  C   THR A 224      12.353   4.925  76.720  1.00 97.59           C  
ATOM   3027  O   THR A 224      13.548   4.882  77.003  1.00 97.59           O  
ATOM   3028  CB  THR A 224      10.890   3.329  78.189  1.00 97.59           C  
ATOM   3029  CG2 THR A 224      11.895   2.758  79.208  1.00 97.59           C  
ATOM   3030  OG1 THR A 224      10.314   4.491  78.766  1.00 97.59           O  
ATOM   3031  H   THR A 224      13.319   2.684  76.472  1.00 97.59           H  
ATOM   3032  HA  THR A 224      10.687   3.768  76.086  1.00 97.59           H  
ATOM   3033  HB  THR A 224      10.087   2.609  78.048  1.00 97.59           H  
ATOM   3034 HG21 THR A 224      11.439   2.593  80.183  1.00 97.59           H  
ATOM   3035 HG22 THR A 224      12.274   1.787  78.888  1.00 97.59           H  
ATOM   3036 HG23 THR A 224      12.759   3.408  79.337  1.00 97.59           H  
ATOM   3037  HG1 THR A 224       9.705   4.880  78.132  1.00 97.59           H  
ATOM   3038  N   GLY A 225      11.756   6.076  76.398  1.00 93.10           N  
ATOM   3039  CA  GLY A 225      12.471   7.343  76.325  1.00 93.10           C  
ATOM   3040  C   GLY A 225      11.940   8.232  75.214  1.00 93.10           C  
ATOM   3041  O   GLY A 225      10.822   8.046  74.737  1.00 93.10           O  
ATOM   3042  H   GLY A 225      10.761   6.110  76.212  1.00 93.10           H  
ATOM   3043  HA3 GLY A 225      13.522   7.174  76.101  1.00 93.10           H  
ATOM   3044  HA2 GLY A 225      12.409   7.864  77.281  1.00 93.10           H  
ATOM   3045  N   TYR A 226      12.751   9.208  74.796  1.00 90.72           N  
ATOM   3046  CA  TYR A 226      12.443  10.169  73.738  1.00 90.72           C  
ATOM   3047  C   TYR A 226      12.494   9.444  72.377  1.00 90.72           C  
ATOM   3048  O   TYR A 226      13.519   9.463  71.694  1.00 90.72           O  
ATOM   3049  CB  TYR A 226      13.492  11.310  73.765  1.00 90.72           C  
ATOM   3050  CG  TYR A 226      13.640  12.159  75.022  1.00 90.72           C  
ATOM   3051  CD1 TYR A 226      12.755  12.052  76.119  1.00 90.72           C  
ATOM   3052  CD2 TYR A 226      14.697  13.094  75.079  1.00 90.72           C  
ATOM   3053  CE1 TYR A 226      12.949  12.843  77.267  1.00 90.72           C  
ATOM   3054  CE2 TYR A 226      14.888  13.888  76.225  1.00 90.72           C  
ATOM   3055  CZ  TYR A 226      14.021  13.751  77.327  1.00 90.72           C  
ATOM   3056  OH  TYR A 226      14.219  14.483  78.459  1.00 90.72           O  
ATOM   3057  H   TYR A 226      13.636   9.309  75.288  1.00 90.72           H  
ATOM   3058  HA  TYR A 226      11.444  10.584  73.887  1.00 90.72           H  
ATOM   3059  HB3 TYR A 226      13.245  12.011  72.968  1.00 90.72           H  
ATOM   3060  HB2 TYR A 226      14.482  10.912  73.533  1.00 90.72           H  
ATOM   3061  HD1 TYR A 226      11.925  11.363  76.107  1.00 90.72           H  
ATOM   3062  HD2 TYR A 226      15.371  13.214  74.242  1.00 90.72           H  
ATOM   3063  HE1 TYR A 226      12.278  12.742  78.108  1.00 90.72           H  
ATOM   3064  HE2 TYR A 226      15.710  14.589  76.255  1.00 90.72           H  
ATOM   3065  HH  TYR A 226      15.104  14.400  78.804  1.00 90.72           H  
ATOM   3066  N   GLY A 227      11.399   8.762  72.014  1.00 95.51           N  
ATOM   3067  CA  GLY A 227      11.291   7.758  70.951  1.00 95.51           C  
ATOM   3068  C   GLY A 227      11.875   8.150  69.593  1.00 95.51           C  
ATOM   3069  O   GLY A 227      12.503   7.322  68.944  1.00 95.51           O  
ATOM   3070  H   GLY A 227      10.663   8.731  72.712  1.00 95.51           H  
ATOM   3071  HA3 GLY A 227      10.244   7.498  70.804  1.00 95.51           H  
ATOM   3072  HA2 GLY A 227      11.781   6.850  71.302  1.00 95.51           H  
ATOM   3073  N   GLU A 228      11.784   9.430  69.214  1.00 96.88           N  
ATOM   3074  CA  GLU A 228      12.414  10.029  68.038  1.00 96.88           C  
ATOM   3075  C   GLU A 228      13.919   9.727  67.944  1.00 96.88           C  
ATOM   3076  O   GLU A 228      14.425   9.373  66.883  1.00 96.88           O  
ATOM   3077  CB  GLU A 228      12.180  11.555  68.068  1.00 96.88           C  
ATOM   3078  CG  GLU A 228      10.759  12.000  67.659  1.00 96.88           C  
ATOM   3079  CD  GLU A 228       9.698  12.018  68.758  1.00 96.88           C  
ATOM   3080  OE1 GLU A 228      10.008  11.620  69.901  1.00 96.88           O1-
ATOM   3081  OE2 GLU A 228       8.557  12.409  68.428  1.00 96.88           O  
ATOM   3082  H   GLU A 228      11.253  10.057  69.805  1.00 96.88           H  
ATOM   3083  HA  GLU A 228      11.951   9.610  67.145  1.00 96.88           H  
ATOM   3084  HB3 GLU A 228      12.878  12.032  67.380  1.00 96.88           H  
ATOM   3085  HB2 GLU A 228      12.449  11.966  69.042  1.00 96.88           H  
ATOM   3086  HG3 GLU A 228      10.391  11.389  66.837  1.00 96.88           H  
ATOM   3087  HG2 GLU A 228      10.830  13.015  67.276  1.00 96.88           H  
ATOM   3088  N   PHE A 229      14.634   9.817  69.066  1.00 97.08           N  
ATOM   3089  CA  PHE A 229      16.075   9.600  69.142  1.00 97.08           C  
ATOM   3090  C   PHE A 229      16.392   8.096  69.138  1.00 97.08           C  
ATOM   3091  O   PHE A 229      17.433   7.698  68.622  1.00 97.08           O  
ATOM   3092  CB  PHE A 229      16.606  10.244  70.435  1.00 97.08           C  
ATOM   3093  CG  PHE A 229      16.434  11.756  70.470  1.00 97.08           C  
ATOM   3094  CD1 PHE A 229      17.492  12.611  70.098  1.00 97.08           C  
ATOM   3095  CD2 PHE A 229      15.199  12.319  70.855  1.00 97.08           C  
ATOM   3096  CE1 PHE A 229      17.314  14.007  70.128  1.00 97.08           C  
ATOM   3097  CE2 PHE A 229      15.023  13.713  70.891  1.00 97.08           C  
ATOM   3098  CZ  PHE A 229      16.085  14.560  70.530  1.00 97.08           C  
ATOM   3099  H   PHE A 229      14.138   9.985  69.936  1.00 97.08           H  
ATOM   3100  HA  PHE A 229      16.569  10.064  68.288  1.00 97.08           H  
ATOM   3101  HB3 PHE A 229      17.667  10.022  70.549  1.00 97.08           H  
ATOM   3102  HB2 PHE A 229      16.123   9.808  71.312  1.00 97.08           H  
ATOM   3103  HD1 PHE A 229      18.445  12.211  69.788  1.00 97.08           H  
ATOM   3104  HD2 PHE A 229      14.370  11.684  71.108  1.00 97.08           H  
ATOM   3105  HE1 PHE A 229      18.122  14.663  69.842  1.00 97.08           H  
ATOM   3106  HE2 PHE A 229      14.072  14.134  71.187  1.00 97.08           H  
ATOM   3107  HZ  PHE A 229      15.956  15.632  70.555  1.00 97.08           H  
ATOM   3108  N   PHE A 230      15.467   7.258  69.628  1.00 98.15           N  
ATOM   3109  CA  PHE A 230      15.579   5.800  69.600  1.00 98.15           C  
ATOM   3110  C   PHE A 230      15.317   5.250  68.186  1.00 98.15           C  
ATOM   3111  O   PHE A 230      15.901   4.230  67.827  1.00 98.15           O  
ATOM   3112  CB  PHE A 230      14.590   5.157  70.596  1.00 98.15           C  
ATOM   3113  CG  PHE A 230      14.983   5.267  72.062  1.00 98.15           C  
ATOM   3114  CD1 PHE A 230      14.991   6.516  72.716  1.00 98.15           C  
ATOM   3115  CD2 PHE A 230      15.333   4.109  72.787  1.00 98.15           C  
ATOM   3116  CE1 PHE A 230      15.355   6.610  74.072  1.00 98.15           C  
ATOM   3117  CE2 PHE A 230      15.691   4.198  74.146  1.00 98.15           C  
ATOM   3118  CZ  PHE A 230      15.701   5.449  74.788  1.00 98.15           C  
ATOM   3119  H   PHE A 230      14.595   7.650  69.953  1.00 98.15           H  
ATOM   3120  HA  PHE A 230      16.591   5.525  69.886  1.00 98.15           H  
ATOM   3121  HB3 PHE A 230      14.473   4.096  70.363  1.00 98.15           H  
ATOM   3122  HB2 PHE A 230      13.597   5.582  70.480  1.00 98.15           H  
ATOM   3123  HD1 PHE A 230      14.727   7.411  72.182  1.00 98.15           H  
ATOM   3124  HD2 PHE A 230      15.319   3.141  72.306  1.00 98.15           H  
ATOM   3125  HE1 PHE A 230      15.370   7.570  74.565  1.00 98.15           H  
ATOM   3126  HE2 PHE A 230      15.950   3.308  74.702  1.00 98.15           H  
ATOM   3127  HZ  PHE A 230      15.969   5.514  75.832  1.00 98.15           H  
ATOM   3128  N   ILE A 231      14.503   5.941  67.370  1.00 98.85           N  
ATOM   3129  CA  ILE A 231      14.298   5.664  65.945  1.00 98.85           C  
ATOM   3130  C   ILE A 231      15.538   6.100  65.139  1.00 98.85           C  
ATOM   3131  O   ILE A 231      15.972   5.369  64.257  1.00 98.85           O  
ATOM   3132  CB  ILE A 231      13.013   6.393  65.436  1.00 98.85           C  
ATOM   3133  CG1 ILE A 231      11.732   5.872  66.126  1.00 98.85           C  
ATOM   3134  CG2 ILE A 231      12.823   6.270  63.911  1.00 98.85           C  
ATOM   3135  CD1 ILE A 231      10.534   6.827  65.996  1.00 98.85           C  
ATOM   3136  H   ILE A 231      13.971   6.703  67.777  1.00 98.85           H  
ATOM   3137  HA  ILE A 231      14.179   4.593  65.795  1.00 98.85           H  
ATOM   3138  HB  ILE A 231      13.113   7.453  65.670  1.00 98.85           H  
ATOM   3139 HG13 ILE A 231      11.911   5.696  67.183  1.00 98.85           H  
ATOM   3140 HG12 ILE A 231      11.465   4.893  65.725  1.00 98.85           H  
ATOM   3141 HG21 ILE A 231      11.887   6.704  63.566  1.00 98.85           H  
ATOM   3142 HG22 ILE A 231      13.613   6.780  63.360  1.00 98.85           H  
ATOM   3143 HG23 ILE A 231      12.819   5.222  63.612  1.00 98.85           H  
ATOM   3144 HD11 ILE A 231       9.680   6.446  66.548  1.00 98.85           H  
ATOM   3145 HD12 ILE A 231      10.763   7.812  66.399  1.00 98.85           H  
ATOM   3146 HD13 ILE A 231      10.207   6.952  64.964  1.00 98.85           H  
ATOM   3147  N   ARG A 232      16.121   7.270  65.437  1.00 98.64           N  
ATOM   3148  CA  ARG A 232      17.292   7.819  64.746  1.00 98.64           C  
ATOM   3149  C   ARG A 232      18.577   7.014  65.016  1.00 98.64           C  
ATOM   3150  O   ARG A 232      19.340   6.787  64.078  1.00 98.64           O  
ATOM   3151  CB  ARG A 232      17.475   9.291  65.162  1.00 98.64           C  
ATOM   3152  CG  ARG A 232      16.403  10.245  64.589  1.00 98.64           C  
ATOM   3153  CD  ARG A 232      16.293  11.593  65.328  1.00 98.64           C  
ATOM   3154  NE  ARG A 232      17.577  12.310  65.406  1.00 98.64           N  
ATOM   3155  CZ  ARG A 232      17.835  13.463  66.049  1.00 98.64           C  
ATOM   3156  NH1 ARG A 232      16.888  14.122  66.733  1.00 98.64           N  
ATOM   3157  NH2 ARG A 232      19.074  13.968  66.001  1.00 98.64           N1+
ATOM   3158  H   ARG A 232      15.732   7.846  66.172  1.00 98.64           H  
ATOM   3159  HA  ARG A 232      17.108   7.783  63.670  1.00 98.64           H  
ATOM   3160  HB3 ARG A 232      18.452   9.638  64.824  1.00 98.64           H  
ATOM   3161  HB2 ARG A 232      17.497   9.360  66.251  1.00 98.64           H  
ATOM   3162  HG3 ARG A 232      15.441   9.750  64.706  1.00 98.64           H  
ATOM   3163  HG2 ARG A 232      16.501  10.385  63.512  1.00 98.64           H  
ATOM   3164  HD3 ARG A 232      15.806  11.491  66.297  1.00 98.64           H  
ATOM   3165  HD2 ARG A 232      15.654  12.243  64.730  1.00 98.64           H  
ATOM   3166  HE  ARG A 232      18.329  11.883  64.881  1.00 98.64           H  
ATOM   3167 HH12 ARG A 232      17.105  14.978  67.224  1.00 98.64           H  
ATOM   3168 HH11 ARG A 232      15.952  13.748  66.784  1.00 98.64           H  
ATOM   3169 HH22 ARG A 232      19.300  14.821  66.493  1.00 98.64           H  
ATOM   3170 HH21 ARG A 232      19.799  13.509  65.466  1.00 98.64           H  
ATOM   3171  N   ALA A 233      18.783   6.582  66.273  1.00 98.55           N  
ATOM   3172  CA  ALA A 233      19.896   5.716  66.671  1.00 98.55           C  
ATOM   3173  C   ALA A 233      19.633   4.222  66.403  1.00 98.55           C  
ATOM   3174  O   ALA A 233      20.596   3.458  66.354  1.00 98.55           O  
ATOM   3175  CB  ALA A 233      20.219   5.963  68.153  1.00 98.55           C  
ATOM   3176  H   ALA A 233      18.128   6.830  67.002  1.00 98.55           H  
ATOM   3177  HA  ALA A 233      20.783   5.990  66.095  1.00 98.55           H  
ATOM   3178  HB1 ALA A 233      20.977   5.270  68.522  1.00 98.55           H  
ATOM   3179  HB2 ALA A 233      20.602   6.971  68.304  1.00 98.55           H  
ATOM   3180  HB3 ALA A 233      19.335   5.855  68.779  1.00 98.55           H  
ATOM   3181  N   VAL A 234      18.350   3.841  66.228  1.00 98.81           N  
ATOM   3182  CA  VAL A 234      17.843   2.485  65.963  1.00 98.81           C  
ATOM   3183  C   VAL A 234      18.289   1.520  67.098  1.00 98.81           C  
ATOM   3184  O   VAL A 234      19.008   0.548  66.868  1.00 98.81           O  
ATOM   3185  CB  VAL A 234      18.256   1.966  64.546  1.00 98.81           C  
ATOM   3186  CG1 VAL A 234      17.578   0.640  64.143  1.00 98.81           C  
ATOM   3187  CG2 VAL A 234      17.984   2.987  63.424  1.00 98.81           C  
ATOM   3188  H   VAL A 234      17.635   4.552  66.283  1.00 98.81           H  
ATOM   3189  HA  VAL A 234      16.755   2.546  65.994  1.00 98.81           H  
ATOM   3190  HB  VAL A 234      19.331   1.807  64.559  1.00 98.81           H  
ATOM   3191 HG11 VAL A 234      17.859   0.349  63.131  1.00 98.81           H  
ATOM   3192 HG12 VAL A 234      17.853  -0.187  64.789  1.00 98.81           H  
ATOM   3193 HG13 VAL A 234      16.492   0.732  64.167  1.00 98.81           H  
ATOM   3194 HG21 VAL A 234      18.380   2.632  62.472  1.00 98.81           H  
ATOM   3195 HG22 VAL A 234      16.915   3.151  63.290  1.00 98.81           H  
ATOM   3196 HG23 VAL A 234      18.454   3.952  63.611  1.00 98.81           H  
ATOM   3197  N   VAL A 235      17.917   1.904  68.332  1.00 98.85           N  
ATOM   3198  CA  VAL A 235      18.499   1.462  69.604  1.00 98.85           C  
ATOM   3199  C   VAL A 235      18.432  -0.049  69.907  1.00 98.85           C  
ATOM   3200  O   VAL A 235      19.443  -0.603  70.339  1.00 98.85           O  
ATOM   3201  CB  VAL A 235      17.893   2.283  70.784  1.00 98.85           C  
ATOM   3202  CG1 VAL A 235      18.019   1.680  72.199  1.00 98.85           C  
ATOM   3203  CG2 VAL A 235      18.465   3.708  70.786  1.00 98.85           C  
ATOM   3204  H   VAL A 235      17.301   2.703  68.406  1.00 98.85           H  
ATOM   3205  HA  VAL A 235      19.562   1.708  69.541  1.00 98.85           H  
ATOM   3206  HB  VAL A 235      16.823   2.381  70.593  1.00 98.85           H  
ATOM   3207 HG11 VAL A 235      17.642   2.363  72.957  1.00 98.85           H  
ATOM   3208 HG12 VAL A 235      17.455   0.756  72.298  1.00 98.85           H  
ATOM   3209 HG13 VAL A 235      19.048   1.455  72.458  1.00 98.85           H  
ATOM   3210 HG21 VAL A 235      18.000   4.327  71.552  1.00 98.85           H  
ATOM   3211 HG22 VAL A 235      19.540   3.708  70.968  1.00 98.85           H  
ATOM   3212 HG23 VAL A 235      18.296   4.189  69.825  1.00 98.85           H  
ATOM   3213  N   ALA A 236      17.264  -0.683  69.703  1.00 98.96           N  
ATOM   3214  CA  ALA A 236      17.043  -2.095  70.035  1.00 98.96           C  
ATOM   3215  C   ALA A 236      17.872  -3.076  69.185  1.00 98.96           C  
ATOM   3216  O   ALA A 236      18.300  -4.106  69.708  1.00 98.96           O  
ATOM   3217  CB  ALA A 236      15.543  -2.415  69.973  1.00 98.96           C  
ATOM   3218  H   ALA A 236      16.468  -0.169  69.350  1.00 98.96           H  
ATOM   3219  HA  ALA A 236      17.360  -2.227  71.069  1.00 98.96           H  
ATOM   3220  HB1 ALA A 236      15.343  -3.434  70.300  1.00 98.96           H  
ATOM   3221  HB2 ALA A 236      14.972  -1.754  70.626  1.00 98.96           H  
ATOM   3222  HB3 ALA A 236      15.144  -2.308  68.965  1.00 98.96           H  
ATOM   3223  N   TYR A 237      18.120  -2.716  67.914  1.00 98.95           N  
ATOM   3224  CA  TYR A 237      18.987  -3.451  66.994  1.00 98.95           C  
ATOM   3225  C   TYR A 237      20.475  -3.112  67.189  1.00 98.95           C  
ATOM   3226  O   TYR A 237      21.320  -3.936  66.844  1.00 98.95           O  
ATOM   3227  CB  TYR A 237      18.561  -3.151  65.541  1.00 98.95           C  
ATOM   3228  CG  TYR A 237      19.113  -4.110  64.504  1.00 98.95           C  
ATOM   3229  CD1 TYR A 237      19.995  -3.673  63.495  1.00 98.95           C  
ATOM   3230  CD2 TYR A 237      18.733  -5.464  64.556  1.00 98.95           C  
ATOM   3231  CE1 TYR A 237      20.497  -4.589  62.551  1.00 98.95           C  
ATOM   3232  CE2 TYR A 237      19.244  -6.382  63.623  1.00 98.95           C  
ATOM   3233  CZ  TYR A 237      20.135  -5.948  62.629  1.00 98.95           C  
ATOM   3234  OH  TYR A 237      20.654  -6.858  61.761  1.00 98.95           O  
ATOM   3235  H   TYR A 237      17.720  -1.856  67.560  1.00 98.95           H  
ATOM   3236  HA  TYR A 237      18.861  -4.519  67.184  1.00 98.95           H  
ATOM   3237  HB3 TYR A 237      18.824  -2.127  65.275  1.00 98.95           H  
ATOM   3238  HB2 TYR A 237      17.480  -3.216  65.458  1.00 98.95           H  
ATOM   3239  HD1 TYR A 237      20.301  -2.642  63.444  1.00 98.95           H  
ATOM   3240  HD2 TYR A 237      18.059  -5.801  65.327  1.00 98.95           H  
ATOM   3241  HE1 TYR A 237      21.180  -4.250  61.788  1.00 98.95           H  
ATOM   3242  HE2 TYR A 237      18.968  -7.422  63.674  1.00 98.95           H  
ATOM   3243  HH  TYR A 237      21.305  -6.479  61.161  1.00 98.95           H  
ATOM   3244  N   ASP A 238      20.774  -1.919  67.731  1.00 98.93           N  
ATOM   3245  CA  ASP A 238      22.131  -1.424  67.963  1.00 98.93           C  
ATOM   3246  C   ASP A 238      22.861  -2.243  69.049  1.00 98.93           C  
ATOM   3247  O   ASP A 238      24.035  -2.563  68.866  1.00 98.93           O  
ATOM   3248  CB  ASP A 238      22.117   0.092  68.294  1.00 98.93           C  
ATOM   3249  CG  ASP A 238      23.440   0.856  68.146  1.00 98.93           C  
ATOM   3250  OD1 ASP A 238      24.378   0.334  67.506  1.00 98.93           O1-
ATOM   3251  OD2 ASP A 238      23.453   2.035  68.559  1.00 98.93           O  
ATOM   3252  H   ASP A 238      20.025  -1.288  67.983  1.00 98.93           H  
ATOM   3253  HA  ASP A 238      22.665  -1.576  67.023  1.00 98.93           H  
ATOM   3254  HB3 ASP A 238      21.730   0.248  69.301  1.00 98.93           H  
ATOM   3255  HB2 ASP A 238      21.402   0.588  67.641  1.00 98.93           H  
ATOM   3256  N   VAL A 239      22.137  -2.618  70.120  1.00 98.96           N  
ATOM   3257  CA  VAL A 239      22.617  -3.504  71.185  1.00 98.96           C  
ATOM   3258  C   VAL A 239      22.903  -4.935  70.668  1.00 98.96           C  
ATOM   3259  O   VAL A 239      23.911  -5.519  71.063  1.00 98.96           O  
ATOM   3260  CB  VAL A 239      21.604  -3.575  72.368  1.00 98.96           C  
ATOM   3261  CG1 VAL A 239      21.967  -4.577  73.487  1.00 98.96           C  
ATOM   3262  CG2 VAL A 239      21.385  -2.191  73.008  1.00 98.96           C  
ATOM   3263  H   VAL A 239      21.178  -2.307  70.197  1.00 98.96           H  
ATOM   3264  HA  VAL A 239      23.553  -3.088  71.560  1.00 98.96           H  
ATOM   3265  HB  VAL A 239      20.645  -3.890  71.955  1.00 98.96           H  
ATOM   3266 HG11 VAL A 239      21.204  -4.579  74.266  1.00 98.96           H  
ATOM   3267 HG12 VAL A 239      22.046  -5.603  73.132  1.00 98.96           H  
ATOM   3268 HG13 VAL A 239      22.914  -4.316  73.958  1.00 98.96           H  
ATOM   3269 HG21 VAL A 239      20.664  -2.245  73.825  1.00 98.96           H  
ATOM   3270 HG22 VAL A 239      22.315  -1.793  73.415  1.00 98.96           H  
ATOM   3271 HG23 VAL A 239      20.999  -1.468  72.292  1.00 98.96           H  
ATOM   3272  N   SER A 240      22.053  -5.443  69.755  1.00 98.90           N  
ATOM   3273  CA  SER A 240      22.232  -6.721  69.058  1.00 98.90           C  
ATOM   3274  C   SER A 240      23.487  -6.743  68.161  1.00 98.90           C  
ATOM   3275  O   SER A 240      24.250  -7.704  68.226  1.00 98.90           O  
ATOM   3276  CB  SER A 240      20.936  -7.064  68.287  1.00 98.90           C  
ATOM   3277  OG  SER A 240      21.063  -8.208  67.463  1.00 98.90           O  
ATOM   3278  H   SER A 240      21.253  -4.894  69.473  1.00 98.90           H  
ATOM   3279  HA  SER A 240      22.373  -7.489  69.822  1.00 98.90           H  
ATOM   3280  HB3 SER A 240      20.626  -6.237  67.651  1.00 98.90           H  
ATOM   3281  HB2 SER A 240      20.120  -7.236  68.989  1.00 98.90           H  
ATOM   3282  HG  SER A 240      21.616  -7.985  66.708  1.00 98.90           H  
ATOM   3283  N   CYS A 241      23.690  -5.676  67.368  1.00 98.84           N  
ATOM   3284  CA  CYS A 241      24.822  -5.511  66.451  1.00 98.84           C  
ATOM   3285  C   CYS A 241      26.177  -5.354  67.161  1.00 98.84           C  
ATOM   3286  O   CYS A 241      27.183  -5.814  66.626  1.00 98.84           O  
ATOM   3287  CB  CYS A 241      24.602  -4.324  65.504  1.00 98.84           C  
ATOM   3288  SG  CYS A 241      23.399  -4.793  64.237  1.00 98.84           S  
ATOM   3289  H   CYS A 241      23.007  -4.930  67.361  1.00 98.84           H  
ATOM   3290  HA  CYS A 241      24.895  -6.421  65.851  1.00 98.84           H  
ATOM   3291  HB3 CYS A 241      25.527  -4.050  65.000  1.00 98.84           H  
ATOM   3292  HB2 CYS A 241      24.253  -3.440  66.040  1.00 98.84           H  
ATOM   3293  HG  CYS A 241      23.358  -3.600  63.637  1.00 98.84           H  
ATOM   3294  N   LEU A 242      26.181  -4.742  68.355  1.00 98.85           N  
ATOM   3295  CA  LEU A 242      27.353  -4.626  69.225  1.00 98.85           C  
ATOM   3296  C   LEU A 242      27.822  -5.975  69.789  1.00 98.85           C  
ATOM   3297  O   LEU A 242      29.025  -6.160  69.962  1.00 98.85           O  
ATOM   3298  CB  LEU A 242      27.017  -3.654  70.368  1.00 98.85           C  
ATOM   3299  CG  LEU A 242      27.158  -2.178  69.961  1.00 98.85           C  
ATOM   3300  CD1 LEU A 242      26.429  -1.268  70.956  1.00 98.85           C  
ATOM   3301  CD2 LEU A 242      28.634  -1.781  69.783  1.00 98.85           C  
ATOM   3302  H   LEU A 242      25.318  -4.359  68.719  1.00 98.85           H  
ATOM   3303  HA  LEU A 242      28.177  -4.224  68.633  1.00 98.85           H  
ATOM   3304  HB3 LEU A 242      27.653  -3.836  71.235  1.00 98.85           H  
ATOM   3305  HB2 LEU A 242      26.002  -3.859  70.706  1.00 98.85           H  
ATOM   3306  HG  LEU A 242      26.659  -2.046  69.000  1.00 98.85           H  
ATOM   3307 HD11 LEU A 242      25.996  -0.410  70.442  1.00 98.85           H  
ATOM   3308 HD12 LEU A 242      25.614  -1.786  71.461  1.00 98.85           H  
ATOM   3309 HD13 LEU A 242      27.097  -0.903  71.734  1.00 98.85           H  
ATOM   3310 HD21 LEU A 242      28.885  -0.844  70.280  1.00 98.85           H  
ATOM   3311 HD22 LEU A 242      29.306  -2.548  70.165  1.00 98.85           H  
ATOM   3312 HD23 LEU A 242      28.872  -1.667  68.729  1.00 98.85           H  
ATOM   3313  N   MET A 243      26.882  -6.899  70.035  1.00 98.85           N  
ATOM   3314  CA  MET A 243      27.186  -8.261  70.466  1.00 98.85           C  
ATOM   3315  C   MET A 243      27.633  -9.152  69.295  1.00 98.85           C  
ATOM   3316  O   MET A 243      28.565  -9.936  69.468  1.00 98.85           O  
ATOM   3317  CB  MET A 243      25.965  -8.864  71.184  1.00 98.85           C  
ATOM   3318  CG  MET A 243      25.587  -8.133  72.483  1.00 98.85           C  
ATOM   3319  SD  MET A 243      23.981  -8.620  73.156  1.00 98.85           S  
ATOM   3320  CE  MET A 243      24.361 -10.299  73.717  1.00 98.85           C  
ATOM   3321  H   MET A 243      25.908  -6.680  69.880  1.00 98.85           H  
ATOM   3322  HA  MET A 243      28.012  -8.223  71.173  1.00 98.85           H  
ATOM   3323  HB3 MET A 243      26.180  -9.906  71.424  1.00 98.85           H  
ATOM   3324  HB2 MET A 243      25.105  -8.883  70.514  1.00 98.85           H  
ATOM   3325  HG3 MET A 243      25.556  -7.057  72.323  1.00 98.85           H  
ATOM   3326  HG2 MET A 243      26.344  -8.300  73.247  1.00 98.85           H  
ATOM   3327  HE1 MET A 243      23.475 -10.744  74.164  1.00 98.85           H  
ATOM   3328  HE2 MET A 243      24.668 -10.929  72.884  1.00 98.85           H  
ATOM   3329  HE3 MET A 243      25.156 -10.283  74.463  1.00 98.85           H  
ATOM   3330  N   GLU A 244      26.966  -9.012  68.137  1.00 98.36           N  
ATOM   3331  CA  GLU A 244      27.171  -9.847  66.954  1.00 98.36           C  
ATOM   3332  C   GLU A 244      28.465  -9.514  66.187  1.00 98.36           C  
ATOM   3333  O   GLU A 244      29.123 -10.440  65.714  1.00 98.36           O  
ATOM   3334  CB  GLU A 244      25.917  -9.743  66.054  1.00 98.36           C  
ATOM   3335  CG  GLU A 244      25.870 -10.740  64.870  1.00 98.36           C  
ATOM   3336  CD  GLU A 244      24.604 -10.672  63.991  1.00 98.36           C  
ATOM   3337  OE1 GLU A 244      24.631 -11.327  62.924  1.00 98.36           O1-
ATOM   3338  OE2 GLU A 244      23.632  -9.978  64.364  1.00 98.36           O  
ATOM   3339  H   GLU A 244      26.203  -8.350  68.083  1.00 98.36           H  
ATOM   3340  HA  GLU A 244      27.246 -10.883  67.293  1.00 98.36           H  
ATOM   3341  HB3 GLU A 244      25.835  -8.725  65.670  1.00 98.36           H  
ATOM   3342  HB2 GLU A 244      25.038  -9.896  66.675  1.00 98.36           H  
ATOM   3343  HG3 GLU A 244      25.946 -11.756  65.260  1.00 98.36           H  
ATOM   3344  HG2 GLU A 244      26.740 -10.598  64.230  1.00 98.36           H  
ATOM   3345  N   TYR A 245      28.792  -8.214  66.062  1.00 98.30           N  
ATOM   3346  CA  TYR A 245      29.858  -7.720  65.182  1.00 98.30           C  
ATOM   3347  C   TYR A 245      31.042  -7.096  65.927  1.00 98.30           C  
ATOM   3348  O   TYR A 245      32.154  -7.184  65.405  1.00 98.30           O  
ATOM   3349  CB  TYR A 245      29.274  -6.701  64.179  1.00 98.30           C  
ATOM   3350  CG  TYR A 245      28.136  -7.213  63.312  1.00 98.30           C  
ATOM   3351  CD1 TYR A 245      28.197  -8.504  62.745  1.00 98.30           C  
ATOM   3352  CD2 TYR A 245      27.004  -6.402  63.075  1.00 98.30           C  
ATOM   3353  CE1 TYR A 245      27.128  -8.993  61.976  1.00 98.30           C  
ATOM   3354  CE2 TYR A 245      25.937  -6.888  62.294  1.00 98.30           C  
ATOM   3355  CZ  TYR A 245      25.998  -8.187  61.753  1.00 98.30           C  
ATOM   3356  OH  TYR A 245      24.974  -8.682  61.007  1.00 98.30           O  
ATOM   3357  H   TYR A 245      28.194  -7.510  66.473  1.00 98.30           H  
ATOM   3358  HA  TYR A 245      30.288  -8.545  64.613  1.00 98.30           H  
ATOM   3359  HB3 TYR A 245      30.063  -6.344  63.520  1.00 98.30           H  
ATOM   3360  HB2 TYR A 245      28.926  -5.821  64.720  1.00 98.30           H  
ATOM   3361  HD1 TYR A 245      29.053  -9.140  62.905  1.00 98.30           H  
ATOM   3362  HD2 TYR A 245      26.948  -5.410  63.496  1.00 98.30           H  
ATOM   3363  HE1 TYR A 245      27.176  -9.989  61.563  1.00 98.30           H  
ATOM   3364  HE2 TYR A 245      25.071  -6.267  62.116  1.00 98.30           H  
ATOM   3365  HH  TYR A 245      25.094  -9.616  60.823  1.00 98.30           H  
ATOM   3366  N   LYS A 246      30.810  -6.491  67.107  1.00 97.64           N  
ATOM   3367  CA  LYS A 246      31.878  -5.895  67.921  1.00 97.64           C  
ATOM   3368  C   LYS A 246      32.327  -6.832  69.062  1.00 97.64           C  
ATOM   3369  O   LYS A 246      33.351  -6.555  69.686  1.00 97.64           O  
ATOM   3370  CB  LYS A 246      31.426  -4.512  68.444  1.00 97.64           C  
ATOM   3371  CG  LYS A 246      32.586  -3.515  68.601  1.00 97.64           C  
ATOM   3372  CD  LYS A 246      32.105  -2.127  69.040  1.00 97.64           C  
ATOM   3373  CE  LYS A 246      33.220  -1.071  69.014  1.00 97.64           C  
ATOM   3374  NZ  LYS A 246      32.716   0.257  69.410  1.00 97.64           N1+
ATOM   3375  H   LYS A 246      29.874  -6.446  67.482  1.00 97.64           H  
ATOM   3376  HA  LYS A 246      32.762  -5.735  67.301  1.00 97.64           H  
ATOM   3377  HB3 LYS A 246      30.880  -4.601  69.380  1.00 97.64           H  
ATOM   3378  HB2 LYS A 246      30.719  -4.074  67.740  1.00 97.64           H  
ATOM   3379  HG3 LYS A 246      33.114  -3.427  67.650  1.00 97.64           H  
ATOM   3380  HG2 LYS A 246      33.311  -3.892  69.323  1.00 97.64           H  
ATOM   3381  HD3 LYS A 246      31.700  -2.202  70.050  1.00 97.64           H  
ATOM   3382  HD2 LYS A 246      31.281  -1.812  68.401  1.00 97.64           H  
ATOM   3383  HE3 LYS A 246      33.644  -0.996  68.012  1.00 97.64           H  
ATOM   3384  HE2 LYS A 246      34.029  -1.358  69.687  1.00 97.64           H  
ATOM   3385  HZ1 LYS A 246      32.344   0.212  70.348  1.00 97.64           H  
ATOM   3386  HZ2 LYS A 246      33.471   0.927  69.380  1.00 97.64           H  
ATOM   3387  HZ3 LYS A 246      31.987   0.546  68.774  1.00 97.64           H  
ATOM   3388  N   GLY A 247      31.587  -7.933  69.296  1.00 98.14           N  
ATOM   3389  CA  GLY A 247      31.941  -8.993  70.240  1.00 98.14           C  
ATOM   3390  C   GLY A 247      31.710  -8.617  71.713  1.00 98.14           C  
ATOM   3391  O   GLY A 247      32.209  -9.329  72.584  1.00 98.14           O  
ATOM   3392  H   GLY A 247      30.754  -8.084  68.744  1.00 98.14           H  
ATOM   3393  HA3 GLY A 247      32.985  -9.280  70.100  1.00 98.14           H  
ATOM   3394  HA2 GLY A 247      31.341  -9.873  70.010  1.00 98.14           H  
ATOM   3395  N   LEU A 248      30.983  -7.521  72.003  1.00 98.74           N  
ATOM   3396  CA  LEU A 248      30.676  -7.068  73.362  1.00 98.74           C  
ATOM   3397  C   LEU A 248      29.705  -8.013  74.091  1.00 98.74           C  
ATOM   3398  O   LEU A 248      28.913  -8.705  73.451  1.00 98.74           O  
ATOM   3399  CB  LEU A 248      30.066  -5.644  73.311  1.00 98.74           C  
ATOM   3400  CG  LEU A 248      30.999  -4.523  72.800  1.00 98.74           C  
ATOM   3401  CD1 LEU A 248      30.298  -3.155  72.907  1.00 98.74           C  
ATOM   3402  CD2 LEU A 248      32.369  -4.493  73.505  1.00 98.74           C  
ATOM   3403  H   LEU A 248      30.583  -6.979  71.250  1.00 98.74           H  
ATOM   3404  HA  LEU A 248      31.604  -7.053  73.935  1.00 98.74           H  
ATOM   3405  HB3 LEU A 248      29.739  -5.366  74.313  1.00 98.74           H  
ATOM   3406  HB2 LEU A 248      29.157  -5.662  72.708  1.00 98.74           H  
ATOM   3407  HG  LEU A 248      31.181  -4.710  71.741  1.00 98.74           H  
ATOM   3408 HD11 LEU A 248      30.558  -2.513  72.068  1.00 98.74           H  
ATOM   3409 HD12 LEU A 248      29.213  -3.253  72.924  1.00 98.74           H  
ATOM   3410 HD13 LEU A 248      30.580  -2.625  73.818  1.00 98.74           H  
ATOM   3411 HD21 LEU A 248      32.738  -3.477  73.642  1.00 98.74           H  
ATOM   3412 HD22 LEU A 248      32.330  -4.952  74.493  1.00 98.74           H  
ATOM   3413 HD23 LEU A 248      33.116  -5.029  72.919  1.00 98.74           H  
ATOM   3414  N   SER A 249      29.743  -7.968  75.432  1.00 98.86           N  
ATOM   3415  CA  SER A 249      28.703  -8.532  76.296  1.00 98.86           C  
ATOM   3416  C   SER A 249      27.402  -7.707  76.219  1.00 98.86           C  
ATOM   3417  O   SER A 249      27.411  -6.589  75.699  1.00 98.86           O  
ATOM   3418  CB  SER A 249      29.251  -8.643  77.737  1.00 98.86           C  
ATOM   3419  OG  SER A 249      29.337  -7.392  78.392  1.00 98.86           O  
ATOM   3420  H   SER A 249      30.441  -7.394  75.890  1.00 98.86           H  
ATOM   3421  HA  SER A 249      28.485  -9.542  75.942  1.00 98.86           H  
ATOM   3422  HB3 SER A 249      30.235  -9.113  77.739  1.00 98.86           H  
ATOM   3423  HB2 SER A 249      28.602  -9.285  78.332  1.00 98.86           H  
ATOM   3424  HG  SER A 249      30.126  -6.941  78.072  1.00 98.86           H  
ATOM   3425  N   LEU A 250      26.309  -8.267  76.766  1.00 98.91           N  
ATOM   3426  CA  LEU A 250      25.008  -7.602  76.879  1.00 98.91           C  
ATOM   3427  C   LEU A 250      25.084  -6.257  77.622  1.00 98.91           C  
ATOM   3428  O   LEU A 250      24.520  -5.284  77.128  1.00 98.91           O  
ATOM   3429  CB  LEU A 250      23.999  -8.567  77.544  1.00 98.91           C  
ATOM   3430  CG  LEU A 250      22.561  -8.024  77.731  1.00 98.91           C  
ATOM   3431  CD1 LEU A 250      21.857  -7.790  76.378  1.00 98.91           C  
ATOM   3432  CD2 LEU A 250      21.750  -8.938  78.667  1.00 98.91           C  
ATOM   3433  H   LEU A 250      26.368  -9.194  77.162  1.00 98.91           H  
ATOM   3434  HA  LEU A 250      24.671  -7.395  75.863  1.00 98.91           H  
ATOM   3435  HB3 LEU A 250      24.393  -8.856  78.520  1.00 98.91           H  
ATOM   3436  HB2 LEU A 250      23.953  -9.485  76.958  1.00 98.91           H  
ATOM   3437  HG  LEU A 250      22.603  -7.061  78.239  1.00 98.91           H  
ATOM   3438 HD11 LEU A 250      20.874  -8.254  76.326  1.00 98.91           H  
ATOM   3439 HD12 LEU A 250      21.724  -6.725  76.189  1.00 98.91           H  
ATOM   3440 HD13 LEU A 250      22.431  -8.193  75.547  1.00 98.91           H  
ATOM   3441 HD21 LEU A 250      20.777  -9.201  78.261  1.00 98.91           H  
ATOM   3442 HD22 LEU A 250      22.268  -9.873  78.877  1.00 98.91           H  
ATOM   3443 HD23 LEU A 250      21.569  -8.447  79.623  1.00 98.91           H  
ATOM   3444  N   GLN A 251      25.802  -6.226  78.759  1.00 98.81           N  
ATOM   3445  CA  GLN A 251      25.971  -5.046  79.607  1.00 98.81           C  
ATOM   3446  C   GLN A 251      26.805  -3.941  78.930  1.00 98.81           C  
ATOM   3447  O   GLN A 251      26.410  -2.779  78.997  1.00 98.81           O  
ATOM   3448  CB  GLN A 251      26.578  -5.484  80.959  1.00 98.81           C  
ATOM   3449  CG  GLN A 251      26.628  -4.388  82.047  1.00 98.81           C  
ATOM   3450  CD  GLN A 251      25.238  -3.922  82.493  1.00 98.81           C  
ATOM   3451  NE2 GLN A 251      25.026  -2.608  82.566  1.00 98.81           N  
ATOM   3452  OE1 GLN A 251      24.368  -4.737  82.790  1.00 98.81           O  
ATOM   3453  H   GLN A 251      26.257  -7.069  79.077  1.00 98.81           H  
ATOM   3454  HA  GLN A 251      24.974  -4.644  79.789  1.00 98.81           H  
ATOM   3455  HB3 GLN A 251      27.588  -5.863  80.795  1.00 98.81           H  
ATOM   3456  HB2 GLN A 251      26.012  -6.333  81.347  1.00 98.81           H  
ATOM   3457  HG3 GLN A 251      27.220  -3.536  81.708  1.00 98.81           H  
ATOM   3458  HG2 GLN A 251      27.140  -4.779  82.926  1.00 98.81           H  
ATOM   3459 HE22 GLN A 251      24.131  -2.252  82.864  1.00 98.81           H  
ATOM   3460 HE21 GLN A 251      25.746  -1.949  82.291  1.00 98.81           H  
ATOM   3461  N   GLU A 252      27.911  -4.324  78.267  1.00 98.85           N  
ATOM   3462  CA  GLU A 252      28.787  -3.429  77.500  1.00 98.85           C  
ATOM   3463  C   GLU A 252      28.087  -2.775  76.298  1.00 98.85           C  
ATOM   3464  O   GLU A 252      28.267  -1.577  76.080  1.00 98.85           O  
ATOM   3465  CB  GLU A 252      30.033  -4.203  77.032  1.00 98.85           C  
ATOM   3466  CG  GLU A 252      31.035  -4.506  78.166  1.00 98.85           C  
ATOM   3467  CD  GLU A 252      32.209  -5.401  77.736  1.00 98.85           C  
ATOM   3468  OE1 GLU A 252      33.334  -5.127  78.206  1.00 98.85           O1-
ATOM   3469  OE2 GLU A 252      31.970  -6.361  76.968  1.00 98.85           O  
ATOM   3470  H   GLU A 252      28.164  -5.303  78.257  1.00 98.85           H  
ATOM   3471  HA  GLU A 252      29.107  -2.624  78.164  1.00 98.85           H  
ATOM   3472  HB3 GLU A 252      30.547  -3.659  76.238  1.00 98.85           H  
ATOM   3473  HB2 GLU A 252      29.694  -5.137  76.582  1.00 98.85           H  
ATOM   3474  HG3 GLU A 252      30.528  -4.993  78.998  1.00 98.85           H  
ATOM   3475  HG2 GLU A 252      31.418  -3.562  78.560  1.00 98.85           H  
ATOM   3476  N   ALA A 253      27.286  -3.567  75.566  1.00 98.92           N  
ATOM   3477  CA  ALA A 253      26.449  -3.112  74.459  1.00 98.92           C  
ATOM   3478  C   ALA A 253      25.326  -2.168  74.920  1.00 98.92           C  
ATOM   3479  O   ALA A 253      25.123  -1.130  74.297  1.00 98.92           O  
ATOM   3480  CB  ALA A 253      25.882  -4.338  73.730  1.00 98.92           C  
ATOM   3481  H   ALA A 253      27.211  -4.548  75.803  1.00 98.92           H  
ATOM   3482  HA  ALA A 253      27.079  -2.562  73.759  1.00 98.92           H  
ATOM   3483  HB1 ALA A 253      25.224  -4.041  72.917  1.00 98.92           H  
ATOM   3484  HB2 ALA A 253      26.681  -4.944  73.302  1.00 98.92           H  
ATOM   3485  HB3 ALA A 253      25.309  -4.980  74.401  1.00 98.92           H  
ATOM   3486  N   CYS A 254      24.655  -2.528  76.026  1.00 98.86           N  
ATOM   3487  CA  CYS A 254      23.588  -1.766  76.678  1.00 98.86           C  
ATOM   3488  C   CYS A 254      24.036  -0.374  77.160  1.00 98.86           C  
ATOM   3489  O   CYS A 254      23.343   0.605  76.879  1.00 98.86           O  
ATOM   3490  CB  CYS A 254      22.980  -2.576  77.839  1.00 98.86           C  
ATOM   3491  SG  CYS A 254      21.731  -3.714  77.184  1.00 98.86           S  
ATOM   3492  H   CYS A 254      24.890  -3.406  76.470  1.00 98.86           H  
ATOM   3493  HA  CYS A 254      22.812  -1.591  75.929  1.00 98.86           H  
ATOM   3494  HB3 CYS A 254      22.515  -1.952  78.592  1.00 98.86           H  
ATOM   3495  HB2 CYS A 254      23.746  -3.137  78.372  1.00 98.86           H  
ATOM   3496  HG  CYS A 254      22.604  -4.553  76.618  1.00 98.86           H  
ATOM   3497  N   ASP A 255      25.192  -0.310  77.842  1.00 98.32           N  
ATOM   3498  CA  ASP A 255      25.799   0.932  78.330  1.00 98.32           C  
ATOM   3499  C   ASP A 255      26.368   1.808  77.206  1.00 98.32           C  
ATOM   3500  O   ASP A 255      26.260   3.027  77.313  1.00 98.32           O  
ATOM   3501  CB  ASP A 255      26.870   0.698  79.424  1.00 98.32           C  
ATOM   3502  CG  ASP A 255      26.371   0.024  80.715  1.00 98.32           C  
ATOM   3503  OD1 ASP A 255      25.173   0.177  81.047  1.00 98.32           O1-
ATOM   3504  OD2 ASP A 255      27.237  -0.515  81.439  1.00 98.32           O  
ATOM   3505  H   ASP A 255      25.696  -1.162  78.054  1.00 98.32           H  
ATOM   3506  HA  ASP A 255      24.995   1.521  78.776  1.00 98.32           H  
ATOM   3507  HB3 ASP A 255      27.326   1.648  79.708  1.00 98.32           H  
ATOM   3508  HB2 ASP A 255      27.667   0.077  79.009  1.00 98.32           H  
ATOM   3509  N   TRP A 256      26.924   1.208  76.137  1.00 98.39           N  
ATOM   3510  CA  TRP A 256      27.415   1.958  74.976  1.00 98.39           C  
ATOM   3511  C   TRP A 256      26.290   2.667  74.202  1.00 98.39           C  
ATOM   3512  O   TRP A 256      26.492   3.794  73.756  1.00 98.39           O  
ATOM   3513  CB  TRP A 256      28.253   1.052  74.054  1.00 98.39           C  
ATOM   3514  CG  TRP A 256      28.869   1.740  72.867  1.00 98.39           C  
ATOM   3515  CD1 TRP A 256      28.356   1.775  71.615  1.00 98.39           C  
ATOM   3516  CD2 TRP A 256      30.045   2.605  72.834  1.00 98.39           C  
ATOM   3517  CE2 TRP A 256      30.205   3.105  71.506  1.00 98.39           C  
ATOM   3518  CE3 TRP A 256      30.990   3.031  73.797  1.00 98.39           C  
ATOM   3519  NE1 TRP A 256      29.156   2.552  70.804  1.00 98.39           N  
ATOM   3520  CZ2 TRP A 256      31.249   3.977  71.150  1.00 98.39           C  
ATOM   3521  CZ3 TRP A 256      32.039   3.908  73.454  1.00 98.39           C  
ATOM   3522  CH2 TRP A 256      32.170   4.381  72.133  1.00 98.39           C  
ATOM   3523  H   TRP A 256      27.003   0.201  76.100  1.00 98.39           H  
ATOM   3524  HA  TRP A 256      28.081   2.737  75.354  1.00 98.39           H  
ATOM   3525  HB3 TRP A 256      27.652   0.211  73.708  1.00 98.39           H  
ATOM   3526  HB2 TRP A 256      29.072   0.618  74.630  1.00 98.39           H  
ATOM   3527  HD1 TRP A 256      27.446   1.284  71.309  1.00 98.39           H  
ATOM   3528  HE3 TRP A 256      30.902   2.681  74.815  1.00 98.39           H  
ATOM   3529  HE1 TRP A 256      28.951   2.706  69.827  1.00 98.39           H  
ATOM   3530  HZ2 TRP A 256      31.337   4.339  70.136  1.00 98.39           H  
ATOM   3531  HZ3 TRP A 256      32.745   4.221  74.209  1.00 98.39           H  
ATOM   3532  HH2 TRP A 256      32.975   5.054  71.877  1.00 98.39           H  
ATOM   3533  N   VAL A 257      25.124   2.017  74.065  1.00 98.63           N  
ATOM   3534  CA  VAL A 257      23.988   2.602  73.360  1.00 98.63           C  
ATOM   3535  C   VAL A 257      23.296   3.705  74.184  1.00 98.63           C  
ATOM   3536  O   VAL A 257      23.088   4.783  73.637  1.00 98.63           O  
ATOM   3537  CB  VAL A 257      22.963   1.537  72.886  1.00 98.63           C  
ATOM   3538  CG1 VAL A 257      21.695   2.129  72.245  1.00 98.63           C  
ATOM   3539  CG2 VAL A 257      23.617   0.592  71.868  1.00 98.63           C  
ATOM   3540  H   VAL A 257      25.007   1.084  74.439  1.00 98.63           H  
ATOM   3541  HA  VAL A 257      24.376   3.075  72.456  1.00 98.63           H  
ATOM   3542  HB  VAL A 257      22.656   0.935  73.742  1.00 98.63           H  
ATOM   3543 HG11 VAL A 257      21.112   1.346  71.761  1.00 98.63           H  
ATOM   3544 HG12 VAL A 257      21.051   2.614  72.979  1.00 98.63           H  
ATOM   3545 HG13 VAL A 257      21.945   2.861  71.476  1.00 98.63           H  
ATOM   3546 HG21 VAL A 257      22.922  -0.163  71.504  1.00 98.63           H  
ATOM   3547 HG22 VAL A 257      23.993   1.145  71.010  1.00 98.63           H  
ATOM   3548 HG23 VAL A 257      24.466   0.074  72.297  1.00 98.63           H  
ATOM   3549  N   VAL A 258      22.982   3.444  75.465  1.00 98.16           N  
ATOM   3550  CA  VAL A 258      22.236   4.382  76.313  1.00 98.16           C  
ATOM   3551  C   VAL A 258      23.096   5.544  76.857  1.00 98.16           C  
ATOM   3552  O   VAL A 258      22.651   6.690  76.786  1.00 98.16           O  
ATOM   3553  CB  VAL A 258      21.525   3.655  77.493  1.00 98.16           C  
ATOM   3554  CG1 VAL A 258      20.870   4.584  78.542  1.00 98.16           C  
ATOM   3555  CG2 VAL A 258      20.459   2.680  76.963  1.00 98.16           C  
ATOM   3556  H   VAL A 258      23.195   2.541  75.867  1.00 98.16           H  
ATOM   3557  HA  VAL A 258      21.451   4.829  75.699  1.00 98.16           H  
ATOM   3558  HB  VAL A 258      22.271   3.059  78.021  1.00 98.16           H  
ATOM   3559 HG11 VAL A 258      20.320   4.003  79.280  1.00 98.16           H  
ATOM   3560 HG12 VAL A 258      21.602   5.170  79.096  1.00 98.16           H  
ATOM   3561 HG13 VAL A 258      20.167   5.276  78.078  1.00 98.16           H  
ATOM   3562 HG21 VAL A 258      19.927   2.196  77.781  1.00 98.16           H  
ATOM   3563 HG22 VAL A 258      19.716   3.196  76.355  1.00 98.16           H  
ATOM   3564 HG23 VAL A 258      20.901   1.893  76.352  1.00 98.16           H  
ATOM   3565  N   GLN A 259      24.288   5.244  77.401  1.00 97.56           N  
ATOM   3566  CA  GLN A 259      25.116   6.232  78.104  1.00 97.56           C  
ATOM   3567  C   GLN A 259      26.042   7.035  77.173  1.00 97.56           C  
ATOM   3568  O   GLN A 259      26.464   8.113  77.590  1.00 97.56           O  
ATOM   3569  CB  GLN A 259      25.946   5.559  79.226  1.00 97.56           C  
ATOM   3570  CG  GLN A 259      25.158   4.675  80.221  1.00 97.56           C  
ATOM   3571  CD  GLN A 259      24.070   5.406  81.017  1.00 97.56           C  
ATOM   3572  NE2 GLN A 259      23.119   4.645  81.562  1.00 97.56           N  
ATOM   3573  OE1 GLN A 259      24.094   6.626  81.166  1.00 97.56           O  
ATOM   3574  H   GLN A 259      24.626   4.290  77.406  1.00 97.56           H  
ATOM   3575  HA  GLN A 259      24.456   6.962  78.576  1.00 97.56           H  
ATOM   3576  HB3 GLN A 259      26.468   6.334  79.790  1.00 97.56           H  
ATOM   3577  HB2 GLN A 259      26.744   4.961  78.788  1.00 97.56           H  
ATOM   3578  HG3 GLN A 259      25.855   4.237  80.936  1.00 97.56           H  
ATOM   3579  HG2 GLN A 259      24.707   3.836  79.691  1.00 97.56           H  
ATOM   3580 HE22 GLN A 259      22.387   5.069  82.118  1.00 97.56           H  
ATOM   3581 HE21 GLN A 259      23.137   3.643  81.444  1.00 97.56           H  
ATOM   3582  N   GLN A 260      26.344   6.528  75.961  1.00 97.47           N  
ATOM   3583  CA  GLN A 260      27.212   7.213  74.997  1.00 97.47           C  
ATOM   3584  C   GLN A 260      26.416   7.667  73.765  1.00 97.47           C  
ATOM   3585  O   GLN A 260      26.237   8.873  73.615  1.00 97.47           O  
ATOM   3586  CB  GLN A 260      28.453   6.362  74.622  1.00 97.47           C  
ATOM   3587  CG  GLN A 260      29.336   5.903  75.804  1.00 97.47           C  
ATOM   3588  CD  GLN A 260      29.904   7.032  76.672  1.00 97.47           C  
ATOM   3589  NE2 GLN A 260      30.368   8.122  76.056  1.00 97.47           N  
ATOM   3590  OE1 GLN A 260      29.936   6.914  77.894  1.00 97.47           O  
ATOM   3591  H   GLN A 260      25.966   5.634  75.679  1.00 97.47           H  
ATOM   3592  HA  GLN A 260      27.597   8.134  75.436  1.00 97.47           H  
ATOM   3593  HB3 GLN A 260      29.068   6.930  73.921  1.00 97.47           H  
ATOM   3594  HB2 GLN A 260      28.163   5.479  74.064  1.00 97.47           H  
ATOM   3595  HG3 GLN A 260      30.177   5.324  75.422  1.00 97.47           H  
ATOM   3596  HG2 GLN A 260      28.769   5.223  76.441  1.00 97.47           H  
ATOM   3597 HE22 GLN A 260      30.752   8.881  76.600  1.00 97.47           H  
ATOM   3598 HE21 GLN A 260      30.342   8.195  75.050  1.00 97.47           H  
ATOM   3599  N   LYS A 261      25.975   6.733  72.899  1.00 97.17           N  
ATOM   3600  CA  LYS A 261      25.374   7.051  71.593  1.00 97.17           C  
ATOM   3601  C   LYS A 261      24.056   7.847  71.658  1.00 97.17           C  
ATOM   3602  O   LYS A 261      23.934   8.849  70.953  1.00 97.17           O  
ATOM   3603  CB  LYS A 261      25.207   5.781  70.732  1.00 97.17           C  
ATOM   3604  CG  LYS A 261      26.543   5.185  70.247  1.00 97.17           C  
ATOM   3605  CD  LYS A 261      26.403   4.107  69.155  1.00 97.17           C  
ATOM   3606  CE  LYS A 261      25.849   4.640  67.817  1.00 97.17           C  
ATOM   3607  NZ  LYS A 261      25.900   3.626  66.750  1.00 97.17           N1+
ATOM   3608  H   LYS A 261      26.140   5.753  73.091  1.00 97.17           H  
ATOM   3609  HA  LYS A 261      26.090   7.697  71.081  1.00 97.17           H  
ATOM   3610  HB3 LYS A 261      24.614   6.049  69.858  1.00 97.17           H  
ATOM   3611  HB2 LYS A 261      24.626   5.028  71.264  1.00 97.17           H  
ATOM   3612  HG3 LYS A 261      27.067   4.752  71.101  1.00 97.17           H  
ATOM   3613  HG2 LYS A 261      27.190   5.980  69.875  1.00 97.17           H  
ATOM   3614  HD3 LYS A 261      25.769   3.301  69.529  1.00 97.17           H  
ATOM   3615  HD2 LYS A 261      27.382   3.658  68.985  1.00 97.17           H  
ATOM   3616  HE3 LYS A 261      26.425   5.506  67.489  1.00 97.17           H  
ATOM   3617  HE2 LYS A 261      24.813   4.960  67.924  1.00 97.17           H  
ATOM   3618  HZ1 LYS A 261      25.355   2.821  67.030  1.00 97.17           H  
ATOM   3619  HZ2 LYS A 261      25.517   4.000  65.894  1.00 97.17           H  
ATOM   3620  HZ3 LYS A 261      26.856   3.339  66.584  1.00 97.17           H  
ATOM   3621  N   LEU A 262      23.114   7.402  72.506  1.00 96.07           N  
ATOM   3622  CA  LEU A 262      21.821   8.050  72.743  1.00 96.07           C  
ATOM   3623  C   LEU A 262      21.988   9.421  73.422  1.00 96.07           C  
ATOM   3624  O   LEU A 262      21.326  10.373  73.017  1.00 96.07           O  
ATOM   3625  CB  LEU A 262      20.935   7.104  73.586  1.00 96.07           C  
ATOM   3626  CG  LEU A 262      19.460   7.529  73.763  1.00 96.07           C  
ATOM   3627  CD1 LEU A 262      18.633   7.300  72.481  1.00 96.07           C  
ATOM   3628  CD2 LEU A 262      18.831   6.848  74.992  1.00 96.07           C  
ATOM   3629  H   LEU A 262      23.282   6.552  73.030  1.00 96.07           H  
ATOM   3630  HA  LEU A 262      21.344   8.201  71.774  1.00 96.07           H  
ATOM   3631  HB3 LEU A 262      21.402   7.003  74.564  1.00 96.07           H  
ATOM   3632  HB2 LEU A 262      20.944   6.104  73.153  1.00 96.07           H  
ATOM   3633  HG  LEU A 262      19.441   8.595  73.981  1.00 96.07           H  
ATOM   3634 HD11 LEU A 262      18.173   8.229  72.149  1.00 96.07           H  
ATOM   3635 HD12 LEU A 262      19.238   6.925  71.655  1.00 96.07           H  
ATOM   3636 HD13 LEU A 262      17.828   6.581  72.634  1.00 96.07           H  
ATOM   3637 HD21 LEU A 262      18.000   7.439  75.380  1.00 96.07           H  
ATOM   3638 HD22 LEU A 262      18.456   5.854  74.751  1.00 96.07           H  
ATOM   3639 HD23 LEU A 262      19.545   6.733  75.808  1.00 96.07           H  
ATOM   3640  N   LYS A 263      22.892   9.498  74.414  1.00 93.05           N  
ATOM   3641  CA  LYS A 263      23.200  10.713  75.167  1.00 93.05           C  
ATOM   3642  C   LYS A 263      23.894  11.797  74.315  1.00 93.05           C  
ATOM   3643  O   LYS A 263      23.631  12.980  74.532  1.00 93.05           O  
ATOM   3644  CB  LYS A 263      24.034  10.314  76.403  1.00 93.05           C  
ATOM   3645  CG  LYS A 263      24.231  11.442  77.430  1.00 93.05           C  
ATOM   3646  CD  LYS A 263      24.915  10.949  78.713  1.00 93.05           C  
ATOM   3647  CE  LYS A 263      25.048  12.053  79.773  1.00 93.05           C  
ATOM   3648  NZ  LYS A 263      25.682  11.549  81.005  1.00 93.05           N1+
ATOM   3649  H   LYS A 263      23.404   8.669  74.678  1.00 93.05           H  
ATOM   3650  HA  LYS A 263      22.253  11.127  75.518  1.00 93.05           H  
ATOM   3651  HB3 LYS A 263      25.004   9.925  76.088  1.00 93.05           H  
ATOM   3652  HB2 LYS A 263      23.532   9.487  76.906  1.00 93.05           H  
ATOM   3653  HG3 LYS A 263      23.261  11.876  77.679  1.00 93.05           H  
ATOM   3654  HG2 LYS A 263      24.825  12.246  76.994  1.00 93.05           H  
ATOM   3655  HD3 LYS A 263      25.905  10.568  78.459  1.00 93.05           H  
ATOM   3656  HD2 LYS A 263      24.355  10.105  79.120  1.00 93.05           H  
ATOM   3657  HE3 LYS A 263      24.066  12.453  80.027  1.00 93.05           H  
ATOM   3658  HE2 LYS A 263      25.643  12.880  79.385  1.00 93.05           H  
ATOM   3659  HZ1 LYS A 263      26.604  11.197  80.790  1.00 93.05           H  
ATOM   3660  HZ2 LYS A 263      25.757  12.299  81.678  1.00 93.05           H  
ATOM   3661  HZ3 LYS A 263      25.121  10.805  81.393  1.00 93.05           H  
ATOM   3662  N   ALA A 264      24.735  11.377  73.352  1.00 94.88           N  
ATOM   3663  CA  ALA A 264      25.470  12.245  72.430  1.00 94.88           C  
ATOM   3664  C   ALA A 264      24.582  12.979  71.412  1.00 94.88           C  
ATOM   3665  O   ALA A 264      24.926  14.099  71.036  1.00 94.88           O  
ATOM   3666  CB  ALA A 264      26.549  11.425  71.705  1.00 94.88           C  
ATOM   3667  H   ALA A 264      24.911  10.385  73.254  1.00 94.88           H  
ATOM   3668  HA  ALA A 264      25.975  13.006  73.027  1.00 94.88           H  
ATOM   3669  HB1 ALA A 264      27.094  12.035  70.984  1.00 94.88           H  
ATOM   3670  HB2 ALA A 264      27.281  11.033  72.412  1.00 94.88           H  
ATOM   3671  HB3 ALA A 264      26.118  10.580  71.167  1.00 94.88           H  
ATOM   3672  N   ILE A 265      23.457  12.362  71.006  1.00 93.21           N  
ATOM   3673  CA  ILE A 265      22.451  12.982  70.135  1.00 93.21           C  
ATOM   3674  C   ILE A 265      21.358  13.751  70.915  1.00 93.21           C  
ATOM   3675  O   ILE A 265      20.508  14.369  70.277  1.00 93.21           O  
ATOM   3676  CB  ILE A 265      21.789  11.951  69.172  1.00 93.21           C  
ATOM   3677  CG1 ILE A 265      21.009  10.815  69.876  1.00 93.21           C  
ATOM   3678  CG2 ILE A 265      22.832  11.396  68.184  1.00 93.21           C  
ATOM   3679  CD1 ILE A 265      20.162   9.951  68.931  1.00 93.21           C  
ATOM   3680  H   ILE A 265      23.245  11.435  71.348  1.00 93.21           H  
ATOM   3681  HA  ILE A 265      22.943  13.729  69.509  1.00 93.21           H  
ATOM   3682  HB  ILE A 265      21.064  12.495  68.563  1.00 93.21           H  
ATOM   3683 HG13 ILE A 265      20.347  11.219  70.641  1.00 93.21           H  
ATOM   3684 HG12 ILE A 265      21.713  10.170  70.397  1.00 93.21           H  
ATOM   3685 HG21 ILE A 265      22.363  10.797  67.406  1.00 93.21           H  
ATOM   3686 HG22 ILE A 265      23.370  12.202  67.684  1.00 93.21           H  
ATOM   3687 HG23 ILE A 265      23.568  10.769  68.688  1.00 93.21           H  
ATOM   3688 HD11 ILE A 265      19.567   9.239  69.502  1.00 93.21           H  
ATOM   3689 HD12 ILE A 265      19.479  10.556  68.335  1.00 93.21           H  
ATOM   3690 HD13 ILE A 265      20.784   9.373  68.249  1.00 93.21           H  
ATOM   3691  N   GLY A 266      21.419  13.741  72.259  1.00 91.50           N  
ATOM   3692  CA  GLY A 266      20.517  14.494  73.134  1.00 91.50           C  
ATOM   3693  C   GLY A 266      19.273  13.689  73.541  1.00 91.50           C  
ATOM   3694  O   GLY A 266      18.340  14.273  74.090  1.00 91.50           O  
ATOM   3695  H   GLY A 266      22.162  13.226  72.712  1.00 91.50           H  
ATOM   3696  HA3 GLY A 266      20.210  15.431  72.667  1.00 91.50           H  
ATOM   3697  HA2 GLY A 266      21.065  14.760  74.038  1.00 91.50           H  
ATOM   3698  N   GLY A 267      19.249  12.371  73.284  1.00 92.53           N  
ATOM   3699  CA  GLY A 267      18.167  11.471  73.668  1.00 92.53           C  
ATOM   3700  C   GLY A 267      18.311  11.060  75.137  1.00 92.53           C  
ATOM   3701  O   GLY A 267      19.421  10.889  75.644  1.00 92.53           O  
ATOM   3702  H   GLY A 267      20.059  11.940  72.858  1.00 92.53           H  
ATOM   3703  HA3 GLY A 267      18.219  10.577  73.049  1.00 92.53           H  
ATOM   3704  HA2 GLY A 267      17.196  11.937  73.491  1.00 92.53           H  
ATOM   3705  N   GLU A 268      17.182  10.798  75.800  1.00 91.78           N  
ATOM   3706  CA  GLU A 268      17.118  10.340  77.180  1.00 91.78           C  
ATOM   3707  C   GLU A 268      16.046   9.257  77.336  1.00 91.78           C  
ATOM   3708  O   GLU A 268      15.056   9.254  76.597  1.00 91.78           O  
ATOM   3709  CB  GLU A 268      17.047  11.556  78.135  1.00 91.78           C  
ATOM   3710  CG  GLU A 268      16.533  11.305  79.570  1.00 91.78           C  
ATOM   3711  CD  GLU A 268      16.347  12.581  80.396  1.00 91.78           C  
ATOM   3712  OE1 GLU A 268      16.615  13.682  79.867  1.00 91.78           O1-
ATOM   3713  OE2 GLU A 268      15.906  12.436  81.555  1.00 91.78           O  
ATOM   3714  H   GLU A 268      16.289  10.892  75.341  1.00 91.78           H  
ATOM   3715  HA  GLU A 268      18.053   9.831  77.393  1.00 91.78           H  
ATOM   3716  HB3 GLU A 268      16.397  12.296  77.678  1.00 91.78           H  
ATOM   3717  HB2 GLU A 268      18.034  12.020  78.182  1.00 91.78           H  
ATOM   3718  HG3 GLU A 268      17.219  10.640  80.096  1.00 91.78           H  
ATOM   3719  HG2 GLU A 268      15.561  10.812  79.547  1.00 91.78           H  
ATOM   3720  N   GLY A 269      16.257   8.354  78.297  1.00 94.49           N  
ATOM   3721  CA  GLY A 269      15.371   7.264  78.664  1.00 94.49           C  
ATOM   3722  C   GLY A 269      16.192   6.068  79.130  1.00 94.49           C  
ATOM   3723  O   GLY A 269      17.166   6.234  79.868  1.00 94.49           O  
ATOM   3724  H   GLY A 269      17.158   8.365  78.775  1.00 94.49           H  
ATOM   3725  HA3 GLY A 269      14.748   6.970  77.828  1.00 94.49           H  
ATOM   3726  HA2 GLY A 269      14.712   7.587  79.469  1.00 94.49           H  
ATOM   3727  N   GLY A 270      15.805   4.864  78.707  1.00 97.34           N  
ATOM   3728  CA  GLY A 270      16.478   3.624  79.043  1.00 97.34           C  
ATOM   3729  C   GLY A 270      15.945   2.454  78.225  1.00 97.34           C  
ATOM   3730  O   GLY A 270      15.110   2.609  77.332  1.00 97.34           O  
ATOM   3731  H   GLY A 270      15.007   4.778  78.073  1.00 97.34           H  
ATOM   3732  HA3 GLY A 270      16.326   3.411  80.101  1.00 97.34           H  
ATOM   3733  HA2 GLY A 270      17.551   3.714  78.864  1.00 97.34           H  
ATOM   3734  N   LEU A 271      16.441   1.263  78.535  1.00 98.83           N  
ATOM   3735  CA  LEU A 271      15.999  -0.004  77.961  1.00 98.83           C  
ATOM   3736  C   LEU A 271      16.270  -1.138  78.954  1.00 98.83           C  
ATOM   3737  O   LEU A 271      17.070  -0.984  79.875  1.00 98.83           O  
ATOM   3738  CB  LEU A 271      16.626  -0.225  76.551  1.00 98.83           C  
ATOM   3739  CG  LEU A 271      18.163  -0.408  76.481  1.00 98.83           C  
ATOM   3740  CD1 LEU A 271      18.626  -1.848  76.779  1.00 98.83           C  
ATOM   3741  CD2 LEU A 271      18.705   0.049  75.119  1.00 98.83           C  
ATOM   3742  H   LEU A 271      17.088   1.186  79.311  1.00 98.83           H  
ATOM   3743  HA  LEU A 271      14.915   0.052  77.854  1.00 98.83           H  
ATOM   3744  HB3 LEU A 271      16.352   0.629  75.932  1.00 98.83           H  
ATOM   3745  HB2 LEU A 271      16.148  -1.073  76.058  1.00 98.83           H  
ATOM   3746  HG  LEU A 271      18.614   0.253  77.217  1.00 98.83           H  
ATOM   3747 HD11 LEU A 271      19.177  -1.898  77.717  1.00 98.83           H  
ATOM   3748 HD12 LEU A 271      17.790  -2.538  76.858  1.00 98.83           H  
ATOM   3749 HD13 LEU A 271      19.278  -2.243  76.000  1.00 98.83           H  
ATOM   3750 HD21 LEU A 271      19.775  -0.144  75.027  1.00 98.83           H  
ATOM   3751 HD22 LEU A 271      18.200  -0.464  74.301  1.00 98.83           H  
ATOM   3752 HD23 LEU A 271      18.561   1.121  74.988  1.00 98.83           H  
ATOM   3753  N   ILE A 272      15.602  -2.270  78.714  1.00 98.94           N  
ATOM   3754  CA  ILE A 272      15.865  -3.558  79.350  1.00 98.94           C  
ATOM   3755  C   ILE A 272      16.302  -4.546  78.262  1.00 98.94           C  
ATOM   3756  O   ILE A 272      15.867  -4.420  77.115  1.00 98.94           O  
ATOM   3757  CB  ILE A 272      14.594  -4.127  80.040  1.00 98.94           C  
ATOM   3758  CG1 ILE A 272      13.398  -4.328  79.068  1.00 98.94           C  
ATOM   3759  CG2 ILE A 272      14.250  -3.271  81.274  1.00 98.94           C  
ATOM   3760  CD1 ILE A 272      12.111  -4.823  79.719  1.00 98.94           C  
ATOM   3761  H   ILE A 272      14.961  -2.301  77.931  1.00 98.94           H  
ATOM   3762  HA  ILE A 272      16.667  -3.471  80.082  1.00 98.94           H  
ATOM   3763  HB  ILE A 272      14.849  -5.115  80.428  1.00 98.94           H  
ATOM   3764 HG13 ILE A 272      13.655  -5.042  78.289  1.00 98.94           H  
ATOM   3765 HG12 ILE A 272      13.179  -3.402  78.546  1.00 98.94           H  
ATOM   3766 HG21 ILE A 272      13.437  -3.705  81.851  1.00 98.94           H  
ATOM   3767 HG22 ILE A 272      15.109  -3.195  81.942  1.00 98.94           H  
ATOM   3768 HG23 ILE A 272      13.968  -2.255  81.007  1.00 98.94           H  
ATOM   3769 HD11 ILE A 272      11.528  -5.414  79.016  1.00 98.94           H  
ATOM   3770 HD12 ILE A 272      12.333  -5.449  80.578  1.00 98.94           H  
ATOM   3771 HD13 ILE A 272      11.490  -3.990  80.043  1.00 98.94           H  
ATOM   3772  N   ALA A 273      17.143  -5.516  78.641  1.00 98.97           N  
ATOM   3773  CA  ALA A 273      17.631  -6.539  77.729  1.00 98.97           C  
ATOM   3774  C   ALA A 273      17.989  -7.823  78.478  1.00 98.97           C  
ATOM   3775  O   ALA A 273      18.463  -7.759  79.612  1.00 98.97           O  
ATOM   3776  CB  ALA A 273      18.830  -6.001  76.932  1.00 98.97           C  
ATOM   3777  H   ALA A 273      17.494  -5.553  79.590  1.00 98.97           H  
ATOM   3778  HA  ALA A 273      16.818  -6.775  77.046  1.00 98.97           H  
ATOM   3779  HB1 ALA A 273      19.122  -6.701  76.150  1.00 98.97           H  
ATOM   3780  HB2 ALA A 273      18.597  -5.054  76.443  1.00 98.97           H  
ATOM   3781  HB3 ALA A 273      19.692  -5.838  77.580  1.00 98.97           H  
ATOM   3782  N   VAL A 274      17.764  -8.957  77.798  1.00 98.96           N  
ATOM   3783  CA  VAL A 274      18.095 -10.308  78.246  1.00 98.96           C  
ATOM   3784  C   VAL A 274      18.709 -11.062  77.054  1.00 98.96           C  
ATOM   3785  O   VAL A 274      18.111 -11.059  75.978  1.00 98.96           O  
ATOM   3786  CB  VAL A 274      16.836 -11.066  78.779  1.00 98.96           C  
ATOM   3787  CG1 VAL A 274      16.976 -12.601  78.877  1.00 98.96           C  
ATOM   3788  CG2 VAL A 274      16.412 -10.531  80.156  1.00 98.96           C  
ATOM   3789  H   VAL A 274      17.385  -8.896  76.862  1.00 98.96           H  
ATOM   3790  HA  VAL A 274      18.836 -10.252  79.041  1.00 98.96           H  
ATOM   3791  HB  VAL A 274      16.010 -10.866  78.094  1.00 98.96           H  
ATOM   3792 HG11 VAL A 274      16.106 -13.046  79.360  1.00 98.96           H  
ATOM   3793 HG12 VAL A 274      17.057 -13.066  77.897  1.00 98.96           H  
ATOM   3794 HG13 VAL A 274      17.855 -12.883  79.458  1.00 98.96           H  
ATOM   3795 HG21 VAL A 274      15.473 -10.979  80.485  1.00 98.96           H  
ATOM   3796 HG22 VAL A 274      17.168 -10.758  80.904  1.00 98.96           H  
ATOM   3797 HG23 VAL A 274      16.275  -9.451  80.154  1.00 98.96           H  
ATOM   3798  N   ASP A 275      19.878 -11.692  77.269  1.00 98.84           N  
ATOM   3799  CA  ASP A 275      20.581 -12.504  76.265  1.00 98.84           C  
ATOM   3800  C   ASP A 275      20.238 -14.000  76.429  1.00 98.84           C  
ATOM   3801  O   ASP A 275      19.529 -14.373  77.366  1.00 98.84           O  
ATOM   3802  CB  ASP A 275      22.109 -12.215  76.222  1.00 98.84           C  
ATOM   3803  CG  ASP A 275      22.976 -12.518  77.459  1.00 98.84           C  
ATOM   3804  OD1 ASP A 275      22.477 -13.142  78.417  1.00 98.84           O1-
ATOM   3805  OD2 ASP A 275      24.171 -12.153  77.407  1.00 98.84           O  
ATOM   3806  H   ASP A 275      20.302 -11.668  78.187  1.00 98.84           H  
ATOM   3807  HA  ASP A 275      20.210 -12.233  75.280  1.00 98.84           H  
ATOM   3808  HB3 ASP A 275      22.219 -11.145  76.039  1.00 98.84           H  
ATOM   3809  HB2 ASP A 275      22.555 -12.704  75.355  1.00 98.84           H  
ATOM   3810  N   ARG A 276      20.748 -14.837  75.507  1.00 96.52           N  
ATOM   3811  CA  ARG A 276      20.499 -16.284  75.492  1.00 96.52           C  
ATOM   3812  C   ARG A 276      21.136 -17.067  76.662  1.00 96.52           C  
ATOM   3813  O   ARG A 276      20.735 -18.210  76.883  1.00 96.52           O  
ATOM   3814  CB  ARG A 276      20.885 -16.876  74.118  1.00 96.52           C  
ATOM   3815  CG  ARG A 276      22.400 -17.095  73.869  1.00 96.52           C  
ATOM   3816  CD  ARG A 276      22.749 -17.805  72.546  1.00 96.52           C  
ATOM   3817  NE  ARG A 276      22.088 -19.120  72.416  1.00 96.52           N  
ATOM   3818  CZ  ARG A 276      21.964 -19.878  71.311  1.00 96.52           C  
ATOM   3819  NH1 ARG A 276      22.481 -19.508  70.130  1.00 96.52           N  
ATOM   3820  NH2 ARG A 276      21.301 -21.038  71.397  1.00 96.52           N1+
ATOM   3821  H   ARG A 276      21.317 -14.468  74.758  1.00 96.52           H  
ATOM   3822  HA  ARG A 276      19.418 -16.403  75.590  1.00 96.52           H  
ATOM   3823  HB3 ARG A 276      20.469 -16.258  73.323  1.00 96.52           H  
ATOM   3824  HB2 ARG A 276      20.367 -17.832  74.037  1.00 96.52           H  
ATOM   3825  HG3 ARG A 276      22.920 -17.581  74.695  1.00 96.52           H  
ATOM   3826  HG2 ARG A 276      22.825 -16.093  73.812  1.00 96.52           H  
ATOM   3827  HD3 ARG A 276      23.810 -18.053  72.583  1.00 96.52           H  
ATOM   3828  HD2 ARG A 276      22.628 -17.149  71.685  1.00 96.52           H  
ATOM   3829  HE  ARG A 276      21.674 -19.467  73.270  1.00 96.52           H  
ATOM   3830 HH12 ARG A 276      22.378 -20.092  69.313  1.00 96.52           H  
ATOM   3831 HH11 ARG A 276      22.976 -18.631  70.054  1.00 96.52           H  
ATOM   3832 HH22 ARG A 276      21.189 -21.627  70.584  1.00 96.52           H  
ATOM   3833 HH21 ARG A 276      20.892 -21.329  72.274  1.00 96.52           H  
ATOM   3834  N   THR A 277      22.097 -16.456  77.378  1.00 96.63           N  
ATOM   3835  CA  THR A 277      22.763 -17.028  78.553  1.00 96.63           C  
ATOM   3836  C   THR A 277      22.198 -16.469  79.884  1.00 96.63           C  
ATOM   3837  O   THR A 277      22.768 -16.754  80.937  1.00 96.63           O  
ATOM   3838  CB  THR A 277      24.302 -16.815  78.493  1.00 96.63           C  
ATOM   3839  CG2 THR A 277      24.940 -17.313  77.186  1.00 96.63           C  
ATOM   3840  OG1 THR A 277      24.683 -15.469  78.693  1.00 96.63           O  
ATOM   3841  H   THR A 277      22.370 -15.512  77.142  1.00 96.63           H  
ATOM   3842  HA  THR A 277      22.590 -18.105  78.583  1.00 96.63           H  
ATOM   3843  HB  THR A 277      24.756 -17.386  79.304  1.00 96.63           H  
ATOM   3844 HG21 THR A 277      26.028 -17.242  77.230  1.00 96.63           H  
ATOM   3845 HG22 THR A 277      24.684 -18.356  76.999  1.00 96.63           H  
ATOM   3846 HG23 THR A 277      24.610 -16.727  76.328  1.00 96.63           H  
ATOM   3847  HG1 THR A 277      24.359 -15.178  79.550  1.00 96.63           H  
ATOM   3848  N   GLY A 278      21.069 -15.738  79.828  1.00 97.83           N  
ATOM   3849  CA  GLY A 278      20.245 -15.374  80.982  1.00 97.83           C  
ATOM   3850  C   GLY A 278      20.766 -14.191  81.810  1.00 97.83           C  
ATOM   3851  O   GLY A 278      20.190 -13.925  82.867  1.00 97.83           O  
ATOM   3852  H   GLY A 278      20.689 -15.507  78.919  1.00 97.83           H  
ATOM   3853  HA3 GLY A 278      20.104 -16.237  81.632  1.00 97.83           H  
ATOM   3854  HA2 GLY A 278      19.256 -15.104  80.610  1.00 97.83           H  
ATOM   3855  N   ASN A 279      21.800 -13.465  81.346  1.00 98.48           N  
ATOM   3856  CA  ASN A 279      22.238 -12.181  81.917  1.00 98.48           C  
ATOM   3857  C   ASN A 279      21.181 -11.097  81.651  1.00 98.48           C  
ATOM   3858  O   ASN A 279      20.468 -11.187  80.650  1.00 98.48           O  
ATOM   3859  CB  ASN A 279      23.583 -11.715  81.305  1.00 98.48           C  
ATOM   3860  CG  ASN A 279      24.726 -12.725  81.429  1.00 98.48           C  
ATOM   3861  ND2 ASN A 279      25.442 -12.965  80.329  1.00 98.48           N  
ATOM   3862  OD1 ASN A 279      24.975 -13.263  82.505  1.00 98.48           O  
ATOM   3863  H   ASN A 279      22.201 -13.702  80.447  1.00 98.48           H  
ATOM   3864  HA  ASN A 279      22.351 -12.282  82.998  1.00 98.48           H  
ATOM   3865  HB3 ASN A 279      23.908 -10.799  81.799  1.00 98.48           H  
ATOM   3866  HB2 ASN A 279      23.452 -11.450  80.257  1.00 98.48           H  
ATOM   3867 HD22 ASN A 279      26.217 -13.611  80.357  1.00 98.48           H  
ATOM   3868 HD21 ASN A 279      25.182 -12.542  79.446  1.00 98.48           H  
ATOM   3869  N   VAL A 280      21.113 -10.090  82.536  1.00 98.80           N  
ATOM   3870  CA  VAL A 280      20.164  -8.984  82.415  1.00 98.80           C  
ATOM   3871  C   VAL A 280      20.915  -7.650  82.557  1.00 98.80           C  
ATOM   3872  O   VAL A 280      21.786  -7.525  83.419  1.00 98.80           O  
ATOM   3873  CB  VAL A 280      19.054  -9.015  83.508  1.00 98.80           C  
ATOM   3874  CG1 VAL A 280      17.869  -8.097  83.148  1.00 98.80           C  
ATOM   3875  CG2 VAL A 280      18.516 -10.431  83.754  1.00 98.80           C  
ATOM   3876  H   VAL A 280      21.741 -10.057  83.327  1.00 98.80           H  
ATOM   3877  HA  VAL A 280      19.688  -9.003  81.436  1.00 98.80           H  
ATOM   3878  HB  VAL A 280      19.461  -8.660  84.457  1.00 98.80           H  
ATOM   3879 HG11 VAL A 280      17.132  -8.076  83.950  1.00 98.80           H  
ATOM   3880 HG12 VAL A 280      18.173  -7.069  82.966  1.00 98.80           H  
ATOM   3881 HG13 VAL A 280      17.368  -8.444  82.244  1.00 98.80           H  
ATOM   3882 HG21 VAL A 280      17.611 -10.419  84.360  1.00 98.80           H  
ATOM   3883 HG22 VAL A 280      18.276 -10.908  82.808  1.00 98.80           H  
ATOM   3884 HG23 VAL A 280      19.246 -11.058  84.268  1.00 98.80           H  
ATOM   3885  N   ALA A 281      20.527  -6.679  81.720  1.00 98.83           N  
ATOM   3886  CA  ALA A 281      20.984  -5.296  81.764  1.00 98.83           C  
ATOM   3887  C   ALA A 281      19.750  -4.389  81.707  1.00 98.83           C  
ATOM   3888  O   ALA A 281      18.875  -4.624  80.873  1.00 98.83           O  
ATOM   3889  CB  ALA A 281      21.919  -5.048  80.572  1.00 98.83           C  
ATOM   3890  H   ALA A 281      19.803  -6.874  81.040  1.00 98.83           H  
ATOM   3891  HA  ALA A 281      21.526  -5.095  82.691  1.00 98.83           H  
ATOM   3892  HB1 ALA A 281      22.276  -4.018  80.551  1.00 98.83           H  
ATOM   3893  HB2 ALA A 281      22.795  -5.696  80.622  1.00 98.83           H  
ATOM   3894  HB3 ALA A 281      21.415  -5.253  79.628  1.00 98.83           H  
ATOM   3895  N   LEU A 282      19.697  -3.381  82.595  1.00 98.51           N  
ATOM   3896  CA  LEU A 282      18.572  -2.444  82.713  1.00 98.51           C  
ATOM   3897  C   LEU A 282      19.061  -0.973  82.748  1.00 98.51           C  
ATOM   3898  O   LEU A 282      18.747  -0.272  83.713  1.00 98.51           O  
ATOM   3899  CB  LEU A 282      17.667  -2.791  83.934  1.00 98.51           C  
ATOM   3900  CG  LEU A 282      17.198  -4.263  84.076  1.00 98.51           C  
ATOM   3901  CD1 LEU A 282      18.205  -5.096  84.899  1.00 98.51           C  
ATOM   3902  CD2 LEU A 282      15.790  -4.354  84.708  1.00 98.51           C  
ATOM   3903  H   LEU A 282      20.455  -3.249  83.248  1.00 98.51           H  
ATOM   3904  HA  LEU A 282      17.939  -2.520  81.831  1.00 98.51           H  
ATOM   3905  HB3 LEU A 282      16.783  -2.164  83.819  1.00 98.51           H  
ATOM   3906  HB2 LEU A 282      18.130  -2.472  84.869  1.00 98.51           H  
ATOM   3907  HG  LEU A 282      17.117  -4.705  83.082  1.00 98.51           H  
ATOM   3908 HD11 LEU A 282      17.759  -6.014  85.277  1.00 98.51           H  
ATOM   3909 HD12 LEU A 282      19.066  -5.397  84.306  1.00 98.51           H  
ATOM   3910 HD13 LEU A 282      18.581  -4.542  85.759  1.00 98.51           H  
ATOM   3911 HD21 LEU A 282      15.724  -5.117  85.483  1.00 98.51           H  
ATOM   3912 HD22 LEU A 282      15.492  -3.418  85.176  1.00 98.51           H  
ATOM   3913 HD23 LEU A 282      15.038  -4.602  83.959  1.00 98.51           H  
ATOM   3914  N   PRO A 283      19.845  -0.514  81.737  1.00 98.28           N  
ATOM   3915  CA  PRO A 283      20.377   0.867  81.704  1.00 98.28           C  
ATOM   3916  C   PRO A 283      19.297   1.956  81.560  1.00 98.28           C  
ATOM   3917  O   PRO A 283      18.264   1.725  80.932  1.00 98.28           O  
ATOM   3918  CB  PRO A 283      21.270   0.873  80.453  1.00 98.28           C  
ATOM   3919  CG  PRO A 283      20.571  -0.108  79.533  1.00 98.28           C  
ATOM   3920  CD  PRO A 283      20.211  -1.222  80.505  1.00 98.28           C  
ATOM   3921  HA  PRO A 283      20.976   1.063  82.595  1.00 98.28           H  
ATOM   3922  HB3 PRO A 283      22.267   0.507  80.702  1.00 98.28           H  
ATOM   3923  HB2 PRO A 283      21.391   1.856  79.998  1.00 98.28           H  
ATOM   3924  HG3 PRO A 283      21.157  -0.398  78.668  1.00 98.28           H  
ATOM   3925  HG2 PRO A 283      19.655   0.338  79.154  1.00 98.28           H  
ATOM   3926  HD2 PRO A 283      19.425  -1.861  80.107  1.00 98.28           H  
ATOM   3927  HD3 PRO A 283      21.085  -1.844  80.702  1.00 98.28           H  
ATOM   3928  N   PHE A 284      19.604   3.141  82.102  1.00 96.44           N  
ATOM   3929  CA  PHE A 284      18.850   4.374  81.891  1.00 96.44           C  
ATOM   3930  C   PHE A 284      19.751   5.572  82.226  1.00 96.44           C  
ATOM   3931  O   PHE A 284      20.543   5.498  83.167  1.00 96.44           O  
ATOM   3932  CB  PHE A 284      17.505   4.356  82.663  1.00 96.44           C  
ATOM   3933  CG  PHE A 284      17.593   4.294  84.176  1.00 96.44           C  
ATOM   3934  CD1 PHE A 284      17.816   3.061  84.823  1.00 96.44           C  
ATOM   3935  CD2 PHE A 284      17.615   5.480  84.936  1.00 96.44           C  
ATOM   3936  CE1 PHE A 284      18.003   3.022  86.196  1.00 96.44           C  
ATOM   3937  CE2 PHE A 284      17.803   5.422  86.309  1.00 96.44           C  
ATOM   3938  CZ  PHE A 284      17.985   4.196  86.937  1.00 96.44           C  
ATOM   3939  H   PHE A 284      20.460   3.246  82.628  1.00 96.44           H  
ATOM   3940  HA  PHE A 284      18.626   4.430  80.827  1.00 96.44           H  
ATOM   3941  HB3 PHE A 284      16.895   3.516  82.330  1.00 96.44           H  
ATOM   3942  HB2 PHE A 284      16.931   5.244  82.395  1.00 96.44           H  
ATOM   3943  HD1 PHE A 284      17.848   2.146  84.252  1.00 96.44           H  
ATOM   3944  HD2 PHE A 284      17.486   6.432  84.447  1.00 96.44           H  
ATOM   3945  HE1 PHE A 284      18.172   2.076  86.686  1.00 96.44           H  
ATOM   3946  HE2 PHE A 284      17.814   6.334  86.888  1.00 96.44           H  
ATOM   3947  HZ  PHE A 284      18.127   4.155  88.004  1.00 96.44           H  
ATOM   3948  N   ASN A 285      19.615   6.648  81.435  1.00 94.12           N  
ATOM   3949  CA  ASN A 285      20.321   7.926  81.608  1.00 94.12           C  
ATOM   3950  C   ASN A 285      19.388   9.046  82.129  1.00 94.12           C  
ATOM   3951  O   ASN A 285      19.868  10.149  82.387  1.00 94.12           O  
ATOM   3952  CB  ASN A 285      21.086   8.303  80.307  1.00 94.12           C  
ATOM   3953  CG  ASN A 285      20.237   8.581  79.059  1.00 94.12           C  
ATOM   3954  ND2 ASN A 285      20.874   9.044  77.982  1.00 94.12           N  
ATOM   3955  OD1 ASN A 285      19.029   8.375  79.053  1.00 94.12           O  
ATOM   3956  H   ASN A 285      18.942   6.622  80.678  1.00 94.12           H  
ATOM   3957  HA  ASN A 285      21.079   7.820  82.386  1.00 94.12           H  
ATOM   3958  HB3 ASN A 285      21.775   7.496  80.055  1.00 94.12           H  
ATOM   3959  HB2 ASN A 285      21.709   9.178  80.496  1.00 94.12           H  
ATOM   3960 HD22 ASN A 285      20.358   9.262  77.141  1.00 94.12           H  
ATOM   3961 HD21 ASN A 285      21.874   9.179  77.995  1.00 94.12           H  
ATOM   3962  N   SER A 286      18.093   8.731  82.308  1.00 89.23           N  
ATOM   3963  CA  SER A 286      17.077   9.531  82.998  1.00 89.23           C  
ATOM   3964  C   SER A 286      17.236   9.481  84.538  1.00 89.23           C  
ATOM   3965  O   SER A 286      18.129   8.797  85.039  1.00 89.23           O  
ATOM   3966  CB  SER A 286      15.703   9.024  82.504  1.00 89.23           C  
ATOM   3967  OG  SER A 286      15.494   7.663  82.830  1.00 89.23           O  
ATOM   3968  H   SER A 286      17.787   7.803  82.054  1.00 89.23           H  
ATOM   3969  HA  SER A 286      17.192  10.572  82.692  1.00 89.23           H  
ATOM   3970  HB3 SER A 286      15.623   9.132  81.422  1.00 89.23           H  
ATOM   3971  HB2 SER A 286      14.893   9.616  82.932  1.00 89.23           H  
ATOM   3972  HG  SER A 286      15.004   7.604  83.657  1.00 89.23           H  
ATOM   3973  N   GLU A 287      16.373  10.214  85.271  1.00 86.87           N  
ATOM   3974  CA  GLU A 287      16.354  10.234  86.744  1.00 86.87           C  
ATOM   3975  C   GLU A 287      16.047   8.862  87.378  1.00 86.87           C  
ATOM   3976  O   GLU A 287      16.691   8.482  88.357  1.00 86.87           O  
ATOM   3977  CB  GLU A 287      15.391  11.336  87.253  1.00 86.87           C  
ATOM   3978  CG  GLU A 287      15.215  11.374  88.796  1.00 86.87           C  
ATOM   3979  CD  GLU A 287      14.335  12.499  89.360  1.00 86.87           C  
ATOM   3980  OE1 GLU A 287      14.260  12.559  90.608  1.00 86.87           O1-
ATOM   3981  OE2 GLU A 287      13.738  13.265  88.571  1.00 86.87           O  
ATOM   3982  H   GLU A 287      15.678  10.781  84.807  1.00 86.87           H  
ATOM   3983  HA  GLU A 287      17.358  10.510  87.071  1.00 86.87           H  
ATOM   3984  HB3 GLU A 287      14.416  11.213  86.777  1.00 86.87           H  
ATOM   3985  HB2 GLU A 287      15.769  12.303  86.918  1.00 86.87           H  
ATOM   3986  HG3 GLU A 287      16.199  11.445  89.263  1.00 86.87           H  
ATOM   3987  HG2 GLU A 287      14.774  10.441  89.147  1.00 86.87           H  
ATOM   3988  N   GLY A 288      15.069   8.156  86.797  1.00 91.34           N  
ATOM   3989  CA  GLY A 288      14.649   6.838  87.238  1.00 91.34           C  
ATOM   3990  C   GLY A 288      14.096   6.070  86.037  1.00 91.34           C  
ATOM   3991  O   GLY A 288      13.910   6.613  84.949  1.00 91.34           O  
ATOM   3992  H   GLY A 288      14.588   8.538  85.995  1.00 91.34           H  
ATOM   3993  HA3 GLY A 288      13.870   6.947  87.993  1.00 91.34           H  
ATOM   3994  HA2 GLY A 288      15.470   6.275  87.683  1.00 91.34           H  
ATOM   3995  N   MET A 289      13.792   4.792  86.277  1.00 95.25           N  
ATOM   3996  CA  MET A 289      13.031   3.926  85.391  1.00 95.25           C  
ATOM   3997  C   MET A 289      12.336   2.880  86.263  1.00 95.25           C  
ATOM   3998  O   MET A 289      13.026   2.144  86.970  1.00 95.25           O  
ATOM   3999  CB  MET A 289      13.946   3.322  84.296  1.00 95.25           C  
ATOM   4000  CG  MET A 289      13.240   2.359  83.322  1.00 95.25           C  
ATOM   4001  SD  MET A 289      14.261   1.784  81.934  1.00 95.25           S  
ATOM   4002  CE  MET A 289      15.309   0.565  82.773  1.00 95.25           C  
ATOM   4003  H   MET A 289      13.944   4.424  87.207  1.00 95.25           H  
ATOM   4004  HA  MET A 289      12.252   4.521  84.919  1.00 95.25           H  
ATOM   4005  HB3 MET A 289      14.776   2.800  84.773  1.00 95.25           H  
ATOM   4006  HB2 MET A 289      14.399   4.128  83.718  1.00 95.25           H  
ATOM   4007  HG3 MET A 289      12.370   2.855  82.895  1.00 95.25           H  
ATOM   4008  HG2 MET A 289      12.865   1.483  83.848  1.00 95.25           H  
ATOM   4009  HE1 MET A 289      16.024   0.139  82.071  1.00 95.25           H  
ATOM   4010  HE2 MET A 289      15.867   1.028  83.585  1.00 95.25           H  
ATOM   4011  HE3 MET A 289      14.703  -0.244  83.180  1.00 95.25           H  
ATOM   4012  N   TYR A 290      10.993   2.813  86.171  1.00 96.32           N  
ATOM   4013  CA  TYR A 290      10.179   1.722  86.718  1.00 96.32           C  
ATOM   4014  C   TYR A 290      10.626   0.415  86.056  1.00 96.32           C  
ATOM   4015  O   TYR A 290      10.576   0.339  84.831  1.00 96.32           O  
ATOM   4016  CB  TYR A 290       8.680   1.961  86.417  1.00 96.32           C  
ATOM   4017  CG  TYR A 290       8.068   3.226  86.988  1.00 96.32           C  
ATOM   4018  CD1 TYR A 290       8.068   3.447  88.379  1.00 96.32           C  
ATOM   4019  CD2 TYR A 290       7.480   4.181  86.132  1.00 96.32           C  
ATOM   4020  CE1 TYR A 290       7.537   4.638  88.909  1.00 96.32           C  
ATOM   4021  CE2 TYR A 290       6.931   5.363  86.663  1.00 96.32           C  
ATOM   4022  CZ  TYR A 290       6.981   5.604  88.051  1.00 96.32           C  
ATOM   4023  OH  TYR A 290       6.496   6.770  88.564  1.00 96.32           O  
ATOM   4024  H   TYR A 290      10.507   3.459  85.563  1.00 96.32           H  
ATOM   4025  HA  TYR A 290      10.335   1.664  87.796  1.00 96.32           H  
ATOM   4026  HB3 TYR A 290       8.092   1.121  86.790  1.00 96.32           H  
ATOM   4027  HB2 TYR A 290       8.530   1.974  85.339  1.00 96.32           H  
ATOM   4028  HD1 TYR A 290       8.488   2.707  89.040  1.00 96.32           H  
ATOM   4029  HD2 TYR A 290       7.455   4.019  85.064  1.00 96.32           H  
ATOM   4030  HE1 TYR A 290       7.560   4.812  89.974  1.00 96.32           H  
ATOM   4031  HE2 TYR A 290       6.493   6.096  86.001  1.00 96.32           H  
ATOM   4032  HH  TYR A 290       6.477   6.775  89.524  1.00 96.32           H  
ATOM   4033  N   ARG A 291      11.122  -0.542  86.851  1.00 98.40           N  
ATOM   4034  CA  ARG A 291      11.780  -1.738  86.334  1.00 98.40           C  
ATOM   4035  C   ARG A 291      11.786  -2.873  87.361  1.00 98.40           C  
ATOM   4036  O   ARG A 291      11.499  -2.662  88.539  1.00 98.40           O  
ATOM   4037  CB  ARG A 291      13.203  -1.372  85.834  1.00 98.40           C  
ATOM   4038  CG  ARG A 291      14.228  -1.084  86.949  1.00 98.40           C  
ATOM   4039  CD  ARG A 291      15.519  -0.441  86.420  1.00 98.40           C  
ATOM   4040  NE  ARG A 291      16.542  -0.317  87.474  1.00 98.40           N  
ATOM   4041  CZ  ARG A 291      16.646   0.641  88.417  1.00 98.40           C  
ATOM   4042  NH1 ARG A 291      15.775   1.657  88.519  1.00 98.40           N  
ATOM   4043  NH2 ARG A 291      17.657   0.575  89.293  1.00 98.40           N1+
ATOM   4044  H   ARG A 291      11.164  -0.410  87.853  1.00 98.40           H  
ATOM   4045  HA  ARG A 291      11.194  -2.102  85.494  1.00 98.40           H  
ATOM   4046  HB3 ARG A 291      13.151  -0.519  85.158  1.00 98.40           H  
ATOM   4047  HB2 ARG A 291      13.577  -2.191  85.220  1.00 98.40           H  
ATOM   4048  HG3 ARG A 291      14.449  -1.973  87.542  1.00 98.40           H  
ATOM   4049  HG2 ARG A 291      13.762  -0.378  87.636  1.00 98.40           H  
ATOM   4050  HD3 ARG A 291      15.297   0.567  86.068  1.00 98.40           H  
ATOM   4051  HD2 ARG A 291      15.904  -0.974  85.553  1.00 98.40           H  
ATOM   4052  HE  ARG A 291      17.203  -1.080  87.512  1.00 98.40           H  
ATOM   4053 HH12 ARG A 291      15.885   2.354  89.241  1.00 98.40           H  
ATOM   4054 HH11 ARG A 291      14.991   1.720  87.881  1.00 98.40           H  
ATOM   4055 HH22 ARG A 291      17.752   1.275  90.016  1.00 98.40           H  
ATOM   4056 HH21 ARG A 291      18.313  -0.192  89.260  1.00 98.40           H  
ATOM   4057  N   GLY A 292      12.161  -4.057  86.869  1.00 98.67           N  
ATOM   4058  CA  GLY A 292      12.397  -5.230  87.691  1.00 98.67           C  
ATOM   4059  C   GLY A 292      12.802  -6.387  86.778  1.00 98.67           C  
ATOM   4060  O   GLY A 292      12.679  -6.310  85.554  1.00 98.67           O  
ATOM   4061  H   GLY A 292      12.353  -4.155  85.881  1.00 98.67           H  
ATOM   4062  HA3 GLY A 292      11.500  -5.492  88.252  1.00 98.67           H  
ATOM   4063  HA2 GLY A 292      13.201  -5.020  88.398  1.00 98.67           H  
ATOM   4064  N   TRP A 293      13.276  -7.475  87.399  1.00 98.91           N  
ATOM   4065  CA  TRP A 293      13.644  -8.723  86.733  1.00 98.91           C  
ATOM   4066  C   TRP A 293      13.606  -9.882  87.737  1.00 98.91           C  
ATOM   4067  O   TRP A 293      13.606  -9.645  88.945  1.00 98.91           O  
ATOM   4068  CB  TRP A 293      15.008  -8.578  86.016  1.00 98.91           C  
ATOM   4069  CG  TRP A 293      16.238  -8.496  86.869  1.00 98.91           C  
ATOM   4070  CD1 TRP A 293      16.713  -7.379  87.462  1.00 98.91           C  
ATOM   4071  CD2 TRP A 293      17.124  -9.578  87.285  1.00 98.91           C  
ATOM   4072  CE2 TRP A 293      18.150  -9.029  88.114  1.00 98.91           C  
ATOM   4073  CE3 TRP A 293      17.167 -10.972  87.049  1.00 98.91           C  
ATOM   4074  NE1 TRP A 293      17.848  -7.684  88.183  1.00 98.91           N  
ATOM   4075  CZ2 TRP A 293      19.168  -9.820  88.673  1.00 98.91           C  
ATOM   4076  CZ3 TRP A 293      18.186 -11.774  87.600  1.00 98.91           C  
ATOM   4077  CH2 TRP A 293      19.184 -11.203  88.412  1.00 98.91           C  
ATOM   4078  H   TRP A 293      13.338  -7.485  88.409  1.00 98.91           H  
ATOM   4079  HA  TRP A 293      12.881  -8.935  85.991  1.00 98.91           H  
ATOM   4080  HB3 TRP A 293      14.996  -7.714  85.352  1.00 98.91           H  
ATOM   4081  HB2 TRP A 293      15.154  -9.435  85.359  1.00 98.91           H  
ATOM   4082  HD1 TRP A 293      16.265  -6.400  87.373  1.00 98.91           H  
ATOM   4083  HE3 TRP A 293      16.409 -11.431  86.432  1.00 98.91           H  
ATOM   4084  HE1 TRP A 293      18.366  -6.986  88.700  1.00 98.91           H  
ATOM   4085  HZ2 TRP A 293      19.927  -9.374  89.298  1.00 98.91           H  
ATOM   4086  HZ3 TRP A 293      18.196 -12.833  87.403  1.00 98.91           H  
ATOM   4087  HH2 TRP A 293      19.958 -11.825  88.837  1.00 98.91           H  
ATOM   4088  N   ARG A 294      13.577 -11.116  87.210  1.00 98.50           N  
ATOM   4089  CA  ARG A 294      13.628 -12.355  87.985  1.00 98.50           C  
ATOM   4090  C   ARG A 294      14.063 -13.523  87.084  1.00 98.50           C  
ATOM   4091  O   ARG A 294      13.705 -13.539  85.906  1.00 98.50           O  
ATOM   4092  CB  ARG A 294      12.261 -12.621  88.654  1.00 98.50           C  
ATOM   4093  CG  ARG A 294      12.324 -13.642  89.810  1.00 98.50           C  
ATOM   4094  CD  ARG A 294      10.944 -13.994  90.387  1.00 98.50           C  
ATOM   4095  NE  ARG A 294      10.295 -12.855  91.064  1.00 98.50           N  
ATOM   4096  CZ  ARG A 294       8.972 -12.658  91.226  1.00 98.50           C  
ATOM   4097  NH1 ARG A 294       8.058 -13.545  90.807  1.00 98.50           N  
ATOM   4098  NH2 ARG A 294       8.547 -11.536  91.819  1.00 98.50           N1+
ATOM   4099  H   ARG A 294      13.556 -11.228  86.203  1.00 98.50           H  
ATOM   4100  HA  ARG A 294      14.379 -12.211  88.758  1.00 98.50           H  
ATOM   4101  HB3 ARG A 294      11.541 -12.946  87.900  1.00 98.50           H  
ATOM   4102  HB2 ARG A 294      11.862 -11.689  89.054  1.00 98.50           H  
ATOM   4103  HG3 ARG A 294      12.932 -13.191  90.597  1.00 98.50           H  
ATOM   4104  HG2 ARG A 294      12.842 -14.561  89.537  1.00 98.50           H  
ATOM   4105  HD3 ARG A 294      10.981 -14.885  91.014  1.00 98.50           H  
ATOM   4106  HD2 ARG A 294      10.306 -14.244  89.542  1.00 98.50           H  
ATOM   4107  HE  ARG A 294      10.923 -12.154  91.429  1.00 98.50           H  
ATOM   4108 HH12 ARG A 294       7.071 -13.340  90.925  1.00 98.50           H  
ATOM   4109 HH11 ARG A 294       8.344 -14.405  90.363  1.00 98.50           H  
ATOM   4110 HH22 ARG A 294       7.555 -11.367  91.938  1.00 98.50           H  
ATOM   4111 HH21 ARG A 294       9.195 -10.840  92.158  1.00 98.50           H  
ATOM   4112  N   ASN A 295      14.794 -14.492  87.657  1.00 98.17           N  
ATOM   4113  CA  ASN A 295      15.239 -15.710  86.971  1.00 98.17           C  
ATOM   4114  C   ASN A 295      14.891 -16.979  87.772  1.00 98.17           C  
ATOM   4115  O   ASN A 295      14.360 -16.881  88.879  1.00 98.17           O  
ATOM   4116  CB  ASN A 295      16.738 -15.592  86.584  1.00 98.17           C  
ATOM   4117  CG  ASN A 295      17.759 -15.635  87.731  1.00 98.17           C  
ATOM   4118  ND2 ASN A 295      19.042 -15.514  87.387  1.00 98.17           N  
ATOM   4119  OD1 ASN A 295      17.415 -15.777  88.901  1.00 98.17           O  
ATOM   4120  H   ASN A 295      15.070 -14.407  88.626  1.00 98.17           H  
ATOM   4121  HA  ASN A 295      14.671 -15.851  86.053  1.00 98.17           H  
ATOM   4122  HB3 ASN A 295      16.892 -14.667  86.026  1.00 98.17           H  
ATOM   4123  HB2 ASN A 295      16.992 -16.397  85.894  1.00 98.17           H  
ATOM   4124 HD22 ASN A 295      19.760 -15.534  88.096  1.00 98.17           H  
ATOM   4125 HD21 ASN A 295      19.306 -15.398  86.419  1.00 98.17           H  
ATOM   4126  N   GLN A 296      15.177 -18.149  87.172  1.00 96.49           N  
ATOM   4127  CA  GLN A 296      14.856 -19.485  87.686  1.00 96.49           C  
ATOM   4128  C   GLN A 296      15.361 -19.785  89.113  1.00 96.49           C  
ATOM   4129  O   GLN A 296      14.637 -20.434  89.868  1.00 96.49           O  
ATOM   4130  CB  GLN A 296      15.312 -20.547  86.657  1.00 96.49           C  
ATOM   4131  CG  GLN A 296      15.053 -22.010  87.088  1.00 96.49           C  
ATOM   4132  CD  GLN A 296      15.269 -23.049  85.984  1.00 96.49           C  
ATOM   4133  NE2 GLN A 296      15.124 -24.327  86.336  1.00 96.49           N  
ATOM   4134  OE1 GLN A 296      15.544 -22.721  84.832  1.00 96.49           O  
ATOM   4135  H   GLN A 296      15.586 -18.127  86.247  1.00 96.49           H  
ATOM   4136  HA  GLN A 296      13.767 -19.531  87.734  1.00 96.49           H  
ATOM   4137  HB3 GLN A 296      16.373 -20.418  86.438  1.00 96.49           H  
ATOM   4138  HB2 GLN A 296      14.789 -20.349  85.721  1.00 96.49           H  
ATOM   4139  HG3 GLN A 296      14.024 -22.108  87.436  1.00 96.49           H  
ATOM   4140  HG2 GLN A 296      15.695 -22.277  87.929  1.00 96.49           H  
ATOM   4141 HE22 GLN A 296      15.239 -25.059  85.651  1.00 96.49           H  
ATOM   4142 HE21 GLN A 296      14.889 -24.572  87.287  1.00 96.49           H  
ATOM   4143  N   VAL A 297      16.560 -19.289  89.466  1.00 92.94           N  
ATOM   4144  CA  VAL A 297      17.161 -19.448  90.797  1.00 92.94           C  
ATOM   4145  C   VAL A 297      16.637 -18.440  91.852  1.00 92.94           C  
ATOM   4146  O   VAL A 297      17.050 -18.521  93.009  1.00 92.94           O  
ATOM   4147  CB  VAL A 297      18.714 -19.384  90.740  1.00 92.94           C  
ATOM   4148  CG1 VAL A 297      19.292 -20.541  89.907  1.00 92.94           C  
ATOM   4149  CG2 VAL A 297      19.289 -18.036  90.269  1.00 92.94           C  
ATOM   4150  H   VAL A 297      17.093 -18.748  88.800  1.00 92.94           H  
ATOM   4151  HA  VAL A 297      16.893 -20.438  91.172  1.00 92.94           H  
ATOM   4152  HB  VAL A 297      19.087 -19.540  91.754  1.00 92.94           H  
ATOM   4153 HG11 VAL A 297      20.382 -20.540  89.936  1.00 92.94           H  
ATOM   4154 HG12 VAL A 297      18.956 -21.506  90.288  1.00 92.94           H  
ATOM   4155 HG13 VAL A 297      18.990 -20.474  88.862  1.00 92.94           H  
ATOM   4156 HG21 VAL A 297      20.377 -18.035  90.332  1.00 92.94           H  
ATOM   4157 HG22 VAL A 297      19.027 -17.846  89.230  1.00 92.94           H  
ATOM   4158 HG23 VAL A 297      18.932 -17.199  90.870  1.00 92.94           H  
ATOM   4159  N   GLY A 298      15.719 -17.542  91.457  1.00 86.94           N  
ATOM   4160  CA  GLY A 298      15.002 -16.633  92.351  1.00 86.94           C  
ATOM   4161  C   GLY A 298      15.711 -15.284  92.539  1.00 86.94           C  
ATOM   4162  O   GLY A 298      15.173 -14.436  93.252  1.00 86.94           O  
ATOM   4163  H   GLY A 298      15.435 -17.529  90.486  1.00 86.94           H  
ATOM   4164  HA3 GLY A 298      14.837 -17.095  93.326  1.00 86.94           H  
ATOM   4165  HA2 GLY A 298      14.016 -16.448  91.924  1.00 86.94           H  
ATOM   4166  N   ALA A 299      16.880 -15.062  91.910  1.00 93.92           N  
ATOM   4167  CA  ALA A 299      17.581 -13.776  91.900  1.00 93.92           C  
ATOM   4168  C   ALA A 299      16.826 -12.755  91.036  1.00 93.92           C  
ATOM   4169  O   ALA A 299      16.341 -13.115  89.963  1.00 93.92           O  
ATOM   4170  CB  ALA A 299      19.014 -13.975  91.384  1.00 93.92           C  
ATOM   4171  H   ALA A 299      17.265 -15.782  91.315  1.00 93.92           H  
ATOM   4172  HA  ALA A 299      17.635 -13.407  92.926  1.00 93.92           H  
ATOM   4173  HB1 ALA A 299      19.579 -13.044  91.433  1.00 93.92           H  
ATOM   4174  HB2 ALA A 299      19.548 -14.712  91.985  1.00 93.92           H  
ATOM   4175  HB3 ALA A 299      19.033 -14.314  90.349  1.00 93.92           H  
ATOM   4176  N   GLY A 300      16.732 -11.512  91.525  1.00 96.03           N  
ATOM   4177  CA  GLY A 300      15.922 -10.486  90.883  1.00 96.03           C  
ATOM   4178  C   GLY A 300      15.828  -9.247  91.777  1.00 96.03           C  
ATOM   4179  O   GLY A 300      16.394  -9.201  92.871  1.00 96.03           O  
ATOM   4180  H   GLY A 300      17.157 -11.272  92.409  1.00 96.03           H  
ATOM   4181  HA3 GLY A 300      14.917 -10.878  90.728  1.00 96.03           H  
ATOM   4182  HA2 GLY A 300      16.339 -10.220  89.914  1.00 96.03           H  
ATOM   4183  N   GLU A 301      15.077  -8.245  91.293  1.00 96.64           N  
ATOM   4184  CA  GLU A 301      14.759  -7.011  92.012  1.00 96.64           C  
ATOM   4185  C   GLU A 301      13.480  -6.383  91.436  1.00 96.64           C  
ATOM   4186  O   GLU A 301      13.011  -6.772  90.366  1.00 96.64           O  
ATOM   4187  CB  GLU A 301      15.959  -6.023  91.964  1.00 96.64           C  
ATOM   4188  CG  GLU A 301      16.188  -5.310  90.603  1.00 96.64           C  
ATOM   4189  CD  GLU A 301      17.384  -4.344  90.538  1.00 96.64           C  
ATOM   4190  OE1 GLU A 301      17.647  -3.866  89.412  1.00 96.64           O1-
ATOM   4191  OE2 GLU A 301      18.011  -4.074  91.587  1.00 96.64           O  
ATOM   4192  H   GLU A 301      14.623  -8.355  90.396  1.00 96.64           H  
ATOM   4193  HA  GLU A 301      14.554  -7.269  93.053  1.00 96.64           H  
ATOM   4194  HB3 GLU A 301      16.871  -6.550  92.246  1.00 96.64           H  
ATOM   4195  HB2 GLU A 301      15.814  -5.271  92.741  1.00 96.64           H  
ATOM   4196  HG3 GLU A 301      15.309  -4.725  90.330  1.00 96.64           H  
ATOM   4197  HG2 GLU A 301      16.306  -6.063  89.828  1.00 96.64           H  
ATOM   4198  N   VAL A 302      12.995  -5.360  92.153  1.00 98.04           N  
ATOM   4199  CA  VAL A 302      12.107  -4.317  91.647  1.00 98.04           C  
ATOM   4200  C   VAL A 302      12.719  -2.979  92.098  1.00 98.04           C  
ATOM   4201  O   VAL A 302      13.182  -2.879  93.237  1.00 98.04           O  
ATOM   4202  CB  VAL A 302      10.657  -4.444  92.202  1.00 98.04           C  
ATOM   4203  CG1 VAL A 302       9.739  -3.256  91.846  1.00 98.04           C  
ATOM   4204  CG2 VAL A 302       9.991  -5.738  91.709  1.00 98.04           C  
ATOM   4205  H   VAL A 302      13.439  -5.134  93.032  1.00 98.04           H  
ATOM   4206  HA  VAL A 302      12.083  -4.341  90.556  1.00 98.04           H  
ATOM   4207  HB  VAL A 302      10.705  -4.502  93.290  1.00 98.04           H  
ATOM   4208 HG11 VAL A 302       8.719  -3.429  92.191  1.00 98.04           H  
ATOM   4209 HG12 VAL A 302      10.071  -2.323  92.300  1.00 98.04           H  
ATOM   4210 HG13 VAL A 302       9.701  -3.107  90.767  1.00 98.04           H  
ATOM   4211 HG21 VAL A 302       8.964  -5.817  92.061  1.00 98.04           H  
ATOM   4212 HG22 VAL A 302       9.966  -5.761  90.621  1.00 98.04           H  
ATOM   4213 HG23 VAL A 302      10.520  -6.627  92.054  1.00 98.04           H  
ATOM   4214  N   ALA A 303      12.726  -1.983  91.201  1.00 96.98           N  
ATOM   4215  CA  ALA A 303      13.360  -0.686  91.434  1.00 96.98           C  
ATOM   4216  C   ALA A 303      12.674   0.424  90.631  1.00 96.98           C  
ATOM   4217  O   ALA A 303      11.981   0.143  89.652  1.00 96.98           O  
ATOM   4218  CB  ALA A 303      14.855  -0.791  91.089  1.00 96.98           C  
ATOM   4219  H   ALA A 303      12.310  -2.118  90.287  1.00 96.98           H  
ATOM   4220  HA  ALA A 303      13.258  -0.423  92.489  1.00 96.98           H  
ATOM   4221  HB1 ALA A 303      15.368   0.157  91.257  1.00 96.98           H  
ATOM   4222  HB2 ALA A 303      15.354  -1.541  91.704  1.00 96.98           H  
ATOM   4223  HB3 ALA A 303      15.003  -1.073  90.046  1.00 96.98           H  
ATOM   4224  N   ILE A 304      12.890   1.674  91.073  1.00 95.08           N  
ATOM   4225  CA  ILE A 304      12.338   2.876  90.444  1.00 95.08           C  
ATOM   4226  C   ILE A 304      13.449   3.903  90.162  1.00 95.08           C  
ATOM   4227  O   ILE A 304      13.440   4.487  89.083  1.00 95.08           O  
ATOM   4228  CB  ILE A 304      11.232   3.560  91.309  1.00 95.08           C  
ATOM   4229  CG1 ILE A 304      10.102   2.558  91.652  1.00 95.08           C  
ATOM   4230  CG2 ILE A 304      10.663   4.835  90.635  1.00 95.08           C  
ATOM   4231  CD1 ILE A 304       8.942   3.147  92.466  1.00 95.08           C  
ATOM   4232  H   ILE A 304      13.467   1.819  91.888  1.00 95.08           H  
ATOM   4233  HA  ILE A 304      11.897   2.623  89.478  1.00 95.08           H  
ATOM   4234  HB  ILE A 304      11.678   3.866  92.256  1.00 95.08           H  
ATOM   4235 HG13 ILE A 304      10.508   1.721  92.221  1.00 95.08           H  
ATOM   4236 HG12 ILE A 304       9.711   2.120  90.735  1.00 95.08           H  
ATOM   4237 HG21 ILE A 304       9.859   5.287  91.214  1.00 95.08           H  
ATOM   4238 HG22 ILE A 304      11.413   5.616  90.519  1.00 95.08           H  
ATOM   4239 HG23 ILE A 304      10.277   4.613  89.641  1.00 95.08           H  
ATOM   4240 HD11 ILE A 304       8.420   2.365  93.012  1.00 95.08           H  
ATOM   4241 HD12 ILE A 304       9.295   3.884  93.188  1.00 95.08           H  
ATOM   4242 HD13 ILE A 304       8.208   3.631  91.823  1.00 95.08           H  
ATOM   4243  N   PHE A 305      14.383   4.104  91.107  1.00 92.30           N  
ATOM   4244  CA  PHE A 305      15.444   5.113  91.007  1.00 92.30           C  
ATOM   4245  C   PHE A 305      16.829   4.454  90.950  1.00 92.30           C  
ATOM   4246  O   PHE A 305      16.964   3.264  91.241  1.00 92.30           O  
ATOM   4247  CB  PHE A 305      15.342   6.074  92.212  1.00 92.30           C  
ATOM   4248  CG  PHE A 305      14.015   6.803  92.306  1.00 92.30           C  
ATOM   4249  CD1 PHE A 305      13.691   7.808  91.369  1.00 92.30           C  
ATOM   4250  CD2 PHE A 305      13.032   6.376  93.225  1.00 92.30           C  
ATOM   4251  CE1 PHE A 305      12.430   8.387  91.384  1.00 92.30           C  
ATOM   4252  CE2 PHE A 305      11.779   6.972  93.226  1.00 92.30           C  
ATOM   4253  CZ  PHE A 305      11.481   7.972  92.309  1.00 92.30           C  
ATOM   4254  H   PHE A 305      14.344   3.588  91.973  1.00 92.30           H  
ATOM   4255  HA  PHE A 305      15.334   5.703  90.095  1.00 92.30           H  
ATOM   4256  HB3 PHE A 305      16.123   6.833  92.140  1.00 92.30           H  
ATOM   4257  HB2 PHE A 305      15.526   5.541  93.147  1.00 92.30           H  
ATOM   4258  HD1 PHE A 305      14.415   8.121  90.630  1.00 92.30           H  
ATOM   4259  HD2 PHE A 305      13.244   5.579  93.923  1.00 92.30           H  
ATOM   4260  HE1 PHE A 305      12.184   9.159  90.669  1.00 92.30           H  
ATOM   4261  HE2 PHE A 305      11.031   6.642  93.932  1.00 92.30           H  
ATOM   4262  HZ  PHE A 305      10.501   8.426  92.308  1.00 92.30           H  
ATOM   4263  N   ALA A 306      17.837   5.261  90.578  1.00 85.37           N  
ATOM   4264  CA  ALA A 306      19.254   4.879  90.559  1.00 85.37           C  
ATOM   4265  C   ALA A 306      19.874   4.607  91.950  1.00 85.37           C  
ATOM   4266  O   ALA A 306      19.275   5.361  92.922  1.00 85.37           O1-
ATOM   4267  CB  ALA A 306      20.043   5.968  89.814  1.00 85.37           C  
ATOM   4268  OXT ALA A 306      20.789   3.830  92.119  1.00 85.37           O  
ATOM   4269  H   ALA A 306      17.635   6.214  90.310  1.00 85.37           H  
ATOM   4270  HA  ALA A 306      19.332   3.951  89.991  1.00 85.37           H  
ATOM   4271  HB1 ALA A 306      21.101   5.712  89.743  1.00 85.37           H  
ATOM   4272  HB2 ALA A 306      19.672   6.096  88.796  1.00 85.37           H  
ATOM   4273  HB3 ALA A 306      19.968   6.933  90.317  1.00 85.37           H  
TER    4274      ALA A 306
ATOM   4275  N   MET B   1      34.348  15.680  46.138  1.00 93.30           N1+
ATOM   4276  CA  MET B   1      33.695  14.481  45.504  1.00 93.30           C  
ATOM   4277  C   MET B   1      32.186  14.545  45.858  1.00 93.30           C  
ATOM   4278  O   MET B   1      31.809  14.872  46.985  1.00 93.30           O  
ATOM   4279  CB  MET B   1      34.369  13.166  45.969  1.00 93.30           C  
ATOM   4280  CG  MET B   1      33.804  11.891  45.315  1.00 93.30           C  
ATOM   4281  SD  MET B   1      34.653  10.361  45.785  1.00 93.30           S  
ATOM   4282  CE  MET B   1      36.229  10.552  44.910  1.00 93.30           C  
ATOM   4283  H1  MET B   1      35.338  15.662  45.937  1.00 93.30           H  
ATOM   4284  H2  MET B   1      33.938  16.520  45.754  1.00 93.30           H  
ATOM   4285  H3  MET B   1      34.200  15.642  47.137  1.00 93.30           H  
ATOM   4286  HA  MET B   1      33.856  14.612  44.435  1.00 93.30           H  
ATOM   4287  HB3 MET B   1      34.286  13.060  47.053  1.00 93.30           H  
ATOM   4288  HB2 MET B   1      35.438  13.216  45.759  1.00 93.30           H  
ATOM   4289  HG3 MET B   1      33.831  11.980  44.228  1.00 93.30           H  
ATOM   4290  HG2 MET B   1      32.756  11.763  45.588  1.00 93.30           H  
ATOM   4291  HE1 MET B   1      36.831   9.652  45.033  1.00 93.30           H  
ATOM   4292  HE2 MET B   1      36.059  10.710  43.845  1.00 93.30           H  
ATOM   4293  HE3 MET B   1      36.795  11.395  45.304  1.00 93.30           H  
ATOM   4294  N   TYR B   2      31.347  14.172  44.880  1.00 98.29           N  
ATOM   4295  CA  TYR B   2      29.912  13.962  45.057  1.00 98.29           C  
ATOM   4296  C   TYR B   2      29.470  12.783  44.182  1.00 98.29           C  
ATOM   4297  O   TYR B   2      30.050  12.551  43.119  1.00 98.29           O  
ATOM   4298  CB  TYR B   2      29.118  15.264  44.787  1.00 98.29           C  
ATOM   4299  CG  TYR B   2      29.157  15.831  43.375  1.00 98.29           C  
ATOM   4300  CD1 TYR B   2      29.997  16.924  43.079  1.00 98.29           C  
ATOM   4301  CD2 TYR B   2      28.331  15.296  42.363  1.00 98.29           C  
ATOM   4302  CE1 TYR B   2      30.029  17.461  41.777  1.00 98.29           C  
ATOM   4303  CE2 TYR B   2      28.365  15.833  41.064  1.00 98.29           C  
ATOM   4304  CZ  TYR B   2      29.228  16.903  40.763  1.00 98.29           C  
ATOM   4305  OH  TYR B   2      29.293  17.392  39.491  1.00 98.29           O  
ATOM   4306  H   TYR B   2      31.709  13.916  43.972  1.00 98.29           H  
ATOM   4307  HA  TYR B   2      29.732  13.667  46.093  1.00 98.29           H  
ATOM   4308  HB3 TYR B   2      29.450  16.036  45.480  1.00 98.29           H  
ATOM   4309  HB2 TYR B   2      28.069  15.096  45.032  1.00 98.29           H  
ATOM   4310  HD1 TYR B   2      30.625  17.352  43.847  1.00 98.29           H  
ATOM   4311  HD2 TYR B   2      27.664  14.475  42.581  1.00 98.29           H  
ATOM   4312  HE1 TYR B   2      30.684  18.291  41.554  1.00 98.29           H  
ATOM   4313  HE2 TYR B   2      27.727  15.423  40.300  1.00 98.29           H  
ATOM   4314  HH  TYR B   2      28.733  16.918  38.872  1.00 98.29           H  
ATOM   4315  N   THR B   3      28.444  12.068  44.661  1.00 98.86           N  
ATOM   4316  CA  THR B   3      27.889  10.872  44.033  1.00 98.86           C  
ATOM   4317  C   THR B   3      26.391  10.779  44.367  1.00 98.86           C  
ATOM   4318  O   THR B   3      25.990  11.193  45.451  1.00 98.86           O  
ATOM   4319  CB  THR B   3      28.592   9.580  44.549  1.00 98.86           C  
ATOM   4320  CG2 THR B   3      28.061   8.261  43.968  1.00 98.86           C  
ATOM   4321  OG1 THR B   3      29.979   9.612  44.268  1.00 98.86           O  
ATOM   4322  H   THR B   3      28.000  12.351  45.525  1.00 98.86           H  
ATOM   4323  HA  THR B   3      27.988  10.943  42.952  1.00 98.86           H  
ATOM   4324  HB  THR B   3      28.501   9.532  45.636  1.00 98.86           H  
ATOM   4325 HG21 THR B   3      28.721   7.443  44.247  1.00 98.86           H  
ATOM   4326 HG22 THR B   3      27.066   8.016  44.341  1.00 98.86           H  
ATOM   4327 HG23 THR B   3      28.015   8.293  42.879  1.00 98.86           H  
ATOM   4328  HG1 THR B   3      30.355   8.755  44.490  1.00 98.86           H  
ATOM   4329  N   ILE B   4      25.598  10.215  43.447  1.00 98.94           N  
ATOM   4330  CA  ILE B   4      24.196   9.865  43.665  1.00 98.94           C  
ATOM   4331  C   ILE B   4      23.912   8.484  43.055  1.00 98.94           C  
ATOM   4332  O   ILE B   4      24.485   8.146  42.022  1.00 98.94           O  
ATOM   4333  CB  ILE B   4      23.220  10.924  43.064  1.00 98.94           C  
ATOM   4334  CG1 ILE B   4      21.739  10.649  43.424  1.00 98.94           C  
ATOM   4335  CG2 ILE B   4      23.376  11.146  41.543  1.00 98.94           C  
ATOM   4336  CD1 ILE B   4      20.814  11.854  43.234  1.00 98.94           C  
ATOM   4337  H   ILE B   4      25.988   9.918  42.560  1.00 98.94           H  
ATOM   4338  HA  ILE B   4      24.013   9.791  44.737  1.00 98.94           H  
ATOM   4339  HB  ILE B   4      23.489  11.864  43.543  1.00 98.94           H  
ATOM   4340 HG13 ILE B   4      21.664  10.334  44.464  1.00 98.94           H  
ATOM   4341 HG12 ILE B   4      21.355   9.819  42.830  1.00 98.94           H  
ATOM   4342 HG21 ILE B   4      22.768  11.985  41.203  1.00 98.94           H  
ATOM   4343 HG22 ILE B   4      24.407  11.375  41.278  1.00 98.94           H  
ATOM   4344 HG23 ILE B   4      23.072  10.271  40.970  1.00 98.94           H  
ATOM   4345 HD11 ILE B   4      19.956  11.796  43.905  1.00 98.94           H  
ATOM   4346 HD12 ILE B   4      21.329  12.792  43.440  1.00 98.94           H  
ATOM   4347 HD13 ILE B   4      20.434  11.894  42.212  1.00 98.94           H  
ATOM   4348  N   ALA B   5      23.007   7.737  43.699  1.00 98.97           N  
ATOM   4349  CA  ALA B   5      22.398   6.518  43.181  1.00 98.97           C  
ATOM   4350  C   ALA B   5      20.895   6.547  43.467  1.00 98.97           C  
ATOM   4351  O   ALA B   5      20.469   7.204  44.416  1.00 98.97           O  
ATOM   4352  CB  ALA B   5      23.081   5.288  43.795  1.00 98.97           C  
ATOM   4353  H   ALA B   5      22.599   8.088  44.558  1.00 98.97           H  
ATOM   4354  HA  ALA B   5      22.515   6.486  42.102  1.00 98.97           H  
ATOM   4355  HB1 ALA B   5      22.706   4.365  43.350  1.00 98.97           H  
ATOM   4356  HB2 ALA B   5      24.156   5.322  43.623  1.00 98.97           H  
ATOM   4357  HB3 ALA B   5      22.922   5.224  44.869  1.00 98.97           H  
ATOM   4358  N   ILE B   6      20.122   5.838  42.632  1.00 98.95           N  
ATOM   4359  CA  ILE B   6      18.664   5.747  42.719  1.00 98.95           C  
ATOM   4360  C   ILE B   6      18.179   4.316  42.434  1.00 98.95           C  
ATOM   4361  O   ILE B   6      18.913   3.523  41.840  1.00 98.95           O  
ATOM   4362  CB  ILE B   6      17.960   6.707  41.715  1.00 98.95           C  
ATOM   4363  CG1 ILE B   6      18.259   6.406  40.225  1.00 98.95           C  
ATOM   4364  CG2 ILE B   6      18.220   8.186  42.055  1.00 98.95           C  
ATOM   4365  CD1 ILE B   6      17.264   7.070  39.275  1.00 98.95           C  
ATOM   4366  H   ILE B   6      20.550   5.318  41.876  1.00 98.95           H  
ATOM   4367  HA  ILE B   6      18.339   5.987  43.728  1.00 98.95           H  
ATOM   4368  HB  ILE B   6      16.886   6.570  41.853  1.00 98.95           H  
ATOM   4369 HG13 ILE B   6      18.233   5.340  40.008  1.00 98.95           H  
ATOM   4370 HG12 ILE B   6      19.272   6.722  39.982  1.00 98.95           H  
ATOM   4371 HG21 ILE B   6      17.596   8.849  41.456  1.00 98.95           H  
ATOM   4372 HG22 ILE B   6      17.998   8.389  43.101  1.00 98.95           H  
ATOM   4373 HG23 ILE B   6      19.259   8.466  41.878  1.00 98.95           H  
ATOM   4374 HD11 ILE B   6      17.407   6.684  38.268  1.00 98.95           H  
ATOM   4375 HD12 ILE B   6      16.232   6.872  39.565  1.00 98.95           H  
ATOM   4376 HD13 ILE B   6      17.408   8.149  39.239  1.00 98.95           H  
ATOM   4377  N   HIS B   7      16.918   4.047  42.810  1.00 98.65           N  
ATOM   4378  CA  HIS B   7      16.158   2.902  42.323  1.00 98.65           C  
ATOM   4379  C   HIS B   7      14.701   3.295  42.040  1.00 98.65           C  
ATOM   4380  O   HIS B   7      14.164   4.195  42.684  1.00 98.65           O  
ATOM   4381  CB  HIS B   7      16.312   1.658  43.237  1.00 98.65           C  
ATOM   4382  CG  HIS B   7      15.810   1.749  44.660  1.00 98.65           C  
ATOM   4383  CD2 HIS B   7      16.502   1.528  45.833  1.00 98.65           C  
ATOM   4384  ND1 HIS B   7      14.479   2.029  44.983  1.00 98.65           N  
ATOM   4385  CE1 HIS B   7      14.434   2.017  46.307  1.00 98.65           C  
ATOM   4386  NE2 HIS B   7      15.608   1.737  46.864  1.00 98.65           N  
ATOM   4387  H   HIS B   7      16.382   4.748  43.307  1.00 98.65           H  
ATOM   4388  HA  HIS B   7      16.570   2.650  41.351  1.00 98.65           H  
ATOM   4389  HB3 HIS B   7      17.363   1.368  43.268  1.00 98.65           H  
ATOM   4390  HB2 HIS B   7      15.795   0.810  42.785  1.00 98.65           H  
ATOM   4391  HD2 HIS B   7      17.523   1.242  46.015  1.00 98.65           H  
ATOM   4392  HE1 HIS B   7      13.538   2.213  46.875  1.00 98.65           H  
ATOM   4393  HE2 HIS B   7      15.799   1.676  47.855  1.00 98.65           H  
ATOM   4394  N   GLY B   8      14.100   2.585  41.076  1.00 96.83           N  
ATOM   4395  CA  GLY B   8      12.680   2.650  40.739  1.00 96.83           C  
ATOM   4396  C   GLY B   8      11.923   1.440  41.317  1.00 96.83           C  
ATOM   4397  O   GLY B   8      10.699   1.393  41.199  1.00 96.83           O  
ATOM   4398  H   GLY B   8      14.644   1.878  40.597  1.00 96.83           H  
ATOM   4399  HA3 GLY B   8      12.590   2.636  39.655  1.00 96.83           H  
ATOM   4400  HA2 GLY B   8      12.221   3.577  41.086  1.00 96.83           H  
ATOM   4401  N   GLY B   9      12.637   0.478  41.931  1.00 94.02           N  
ATOM   4402  CA  GLY B   9      12.077  -0.675  42.626  1.00 94.02           C  
ATOM   4403  C   GLY B   9      12.598  -1.989  42.038  1.00 94.02           C  
ATOM   4404  O   GLY B   9      12.929  -2.087  40.856  1.00 94.02           O  
ATOM   4405  H   GLY B   9      13.639   0.585  41.985  1.00 94.02           H  
ATOM   4406  HA3 GLY B   9      10.987  -0.681  42.626  1.00 94.02           H  
ATOM   4407  HA2 GLY B   9      12.399  -0.606  43.663  1.00 94.02           H  
ATOM   4408  N   SER B  10      12.632  -3.009  42.910  1.00 88.40           N  
ATOM   4409  CA  SER B  10      13.027  -4.395  42.644  1.00 88.40           C  
ATOM   4410  C   SER B  10      11.919  -5.264  42.014  1.00 88.40           C  
ATOM   4411  O   SER B  10      12.210  -6.385  41.599  1.00 88.40           O  
ATOM   4412  CB  SER B  10      13.572  -4.998  43.953  1.00 88.40           C  
ATOM   4413  OG  SER B  10      12.585  -5.022  44.968  1.00 88.40           O  
ATOM   4414  H   SER B  10      12.341  -2.830  43.861  1.00 88.40           H  
ATOM   4415  HA  SER B  10      13.852  -4.387  41.938  1.00 88.40           H  
ATOM   4416  HB3 SER B  10      14.440  -4.438  44.299  1.00 88.40           H  
ATOM   4417  HB2 SER B  10      13.917  -6.018  43.787  1.00 88.40           H  
ATOM   4418  HG  SER B  10      12.962  -5.432  45.750  1.00 88.40           H  
ATOM   4419  N   GLY B  11      10.684  -4.739  41.935  1.00 78.56           N  
ATOM   4420  CA  GLY B  11       9.531  -5.402  41.330  1.00 78.56           C  
ATOM   4421  C   GLY B  11       9.449  -5.033  39.845  1.00 78.56           C  
ATOM   4422  O   GLY B  11       8.483  -4.393  39.430  1.00 78.56           O  
ATOM   4423  H   GLY B  11      10.532  -3.809  42.296  1.00 78.56           H  
ATOM   4424  HA3 GLY B  11       8.626  -5.073  41.843  1.00 78.56           H  
ATOM   4425  HA2 GLY B  11       9.584  -6.486  41.443  1.00 78.56           H  
ATOM   4426  N   THR B  12      10.466  -5.421  39.057  1.00 71.71           N  
ATOM   4427  CA  THR B  12      10.533  -5.185  37.614  1.00 71.71           C  
ATOM   4428  C   THR B  12       9.606  -6.130  36.826  1.00 71.71           C  
ATOM   4429  O   THR B  12       9.367  -7.260  37.257  1.00 71.71           O  
ATOM   4430  CB  THR B  12      11.982  -5.377  37.074  1.00 71.71           C  
ATOM   4431  CG2 THR B  12      13.017  -4.487  37.773  1.00 71.71           C  
ATOM   4432  OG1 THR B  12      12.429  -6.722  37.135  1.00 71.71           O  
ATOM   4433  H   THR B  12      11.233  -5.946  39.454  1.00 71.71           H  
ATOM   4434  HA  THR B  12      10.215  -4.163  37.423  1.00 71.71           H  
ATOM   4435  HB  THR B  12      11.990  -5.102  36.017  1.00 71.71           H  
ATOM   4436 HG21 THR B  12      14.003  -4.610  37.326  1.00 71.71           H  
ATOM   4437 HG22 THR B  12      12.753  -3.436  37.688  1.00 71.71           H  
ATOM   4438 HG23 THR B  12      13.097  -4.722  38.834  1.00 71.71           H  
ATOM   4439  HG1 THR B  12      11.840  -7.266  36.604  1.00 71.71           H  
ATOM   4440  N   ILE B  13       9.165  -5.664  35.643  1.00 75.82           N  
ATOM   4441  CA  ILE B  13       8.595  -6.512  34.590  1.00 75.82           C  
ATOM   4442  C   ILE B  13       9.695  -7.473  34.098  1.00 75.82           C  
ATOM   4443  O   ILE B  13      10.822  -7.021  33.885  1.00 75.82           O  
ATOM   4444  CB  ILE B  13       8.087  -5.681  33.368  1.00 75.82           C  
ATOM   4445  CG1 ILE B  13       7.004  -4.660  33.791  1.00 75.82           C  
ATOM   4446  CG2 ILE B  13       7.552  -6.560  32.209  1.00 75.82           C  
ATOM   4447  CD1 ILE B  13       6.567  -3.703  32.670  1.00 75.82           C  
ATOM   4448  H   ILE B  13       9.384  -4.714  35.374  1.00 75.82           H  
ATOM   4449  HA  ILE B  13       7.765  -7.085  35.010  1.00 75.82           H  
ATOM   4450  HB  ILE B  13       8.931  -5.111  32.977  1.00 75.82           H  
ATOM   4451 HG13 ILE B  13       7.356  -4.056  34.628  1.00 75.82           H  
ATOM   4452 HG12 ILE B  13       6.129  -5.196  34.162  1.00 75.82           H  
ATOM   4453 HG21 ILE B  13       7.208  -5.958  31.368  1.00 75.82           H  
ATOM   4454 HG22 ILE B  13       8.310  -7.227  31.802  1.00 75.82           H  
ATOM   4455 HG23 ILE B  13       6.714  -7.177  32.535  1.00 75.82           H  
ATOM   4456 HD11 ILE B  13       6.179  -2.773  33.086  1.00 75.82           H  
ATOM   4457 HD12 ILE B  13       7.395  -3.454  32.006  1.00 75.82           H  
ATOM   4458 HD13 ILE B  13       5.775  -4.143  32.064  1.00 75.82           H  
ATOM   4459  N   SER B  14       9.358  -8.768  33.957  1.00 83.25           N  
ATOM   4460  CA  SER B  14      10.302  -9.820  33.568  1.00 83.25           C  
ATOM   4461  C   SER B  14      10.956  -9.563  32.197  1.00 83.25           C  
ATOM   4462  O   SER B  14      10.350  -8.925  31.335  1.00 83.25           O  
ATOM   4463  CB  SER B  14       9.615 -11.201  33.660  1.00 83.25           C  
ATOM   4464  OG  SER B  14       8.771 -11.476  32.563  1.00 83.25           O  
ATOM   4465  H   SER B  14       8.412  -9.065  34.146  1.00 83.25           H  
ATOM   4466  HA  SER B  14      11.093  -9.797  34.319  1.00 83.25           H  
ATOM   4467  HB3 SER B  14       9.048 -11.292  34.588  1.00 83.25           H  
ATOM   4468  HB2 SER B  14      10.369 -11.987  33.685  1.00 83.25           H  
ATOM   4469  HG  SER B  14       7.911 -11.072  32.717  1.00 83.25           H  
ATOM   4470  N   ARG B  15      12.193 -10.056  32.034  1.00 85.22           N  
ATOM   4471  CA  ARG B  15      13.032  -9.817  30.856  1.00 85.22           C  
ATOM   4472  C   ARG B  15      12.459 -10.383  29.539  1.00 85.22           C  
ATOM   4473  O   ARG B  15      12.772  -9.850  28.475  1.00 85.22           O  
ATOM   4474  CB  ARG B  15      14.457 -10.320  31.168  1.00 85.22           C  
ATOM   4475  CG  ARG B  15      15.522  -9.884  30.147  1.00 85.22           C  
ATOM   4476  CD  ARG B  15      16.944 -10.246  30.599  1.00 85.22           C  
ATOM   4477  NE  ARG B  15      17.964  -9.669  29.707  1.00 85.22           N  
ATOM   4478  CZ  ARG B  15      19.302  -9.750  29.843  1.00 85.22           C  
ATOM   4479  NH1 ARG B  15      19.877 -10.403  30.866  1.00 85.22           N  
ATOM   4480  NH2 ARG B  15      20.082  -9.159  28.929  1.00 85.22           N1+
ATOM   4481  H   ARG B  15      12.614 -10.592  32.784  1.00 85.22           H  
ATOM   4482  HA  ARG B  15      13.087  -8.734  30.733  1.00 85.22           H  
ATOM   4483  HB3 ARG B  15      14.456 -11.408  31.258  1.00 85.22           H  
ATOM   4484  HB2 ARG B  15      14.751  -9.943  32.147  1.00 85.22           H  
ATOM   4485  HG3 ARG B  15      15.439  -8.824  29.900  1.00 85.22           H  
ATOM   4486  HG2 ARG B  15      15.317 -10.430  29.226  1.00 85.22           H  
ATOM   4487  HD3 ARG B  15      17.064 -11.326  30.502  1.00 85.22           H  
ATOM   4488  HD2 ARG B  15      17.114 -10.003  31.649  1.00 85.22           H  
ATOM   4489  HE  ARG B  15      17.599  -9.165  28.911  1.00 85.22           H  
ATOM   4490 HH12 ARG B  15      20.883 -10.451  30.950  1.00 85.22           H  
ATOM   4491 HH11 ARG B  15      19.299 -10.872  31.547  1.00 85.22           H  
ATOM   4492 HH22 ARG B  15      21.088  -9.208  29.005  1.00 85.22           H  
ATOM   4493 HH21 ARG B  15      19.672  -8.664  28.150  1.00 85.22           H  
ATOM   4494  N   SER B  16      11.605 -11.415  29.641  1.00 85.24           N  
ATOM   4495  CA  SER B  16      10.873 -12.023  28.531  1.00 85.24           C  
ATOM   4496  C   SER B  16       9.574 -11.281  28.145  1.00 85.24           C  
ATOM   4497  O   SER B  16       9.088 -11.507  27.037  1.00 85.24           O  
ATOM   4498  CB  SER B  16      10.607 -13.502  28.887  1.00 85.24           C  
ATOM   4499  OG  SER B  16       9.718 -13.642  29.980  1.00 85.24           O  
ATOM   4500  H   SER B  16      11.392 -11.788  30.556  1.00 85.24           H  
ATOM   4501  HA  SER B  16      11.519 -12.012  27.651  1.00 85.24           H  
ATOM   4502  HB3 SER B  16      11.542 -14.010  29.126  1.00 85.24           H  
ATOM   4503  HB2 SER B  16      10.181 -14.024  28.030  1.00 85.24           H  
ATOM   4504  HG  SER B  16       8.841 -13.361  29.708  1.00 85.24           H  
ATOM   4505  N   GLU B  17       9.030 -10.442  29.044  1.00 84.48           N  
ATOM   4506  CA  GLU B  17       7.746  -9.752  28.872  1.00 84.48           C  
ATOM   4507  C   GLU B  17       7.885  -8.252  28.572  1.00 84.48           C  
ATOM   4508  O   GLU B  17       6.967  -7.694  27.969  1.00 84.48           O  
ATOM   4509  CB  GLU B  17       6.889  -9.944  30.138  1.00 84.48           C  
ATOM   4510  CG  GLU B  17       6.393 -11.396  30.324  1.00 84.48           C  
ATOM   4511  CD  GLU B  17       5.605 -11.662  31.618  1.00 84.48           C  
ATOM   4512  OE1 GLU B  17       5.004 -12.756  31.684  1.00 84.48           O  
ATOM   4513  OE2 GLU B  17       5.624 -10.803  32.530  1.00 84.48           O1-
ATOM   4514  H   GLU B  17       9.492 -10.299  29.933  1.00 84.48           H  
ATOM   4515  HA  GLU B  17       7.197 -10.184  28.033  1.00 84.48           H  
ATOM   4516  HB3 GLU B  17       6.025  -9.277  30.113  1.00 84.48           H  
ATOM   4517  HB2 GLU B  17       7.478  -9.635  31.004  1.00 84.48           H  
ATOM   4518  HG3 GLU B  17       7.240 -12.083  30.307  1.00 84.48           H  
ATOM   4519  HG2 GLU B  17       5.766 -11.667  29.473  1.00 84.48           H  
ATOM   4520  N   ILE B  18       8.991  -7.620  29.001  1.00 88.07           N  
ATOM   4521  CA  ILE B  18       9.223  -6.187  28.819  1.00 88.07           C  
ATOM   4522  C   ILE B  18       9.494  -5.859  27.335  1.00 88.07           C  
ATOM   4523  O   ILE B  18      10.368  -6.467  26.715  1.00 88.07           O  
ATOM   4524  CB  ILE B  18      10.384  -5.672  29.726  1.00 88.07           C  
ATOM   4525  CG1 ILE B  18      10.377  -4.131  29.856  1.00 88.07           C  
ATOM   4526  CG2 ILE B  18      11.786  -6.186  29.336  1.00 88.07           C  
ATOM   4527  CD1 ILE B  18      11.263  -3.598  30.994  1.00 88.07           C  
ATOM   4528  H   ILE B  18       9.701  -8.132  29.506  1.00 88.07           H  
ATOM   4529  HA  ILE B  18       8.310  -5.675  29.127  1.00 88.07           H  
ATOM   4530  HB  ILE B  18      10.182  -6.069  30.722  1.00 88.07           H  
ATOM   4531 HG13 ILE B  18       9.358  -3.784  30.029  1.00 88.07           H  
ATOM   4532 HG12 ILE B  18      10.689  -3.678  28.916  1.00 88.07           H  
ATOM   4533 HG21 ILE B  18      12.512  -5.969  30.114  1.00 88.07           H  
ATOM   4534 HG22 ILE B  18      11.786  -7.266  29.189  1.00 88.07           H  
ATOM   4535 HG23 ILE B  18      12.159  -5.720  28.423  1.00 88.07           H  
ATOM   4536 HD11 ILE B  18      10.997  -2.571  31.241  1.00 88.07           H  
ATOM   4537 HD12 ILE B  18      11.155  -4.196  31.900  1.00 88.07           H  
ATOM   4538 HD13 ILE B  18      12.316  -3.604  30.712  1.00 88.07           H  
ATOM   4539  N   THR B  19       8.708  -4.919  26.789  1.00 91.95           N  
ATOM   4540  CA  THR B  19       8.861  -4.426  25.419  1.00 91.95           C  
ATOM   4541  C   THR B  19       9.987  -3.360  25.356  1.00 91.95           C  
ATOM   4542  O   THR B  19      10.281  -2.751  26.387  1.00 91.95           O  
ATOM   4543  CB  THR B  19       7.537  -3.798  24.895  1.00 91.95           C  
ATOM   4544  CG2 THR B  19       6.333  -4.748  24.993  1.00 91.95           C  
ATOM   4545  OG1 THR B  19       7.212  -2.577  25.530  1.00 91.95           O  
ATOM   4546  H   THR B  19       7.985  -4.485  27.347  1.00 91.95           H  
ATOM   4547  HA  THR B  19       9.104  -5.281  24.790  1.00 91.95           H  
ATOM   4548  HB  THR B  19       7.663  -3.559  23.839  1.00 91.95           H  
ATOM   4549 HG21 THR B  19       5.443  -4.296  24.555  1.00 91.95           H  
ATOM   4550 HG22 THR B  19       6.528  -5.677  24.458  1.00 91.95           H  
ATOM   4551 HG23 THR B  19       6.097  -5.005  26.026  1.00 91.95           H  
ATOM   4552  HG1 THR B  19       6.849  -2.778  26.397  1.00 91.95           H  
ATOM   4553  N   PRO B  20      10.579  -3.118  24.160  1.00 95.20           N  
ATOM   4554  CA  PRO B  20      11.545  -2.016  23.954  1.00 95.20           C  
ATOM   4555  C   PRO B  20      11.047  -0.613  24.351  1.00 95.20           C  
ATOM   4556  O   PRO B  20      11.837   0.174  24.868  1.00 95.20           O  
ATOM   4557  CB  PRO B  20      11.876  -2.087  22.454  1.00 95.20           C  
ATOM   4558  CG  PRO B  20      11.620  -3.534  22.076  1.00 95.20           C  
ATOM   4559  CD  PRO B  20      10.419  -3.905  22.935  1.00 95.20           C  
ATOM   4560  HA  PRO B  20      12.438  -2.258  24.533  1.00 95.20           H  
ATOM   4561  HB3 PRO B  20      12.898  -1.777  22.233  1.00 95.20           H  
ATOM   4562  HB2 PRO B  20      11.206  -1.446  21.877  1.00 95.20           H  
ATOM   4563  HG3 PRO B  20      12.478  -4.141  22.370  1.00 95.20           H  
ATOM   4564  HG2 PRO B  20      11.451  -3.682  21.009  1.00 95.20           H  
ATOM   4565  HD2 PRO B  20       9.494  -3.614  22.437  1.00 95.20           H  
ATOM   4566  HD3 PRO B  20      10.401  -4.982  23.101  1.00 95.20           H  
ATOM   4567  N   GLU B  21       9.747  -0.351  24.131  1.00 95.06           N  
ATOM   4568  CA  GLU B  21       9.052   0.883  24.487  1.00 95.06           C  
ATOM   4569  C   GLU B  21       8.900   1.055  26.007  1.00 95.06           C  
ATOM   4570  O   GLU B  21       9.181   2.144  26.504  1.00 95.06           O  
ATOM   4571  CB  GLU B  21       7.681   0.959  23.776  1.00 95.06           C  
ATOM   4572  CG  GLU B  21       7.754   1.097  22.233  1.00 95.06           C  
ATOM   4573  CD  GLU B  21       8.076  -0.172  21.419  1.00 95.06           C  
ATOM   4574  OE1 GLU B  21       8.536   0.009  20.270  1.00 95.06           O  
ATOM   4575  OE2 GLU B  21       7.860  -1.295  21.929  1.00 95.06           O1-
ATOM   4576  H   GLU B  21       9.176  -1.045  23.665  1.00 95.06           H  
ATOM   4577  HA  GLU B  21       9.659   1.717  24.130  1.00 95.06           H  
ATOM   4578  HB3 GLU B  21       7.135   1.822  24.161  1.00 95.06           H  
ATOM   4579  HB2 GLU B  21       7.069   0.098  24.052  1.00 95.06           H  
ATOM   4580  HG3 GLU B  21       8.470   1.880  21.979  1.00 95.06           H  
ATOM   4581  HG2 GLU B  21       6.788   1.456  21.876  1.00 95.06           H  
ATOM   4582  N   GLN B  22       8.516  -0.021  26.719  1.00 91.04           N  
ATOM   4583  CA  GLN B  22       8.461  -0.069  28.184  1.00 91.04           C  
ATOM   4584  C   GLN B  22       9.834   0.129  28.836  1.00 91.04           C  
ATOM   4585  O   GLN B  22       9.945   0.941  29.751  1.00 91.04           O  
ATOM   4586  CB  GLN B  22       7.828  -1.388  28.666  1.00 91.04           C  
ATOM   4587  CG  GLN B  22       6.297  -1.427  28.506  1.00 91.04           C  
ATOM   4588  CD  GLN B  22       5.717  -2.808  28.825  1.00 91.04           C  
ATOM   4589  NE2 GLN B  22       4.513  -2.844  29.396  1.00 91.04           N  
ATOM   4590  OE1 GLN B  22       6.330  -3.832  28.530  1.00 91.04           O  
ATOM   4591  H   GLN B  22       8.302  -0.883  26.234  1.00 91.04           H  
ATOM   4592  HA  GLN B  22       7.826   0.754  28.516  1.00 91.04           H  
ATOM   4593  HB3 GLN B  22       8.059  -1.549  29.721  1.00 91.04           H  
ATOM   4594  HB2 GLN B  22       8.294  -2.217  28.133  1.00 91.04           H  
ATOM   4595  HG3 GLN B  22       6.012  -1.165  27.488  1.00 91.04           H  
ATOM   4596  HG2 GLN B  22       5.844  -0.676  29.155  1.00 91.04           H  
ATOM   4597 HE22 GLN B  22       4.084  -3.733  29.609  1.00 91.04           H  
ATOM   4598 HE21 GLN B  22       4.021  -1.990  29.615  1.00 91.04           H  
ATOM   4599  N   GLU B  23      10.854  -0.582  28.327  1.00 93.73           N  
ATOM   4600  CA  GLU B  23      12.245  -0.457  28.758  1.00 93.73           C  
ATOM   4601  C   GLU B  23      12.817   0.959  28.562  1.00 93.73           C  
ATOM   4602  O   GLU B  23      13.490   1.452  29.463  1.00 93.73           O  
ATOM   4603  CB  GLU B  23      13.092  -1.582  28.122  1.00 93.73           C  
ATOM   4604  CG  GLU B  23      14.613  -1.477  28.387  1.00 93.73           C  
ATOM   4605  CD  GLU B  23      15.423  -2.771  28.191  1.00 93.73           C  
ATOM   4606  OE1 GLU B  23      16.586  -2.765  28.654  1.00 93.73           O  
ATOM   4607  OE2 GLU B  23      14.898  -3.741  27.601  1.00 93.73           O1-
ATOM   4608  H   GLU B  23      10.678  -1.235  27.574  1.00 93.73           H  
ATOM   4609  HA  GLU B  23      12.250  -0.637  29.836  1.00 93.73           H  
ATOM   4610  HB3 GLU B  23      12.912  -1.618  27.046  1.00 93.73           H  
ATOM   4611  HB2 GLU B  23      12.723  -2.529  28.515  1.00 93.73           H  
ATOM   4612  HG3 GLU B  23      14.774  -1.131  29.405  1.00 93.73           H  
ATOM   4613  HG2 GLU B  23      15.040  -0.714  27.736  1.00 93.73           H  
ATOM   4614  N   LYS B  24      12.480   1.610  27.434  1.00 96.30           N  
ATOM   4615  CA  LYS B  24      12.821   3.003  27.144  1.00 96.30           C  
ATOM   4616  C   LYS B  24      12.151   4.007  28.104  1.00 96.30           C  
ATOM   4617  O   LYS B  24      12.815   4.960  28.505  1.00 96.30           O  
ATOM   4618  CB  LYS B  24      12.521   3.305  25.659  1.00 96.30           C  
ATOM   4619  CG  LYS B  24      12.864   4.736  25.206  1.00 96.30           C  
ATOM   4620  CD  LYS B  24      12.634   4.948  23.704  1.00 96.30           C  
ATOM   4621  CE  LYS B  24      12.978   6.379  23.262  1.00 96.30           C  
ATOM   4622  NZ  LYS B  24      12.736   6.578  21.822  1.00 96.30           N1+
ATOM   4623  H   LYS B  24      11.929   1.133  26.733  1.00 96.30           H  
ATOM   4624  HA  LYS B  24      13.900   3.099  27.282  1.00 96.30           H  
ATOM   4625  HB3 LYS B  24      11.469   3.109  25.451  1.00 96.30           H  
ATOM   4626  HB2 LYS B  24      13.086   2.604  25.044  1.00 96.30           H  
ATOM   4627  HG3 LYS B  24      13.903   4.955  25.453  1.00 96.30           H  
ATOM   4628  HG2 LYS B  24      12.259   5.459  25.754  1.00 96.30           H  
ATOM   4629  HD3 LYS B  24      11.592   4.724  23.469  1.00 96.30           H  
ATOM   4630  HD2 LYS B  24      13.236   4.230  23.145  1.00 96.30           H  
ATOM   4631  HE3 LYS B  24      14.024   6.599  23.475  1.00 96.30           H  
ATOM   4632  HE2 LYS B  24      12.377   7.100  23.818  1.00 96.30           H  
ATOM   4633  HZ1 LYS B  24      11.762   6.410  21.617  1.00 96.30           H  
ATOM   4634  HZ2 LYS B  24      12.974   7.526  21.568  1.00 96.30           H  
ATOM   4635  HZ3 LYS B  24      13.307   5.935  21.291  1.00 96.30           H  
ATOM   4636  N   GLU B  25      10.880   3.765  28.478  1.00 94.68           N  
ATOM   4637  CA  GLU B  25      10.136   4.552  29.469  1.00 94.68           C  
ATOM   4638  C   GLU B  25      10.726   4.446  30.886  1.00 94.68           C  
ATOM   4639  O   GLU B  25      10.879   5.475  31.541  1.00 94.68           O  
ATOM   4640  CB  GLU B  25       8.647   4.151  29.464  1.00 94.68           C  
ATOM   4641  CG  GLU B  25       7.869   4.662  28.230  1.00 94.68           C  
ATOM   4642  CD  GLU B  25       6.447   4.093  28.068  1.00 94.68           C  
ATOM   4643  OE1 GLU B  25       5.653   4.764  27.373  1.00 94.68           O  
ATOM   4644  OE2 GLU B  25       6.149   3.013  28.629  1.00 94.68           O1-
ATOM   4645  H   GLU B  25      10.390   2.972  28.086  1.00 94.68           H  
ATOM   4646  HA  GLU B  25      10.201   5.601  29.175  1.00 94.68           H  
ATOM   4647  HB3 GLU B  25       8.154   4.518  30.366  1.00 94.68           H  
ATOM   4648  HB2 GLU B  25       8.584   3.065  29.517  1.00 94.68           H  
ATOM   4649  HG3 GLU B  25       8.421   4.441  27.317  1.00 94.68           H  
ATOM   4650  HG2 GLU B  25       7.811   5.750  28.283  1.00 94.68           H  
ATOM   4651  N   TYR B  26      11.082   3.224  31.322  1.00 94.54           N  
ATOM   4652  CA  TYR B  26      11.736   2.977  32.611  1.00 94.54           C  
ATOM   4653  C   TYR B  26      13.143   3.586  32.700  1.00 94.54           C  
ATOM   4654  O   TYR B  26      13.459   4.176  33.731  1.00 94.54           O  
ATOM   4655  CB  TYR B  26      11.748   1.468  32.935  1.00 94.54           C  
ATOM   4656  CG  TYR B  26      10.416   0.938  33.436  1.00 94.54           C  
ATOM   4657  CD1 TYR B  26       9.902   1.405  34.662  1.00 94.54           C  
ATOM   4658  CD2 TYR B  26       9.689  -0.021  32.702  1.00 94.54           C  
ATOM   4659  CE1 TYR B  26       8.666   0.938  35.141  1.00 94.54           C  
ATOM   4660  CE2 TYR B  26       8.432  -0.460  33.159  1.00 94.54           C  
ATOM   4661  CZ  TYR B  26       7.917   0.020  34.380  1.00 94.54           C  
ATOM   4662  OH  TYR B  26       6.700  -0.403  34.827  1.00 94.54           O  
ATOM   4663  H   TYR B  26      10.908   2.415  30.739  1.00 94.54           H  
ATOM   4664  HA  TYR B  26      11.136   3.485  33.367  1.00 94.54           H  
ATOM   4665  HB3 TYR B  26      12.467   1.269  33.731  1.00 94.54           H  
ATOM   4666  HB2 TYR B  26      12.093   0.891  32.074  1.00 94.54           H  
ATOM   4667  HD1 TYR B  26      10.459   2.125  35.240  1.00 94.54           H  
ATOM   4668  HD2 TYR B  26      10.087  -0.421  31.783  1.00 94.54           H  
ATOM   4669  HE1 TYR B  26       8.296   1.300  36.087  1.00 94.54           H  
ATOM   4670  HE2 TYR B  26       7.871  -1.171  32.573  1.00 94.54           H  
ATOM   4671  HH  TYR B  26       6.440   0.018  35.650  1.00 94.54           H  
ATOM   4672  N   ARG B  27      13.934   3.489  31.617  1.00 97.05           N  
ATOM   4673  CA  ARG B  27      15.243   4.135  31.503  1.00 97.05           C  
ATOM   4674  C   ARG B  27      15.146   5.667  31.454  1.00 97.05           C  
ATOM   4675  O   ARG B  27      15.997   6.311  32.057  1.00 97.05           O  
ATOM   4676  CB  ARG B  27      16.010   3.594  30.283  1.00 97.05           C  
ATOM   4677  CG  ARG B  27      16.476   2.142  30.467  1.00 97.05           C  
ATOM   4678  CD  ARG B  27      17.085   1.551  29.187  1.00 97.05           C  
ATOM   4679  NE  ARG B  27      17.687   0.231  29.430  1.00 97.05           N  
ATOM   4680  CZ  ARG B  27      18.891  -0.031  29.968  1.00 97.05           C  
ATOM   4681  NH1 ARG B  27      19.738   0.945  30.330  1.00 97.05           N  
ATOM   4682  NH2 ARG B  27      19.249  -1.308  30.148  1.00 97.05           N1+
ATOM   4683  H   ARG B  27      13.611   2.981  30.804  1.00 97.05           H  
ATOM   4684  HA  ARG B  27      15.819   3.884  32.396  1.00 97.05           H  
ATOM   4685  HB3 ARG B  27      16.898   4.204  30.112  1.00 97.05           H  
ATOM   4686  HB2 ARG B  27      15.398   3.689  29.385  1.00 97.05           H  
ATOM   4687  HG3 ARG B  27      15.599   1.554  30.721  1.00 97.05           H  
ATOM   4688  HG2 ARG B  27      17.142   2.032  31.322  1.00 97.05           H  
ATOM   4689  HD3 ARG B  27      17.750   2.246  28.674  1.00 97.05           H  
ATOM   4690  HD2 ARG B  27      16.269   1.348  28.492  1.00 97.05           H  
ATOM   4691  HE  ARG B  27      17.106  -0.564  29.186  1.00 97.05           H  
ATOM   4692 HH12 ARG B  27      20.622   0.732  30.773  1.00 97.05           H  
ATOM   4693 HH11 ARG B  27      19.481   1.910  30.184  1.00 97.05           H  
ATOM   4694 HH22 ARG B  27      20.152  -1.542  30.533  1.00 97.05           H  
ATOM   4695 HH21 ARG B  27      18.624  -2.047  29.852  1.00 97.05           H  
ATOM   4696  N   GLN B  28      14.110   6.224  30.802  1.00 98.04           N  
ATOM   4697  CA  GLN B  28      13.827   7.663  30.779  1.00 98.04           C  
ATOM   4698  C   GLN B  28      13.487   8.231  32.168  1.00 98.04           C  
ATOM   4699  O   GLN B  28      13.972   9.309  32.503  1.00 98.04           O  
ATOM   4700  CB  GLN B  28      12.741   7.971  29.723  1.00 98.04           C  
ATOM   4701  CG  GLN B  28      12.264   9.440  29.697  1.00 98.04           C  
ATOM   4702  CD  GLN B  28      11.260   9.750  28.585  1.00 98.04           C  
ATOM   4703  NE2 GLN B  28      10.726  10.973  28.601  1.00 98.04           N  
ATOM   4704  OE1 GLN B  28      10.969   8.919  27.728  1.00 98.04           O  
ATOM   4705  H   GLN B  28      13.456   5.635  30.304  1.00 98.04           H  
ATOM   4706  HA  GLN B  28      14.741   8.160  30.449  1.00 98.04           H  
ATOM   4707  HB3 GLN B  28      11.880   7.323  29.883  1.00 98.04           H  
ATOM   4708  HB2 GLN B  28      13.138   7.709  28.741  1.00 98.04           H  
ATOM   4709  HG3 GLN B  28      13.120  10.106  29.584  1.00 98.04           H  
ATOM   4710  HG2 GLN B  28      11.784   9.698  30.642  1.00 98.04           H  
ATOM   4711 HE22 GLN B  28      10.057  11.244  27.895  1.00 98.04           H  
ATOM   4712 HE21 GLN B  28      10.986  11.632  29.323  1.00 98.04           H  
ATOM   4713  N   GLY B  29      12.694   7.486  32.956  1.00 97.92           N  
ATOM   4714  CA  GLY B  29      12.315   7.859  34.317  1.00 97.92           C  
ATOM   4715  C   GLY B  29      13.506   7.775  35.288  1.00 97.92           C  
ATOM   4716  O   GLY B  29      13.586   8.584  36.212  1.00 97.92           O  
ATOM   4717  H   GLY B  29      12.320   6.617  32.598  1.00 97.92           H  
ATOM   4718  HA3 GLY B  29      11.534   7.176  34.643  1.00 97.92           H  
ATOM   4719  HA2 GLY B  29      11.888   8.864  34.328  1.00 97.92           H  
ATOM   4720  N   LEU B  30      14.439   6.833  35.055  1.00 98.51           N  
ATOM   4721  CA  LEU B  30      15.699   6.693  35.790  1.00 98.51           C  
ATOM   4722  C   LEU B  30      16.710   7.794  35.412  1.00 98.51           C  
ATOM   4723  O   LEU B  30      17.355   8.329  36.309  1.00 98.51           O  
ATOM   4724  CB  LEU B  30      16.287   5.282  35.557  1.00 98.51           C  
ATOM   4725  CG  LEU B  30      15.504   4.144  36.258  1.00 98.51           C  
ATOM   4726  CD1 LEU B  30      15.793   2.769  35.622  1.00 98.51           C  
ATOM   4727  CD2 LEU B  30      15.721   4.125  37.783  1.00 98.51           C  
ATOM   4728  H   LEU B  30      14.303   6.188  34.288  1.00 98.51           H  
ATOM   4729  HA  LEU B  30      15.481   6.805  36.854  1.00 98.51           H  
ATOM   4730  HB3 LEU B  30      17.328   5.244  35.884  1.00 98.51           H  
ATOM   4731  HB2 LEU B  30      16.316   5.104  34.482  1.00 98.51           H  
ATOM   4732  HG  LEU B  30      14.443   4.325  36.099  1.00 98.51           H  
ATOM   4733 HD11 LEU B  30      14.871   2.205  35.482  1.00 98.51           H  
ATOM   4734 HD12 LEU B  30      16.260   2.853  34.642  1.00 98.51           H  
ATOM   4735 HD13 LEU B  30      16.457   2.164  36.236  1.00 98.51           H  
ATOM   4736 HD21 LEU B  30      15.589   3.128  38.199  1.00 98.51           H  
ATOM   4737 HD22 LEU B  30      16.723   4.456  38.053  1.00 98.51           H  
ATOM   4738 HD23 LEU B  30      15.004   4.774  38.287  1.00 98.51           H  
ATOM   4739  N   GLU B  31      16.803   8.147  34.117  1.00 98.57           N  
ATOM   4740  CA  GLU B  31      17.620   9.253  33.604  1.00 98.57           C  
ATOM   4741  C   GLU B  31      17.188  10.618  34.161  1.00 98.57           C  
ATOM   4742  O   GLU B  31      18.044  11.350  34.649  1.00 98.57           O  
ATOM   4743  CB  GLU B  31      17.614   9.267  32.057  1.00 98.57           C  
ATOM   4744  CG  GLU B  31      18.479   8.170  31.393  1.00 98.57           C  
ATOM   4745  CD  GLU B  31      19.996   8.427  31.341  1.00 98.57           C  
ATOM   4746  OE1 GLU B  31      20.691   7.521  30.829  1.00 98.57           O  
ATOM   4747  OE2 GLU B  31      20.455   9.497  31.800  1.00 98.57           O1-
ATOM   4748  H   GLU B  31      16.264   7.641  33.425  1.00 98.57           H  
ATOM   4749  HA  GLU B  31      18.644   9.083  33.943  1.00 98.57           H  
ATOM   4750  HB3 GLU B  31      17.897  10.251  31.676  1.00 98.57           H  
ATOM   4751  HB2 GLU B  31      16.589   9.129  31.714  1.00 98.57           H  
ATOM   4752  HG3 GLU B  31      18.135   8.031  30.367  1.00 98.57           H  
ATOM   4753  HG2 GLU B  31      18.321   7.217  31.895  1.00 98.57           H  
ATOM   4754  N   GLN B  32      15.875  10.906  34.131  1.00 98.80           N  
ATOM   4755  CA  GLN B  32      15.269  12.121  34.686  1.00 98.80           C  
ATOM   4756  C   GLN B  32      15.484  12.286  36.200  1.00 98.80           C  
ATOM   4757  O   GLN B  32      15.749  13.402  36.645  1.00 98.80           O  
ATOM   4758  CB  GLN B  32      13.765  12.159  34.342  1.00 98.80           C  
ATOM   4759  CG  GLN B  32      13.485  12.515  32.866  1.00 98.80           C  
ATOM   4760  CD  GLN B  32      12.016  12.387  32.439  1.00 98.80           C  
ATOM   4761  NE2 GLN B  32      11.082  12.248  33.385  1.00 98.80           N  
ATOM   4762  OE1 GLN B  32      11.721  12.420  31.247  1.00 98.80           O  
ATOM   4763  H   GLN B  32      15.236  10.249  33.703  1.00 98.80           H  
ATOM   4764  HA  GLN B  32      15.753  12.972  34.203  1.00 98.80           H  
ATOM   4765  HB3 GLN B  32      13.263  12.893  34.975  1.00 98.80           H  
ATOM   4766  HB2 GLN B  32      13.322  11.192  34.588  1.00 98.80           H  
ATOM   4767  HG3 GLN B  32      14.079  11.882  32.207  1.00 98.80           H  
ATOM   4768  HG2 GLN B  32      13.809  13.538  32.670  1.00 98.80           H  
ATOM   4769 HE22 GLN B  32      10.110  12.169  33.126  1.00 98.80           H  
ATOM   4770 HE21 GLN B  32      11.341  12.231  34.360  1.00 98.80           H  
ATOM   4771  N   ALA B  33      15.393  11.175  36.950  1.00 98.89           N  
ATOM   4772  CA  ALA B  33      15.622  11.133  38.393  1.00 98.89           C  
ATOM   4773  C   ALA B  33      17.101  11.247  38.789  1.00 98.89           C  
ATOM   4774  O   ALA B  33      17.390  11.834  39.833  1.00 98.89           O  
ATOM   4775  CB  ALA B  33      14.984   9.862  38.957  1.00 98.89           C  
ATOM   4776  H   ALA B  33      15.165  10.295  36.509  1.00 98.89           H  
ATOM   4777  HA  ALA B  33      15.121  11.990  38.841  1.00 98.89           H  
ATOM   4778  HB1 ALA B  33      15.203   9.737  40.018  1.00 98.89           H  
ATOM   4779  HB2 ALA B  33      13.901   9.904  38.839  1.00 98.89           H  
ATOM   4780  HB3 ALA B  33      15.332   8.973  38.432  1.00 98.89           H  
ATOM   4781  N   LEU B  34      18.009  10.738  37.937  1.00 98.67           N  
ATOM   4782  CA  LEU B  34      19.450  10.953  38.058  1.00 98.67           C  
ATOM   4783  C   LEU B  34      19.817  12.415  37.797  1.00 98.67           C  
ATOM   4784  O   LEU B  34      20.490  12.989  38.645  1.00 98.67           O  
ATOM   4785  CB  LEU B  34      20.238   9.998  37.136  1.00 98.67           C  
ATOM   4786  CG  LEU B  34      20.392   8.585  37.729  1.00 98.67           C  
ATOM   4787  CD1 LEU B  34      20.907   7.580  36.684  1.00 98.67           C  
ATOM   4788  CD2 LEU B  34      21.259   8.582  39.001  1.00 98.67           C  
ATOM   4789  H   LEU B  34      17.699  10.243  37.111  1.00 98.67           H  
ATOM   4790  HA  LEU B  34      19.724  10.748  39.095  1.00 98.67           H  
ATOM   4791  HB3 LEU B  34      21.235  10.396  36.937  1.00 98.67           H  
ATOM   4792  HB2 LEU B  34      19.744   9.948  36.165  1.00 98.67           H  
ATOM   4793  HG  LEU B  34      19.400   8.244  38.013  1.00 98.67           H  
ATOM   4794 HD11 LEU B  34      20.246   6.715  36.652  1.00 98.67           H  
ATOM   4795 HD12 LEU B  34      20.935   8.004  35.679  1.00 98.67           H  
ATOM   4796 HD13 LEU B  34      21.912   7.218  36.906  1.00 98.67           H  
ATOM   4797 HD21 LEU B  34      21.768   7.632  39.127  1.00 98.67           H  
ATOM   4798 HD22 LEU B  34      22.015   9.367  38.981  1.00 98.67           H  
ATOM   4799 HD23 LEU B  34      20.651   8.729  39.893  1.00 98.67           H  
ATOM   4800  N   ASP B  35      19.321  13.004  36.693  1.00 98.41           N  
ATOM   4801  CA  ASP B  35      19.500  14.421  36.343  1.00 98.41           C  
ATOM   4802  C   ASP B  35      18.996  15.381  37.433  1.00 98.41           C  
ATOM   4803  O   ASP B  35      19.704  16.338  37.740  1.00 98.41           O  
ATOM   4804  CB  ASP B  35      18.865  14.825  34.984  1.00 98.41           C  
ATOM   4805  CG  ASP B  35      19.352  14.092  33.722  1.00 98.41           C  
ATOM   4806  OD1 ASP B  35      20.414  13.433  33.769  1.00 98.41           O  
ATOM   4807  OD2 ASP B  35      18.693  14.291  32.678  1.00 98.41           O1-
ATOM   4808  H   ASP B  35      18.781  12.453  36.037  1.00 98.41           H  
ATOM   4809  HA  ASP B  35      20.577  14.582  36.265  1.00 98.41           H  
ATOM   4810  HB3 ASP B  35      19.023  15.892  34.814  1.00 98.41           H  
ATOM   4811  HB2 ASP B  35      17.785  14.674  35.043  1.00 98.41           H  
ATOM   4812  N   ALA B  36      17.816  15.096  38.013  1.00 98.86           N  
ATOM   4813  CA  ALA B  36      17.170  15.905  39.050  1.00 98.86           C  
ATOM   4814  C   ALA B  36      17.995  16.070  40.338  1.00 98.86           C  
ATOM   4815  O   ALA B  36      18.018  17.172  40.884  1.00 98.86           O  
ATOM   4816  CB  ALA B  36      15.786  15.317  39.369  1.00 98.86           C  
ATOM   4817  H   ALA B  36      17.292  14.293  37.689  1.00 98.86           H  
ATOM   4818  HA  ALA B  36      17.020  16.901  38.630  1.00 98.86           H  
ATOM   4819  HB1 ALA B  36      15.274  15.905  40.131  1.00 98.86           H  
ATOM   4820  HB2 ALA B  36      15.147  15.312  38.485  1.00 98.86           H  
ATOM   4821  HB3 ALA B  36      15.858  14.292  39.733  1.00 98.86           H  
ATOM   4822  N   GLY B  37      18.667  14.995  40.781  1.00 98.86           N  
ATOM   4823  CA  GLY B  37      19.495  15.013  41.985  1.00 98.86           C  
ATOM   4824  C   GLY B  37      20.971  15.300  41.667  1.00 98.86           C  
ATOM   4825  O   GLY B  37      21.674  15.825  42.528  1.00 98.86           O  
ATOM   4826  H   GLY B  37      18.596  14.121  40.277  1.00 98.86           H  
ATOM   4827  HA3 GLY B  37      19.415  14.042  42.466  1.00 98.86           H  
ATOM   4828  HA2 GLY B  37      19.126  15.743  42.706  1.00 98.86           H  
ATOM   4829  N   TYR B  38      21.451  14.980  40.452  1.00 98.58           N  
ATOM   4830  CA  TYR B  38      22.831  15.217  40.018  1.00 98.58           C  
ATOM   4831  C   TYR B  38      23.115  16.700  39.736  1.00 98.58           C  
ATOM   4832  O   TYR B  38      24.198  17.170  40.081  1.00 98.58           O  
ATOM   4833  CB  TYR B  38      23.155  14.345  38.788  1.00 98.58           C  
ATOM   4834  CG  TYR B  38      24.589  14.427  38.308  1.00 98.58           C  
ATOM   4835  CD1 TYR B  38      24.952  15.286  37.248  1.00 98.58           C  
ATOM   4836  CD2 TYR B  38      25.569  13.644  38.944  1.00 98.58           C  
ATOM   4837  CE1 TYR B  38      26.296  15.365  36.834  1.00 98.58           C  
ATOM   4838  CE2 TYR B  38      26.905  13.713  38.520  1.00 98.58           C  
ATOM   4839  CZ  TYR B  38      27.275  14.576  37.470  1.00 98.58           C  
ATOM   4840  OH  TYR B  38      28.578  14.648  37.073  1.00 98.58           O  
ATOM   4841  H   TYR B  38      20.847  14.523  39.781  1.00 98.58           H  
ATOM   4842  HA  TYR B  38      23.493  14.902  40.828  1.00 98.58           H  
ATOM   4843  HB3 TYR B  38      22.491  14.598  37.959  1.00 98.58           H  
ATOM   4844  HB2 TYR B  38      22.964  13.299  39.027  1.00 98.58           H  
ATOM   4845  HD1 TYR B  38      24.205  15.897  36.761  1.00 98.58           H  
ATOM   4846  HD2 TYR B  38      25.301  12.988  39.759  1.00 98.58           H  
ATOM   4847  HE1 TYR B  38      26.575  16.030  36.030  1.00 98.58           H  
ATOM   4848  HE2 TYR B  38      27.637  13.111  39.028  1.00 98.58           H  
ATOM   4849  HH  TYR B  38      29.140  13.994  37.499  1.00 98.58           H  
ATOM   4850  N   THR B  39      22.137  17.406  39.139  1.00 98.48           N  
ATOM   4851  CA  THR B  39      22.193  18.845  38.857  1.00 98.48           C  
ATOM   4852  C   THR B  39      22.282  19.690  40.143  1.00 98.48           C  
ATOM   4853  O   THR B  39      22.974  20.706  40.142  1.00 98.48           O  
ATOM   4854  CB  THR B  39      20.950  19.307  38.046  1.00 98.48           C  
ATOM   4855  CG2 THR B  39      20.806  20.820  37.809  1.00 98.48           C  
ATOM   4856  OG1 THR B  39      20.983  18.693  36.773  1.00 98.48           O  
ATOM   4857  H   THR B  39      21.277  16.939  38.881  1.00 98.48           H  
ATOM   4858  HA  THR B  39      23.092  19.035  38.266  1.00 98.48           H  
ATOM   4859  HB  THR B  39      20.046  18.957  38.547  1.00 98.48           H  
ATOM   4860 HG21 THR B  39      19.979  21.033  37.132  1.00 98.48           H  
ATOM   4861 HG22 THR B  39      20.601  21.361  38.733  1.00 98.48           H  
ATOM   4862 HG23 THR B  39      21.712  21.235  37.367  1.00 98.48           H  
ATOM   4863  HG1 THR B  39      20.772  17.760  36.884  1.00 98.48           H  
ATOM   4864  N   VAL B  40      21.635  19.219  41.222  1.00 98.84           N  
ATOM   4865  CA  VAL B  40      21.724  19.787  42.564  1.00 98.84           C  
ATOM   4866  C   VAL B  40      23.152  19.690  43.140  1.00 98.84           C  
ATOM   4867  O   VAL B  40      23.688  20.716  43.554  1.00 98.84           O  
ATOM   4868  CB  VAL B  40      20.708  19.097  43.516  1.00 98.84           C  
ATOM   4869  CG1 VAL B  40      20.927  19.346  45.015  1.00 98.84           C  
ATOM   4870  CG2 VAL B  40      19.261  19.468  43.147  1.00 98.84           C  
ATOM   4871  H   VAL B  40      21.095  18.369  41.141  1.00 98.84           H  
ATOM   4872  HA  VAL B  40      21.465  20.846  42.493  1.00 98.84           H  
ATOM   4873  HB  VAL B  40      20.792  18.021  43.373  1.00 98.84           H  
ATOM   4874 HG11 VAL B  40      20.126  18.862  45.561  1.00 98.84           H  
ATOM   4875 HG12 VAL B  40      21.859  18.921  45.389  1.00 98.84           H  
ATOM   4876 HG13 VAL B  40      20.906  20.408  45.257  1.00 98.84           H  
ATOM   4877 HG21 VAL B  40      18.544  18.900  43.741  1.00 98.84           H  
ATOM   4878 HG22 VAL B  40      19.069  20.528  43.318  1.00 98.84           H  
ATOM   4879 HG23 VAL B  40      19.047  19.262  42.099  1.00 98.84           H  
ATOM   4880  N   LEU B  41      23.751  18.484  43.110  1.00 98.82           N  
ATOM   4881  CA  LEU B  41      25.110  18.217  43.599  1.00 98.82           C  
ATOM   4882  C   LEU B  41      26.208  18.925  42.786  1.00 98.82           C  
ATOM   4883  O   LEU B  41      27.199  19.355  43.376  1.00 98.82           O  
ATOM   4884  CB  LEU B  41      25.373  16.696  43.615  1.00 98.82           C  
ATOM   4885  CG  LEU B  41      24.506  15.898  44.607  1.00 98.82           C  
ATOM   4886  CD1 LEU B  41      24.640  14.381  44.379  1.00 98.82           C  
ATOM   4887  CD2 LEU B  41      24.762  16.293  46.075  1.00 98.82           C  
ATOM   4888  H   LEU B  41      23.246  17.689  42.743  1.00 98.82           H  
ATOM   4889  HA  LEU B  41      25.173  18.602  44.617  1.00 98.82           H  
ATOM   4890  HB3 LEU B  41      26.417  16.516  43.868  1.00 98.82           H  
ATOM   4891  HB2 LEU B  41      25.234  16.305  42.606  1.00 98.82           H  
ATOM   4892  HG  LEU B  41      23.473  16.145  44.377  1.00 98.82           H  
ATOM   4893 HD11 LEU B  41      23.657  13.913  44.411  1.00 98.82           H  
ATOM   4894 HD12 LEU B  41      25.082  14.142  43.411  1.00 98.82           H  
ATOM   4895 HD13 LEU B  41      25.256  13.897  45.136  1.00 98.82           H  
ATOM   4896 HD21 LEU B  41      24.900  15.430  46.727  1.00 98.82           H  
ATOM   4897 HD22 LEU B  41      25.646  16.921  46.179  1.00 98.82           H  
ATOM   4898 HD23 LEU B  41      23.922  16.861  46.472  1.00 98.82           H  
ATOM   4899  N   ALA B  42      25.999  19.058  41.465  1.00 98.23           N  
ATOM   4900  CA  ALA B  42      26.882  19.765  40.535  1.00 98.23           C  
ATOM   4901  C   ALA B  42      26.908  21.291  40.738  1.00 98.23           C  
ATOM   4902  O   ALA B  42      27.921  21.913  40.422  1.00 98.23           O  
ATOM   4903  CB  ALA B  42      26.471  19.413  39.098  1.00 98.23           C  
ATOM   4904  H   ALA B  42      25.170  18.646  41.057  1.00 98.23           H  
ATOM   4905  HA  ALA B  42      27.897  19.406  40.700  1.00 98.23           H  
ATOM   4906  HB1 ALA B  42      27.127  19.891  38.370  1.00 98.23           H  
ATOM   4907  HB2 ALA B  42      26.527  18.337  38.927  1.00 98.23           H  
ATOM   4908  HB3 ALA B  42      25.450  19.729  38.885  1.00 98.23           H  
ATOM   4909  N   ARG B  43      25.820  21.853  41.291  1.00 98.34           N  
ATOM   4910  CA  ARG B  43      25.701  23.259  41.688  1.00 98.34           C  
ATOM   4911  C   ARG B  43      26.156  23.511  43.142  1.00 98.34           C  
ATOM   4912  O   ARG B  43      26.078  24.656  43.589  1.00 98.34           O  
ATOM   4913  CB  ARG B  43      24.242  23.712  41.471  1.00 98.34           C  
ATOM   4914  CG  ARG B  43      23.849  23.793  39.986  1.00 98.34           C  
ATOM   4915  CD  ARG B  43      22.364  24.133  39.792  1.00 98.34           C  
ATOM   4916  NE  ARG B  43      21.975  24.093  38.372  1.00 98.34           N  
ATOM   4917  CZ  ARG B  43      20.738  24.255  37.864  1.00 98.34           C  
ATOM   4918  NH1 ARG B  43      19.669  24.479  38.644  1.00 98.34           N  
ATOM   4919  NH2 ARG B  43      20.569  24.191  36.537  1.00 98.34           N1+
ATOM   4920  H   ARG B  43      25.027  21.267  41.513  1.00 98.34           H  
ATOM   4921  HA  ARG B  43      26.344  23.874  41.056  1.00 98.34           H  
ATOM   4922  HB3 ARG B  43      24.085  24.700  41.907  1.00 98.34           H  
ATOM   4923  HB2 ARG B  43      23.566  23.039  42.002  1.00 98.34           H  
ATOM   4924  HG3 ARG B  43      24.135  22.906  39.420  1.00 98.34           H  
ATOM   4925  HG2 ARG B  43      24.441  24.608  39.567  1.00 98.34           H  
ATOM   4926  HD3 ARG B  43      22.210  25.169  40.097  1.00 98.34           H  
ATOM   4927  HD2 ARG B  43      21.723  23.518  40.425  1.00 98.34           H  
ATOM   4928  HE  ARG B  43      22.733  23.924  37.726  1.00 98.34           H  
ATOM   4929 HH12 ARG B  43      18.750  24.598  38.242  1.00 98.34           H  
ATOM   4930 HH11 ARG B  43      19.781  24.530  39.647  1.00 98.34           H  
ATOM   4931 HH22 ARG B  43      19.652  24.309  36.131  1.00 98.34           H  
ATOM   4932 HH21 ARG B  43      21.356  24.022  35.929  1.00 98.34           H  
ATOM   4933  N   GLY B  44      26.631  22.472  43.852  1.00 98.48           N  
ATOM   4934  CA  GLY B  44      27.119  22.574  45.229  1.00 98.48           C  
ATOM   4935  C   GLY B  44      25.987  22.484  46.267  1.00 98.48           C  
ATOM   4936  O   GLY B  44      26.238  22.750  47.442  1.00 98.48           O
[truncated: 294,403 more chars]
