# Supplementary material for: The effects of nature‐inspired amino acid substitutions on structural and biochemical properties of the E. coli L‐asparaginase EcAIII
Source: Protein Sci. 2023 Jun 1;32(6):e4647. doi: 10.1002/pro.4647 (PMC10204187; doi:10.1002/pro.4647)
Supplement: Supplementary file 5 — DATA S2. Supporting Information. [file PRO-32-e4647-s005.zip › docking_results_orthologs_EcAIII_PDB_files/orthologs_T/InducedFit_CAIRCN010000065_1_99_post_ref.pdb]

TITLE     InducedFit_CAIRCN010000065.1_99_post_ref
REMARK   4      COMPLIES WITH FORMAT V. 3.0, 1-DEC-2006
REMARK 888
REMARK 888 WRITTEN BY MAESTRO (A PRODUCT OF SCHRODINGER, LLC)
ATOM      1  N   MET A   1      16.063 -23.589  82.013  1.00 89.03           N1+
ATOM      2  CA  MET A   1      16.349 -22.285  82.713  1.00 89.03           C  
ATOM      3  C   MET A   1      15.425 -21.208  82.081  1.00 89.03           C  
ATOM      4  O   MET A   1      15.133 -21.234  80.883  1.00 89.03           O  
ATOM      5  CB  MET A   1      17.857 -21.940  82.608  1.00 89.03           C  
ATOM      6  CG  MET A   1      18.294 -20.644  83.316  1.00 89.03           C  
ATOM      7  SD  MET A   1      20.093 -20.412  83.357  1.00 89.03           S  
ATOM      8  CE  MET A   1      20.422 -20.021  81.618  1.00 89.03           C  
ATOM      9  H1  MET A   1      16.647 -24.312  82.408  1.00 89.03           H  
ATOM     10  H2  MET A   1      15.090 -23.828  82.140  1.00 89.03           H  
ATOM     11  H3  MET A   1      16.269 -23.481  81.030  1.00 89.03           H  
ATOM     12  HA  MET A   1      16.067 -22.472  83.751  1.00 89.03           H  
ATOM     13  HB3 MET A   1      18.143 -21.869  81.557  1.00 89.03           H  
ATOM     14  HB2 MET A   1      18.449 -22.760  83.019  1.00 89.03           H  
ATOM     15  HG3 MET A   1      17.938 -20.651  84.346  1.00 89.03           H  
ATOM     16  HG2 MET A   1      17.848 -19.771  82.838  1.00 89.03           H  
ATOM     17  HE1 MET A   1      21.482 -19.812  81.482  1.00 89.03           H  
ATOM     18  HE2 MET A   1      20.157 -20.857  80.973  1.00 89.03           H  
ATOM     19  HE3 MET A   1      19.853 -19.145  81.307  1.00 89.03           H  
ATOM     20  N   THR A   2      14.977 -20.264  82.924  1.00 96.52           N  
ATOM     21  CA  THR A   2      14.089 -19.166  82.539  1.00 96.52           C  
ATOM     22  C   THR A   2      14.572 -17.854  83.180  1.00 96.52           C  
ATOM     23  O   THR A   2      15.128 -17.869  84.280  1.00 96.52           O  
ATOM     24  CB  THR A   2      12.618 -19.413  82.996  1.00 96.52           C  
ATOM     25  CG2 THR A   2      12.009 -20.718  82.463  1.00 96.52           C  
ATOM     26  OG1 THR A   2      12.456 -19.383  84.405  1.00 96.52           O  
ATOM     27  H   THR A   2      15.251 -20.275  83.897  1.00 96.52           H  
ATOM     28  HA  THR A   2      14.112 -19.035  81.457  1.00 96.52           H  
ATOM     29  HB  THR A   2      12.007 -18.598  82.604  1.00 96.52           H  
ATOM     30 HG21 THR A   2      10.965 -20.817  82.760  1.00 96.52           H  
ATOM     31 HG22 THR A   2      12.043 -20.740  81.377  1.00 96.52           H  
ATOM     32 HG23 THR A   2      12.537 -21.596  82.834  1.00 96.52           H  
ATOM     33  HG1 THR A   2      12.725 -18.518  84.727  1.00 96.52           H  
ATOM     34  N   CYS A   3      14.298 -16.746  82.477  1.00 97.68           N  
ATOM     35  CA  CYS A   3      14.509 -15.377  82.941  1.00 97.68           C  
ATOM     36  C   CYS A   3      13.346 -14.508  82.451  1.00 97.68           C  
ATOM     37  O   CYS A   3      12.727 -14.809  81.430  1.00 97.68           O  
ATOM     38  CB  CYS A   3      15.844 -14.774  82.452  1.00 97.68           C  
ATOM     39  SG  CYS A   3      17.234 -15.443  83.392  1.00 97.68           S  
ATOM     40  H   CYS A   3      13.817 -16.829  81.591  1.00 97.68           H  
ATOM     41  HA  CYS A   3      14.485 -15.360  84.033  1.00 97.68           H  
ATOM     42  HB3 CYS A   3      15.861 -13.691  82.585  1.00 97.68           H  
ATOM     43  HB2 CYS A   3      16.003 -14.970  81.393  1.00 97.68           H  
ATOM     44  HG  CYS A   3      18.178 -14.680  82.831  1.00 97.68           H  
ATOM     45  N   LEU A   4      13.105 -13.417  83.185  1.00 98.78           N  
ATOM     46  CA  LEU A   4      12.131 -12.386  82.857  1.00 98.78           C  
ATOM     47  C   LEU A   4      12.690 -11.041  83.335  1.00 98.78           C  
ATOM     48  O   LEU A   4      13.285 -10.973  84.407  1.00 98.78           O  
ATOM     49  CB  LEU A   4      10.772 -12.746  83.508  1.00 98.78           C  
ATOM     50  CG  LEU A   4       9.610 -11.751  83.276  1.00 98.78           C  
ATOM     51  CD1 LEU A   4       9.231 -11.613  81.787  1.00 98.78           C  
ATOM     52  CD2 LEU A   4       8.391 -12.147  84.125  1.00 98.78           C  
ATOM     53  H   LEU A   4      13.653 -13.247  84.020  1.00 98.78           H  
ATOM     54  HA  LEU A   4      12.020 -12.339  81.774  1.00 98.78           H  
ATOM     55  HB3 LEU A   4      10.922 -12.852  84.584  1.00 98.78           H  
ATOM     56  HB2 LEU A   4      10.461 -13.731  83.160  1.00 98.78           H  
ATOM     57  HG  LEU A   4       9.920 -10.767  83.627  1.00 98.78           H  
ATOM     58 HD11 LEU A   4       8.185 -11.862  81.605  1.00 98.78           H  
ATOM     59 HD12 LEU A   4       9.391 -10.593  81.436  1.00 98.78           H  
ATOM     60 HD13 LEU A   4       9.821 -12.273  81.154  1.00 98.78           H  
ATOM     61 HD21 LEU A   4       7.527 -11.520  83.902  1.00 98.78           H  
ATOM     62 HD22 LEU A   4       8.108 -13.185  83.951  1.00 98.78           H  
ATOM     63 HD23 LEU A   4       8.605 -12.039  85.188  1.00 98.78           H  
ATOM     64  N   ALA A   5      12.458  -9.991  82.543  1.00 98.87           N  
ATOM     65  CA  ALA A   5      12.734  -8.608  82.910  1.00 98.87           C  
ATOM     66  C   ALA A   5      11.649  -7.724  82.302  1.00 98.87           C  
ATOM     67  O   ALA A   5      11.157  -8.028  81.216  1.00 98.87           O  
ATOM     68  CB  ALA A   5      14.148  -8.204  82.470  1.00 98.87           C  
ATOM     69  H   ALA A   5      11.984 -10.123  81.658  1.00 98.87           H  
ATOM     70  HA  ALA A   5      12.665  -8.499  83.990  1.00 98.87           H  
ATOM     71  HB1 ALA A   5      14.347  -7.154  82.687  1.00 98.87           H  
ATOM     72  HB2 ALA A   5      14.892  -8.797  82.999  1.00 98.87           H  
ATOM     73  HB3 ALA A   5      14.304  -8.357  81.405  1.00 98.87           H  
ATOM     74  N   ILE A   6      11.277  -6.663  83.031  1.00 98.93           N  
ATOM     75  CA  ILE A   6      10.168  -5.776  82.686  1.00 98.93           C  
ATOM     76  C   ILE A   6      10.544  -4.311  82.952  1.00 98.93           C  
ATOM     77  O   ILE A   6      11.451  -4.043  83.744  1.00 98.93           O  
ATOM     78  CB  ILE A   6       8.880  -6.131  83.495  1.00 98.93           C  
ATOM     79  CG1 ILE A   6       8.881  -5.759  85.002  1.00 98.93           C  
ATOM     80  CG2 ILE A   6       8.503  -7.612  83.307  1.00 98.93           C  
ATOM     81  CD1 ILE A   6       7.474  -5.715  85.605  1.00 98.93           C  
ATOM     82  H   ILE A   6      11.733  -6.473  83.915  1.00 98.93           H  
ATOM     83  HA  ILE A   6       9.945  -5.854  81.622  1.00 98.93           H  
ATOM     84  HB  ILE A   6       8.074  -5.558  83.032  1.00 98.93           H  
ATOM     85 HG13 ILE A   6       9.320  -4.781  85.190  1.00 98.93           H  
ATOM     86 HG12 ILE A   6       9.497  -6.465  85.557  1.00 98.93           H  
ATOM     87 HG21 ILE A   6       7.513  -7.834  83.702  1.00 98.93           H  
ATOM     88 HG22 ILE A   6       8.519  -7.883  82.252  1.00 98.93           H  
ATOM     89 HG23 ILE A   6       9.205  -8.270  83.816  1.00 98.93           H  
ATOM     90 HD11 ILE A   6       7.520  -5.392  86.642  1.00 98.93           H  
ATOM     91 HD12 ILE A   6       6.832  -5.016  85.068  1.00 98.93           H  
ATOM     92 HD13 ILE A   6       6.995  -6.693  85.589  1.00 98.93           H  
ATOM     93  N   HIS A   7       9.820  -3.385  82.320  1.00 98.57           N  
ATOM     94  CA  HIS A   7       9.813  -1.972  82.656  1.00 98.57           C  
ATOM     95  C   HIS A   7       8.386  -1.425  82.596  1.00 98.57           C  
ATOM     96  O   HIS A   7       7.556  -1.883  81.809  1.00 98.57           O  
ATOM     97  CB  HIS A   7      10.885  -1.141  81.906  1.00 98.57           C  
ATOM     98  CG  HIS A   7      10.666  -0.935  80.425  1.00 98.57           C  
ATOM     99  CD2 HIS A   7      11.425  -1.392  79.369  1.00 98.57           C  
ATOM    100  ND1 HIS A   7       9.603  -0.181  79.915  1.00 98.57           N  
ATOM    101  CE1 HIS A   7       9.712  -0.283  78.597  1.00 98.57           C  
ATOM    102  NE2 HIS A   7      10.774  -0.988  78.219  1.00 98.57           N  
ATOM    103  H   HIS A   7       9.094  -3.688  81.673  1.00 98.57           H  
ATOM    104  HA  HIS A   7      10.077  -1.922  83.707  1.00 98.57           H  
ATOM    105  HB3 HIS A   7      11.863  -1.597  82.054  1.00 98.57           H  
ATOM    106  HB2 HIS A   7      10.956  -0.151  82.357  1.00 98.57           H  
ATOM    107  HD2 HIS A   7      12.332  -1.971  79.349  1.00 98.57           H  
ATOM    108  HE1 HIS A   7       9.008   0.148  77.902  1.00 98.57           H  
ATOM    109  HE2 HIS A   7      10.999  -1.240  77.260  1.00 98.57           H  
ATOM    110  N   GLY A   8       8.131  -0.428  83.442  1.00 97.23           N  
ATOM    111  CA  GLY A   8       6.959   0.435  83.450  1.00 97.23           C  
ATOM    112  C   GLY A   8       7.330   1.841  82.964  1.00 97.23           C  
ATOM    113  O   GLY A   8       6.658   2.807  83.319  1.00 97.23           O  
ATOM    114  H   GLY A   8       8.911  -0.126  84.026  1.00 97.23           H  
ATOM    115  HA3 GLY A   8       6.579   0.495  84.469  1.00 97.23           H  
ATOM    116  HA2 GLY A   8       6.155   0.038  82.828  1.00 97.23           H  
ATOM    117  N   GLY A   9       8.422   1.953  82.198  1.00 94.57           N  
ATOM    118  CA  GLY A   9       8.909   3.172  81.576  1.00 94.57           C  
ATOM    119  C   GLY A   9      10.129   3.785  82.275  1.00 94.57           C  
ATOM    120  O   GLY A   9      10.267   3.732  83.502  1.00 94.57           O  
ATOM    121  H   GLY A   9       8.864   1.095  81.896  1.00 94.57           H  
ATOM    122  HA3 GLY A   9       8.122   3.925  81.512  1.00 94.57           H  
ATOM    123  HA2 GLY A   9       9.153   2.898  80.553  1.00 94.57           H  
ATOM    124  N   ALA A  10      11.017   4.392  81.475  1.00 91.82           N  
ATOM    125  CA  ALA A  10      12.122   5.243  81.905  1.00 91.82           C  
ATOM    126  C   ALA A  10      11.627   6.689  82.027  1.00 91.82           C  
ATOM    127  O   ALA A  10      10.765   7.127  81.258  1.00 91.82           O  
ATOM    128  CB  ALA A  10      13.246   5.225  80.856  1.00 91.82           C  
ATOM    129  H   ALA A  10      10.823   4.361  80.473  1.00 91.82           H  
ATOM    130  HA  ALA A  10      12.517   4.910  82.858  1.00 91.82           H  
ATOM    131  HB1 ALA A  10      14.025   5.950  81.095  1.00 91.82           H  
ATOM    132  HB2 ALA A  10      13.735   4.253  80.829  1.00 91.82           H  
ATOM    133  HB3 ALA A  10      12.876   5.452  79.855  1.00 91.82           H  
ATOM    134  N   GLY A  11      12.210   7.429  82.976  1.00 84.41           N  
ATOM    135  CA  GLY A  11      11.840   8.800  83.299  1.00 84.41           C  
ATOM    136  C   GLY A  11      10.927   8.855  84.524  1.00 84.41           C  
ATOM    137  O   GLY A  11       9.841   9.426  84.459  1.00 84.41           O  
ATOM    138  H   GLY A  11      12.908   6.985  83.563  1.00 84.41           H  
ATOM    139  HA3 GLY A  11      11.354   9.296  82.457  1.00 84.41           H  
ATOM    140  HA2 GLY A  11      12.743   9.371  83.512  1.00 84.41           H  
ATOM    141  N   ALA A  12      11.365   8.251  85.638  1.00 80.36           N  
ATOM    142  CA  ALA A  12      10.672   8.295  86.928  1.00 80.36           C  
ATOM    143  C   ALA A  12      10.712   9.700  87.564  1.00 80.36           C  
ATOM    144  O   ALA A  12      11.485  10.563  87.138  1.00 80.36           O  
ATOM    145  CB  ALA A  12      11.344   7.299  87.889  1.00 80.36           C  
ATOM    146  H   ALA A  12      12.252   7.770  85.598  1.00 80.36           H  
ATOM    147  HA  ALA A  12       9.633   8.017  86.760  1.00 80.36           H  
ATOM    148  HB1 ALA A  12      10.796   7.228  88.829  1.00 80.36           H  
ATOM    149  HB2 ALA A  12      11.379   6.296  87.463  1.00 80.36           H  
ATOM    150  HB3 ALA A  12      12.358   7.612  88.135  1.00 80.36           H  
ATOM    151  N   LEU A  13       9.909   9.912  88.618  1.00 81.27           N  
ATOM    152  CA  LEU A  13       9.868  11.152  89.409  1.00 81.27           C  
ATOM    153  C   LEU A  13      11.230  11.429  90.075  1.00 81.27           C  
ATOM    154  O   LEU A  13      11.874  10.450  90.466  1.00 81.27           O  
ATOM    155  CB  LEU A  13       8.833  11.027  90.558  1.00 81.27           C  
ATOM    156  CG  LEU A  13       7.394  10.639  90.171  1.00 81.27           C  
ATOM    157  CD1 LEU A  13       6.525  10.476  91.429  1.00 81.27           C  
ATOM    158  CD2 LEU A  13       6.760  11.650  89.205  1.00 81.27           C  
ATOM    159  H   LEU A  13       9.333   9.136  88.920  1.00 81.27           H  
ATOM    160  HA  LEU A  13       9.597  11.967  88.740  1.00 81.27           H  
ATOM    161  HB3 LEU A  13       8.802  11.970  91.107  1.00 81.27           H  
ATOM    162  HB2 LEU A  13       9.199  10.296  91.281  1.00 81.27           H  
ATOM    163  HG  LEU A  13       7.416   9.671  89.675  1.00 81.27           H  
ATOM    164 HD11 LEU A  13       5.519  10.142  91.174  1.00 81.27           H  
ATOM    165 HD12 LEU A  13       6.947   9.739  92.111  1.00 81.27           H  
ATOM    166 HD13 LEU A  13       6.436  11.415  91.977  1.00 81.27           H  
ATOM    167 HD21 LEU A  13       5.731  11.374  88.970  1.00 81.27           H  
ATOM    168 HD22 LEU A  13       6.744  12.654  89.631  1.00 81.27           H  
ATOM    169 HD23 LEU A  13       7.300  11.695  88.259  1.00 81.27           H  
ATOM    170  N   PRO A  14      11.651  12.701  90.297  1.00 83.03           N  
ATOM    171  CA  PRO A  14      12.744  13.011  91.243  1.00 83.03           C  
ATOM    172  C   PRO A  14      12.584  12.306  92.601  1.00 83.03           C  
ATOM    173  O   PRO A  14      11.472  12.261  93.123  1.00 83.03           O  
ATOM    174  CB  PRO A  14      12.690  14.540  91.379  1.00 83.03           C  
ATOM    175  CG  PRO A  14      12.064  15.014  90.080  1.00 83.03           C  
ATOM    176  CD  PRO A  14      11.042  13.925  89.780  1.00 83.03           C  
ATOM    177  HA  PRO A  14      13.683  12.724  90.778  1.00 83.03           H  
ATOM    178  HB3 PRO A  14      13.673  14.980  91.548  1.00 83.03           H  
ATOM    179  HB2 PRO A  14      12.051  14.831  92.213  1.00 83.03           H  
ATOM    180  HG3 PRO A  14      12.823  15.025  89.297  1.00 83.03           H  
ATOM    181  HG2 PRO A  14      11.631  16.012  90.142  1.00 83.03           H  
ATOM    182  HD2 PRO A  14      10.108  14.112  90.313  1.00 83.03           H  
ATOM    183  HD3 PRO A  14      10.833  13.884  88.710  1.00 83.03           H  
ATOM    184  N   LYS A  15      13.684  11.728  93.111  1.00 84.54           N  
ATOM    185  CA  LYS A  15      13.723  10.942  94.352  1.00 84.54           C  
ATOM    186  C   LYS A  15      13.258  11.716  95.606  1.00 84.54           C  
ATOM    187  O   LYS A  15      12.706  11.106  96.521  1.00 84.54           O  
ATOM    188  CB  LYS A  15      15.141  10.350  94.497  1.00 84.54           C  
ATOM    189  CG  LYS A  15      15.298   9.308  95.618  1.00 84.54           C  
ATOM    190  CD  LYS A  15      16.669   8.618  95.573  1.00 84.54           C  
ATOM    191  CE  LYS A  15      16.828   7.546  96.662  1.00 84.54           C  
ATOM    192  NZ  LYS A  15      18.150   6.897  96.599  1.00 84.54           N1+
ATOM    193  H   LYS A  15      14.551  11.774  92.589  1.00 84.54           H  
ATOM    194  HA  LYS A  15      13.025  10.115  94.224  1.00 84.54           H  
ATOM    195  HB3 LYS A  15      15.869  11.151  94.629  1.00 84.54           H  
ATOM    196  HB2 LYS A  15      15.402   9.864  93.556  1.00 84.54           H  
ATOM    197  HG3 LYS A  15      14.510   8.559  95.529  1.00 84.54           H  
ATOM    198  HG2 LYS A  15      15.166   9.782  96.591  1.00 84.54           H  
ATOM    199  HD3 LYS A  15      17.451   9.372  95.677  1.00 84.54           H  
ATOM    200  HD2 LYS A  15      16.810   8.166  94.589  1.00 84.54           H  
ATOM    201  HE3 LYS A  15      16.058   6.781  96.552  1.00 84.54           H  
ATOM    202  HE2 LYS A  15      16.702   7.990  97.651  1.00 84.54           H  
ATOM    203  HZ1 LYS A  15      18.873   7.591  96.729  1.00 84.54           H  
ATOM    204  HZ2 LYS A  15      18.220   6.199  97.326  1.00 84.54           H  
ATOM    205  HZ3 LYS A  15      18.268   6.456  95.698  1.00 84.54           H  
ATOM    206  N   LYS A  16      13.434  13.048  95.582  1.00 84.77           N  
ATOM    207  CA  LYS A  16      12.903  14.019  96.540  1.00 84.77           C  
ATOM    208  C   LYS A  16      11.362  14.152  96.532  1.00 84.77           C  
ATOM    209  O   LYS A  16      10.790  14.440  97.582  1.00 84.77           O  
ATOM    210  CB  LYS A  16      13.579  15.386  96.271  1.00 84.77           C  
ATOM    211  CG  LYS A  16      13.474  15.874  94.809  1.00 84.77           C  
ATOM    212  CD  LYS A  16      13.771  17.366  94.628  1.00 84.77           C  
ATOM    213  CE  LYS A  16      13.546  17.814  93.174  1.00 84.77           C  
ATOM    214  NZ  LYS A  16      13.745  19.263  93.008  1.00 84.77           N1+
ATOM    215  H   LYS A  16      13.902  13.448  94.782  1.00 84.77           H  
ATOM    216  HA  LYS A  16      13.196  13.687  97.538  1.00 84.77           H  
ATOM    217  HB3 LYS A  16      14.633  15.333  96.546  1.00 84.77           H  
ATOM    218  HB2 LYS A  16      13.139  16.130  96.937  1.00 84.77           H  
ATOM    219  HG3 LYS A  16      12.482  15.675  94.414  1.00 84.77           H  
ATOM    220  HG2 LYS A  16      14.158  15.299  94.184  1.00 84.77           H  
ATOM    221  HD3 LYS A  16      14.800  17.569  94.929  1.00 84.77           H  
ATOM    222  HD2 LYS A  16      13.131  17.942  95.298  1.00 84.77           H  
ATOM    223  HE3 LYS A  16      12.531  17.571  92.856  1.00 84.77           H  
ATOM    224  HE2 LYS A  16      14.226  17.285  92.505  1.00 84.77           H  
ATOM    225  HZ1 LYS A  16      14.689  19.509  93.268  1.00 84.77           H  
ATOM    226  HZ2 LYS A  16      13.583  19.516  92.043  1.00 84.77           H  
ATOM    227  HZ3 LYS A  16      13.091  19.759  93.598  1.00 84.77           H  
ATOM    228  N   ASP A  17      10.732  13.959  95.361  1.00 84.71           N  
ATOM    229  CA  ASP A  17       9.293  14.134  95.117  1.00 84.71           C  
ATOM    230  C   ASP A  17       8.512  12.812  95.237  1.00 84.71           C  
ATOM    231  O   ASP A  17       7.294  12.858  95.413  1.00 84.71           O  
ATOM    232  CB  ASP A  17       9.003  14.776  93.732  1.00 84.71           C  
ATOM    233  CG  ASP A  17       9.667  16.138  93.444  1.00 84.71           C  
ATOM    234  OD1 ASP A  17      10.005  16.869  94.402  1.00 84.71           O  
ATOM    235  OD2 ASP A  17       9.714  16.490  92.245  1.00 84.71           O1-
ATOM    236  H   ASP A  17      11.275  13.693  94.551  1.00 84.71           H  
ATOM    237  HA  ASP A  17       8.885  14.798  95.881  1.00 84.71           H  
ATOM    238  HB3 ASP A  17       7.927  14.918  93.613  1.00 84.71           H  
ATOM    239  HB2 ASP A  17       9.317  14.085  92.947  1.00 84.71           H  
ATOM    240  N   MET A  18       9.210  11.668  95.142  1.00 88.68           N  
ATOM    241  CA  MET A  18       8.642  10.332  95.288  1.00 88.68           C  
ATOM    242  C   MET A  18       8.388  10.015  96.770  1.00 88.68           C  
ATOM    243  O   MET A  18       9.343   9.919  97.541  1.00 88.68           O  
ATOM    244  CB  MET A  18       9.596   9.321  94.620  1.00 88.68           C  
ATOM    245  CG  MET A  18       9.176   7.843  94.727  1.00 88.68           C  
ATOM    246  SD  MET A  18       7.671   7.401  93.818  1.00 88.68           S  
ATOM    247  CE  MET A  18       8.368   7.195  92.160  1.00 88.68           C  
ATOM    248  H   MET A  18      10.207  11.713  94.988  1.00 88.68           H  
ATOM    249  HA  MET A  18       7.691  10.299  94.751  1.00 88.68           H  
ATOM    250  HB3 MET A  18      10.599   9.430  95.038  1.00 88.68           H  
ATOM    251  HB2 MET A  18       9.685   9.591  93.569  1.00 88.68           H  
ATOM    252  HG3 MET A  18       9.036   7.568  95.771  1.00 88.68           H  
ATOM    253  HG2 MET A  18       9.985   7.209  94.365  1.00 88.68           H  
ATOM    254  HE1 MET A  18       7.574   7.010  91.439  1.00 88.68           H  
ATOM    255  HE2 MET A  18       8.908   8.087  91.852  1.00 88.68           H  
ATOM    256  HE3 MET A  18       9.059   6.355  92.144  1.00 88.68           H  
ATOM    257  N   THR A  19       7.105   9.841  97.127  1.00 90.16           N  
ATOM    258  CA  THR A  19       6.670   9.470  98.475  1.00 90.16           C  
ATOM    259  C   THR A  19       6.841   7.945  98.714  1.00 90.16           C  
ATOM    260  O   THR A  19       6.815   7.193  97.736  1.00 90.16           O  
ATOM    261  CB  THR A  19       5.191   9.897  98.733  1.00 90.16           C  
ATOM    262  CG2 THR A  19       4.815  11.273  98.158  1.00 90.16           C  
ATOM    263  OG1 THR A  19       4.209   8.941  98.375  1.00 90.16           O  
ATOM    264  H   THR A  19       6.374   9.937  96.438  1.00 90.16           H  
ATOM    265  HA  THR A  19       7.299  10.034  99.162  1.00 90.16           H  
ATOM    266  HB  THR A  19       5.092   9.999  99.814  1.00 90.16           H  
ATOM    267 HG21 THR A  19       3.820  11.573  98.486  1.00 90.16           H  
ATOM    268 HG22 THR A  19       5.516  12.040  98.487  1.00 90.16           H  
ATOM    269 HG23 THR A  19       4.812  11.269  97.067  1.00 90.16           H  
ATOM    270  HG1 THR A  19       3.905   8.517  99.186  1.00 90.16           H  
ATOM    271  N   PRO A  20       6.988   7.499  99.987  1.00 93.80           N  
ATOM    272  CA  PRO A  20       7.071   6.061 100.332  1.00 93.80           C  
ATOM    273  C   PRO A  20       5.899   5.186  99.850  1.00 93.80           C  
ATOM    274  O   PRO A  20       6.133   4.059  99.419  1.00 93.80           O  
ATOM    275  CB  PRO A  20       7.174   6.048 101.867  1.00 93.80           C  
ATOM    276  CG  PRO A  20       7.776   7.394 102.220  1.00 93.80           C  
ATOM    277  CD  PRO A  20       7.164   8.328 101.184  1.00 93.80           C  
ATOM    278  HA  PRO A  20       8.001   5.681  99.904  1.00 93.80           H  
ATOM    279  HB3 PRO A  20       7.772   5.217 102.242  1.00 93.80           H  
ATOM    280  HB2 PRO A  20       6.185   5.972 102.324  1.00 93.80           H  
ATOM    281  HG3 PRO A  20       8.857   7.354 102.079  1.00 93.80           H  
ATOM    282  HG2 PRO A  20       7.581   7.702 103.247  1.00 93.80           H  
ATOM    283  HD2 PRO A  20       6.190   8.684 101.519  1.00 93.80           H  
ATOM    284  HD3 PRO A  20       7.817   9.187 101.039  1.00 93.80           H  
ATOM    285  N   GLU A  21       4.674   5.732  99.919  1.00 93.30           N  
ATOM    286  CA  GLU A  21       3.427   5.087  99.506  1.00 93.30           C  
ATOM    287  C   GLU A  21       3.326   4.928  97.981  1.00 93.30           C  
ATOM    288  O   GLU A  21       2.853   3.889  97.522  1.00 93.30           O  
ATOM    289  CB  GLU A  21       2.205   5.872 100.043  1.00 93.30           C  
ATOM    290  CG  GLU A  21       2.203   6.134 101.573  1.00 93.30           C  
ATOM    291  CD  GLU A  21       3.019   7.340 102.079  1.00 93.30           C  
ATOM    292  OE1 GLU A  21       3.241   7.385 103.308  1.00 93.30           O  
ATOM    293  OE2 GLU A  21       3.422   8.192 101.255  1.00 93.30           O1-
ATOM    294  H   GLU A  21       4.568   6.657 100.316  1.00 93.30           H  
ATOM    295  HA  GLU A  21       3.410   4.090  99.949  1.00 93.30           H  
ATOM    296  HB3 GLU A  21       1.310   5.292  99.812  1.00 93.30           H  
ATOM    297  HB2 GLU A  21       2.075   6.804  99.491  1.00 93.30           H  
ATOM    298  HG3 GLU A  21       2.531   5.232 102.093  1.00 93.30           H  
ATOM    299  HG2 GLU A  21       1.173   6.301 101.890  1.00 93.30           H  
ATOM    300  N   ARG A  22       3.791   5.943  97.231  1.00 90.91           N  
ATOM    301  CA  ARG A  22       3.826   5.941  95.769  1.00 90.91           C  
ATOM    302  C   ARG A  22       4.909   4.996  95.221  1.00 90.91           C  
ATOM    303  O   ARG A  22       4.649   4.302  94.240  1.00 90.91           O  
ATOM    304  CB  ARG A  22       3.999   7.390  95.265  1.00 90.91           C  
ATOM    305  CG  ARG A  22       3.834   7.609  93.746  1.00 90.91           C  
ATOM    306  CD  ARG A  22       2.510   7.061  93.175  1.00 90.91           C  
ATOM    307  NE  ARG A  22       2.243   7.576  91.820  1.00 90.91           N  
ATOM    308  CZ  ARG A  22       1.077   7.535  91.147  1.00 90.91           C  
ATOM    309  NH1 ARG A  22      -0.019   6.938  91.640  1.00 90.91           N  
ATOM    310  NH2 ARG A  22       1.006   8.117  89.942  1.00 90.91           N1+
ATOM    311  H   ARG A  22       4.165   6.767  97.683  1.00 90.91           H  
ATOM    312  HA  ARG A  22       2.856   5.572  95.431  1.00 90.91           H  
ATOM    313  HB3 ARG A  22       4.973   7.771  95.575  1.00 90.91           H  
ATOM    314  HB2 ARG A  22       3.267   8.023  95.768  1.00 90.91           H  
ATOM    315  HG3 ARG A  22       4.649   7.062  93.271  1.00 90.91           H  
ATOM    316  HG2 ARG A  22       3.992   8.654  93.477  1.00 90.91           H  
ATOM    317  HD3 ARG A  22       1.678   7.198  93.867  1.00 90.91           H  
ATOM    318  HD2 ARG A  22       2.621   5.986  93.026  1.00 90.91           H  
ATOM    319  HE  ARG A  22       3.030   8.020  91.370  1.00 90.91           H  
ATOM    320 HH12 ARG A  22      -0.880   6.910  91.115  1.00 90.91           H  
ATOM    321 HH11 ARG A  22       0.031   6.430  92.517  1.00 90.91           H  
ATOM    322 HH22 ARG A  22       0.145   8.094  89.416  1.00 90.91           H  
ATOM    323 HH21 ARG A  22       1.814   8.575  89.547  1.00 90.91           H  
ATOM    324  N   ALA A  23       6.076   4.949  95.890  1.00 93.35           N  
ATOM    325  CA  ALA A  23       7.161   4.008  95.607  1.00 93.35           C  
ATOM    326  C   ALA A  23       6.745   2.550  95.850  1.00 93.35           C  
ATOM    327  O   ALA A  23       7.031   1.705  95.006  1.00 93.35           O  
ATOM    328  CB  ALA A  23       8.392   4.362  96.453  1.00 93.35           C  
ATOM    329  H   ALA A  23       6.219   5.568  96.677  1.00 93.35           H  
ATOM    330  HA  ALA A  23       7.429   4.114  94.554  1.00 93.35           H  
ATOM    331  HB1 ALA A  23       9.217   3.676  96.256  1.00 93.35           H  
ATOM    332  HB2 ALA A  23       8.745   5.366  96.228  1.00 93.35           H  
ATOM    333  HB3 ALA A  23       8.173   4.323  97.521  1.00 93.35           H  
ATOM    334  N   ALA A  24       6.038   2.300  96.967  1.00 95.98           N  
ATOM    335  CA  ALA A  24       5.459   1.005  97.322  1.00 95.98           C  
ATOM    336  C   ALA A  24       4.368   0.533  96.346  1.00 95.98           C  
ATOM    337  O   ALA A  24       4.279  -0.669  96.109  1.00 95.98           O  
ATOM    338  CB  ALA A  24       4.917   1.063  98.758  1.00 95.98           C  
ATOM    339  H   ALA A  24       5.860   3.055  97.618  1.00 95.98           H  
ATOM    340  HA  ALA A  24       6.264   0.268  97.297  1.00 95.98           H  
ATOM    341  HB1 ALA A  24       4.482   0.109  99.057  1.00 95.98           H  
ATOM    342  HB2 ALA A  24       5.713   1.294  99.467  1.00 95.98           H  
ATOM    343  HB3 ALA A  24       4.146   1.827  98.865  1.00 95.98           H  
ATOM    344  N   GLU A  25       3.595   1.477  95.777  1.00 95.41           N  
ATOM    345  CA  GLU A  25       2.609   1.232  94.721  1.00 95.41           C  
ATOM    346  C   GLU A  25       3.267   0.815  93.392  1.00 95.41           C  
ATOM    347  O   GLU A  25       2.804  -0.148  92.781  1.00 95.41           O  
ATOM    348  CB  GLU A  25       1.688   2.465  94.582  1.00 95.41           C  
ATOM    349  CG  GLU A  25       0.637   2.385  93.448  1.00 95.41           C  
ATOM    350  CD  GLU A  25      -0.227   3.642  93.255  1.00 95.41           C  
ATOM    351  OE1 GLU A  25      -1.076   3.594  92.337  1.00 95.41           O  
ATOM    352  OE2 GLU A  25      -0.034   4.639  93.988  1.00 95.41           O1-
ATOM    353  H   GLU A  25       3.713   2.442  96.052  1.00 95.41           H  
ATOM    354  HA  GLU A  25       1.985   0.397  95.045  1.00 95.41           H  
ATOM    355  HB3 GLU A  25       2.300   3.353  94.442  1.00 95.41           H  
ATOM    356  HB2 GLU A  25       1.167   2.612  95.530  1.00 95.41           H  
ATOM    357  HG3 GLU A  25      -0.021   1.533  93.624  1.00 95.41           H  
ATOM    358  HG2 GLU A  25       1.131   2.199  92.496  1.00 95.41           H  
ATOM    359  N   PHE A  26       4.356   1.492  92.991  1.00 95.28           N  
ATOM    360  CA  PHE A  26       5.171   1.135  91.827  1.00 95.28           C  
ATOM    361  C   PHE A  26       5.826  -0.243  92.001  1.00 95.28           C  
ATOM    362  O   PHE A  26       5.671  -1.101  91.133  1.00 95.28           O  
ATOM    363  CB  PHE A  26       6.245   2.215  91.545  1.00 95.28           C  
ATOM    364  CG  PHE A  26       5.764   3.352  90.661  1.00 95.28           C  
ATOM    365  CD1 PHE A  26       5.560   4.645  91.186  1.00 95.28           C  
ATOM    366  CD2 PHE A  26       5.519   3.114  89.292  1.00 95.28           C  
ATOM    367  CE1 PHE A  26       5.069   5.677  90.364  1.00 95.28           C  
ATOM    368  CE2 PHE A  26       5.043   4.149  88.465  1.00 95.28           C  
ATOM    369  CZ  PHE A  26       4.804   5.428  89.004  1.00 95.28           C  
ATOM    370  H   PHE A  26       4.624   2.313  93.522  1.00 95.28           H  
ATOM    371  HA  PHE A  26       4.511   1.055  90.961  1.00 95.28           H  
ATOM    372  HB3 PHE A  26       7.099   1.771  91.029  1.00 95.28           H  
ATOM    373  HB2 PHE A  26       6.651   2.610  92.477  1.00 95.28           H  
ATOM    374  HD1 PHE A  26       5.788   4.859  92.217  1.00 95.28           H  
ATOM    375  HD2 PHE A  26       5.695   2.135  88.869  1.00 95.28           H  
ATOM    376  HE1 PHE A  26       4.915   6.664  90.771  1.00 95.28           H  
ATOM    377  HE2 PHE A  26       4.864   3.964  87.415  1.00 95.28           H  
ATOM    378  HZ  PHE A  26       4.439   6.219  88.366  1.00 95.28           H  
ATOM    379  N   HIS A  27       6.494  -0.490  93.137  1.00 96.72           N  
ATOM    380  CA  HIS A  27       7.114  -1.777  93.462  1.00 96.72           C  
ATOM    381  C   HIS A  27       6.114  -2.944  93.516  1.00 96.72           C  
ATOM    382  O   HIS A  27       6.437  -4.013  93.006  1.00 96.72           O  
ATOM    383  CB  HIS A  27       7.900  -1.686  94.785  1.00 96.72           C  
ATOM    384  CG  HIS A  27       9.153  -0.846  94.757  1.00 96.72           C  
ATOM    385  CD2 HIS A  27       9.570   0.104  95.666  1.00 96.72           C  
ATOM    386  ND1 HIS A  27      10.132  -0.979  93.766  1.00 96.72           N  
ATOM    387  CE1 HIS A  27      11.079  -0.116  94.107  1.00 96.72           C  
ATOM    388  NE2 HIS A  27      10.796   0.559  95.220  1.00 96.72           N  
ATOM    389  H   HIS A  27       6.568   0.233  93.842  1.00 96.72           H  
ATOM    390  HA  HIS A  27       7.820  -2.013  92.663  1.00 96.72           H  
ATOM    391  HB3 HIS A  27       8.214  -2.682  95.089  1.00 96.72           H  
ATOM    392  HB2 HIS A  27       7.250  -1.314  95.579  1.00 96.72           H  
ATOM    393  HD2 HIS A  27       9.105   0.482  96.565  1.00 96.72           H  
ATOM    394  HE1 HIS A  27      11.984   0.031  93.539  1.00 96.72           H  
ATOM    395  HE2 HIS A  27      11.375   1.261  95.659  1.00 96.72           H  
ATOM    396  N   ALA A  28       4.918  -2.722  94.090  1.00 97.93           N  
ATOM    397  CA  ALA A  28       3.834  -3.706  94.140  1.00 97.93           C  
ATOM    398  C   ALA A  28       3.304  -4.078  92.750  1.00 97.93           C  
ATOM    399  O   ALA A  28       3.139  -5.264  92.476  1.00 97.93           O  
ATOM    400  CB  ALA A  28       2.698  -3.198  95.039  1.00 97.93           C  
ATOM    401  H   ALA A  28       4.718  -1.819  94.501  1.00 97.93           H  
ATOM    402  HA  ALA A  28       4.233  -4.617  94.589  1.00 97.93           H  
ATOM    403  HB1 ALA A  28       1.865  -3.902  95.061  1.00 97.93           H  
ATOM    404  HB2 ALA A  28       3.039  -3.071  96.067  1.00 97.93           H  
ATOM    405  HB3 ALA A  28       2.312  -2.238  94.695  1.00 97.93           H  
ATOM    406  N   ALA A  29       3.100  -3.065  91.891  1.00 97.90           N  
ATOM    407  CA  ALA A  29       2.657  -3.226  90.508  1.00 97.90           C  
ATOM    408  C   ALA A  29       3.692  -3.926  89.610  1.00 97.90           C  
ATOM    409  O   ALA A  29       3.302  -4.728  88.764  1.00 97.90           O  
ATOM    410  CB  ALA A  29       2.281  -1.849  89.951  1.00 97.90           C  
ATOM    411  H   ALA A  29       3.253  -2.114  92.199  1.00 97.90           H  
ATOM    412  HA  ALA A  29       1.760  -3.845  90.529  1.00 97.90           H  
ATOM    413  HB1 ALA A  29       1.857  -1.936  88.953  1.00 97.90           H  
ATOM    414  HB2 ALA A  29       1.534  -1.367  90.581  1.00 97.90           H  
ATOM    415  HB3 ALA A  29       3.143  -1.183  89.898  1.00 97.90           H  
ATOM    416  N   LEU A  30       4.988  -3.649  89.839  1.00 98.17           N  
ATOM    417  CA  LEU A  30       6.113  -4.309  89.175  1.00 98.17           C  
ATOM    418  C   LEU A  30       6.254  -5.786  89.596  1.00 98.17           C  
ATOM    419  O   LEU A  30       6.541  -6.610  88.730  1.00 98.17           O  
ATOM    420  CB  LEU A  30       7.409  -3.506  89.431  1.00 98.17           C  
ATOM    421  CG  LEU A  30       7.475  -2.154  88.676  1.00 98.17           C  
ATOM    422  CD1 LEU A  30       8.460  -1.175  89.354  1.00 98.17           C  
ATOM    423  CD2 LEU A  30       7.779  -2.334  87.174  1.00 98.17           C  
ATOM    424  H   LEU A  30       5.228  -2.956  90.536  1.00 98.17           H  
ATOM    425  HA  LEU A  30       5.914  -4.302  88.102  1.00 98.17           H  
ATOM    426  HB3 LEU A  30       8.286  -4.099  89.166  1.00 98.17           H  
ATOM    427  HB2 LEU A  30       7.486  -3.333  90.505  1.00 98.17           H  
ATOM    428  HG  LEU A  30       6.495  -1.683  88.733  1.00 98.17           H  
ATOM    429 HD11 LEU A  30       9.294  -0.909  88.711  1.00 98.17           H  
ATOM    430 HD12 LEU A  30       7.959  -0.245  89.622  1.00 98.17           H  
ATOM    431 HD13 LEU A  30       8.891  -1.582  90.268  1.00 98.17           H  
ATOM    432 HD21 LEU A  30       8.336  -1.494  86.760  1.00 98.17           H  
ATOM    433 HD22 LEU A  30       8.366  -3.232  86.984  1.00 98.17           H  
ATOM    434 HD23 LEU A  30       6.856  -2.413  86.599  1.00 98.17           H  
ATOM    435  N   ARG A  31       5.988  -6.118  90.876  1.00 98.24           N  
ATOM    436  CA  ARG A  31       5.911  -7.504  91.355  1.00 98.24           C  
ATOM    437  C   ARG A  31       4.713  -8.267  90.763  1.00 98.24           C  
ATOM    438  O   ARG A  31       4.895  -9.419  90.380  1.00 98.24           O  
ATOM    439  CB  ARG A  31       5.862  -7.581  92.896  1.00 98.24           C  
ATOM    440  CG  ARG A  31       7.200  -7.270  93.592  1.00 98.24           C  
ATOM    441  CD  ARG A  31       7.175  -7.492  95.116  1.00 98.24           C  
ATOM    442  NE  ARG A  31       6.371  -6.484  95.834  1.00 98.24           N  
ATOM    443  CZ  ARG A  31       6.816  -5.381  96.467  1.00 98.24           C  
ATOM    444  NH1 ARG A  31       8.119  -5.063  96.516  1.00 98.24           N  
ATOM    445  NH2 ARG A  31       5.932  -4.577  97.072  1.00 98.24           N1+
ATOM    446  H   ARG A  31       5.767  -5.394  91.547  1.00 98.24           H  
ATOM    447  HA  ARG A  31       6.812  -8.024  91.024  1.00 98.24           H  
ATOM    448  HB3 ARG A  31       5.585  -8.596  93.184  1.00 98.24           H  
ATOM    449  HB2 ARG A  31       5.070  -6.937  93.280  1.00 98.24           H  
ATOM    450  HG3 ARG A  31       7.417  -6.222  93.412  1.00 98.24           H  
ATOM    451  HG2 ARG A  31       8.033  -7.812  93.146  1.00 98.24           H  
ATOM    452  HD3 ARG A  31       8.175  -7.643  95.525  1.00 98.24           H  
ATOM    453  HD2 ARG A  31       6.647  -8.426  95.310  1.00 98.24           H  
ATOM    454  HE  ARG A  31       5.374  -6.645  95.817  1.00 98.24           H  
ATOM    455 HH12 ARG A  31       8.433  -4.237  97.004  1.00 98.24           H  
ATOM    456 HH11 ARG A  31       8.796  -5.644  96.042  1.00 98.24           H  
ATOM    457 HH22 ARG A  31       6.241  -3.743  97.551  1.00 98.24           H  
ATOM    458 HH21 ARG A  31       4.946  -4.795  97.055  1.00 98.24           H  
ATOM    459  N   ASN A  32       3.528  -7.633  90.676  1.00 98.71           N  
ATOM    460  CA  ASN A  32       2.319  -8.243  90.103  1.00 98.71           C  
ATOM    461  C   ASN A  32       2.469  -8.542  88.602  1.00 98.71           C  
ATOM    462  O   ASN A  32       2.050  -9.616  88.172  1.00 98.71           O  
ATOM    463  CB  ASN A  32       1.080  -7.351  90.348  1.00 98.71           C  
ATOM    464  CG  ASN A  32       0.668  -7.150  91.813  1.00 98.71           C  
ATOM    465  ND2 ASN A  32       0.890  -8.139  92.682  1.00 98.71           N  
ATOM    466  OD1 ASN A  32       0.129  -6.100  92.156  1.00 98.71           O  
ATOM    467  H   ASN A  32       3.438  -6.687  91.024  1.00 98.71           H  
ATOM    468  HA  ASN A  32       2.175  -9.197  90.613  1.00 98.71           H  
ATOM    469  HB3 ASN A  32       0.215  -7.780  89.840  1.00 98.71           H  
ATOM    470  HB2 ASN A  32       1.245  -6.370  89.901  1.00 98.71           H  
ATOM    471 HD22 ASN A  32       0.618  -8.026  93.648  1.00 98.71           H  
ATOM    472 HD21 ASN A  32       1.330  -8.997  92.387  1.00 98.71           H  
ATOM    473  N   ALA A  33       3.111  -7.626  87.856  1.00 98.79           N  
ATOM    474  CA  ALA A  33       3.475  -7.800  86.450  1.00 98.79           C  
ATOM    475  C   ALA A  33       4.473  -8.951  86.227  1.00 98.79           C  
ATOM    476  O   ALA A  33       4.256  -9.751  85.321  1.00 98.79           O  
ATOM    477  CB  ALA A  33       4.024  -6.475  85.905  1.00 98.79           C  
ATOM    478  H   ALA A  33       3.405  -6.758  88.284  1.00 98.79           H  
ATOM    479  HA  ALA A  33       2.563  -8.038  85.898  1.00 98.79           H  
ATOM    480  HB1 ALA A  33       4.358  -6.570  84.872  1.00 98.79           H  
ATOM    481  HB2 ALA A  33       3.263  -5.697  85.930  1.00 98.79           H  
ATOM    482  HB3 ALA A  33       4.862  -6.118  86.503  1.00 98.79           H  
ATOM    483  N   LEU A  34       5.509  -9.045  87.083  1.00 98.68           N  
ATOM    484  CA  LEU A  34       6.501 -10.126  87.084  1.00 98.68           C  
ATOM    485  C   LEU A  34       5.900 -11.508  87.384  1.00 98.68           C  
ATOM    486  O   LEU A  34       6.276 -12.467  86.714  1.00 98.68           O  
ATOM    487  CB  LEU A  34       7.618  -9.818  88.104  1.00 98.68           C  
ATOM    488  CG  LEU A  34       8.667  -8.801  87.618  1.00 98.68           C  
ATOM    489  CD1 LEU A  34       9.450  -8.205  88.800  1.00 98.68           C  
ATOM    490  CD2 LEU A  34       9.611  -9.403  86.564  1.00 98.68           C  
ATOM    491  H   LEU A  34       5.623  -8.340  87.799  1.00 98.68           H  
ATOM    492  HA  LEU A  34       6.927 -10.179  86.082  1.00 98.68           H  
ATOM    493  HB3 LEU A  34       8.146 -10.728  88.387  1.00 98.68           H  
ATOM    494  HB2 LEU A  34       7.152  -9.462  89.022  1.00 98.68           H  
ATOM    495  HG  LEU A  34       8.137  -7.978  87.145  1.00 98.68           H  
ATOM    496 HD11 LEU A  34       9.384  -7.119  88.785  1.00 98.68           H  
ATOM    497 HD12 LEU A  34       9.057  -8.520  89.764  1.00 98.68           H  
ATOM    498 HD13 LEU A  34      10.503  -8.482  88.777  1.00 98.68           H  
ATOM    499 HD21 LEU A  34      10.387  -8.694  86.284  1.00 98.68           H  
ATOM    500 HD22 LEU A  34      10.098 -10.309  86.927  1.00 98.68           H  
ATOM    501 HD23 LEU A  34       9.075  -9.659  85.653  1.00 98.68           H  
ATOM    502  N   MET A  35       4.980 -11.586  88.362  1.00 98.54           N  
ATOM    503  CA  MET A  35       4.306 -12.826  88.752  1.00 98.54           C  
ATOM    504  C   MET A  35       3.346 -13.375  87.684  1.00 98.54           C  
ATOM    505  O   MET A  35       3.202 -14.593  87.610  1.00 98.54           O  
ATOM    506  CB  MET A  35       3.602 -12.661  90.115  1.00 98.54           C  
ATOM    507  CG  MET A  35       4.558 -12.605  91.324  1.00 98.54           C  
ATOM    508  SD  MET A  35       5.712 -13.994  91.534  1.00 98.54           S  
ATOM    509  CE  MET A  35       4.556 -15.386  91.636  1.00 98.54           C  
ATOM    510  H   MET A  35       4.735 -10.755  88.886  1.00 98.54           H  
ATOM    511  HA  MET A  35       5.078 -13.586  88.861  1.00 98.54           H  
ATOM    512  HB3 MET A  35       2.896 -13.477  90.274  1.00 98.54           H  
ATOM    513  HB2 MET A  35       2.991 -11.756  90.100  1.00 98.54           H  
ATOM    514  HG3 MET A  35       3.972 -12.515  92.239  1.00 98.54           H  
ATOM    515  HG2 MET A  35       5.171 -11.709  91.273  1.00 98.54           H  
ATOM    516  HE1 MET A  35       5.097 -16.304  91.865  1.00 98.54           H  
ATOM    517  HE2 MET A  35       3.818 -15.215  92.420  1.00 98.54           H  
ATOM    518  HE3 MET A  35       4.037 -15.526  90.688  1.00 98.54           H  
ATOM    519  N   VAL A  36       2.754 -12.504  86.849  1.00 98.73           N  
ATOM    520  CA  VAL A  36       1.945 -12.903  85.694  1.00 98.73           C  
ATOM    521  C   VAL A  36       2.773 -13.624  84.607  1.00 98.73           C  
ATOM    522  O   VAL A  36       2.313 -14.642  84.092  1.00 98.73           O  
ATOM    523  CB  VAL A  36       1.177 -11.686  85.094  1.00 98.73           C  
ATOM    524  CG1 VAL A  36       0.650 -11.859  83.655  1.00 98.73           C  
ATOM    525  CG2 VAL A  36       0.006 -11.289  86.008  1.00 98.73           C  
ATOM    526  H   VAL A  36       2.910 -11.512  86.968  1.00 98.73           H  
ATOM    527  HA  VAL A  36       1.204 -13.621  86.052  1.00 98.73           H  
ATOM    528  HB  VAL A  36       1.859 -10.835  85.075  1.00 98.73           H  
ATOM    529 HG11 VAL A  36       0.029 -11.011  83.365  1.00 98.73           H  
ATOM    530 HG12 VAL A  36       1.461 -11.916  82.928  1.00 98.73           H  
ATOM    531 HG13 VAL A  36       0.041 -12.759  83.558  1.00 98.73           H  
ATOM    532 HG21 VAL A  36      -0.456 -10.363  85.669  1.00 98.73           H  
ATOM    533 HG22 VAL A  36      -0.766 -12.060  86.017  1.00 98.73           H  
ATOM    534 HG23 VAL A  36       0.325 -11.135  87.037  1.00 98.73           H  
ATOM    535  N   GLY A  37       3.987 -13.121  84.320  1.00 98.76           N  
ATOM    536  CA  GLY A  37       4.906 -13.732  83.358  1.00 98.76           C  
ATOM    537  C   GLY A  37       5.623 -14.960  83.938  1.00 98.76           C  
ATOM    538  O   GLY A  37       5.988 -15.853  83.176  1.00 98.76           O  
ATOM    539  H   GLY A  37       4.302 -12.284  84.792  1.00 98.76           H  
ATOM    540  HA3 GLY A  37       5.666 -13.003  83.083  1.00 98.76           H  
ATOM    541  HA2 GLY A  37       4.379 -14.003  82.441  1.00 98.76           H  
ATOM    542  N   GLN A  38       5.819 -15.017  85.269  1.00 97.94           N  
ATOM    543  CA  GLN A  38       6.497 -16.119  85.952  1.00 97.94           C  
ATOM    544  C   GLN A  38       5.628 -17.381  86.061  1.00 97.94           C  
ATOM    545  O   GLN A  38       6.181 -18.474  85.971  1.00 97.94           O  
ATOM    546  CB  GLN A  38       7.007 -15.648  87.332  1.00 97.94           C  
ATOM    547  CG  GLN A  38       7.837 -16.674  88.139  1.00 97.94           C  
ATOM    548  CD  GLN A  38       9.072 -17.204  87.397  1.00 97.94           C  
ATOM    549  NE2 GLN A  38       9.449 -18.456  87.663  1.00 97.94           N  
ATOM    550  OE1 GLN A  38       9.691 -16.493  86.608  1.00 97.94           O  
ATOM    551  H   GLN A  38       5.527 -14.242  85.848  1.00 97.94           H  
ATOM    552  HA  GLN A  38       7.363 -16.379  85.340  1.00 97.94           H  
ATOM    553  HB3 GLN A  38       6.158 -15.337  87.940  1.00 97.94           H  
ATOM    554  HB2 GLN A  38       7.610 -14.753  87.188  1.00 97.94           H  
ATOM    555  HG3 GLN A  38       7.205 -17.514  88.431  1.00 97.94           H  
ATOM    556  HG2 GLN A  38       8.171 -16.218  89.072  1.00 97.94           H  
ATOM    557 HE22 GLN A  38      10.256 -18.847  87.200  1.00 97.94           H  
ATOM    558 HE21 GLN A  38       8.929 -19.021  88.318  1.00 97.94           H  
ATOM    559  N   ARG A  39       4.298 -17.223  86.207  1.00 98.29           N  
ATOM    560  CA  ARG A  39       3.324 -18.320  86.146  1.00 98.29           C  
ATOM    561  C   ARG A  39       3.336 -19.025  84.781  1.00 98.29           C  
ATOM    562  O   ARG A  39       3.271 -20.252  84.747  1.00 98.29           O  
ATOM    563  CB  ARG A  39       1.907 -17.789  86.433  1.00 98.29           C  
ATOM    564  CG  ARG A  39       1.675 -17.375  87.894  1.00 98.29           C  
ATOM    565  CD  ARG A  39       0.355 -16.606  88.061  1.00 98.29           C  
ATOM    566  NE  ARG A  39       0.227 -16.006  89.401  1.00 98.29           N  
ATOM    567  CZ  ARG A  39      -0.236 -14.779  89.714  1.00 98.29           C  
ATOM    568  NH1 ARG A  39      -0.655 -13.906  88.785  1.00 98.29           N  
ATOM    569  NH2 ARG A  39      -0.279 -14.416  91.002  1.00 98.29           N1+
ATOM    570  H   ARG A  39       3.917 -16.290  86.294  1.00 98.29           H  
ATOM    571  HA  ARG A  39       3.586 -19.061  86.904  1.00 98.29           H  
ATOM    572  HB3 ARG A  39       1.167 -18.553  86.185  1.00 98.29           H  
ATOM    573  HB2 ARG A  39       1.702 -16.948  85.768  1.00 98.29           H  
ATOM    574  HG3 ARG A  39       2.522 -16.857  88.342  1.00 98.29           H  
ATOM    575  HG2 ARG A  39       1.592 -18.312  88.447  1.00 98.29           H  
ATOM    576  HD3 ARG A  39      -0.458 -17.333  88.032  1.00 98.29           H  
ATOM    577  HD2 ARG A  39       0.174 -15.922  87.232  1.00 98.29           H  
ATOM    578  HE  ARG A  39       0.515 -16.605  90.161  1.00 98.29           H  
ATOM    579 HH12 ARG A  39      -1.000 -12.994  89.047  1.00 98.29           H  
ATOM    580 HH11 ARG A  39      -0.630 -14.163  87.808  1.00 98.29           H  
ATOM    581 HH22 ARG A  39      -0.629 -13.507  91.266  1.00 98.29           H  
ATOM    582 HH21 ARG A  39       0.025 -15.055  91.723  1.00 98.29           H  
ATOM    583  N   VAL A  40       3.460 -18.242  83.696  1.00 98.76           N  
ATOM    584  CA  VAL A  40       3.574 -18.737  82.327  1.00 98.76           C  
ATOM    585  C   VAL A  40       4.870 -19.546  82.116  1.00 98.76           C  
ATOM    586  O   VAL A  40       4.782 -20.690  81.675  1.00 98.76           O  
ATOM    587  CB  VAL A  40       3.498 -17.573  81.298  1.00 98.76           C  
ATOM    588  CG1 VAL A  40       3.834 -17.974  79.853  1.00 98.76           C  
ATOM    589  CG2 VAL A  40       2.116 -16.894  81.323  1.00 98.76           C  
ATOM    590  H   VAL A  40       3.515 -17.239  83.811  1.00 98.76           H  
ATOM    591  HA  VAL A  40       2.731 -19.407  82.148  1.00 98.76           H  
ATOM    592  HB  VAL A  40       4.222 -16.812  81.586  1.00 98.76           H  
ATOM    593 HG11 VAL A  40       3.658 -17.130  79.195  1.00 98.76           H  
ATOM    594 HG12 VAL A  40       4.878 -18.261  79.721  1.00 98.76           H  
ATOM    595 HG13 VAL A  40       3.203 -18.793  79.509  1.00 98.76           H  
ATOM    596 HG21 VAL A  40       2.086 -16.036  80.650  1.00 98.76           H  
ATOM    597 HG22 VAL A  40       1.332 -17.586  81.014  1.00 98.76           H  
ATOM    598 HG23 VAL A  40       1.861 -16.532  82.317  1.00 98.76           H  
ATOM    599  N   LEU A  41       6.028 -18.962  82.473  1.00 98.32           N  
ATOM    600  CA  LEU A  41       7.351 -19.581  82.325  1.00 98.32           C  
ATOM    601  C   LEU A  41       7.561 -20.826  83.211  1.00 98.32           C  
ATOM    602  O   LEU A  41       8.227 -21.760  82.764  1.00 98.32           O  
ATOM    603  CB  LEU A  41       8.449 -18.523  82.586  1.00 98.32           C  
ATOM    604  CG  LEU A  41       8.544 -17.416  81.509  1.00 98.32           C  
ATOM    605  CD1 LEU A  41       9.471 -16.269  81.967  1.00 98.32           C  
ATOM    606  CD2 LEU A  41       8.934 -17.968  80.119  1.00 98.32           C  
ATOM    607  H   LEU A  41       6.017 -18.019  82.837  1.00 98.32           H  
ATOM    608  HA  LEU A  41       7.430 -19.925  81.293  1.00 98.32           H  
ATOM    609  HB3 LEU A  41       9.423 -19.007  82.663  1.00 98.32           H  
ATOM    610  HB2 LEU A  41       8.267 -18.070  83.563  1.00 98.32           H  
ATOM    611  HG  LEU A  41       7.551 -16.981  81.407  1.00 98.32           H  
ATOM    612 HD11 LEU A  41       8.951 -15.312  81.915  1.00 98.32           H  
ATOM    613 HD12 LEU A  41       9.805 -16.396  82.997  1.00 98.32           H  
ATOM    614 HD13 LEU A  41      10.369 -16.184  81.355  1.00 98.32           H  
ATOM    615 HD21 LEU A  41       9.740 -17.407  79.647  1.00 98.32           H  
ATOM    616 HD22 LEU A  41       9.258 -19.008  80.171  1.00 98.32           H  
ATOM    617 HD23 LEU A  41       8.085 -17.933  79.437  1.00 98.32           H  
ATOM    618  N   ALA A  42       6.964 -20.842  84.417  1.00 96.65           N  
ATOM    619  CA  ALA A  42       6.974 -21.980  85.343  1.00 96.65           C  
ATOM    620  C   ALA A  42       6.137 -23.177  84.856  1.00 96.65           C  
ATOM    621  O   ALA A  42       6.497 -24.316  85.151  1.00 96.65           O  
ATOM    622  CB  ALA A  42       6.490 -21.518  86.726  1.00 96.65           C  
ATOM    623  H   ALA A  42       6.452 -20.026  84.727  1.00 96.65           H  
ATOM    624  HA  ALA A  42       8.006 -22.320  85.445  1.00 96.65           H  
ATOM    625  HB1 ALA A  42       6.483 -22.343  87.440  1.00 96.65           H  
ATOM    626  HB2 ALA A  42       7.144 -20.746  87.131  1.00 96.65           H  
ATOM    627  HB3 ALA A  42       5.479 -21.111  86.680  1.00 96.65           H  
ATOM    628  N   GLN A  43       5.065 -22.899  84.095  1.00 97.81           N  
ATOM    629  CA  GLN A  43       4.212 -23.890  83.430  1.00 97.81           C  
ATOM    630  C   GLN A  43       4.777 -24.394  82.083  1.00 97.81           C  
ATOM    631  O   GLN A  43       4.096 -25.166  81.409  1.00 97.81           O  
ATOM    632  CB  GLN A  43       2.793 -23.297  83.274  1.00 97.81           C  
ATOM    633  CG  GLN A  43       2.023 -23.218  84.612  1.00 97.81           C  
ATOM    634  CD  GLN A  43       0.696 -22.449  84.552  1.00 97.81           C  
ATOM    635  NE2 GLN A  43       0.181 -22.145  83.358  1.00 97.81           N  
ATOM    636  OE1 GLN A  43       0.131 -22.130  85.595  1.00 97.81           O  
ATOM    637  H   GLN A  43       4.835 -21.933  83.908  1.00 97.81           H  
ATOM    638  HA  GLN A  43       4.137 -24.771  84.071  1.00 97.81           H  
ATOM    639  HB3 GLN A  43       2.205 -23.896  82.578  1.00 97.81           H  
ATOM    640  HB2 GLN A  43       2.872 -22.305  82.826  1.00 97.81           H  
ATOM    641  HG3 GLN A  43       2.643 -22.745  85.373  1.00 97.81           H  
ATOM    642  HG2 GLN A  43       1.818 -24.226  84.975  1.00 97.81           H  
ATOM    643 HE22 GLN A  43      -0.691 -21.641  83.299  1.00 97.81           H  
ATOM    644 HE21 GLN A  43       0.659 -22.414  82.510  1.00 97.81           H  
ATOM    645  N   ARG A  44       5.994 -23.951  81.710  1.00 97.43           N  
ATOM    646  CA  ARG A  44       6.680 -24.210  80.436  1.00 97.43           C  
ATOM    647  C   ARG A  44       6.003 -23.543  79.221  1.00 97.43           C  
ATOM    648  O   ARG A  44       6.201 -23.992  78.091  1.00 97.43           O  
ATOM    649  CB  ARG A  44       6.962 -25.715  80.203  1.00 97.43           C  
ATOM    650  CG  ARG A  44       7.769 -26.398  81.319  1.00 97.43           C  
ATOM    651  CD  ARG A  44       8.045 -27.872  80.986  1.00 97.43           C  
ATOM    652  NE  ARG A  44       9.029 -28.475  81.902  1.00 97.43           N  
ATOM    653  CZ  ARG A  44       9.995 -29.368  81.602  1.00 97.43           C  
ATOM    654  NH1 ARG A  44      10.181 -29.839  80.359  1.00 97.43           N  
ATOM    655  NH2 ARG A  44      10.799 -29.801  82.581  1.00 97.43           N1+
ATOM    656  H   ARG A  44       6.484 -23.325  82.335  1.00 97.43           H  
ATOM    657  HA  ARG A  44       7.647 -23.713  80.529  1.00 97.43           H  
ATOM    658  HB3 ARG A  44       7.533 -25.824  79.280  1.00 97.43           H  
ATOM    659  HB2 ARG A  44       6.031 -26.258  80.038  1.00 97.43           H  
ATOM    660  HG3 ARG A  44       7.145 -26.368  82.214  1.00 97.43           H  
ATOM    661  HG2 ARG A  44       8.682 -25.853  81.564  1.00 97.43           H  
ATOM    662  HD3 ARG A  44       8.258 -28.016  79.927  1.00 97.43           H  
ATOM    663  HD2 ARG A  44       7.131 -28.434  81.186  1.00 97.43           H  
ATOM    664  HE  ARG A  44       8.945 -28.181  82.865  1.00 97.43           H  
ATOM    665 HH12 ARG A  44      10.913 -30.507  80.163  1.00 97.43           H  
ATOM    666 HH11 ARG A  44       9.584 -29.525  79.608  1.00 97.43           H  
ATOM    667 HH22 ARG A  44      11.529 -30.470  82.384  1.00 97.43           H  
ATOM    668 HH21 ARG A  44      10.681 -29.466  83.526  1.00 97.43           H  
ATOM    669  N   GLY A  45       5.256 -22.454  79.467  1.00 98.57           N  
ATOM    670  CA  GLY A  45       4.726 -21.560  78.443  1.00 98.57           C  
ATOM    671  C   GLY A  45       5.878 -20.736  77.854  1.00 98.57           C  
ATOM    672  O   GLY A  45       6.879 -20.469  78.524  1.00 98.57           O  
ATOM    673  H   GLY A  45       5.150 -22.140  80.423  1.00 98.57           H  
ATOM    674  HA3 GLY A  45       3.992 -20.893  78.892  1.00 98.57           H  
ATOM    675  HA2 GLY A  45       4.217 -22.131  77.664  1.00 98.57           H  
ATOM    676  N   THR A  46       5.723 -20.352  76.581  1.00 98.84           N  
ATOM    677  CA  THR A  46       6.769 -19.720  75.780  1.00 98.84           C  
ATOM    678  C   THR A  46       7.079 -18.270  76.207  1.00 98.84           C  
ATOM    679  O   THR A  46       6.305 -17.653  76.940  1.00 98.84           O  
ATOM    680  CB  THR A  46       6.423 -19.744  74.261  1.00 98.84           C  
ATOM    681  CG2 THR A  46       5.951 -21.115  73.752  1.00 98.84           C  
ATOM    682  OG1 THR A  46       5.489 -18.754  73.874  1.00 98.84           O  
ATOM    683  H   THR A  46       4.852 -20.545  76.105  1.00 98.84           H  
ATOM    684  HA  THR A  46       7.667 -20.315  75.936  1.00 98.84           H  
ATOM    685  HB  THR A  46       7.339 -19.512  73.715  1.00 98.84           H  
ATOM    686 HG21 THR A  46       5.828 -21.107  72.669  1.00 98.84           H  
ATOM    687 HG22 THR A  46       6.678 -21.891  73.995  1.00 98.84           H  
ATOM    688 HG23 THR A  46       4.994 -21.404  74.188  1.00 98.84           H  
ATOM    689  HG1 THR A  46       4.609 -19.040  74.139  1.00 98.84           H  
ATOM    690  N   SER A  47       8.211 -17.751  75.706  1.00 98.93           N  
ATOM    691  CA  SER A  47       8.639 -16.362  75.867  1.00 98.93           C  
ATOM    692  C   SER A  47       7.639 -15.361  75.264  1.00 98.93           C  
ATOM    693  O   SER A  47       7.424 -14.317  75.872  1.00 98.93           O  
ATOM    694  CB  SER A  47      10.038 -16.177  75.252  1.00 98.93           C  
ATOM    695  OG  SER A  47      11.012 -16.718  76.109  1.00 98.93           O  
ATOM    696  H   SER A  47       8.828 -18.344  75.164  1.00 98.93           H  
ATOM    697  HA  SER A  47       8.697 -16.151  76.937  1.00 98.93           H  
ATOM    698  HB3 SER A  47      10.283 -15.121  75.151  1.00 98.93           H  
ATOM    699  HB2 SER A  47      10.115 -16.628  74.261  1.00 98.93           H  
ATOM    700  HG  SER A  47      11.837 -16.810  75.622  1.00 98.93           H  
ATOM    701  N   MET A  48       7.017 -15.722  74.125  1.00 98.95           N  
ATOM    702  CA  MET A  48       5.935 -14.979  73.472  1.00 98.95           C  
ATOM    703  C   MET A  48       4.657 -14.896  74.323  1.00 98.95           C  
ATOM    704  O   MET A  48       4.050 -13.827  74.372  1.00 98.95           O  
ATOM    705  CB  MET A  48       5.629 -15.604  72.095  1.00 98.95           C  
ATOM    706  CG  MET A  48       6.685 -15.288  71.025  1.00 98.95           C  
ATOM    707  SD  MET A  48       6.704 -13.559  70.477  1.00 98.95           S  
ATOM    708  CE  MET A  48       5.177 -13.503  69.501  1.00 98.95           C  
ATOM    709  H   MET A  48       7.243 -16.615  73.710  1.00 98.95           H  
ATOM    710  HA  MET A  48       6.280 -13.956  73.316  1.00 98.95           H  
ATOM    711  HB3 MET A  48       4.661 -15.251  71.738  1.00 98.95           H  
ATOM    712  HB2 MET A  48       5.520 -16.684  72.186  1.00 98.95           H  
ATOM    713  HG3 MET A  48       6.525 -15.919  70.151  1.00 98.95           H  
ATOM    714  HG2 MET A  48       7.680 -15.538  71.396  1.00 98.95           H  
ATOM    715  HE1 MET A  48       5.085 -12.538  69.004  1.00 98.95           H  
ATOM    716  HE2 MET A  48       5.180 -14.282  68.739  1.00 98.95           H  
ATOM    717  HE3 MET A  48       4.303 -13.637  70.138  1.00 98.95           H  
ATOM    718  N   ASP A  49       4.300 -16.002  75.002  1.00 98.93           N  
ATOM    719  CA  ASP A  49       3.206 -16.071  75.980  1.00 98.93           C  
ATOM    720  C   ASP A  49       3.469 -15.162  77.193  1.00 98.93           C  
ATOM    721  O   ASP A  49       2.554 -14.469  77.635  1.00 98.93           O  
ATOM    722  CB  ASP A  49       2.902 -17.511  76.485  1.00 98.93           C  
ATOM    723  CG  ASP A  49       2.633 -18.609  75.442  1.00 98.93           C  
ATOM    724  OD1 ASP A  49       2.263 -18.284  74.295  1.00 98.93           O  
ATOM    725  OD2 ASP A  49       2.713 -19.791  75.841  1.00 98.93           O1-
ATOM    726  H   ASP A  49       4.852 -16.843  74.895  1.00 98.93           H  
ATOM    727  HA  ASP A  49       2.307 -15.691  75.494  1.00 98.93           H  
ATOM    728  HB3 ASP A  49       2.041 -17.486  77.155  1.00 98.93           H  
ATOM    729  HB2 ASP A  49       3.750 -17.863  77.070  1.00 98.93           H  
ATOM    730  N   ALA A  50       4.716 -15.190  77.698  1.00 98.97           N  
ATOM    731  CA  ALA A  50       5.154 -14.465  78.886  1.00 98.97           C  
ATOM    732  C   ALA A  50       5.168 -12.945  78.684  1.00 98.97           C  
ATOM    733  O   ALA A  50       4.536 -12.246  79.472  1.00 98.97           O  
ATOM    734  CB  ALA A  50       6.525 -14.991  79.335  1.00 98.97           C  
ATOM    735  H   ALA A  50       5.401 -15.802  77.274  1.00 98.97           H  
ATOM    736  HA  ALA A  50       4.442 -14.687  79.684  1.00 98.97           H  
ATOM    737  HB1 ALA A  50       6.845 -14.520  80.266  1.00 98.97           H  
ATOM    738  HB2 ALA A  50       6.482 -16.066  79.511  1.00 98.97           H  
ATOM    739  HB3 ALA A  50       7.297 -14.810  78.587  1.00 98.97           H  
ATOM    740  N   VAL A  51       5.844 -12.462  77.626  1.00 98.97           N  
ATOM    741  CA  VAL A  51       5.956 -11.030  77.324  1.00 98.97           C  
ATOM    742  C   VAL A  51       4.627 -10.379  76.887  1.00 98.97           C  
ATOM    743  O   VAL A  51       4.436  -9.200  77.185  1.00 98.97           O  
ATOM    744  CB  VAL A  51       7.042 -10.718  76.257  1.00 98.97           C  
ATOM    745  CG1 VAL A  51       8.440 -11.145  76.724  1.00 98.97           C  
ATOM    746  CG2 VAL A  51       6.735 -11.228  74.836  1.00 98.97           C  
ATOM    747  H   VAL A  51       6.332 -13.095  77.004  1.00 98.97           H  
ATOM    748  HA  VAL A  51       6.256 -10.537  78.251  1.00 98.97           H  
ATOM    749  HB  VAL A  51       7.108  -9.634  76.175  1.00 98.97           H  
ATOM    750 HG11 VAL A  51       9.200 -10.821  76.015  1.00 98.97           H  
ATOM    751 HG12 VAL A  51       8.685 -10.705  77.691  1.00 98.97           H  
ATOM    752 HG13 VAL A  51       8.523 -12.224  76.824  1.00 98.97           H  
ATOM    753 HG21 VAL A  51       7.575 -11.066  74.161  1.00 98.97           H  
ATOM    754 HG22 VAL A  51       6.507 -12.288  74.833  1.00 98.97           H  
ATOM    755 HG23 VAL A  51       5.873 -10.725  74.404  1.00 98.97           H  
ATOM    756  N   GLU A  52       3.719 -11.147  76.249  1.00 98.97           N  
ATOM    757  CA  GLU A  52       2.363 -10.695  75.927  1.00 98.97           C  
ATOM    758  C   GLU A  52       1.531 -10.492  77.203  1.00 98.97           C  
ATOM    759  O   GLU A  52       0.967  -9.414  77.366  1.00 98.97           O  
ATOM    760  CB  GLU A  52       1.664 -11.678  74.961  1.00 98.97           C  
ATOM    761  CG  GLU A  52       0.273 -11.191  74.463  1.00 98.97           C  
ATOM    762  CD  GLU A  52      -0.616 -12.270  73.826  1.00 98.97           C  
ATOM    763  OE1 GLU A  52      -1.386 -11.906  72.911  1.00 98.97           O  
ATOM    764  OE2 GLU A  52      -0.547 -13.440  74.262  1.00 98.97           O1-
ATOM    765  H   GLU A  52       3.939 -12.108  76.028  1.00 98.97           H  
ATOM    766  HA  GLU A  52       2.447  -9.733  75.417  1.00 98.97           H  
ATOM    767  HB3 GLU A  52       1.594 -12.649  75.453  1.00 98.97           H  
ATOM    768  HB2 GLU A  52       2.298 -11.839  74.090  1.00 98.97           H  
ATOM    769  HG3 GLU A  52       0.421 -10.374  73.755  1.00 98.97           H  
ATOM    770  HG2 GLU A  52      -0.315 -10.772  75.279  1.00 98.97           H  
ATOM    771  N   ALA A  53       1.483 -11.519  78.072  1.00 98.96           N  
ATOM    772  CA  ALA A  53       0.715 -11.536  79.321  1.00 98.96           C  
ATOM    773  C   ALA A  53       1.137 -10.452  80.327  1.00 98.96           C  
ATOM    774  O   ALA A  53       0.270  -9.850  80.960  1.00 98.96           O  
ATOM    775  CB  ALA A  53       0.815 -12.931  79.958  1.00 98.96           C  
ATOM    776  H   ALA A  53       1.982 -12.372  77.854  1.00 98.96           H  
ATOM    777  HA  ALA A  53      -0.329 -11.358  79.061  1.00 98.96           H  
ATOM    778  HB1 ALA A  53       0.232 -12.990  80.877  1.00 98.96           H  
ATOM    779  HB2 ALA A  53       0.430 -13.696  79.283  1.00 98.96           H  
ATOM    780  HB3 ALA A  53       1.846 -13.191  80.200  1.00 98.96           H  
ATOM    781  N   VAL A  54       2.453 -10.204  80.425  1.00 98.96           N  
ATOM    782  CA  VAL A  54       3.056  -9.153  81.245  1.00 98.96           C  
ATOM    783  C   VAL A  54       2.655  -7.746  80.765  1.00 98.96           C  
ATOM    784  O   VAL A  54       2.206  -6.946  81.585  1.00 98.96           O  
ATOM    785  CB  VAL A  54       4.605  -9.271  81.232  1.00 98.96           C  
ATOM    786  CG1 VAL A  54       5.364  -8.048  81.774  1.00 98.96           C  
ATOM    787  CG2 VAL A  54       5.076 -10.513  82.001  1.00 98.96           C  
ATOM    788  H   VAL A  54       3.098 -10.761  79.880  1.00 98.96           H  
ATOM    789  HA  VAL A  54       2.701  -9.279  82.270  1.00 98.96           H  
ATOM    790  HB  VAL A  54       4.913  -9.406  80.194  1.00 98.96           H  
ATOM    791 HG11 VAL A  54       6.428  -8.256  81.749  1.00 98.96           H  
ATOM    792 HG12 VAL A  54       5.215  -7.154  81.171  1.00 98.96           H  
ATOM    793 HG13 VAL A  54       5.083  -7.820  82.803  1.00 98.96           H  
ATOM    794 HG21 VAL A  54       6.103 -10.766  81.739  1.00 98.96           H  
ATOM    795 HG22 VAL A  54       5.046 -10.355  83.074  1.00 98.96           H  
ATOM    796 HG23 VAL A  54       4.455 -11.382  81.795  1.00 98.96           H  
ATOM    797  N   VAL A  55       2.814  -7.479  79.456  1.00 98.96           N  
ATOM    798  CA  VAL A  55       2.469  -6.195  78.844  1.00 98.96           C  
ATOM    799  C   VAL A  55       0.944  -5.952  78.802  1.00 98.96           C  
ATOM    800  O   VAL A  55       0.539  -4.804  78.956  1.00 98.96           O  
ATOM    801  CB  VAL A  55       3.116  -6.025  77.438  1.00 98.96           C  
ATOM    802  CG1 VAL A  55       2.602  -4.828  76.614  1.00 98.96           C  
ATOM    803  CG2 VAL A  55       4.645  -5.904  77.562  1.00 98.96           C  
ATOM    804  H   VAL A  55       3.188  -8.185  78.836  1.00 98.96           H  
ATOM    805  HA  VAL A  55       2.892  -5.418  79.481  1.00 98.96           H  
ATOM    806  HB  VAL A  55       2.904  -6.926  76.861  1.00 98.96           H  
ATOM    807 HG11 VAL A  55       3.150  -4.727  75.677  1.00 98.96           H  
ATOM    808 HG12 VAL A  55       1.550  -4.927  76.358  1.00 98.96           H  
ATOM    809 HG13 VAL A  55       2.711  -3.897  77.165  1.00 98.96           H  
ATOM    810 HG21 VAL A  55       5.120  -5.820  76.585  1.00 98.96           H  
ATOM    811 HG22 VAL A  55       4.929  -5.023  78.139  1.00 98.96           H  
ATOM    812 HG23 VAL A  55       5.073  -6.771  78.059  1.00 98.96           H  
ATOM    813  N   THR A  56       0.132  -7.020  78.686  1.00 98.95           N  
ATOM    814  CA  THR A  56      -1.331  -6.994  78.821  1.00 98.95           C  
ATOM    815  C   THR A  56      -1.784  -6.549  80.225  1.00 98.95           C  
ATOM    816  O   THR A  56      -2.736  -5.775  80.320  1.00 98.95           O  
ATOM    817  CB  THR A  56      -1.963  -8.380  78.505  1.00 98.95           C  
ATOM    818  CG2 THR A  56      -3.464  -8.554  78.809  1.00 98.95           C  
ATOM    819  OG1 THR A  56      -1.779  -8.664  77.132  1.00 98.95           O  
ATOM    820  H   THR A  56       0.544  -7.933  78.545  1.00 98.95           H  
ATOM    821  HA  THR A  56      -1.720  -6.272  78.108  1.00 98.95           H  
ATOM    822  HB  THR A  56      -1.423  -9.149  79.056  1.00 98.95           H  
ATOM    823 HG21 THR A  56      -3.820  -9.526  78.466  1.00 98.95           H  
ATOM    824 HG22 THR A  56      -3.678  -8.503  79.877  1.00 98.95           H  
ATOM    825 HG23 THR A  56      -4.062  -7.792  78.312  1.00 98.95           H  
ATOM    826  HG1 THR A  56      -0.835  -8.766  76.972  1.00 98.95           H  
ATOM    827  N   TRP A  57      -1.072  -6.995  81.277  1.00 98.90           N  
ATOM    828  CA  TRP A  57      -1.315  -6.568  82.655  1.00 98.90           C  
ATOM    829  C   TRP A  57      -0.928  -5.092  82.875  1.00 98.90           C  
ATOM    830  O   TRP A  57      -1.707  -4.358  83.481  1.00 98.90           O  
ATOM    831  CB  TRP A  57      -0.597  -7.512  83.644  1.00 98.90           C  
ATOM    832  CG  TRP A  57      -0.953  -7.299  85.088  1.00 98.90           C  
ATOM    833  CD1 TRP A  57      -1.912  -7.979  85.757  1.00 98.90           C  
ATOM    834  CD2 TRP A  57      -0.469  -6.279  86.016  1.00 98.90           C  
ATOM    835  CE2 TRP A  57      -1.206  -6.390  87.234  1.00 98.90           C  
ATOM    836  CE3 TRP A  57       0.496  -5.246  85.946  1.00 98.90           C  
ATOM    837  NE1 TRP A  57      -2.051  -7.459  87.027  1.00 98.90           N  
ATOM    838  CZ2 TRP A  57      -1.013  -5.510  88.313  1.00 98.90           C  
ATOM    839  CZ3 TRP A  57       0.693  -4.354  87.016  1.00 98.90           C  
ATOM    840  CH2 TRP A  57      -0.064  -4.480  88.196  1.00 98.90           C  
ATOM    841  H   TRP A  57      -0.301  -7.632  81.131  1.00 98.90           H  
ATOM    842  HA  TRP A  57      -2.389  -6.662  82.835  1.00 98.90           H  
ATOM    843  HB3 TRP A  57       0.485  -7.422  83.543  1.00 98.90           H  
ATOM    844  HB2 TRP A  57      -0.834  -8.547  83.396  1.00 98.90           H  
ATOM    845  HD1 TRP A  57      -2.488  -8.791  85.339  1.00 98.90           H  
ATOM    846  HE3 TRP A  57       1.079  -5.129  85.045  1.00 98.90           H  
ATOM    847  HE1 TRP A  57      -2.728  -7.812  87.689  1.00 98.90           H  
ATOM    848  HZ2 TRP A  57      -1.595  -5.613  89.217  1.00 98.90           H  
ATOM    849  HZ3 TRP A  57       1.427  -3.567  86.931  1.00 98.90           H  
ATOM    850  HH2 TRP A  57       0.077  -3.785  89.009  1.00 98.90           H  
ATOM    851  N   LEU A  58       0.247  -4.687  82.359  1.00 98.79           N  
ATOM    852  CA  LEU A  58       0.771  -3.316  82.411  1.00 98.79           C  
ATOM    853  C   LEU A  58      -0.097  -2.304  81.633  1.00 98.79           C  
ATOM    854  O   LEU A  58      -0.161  -1.145  82.039  1.00 98.79           O  
ATOM    855  CB  LEU A  58       2.223  -3.308  81.882  1.00 98.79           C  
ATOM    856  CG  LEU A  58       3.270  -3.960  82.815  1.00 98.79           C  
ATOM    857  CD1 LEU A  58       4.596  -4.226  82.073  1.00 98.79           C  
ATOM    858  CD2 LEU A  58       3.509  -3.130  84.089  1.00 98.79           C  
ATOM    859  H   LEU A  58       0.829  -5.362  81.880  1.00 98.79           H  
ATOM    860  HA  LEU A  58       0.772  -2.997  83.455  1.00 98.79           H  
ATOM    861  HB3 LEU A  58       2.539  -2.284  81.693  1.00 98.79           H  
ATOM    862  HB2 LEU A  58       2.232  -3.797  80.909  1.00 98.79           H  
ATOM    863  HG  LEU A  58       2.887  -4.932  83.124  1.00 98.79           H  
ATOM    864 HD11 LEU A  58       5.006  -5.194  82.358  1.00 98.79           H  
ATOM    865 HD12 LEU A  58       4.476  -4.230  80.989  1.00 98.79           H  
ATOM    866 HD13 LEU A  58       5.354  -3.477  82.304  1.00 98.79           H  
ATOM    867 HD21 LEU A  58       4.548  -3.164  84.419  1.00 98.79           H  
ATOM    868 HD22 LEU A  58       3.256  -2.083  83.932  1.00 98.79           H  
ATOM    869 HD23 LEU A  58       2.902  -3.496  84.916  1.00 98.79           H  
ATOM    870  N   GLU A  59      -0.764  -2.769  80.561  1.00 98.70           N  
ATOM    871  CA  GLU A  59      -1.760  -2.033  79.784  1.00 98.70           C  
ATOM    872  C   GLU A  59      -3.050  -1.770  80.573  1.00 98.70           C  
ATOM    873  O   GLU A  59      -3.497  -0.629  80.612  1.00 98.70           O  
ATOM    874  CB  GLU A  59      -2.069  -2.786  78.475  1.00 98.70           C  
ATOM    875  CG  GLU A  59      -1.022  -2.557  77.361  1.00 98.70           C  
ATOM    876  CD  GLU A  59      -1.123  -3.520  76.167  1.00 98.70           C  
ATOM    877  OE1 GLU A  59      -0.425  -3.251  75.168  1.00 98.70           O  
ATOM    878  OE2 GLU A  59      -1.887  -4.504  76.230  1.00 98.70           O1-
ATOM    879  H   GLU A  59      -0.610  -3.726  80.271  1.00 98.70           H  
ATOM    880  HA  GLU A  59      -1.326  -1.070  79.528  1.00 98.70           H  
ATOM    881  HB3 GLU A  59      -3.057  -2.522  78.095  1.00 98.70           H  
ATOM    882  HB2 GLU A  59      -2.128  -3.847  78.711  1.00 98.70           H  
ATOM    883  HG3 GLU A  59      -0.013  -2.623  77.768  1.00 98.70           H  
ATOM    884  HG2 GLU A  59      -1.125  -1.537  76.990  1.00 98.70           H  
ATOM    885  N   ASP A  60      -3.621  -2.816  81.193  1.00 98.49           N  
ATOM    886  CA  ASP A  60      -4.855  -2.735  81.988  1.00 98.49           C  
ATOM    887  C   ASP A  60      -4.703  -1.967  83.315  1.00 98.49           C  
ATOM    888  O   ASP A  60      -5.715  -1.511  83.847  1.00 98.49           O  
ATOM    889  CB  ASP A  60      -5.476  -4.131  82.255  1.00 98.49           C  
ATOM    890  CG  ASP A  60      -5.914  -4.922  81.009  1.00 98.49           C  
ATOM    891  OD1 ASP A  60      -6.268  -4.290  79.988  1.00 98.49           O  
ATOM    892  OD2 ASP A  60      -6.036  -6.159  81.144  1.00 98.49           O1-
ATOM    893  H   ASP A  60      -3.205  -3.734  81.110  1.00 98.49           H  
ATOM    894  HA  ASP A  60      -5.573  -2.153  81.406  1.00 98.49           H  
ATOM    895  HB3 ASP A  60      -6.351  -4.035  82.900  1.00 98.49           H  
ATOM    896  HB2 ASP A  60      -4.750  -4.738  82.799  1.00 98.49           H  
ATOM    897  N   TYR A  61      -3.467  -1.831  83.823  1.00 97.50           N  
ATOM    898  CA  TYR A  61      -3.170  -1.156  85.082  1.00 97.50           C  
ATOM    899  C   TYR A  61      -2.841   0.332  84.798  1.00 97.50           C  
ATOM    900  O   TYR A  61      -1.878   0.591  84.075  1.00 97.50           O  
ATOM    901  CB  TYR A  61      -1.998  -1.902  85.747  1.00 97.50           C  
ATOM    902  CG  TYR A  61      -1.846  -1.590  87.221  1.00 97.50           C  
ATOM    903  CD1 TYR A  61      -0.846  -0.705  87.662  1.00 97.50           C  
ATOM    904  CD2 TYR A  61      -2.715  -2.187  88.159  1.00 97.50           C  
ATOM    905  CE1 TYR A  61      -0.714  -0.422  89.033  1.00 97.50           C  
ATOM    906  CE2 TYR A  61      -2.582  -1.903  89.532  1.00 97.50           C  
ATOM    907  CZ  TYR A  61      -1.577  -1.019  89.970  1.00 97.50           C  
ATOM    908  OH  TYR A  61      -1.434  -0.740  91.298  1.00 97.50           O  
ATOM    909  H   TYR A  61      -2.679  -2.228  83.328  1.00 97.50           H  
ATOM    910  HA  TYR A  61      -4.031  -1.273  85.737  1.00 97.50           H  
ATOM    911  HB3 TYR A  61      -1.059  -1.730  85.216  1.00 97.50           H  
ATOM    912  HB2 TYR A  61      -2.174  -2.977  85.688  1.00 97.50           H  
ATOM    913  HD1 TYR A  61      -0.183  -0.246  86.946  1.00 97.50           H  
ATOM    914  HD2 TYR A  61      -3.485  -2.869  87.827  1.00 97.50           H  
ATOM    915  HE1 TYR A  61       0.061   0.247  89.367  1.00 97.50           H  
ATOM    916  HE2 TYR A  61      -3.249  -2.368  90.243  1.00 97.50           H  
ATOM    917  HH  TYR A  61      -2.077  -1.188  91.853  1.00 97.50           H  
ATOM    918  N   PRO A  62      -3.660   1.281  85.320  1.00 96.06           N  
ATOM    919  CA  PRO A  62      -3.631   2.697  84.893  1.00 96.06           C  
ATOM    920  C   PRO A  62      -2.370   3.510  85.248  1.00 96.06           C  
ATOM    921  O   PRO A  62      -2.162   4.556  84.636  1.00 96.06           O  
ATOM    922  CB  PRO A  62      -4.889   3.303  85.540  1.00 96.06           C  
ATOM    923  CG  PRO A  62      -5.134   2.447  86.769  1.00 96.06           C  
ATOM    924  CD  PRO A  62      -4.725   1.057  86.300  1.00 96.06           C  
ATOM    925  HA  PRO A  62      -3.742   2.742  83.811  1.00 96.06           H  
ATOM    926  HB3 PRO A  62      -5.734   3.209  84.858  1.00 96.06           H  
ATOM    927  HB2 PRO A  62      -4.795   4.361  85.790  1.00 96.06           H  
ATOM    928  HG3 PRO A  62      -6.159   2.496  87.136  1.00 96.06           H  
ATOM    929  HG2 PRO A  62      -4.471   2.770  87.573  1.00 96.06           H  
ATOM    930  HD2 PRO A  62      -4.403   0.445  87.143  1.00 96.06           H  
ATOM    931  HD3 PRO A  62      -5.563   0.561  85.807  1.00 96.06           H  
ATOM    932  N   LEU A  63      -1.539   3.034  86.186  1.00 94.17           N  
ATOM    933  CA  LEU A  63      -0.317   3.683  86.674  1.00 94.17           C  
ATOM    934  C   LEU A  63       0.738   3.920  85.573  1.00 94.17           C  
ATOM    935  O   LEU A  63       1.576   4.814  85.704  1.00 94.17           O  
ATOM    936  CB  LEU A  63       0.261   2.784  87.800  1.00 94.17           C  
ATOM    937  CG  LEU A  63       1.472   3.322  88.598  1.00 94.17           C  
ATOM    938  CD1 LEU A  63       1.137   4.597  89.383  1.00 94.17           C  
ATOM    939  CD2 LEU A  63       2.013   2.248  89.553  1.00 94.17           C  
ATOM    940  H   LEU A  63      -1.772   2.142  86.590  1.00 94.17           H  
ATOM    941  HA  LEU A  63      -0.601   4.654  87.081  1.00 94.17           H  
ATOM    942  HB3 LEU A  63       0.560   1.838  87.350  1.00 94.17           H  
ATOM    943  HB2 LEU A  63      -0.534   2.547  88.508  1.00 94.17           H  
ATOM    944  HG  LEU A  63       2.281   3.556  87.905  1.00 94.17           H  
ATOM    945 HD11 LEU A  63       1.991   4.929  89.975  1.00 94.17           H  
ATOM    946 HD12 LEU A  63       0.874   5.418  88.716  1.00 94.17           H  
ATOM    947 HD13 LEU A  63       0.304   4.436  90.067  1.00 94.17           H  
ATOM    948 HD21 LEU A  63       2.856   2.626  90.132  1.00 94.17           H  
ATOM    949 HD22 LEU A  63       1.252   1.929  90.263  1.00 94.17           H  
ATOM    950 HD23 LEU A  63       2.357   1.367  89.010  1.00 94.17           H  
ATOM    951  N   PHE A  64       0.698   3.130  84.497  1.00 95.84           N  
ATOM    952  CA  PHE A  64       1.708   3.085  83.450  1.00 95.84           C  
ATOM    953  C   PHE A  64       1.145   3.649  82.136  1.00 95.84           C  
ATOM    954  O   PHE A  64      -0.064   3.705  81.935  1.00 95.84           O  
ATOM    955  CB  PHE A  64       2.136   1.622  83.277  1.00 95.84           C  
ATOM    956  CG  PHE A  64       2.696   0.980  84.537  1.00 95.84           C  
ATOM    957  CD1 PHE A  64       3.906   1.442  85.097  1.00 95.84           C  
ATOM    958  CD2 PHE A  64       1.993  -0.067  85.165  1.00 95.84           C  
ATOM    959  CE1 PHE A  64       4.419   0.851  86.268  1.00 95.84           C  
ATOM    960  CE2 PHE A  64       2.512  -0.661  86.331  1.00 95.84           C  
ATOM    961  CZ  PHE A  64       3.727  -0.209  86.882  1.00 95.84           C  
ATOM    962  H   PHE A  64      -0.110   2.535  84.365  1.00 95.84           H  
ATOM    963  HA  PHE A  64       2.581   3.677  83.731  1.00 95.84           H  
ATOM    964  HB3 PHE A  64       2.921   1.598  82.530  1.00 95.84           H  
ATOM    965  HB2 PHE A  64       1.311   1.023  82.883  1.00 95.84           H  
ATOM    966  HD1 PHE A  64       4.446   2.256  84.633  1.00 95.84           H  
ATOM    967  HD2 PHE A  64       1.062  -0.422  84.742  1.00 95.84           H  
ATOM    968  HE1 PHE A  64       5.347   1.211  86.688  1.00 95.84           H  
ATOM    969  HE2 PHE A  64       1.974  -1.470  86.796  1.00 95.84           H  
ATOM    970  HZ  PHE A  64       4.126  -0.669  87.774  1.00 95.84           H  
ATOM    971  N   ASN A  65       2.030   4.127  81.253  1.00 94.88           N  
ATOM    972  CA  ASN A  65       1.682   4.756  79.975  1.00 94.88           C  
ATOM    973  C   ASN A  65       1.670   3.668  78.886  1.00 94.88           C  
ATOM    974  O   ASN A  65       2.623   3.531  78.114  1.00 94.88           O  
ATOM    975  CB  ASN A  65       2.749   5.842  79.684  1.00 94.88           C  
ATOM    976  CG  ASN A  65       2.615   6.537  78.323  1.00 94.88           C  
ATOM    977  ND2 ASN A  65       3.645   6.439  77.490  1.00 94.88           N  
ATOM    978  OD1 ASN A  65       1.583   7.125  78.011  1.00 94.88           O  
ATOM    979  H   ASN A  65       3.010   4.015  81.462  1.00 94.88           H  
ATOM    980  HA  ASN A  65       0.697   5.226  80.020  1.00 94.88           H  
ATOM    981  HB3 ASN A  65       3.751   5.430  79.793  1.00 94.88           H  
ATOM    982  HB2 ASN A  65       2.670   6.620  80.443  1.00 94.88           H  
ATOM    983 HD22 ASN A  65       3.685   6.981  76.627  1.00 94.88           H  
ATOM    984 HD21 ASN A  65       4.442   5.849  77.720  1.00 94.88           H  
ATOM    985  N   ALA A  66       0.582   2.902  78.837  1.00 98.06           N  
ATOM    986  CA  ALA A  66       0.209   1.934  77.814  1.00 98.06           C  
ATOM    987  C   ALA A  66      -1.217   1.488  78.138  1.00 98.06           C  
ATOM    988  O   ALA A  66      -1.558   1.407  79.309  1.00 98.06           O  
ATOM    989  CB  ALA A  66       1.167   0.734  77.799  1.00 98.06           C  
ATOM    990  H   ALA A  66      -0.109   2.996  79.582  1.00 98.06           H  
ATOM    991  HA  ALA A  66       0.213   2.430  76.843  1.00 98.06           H  
ATOM    992  HB1 ALA A  66       0.858  -0.003  77.058  1.00 98.06           H  
ATOM    993  HB2 ALA A  66       2.185   1.032  77.550  1.00 98.06           H  
ATOM    994  HB3 ALA A  66       1.184   0.236  78.769  1.00 98.06           H  
ATOM    995  N   GLY A  67      -2.040   1.189  77.125  1.00 98.31           N  
ATOM    996  CA  GLY A  67      -3.428   0.724  77.247  1.00 98.31           C  
ATOM    997  C   GLY A  67      -4.280   1.758  77.998  1.00 98.31           C  
ATOM    998  O   GLY A  67      -4.287   2.935  77.641  1.00 98.31           O  
ATOM    999  H   GLY A  67      -1.678   1.283  76.187  1.00 98.31           H  
ATOM   1000  HA3 GLY A  67      -3.449  -0.237  77.759  1.00 98.31           H  
ATOM   1001  HA2 GLY A  67      -3.844   0.564  76.253  1.00 98.31           H  
ATOM   1002  N   ARG A  68      -4.964   1.311  79.062  1.00 96.58           N  
ATOM   1003  CA  ARG A  68      -5.577   2.159  80.085  1.00 96.58           C  
ATOM   1004  C   ARG A  68      -4.520   3.018  80.805  1.00 96.58           C  
ATOM   1005  O   ARG A  68      -3.529   2.473  81.290  1.00 96.58           O  
ATOM   1006  CB  ARG A  68      -6.332   1.256  81.081  1.00 96.58           C  
ATOM   1007  CG  ARG A  68      -7.096   2.023  82.169  1.00 96.58           C  
ATOM   1008  CD  ARG A  68      -7.869   1.094  83.113  1.00 96.58           C  
ATOM   1009  NE  ARG A  68      -8.791   1.842  83.984  1.00 96.58           N  
ATOM   1010  CZ  ARG A  68      -9.464   1.364  85.047  1.00 96.58           C  
ATOM   1011  NH1 ARG A  68      -9.349   0.089  85.452  1.00 96.58           N  
ATOM   1012  NH2 ARG A  68     -10.276   2.189  85.720  1.00 96.58           N1+
ATOM   1013  H   ARG A  68      -4.875   0.336  79.315  1.00 96.58           H  
ATOM   1014  HA  ARG A  68      -6.297   2.812  79.592  1.00 96.58           H  
ATOM   1015  HB3 ARG A  68      -5.639   0.564  81.561  1.00 96.58           H  
ATOM   1016  HB2 ARG A  68      -7.036   0.636  80.528  1.00 96.58           H  
ATOM   1017  HG3 ARG A  68      -7.720   2.812  81.756  1.00 96.58           H  
ATOM   1018  HG2 ARG A  68      -6.343   2.528  82.772  1.00 96.58           H  
ATOM   1019  HD3 ARG A  68      -7.141   0.667  83.802  1.00 96.58           H  
ATOM   1020  HD2 ARG A  68      -8.341   0.259  82.596  1.00 96.58           H  
ATOM   1021  HE  ARG A  68      -8.947   2.803  83.713  1.00 96.58           H  
ATOM   1022 HH12 ARG A  68      -9.867  -0.251  86.249  1.00 96.58           H  
ATOM   1023 HH11 ARG A  68      -8.740  -0.542  84.950  1.00 96.58           H  
ATOM   1024 HH22 ARG A  68     -10.796   1.858  86.519  1.00 96.58           H  
ATOM   1025 HH21 ARG A  68     -10.383   3.150  85.426  1.00 96.58           H  
ATOM   1026  N   GLY A  69      -4.740   4.336  80.903  1.00 93.54           N  
ATOM   1027  CA  GLY A  69      -3.762   5.248  81.493  1.00 93.54           C  
ATOM   1028  C   GLY A  69      -2.725   5.744  80.484  1.00 93.54           C  
ATOM   1029  O   GLY A  69      -1.682   6.262  80.876  1.00 93.54           O  
ATOM   1030  H   GLY A  69      -5.567   4.747  80.496  1.00 93.54           H  
ATOM   1031  HA3 GLY A  69      -3.243   4.786  82.333  1.00 93.54           H  
ATOM   1032  HA2 GLY A  69      -4.282   6.119  81.887  1.00 93.54           H  
ATOM   1033  N   SER A  70      -3.001   5.627  79.181  1.00 96.79           N  
ATOM   1034  CA  SER A  70      -2.163   6.174  78.114  1.00 96.79           C  
ATOM   1035  C   SER A  70      -2.158   7.710  78.100  1.00 96.79           C  
ATOM   1036  O   SER A  70      -3.168   8.334  78.433  1.00 96.79           O  
ATOM   1037  CB  SER A  70      -2.664   5.641  76.760  1.00 96.79           C  
ATOM   1038  OG  SER A  70      -2.130   4.356  76.547  1.00 96.79           O  
ATOM   1039  H   SER A  70      -3.873   5.212  78.886  1.00 96.79           H  
ATOM   1040  HA  SER A  70      -1.135   5.841  78.275  1.00 96.79           H  
ATOM   1041  HB3 SER A  70      -2.337   6.273  75.932  1.00 96.79           H  
ATOM   1042  HB2 SER A  70      -3.753   5.605  76.714  1.00 96.79           H  
ATOM   1043  HG  SER A  70      -2.685   3.723  77.016  1.00 96.79           H  
ATOM   1044  N   ALA A  71      -1.028   8.303  77.706  1.00 93.53           N  
ATOM   1045  CA  ALA A  71      -0.865   9.728  77.499  1.00 93.53           C  
ATOM   1046  C   ALA A  71      -1.736  10.245  76.346  1.00 93.53           C  
ATOM   1047  O   ALA A  71      -1.866   9.617  75.293  1.00 93.53           O  
ATOM   1048  CB  ALA A  71       0.606  10.010  77.184  1.00 93.53           C  
ATOM   1049  H   ALA A  71      -0.213   7.723  77.530  1.00 93.53           H  
ATOM   1050  HA  ALA A  71      -1.141  10.241  78.421  1.00 93.53           H  
ATOM   1051  HB1 ALA A  71       0.743  11.063  76.961  1.00 93.53           H  
ATOM   1052  HB2 ALA A  71       1.251   9.761  78.026  1.00 93.53           H  
ATOM   1053  HB3 ALA A  71       0.948   9.443  76.317  1.00 93.53           H  
ATOM   1054  N   PHE A  72      -2.317  11.424  76.556  1.00 93.44           N  
ATOM   1055  CA  PHE A  72      -3.131  12.129  75.570  1.00 93.44           C  
ATOM   1056  C   PHE A  72      -2.263  12.877  74.549  1.00 93.44           C  
ATOM   1057  O   PHE A  72      -1.250  13.471  74.923  1.00 93.44           O  
ATOM   1058  CB  PHE A  72      -4.066  13.122  76.287  1.00 93.44           C  
ATOM   1059  CG  PHE A  72      -5.218  12.496  77.046  1.00 93.44           C  
ATOM   1060  CD1 PHE A  72      -6.399  12.143  76.366  1.00 93.44           C  
ATOM   1061  CD2 PHE A  72      -5.075  12.134  78.401  1.00 93.44           C  
ATOM   1062  CE1 PHE A  72      -7.443  11.538  77.049  1.00 93.44           C  
ATOM   1063  CE2 PHE A  72      -6.129  11.530  79.072  1.00 93.44           C  
ATOM   1064  CZ  PHE A  72      -7.311  11.248  78.400  1.00 93.44           C  
ATOM   1065  H   PHE A  72      -2.173  11.896  77.436  1.00 93.44           H  
ATOM   1066  HA  PHE A  72      -3.749  11.406  75.032  1.00 93.44           H  
ATOM   1067  HB3 PHE A  72      -4.499  13.816  75.564  1.00 93.44           H  
ATOM   1068  HB2 PHE A  72      -3.493  13.735  76.982  1.00 93.44           H  
ATOM   1069  HD1 PHE A  72      -6.497  12.360  75.316  1.00 93.44           H  
ATOM   1070  HD2 PHE A  72      -4.153  12.345  78.916  1.00 93.44           H  
ATOM   1071  HE1 PHE A  72      -8.358  11.296  76.529  1.00 93.44           H  
ATOM   1072  HE2 PHE A  72      -6.033  11.282  80.119  1.00 93.44           H  
ATOM   1073  HZ  PHE A  72      -8.134  10.794  78.924  1.00 93.44           H  
ATOM   1074  N   THR A  73      -2.740  12.907  73.295  1.00 94.07           N  
ATOM   1075  CA  THR A  73      -2.304  13.852  72.266  1.00 94.07           C  
ATOM   1076  C   THR A  73      -2.797  15.280  72.598  1.00 94.07           C  
ATOM   1077  O   THR A  73      -3.688  15.453  73.433  1.00 94.07           O  
ATOM   1078  CB  THR A  73      -2.866  13.468  70.862  1.00 94.07           C  
ATOM   1079  CG2 THR A  73      -2.553  12.027  70.434  1.00 94.07           C  
ATOM   1080  OG1 THR A  73      -4.259  13.693  70.728  1.00 94.07           O  
ATOM   1081  H   THR A  73      -3.577  12.384  73.073  1.00 94.07           H  
ATOM   1082  HA  THR A  73      -1.213  13.856  72.229  1.00 94.07           H  
ATOM   1083  HB  THR A  73      -2.393  14.116  70.122  1.00 94.07           H  
ATOM   1084 HG21 THR A  73      -2.912  11.842  69.422  1.00 94.07           H  
ATOM   1085 HG22 THR A  73      -1.481  11.851  70.437  1.00 94.07           H  
ATOM   1086 HG23 THR A  73      -3.008  11.285  71.088  1.00 94.07           H  
ATOM   1087  HG1 THR A  73      -4.722  12.972  71.166  1.00 94.07           H  
ATOM   1088  N   ARG A  74      -2.235  16.271  71.890  1.00 89.53           N  
ATOM   1089  CA  ARG A  74      -2.622  17.685  71.936  1.00 89.53           C  
ATOM   1090  C   ARG A  74      -4.110  17.958  71.615  1.00 89.53           C  
ATOM   1091  O   ARG A  74      -4.625  18.995  72.028  1.00 89.53           O  
ATOM   1092  CB  ARG A  74      -1.682  18.469  70.988  1.00 89.53           C  
ATOM   1093  CG  ARG A  74      -1.944  18.226  69.486  1.00 89.53           C  
ATOM   1094  CD  ARG A  74      -0.962  18.948  68.556  1.00 89.53           C  
ATOM   1095  NE  ARG A  74      -1.233  18.610  67.147  1.00 89.53           N  
ATOM   1096  CZ  ARG A  74      -0.613  19.096  66.056  1.00 89.53           C  
ATOM   1097  NH1 ARG A  74       0.351  20.024  66.140  1.00 89.53           N  
ATOM   1098  NH2 ARG A  74      -0.977  18.638  64.851  1.00 89.53           N1+
ATOM   1099  H   ARG A  74      -1.499  16.043  71.233  1.00 89.53           H  
ATOM   1100  HA  ARG A  74      -2.449  18.022  72.958  1.00 89.53           H  
ATOM   1101  HB3 ARG A  74      -0.645  18.223  71.225  1.00 89.53           H  
ATOM   1102  HB2 ARG A  74      -1.784  19.536  71.192  1.00 89.53           H  
ATOM   1103  HG3 ARG A  74      -2.932  18.629  69.265  1.00 89.53           H  
ATOM   1104  HG2 ARG A  74      -1.990  17.161  69.252  1.00 89.53           H  
ATOM   1105  HD3 ARG A  74       0.075  18.755  68.836  1.00 89.53           H  
ATOM   1106  HD2 ARG A  74      -1.126  20.022  68.648  1.00 89.53           H  
ATOM   1107  HE  ARG A  74      -2.002  17.970  67.001  1.00 89.53           H  
ATOM   1108 HH12 ARG A  74       0.811  20.370  65.310  1.00 89.53           H  
ATOM   1109 HH11 ARG A  74       0.636  20.372  67.044  1.00 89.53           H  
ATOM   1110 HH22 ARG A  74      -0.529  18.982  64.015  1.00 89.53           H  
ATOM   1111 HH21 ARG A  74      -1.728  17.967  64.767  1.00 89.53           H  
ATOM   1112  N   GLU A  75      -4.758  17.032  70.886  1.00 93.23           N  
ATOM   1113  CA  GLU A  75      -6.152  17.108  70.451  1.00 93.23           C  
ATOM   1114  C   GLU A  75      -7.142  16.463  71.444  1.00 93.23           C  
ATOM   1115  O   GLU A  75      -8.344  16.503  71.186  1.00 93.23           O  
ATOM   1116  CB  GLU A  75      -6.270  16.500  69.039  1.00 93.23           C  
ATOM   1117  CG  GLU A  75      -5.326  17.169  68.008  1.00 93.23           C  
ATOM   1118  CD  GLU A  75      -5.512  16.744  66.545  1.00 93.23           C  
ATOM   1119  OE1 GLU A  75      -4.707  17.235  65.720  1.00 93.23           O  
ATOM   1120  OE2 GLU A  75      -6.418  15.930  66.257  1.00 93.23           O1-
ATOM   1121  H   GLU A  75      -4.262  16.197  70.604  1.00 93.23           H  
ATOM   1122  HA  GLU A  75      -6.438  18.159  70.375  1.00 93.23           H  
ATOM   1123  HB3 GLU A  75      -7.305  16.579  68.701  1.00 93.23           H  
ATOM   1124  HB2 GLU A  75      -6.042  15.435  69.091  1.00 93.23           H  
ATOM   1125  HG3 GLU A  75      -4.292  16.951  68.274  1.00 93.23           H  
ATOM   1126  HG2 GLU A  75      -5.442  18.252  68.062  1.00 93.23           H  
ATOM   1127  N   GLY A  76      -6.643  15.926  72.573  1.00 93.64           N  
ATOM   1128  CA  GLY A  76      -7.468  15.494  73.700  1.00 93.64           C  
ATOM   1129  C   GLY A  76      -7.936  14.033  73.608  1.00 93.64           C  
ATOM   1130  O   GLY A  76      -8.848  13.662  74.346  1.00 93.64           O  
ATOM   1131  H   GLY A  76      -5.642  15.924  72.714  1.00 93.64           H  
ATOM   1132  HA3 GLY A  76      -8.332  16.150  73.825  1.00 93.64           H  
ATOM   1133  HA2 GLY A  76      -6.868  15.598  74.602  1.00 93.64           H  
ATOM   1134  N   HIS A  77      -7.319  13.204  72.750  1.00 96.63           N  
ATOM   1135  CA  HIS A  77      -7.562  11.758  72.664  1.00 96.63           C  
ATOM   1136  C   HIS A  77      -6.234  10.994  72.790  1.00 96.63           C  
ATOM   1137  O   HIS A  77      -5.184  11.549  72.470  1.00 96.63           O  
ATOM   1138  CB  HIS A  77      -8.278  11.433  71.335  1.00 96.63           C  
ATOM   1139  CG  HIS A  77      -7.493  11.706  70.072  1.00 96.63           C  
ATOM   1140  CD2 HIS A  77      -6.700  10.837  69.352  1.00 96.63           C  
ATOM   1141  ND1 HIS A  77      -7.484  12.952  69.437  1.00 96.63           N  
ATOM   1142  CE1 HIS A  77      -6.697  12.789  68.380  1.00 96.63           C  
ATOM   1143  NE2 HIS A  77      -6.201  11.557  68.284  1.00 96.63           N  
ATOM   1144  H   HIS A  77      -6.593  13.568  72.149  1.00 96.63           H  
ATOM   1145  HA  HIS A  77      -8.202  11.431  73.485  1.00 96.63           H  
ATOM   1146  HB3 HIS A  77      -9.213  11.992  71.282  1.00 96.63           H  
ATOM   1147  HB2 HIS A  77      -8.562  10.380  71.327  1.00 96.63           H  
ATOM   1148  HD2 HIS A  77      -6.457   9.798  69.509  1.00 96.63           H  
ATOM   1149  HE1 HIS A  77      -6.476  13.573  67.672  1.00 96.63           H  
ATOM   1150  HE2 HIS A  77      -5.568  11.214  67.570  1.00 96.63           H  
ATOM   1151  N   VAL A  78      -6.303   9.727  73.231  1.00 97.67           N  
ATOM   1152  CA  VAL A  78      -5.146   8.830  73.288  1.00 97.67           C  
ATOM   1153  C   VAL A  78      -4.877   8.187  71.912  1.00 97.67           C  
ATOM   1154  O   VAL A  78      -5.819   7.906  71.170  1.00 97.67           O  
ATOM   1155  CB  VAL A  78      -5.335   7.693  74.337  1.00 97.67           C  
ATOM   1156  CG1 VAL A  78      -5.483   8.263  75.760  1.00 97.67           C  
ATOM   1157  CG2 VAL A  78      -6.455   6.674  74.029  1.00 97.67           C  
ATOM   1158  H   VAL A  78      -7.195   9.322  73.476  1.00 97.67           H  
ATOM   1159  HA  VAL A  78      -4.264   9.407  73.576  1.00 97.67           H  
ATOM   1160  HB  VAL A  78      -4.405   7.122  74.351  1.00 97.67           H  
ATOM   1161 HG11 VAL A  78      -5.495   7.469  76.506  1.00 97.67           H  
ATOM   1162 HG12 VAL A  78      -4.654   8.927  76.007  1.00 97.67           H  
ATOM   1163 HG13 VAL A  78      -6.407   8.832  75.871  1.00 97.67           H  
ATOM   1164 HG21 VAL A  78      -6.520   5.924  74.815  1.00 97.67           H  
ATOM   1165 HG22 VAL A  78      -7.429   7.158  73.951  1.00 97.67           H  
ATOM   1166 HG23 VAL A  78      -6.277   6.126  73.104  1.00 97.67           H  
ATOM   1167  N   GLU A  79      -3.603   7.939  71.586  1.00 98.30           N  
ATOM   1168  CA  GLU A  79      -3.162   7.175  70.421  1.00 98.30           C  
ATOM   1169  C   GLU A  79      -2.095   6.201  70.926  1.00 98.30           C  
ATOM   1170  O   GLU A  79      -0.996   6.628  71.284  1.00 98.30           O  
ATOM   1171  CB  GLU A  79      -2.620   8.101  69.312  1.00 98.30           C  
ATOM   1172  CG  GLU A  79      -3.690   8.959  68.609  1.00 98.30           C  
ATOM   1173  CD  GLU A  79      -3.133   9.815  67.467  1.00 98.30           C  
ATOM   1174  OE1 GLU A  79      -1.894   9.942  67.368  1.00 98.30           O  
ATOM   1175  OE2 GLU A  79      -3.964  10.377  66.722  1.00 98.30           O1-
ATOM   1176  H   GLU A  79      -2.890   8.133  72.274  1.00 98.30           H  
ATOM   1177  HA  GLU A  79      -3.990   6.597  70.007  1.00 98.30           H  
ATOM   1178  HB3 GLU A  79      -2.119   7.487  68.561  1.00 98.30           H  
ATOM   1179  HB2 GLU A  79      -1.848   8.747  69.726  1.00 98.30           H  
ATOM   1180  HG3 GLU A  79      -4.149   9.626  69.336  1.00 98.30           H  
ATOM   1181  HG2 GLU A  79      -4.482   8.321  68.216  1.00 98.30           H  
ATOM   1182  N   MET A  80      -2.453   4.921  71.001  1.00 98.81           N  
ATOM   1183  CA  MET A  80      -1.666   3.809  71.506  1.00 98.81           C  
ATOM   1184  C   MET A  80      -0.967   3.076  70.359  1.00 98.81           C  
ATOM   1185  O   MET A  80      -1.431   3.105  69.218  1.00 98.81           O  
ATOM   1186  CB  MET A  80      -2.598   2.842  72.255  1.00 98.81           C  
ATOM   1187  CG  MET A  80      -3.409   3.491  73.384  1.00 98.81           C  
ATOM   1188  SD  MET A  80      -4.708   2.430  74.061  1.00 98.81           S  
ATOM   1189  CE  MET A  80      -5.933   2.568  72.732  1.00 98.81           C  
ATOM   1190  H   MET A  80      -3.387   4.683  70.688  1.00 98.81           H  
ATOM   1191  HA  MET A  80      -0.916   4.185  72.203  1.00 98.81           H  
ATOM   1192  HB3 MET A  80      -1.989   2.051  72.690  1.00 98.81           H  
ATOM   1193  HB2 MET A  80      -3.272   2.352  71.556  1.00 98.81           H  
ATOM   1194  HG3 MET A  80      -3.885   4.418  73.066  1.00 98.81           H  
ATOM   1195  HG2 MET A  80      -2.728   3.758  74.186  1.00 98.81           H  
ATOM   1196  HE1 MET A  80      -6.866   2.087  73.016  1.00 98.81           H  
ATOM   1197  HE2 MET A  80      -6.147   3.615  72.522  1.00 98.81           H  
ATOM   1198  HE3 MET A  80      -5.574   2.091  71.821  1.00 98.81           H  
ATOM   1199  N   GLU A  81       0.162   2.439  70.673  1.00 98.89           N  
ATOM   1200  CA  GLU A  81       1.008   1.669  69.775  1.00 98.89           C  
ATOM   1201  C   GLU A  81       1.692   0.551  70.565  1.00 98.89           C  
ATOM   1202  O   GLU A  81       1.884   0.678  71.775  1.00 98.89           O  
ATOM   1203  CB  GLU A  81       1.952   2.620  68.997  1.00 98.89           C  
ATOM   1204  CG  GLU A  81       3.331   2.877  69.637  1.00 98.89           C  
ATOM   1205  CD  GLU A  81       4.208   3.852  68.858  1.00 98.89           C  
ATOM   1206  OE1 GLU A  81       3.821   4.230  67.730  1.00 98.89           O  
ATOM   1207  OE2 GLU A  81       5.280   4.191  69.405  1.00 98.89           O1-
ATOM   1208  H   GLU A  81       0.484   2.473  71.640  1.00 98.89           H  
ATOM   1209  HA  GLU A  81       0.344   1.173  69.065  1.00 98.89           H  
ATOM   1210  HB3 GLU A  81       1.448   3.565  68.785  1.00 98.89           H  
ATOM   1211  HB2 GLU A  81       2.145   2.163  68.031  1.00 98.89           H  
ATOM   1212  HG3 GLU A  81       3.885   1.943  69.724  1.00 98.89           H  
ATOM   1213  HG2 GLU A  81       3.194   3.268  70.645  1.00 98.89           H  
ATOM   1214  N   ALA A  82       2.070  -0.531  69.883  1.00 98.97           N  
ATOM   1215  CA  ALA A  82       2.743  -1.682  70.470  1.00 98.97           C  
ATOM   1216  C   ALA A  82       3.399  -2.553  69.406  1.00 98.97           C  
ATOM   1217  O   ALA A  82       3.194  -2.350  68.211  1.00 98.97           O  
ATOM   1218  CB  ALA A  82       1.759  -2.509  71.315  1.00 98.97           C  
ATOM   1219  H   ALA A  82       1.920  -0.565  68.883  1.00 98.97           H  
ATOM   1220  HA  ALA A  82       3.552  -1.304  71.092  1.00 98.97           H  
ATOM   1221  HB1 ALA A  82       2.226  -3.392  71.752  1.00 98.97           H  
ATOM   1222  HB2 ALA A  82       1.368  -1.924  72.142  1.00 98.97           H  
ATOM   1223  HB3 ALA A  82       0.917  -2.846  70.713  1.00 98.97           H  
ATOM   1224  N   SER A  83       4.185  -3.515  69.894  1.00 98.96           N  
ATOM   1225  CA  SER A  83       4.899  -4.508  69.115  1.00 98.96           C  
ATOM   1226  C   SER A  83       5.277  -5.703  69.995  1.00 98.96           C  
ATOM   1227  O   SER A  83       5.291  -5.604  71.222  1.00 98.96           O  
ATOM   1228  CB  SER A  83       6.105  -3.860  68.400  1.00 98.96           C  
ATOM   1229  OG  SER A  83       7.047  -3.366  69.328  1.00 98.96           O  
ATOM   1230  H   SER A  83       4.316  -3.581  70.897  1.00 98.96           H  
ATOM   1231  HA  SER A  83       4.201  -4.888  68.376  1.00 98.96           H  
ATOM   1232  HB3 SER A  83       5.785  -3.048  67.749  1.00 98.96           H  
ATOM   1233  HB2 SER A  83       6.600  -4.586  67.755  1.00 98.96           H  
ATOM   1234  HG  SER A  83       6.715  -2.528  69.669  1.00 98.96           H  
ATOM   1235  N   ILE A  84       5.570  -6.820  69.321  1.00 98.96           N  
ATOM   1236  CA  ILE A  84       5.980  -8.076  69.930  1.00 98.96           C  
ATOM   1237  C   ILE A  84       6.765  -8.882  68.885  1.00 98.96           C  
ATOM   1238  O   ILE A  84       6.274  -9.066  67.773  1.00 98.96           O  
ATOM   1239  CB  ILE A  84       4.772  -8.886  70.494  1.00 98.96           C  
ATOM   1240  CG1 ILE A  84       5.223 -10.153  71.255  1.00 98.96           C  
ATOM   1241  CG2 ILE A  84       3.700  -9.228  69.437  1.00 98.96           C  
ATOM   1242  CD1 ILE A  84       4.106 -10.843  72.050  1.00 98.96           C  
ATOM   1243  H   ILE A  84       5.525  -6.818  68.310  1.00 98.96           H  
ATOM   1244  HA  ILE A  84       6.654  -7.835  70.747  1.00 98.96           H  
ATOM   1245  HB  ILE A  84       4.289  -8.239  71.228  1.00 98.96           H  
ATOM   1246 HG13 ILE A  84       6.031  -9.901  71.941  1.00 98.96           H  
ATOM   1247 HG12 ILE A  84       5.649 -10.866  70.554  1.00 98.96           H  
ATOM   1248 HG21 ILE A  84       2.779  -9.548  69.917  1.00 98.96           H  
ATOM   1249 HG22 ILE A  84       3.447  -8.366  68.821  1.00 98.96           H  
ATOM   1250 HG23 ILE A  84       4.019 -10.030  68.771  1.00 98.96           H  
ATOM   1251 HD11 ILE A  84       4.513 -11.637  72.676  1.00 98.96           H  
ATOM   1252 HD12 ILE A  84       3.588 -10.138  72.701  1.00 98.96           H  
ATOM   1253 HD13 ILE A  84       3.369 -11.302  71.391  1.00 98.96           H  
ATOM   1254  N   MET A  85       7.979  -9.316  69.254  1.00 98.93           N  
ATOM   1255  CA  MET A  85       8.910 -10.007  68.369  1.00 98.93           C  
ATOM   1256  C   MET A  85       9.362 -11.325  68.995  1.00 98.93           C  
ATOM   1257  O   MET A  85       9.783 -11.341  70.152  1.00 98.93           O  
ATOM   1258  CB  MET A  85      10.095  -9.074  68.034  1.00 98.93           C  
ATOM   1259  CG  MET A  85      11.061  -9.642  66.979  1.00 98.93           C  
ATOM   1260  SD  MET A  85      12.174  -8.402  66.270  1.00 98.93           S  
ATOM   1261  CE  MET A  85      12.778  -9.306  64.826  1.00 98.93           C  
ATOM   1262  H   MET A  85       8.304  -9.149  70.199  1.00 98.93           H  
ATOM   1263  HA  MET A  85       8.408 -10.254  67.437  1.00 98.93           H  
ATOM   1264  HB3 MET A  85      10.654  -8.848  68.944  1.00 98.93           H  
ATOM   1265  HB2 MET A  85       9.710  -8.117  67.680  1.00 98.93           H  
ATOM   1266  HG3 MET A  85      10.495 -10.088  66.163  1.00 98.93           H  
ATOM   1267  HG2 MET A  85      11.666 -10.446  67.396  1.00 98.93           H  
ATOM   1268  HE1 MET A  85      13.541  -8.727  64.306  1.00 98.93           H  
ATOM   1269  HE2 MET A  85      13.204 -10.266  65.119  1.00 98.93           H  
ATOM   1270  HE3 MET A  85      11.953  -9.478  64.136  1.00 98.93           H  
ATOM   1271  N   ASP A  86       9.292 -12.389  68.184  1.00 98.79           N  
ATOM   1272  CA  ASP A  86       9.805 -13.720  68.481  1.00 98.79           C  
ATOM   1273  C   ASP A  86      11.258 -13.784  67.985  1.00 98.79           C  
ATOM   1274  O   ASP A  86      11.517 -13.417  66.839  1.00 98.79           O  
ATOM   1275  CB  ASP A  86       8.934 -14.794  67.780  1.00 98.79           C  
ATOM   1276  CG  ASP A  86       9.261 -16.268  68.080  1.00 98.79           C  
ATOM   1277  OD1 ASP A  86       9.879 -16.557  69.129  1.00 98.79           O  
ATOM   1278  OD2 ASP A  86       8.773 -17.106  67.291  1.00 98.79           O1-
ATOM   1279  H   ASP A  86       8.946 -12.264  67.241  1.00 98.79           H  
ATOM   1280  HA  ASP A  86       9.778 -13.881  69.562  1.00 98.79           H  
ATOM   1281  HB3 ASP A  86       8.964 -14.629  66.701  1.00 98.79           H  
ATOM   1282  HB2 ASP A  86       7.890 -14.631  68.045  1.00 98.79           H  
ATOM   1283  N   GLY A  87      12.167 -14.267  68.842  1.00 98.69           N  
ATOM   1284  CA  GLY A  87      13.581 -14.422  68.518  1.00 98.69           C  
ATOM   1285  C   GLY A  87      13.887 -15.764  67.843  1.00 98.69           C  
ATOM   1286  O   GLY A  87      14.958 -15.893  67.249  1.00 98.69           O  
ATOM   1287  H   GLY A  87      11.876 -14.567  69.765  1.00 98.69           H  
ATOM   1288  HA3 GLY A  87      14.167 -14.343  69.434  1.00 98.69           H  
ATOM   1289  HA2 GLY A  87      13.904 -13.623  67.855  1.00 98.69           H  
ATOM   1290  N   ALA A  88      12.980 -16.753  67.927  1.00 98.16           N  
ATOM   1291  CA  ALA A  88      13.147 -18.075  67.320  1.00 98.16           C  
ATOM   1292  C   ALA A  88      12.941 -18.063  65.797  1.00 98.16           C  
ATOM   1293  O   ALA A  88      13.696 -18.728  65.089  1.00 98.16           O  
ATOM   1294  CB  ALA A  88      12.191 -19.067  67.996  1.00 98.16           C  
ATOM   1295  H   ALA A  88      12.118 -16.601  68.436  1.00 98.16           H  
ATOM   1296  HA  ALA A  88      14.167 -18.412  67.509  1.00 98.16           H  
ATOM   1297  HB1 ALA A  88      12.380 -20.088  67.662  1.00 98.16           H  
ATOM   1298  HB2 ALA A  88      12.315 -19.047  69.078  1.00 98.16           H  
ATOM   1299  HB3 ALA A  88      11.148 -18.835  67.780  1.00 98.16           H  
ATOM   1300  N   THR A  89      11.943 -17.295  65.332  1.00 96.13           N  
ATOM   1301  CA  THR A  89      11.589 -17.152  63.917  1.00 96.13           C  
ATOM   1302  C   THR A  89      12.041 -15.798  63.330  1.00 96.13           C  
ATOM   1303  O   THR A  89      12.025 -15.658  62.106  1.00 96.13           O  
ATOM   1304  CB  THR A  89      10.050 -17.252  63.726  1.00 96.13           C  
ATOM   1305  CG2 THR A  89       9.474 -18.598  64.195  1.00 96.13           C  
ATOM   1306  OG1 THR A  89       9.355 -16.202  64.378  1.00 96.13           O  
ATOM   1307  H   THR A  89      11.362 -16.793  65.988  1.00 96.13           H  
ATOM   1308  HA  THR A  89      12.060 -17.939  63.325  1.00 96.13           H  
ATOM   1309  HB  THR A  89       9.821 -17.159  62.663  1.00 96.13           H  
ATOM   1310 HG21 THR A  89       8.397 -18.641  64.035  1.00 96.13           H  
ATOM   1311 HG22 THR A  89       9.922 -19.424  63.643  1.00 96.13           H  
ATOM   1312 HG23 THR A  89       9.658 -18.776  65.255  1.00 96.13           H  
ATOM   1313  HG1 THR A  89       9.174 -16.474  65.285  1.00 96.13           H  
ATOM   1314  N   LEU A  90      12.411 -14.827  64.188  1.00 96.84           N  
ATOM   1315  CA  LEU A  90      12.736 -13.432  63.849  1.00 96.84           C  
ATOM   1316  C   LEU A  90      11.542 -12.642  63.272  1.00 96.84           C  
ATOM   1317  O   LEU A  90      11.759 -11.582  62.688  1.00 96.84           O  
ATOM   1318  CB  LEU A  90      13.992 -13.325  62.940  1.00 96.84           C  
ATOM   1319  CG  LEU A  90      15.253 -14.066  63.437  1.00 96.84           C  
ATOM   1320  CD1 LEU A  90      16.410 -13.939  62.427  1.00 96.84           C  
ATOM   1321  CD2 LEU A  90      15.696 -13.617  64.837  1.00 96.84           C  
ATOM   1322  H   LEU A  90      12.404 -15.032  65.177  1.00 96.84           H  
ATOM   1323  HA  LEU A  90      12.963 -12.930  64.788  1.00 96.84           H  
ATOM   1324  HB3 LEU A  90      14.250 -12.272  62.817  1.00 96.84           H  
ATOM   1325  HB2 LEU A  90      13.748 -13.683  61.940  1.00 96.84           H  
ATOM   1326  HG  LEU A  90      15.010 -15.127  63.507  1.00 96.84           H  
ATOM   1327 HD11 LEU A  90      16.699 -14.918  62.044  1.00 96.84           H  
ATOM   1328 HD12 LEU A  90      16.141 -13.323  61.568  1.00 96.84           H  
ATOM   1329 HD13 LEU A  90      17.299 -13.493  62.875  1.00 96.84           H  
ATOM   1330 HD21 LEU A  90      16.481 -14.273  65.209  1.00 96.84           H  
ATOM   1331 HD22 LEU A  90      16.082 -12.597  64.827  1.00 96.84           H  
ATOM   1332 HD23 LEU A  90      14.888 -13.660  65.564  1.00 96.84           H  
ATOM   1333  N   ASN A  91      10.310 -13.154  63.438  1.00 96.44           N  
ATOM   1334  CA  ASN A  91       9.080 -12.491  63.014  1.00 96.44           C  
ATOM   1335  C   ASN A  91       8.624 -11.514  64.108  1.00 96.44           C  
ATOM   1336  O   ASN A  91       8.704 -11.843  65.292  1.00 96.44           O  
ATOM   1337  CB  ASN A  91       7.988 -13.549  62.722  1.00 96.44           C  
ATOM   1338  CG  ASN A  91       6.839 -13.058  61.828  1.00 96.44           C  
ATOM   1339  ND2 ASN A  91       5.791 -13.874  61.700  1.00 96.44           N  
ATOM   1340  OD1 ASN A  91       6.886 -11.971  61.256  1.00 96.44           O  
ATOM   1341  H   ASN A  91      10.197 -14.030  63.931  1.00 96.44           H  
ATOM   1342  HA  ASN A  91       9.262 -11.896  62.117  1.00 96.44           H  
ATOM   1343  HB3 ASN A  91       7.594 -13.972  63.649  1.00 96.44           H  
ATOM   1344  HB2 ASN A  91       8.444 -14.380  62.181  1.00 96.44           H  
ATOM   1345 HD22 ASN A  91       4.999 -13.596  61.136  1.00 96.44           H  
ATOM   1346 HD21 ASN A  91       5.770 -14.764  62.176  1.00 96.44           H  
ATOM   1347  N   VAL A  92       8.138 -10.345  63.671  1.00 98.28           N  
ATOM   1348  CA  VAL A  92       7.656  -9.264  64.521  1.00 98.28           C  
ATOM   1349  C   VAL A  92       6.240  -8.846  64.096  1.00 98.28           C  
ATOM   1350  O   VAL A  92       5.930  -8.785  62.909  1.00 98.28           O  
ATOM   1351  CB  VAL A  92       8.635  -8.049  64.512  1.00 98.28           C  
ATOM   1352  CG1 VAL A  92       9.030  -7.576  63.106  1.00 98.28           C  
ATOM   1353  CG2 VAL A  92       8.168  -6.850  65.362  1.00 98.28           C  
ATOM   1354  H   VAL A  92       8.059 -10.182  62.677  1.00 98.28           H  
ATOM   1355  HA  VAL A  92       7.589  -9.617  65.546  1.00 98.28           H  
ATOM   1356  HB  VAL A  92       9.552  -8.398  64.977  1.00 98.28           H  
ATOM   1357 HG11 VAL A  92       9.691  -6.712  63.144  1.00 98.28           H  
ATOM   1358 HG12 VAL A  92       9.557  -8.355  62.558  1.00 98.28           H  
ATOM   1359 HG13 VAL A  92       8.157  -7.301  62.526  1.00 98.28           H  
ATOM   1360 HG21 VAL A  92       8.971  -6.122  65.479  1.00 98.28           H  
ATOM   1361 HG22 VAL A  92       7.327  -6.330  64.903  1.00 98.28           H  
ATOM   1362 HG23 VAL A  92       7.867  -7.163  66.361  1.00 98.28           H  
ATOM   1363  N   GLY A  93       5.410  -8.573  65.106  1.00 98.69           N  
ATOM   1364  CA  GLY A  93       4.097  -7.970  64.975  1.00 98.69           C  
ATOM   1365  C   GLY A  93       4.179  -6.557  65.545  1.00 98.69           C  
ATOM   1366  O   GLY A  93       5.009  -6.276  66.410  1.00 98.69           O  
ATOM   1367  H   GLY A  93       5.751  -8.680  66.054  1.00 98.69           H  
ATOM   1368  HA3 GLY A  93       3.417  -8.535  65.598  1.00 98.69           H  
ATOM   1369  HA2 GLY A  93       3.716  -7.978  63.952  1.00 98.69           H  
ATOM   1370  N   ALA A  94       3.286  -5.678  65.078  1.00 98.93           N  
ATOM   1371  CA  ALA A  94       3.247  -4.271  65.446  1.00 98.93           C  
ATOM   1372  C   ALA A  94       1.892  -3.650  65.106  1.00 98.93           C  
ATOM   1373  O   ALA A  94       1.180  -4.127  64.221  1.00 98.93           O  
ATOM   1374  CB  ALA A  94       4.408  -3.507  64.783  1.00 98.93           C  
ATOM   1375  H   ALA A  94       2.636  -5.958  64.355  1.00 98.93           H  
ATOM   1376  HA  ALA A  94       3.356  -4.209  66.524  1.00 98.93           H  
ATOM   1377  HB1 ALA A  94       4.356  -2.440  65.002  1.00 98.93           H  
ATOM   1378  HB2 ALA A  94       5.375  -3.859  65.143  1.00 98.93           H  
ATOM   1379  HB3 ALA A  94       4.398  -3.629  63.700  1.00 98.93           H  
ATOM   1380  N   VAL A  95       1.578  -2.578  65.841  1.00 98.96           N  
ATOM   1381  CA  VAL A  95       0.379  -1.762  65.710  1.00 98.96           C  
ATOM   1382  C   VAL A  95       0.694  -0.317  66.122  1.00 98.96           C  
ATOM   1383  O   VAL A  95       1.646  -0.087  66.870  1.00 98.96           O  
ATOM   1384  CB  VAL A  95      -0.784  -2.266  66.609  1.00 98.96           C  
ATOM   1385  CG1 VAL A  95      -1.338  -3.618  66.155  1.00 98.96           C  
ATOM   1386  CG2 VAL A  95      -0.465  -2.295  68.117  1.00 98.96           C  
ATOM   1387  H   VAL A  95       2.223  -2.271  66.560  1.00 98.96           H  
ATOM   1388  HA  VAL A  95       0.079  -1.758  64.666  1.00 98.96           H  
ATOM   1389  HB  VAL A  95      -1.613  -1.567  66.483  1.00 98.96           H  
ATOM   1390 HG11 VAL A  95      -2.158  -3.908  66.804  1.00 98.96           H  
ATOM   1391 HG12 VAL A  95      -1.708  -3.581  65.130  1.00 98.96           H  
ATOM   1392 HG13 VAL A  95      -0.594  -4.406  66.222  1.00 98.96           H  
ATOM   1393 HG21 VAL A  95      -1.313  -2.678  68.682  1.00 98.96           H  
ATOM   1394 HG22 VAL A  95       0.388  -2.937  68.332  1.00 98.96           H  
ATOM   1395 HG23 VAL A  95      -0.250  -1.305  68.515  1.00 98.96           H  
ATOM   1396  N   THR A  96      -0.134   0.627  65.652  1.00 98.94           N  
ATOM   1397  CA  THR A  96       0.000   2.044  65.980  1.00 98.94           C  
ATOM   1398  C   THR A  96      -1.288   2.822  65.643  1.00 98.94           C  
ATOM   1399  O   THR A  96      -2.112   2.343  64.865  1.00 98.94           O  
ATOM   1400  CB  THR A  96       1.249   2.675  65.290  1.00 98.94           C  
ATOM   1401  CG2 THR A  96       1.204   2.665  63.751  1.00 98.94           C  
ATOM   1402  OG1 THR A  96       1.467   4.001  65.726  1.00 98.94           O  
ATOM   1403  H   THR A  96      -0.907   0.381  65.049  1.00 98.94           H  
ATOM   1404  HA  THR A  96       0.116   2.117  67.058  1.00 98.94           H  
ATOM   1405  HB  THR A  96       2.138   2.125  65.592  1.00 98.94           H  
ATOM   1406 HG21 THR A  96       2.113   3.098  63.333  1.00 98.94           H  
ATOM   1407 HG22 THR A  96       1.131   1.645  63.372  1.00 98.94           H  
ATOM   1408 HG23 THR A  96       0.359   3.223  63.351  1.00 98.94           H  
ATOM   1409  HG1 THR A  96       1.909   3.979  66.581  1.00 98.94           H  
ATOM   1410  N   LEU A  97      -1.445   4.006  66.259  1.00 98.81           N  
ATOM   1411  CA  LEU A  97      -2.549   4.959  66.074  1.00 98.81           C  
ATOM   1412  C   LEU A  97      -3.922   4.405  66.511  1.00 98.81           C  
ATOM   1413  O   LEU A  97      -4.947   4.790  65.946  1.00 98.81           O  
ATOM   1414  CB  LEU A  97      -2.560   5.533  64.629  1.00 98.81           C  
ATOM   1415  CG  LEU A  97      -1.197   6.044  64.110  1.00 98.81           C  
ATOM   1416  CD1 LEU A  97      -1.307   6.623  62.685  1.00 98.81           C  
ATOM   1417  CD2 LEU A  97      -0.536   7.032  65.083  1.00 98.81           C  
ATOM   1418  H   LEU A  97      -0.718   4.313  66.889  1.00 98.81           H  
ATOM   1419  HA  LEU A  97      -2.351   5.781  66.761  1.00 98.81           H  
ATOM   1420  HB3 LEU A  97      -3.278   6.354  64.585  1.00 98.81           H  
ATOM   1421  HB2 LEU A  97      -2.931   4.777  63.938  1.00 98.81           H  
ATOM   1422  HG  LEU A  97      -0.525   5.192  64.037  1.00 98.81           H  
ATOM   1423 HD11 LEU A  97      -0.712   6.039  61.982  1.00 98.81           H  
ATOM   1424 HD12 LEU A  97      -2.333   6.619  62.318  1.00 98.81           H  
ATOM   1425 HD13 LEU A  97      -0.950   7.651  62.631  1.00 98.81           H  
ATOM   1426 HD21 LEU A  97       0.389   7.419  64.666  1.00 98.81           H  
ATOM   1427 HD22 LEU A  97      -1.192   7.872  65.308  1.00 98.81           H  
ATOM   1428 HD23 LEU A  97      -0.263   6.557  66.024  1.00 98.81           H  
ATOM   1429  N   LEU A  98      -3.910   3.514  67.516  1.00 98.87           N  
ATOM   1430  CA  LEU A  98      -5.093   2.877  68.084  1.00 98.87           C  
ATOM   1431  C   LEU A  98      -5.696   3.793  69.156  1.00 98.87           C  
ATOM   1432  O   LEU A  98      -4.984   4.211  70.065  1.00 98.87           O  
ATOM   1433  CB  LEU A  98      -4.712   1.519  68.713  1.00 98.87           C  
ATOM   1434  CG  LEU A  98      -3.918   0.551  67.812  1.00 98.87           C  
ATOM   1435  CD1 LEU A  98      -3.463  -0.667  68.633  1.00 98.87           C  
ATOM   1436  CD2 LEU A  98      -4.685   0.158  66.532  1.00 98.87           C  
ATOM   1437  H   LEU A  98      -3.027   3.263  67.941  1.00 98.87           H  
ATOM   1438  HA  LEU A  98      -5.829   2.713  67.294  1.00 98.87           H  
ATOM   1439  HB3 LEU A  98      -5.620   1.025  69.063  1.00 98.87           H  
ATOM   1440  HB2 LEU A  98      -4.110   1.698  69.603  1.00 98.87           H  
ATOM   1441  HG  LEU A  98      -3.003   1.050  67.491  1.00 98.87           H  
ATOM   1442 HD11 LEU A  98      -3.394  -1.572  68.034  1.00 98.87           H  
ATOM   1443 HD12 LEU A  98      -2.475  -0.484  69.054  1.00 98.87           H  
ATOM   1444 HD13 LEU A  98      -4.131  -0.877  69.468  1.00 98.87           H  
ATOM   1445 HD21 LEU A  98      -4.787  -0.919  66.416  1.00 98.87           H  
ATOM   1446 HD22 LEU A  98      -5.693   0.568  66.513  1.00 98.87           H  
ATOM   1447 HD23 LEU A  98      -4.169   0.531  65.647  1.00 98.87           H  
ATOM   1448  N   ARG A  99      -6.997   4.069  69.041  1.00 98.50           N  
ATOM   1449  CA  ARG A  99      -7.745   4.930  69.955  1.00 98.50           C  
ATOM   1450  C   ARG A  99      -8.678   4.122  70.872  1.00 98.50           C  
ATOM   1451  O   ARG A  99      -9.002   4.612  71.953  1.00 98.50           O  
ATOM   1452  CB  ARG A  99      -8.564   5.934  69.122  1.00 98.50           C  
ATOM   1453  CG  ARG A  99      -7.706   6.855  68.227  1.00 98.50           C  
ATOM   1454  CD  ARG A  99      -8.533   7.821  67.360  1.00 98.50           C  
ATOM   1455  NE  ARG A  99      -9.234   8.842  68.161  1.00 98.50           N  
ATOM   1456  CZ  ARG A  99     -10.047   9.815  67.709  1.00 98.50           C  
ATOM   1457  NH1 ARG A  99     -10.314   9.972  66.403  1.00 98.50           N  
ATOM   1458  NH2 ARG A  99     -10.609  10.652  68.590  1.00 98.50           N1+
ATOM   1459  H   ARG A  99      -7.529   3.657  68.283  1.00 98.50           H  
ATOM   1460  HA  ARG A  99      -7.066   5.495  70.598  1.00 98.50           H  
ATOM   1461  HB3 ARG A  99      -9.166   6.546  69.795  1.00 98.50           H  
ATOM   1462  HB2 ARG A  99      -9.272   5.391  68.493  1.00 98.50           H  
ATOM   1463  HG3 ARG A  99      -7.016   6.299  67.592  1.00 98.50           H  
ATOM   1464  HG2 ARG A  99      -7.072   7.440  68.893  1.00 98.50           H  
ATOM   1465  HD3 ARG A  99      -9.320   7.248  66.869  1.00 98.50           H  
ATOM   1466  HD2 ARG A  99      -7.926   8.257  66.566  1.00 98.50           H  
ATOM   1467  HE  ARG A  99      -9.072   8.787  69.156  1.00 98.50           H  
ATOM   1468 HH12 ARG A  99     -10.925  10.710  66.085  1.00 98.50           H  
ATOM   1469 HH11 ARG A  99      -9.899   9.348  65.727  1.00 98.50           H  
ATOM   1470 HH22 ARG A  99     -11.213  11.396  68.275  1.00 98.50           H  
ATOM   1471 HH21 ARG A  99     -10.419  10.559  69.577  1.00 98.50           H  
ATOM   1472  N   GLN A 100      -9.108   2.931  70.418  1.00 98.61           N  
ATOM   1473  CA  GLN A 100     -10.190   2.157  71.027  1.00 98.61           C  
ATOM   1474  C   GLN A 100      -9.747   0.776  71.529  1.00 98.61           C  
ATOM   1475  O   GLN A 100     -10.386   0.270  72.447  1.00 98.61           O  
ATOM   1476  CB  GLN A 100     -11.332   1.986  70.005  1.00 98.61           C  
ATOM   1477  CG  GLN A 100     -11.906   3.315  69.484  1.00 98.61           C  
ATOM   1478  CD  GLN A 100     -13.118   3.086  68.586  1.00 98.61           C  
ATOM   1479  NE2 GLN A 100     -12.905   3.054  67.269  1.00 98.61           N  
ATOM   1480  OE1 GLN A 100     -14.235   2.937  69.075  1.00 98.61           O  
ATOM   1481  H   GLN A 100      -8.807   2.618  69.503  1.00 98.61           H  
ATOM   1482  HA  GLN A 100     -10.598   2.693  71.883  1.00 98.61           H  
ATOM   1483  HB3 GLN A 100     -12.136   1.415  70.472  1.00 98.61           H  
ATOM   1484  HB2 GLN A 100     -10.988   1.388  69.159  1.00 98.61           H  
ATOM   1485  HG3 GLN A 100     -11.150   3.874  68.930  1.00 98.61           H  
ATOM   1486  HG2 GLN A 100     -12.208   3.944  70.322  1.00 98.61           H  
ATOM   1487 HE22 GLN A 100     -13.678   2.909  66.636  1.00 98.61           H  
ATOM   1488 HE21 GLN A 100     -11.968   3.139  66.892  1.00 98.61           H  
ATOM   1489  N   VAL A 101      -8.707   0.166  70.931  1.00 98.86           N  
ATOM   1490  CA  VAL A 101      -8.257  -1.195  71.255  1.00 98.86           C  
ATOM   1491  C   VAL A 101      -7.704  -1.271  72.694  1.00 98.86           C  
ATOM   1492  O   VAL A 101      -6.757  -0.549  73.006  1.00 98.86           O  
ATOM   1493  CB  VAL A 101      -7.162  -1.679  70.258  1.00 98.86           C  
ATOM   1494  CG1 VAL A 101      -6.534  -3.046  70.608  1.00 98.86           C  
ATOM   1495  CG2 VAL A 101      -7.697  -1.723  68.816  1.00 98.86           C  
ATOM   1496  H   VAL A 101      -8.216   0.635  70.184  1.00 98.86           H  
ATOM   1497  HA  VAL A 101      -9.116  -1.864  71.175  1.00 98.86           H  
ATOM   1498  HB  VAL A 101      -6.355  -0.945  70.272  1.00 98.86           H  
ATOM   1499 HG11 VAL A 101      -5.835  -3.366  69.836  1.00 98.86           H  
ATOM   1500 HG12 VAL A 101      -5.968  -3.009  71.537  1.00 98.86           H  
ATOM   1501 HG13 VAL A 101      -7.296  -3.820  70.706  1.00 98.86           H  
ATOM   1502 HG21 VAL A 101      -6.903  -1.957  68.107  1.00 98.86           H  
ATOM   1503 HG22 VAL A 101      -8.474  -2.478  68.704  1.00 98.86           H  
ATOM   1504 HG23 VAL A 101      -8.120  -0.766  68.515  1.00 98.86           H  
ATOM   1505  N   GLN A 102      -8.320  -2.124  73.536  1.00 98.84           N  
ATOM   1506  CA  GLN A 102      -7.990  -2.280  74.959  1.00 98.84           C  
ATOM   1507  C   GLN A 102      -6.529  -2.686  75.207  1.00 98.84           C  
ATOM   1508  O   GLN A 102      -5.888  -2.111  76.089  1.00 98.84           O  
ATOM   1509  CB  GLN A 102      -8.951  -3.299  75.614  1.00 98.84           C  
ATOM   1510  CG  GLN A 102      -8.757  -3.447  77.141  1.00 98.84           C  
ATOM   1511  CD  GLN A 102      -9.694  -4.462  77.795  1.00 98.84           C  
ATOM   1512  NE2 GLN A 102      -9.218  -5.121  78.853  1.00 98.84           N  
ATOM   1513  OE1 GLN A 102     -10.840  -4.627  77.381  1.00 98.84           O  
ATOM   1514  H   GLN A 102      -9.102  -2.672  73.204  1.00 98.84           H  
ATOM   1515  HA  GLN A 102      -8.151  -1.311  75.436  1.00 98.84           H  
ATOM   1516  HB3 GLN A 102      -8.825  -4.272  75.137  1.00 98.84           H  
ATOM   1517  HB2 GLN A 102      -9.976  -2.998  75.410  1.00 98.84           H  
ATOM   1518  HG3 GLN A 102      -8.922  -2.483  77.615  1.00 98.84           H  
ATOM   1519  HG2 GLN A 102      -7.733  -3.737  77.378  1.00 98.84           H  
ATOM   1520 HE22 GLN A 102      -9.794  -5.794  79.336  1.00 98.84           H  
ATOM   1521 HE21 GLN A 102      -8.272  -4.955  79.178  1.00 98.84           H  
ATOM   1522  N   ASN A 103      -6.056  -3.673  74.427  1.00 98.93           N  
ATOM   1523  CA  ASN A 103      -4.740  -4.289  74.573  1.00 98.93           C  
ATOM   1524  C   ASN A 103      -4.011  -4.298  73.216  1.00 98.93           C  
ATOM   1525  O   ASN A 103      -4.118  -5.288  72.488  1.00 98.93           O  
ATOM   1526  CB  ASN A 103      -4.896  -5.721  75.139  1.00 98.93           C  
ATOM   1527  CG  ASN A 103      -5.458  -5.770  76.561  1.00 98.93           C  
ATOM   1528  ND2 ASN A 103      -4.697  -5.258  77.528  1.00 98.93           N  
ATOM   1529  OD1 ASN A 103      -6.562  -6.265  76.775  1.00 98.93           O  
ATOM   1530  H   ASN A 103      -6.654  -4.070  73.718  1.00 98.93           H  
ATOM   1531  HA  ASN A 103      -4.158  -3.710  75.286  1.00 98.93           H  
ATOM   1532  HB3 ASN A 103      -3.927  -6.221  75.155  1.00 98.93           H  
ATOM   1533  HB2 ASN A 103      -5.540  -6.310  74.485  1.00 98.93           H  
ATOM   1534 HD22 ASN A 103      -5.041  -5.222  78.481  1.00 98.93           H  
ATOM   1535 HD21 ASN A 103      -3.783  -4.878  77.314  1.00 98.93           H  
ATOM   1536  N   PRO A 104      -3.278  -3.205  72.895  1.00 98.95           N  
ATOM   1537  CA  PRO A 104      -2.394  -3.124  71.715  1.00 98.95           C  
ATOM   1538  C   PRO A 104      -1.413  -4.293  71.469  1.00 98.95           C  
ATOM   1539  O   PRO A 104      -1.245  -4.665  70.309  1.00 98.95           O  
ATOM   1540  CB  PRO A 104      -1.655  -1.794  71.921  1.00 98.95           C  
ATOM   1541  CG  PRO A 104      -2.654  -0.921  72.653  1.00 98.95           C  
ATOM   1542  CD  PRO A 104      -3.350  -1.907  73.577  1.00 98.95           C  
ATOM   1543  HA  PRO A 104      -3.047  -3.034  70.844  1.00 98.95           H  
ATOM   1544  HB3 PRO A 104      -1.304  -1.344  70.993  1.00 98.95           H  
ATOM   1545  HB2 PRO A 104      -0.793  -1.940  72.571  1.00 98.95           H  
ATOM   1546  HG3 PRO A 104      -3.372  -0.506  71.943  1.00 98.95           H  
ATOM   1547  HG2 PRO A 104      -2.189  -0.100  73.195  1.00 98.95           H  
ATOM   1548  HD2 PRO A 104      -2.830  -1.959  74.532  1.00 98.95           H  
ATOM   1549  HD3 PRO A 104      -4.370  -1.579  73.767  1.00 98.95           H  
ATOM   1550  N   VAL A 105      -0.795  -4.863  72.522  1.00 98.97           N  
ATOM   1551  CA  VAL A 105       0.167  -5.973  72.397  1.00 98.97           C  
ATOM   1552  C   VAL A 105      -0.473  -7.292  71.911  1.00 98.97           C  
ATOM   1553  O   VAL A 105       0.188  -8.058  71.210  1.00 98.97           O  
ATOM   1554  CB  VAL A 105       0.930  -6.247  73.727  1.00 98.97           C  
ATOM   1555  CG1 VAL A 105       0.119  -7.001  74.805  1.00 98.97           C  
ATOM   1556  CG2 VAL A 105       2.267  -6.976  73.496  1.00 98.97           C  
ATOM   1557  H   VAL A 105      -0.941  -4.499  73.457  1.00 98.97           H  
ATOM   1558  HA  VAL A 105       0.899  -5.672  71.645  1.00 98.97           H  
ATOM   1559  HB  VAL A 105       1.179  -5.269  74.136  1.00 98.97           H  
ATOM   1560 HG11 VAL A 105       0.621  -6.973  75.770  1.00 98.97           H  
ATOM   1561 HG12 VAL A 105      -0.870  -6.569  74.936  1.00 98.97           H  
ATOM   1562 HG13 VAL A 105      -0.017  -8.054  74.555  1.00 98.97           H  
ATOM   1563 HG21 VAL A 105       2.800  -7.105  74.437  1.00 98.97           H  
ATOM   1564 HG22 VAL A 105       2.126  -7.969  73.069  1.00 98.97           H  
ATOM   1565 HG23 VAL A 105       2.915  -6.411  72.825  1.00 98.97           H  
ATOM   1566  N   ARG A 106      -1.753  -7.510  72.264  1.00 98.94           N  
ATOM   1567  CA  ARG A 106      -2.543  -8.649  71.804  1.00 98.94           C  
ATOM   1568  C   ARG A 106      -2.917  -8.524  70.322  1.00 98.94           C  
ATOM   1569  O   ARG A 106      -2.895  -9.535  69.622  1.00 98.94           O  
ATOM   1570  CB  ARG A 106      -3.800  -8.826  72.673  1.00 98.94           C  
ATOM   1571  CG  ARG A 106      -3.506  -9.067  74.167  1.00 98.94           C  
ATOM   1572  CD  ARG A 106      -4.773  -9.309  75.006  1.00 98.94           C  
ATOM   1573  NE  ARG A 106      -5.419 -10.599  74.697  1.00 98.94           N  
ATOM   1574  CZ  ARG A 106      -6.698 -10.951  74.929  1.00 98.94           C  
ATOM   1575  NH1 ARG A 106      -7.570 -10.131  75.539  1.00 98.94           N  
ATOM   1576  NH2 ARG A 106      -7.115 -12.160  74.535  1.00 98.94           N1+
ATOM   1577  H   ARG A 106      -2.234  -6.828  72.833  1.00 98.94           H  
ATOM   1578  HA  ARG A 106      -1.927  -9.541  71.906  1.00 98.94           H  
ATOM   1579  HB3 ARG A 106      -4.370  -9.670  72.282  1.00 98.94           H  
ATOM   1580  HB2 ARG A 106      -4.446  -7.954  72.572  1.00 98.94           H  
ATOM   1581  HG3 ARG A 106      -2.906  -8.273  74.611  1.00 98.94           H  
ATOM   1582  HG2 ARG A 106      -2.881  -9.959  74.223  1.00 98.94           H  
ATOM   1583  HD3 ARG A 106      -5.503  -8.556  74.714  1.00 98.94           H  
ATOM   1584  HD2 ARG A 106      -4.594  -9.167  76.072  1.00 98.94           H  
ATOM   1585  HE  ARG A 106      -4.812 -11.280  74.262  1.00 98.94           H  
ATOM   1586 HH12 ARG A 106      -8.523 -10.417  75.704  1.00 98.94           H  
ATOM   1587 HH11 ARG A 106      -7.265  -9.220  75.854  1.00 98.94           H  
ATOM   1588 HH22 ARG A 106      -8.068 -12.452  74.694  1.00 98.94           H  
ATOM   1589 HH21 ARG A 106      -6.476 -12.795  74.077  1.00 98.94           H  
ATOM   1590  N   LEU A 107      -3.203  -7.292  69.863  1.00 98.96           N  
ATOM   1591  CA  LEU A 107      -3.435  -6.989  68.452  1.00 98.96           C  
ATOM   1592  C   LEU A 107      -2.155  -7.130  67.614  1.00 98.96           C  
ATOM   1593  O   LEU A 107      -2.238  -7.653  66.506  1.00 98.96           O  
ATOM   1594  CB  LEU A 107      -4.074  -5.593  68.305  1.00 98.96           C  
ATOM   1595  CG  LEU A 107      -4.526  -5.247  66.866  1.00 98.96           C  
ATOM   1596  CD1 LEU A 107      -5.609  -6.207  66.355  1.00 98.96           C  
ATOM   1597  CD2 LEU A 107      -4.957  -3.773  66.767  1.00 98.96           C  
ATOM   1598  H   LEU A 107      -3.195  -6.506  70.498  1.00 98.96           H  
ATOM   1599  HA  LEU A 107      -4.144  -7.731  68.082  1.00 98.96           H  
ATOM   1600  HB3 LEU A 107      -3.363  -4.842  68.654  1.00 98.96           H  
ATOM   1601  HB2 LEU A 107      -4.931  -5.514  68.974  1.00 98.96           H  
ATOM   1602  HG  LEU A 107      -3.685  -5.361  66.185  1.00 98.96           H  
ATOM   1603 HD11 LEU A 107      -6.237  -5.742  65.598  1.00 98.96           H  
ATOM   1604 HD12 LEU A 107      -5.161  -7.092  65.903  1.00 98.96           H  
ATOM   1605 HD13 LEU A 107      -6.254  -6.542  67.163  1.00 98.96           H  
ATOM   1606 HD21 LEU A 107      -4.367  -3.246  66.017  1.00 98.96           H  
ATOM   1607 HD22 LEU A 107      -6.000  -3.653  66.495  1.00 98.96           H  
ATOM   1608 HD23 LEU A 107      -4.825  -3.250  67.712  1.00 98.96           H  
ATOM   1609  N   ALA A 108      -0.999  -6.718  68.167  1.00 98.94           N  
ATOM   1610  CA  ALA A 108       0.319  -6.915  67.565  1.00 98.94           C  
ATOM   1611  C   ALA A 108       0.650  -8.399  67.342  1.00 98.94           C  
ATOM   1612  O   ALA A 108       1.123  -8.738  66.261  1.00 98.94           O  
ATOM   1613  CB  ALA A 108       1.395  -6.215  68.409  1.00 98.94           C  
ATOM   1614  H   ALA A 108      -1.014  -6.274  69.076  1.00 98.94           H  
ATOM   1615  HA  ALA A 108       0.309  -6.441  66.582  1.00 98.94           H  
ATOM   1616  HB1 ALA A 108       2.377  -6.318  67.949  1.00 98.94           H  
ATOM   1617  HB2 ALA A 108       1.191  -5.149  68.503  1.00 98.94           H  
ATOM   1618  HB3 ALA A 108       1.460  -6.630  69.414  1.00 98.94           H  
ATOM   1619  N   ARG A 109       0.318  -9.267  68.316  1.00 98.88           N  
ATOM   1620  CA  ARG A 109       0.472 -10.716  68.180  1.00 98.88           C  
ATOM   1621  C   ARG A 109      -0.476 -11.341  67.135  1.00 98.88           C  
ATOM   1622  O   ARG A 109      -0.063 -12.273  66.449  1.00 98.88           O  
ATOM   1623  CB  ARG A 109       0.370 -11.408  69.555  1.00 98.88           C  
ATOM   1624  CG  ARG A 109       0.780 -12.888  69.479  1.00 98.88           C  
ATOM   1625  CD  ARG A 109       0.859 -13.597  70.832  1.00 98.88           C  
ATOM   1626  NE  ARG A 109       1.440 -14.939  70.676  1.00 98.88           N  
ATOM   1627  CZ  ARG A 109       1.586 -15.880  71.622  1.00 98.88           C  
ATOM   1628  NH1 ARG A 109       1.182 -15.692  72.884  1.00 98.88           N  
ATOM   1629  NH2 ARG A 109       2.152 -17.047  71.295  1.00 98.88           N1+
ATOM   1630  H   ARG A 109      -0.075  -8.929  69.185  1.00 98.88           H  
ATOM   1631  HA  ARG A 109       1.491 -10.879  67.820  1.00 98.88           H  
ATOM   1632  HB3 ARG A 109      -0.644 -11.321  69.951  1.00 98.88           H  
ATOM   1633  HB2 ARG A 109       1.014 -10.900  70.272  1.00 98.88           H  
ATOM   1634  HG3 ARG A 109       1.694 -13.030  68.900  1.00 98.88           H  
ATOM   1635  HG2 ARG A 109      -0.010 -13.388  68.919  1.00 98.88           H  
ATOM   1636  HD3 ARG A 109      -0.160 -13.779  71.173  1.00 98.88           H  
ATOM   1637  HD2 ARG A 109       1.354 -12.996  71.596  1.00 98.88           H  
ATOM   1638  HE  ARG A 109       1.716 -15.180  69.734  1.00 98.88           H  
ATOM   1639 HH12 ARG A 109       1.328 -16.424  73.570  1.00 98.88           H  
ATOM   1640 HH11 ARG A 109       0.713 -14.837  73.164  1.00 98.88           H  
ATOM   1641 HH22 ARG A 109       2.279 -17.755  72.008  1.00 98.88           H  
ATOM   1642 HH21 ARG A 109       2.446 -17.234  70.347  1.00 98.88           H  
ATOM   1643  N   LEU A 110      -1.704 -10.813  66.996  1.00 98.59           N  
ATOM   1644  CA  LEU A 110      -2.659 -11.242  65.968  1.00 98.59           C  
ATOM   1645  C   LEU A 110      -2.218 -10.847  64.545  1.00 98.59           C  
ATOM   1646  O   LEU A 110      -2.477 -11.617  63.622  1.00 98.59           O  
ATOM   1647  CB  LEU A 110      -4.070 -10.711  66.300  1.00 98.59           C  
ATOM   1648  CG  LEU A 110      -4.720 -11.412  67.516  1.00 98.59           C  
ATOM   1649  CD1 LEU A 110      -5.899 -10.593  68.072  1.00 98.59           C  
ATOM   1650  CD2 LEU A 110      -5.121 -12.867  67.202  1.00 98.59           C  
ATOM   1651  H   LEU A 110      -1.997 -10.055  67.598  1.00 98.59           H  
ATOM   1652  HA  LEU A 110      -2.695 -12.333  65.985  1.00 98.59           H  
ATOM   1653  HB3 LEU A 110      -4.732 -10.816  65.438  1.00 98.59           H  
ATOM   1654  HB2 LEU A 110      -4.004  -9.639  66.484  1.00 98.59           H  
ATOM   1655  HG  LEU A 110      -3.981 -11.463  68.315  1.00 98.59           H  
ATOM   1656 HD11 LEU A 110      -6.805 -11.179  68.217  1.00 98.59           H  
ATOM   1657 HD12 LEU A 110      -5.637 -10.183  69.047  1.00 98.59           H  
ATOM   1658 HD13 LEU A 110      -6.162  -9.760  67.420  1.00 98.59           H  
ATOM   1659 HD21 LEU A 110      -6.105 -13.135  67.587  1.00 98.59           H  
ATOM   1660 HD22 LEU A 110      -5.146 -13.047  66.130  1.00 98.59           H  
ATOM   1661 HD23 LEU A 110      -4.408 -13.567  67.637  1.00 98.59           H  
ATOM   1662  N   VAL A 111      -1.524  -9.703  64.395  1.00 98.11           N  
ATOM   1663  CA  VAL A 111      -0.907  -9.262  63.139  1.00 98.11           C  
ATOM   1664  C   VAL A 111       0.290 -10.154  62.732  1.00 98.11           C  
ATOM   1665  O   VAL A 111       0.411 -10.471  61.549  1.00 98.11           O  
ATOM   1666  CB  VAL A 111      -0.477  -7.763  63.204  1.00 98.11           C  
ATOM   1667  CG1 VAL A 111       0.419  -7.282  62.044  1.00 98.11           C  
ATOM   1668  CG2 VAL A 111      -1.704  -6.837  63.283  1.00 98.11           C  
ATOM   1669  H   VAL A 111      -1.368  -9.109  65.199  1.00 98.11           H  
ATOM   1670  HA  VAL A 111      -1.661  -9.358  62.355  1.00 98.11           H  
ATOM   1671  HB  VAL A 111       0.090  -7.611  64.122  1.00 98.11           H  
ATOM   1672 HG11 VAL A 111       0.593  -6.207  62.105  1.00 98.11           H  
ATOM   1673 HG12 VAL A 111       1.397  -7.761  62.057  1.00 98.11           H  
ATOM   1674 HG13 VAL A 111      -0.042  -7.481  61.076  1.00 98.11           H  
ATOM   1675 HG21 VAL A 111      -1.409  -5.793  63.395  1.00 98.11           H  
ATOM   1676 HG22 VAL A 111      -2.309  -6.919  62.383  1.00 98.11           H  
ATOM   1677 HG23 VAL A 111      -2.354  -7.080  64.118  1.00 98.11           H  
ATOM   1678  N   LEU A 112       1.103 -10.588  63.715  1.00 97.23           N  
ATOM   1679  CA  LEU A 112       2.209 -11.545  63.550  1.00 97.23           C  
ATOM   1680  C   LEU A 112       1.730 -12.920  63.048  1.00 97.23           C  
ATOM   1681  O   LEU A 112       2.382 -13.510  62.187  1.00 97.23           O  
ATOM   1682  CB  LEU A 112       2.980 -11.651  64.895  1.00 97.23           C  
ATOM   1683  CG  LEU A 112       4.311 -12.449  64.905  1.00 97.23           C  
ATOM   1684  CD1 LEU A 112       5.222 -11.975  66.060  1.00 97.23           C  
ATOM   1685  CD2 LEU A 112       4.107 -13.982  64.956  1.00 97.23           C  
ATOM   1686  H   LEU A 112       0.936 -10.271  64.660  1.00 97.23           H  
ATOM   1687  HA  LEU A 112       2.886 -11.130  62.800  1.00 97.23           H  
ATOM   1688  HB3 LEU A 112       2.333 -12.028  65.685  1.00 97.23           H  
ATOM   1689  HB2 LEU A 112       3.212 -10.633  65.189  1.00 97.23           H  
ATOM   1690  HG  LEU A 112       4.839 -12.214  63.980  1.00 97.23           H  
ATOM   1691 HD11 LEU A 112       5.666 -12.790  66.629  1.00 97.23           H  
ATOM   1692 HD12 LEU A 112       6.052 -11.390  65.673  1.00 97.23           H  
ATOM   1693 HD13 LEU A 112       4.693 -11.342  66.772  1.00 97.23           H  
ATOM   1694 HD21 LEU A 112       4.712 -14.476  65.715  1.00 97.23           H  
ATOM   1695 HD22 LEU A 112       3.073 -14.249  65.168  1.00 97.23           H  
ATOM   1696 HD23 LEU A 112       4.368 -14.440  64.003  1.00 97.23           H  
ATOM   1697  N   GLN A 113       0.615 -13.403  63.623  1.00 95.51           N  
ATOM   1698  CA  GLN A 113       0.099 -14.758  63.442  1.00 95.51           C  
ATOM   1699  C   GLN A 113      -0.832 -14.943  62.231  1.00 95.51           C  
ATOM   1700  O   GLN A 113      -0.864 -16.052  61.699  1.00 95.51           O  
ATOM   1701  CB  GLN A 113      -0.621 -15.186  64.739  1.00 95.51           C  
ATOM   1702  CG  GLN A 113       0.348 -15.466  65.909  1.00 95.51           C  
ATOM   1703  CD  GLN A 113      -0.334 -15.818  67.235  1.00 95.51           C  
ATOM   1704  NE2 GLN A 113      -1.549 -15.320  67.481  1.00 95.51           N  
ATOM   1705  OE1 GLN A 113       0.251 -16.524  68.054  1.00 95.51           O  
ATOM   1706  H   GLN A 113       0.151 -12.845  64.326  1.00 95.51           H  
ATOM   1707  HA  GLN A 113       0.945 -15.432  63.293  1.00 95.51           H  
ATOM   1708  HB3 GLN A 113      -1.212 -16.086  64.559  1.00 95.51           H  
ATOM   1709  HB2 GLN A 113      -1.333 -14.405  65.012  1.00 95.51           H  
ATOM   1710  HG3 GLN A 113       0.984 -14.602  66.092  1.00 95.51           H  
ATOM   1711  HG2 GLN A 113       1.017 -16.283  65.637  1.00 95.51           H  
ATOM   1712 HE22 GLN A 113      -2.016 -15.534  68.350  1.00 95.51           H  
ATOM   1713 HE21 GLN A 113      -2.001 -14.724  66.805  1.00 95.51           H  
ATOM   1714  N   HIS A 114      -1.596 -13.903  61.849  1.00 93.63           N  
ATOM   1715  CA  HIS A 114      -2.731 -14.027  60.919  1.00 93.63           C  
ATOM   1716  C   HIS A 114      -2.684 -13.065  59.720  1.00 93.63           C  
ATOM   1717  O   HIS A 114      -3.679 -12.986  58.997  1.00 93.63           O  
ATOM   1718  CB  HIS A 114      -4.063 -13.906  61.692  1.00 93.63           C  
ATOM   1719  CG  HIS A 114      -4.220 -14.882  62.829  1.00 93.63           C  
ATOM   1720  CD2 HIS A 114      -4.498 -16.231  62.846  1.00 93.63           C  
ATOM   1721  ND1 HIS A 114      -4.103 -14.508  64.155  1.00 93.63           N  
ATOM   1722  CE1 HIS A 114      -4.300 -15.604  64.892  1.00 93.63           C  
ATOM   1723  NE2 HIS A 114      -4.541 -16.689  64.165  1.00 93.63           N  
ATOM   1724  H   HIS A 114      -1.517 -13.020  62.335  1.00 93.63           H  
ATOM   1725  HA  HIS A 114      -2.723 -15.019  60.464  1.00 93.63           H  
ATOM   1726  HB3 HIS A 114      -4.907 -14.067  61.019  1.00 93.63           H  
ATOM   1727  HB2 HIS A 114      -4.184 -12.895  62.080  1.00 93.63           H  
ATOM   1728  HD2 HIS A 114      -4.662 -16.904  62.017  1.00 93.63           H  
ATOM   1729  HD1 HIS A 114      -3.908 -13.578  64.494  1.00 93.63           H  
ATOM   1730  HE1 HIS A 114      -4.264 -15.609  65.971  1.00 93.63           H  
ATOM   1731  N   THR A 115      -1.550 -12.383  59.490  1.00 91.52           N  
ATOM   1732  CA  THR A 115      -1.315 -11.583  58.282  1.00 91.52           C  
ATOM   1733  C   THR A 115       0.136 -11.789  57.795  1.00 91.52           C  
ATOM   1734  O   THR A 115       1.010 -12.070  58.619  1.00 91.52           O  
ATOM   1735  CB  THR A 115      -1.581 -10.057  58.497  1.00 91.52           C  
ATOM   1736  CG2 THR A 115      -2.867  -9.727  59.259  1.00 91.52           C  
ATOM   1737  OG1 THR A 115      -0.501  -9.333  59.054  1.00 91.52           O  
ATOM   1738  H   THR A 115      -0.758 -12.491  60.108  1.00 91.52           H  
ATOM   1739  HA  THR A 115      -1.988 -11.941  57.503  1.00 91.52           H  
ATOM   1740  HB  THR A 115      -1.715  -9.612  57.512  1.00 91.52           H  
ATOM   1741 HG21 THR A 115      -3.063  -8.657  59.255  1.00 91.52           H  
ATOM   1742 HG22 THR A 115      -3.728 -10.214  58.801  1.00 91.52           H  
ATOM   1743 HG23 THR A 115      -2.801 -10.052  60.297  1.00 91.52           H  
ATOM   1744  HG1 THR A 115      -0.268  -9.720  59.906  1.00 91.52           H  
ATOM   1745  N   PRO A 116       0.390 -11.589  56.478  1.00 90.14           N  
ATOM   1746  CA  PRO A 116       1.762 -11.552  55.937  1.00 90.14           C  
ATOM   1747  C   PRO A 116       2.525 -10.238  56.223  1.00 90.14           C  
ATOM   1748  O   PRO A 116       3.630 -10.080  55.708  1.00 90.14           O  
ATOM   1749  CB  PRO A 116       1.536 -11.765  54.430  1.00 90.14           C  
ATOM   1750  CG  PRO A 116       0.200 -11.093  54.157  1.00 90.14           C  
ATOM   1751  CD  PRO A 116      -0.604 -11.414  55.411  1.00 90.14           C  
ATOM   1752  HA  PRO A 116       2.359 -12.375  56.333  1.00 90.14           H  
ATOM   1753  HB3 PRO A 116       1.459 -12.833  54.224  1.00 90.14           H  
ATOM   1754  HB2 PRO A 116       2.333 -11.372  53.797  1.00 90.14           H  
ATOM   1755  HG3 PRO A 116      -0.279 -11.430  53.238  1.00 90.14           H  
ATOM   1756  HG2 PRO A 116       0.346 -10.014  54.083  1.00 90.14           H  
ATOM   1757  HD2 PRO A 116      -1.333 -10.629  55.607  1.00 90.14           H  
ATOM   1758  HD3 PRO A 116      -1.143 -12.353  55.281  1.00 90.14           H  
ATOM   1759  N   HIS A 117       1.926  -9.327  57.011  1.00 93.48           N  
ATOM   1760  CA  HIS A 117       2.444  -7.999  57.324  1.00 93.48           C  
ATOM   1761  C   HIS A 117       2.918  -7.909  58.777  1.00 93.48           C  
ATOM   1762  O   HIS A 117       2.457  -8.665  59.633  1.00 93.48           O  
ATOM   1763  CB  HIS A 117       1.347  -6.953  57.046  1.00 93.48           C  
ATOM   1764  CG  HIS A 117       0.789  -6.994  55.646  1.00 93.48           C  
ATOM   1765  CD2 HIS A 117      -0.503  -7.080  55.184  1.00 93.48           C  
ATOM   1766  ND1 HIS A 117       1.588  -6.984  54.514  1.00 93.48           N  
ATOM   1767  CE1 HIS A 117       0.775  -7.040  53.457  1.00 93.48           C  
ATOM   1768  NE2 HIS A 117      -0.510  -7.088  53.787  1.00 93.48           N  
ATOM   1769  H   HIS A 117       1.036  -9.546  57.435  1.00 93.48           H  
ATOM   1770  HA  HIS A 117       3.293  -7.783  56.685  1.00 93.48           H  
ATOM   1771  HB3 HIS A 117       1.737  -5.949  57.219  1.00 93.48           H  
ATOM   1772  HB2 HIS A 117       0.518  -7.080  57.744  1.00 93.48           H  
ATOM   1773  HD2 HIS A 117      -1.418  -7.140  55.753  1.00 93.48           H  
ATOM   1774  HD1 HIS A 117       2.600  -6.944  54.498  1.00 93.48           H  
ATOM   1775  HE1 HIS A 117       1.127  -7.040  52.435  1.00 93.48           H  
ATOM   1776  N   ILE A 118       3.829  -6.954  59.015  1.00 96.99           N  
ATOM   1777  CA  ILE A 118       4.385  -6.671  60.335  1.00 96.99           C  
ATOM   1778  C   ILE A 118       3.570  -5.617  61.092  1.00 96.99           C  
ATOM   1779  O   ILE A 118       3.267  -5.857  62.255  1.00 96.99           O  
ATOM   1780  CB  ILE A 118       5.873  -6.232  60.246  1.00 96.99           C  
ATOM   1781  CG1 ILE A 118       6.731  -7.465  59.894  1.00 96.99           C  
ATOM   1782  CG2 ILE A 118       6.428  -5.506  61.496  1.00 96.99           C  
ATOM   1783  CD1 ILE A 118       8.156  -7.123  59.486  1.00 96.99           C  
ATOM   1784  H   ILE A 118       4.164  -6.382  58.254  1.00 96.99           H  
ATOM   1785  HA  ILE A 118       4.352  -7.584  60.934  1.00 96.99           H  
ATOM   1786  HB  ILE A 118       5.960  -5.532  59.412  1.00 96.99           H  
ATOM   1787 HG13 ILE A 118       6.273  -8.025  59.080  1.00 96.99           H  
ATOM   1788 HG12 ILE A 118       6.769  -8.159  60.727  1.00 96.99           H  
ATOM   1789 HG21 ILE A 118       7.501  -5.348  61.422  1.00 96.99           H  
ATOM   1790 HG22 ILE A 118       5.989  -4.517  61.628  1.00 96.99           H  
ATOM   1791 HG23 ILE A 118       6.236  -6.074  62.406  1.00 96.99           H  
ATOM   1792 HD11 ILE A 118       8.563  -7.945  58.905  1.00 96.99           H  
ATOM   1793 HD12 ILE A 118       8.169  -6.220  58.882  1.00 96.99           H  
ATOM   1794 HD13 ILE A 118       8.812  -6.967  60.340  1.00 96.99           H  
ATOM   1795  N   MET A 119       3.249  -4.482  60.447  1.00 98.44           N  
ATOM   1796  CA  MET A 119       2.612  -3.345  61.109  1.00 98.44           C  
ATOM   1797  C   MET A 119       1.314  -2.962  60.392  1.00 98.44           C  
ATOM   1798  O   MET A 119       1.345  -2.710  59.188  1.00 98.44           O  
ATOM   1799  CB  MET A 119       3.616  -2.176  61.195  1.00 98.44           C  
ATOM   1800  CG  MET A 119       3.158  -1.027  62.114  1.00 98.44           C  
ATOM   1801  SD  MET A 119       4.243   0.428  62.171  1.00 98.44           S  
ATOM   1802  CE  MET A 119       5.827  -0.322  62.623  1.00 98.44           C  
ATOM   1803  H   MET A 119       3.506  -4.353  59.479  1.00 98.44           H  
ATOM   1804  HA  MET A 119       2.357  -3.609  62.131  1.00 98.44           H  
ATOM   1805  HB3 MET A 119       3.837  -1.795  60.200  1.00 98.44           H  
ATOM   1806  HB2 MET A 119       4.563  -2.562  61.572  1.00 98.44           H  
ATOM   1807  HG3 MET A 119       3.045  -1.397  63.133  1.00 98.44           H  
ATOM   1808  HG2 MET A 119       2.172  -0.677  61.813  1.00 98.44           H  
ATOM   1809  HE1 MET A 119       6.542   0.454  62.895  1.00 98.44           H  
ATOM   1810  HE2 MET A 119       5.698  -0.992  63.471  1.00 98.44           H  
ATOM   1811  HE3 MET A 119       6.238  -0.889  61.788  1.00 98.44           H  
ATOM   1812  N   LEU A 120       0.219  -2.891  61.168  1.00 98.44           N  
ATOM   1813  CA  LEU A 120      -1.072  -2.350  60.744  1.00 98.44           C  
ATOM   1814  C   LEU A 120      -1.409  -1.153  61.644  1.00 98.44           C  
ATOM   1815  O   LEU A 120      -1.474  -1.314  62.862  1.00 98.44           O  
ATOM   1816  CB  LEU A 120      -2.182  -3.423  60.835  1.00 98.44           C  
ATOM   1817  CG  LEU A 120      -2.037  -4.621  59.870  1.00 98.44           C  
ATOM   1818  CD1 LEU A 120      -3.200  -5.615  60.067  1.00 98.44           C  
ATOM   1819  CD2 LEU A 120      -1.899  -4.206  58.390  1.00 98.44           C  
ATOM   1820  H   LEU A 120       0.290  -3.126  62.149  1.00 98.44           H  
ATOM   1821  HA  LEU A 120      -1.009  -2.001  59.716  1.00 98.44           H  
ATOM   1822  HB3 LEU A 120      -3.144  -2.945  60.638  1.00 98.44           H  
ATOM   1823  HB2 LEU A 120      -2.241  -3.794  61.860  1.00 98.44           H  
ATOM   1824  HG  LEU A 120      -1.122  -5.150  60.144  1.00 98.44           H  
ATOM   1825 HD11 LEU A 120      -2.819  -6.627  60.184  1.00 98.44           H  
ATOM   1826 HD12 LEU A 120      -3.791  -5.388  60.956  1.00 98.44           H  
ATOM   1827 HD13 LEU A 120      -3.894  -5.624  59.226  1.00 98.44           H  
ATOM   1828 HD21 LEU A 120      -2.435  -4.876  57.719  1.00 98.44           H  
ATOM   1829 HD22 LEU A 120      -2.281  -3.202  58.209  1.00 98.44           H  
ATOM   1830 HD23 LEU A 120      -0.853  -4.227  58.082  1.00 98.44           H  
ATOM   1831  N   GLY A 121      -1.630   0.016  61.028  1.00 98.66           N  
ATOM   1832  CA  GLY A 121      -1.929   1.270  61.711  1.00 98.66           C  
ATOM   1833  C   GLY A 121      -3.375   1.717  61.450  1.00 98.66           C  
ATOM   1834  O   GLY A 121      -4.022   1.272  60.501  1.00 98.66           O  
ATOM   1835  H   GLY A 121      -1.560   0.059  60.018  1.00 98.66           H  
ATOM   1836  HA3 GLY A 121      -1.252   2.038  61.337  1.00 98.66           H  
ATOM   1837  HA2 GLY A 121      -1.744   1.180  62.778  1.00 98.66           H  
ATOM   1838  N   GLY A 122      -3.843   2.664  62.280  1.00 98.05           N  
ATOM   1839  CA  GLY A 122      -5.094   3.408  62.104  1.00 98.05           C  
ATOM   1840  C   GLY A 122      -6.348   2.551  62.328  1.00 98.05           C  
ATOM   1841  O   GLY A 122      -6.305   1.520  63.000  1.00 98.05           O  
ATOM   1842  H   GLY A 122      -3.268   2.942  63.063  1.00 98.05           H  
ATOM   1843  HA3 GLY A 122      -5.115   3.847  61.105  1.00 98.05           H  
ATOM   1844  HA2 GLY A 122      -5.108   4.234  62.815  1.00 98.05           H  
ATOM   1845  N   GLU A 123      -7.476   3.022  61.763  1.00 97.21           N  
ATOM   1846  CA  GLU A 123      -8.812   2.419  61.846  1.00 97.21           C  
ATOM   1847  C   GLU A 123      -8.883   0.975  61.317  1.00 97.21           C  
ATOM   1848  O   GLU A 123      -9.615   0.171  61.887  1.00 97.21           O  
ATOM   1849  CB  GLU A 123      -9.819   3.335  61.111  1.00 97.21           C  
ATOM   1850  CG  GLU A 123     -11.300   2.874  61.164  1.00 97.21           C  
ATOM   1851  CD  GLU A 123     -12.275   3.650  60.261  1.00 97.21           C  
ATOM   1852  OE1 GLU A 123     -13.429   3.177  60.164  1.00 97.21           O  
ATOM   1853  OE2 GLU A 123     -11.870   4.666  59.652  1.00 97.21           O1-
ATOM   1854  H   GLU A 123      -7.429   3.885  61.241  1.00 97.21           H  
ATOM   1855  HA  GLU A 123      -9.085   2.393  62.903  1.00 97.21           H  
ATOM   1856  HB3 GLU A 123      -9.502   3.430  60.071  1.00 97.21           H  
ATOM   1857  HB2 GLU A 123      -9.754   4.339  61.535  1.00 97.21           H  
ATOM   1858  HG3 GLU A 123     -11.657   2.941  62.192  1.00 97.21           H  
ATOM   1859  HG2 GLU A 123     -11.389   1.824  60.887  1.00 97.21           H  
ATOM   1860  N   ALA A 124      -8.119   0.664  60.256  1.00 96.30           N  
ATOM   1861  CA  ALA A 124      -8.061  -0.664  59.642  1.00 96.30           C  
ATOM   1862  C   ALA A 124      -7.480  -1.754  60.562  1.00 96.30           C  
ATOM   1863  O   ALA A 124      -7.897  -2.907  60.454  1.00 96.30           O  
ATOM   1864  CB  ALA A 124      -7.259  -0.567  58.344  1.00 96.30           C  
ATOM   1865  H   ALA A 124      -7.530   1.373  59.845  1.00 96.30           H  
ATOM   1866  HA  ALA A 124      -9.082  -0.956  59.392  1.00 96.30           H  
ATOM   1867  HB1 ALA A 124      -7.274  -1.518  57.811  1.00 96.30           H  
ATOM   1868  HB2 ALA A 124      -7.671   0.189  57.675  1.00 96.30           H  
ATOM   1869  HB3 ALA A 124      -6.221  -0.301  58.541  1.00 96.30           H  
ATOM   1870  N   ALA A 125      -6.579  -1.360  61.480  1.00 98.38           N  
ATOM   1871  CA  ALA A 125      -6.074  -2.208  62.557  1.00 98.38           C  
ATOM   1872  C   ALA A 125      -7.137  -2.484  63.637  1.00 98.38           C  
ATOM   1873  O   ALA A 125      -7.137  -3.578  64.194  1.00 98.38           O  
ATOM   1874  CB  ALA A 125      -4.831  -1.553  63.169  1.00 98.38           C  
ATOM   1875  H   ALA A 125      -6.288  -0.392  61.505  1.00 98.38           H  
ATOM   1876  HA  ALA A 125      -5.768  -3.161  62.120  1.00 98.38           H  
ATOM   1877  HB1 ALA A 125      -4.301  -2.241  63.827  1.00 98.38           H  
ATOM   1878  HB2 ALA A 125      -4.140  -1.245  62.388  1.00 98.38           H  
ATOM   1879  HB3 ALA A 125      -5.084  -0.666  63.749  1.00 98.38           H  
ATOM   1880  N   GLU A 126      -8.040  -1.517  63.884  1.00 98.61           N  
ATOM   1881  CA  GLU A 126      -9.171  -1.651  64.809  1.00 98.61           C  
ATOM   1882  C   GLU A 126     -10.292  -2.549  64.258  1.00 98.61           C  
ATOM   1883  O   GLU A 126     -10.892  -3.280  65.043  1.00 98.61           O  
ATOM   1884  CB  GLU A 126      -9.735  -0.271  65.197  1.00 98.61           C  
ATOM   1885  CG  GLU A 126      -8.666   0.705  65.722  1.00 98.61           C  
ATOM   1886  CD  GLU A 126      -9.255   1.970  66.353  1.00 98.61           C  
ATOM   1887  OE1 GLU A 126      -8.777   2.319  67.452  1.00 98.61           O  
ATOM   1888  OE2 GLU A 126     -10.165   2.577  65.746  1.00 98.61           O1-
ATOM   1889  H   GLU A 126      -7.981  -0.641  63.383  1.00 98.61           H  
ATOM   1890  HA  GLU A 126      -8.795  -2.119  65.721  1.00 98.61           H  
ATOM   1891  HB3 GLU A 126     -10.494  -0.410  65.968  1.00 98.61           H  
ATOM   1892  HB2 GLU A 126     -10.258   0.176  64.352  1.00 98.61           H  
ATOM   1893  HG3 GLU A 126      -8.009   1.014  64.910  1.00 98.61           H  
ATOM   1894  HG2 GLU A 126      -8.032   0.190  66.444  1.00 98.61           H  
ATOM   1895  N   ARG A 127     -10.530  -2.522  62.932  1.00 98.15           N  
ATOM   1896  CA  ARG A 127     -11.429  -3.464  62.252  1.00 98.15           C  
ATOM   1897  C   ARG A 127     -10.882  -4.902  62.276  1.00 98.15           C  
ATOM   1898  O   ARG A 127     -11.666  -5.837  62.427  1.00 98.15           O  
ATOM   1899  CB  ARG A 127     -11.707  -3.039  60.795  1.00 98.15           C  
ATOM   1900  CG  ARG A 127     -12.356  -1.650  60.636  1.00 98.15           C  
ATOM   1901  CD  ARG A 127     -12.953  -1.401  59.237  1.00 98.15           C  
ATOM   1902  NE  ARG A 127     -11.932  -1.336  58.173  1.00 98.15           N  
ATOM   1903  CZ  ARG A 127     -11.342  -0.240  57.662  1.00 98.15           C  
ATOM   1904  NH1 ARG A 127     -11.631   0.999  58.080  1.00 98.15           N  
ATOM   1905  NH2 ARG A 127     -10.436  -0.389  56.691  1.00 98.15           N1+
ATOM   1906  H   ARG A 127     -10.024  -1.870  62.347  1.00 98.15           H  
ATOM   1907  HA  ARG A 127     -12.379  -3.464  62.789  1.00 98.15           H  
ATOM   1908  HB3 ARG A 127     -12.369  -3.781  60.345  1.00 98.15           H  
ATOM   1909  HB2 ARG A 127     -10.782  -3.074  60.217  1.00 98.15           H  
ATOM   1910  HG3 ARG A 127     -11.570  -0.916  60.802  1.00 98.15           H  
ATOM   1911  HG2 ARG A 127     -13.105  -1.452  61.404  1.00 98.15           H  
ATOM   1912  HD3 ARG A 127     -13.643  -0.557  59.234  1.00 98.15           H  
ATOM   1913  HD2 ARG A 127     -13.559  -2.267  58.969  1.00 98.15           H  
ATOM   1914  HE  ARG A 127     -11.642  -2.231  57.806  1.00 98.15           H  
ATOM   1915 HH12 ARG A 127     -11.181   1.803  57.668  1.00 98.15           H  
ATOM   1916 HH11 ARG A 127     -12.324   1.147  58.802  1.00 98.15           H  
ATOM   1917 HH22 ARG A 127     -10.006   0.417  56.261  1.00 98.15           H  
ATOM   1918 HH21 ARG A 127     -10.265  -1.297  56.275  1.00 98.15           H  
ATOM   1919  N   PHE A 128      -9.549  -5.039  62.170  1.00 97.91           N  
ATOM   1920  CA  PHE A 128      -8.822  -6.299  62.311  1.00 97.91           C  
ATOM   1921  C   PHE A 128      -8.853  -6.852  63.755  1.00 97.91           C  
ATOM   1922  O   PHE A 128      -8.862  -8.071  63.922  1.00 97.91           O  
ATOM   1923  CB  PHE A 128      -7.401  -6.111  61.731  1.00 97.91           C  
ATOM   1924  CG  PHE A 128      -6.484  -7.319  61.774  1.00 97.91           C  
ATOM   1925  CD1 PHE A 128      -5.617  -7.516  62.868  1.00 97.91           C  
ATOM   1926  CD2 PHE A 128      -6.598  -8.331  60.798  1.00 97.91           C  
ATOM   1927  CE1 PHE A 128      -4.867  -8.678  62.962  1.00 97.91           C  
ATOM   1928  CE2 PHE A 128      -5.824  -9.479  60.899  1.00 97.91           C  
ATOM   1929  CZ  PHE A 128      -4.970  -9.654  61.981  1.00 97.91           C  
ATOM   1930  H   PHE A 128      -8.980  -4.215  62.030  1.00 97.91           H  
ATOM   1931  HA  PHE A 128      -9.327  -7.035  61.684  1.00 97.91           H  
ATOM   1932  HB3 PHE A 128      -6.900  -5.282  62.228  1.00 97.91           H  
ATOM   1933  HB2 PHE A 128      -7.489  -5.813  60.685  1.00 97.91           H  
ATOM   1934  HD1 PHE A 128      -5.538  -6.761  63.634  1.00 97.91           H  
ATOM   1935  HD2 PHE A 128      -7.284  -8.216  59.972  1.00 97.91           H  
ATOM   1936  HE1 PHE A 128      -4.205  -8.821  63.802  1.00 97.91           H  
ATOM   1937  HE2 PHE A 128      -5.900 -10.249  60.146  1.00 97.91           H  
ATOM   1938  HZ  PHE A 128      -4.384 -10.557  62.059  1.00 97.91           H  
ATOM   1939  N   ALA A 129      -8.931  -5.958  64.760  1.00 98.72           N  
ATOM   1940  CA  ALA A 129      -9.105  -6.296  66.176  1.00 98.72           C  
ATOM   1941  C   ALA A 129     -10.493  -6.878  66.467  1.00 98.72           C  
ATOM   1942  O   ALA A 129     -10.576  -7.906  67.134  1.00 98.72           O  
ATOM   1943  CB  ALA A 129      -8.852  -5.053  67.050  1.00 98.72           C  
ATOM   1944  H   ALA A 129      -8.900  -4.972  64.543  1.00 98.72           H  
ATOM   1945  HA  ALA A 129      -8.364  -7.055  66.427  1.00 98.72           H  
ATOM   1946  HB1 ALA A 129      -8.620  -5.333  68.077  1.00 98.72           H  
ATOM   1947  HB2 ALA A 129      -8.015  -4.469  66.680  1.00 98.72           H  
ATOM   1948  HB3 ALA A 129      -9.714  -4.386  67.085  1.00 98.72           H  
ATOM   1949  N   VAL A 130     -11.541  -6.230  65.928  1.00 98.46           N  
ATOM   1950  CA  VAL A 130     -12.938  -6.662  66.007  1.00 98.46           C  
ATOM   1951  C   VAL A 130     -13.184  -8.008  65.295  1.00 98.46           C  
ATOM   1952  O   VAL A 130     -13.916  -8.840  65.831  1.00 98.46           O  
ATOM   1953  CB  VAL A 130     -13.885  -5.572  65.419  1.00 98.46           C  
ATOM   1954  CG1 VAL A 130     -15.336  -6.017  65.133  1.00 98.46           C  
ATOM   1955  CG2 VAL A 130     -13.914  -4.337  66.332  1.00 98.46           C  
ATOM   1956  H   VAL A 130     -11.373  -5.379  65.406  1.00 98.46           H  
ATOM   1957  HA  VAL A 130     -13.179  -6.800  67.064  1.00 98.46           H  
ATOM   1958  HB  VAL A 130     -13.464  -5.246  64.466  1.00 98.46           H  
ATOM   1959 HG11 VAL A 130     -15.953  -5.170  64.832  1.00 98.46           H  
ATOM   1960 HG12 VAL A 130     -15.392  -6.743  64.321  1.00 98.46           H  
ATOM   1961 HG13 VAL A 130     -15.794  -6.461  66.017  1.00 98.46           H  
ATOM   1962 HG21 VAL A 130     -14.489  -3.529  65.879  1.00 98.46           H  
ATOM   1963 HG22 VAL A 130     -14.368  -4.571  67.295  1.00 98.46           H  
ATOM   1964 HG23 VAL A 130     -12.914  -3.954  66.528  1.00 98.46           H  
ATOM   1965  N   ALA A 131     -12.525  -8.212  64.140  1.00 97.62           N  
ATOM   1966  CA  ALA A 131     -12.548  -9.454  63.365  1.00 97.62           C  
ATOM   1967  C   ALA A 131     -11.888 -10.652  64.074  1.00 97.62           C  
ATOM   1968  O   ALA A 131     -12.243 -11.787  63.760  1.00 97.62           O  
ATOM   1969  CB  ALA A 131     -11.880  -9.203  62.004  1.00 97.62           C  
ATOM   1970  H   ALA A 131     -11.956  -7.466  63.761  1.00 97.62           H  
ATOM   1971  HA  ALA A 131     -13.593  -9.713  63.187  1.00 97.62           H  
ATOM   1972  HB1 ALA A 131     -11.909 -10.096  61.378  1.00 97.62           H  
ATOM   1973  HB2 ALA A 131     -12.388  -8.407  61.459  1.00 97.62           H  
ATOM   1974  HB3 ALA A 131     -10.836  -8.914  62.119  1.00 97.62           H  
ATOM   1975  N   HIS A 132     -10.965 -10.381  65.015  1.00 98.14           N  
ATOM   1976  CA  HIS A 132     -10.283 -11.379  65.845  1.00 98.14           C  
ATOM   1977  C   HIS A 132     -10.786 -11.394  67.304  1.00 98.14           C  
ATOM   1978  O   HIS A 132     -10.195 -12.087  68.132  1.00 98.14           O  
ATOM   1979  CB  HIS A 132      -8.753 -11.197  65.731  1.00 98.14           C  
ATOM   1980  CG  HIS A 132      -8.195 -11.646  64.402  1.00 98.14           C  
ATOM   1981  CD2 HIS A 132      -7.434 -12.742  64.056  1.00 98.14           C  
ATOM   1982  ND1 HIS A 132      -8.427 -10.969  63.217  1.00 98.14           N  
ATOM   1983  CE1 HIS A 132      -7.852 -11.673  62.241  1.00 98.14           C  
ATOM   1984  NE2 HIS A 132      -7.220 -12.756  62.676  1.00 98.14           N  
ATOM   1985  H   HIS A 132     -10.730  -9.417  65.207  1.00 98.14           H  
ATOM   1986  HA  HIS A 132     -10.508 -12.381  65.476  1.00 98.14           H  
ATOM   1987  HB3 HIS A 132      -8.241 -11.780  66.495  1.00 98.14           H  
ATOM   1988  HB2 HIS A 132      -8.476 -10.156  65.902  1.00 98.14           H  
ATOM   1989  HD2 HIS A 132      -7.046 -13.529  64.684  1.00 98.14           H  
ATOM   1990  HD1 HIS A 132      -8.944 -10.106  63.116  1.00 98.14           H  
ATOM   1991  HE1 HIS A 132      -7.893 -11.389  61.200  1.00 98.14           H  
ATOM   1992  N   GLY A 133     -11.897 -10.689  67.584  1.00 98.07           N  
ATOM   1993  CA  GLY A 133     -12.646 -10.785  68.835  1.00 98.07           C  
ATOM   1994  C   GLY A 133     -12.036 -10.004  70.010  1.00 98.07           C  
ATOM   1995  O   GLY A 133     -12.485 -10.212  71.138  1.00 98.07           O  
ATOM   1996  H   GLY A 133     -12.321 -10.140  66.848  1.00 98.07           H  
ATOM   1997  HA3 GLY A 133     -12.761 -11.832  69.120  1.00 98.07           H  
ATOM   1998  HA2 GLY A 133     -13.650 -10.400  68.656  1.00 98.07           H  
ATOM   1999  N   LEU A 134     -11.047  -9.117  69.785  1.00 98.62           N  
ATOM   2000  CA  LEU A 134     -10.505  -8.240  70.829  1.00 98.62           C  
ATOM   2001  C   LEU A 134     -11.509  -7.118  71.174  1.00 98.62           C  
ATOM   2002  O   LEU A 134     -12.091  -6.541  70.252  1.00 98.62           O  
ATOM   2003  CB  LEU A 134      -9.192  -7.577  70.366  1.00 98.62           C  
ATOM   2004  CG  LEU A 134      -7.979  -8.507  70.183  1.00 98.62           C  
ATOM   2005  CD1 LEU A 134      -6.737  -7.655  69.854  1.00 98.62           C  
ATOM   2006  CD2 LEU A 134      -7.722  -9.430  71.393  1.00 98.62           C  
ATOM   2007  H   LEU A 134     -10.722  -8.954  68.840  1.00 98.62           H  
ATOM   2008  HA  LEU A 134     -10.309  -8.875  71.690  1.00 98.62           H  
ATOM   2009  HB3 LEU A 134      -8.916  -6.823  71.106  1.00 98.62           H  
ATOM   2010  HB2 LEU A 134      -9.369  -7.030  69.441  1.00 98.62           H  
ATOM   2011  HG  LEU A 134      -8.180  -9.145  69.321  1.00 98.62           H  
ATOM   2012 HD11 LEU A 134      -5.966  -7.725  70.620  1.00 98.62           H  
ATOM   2013 HD12 LEU A 134      -6.293  -7.968  68.914  1.00 98.62           H  
ATOM   2014 HD13 LEU A 134      -6.976  -6.597  69.750  1.00 98.62           H  
ATOM   2015 HD21 LEU A 134      -6.664  -9.658  71.521  1.00 98.62           H  
ATOM   2016 HD22 LEU A 134      -8.071  -8.988  72.326  1.00 98.62           H  
ATOM   2017 HD23 LEU A 134      -8.234 -10.384  71.263  1.00 98.62           H  
ATOM   2018  N   PRO A 135     -11.681  -6.817  72.482  1.00 98.37           N  
ATOM   2019  CA  PRO A 135     -12.598  -5.759  72.929  1.00 98.37           C  
ATOM   2020  C   PRO A 135     -12.103  -4.345  72.574  1.00 98.37           C  
ATOM   2021  O   PRO A 135     -11.010  -3.955  72.990  1.00 98.37           O  
ATOM   2022  CB  PRO A 135     -12.679  -5.975  74.450  1.00 98.37           C  
ATOM   2023  CG  PRO A 135     -11.344  -6.597  74.826  1.00 98.37           C  
ATOM   2024  CD  PRO A 135     -11.014  -7.462  73.618  1.00 98.37           C  
ATOM   2025  HA  PRO A 135     -13.588  -5.913  72.493  1.00 98.37           H  
ATOM   2026  HB3 PRO A 135     -13.483  -6.679  74.671  1.00 98.37           H  
ATOM   2027  HB2 PRO A 135     -12.884  -5.064  75.014  1.00 98.37           H  
ATOM   2028  HG3 PRO A 135     -11.368  -7.150  75.765  1.00 98.37           H  
ATOM   2029  HG2 PRO A 135     -10.593  -5.814  74.921  1.00 98.37           H  
ATOM   2030  HD2 PRO A 135      -9.934  -7.543  73.489  1.00 98.37           H  
ATOM   2031  HD3 PRO A 135     -11.427  -8.463  73.745  1.00 98.37           H  
ATOM   2032  N   LEU A 136     -12.947  -3.597  71.845  1.00 98.46           N  
ATOM   2033  CA  LEU A 136     -12.836  -2.143  71.754  1.00 98.46           C  
ATOM   2034  C   LEU A 136     -13.505  -1.517  72.988  1.00 98.46           C  
ATOM   2035  O   LEU A 136     -14.526  -2.017  73.463  1.00 98.46           O  
ATOM   2036  CB  LEU A 136     -13.495  -1.607  70.464  1.00 98.46           C  
ATOM   2037  CG  LEU A 136     -12.889  -2.102  69.132  1.00 98.46           C  
ATOM   2038  CD1 LEU A 136     -13.575  -1.388  67.950  1.00 98.46           C  
ATOM   2039  CD2 LEU A 136     -11.357  -1.945  69.060  1.00 98.46           C  
ATOM   2040  H   LEU A 136     -13.816  -3.994  71.519  1.00 98.46           H  
ATOM   2041  HA  LEU A 136     -11.782  -1.863  71.755  1.00 98.46           H  
ATOM   2042  HB3 LEU A 136     -13.438  -0.518  70.486  1.00 98.46           H  
ATOM   2043  HB2 LEU A 136     -14.560  -1.843  70.474  1.00 98.46           H  
ATOM   2044  HG  LEU A 136     -13.102  -3.167  69.036  1.00 98.46           H  
ATOM   2045 HD11 LEU A 136     -12.958  -1.379  67.051  1.00 98.46           H  
ATOM   2046 HD12 LEU A 136     -14.512  -1.882  67.694  1.00 98.46           H  
ATOM   2047 HD13 LEU A 136     -13.813  -0.350  68.188  1.00 98.46           H  
ATOM   2048 HD21 LEU A 136     -11.003  -1.714  68.055  1.00 98.46           H  
ATOM   2049 HD22 LEU A 136     -11.004  -1.146  69.709  1.00 98.46           H  
ATOM   2050 HD23 LEU A 136     -10.861  -2.867  69.367  1.00 98.46           H  
ATOM   2051  N   GLN A 137     -12.901  -0.427  73.467  1.00 98.45           N  
ATOM   2052  CA  GLN A 137     -13.307   0.333  74.640  1.00 98.45           C  
ATOM   2053  C   GLN A 137     -13.549   1.797  74.252  1.00 98.45           C  
ATOM   2054  O   GLN A 137     -12.960   2.292  73.289  1.00 98.45           O  
ATOM   2055  CB  GLN A 137     -12.190   0.221  75.700  1.00 98.45           C  
ATOM   2056  CG  GLN A 137     -12.042  -1.171  76.348  1.00 98.45           C  
ATOM   2057  CD  GLN A 137     -13.182  -1.554  77.296  1.00 98.45           C  
ATOM   2058  NE2 GLN A 137     -13.207  -2.820  77.716  1.00 98.45           N  
ATOM   2059  OE1 GLN A 137     -14.016  -0.730  77.664  1.00 98.45           O  
ATOM   2060  H   GLN A 137     -12.065  -0.086  73.007  1.00 98.45           H  
ATOM   2061  HA  GLN A 137     -14.242  -0.058  75.045  1.00 98.45           H  
ATOM   2062  HB3 GLN A 137     -12.343   0.963  76.481  1.00 98.45           H  
ATOM   2063  HB2 GLN A 137     -11.239   0.479  75.237  1.00 98.45           H  
ATOM   2064  HG3 GLN A 137     -11.114  -1.205  76.919  1.00 98.45           H  
ATOM   2065  HG2 GLN A 137     -11.958  -1.935  75.576  1.00 98.45           H  
ATOM   2066 HE22 GLN A 137     -13.932  -3.128  78.346  1.00 98.45           H  
ATOM   2067 HE21 GLN A 137     -12.490  -3.474  77.425  1.00 98.45           H  
ATOM   2068  N   SER A 138     -14.408   2.465  75.036  1.00 97.36           N  
ATOM   2069  CA  SER A 138     -14.738   3.883  74.890  1.00 97.36           C  
ATOM   2070  C   SER A 138     -13.596   4.800  75.400  1.00 97.36           C  
ATOM   2071  O   SER A 138     -12.724   4.314  76.123  1.00 97.36           O  
ATOM   2072  CB  SER A 138     -16.091   4.122  75.598  1.00 97.36           C  
ATOM   2073  OG  SER A 138     -15.968   4.156  77.007  1.00 97.36           O  
ATOM   2074  H   SER A 138     -14.839   1.995  75.819  1.00 97.36           H  
ATOM   2075  HA  SER A 138     -14.883   4.051  73.823  1.00 97.36           H  
ATOM   2076  HB3 SER A 138     -16.809   3.349  75.325  1.00 97.36           H  
ATOM   2077  HB2 SER A 138     -16.531   5.063  75.271  1.00 97.36           H  
ATOM   2078  HG  SER A 138     -16.293   5.012  77.310  1.00 97.36           H  
ATOM   2079  N   PRO A 139     -13.627   6.115  75.064  1.00 96.67           N  
ATOM   2080  CA  PRO A 139     -12.644   7.096  75.577  1.00 96.67           C  
ATOM   2081  C   PRO A 139     -12.533   7.207  77.110  1.00 96.67           C  
ATOM   2082  O   PRO A 139     -11.440   7.479  77.602  1.00 96.67           O  
ATOM   2083  CB  PRO A 139     -13.087   8.430  74.953  1.00 96.67           C  
ATOM   2084  CG  PRO A 139     -13.833   8.030  73.693  1.00 96.67           C  
ATOM   2085  CD  PRO A 139     -14.541   6.750  74.112  1.00 96.67           C  
ATOM   2086  HA  PRO A 139     -11.671   6.816  75.170  1.00 96.67           H  
ATOM   2087  HB3 PRO A 139     -12.249   9.096  74.744  1.00 96.67           H  
ATOM   2088  HB2 PRO A 139     -13.772   8.960  75.618  1.00 96.67           H  
ATOM   2089  HG3 PRO A 139     -13.115   7.808  72.902  1.00 96.67           H  
ATOM   2090  HG2 PRO A 139     -14.512   8.801  73.327  1.00 96.67           H  
ATOM   2091  HD2 PRO A 139     -15.475   6.991  74.620  1.00 96.67           H  
ATOM   2092  HD3 PRO A 139     -14.769   6.141  73.237  1.00 96.67           H  
ATOM   2093  N   GLU A 140     -13.648   6.970  77.823  1.00 96.63           N  
ATOM   2094  CA  GLU A 140     -13.757   7.008  79.283  1.00 96.63           C  
ATOM   2095  C   GLU A 140     -12.986   5.884  80.000  1.00 96.63           C  
ATOM   2096  O   GLU A 140     -12.574   6.096  81.140  1.00 96.63           O  
ATOM   2097  CB  GLU A 140     -15.240   7.009  79.720  1.00 96.63           C  
ATOM   2098  CG  GLU A 140     -16.066   8.229  79.233  1.00 96.63           C  
ATOM   2099  CD  GLU A 140     -16.598   8.187  77.789  1.00 96.63           C  
ATOM   2100  OE1 GLU A 140     -16.913   9.283  77.277  1.00 96.63           O  
ATOM   2101  OE2 GLU A 140     -16.689   7.083  77.208  1.00 96.63           O1-
ATOM   2102  H   GLU A 140     -14.513   6.777  77.334  1.00 96.63           H  
ATOM   2103  HA  GLU A 140     -13.316   7.951  79.611  1.00 96.63           H  
ATOM   2104  HB3 GLU A 140     -15.279   7.003  80.810  1.00 96.63           H  
ATOM   2105  HB2 GLU A 140     -15.718   6.074  79.425  1.00 96.63           H  
ATOM   2106  HG3 GLU A 140     -15.482   9.139  79.380  1.00 96.63           H  
ATOM   2107  HG2 GLU A 140     -16.938   8.331  79.880  1.00 96.63           H  
ATOM   2108  N   TYR A 141     -12.775   4.735  79.330  1.00 97.32           N  
ATOM   2109  CA  TYR A 141     -11.918   3.650  79.820  1.00 97.32           C  
ATOM   2110  C   TYR A 141     -10.443   4.080  79.881  1.00 97.32           C  
ATOM   2111  O   TYR A 141      -9.800   3.875  80.910  1.00 97.32           O  
ATOM   2112  CB  TYR A 141     -12.112   2.385  78.954  1.00 97.32           C  
ATOM   2113  CG  TYR A 141     -11.184   1.224  79.282  1.00 97.32           C  
ATOM   2114  CD1 TYR A 141     -10.007   1.021  78.531  1.00 97.32           C  
ATOM   2115  CD2 TYR A 141     -11.478   0.364  80.358  1.00 97.32           C  
ATOM   2116  CE1 TYR A 141      -9.120  -0.020  78.864  1.00 97.32           C  
ATOM   2117  CE2 TYR A 141     -10.593  -0.680  80.692  1.00 97.32           C  
ATOM   2118  CZ  TYR A 141      -9.410  -0.868  79.951  1.00 97.32           C  
ATOM   2119  OH  TYR A 141      -8.547  -1.867  80.302  1.00 97.32           O  
ATOM   2120  H   TYR A 141     -13.145   4.627  78.395  1.00 97.32           H  
ATOM   2121  HA  TYR A 141     -12.238   3.409  80.836  1.00 97.32           H  
ATOM   2122  HB3 TYR A 141     -11.954   2.647  77.909  1.00 97.32           H  
ATOM   2123  HB2 TYR A 141     -13.145   2.040  79.022  1.00 97.32           H  
ATOM   2124  HD1 TYR A 141      -9.776   1.678  77.707  1.00 97.32           H  
ATOM   2125  HD2 TYR A 141     -12.377   0.510  80.939  1.00 97.32           H  
ATOM   2126  HE1 TYR A 141      -8.215  -0.157  78.289  1.00 97.32           H  
ATOM   2127  HE2 TYR A 141     -10.819  -1.331  81.524  1.00 97.32           H  
ATOM   2128  HH  TYR A 141      -7.786  -1.957  79.722  1.00 97.32           H  
ATOM   2129  N   PHE A 142      -9.956   4.683  78.784  1.00 97.27           N  
ATOM   2130  CA  PHE A 142      -8.583   5.172  78.644  1.00 97.27           C  
ATOM   2131  C   PHE A 142      -8.303   6.453  79.441  1.00 97.27           C  
ATOM   2132  O   PHE A 142      -7.135   6.729  79.720  1.00 97.27           O  
ATOM   2133  CB  PHE A 142      -8.260   5.390  77.155  1.00 97.27           C  
ATOM   2134  CG  PHE A 142      -8.391   4.132  76.321  1.00 97.27           C  
ATOM   2135  CD1 PHE A 142      -7.490   3.068  76.518  1.00 97.27           C  
ATOM   2136  CD2 PHE A 142      -9.491   3.952  75.458  1.00 97.27           C  
ATOM   2137  CE1 PHE A 142      -7.668   1.867  75.849  1.00 97.27           C  
ATOM   2138  CE2 PHE A 142      -9.651   2.745  74.794  1.00 97.27           C  
ATOM   2139  CZ  PHE A 142      -8.746   1.710  74.989  1.00 97.27           C  
ATOM   2140  H   PHE A 142     -10.557   4.817  77.983  1.00 97.27           H  
ATOM   2141  HA  PHE A 142      -7.912   4.405  79.034  1.00 97.27           H  
ATOM   2142  HB3 PHE A 142      -7.234   5.747  77.061  1.00 97.27           H  
ATOM   2143  HB2 PHE A 142      -8.895   6.171  76.732  1.00 97.27           H  
ATOM   2144  HD1 PHE A 142      -6.675   3.185  77.210  1.00 97.27           H  
ATOM   2145  HD2 PHE A 142     -10.211   4.743  75.315  1.00 97.27           H  
ATOM   2146  HE1 PHE A 142      -6.975   1.053  76.002  1.00 97.27           H  
ATOM   2147  HE2 PHE A 142     -10.493   2.607  74.136  1.00 97.27           H  
ATOM   2148  HZ  PHE A 142      -8.883   0.771  74.478  1.00 97.27           H  
ATOM   2149  N   PHE A 143      -9.368   7.196  79.795  1.00 94.95           N  
ATOM   2150  CA  PHE A 143      -9.303   8.422  80.577  1.00 94.95           C  
ATOM   2151  C   PHE A 143      -8.820   8.147  82.005  1.00 94.95           C  
ATOM   2152  O   PHE A 143      -9.420   7.341  82.719  1.00 94.95           O  
ATOM   2153  CB  PHE A 143     -10.673   9.140  80.564  1.00 94.95           C  
ATOM   2154  CG  PHE A 143     -10.698  10.506  81.236  1.00 94.95           C  
ATOM   2155  CD1 PHE A 143     -10.842  10.622  82.637  1.00 94.95           C  
ATOM   2156  CD2 PHE A 143     -10.409  11.664  80.484  1.00 94.95           C  
ATOM   2157  CE1 PHE A 143     -10.733  11.863  83.250  1.00 94.95           C  
ATOM   2158  CE2 PHE A 143     -10.324  12.898  81.113  1.00 94.95           C  
ATOM   2159  CZ  PHE A 143     -10.479  12.998  82.489  1.00 94.95           C  
ATOM   2160  H   PHE A 143     -10.291   6.896  79.515  1.00 94.95           H  
ATOM   2161  HA  PHE A 143      -8.578   9.067  80.085  1.00 94.95           H  
ATOM   2162  HB3 PHE A 143     -11.423   8.511  81.043  1.00 94.95           H  
ATOM   2163  HB2 PHE A 143     -11.004   9.271  79.534  1.00 94.95           H  
ATOM   2164  HD1 PHE A 143     -11.024   9.744  83.239  1.00 94.95           H  
ATOM   2165  HD2 PHE A 143     -10.264  11.599  79.416  1.00 94.95           H  
ATOM   2166  HE1 PHE A 143     -10.841  11.946  84.321  1.00 94.95           H  
ATOM   2167  HE2 PHE A 143     -10.129  13.783  80.527  1.00 94.95           H  
ATOM   2168  HZ  PHE A 143     -10.398  13.962  82.970  1.00 94.95           H  
ATOM   2169  N   THR A 144      -7.771   8.879  82.387  1.00 92.92           N  
ATOM   2170  CA  THR A 144      -7.270   8.980  83.748  1.00 92.92           C  
ATOM   2171  C   THR A 144      -6.903  10.455  83.978  1.00 92.92           C  
ATOM   2172  O   THR A 144      -6.317  11.094  83.099  1.00 92.92           O  
ATOM   2173  CB  THR A 144      -6.023   8.088  83.980  1.00 92.92           C  
ATOM   2174  CG2 THR A 144      -6.298   6.583  83.831  1.00 92.92           C  
ATOM   2175  OG1 THR A 144      -4.950   8.433  83.127  1.00 92.92           O  
ATOM   2176  H   THR A 144      -7.336   9.504  81.724  1.00 92.92           H  
ATOM   2177  HA  THR A 144      -8.053   8.699  84.456  1.00 92.92           H  
ATOM   2178  HB  THR A 144      -5.681   8.257  85.000  1.00 92.92           H  
ATOM   2179 HG21 THR A 144      -5.408   5.999  84.067  1.00 92.92           H  
ATOM   2180 HG22 THR A 144      -7.091   6.261  84.506  1.00 92.92           H  
ATOM   2181 HG23 THR A 144      -6.601   6.325  82.816  1.00 92.92           H  
ATOM   2182  HG1 THR A 144      -4.761   9.367  83.238  1.00 92.92           H  
ATOM   2183  N   LYS A 145      -7.287  10.963  85.160  1.00 91.76           N  
ATOM   2184  CA  LYS A 145      -7.195  12.368  85.561  1.00 91.76           C  
ATOM   2185  C   LYS A 145      -5.773  12.958  85.502  1.00 91.76           C  
ATOM   2186  O   LYS A 145      -5.627  14.097  85.066  1.00 91.76           O  
ATOM   2187  CB  LYS A 145      -7.855  12.512  86.951  1.00 91.76           C  
ATOM   2188  CG  LYS A 145      -7.837  13.927  87.560  1.00 91.76           C  
ATOM   2189  CD  LYS A 145      -8.654  14.006  88.859  1.00 91.76           C  
ATOM   2190  CE  LYS A 145      -8.574  15.391  89.519  1.00 91.76           C  
ATOM   2191  NZ  LYS A 145      -9.383  15.467  90.747  1.00 91.76           N1+
ATOM   2192  H   LYS A 145      -7.759  10.359  85.817  1.00 91.76           H  
ATOM   2193  HA  LYS A 145      -7.803  12.932  84.850  1.00 91.76           H  
ATOM   2194  HB3 LYS A 145      -7.375  11.827  87.652  1.00 91.76           H  
ATOM   2195  HB2 LYS A 145      -8.892  12.183  86.873  1.00 91.76           H  
ATOM   2196  HG3 LYS A 145      -8.226  14.645  86.837  1.00 91.76           H  
ATOM   2197  HG2 LYS A 145      -6.811  14.229  87.771  1.00 91.76           H  
ATOM   2198  HD3 LYS A 145      -8.297  13.244  89.555  1.00 91.76           H  
ATOM   2199  HD2 LYS A 145      -9.694  13.760  88.641  1.00 91.76           H  
ATOM   2200  HE3 LYS A 145      -8.921  16.159  88.828  1.00 91.76           H  
ATOM   2201  HE2 LYS A 145      -7.540  15.624  89.776  1.00 91.76           H  
ATOM   2202  HZ1 LYS A 145      -9.054  14.782  91.413  1.00 91.76           H  
ATOM   2203  HZ2 LYS A 145      -9.296  16.391  91.146  1.00 91.76           H  
ATOM   2204  HZ3 LYS A 145     -10.352  15.287  90.526  1.00 91.76           H  
ATOM   2205  N   PHE A 146      -4.749  12.192  85.884  1.00 87.75           N  
ATOM   2206  CA  PHE A 146      -3.357  12.638  85.917  1.00 87.75           C  
ATOM   2207  C   PHE A 146      -2.747  12.809  84.515  1.00 87.75           C  
ATOM   2208  O   PHE A 146      -1.943  13.716  84.311  1.00 87.75           O  
ATOM   2209  CB  PHE A 146      -2.525  11.646  86.761  1.00 87.75           C  
ATOM   2210  CG  PHE A 146      -2.771  10.160  86.524  1.00 87.75           C  
ATOM   2211  CD1 PHE A 146      -1.979   9.434  85.610  1.00 87.75           C  
ATOM   2212  CD2 PHE A 146      -3.774   9.492  87.260  1.00 87.75           C  
ATOM   2213  CE1 PHE A 146      -2.197   8.054  85.428  1.00 87.75           C  
ATOM   2214  CE2 PHE A 146      -3.985   8.112  87.083  1.00 87.75           C  
ATOM   2215  CZ  PHE A 146      -3.198   7.394  86.164  1.00 87.75           C  
ATOM   2216  H   PHE A 146      -4.939  11.254  86.203  1.00 87.75           H  
ATOM   2217  HA  PHE A 146      -3.315  13.616  86.402  1.00 87.75           H  
ATOM   2218  HB3 PHE A 146      -2.719  11.846  87.816  1.00 87.75           H  
ATOM   2219  HB2 PHE A 146      -1.461  11.852  86.635  1.00 87.75           H  
ATOM   2220  HD1 PHE A 146      -1.196   9.927  85.053  1.00 87.75           H  
ATOM   2221  HD2 PHE A 146      -4.373  10.028  87.983  1.00 87.75           H  
ATOM   2222  HE1 PHE A 146      -1.598   7.486  84.729  1.00 87.75           H  
ATOM   2223  HE2 PHE A 146      -4.748   7.601  87.653  1.00 87.75           H  
ATOM   2224  HZ  PHE A 146      -3.358   6.336  86.020  1.00 87.75           H  
ATOM   2225  N   ARG A 147      -3.161  12.000  83.529  1.00 90.71           N  
ATOM   2226  CA  ARG A 147      -2.701  12.133  82.143  1.00 90.71           C  
ATOM   2227  C   ARG A 147      -3.420  13.305  81.459  1.00 90.71           C  
ATOM   2228  O   ARG A 147      -2.810  14.004  80.649  1.00 90.71           O  
ATOM   2229  CB  ARG A 147      -3.008  10.851  81.341  1.00 90.71           C  
ATOM   2230  CG  ARG A 147      -2.340   9.574  81.871  1.00 90.71           C  
ATOM   2231  CD  ARG A 147      -0.810   9.533  81.782  1.00 90.71           C  
ATOM   2232  NE  ARG A 147      -0.347   8.212  82.217  1.00 90.71           N  
ATOM   2233  CZ  ARG A 147       0.506   7.882  83.195  1.00 90.71           C  
ATOM   2234  NH1 ARG A 147       1.160   8.805  83.908  1.00 90.71           N  
ATOM   2235  NH2 ARG A 147       0.682   6.587  83.459  1.00 90.71           N1+
ATOM   2236  H   ARG A 147      -3.896  11.345  83.742  1.00 90.71           H  
ATOM   2237  HA  ARG A 147      -1.628  12.331  82.123  1.00 90.71           H  
ATOM   2238  HB3 ARG A 147      -2.712  10.985  80.299  1.00 90.71           H  
ATOM   2239  HB2 ARG A 147      -4.086  10.682  81.314  1.00 90.71           H  
ATOM   2240  HG3 ARG A 147      -2.749   8.727  81.316  1.00 90.71           H  
ATOM   2241  HG2 ARG A 147      -2.626   9.410  82.906  1.00 90.71           H  
ATOM   2242  HD3 ARG A 147      -0.364  10.318  82.391  1.00 90.71           H  
ATOM   2243  HD2 ARG A 147      -0.481   9.687  80.755  1.00 90.71           H  
ATOM   2244  HE  ARG A 147      -0.788   7.445  81.706  1.00 90.71           H  
ATOM   2245 HH12 ARG A 147       1.797   8.536  84.644  1.00 90.71           H  
ATOM   2246 HH11 ARG A 147       1.037   9.786  83.712  1.00 90.71           H  
ATOM   2247 HH22 ARG A 147       1.263   6.267  84.227  1.00 90.71           H  
ATOM   2248 HH21 ARG A 147       0.152   5.886  82.952  1.00 90.71           H  
ATOM   2249  N   TRP A 148      -4.698  13.529  81.799  1.00 92.40           N  
ATOM   2250  CA  TRP A 148      -5.501  14.643  81.306  1.00 92.40           C  
ATOM   2251  C   TRP A 148      -4.956  15.999  81.783  1.00 92.40           C  
ATOM   2252  O   TRP A 148      -4.735  16.874  80.950  1.00 92.40           O  
ATOM   2253  CB  TRP A 148      -6.979  14.428  81.680  1.00 92.40           C  
ATOM   2254  CG  TRP A 148      -7.919  15.479  81.175  1.00 92.40           C  
ATOM   2255  CD1 TRP A 148      -8.532  16.424  81.923  1.00 92.40           C  
ATOM   2256  CD2 TRP A 148      -8.310  15.744  79.795  1.00 92.40           C  
ATOM   2257  CE2 TRP A 148      -9.174  16.881  79.778  1.00 92.40           C  
ATOM   2258  CE3 TRP A 148      -8.021  15.138  78.550  1.00 92.40           C  
ATOM   2259  NE1 TRP A 148      -9.279  17.246  81.105  1.00 92.40           N  
ATOM   2260  CZ2 TRP A 148      -9.717  17.395  78.587  1.00 92.40           C  
ATOM   2261  CZ3 TRP A 148      -8.572  15.635  77.353  1.00 92.40           C  
ATOM   2262  CH2 TRP A 148      -9.412  16.764  77.367  1.00 92.40           C  
ATOM   2263  H   TRP A 148      -5.145  12.918  82.470  1.00 92.40           H  
ATOM   2264  HA  TRP A 148      -5.434  14.633  80.216  1.00 92.40           H  
ATOM   2265  HB3 TRP A 148      -7.091  14.348  82.762  1.00 92.40           H  
ATOM   2266  HB2 TRP A 148      -7.315  13.473  81.275  1.00 92.40           H  
ATOM   2267  HD1 TRP A 148      -8.433  16.514  82.995  1.00 92.40           H  
ATOM   2268  HE3 TRP A 148      -7.372  14.276  78.518  1.00 92.40           H  
ATOM   2269  HE1 TRP A 148      -9.819  18.023  81.459  1.00 92.40           H  
ATOM   2270  HZ2 TRP A 148     -10.364  18.259  78.609  1.00 92.40           H  
ATOM   2271  HZ3 TRP A 148      -8.340  15.147  76.421  1.00 92.40           H  
ATOM   2272  HH2 TRP A 148      -9.825  17.142  76.443  1.00 92.40           H  
ATOM   2273  N   GLU A 149      -4.692  16.117  83.096  1.00 89.15           N  
ATOM   2274  CA  GLU A 149      -4.051  17.276  83.720  1.00 89.15           C  
ATOM   2275  C   GLU A 149      -2.630  17.548  83.203  1.00 89.15           C  
ATOM   2276  O   GLU A 149      -2.297  18.713  83.002  1.00 89.15           O  
ATOM   2277  CB  GLU A 149      -4.046  17.120  85.252  1.00 89.15           C  
ATOM   2278  CG  GLU A 149      -5.442  17.304  85.888  1.00 89.15           C  
ATOM   2279  CD  GLU A 149      -5.497  17.123  87.415  1.00 89.15           C  
ATOM   2280  OE1 GLU A 149      -6.554  17.486  87.973  1.00 89.15           O  
ATOM   2281  OE2 GLU A 149      -4.511  16.633  88.013  1.00 89.15           O1-
ATOM   2282  H   GLU A 149      -4.914  15.350  83.719  1.00 89.15           H  
ATOM   2283  HA  GLU A 149      -4.652  18.153  83.470  1.00 89.15           H  
ATOM   2284  HB3 GLU A 149      -3.357  17.840  85.695  1.00 89.15           H  
ATOM   2285  HB2 GLU A 149      -3.654  16.133  85.503  1.00 89.15           H  
ATOM   2286  HG3 GLU A 149      -6.155  16.613  85.440  1.00 89.15           H  
ATOM   2287  HG2 GLU A 149      -5.806  18.305  85.649  1.00 89.15           H  
ATOM   2288  N   ALA A 150      -1.838  16.488  82.958  1.00 86.15           N  
ATOM   2289  CA  ALA A 150      -0.493  16.587  82.386  1.00 86.15           C  
ATOM   2290  C   ALA A 150      -0.469  17.165  80.960  1.00 86.15           C  
ATOM   2291  O   ALA A 150       0.463  17.901  80.636  1.00 86.15           O  
ATOM   2292  CB  ALA A 150       0.196  15.216  82.435  1.00 86.15           C  
ATOM   2293  H   ALA A 150      -2.173  15.556  83.158  1.00 86.15           H  
ATOM   2294  HA  ALA A 150       0.082  17.264  83.019  1.00 86.15           H  
ATOM   2295  HB1 ALA A 150       1.208  15.267  82.033  1.00 86.15           H  
ATOM   2296  HB2 ALA A 150       0.281  14.857  83.461  1.00 86.15           H  
ATOM   2297  HB3 ALA A 150      -0.352  14.468  81.862  1.00 86.15           H  
ATOM   2298  N   MET A 151      -1.497  16.850  80.152  1.00 87.91           N  
ATOM   2299  CA  MET A 151      -1.681  17.379  78.800  1.00 87.91           C  
ATOM   2300  C   MET A 151      -2.154  18.845  78.798  1.00 87.91           C  
ATOM   2301  O   MET A 151      -1.690  19.610  77.953  1.00 87.91           O  
ATOM   2302  CB  MET A 151      -2.599  16.420  78.010  1.00 87.91           C  
ATOM   2303  CG  MET A 151      -2.832  16.768  76.524  1.00 87.91           C  
ATOM   2304  SD  MET A 151      -4.117  17.990  76.117  1.00 87.91           S  
ATOM   2305  CE  MET A 151      -5.579  17.224  76.863  1.00 87.91           C  
ATOM   2306  H   MET A 151      -2.222  16.231  80.490  1.00 87.91           H  
ATOM   2307  HA  MET A 151      -0.708  17.366  78.305  1.00 87.91           H  
ATOM   2308  HB3 MET A 151      -3.556  16.331  78.524  1.00 87.91           H  
ATOM   2309  HB2 MET A 151      -2.167  15.419  78.053  1.00 87.91           H  
ATOM   2310  HG3 MET A 151      -3.094  15.856  75.992  1.00 87.91           H  
ATOM   2311  HG2 MET A 151      -1.897  17.104  76.076  1.00 87.91           H  
ATOM   2312  HE1 MET A 151      -6.481  17.728  76.516  1.00 87.91           H  
ATOM   2313  HE2 MET A 151      -5.641  16.171  76.589  1.00 87.91           H  
ATOM   2314  HE3 MET A 151      -5.547  17.302  77.950  1.00 87.91           H  
ATOM   2315  N   LEU A 152      -3.027  19.218  79.754  1.00 88.66           N  
ATOM   2316  CA  LEU A 152      -3.524  20.588  79.943  1.00 88.66           C  
ATOM   2317  C   LEU A 152      -2.433  21.582  80.389  1.00 88.66           C  
ATOM   2318  O   LEU A 152      -2.519  22.754  80.027  1.00 88.66           O  
ATOM   2319  CB  LEU A 152      -4.681  20.595  80.967  1.00 88.66           C  
ATOM   2320  CG  LEU A 152      -5.992  19.938  80.486  1.00 88.66           C  
ATOM   2321  CD1 LEU A 152      -6.941  19.708  81.680  1.00 88.66           C  
ATOM   2322  CD2 LEU A 152      -6.662  20.728  79.340  1.00 88.66           C  
ATOM   2323  H   LEU A 152      -3.375  18.525  80.403  1.00 88.66           H  
ATOM   2324  HA  LEU A 152      -3.897  20.939  78.980  1.00 88.66           H  
ATOM   2325  HB3 LEU A 152      -4.907  21.619  81.269  1.00 88.66           H  
ATOM   2326  HB2 LEU A 152      -4.340  20.094  81.874  1.00 88.66           H  
ATOM   2327  HG  LEU A 152      -5.757  18.958  80.076  1.00 88.66           H  
ATOM   2328 HD11 LEU A 152      -7.984  19.915  81.443  1.00 88.66           H  
ATOM   2329 HD12 LEU A 152      -6.885  18.672  82.011  1.00 88.66           H  
ATOM   2330 HD13 LEU A 152      -6.677  20.328  82.538  1.00 88.66           H  
ATOM   2331 HD21 LEU A 152      -7.693  21.002  79.560  1.00 88.66           H  
ATOM   2332 HD22 LEU A 152      -6.133  21.655  79.118  1.00 88.66           H  
ATOM   2333 HD23 LEU A 152      -6.676  20.137  78.424  1.00 88.66           H  
ATOM   2334  N   ARG A 153      -1.430  21.104  81.154  1.00 83.66           N  
ATOM   2335  CA  ARG A 153      -0.267  21.859  81.654  1.00 83.66           C  
ATOM   2336  C   ARG A 153       0.637  22.174  80.473  1.00 83.66           C  
ATOM   2337  O   ARG A 153       1.661  22.846  80.588  1.00 83.66           O  
ATOM   2338  CB  ARG A 153       0.480  21.023  82.722  1.00 83.66           C  
ATOM   2339  CG  ARG A 153      -0.271  20.923  84.063  1.00 83.66           C  
ATOM   2340  CD  ARG A 153       0.330  19.852  84.991  1.00 83.66           C  
ATOM   2341  NE  ARG A 153      -0.566  19.519  86.112  1.00 83.66           N  
ATOM   2342  CZ  ARG A 153      -0.460  18.470  86.951  1.00 83.66           C  
ATOM   2343  NH1 ARG A 153       0.549  17.588  86.872  1.00 83.66           N  
ATOM   2344  NH2 ARG A 153      -1.396  18.295  87.893  1.00 83.66           N1+
ATOM   2345  H   ARG A 153      -1.485  20.143  81.463  1.00 83.66           H  
ATOM   2346  HA  ARG A 153      -0.607  22.795  82.103  1.00 83.66           H  
ATOM   2347  HXT ARG A 153       0.335  21.765  79.508  1.00 83.66           H  
ATOM   2348  HB3 ARG A 153       1.468  21.443  82.924  1.00 83.66           H  
ATOM   2349  HB2 ARG A 153       0.663  20.020  82.333  1.00 83.66           H  
ATOM   2350  HG3 ARG A 153      -1.348  20.810  83.941  1.00 83.66           H  
ATOM   2351  HG2 ARG A 153      -0.141  21.895  84.542  1.00 83.66           H  
ATOM   2352  HD3 ARG A 153       1.206  20.285  85.475  1.00 83.66           H  
ATOM   2353  HD2 ARG A 153       0.682  18.980  84.442  1.00 83.66           H  
ATOM   2354  HE  ARG A 153      -1.348  20.146  86.238  1.00 83.66           H  
ATOM   2355 HH12 ARG A 153       0.604  16.809  87.512  1.00 83.66           H  
ATOM   2356 HH11 ARG A 153       1.265  17.706  86.170  1.00 83.66           H  
ATOM   2357 HH22 ARG A 153      -1.359  17.501  88.516  1.00 83.66           H  
ATOM   2358 HH21 ARG A 153      -2.183  18.924  87.960  1.00 83.66           H  
ATOM   2359  N   THR A 180       5.499   4.227  78.198  1.00 95.42           N  
ATOM   2360  CA  THR A 180       5.852   2.952  77.543  1.00 95.42           C  
ATOM   2361  C   THR A 180       5.968   1.900  78.648  1.00 95.42           C  
ATOM   2362  O   THR A 180       6.352   2.254  79.762  1.00 95.42           O  
ATOM   2363  CB  THR A 180       7.147   3.082  76.709  1.00 95.42           C  
ATOM   2364  CG2 THR A 180       7.502   1.883  75.817  1.00 95.42           C  
ATOM   2365  OG1 THR A 180       6.944   4.192  75.863  1.00 95.42           O  
ATOM   2366  H2  THR A 180       4.527   4.031  78.438  1.00 95.42           H  
ATOM   2367  HA  THR A 180       5.024   2.696  76.895  1.00 95.42           H  
ATOM   2368  HB  THR A 180       7.987   3.293  77.371  1.00 95.42           H  
ATOM   2369 HG21 THR A 180       8.442   2.053  75.290  1.00 95.42           H  
ATOM   2370 HG22 THR A 180       7.617   0.966  76.391  1.00 95.42           H  
ATOM   2371 HG23 THR A 180       6.738   1.695  75.067  1.00 95.42           H  
ATOM   2372  HG1 THR A 180       6.784   4.904  76.478  1.00 95.42           H  
ATOM   2373  H   THR A 180       6.010   4.118  79.074  1.00  0.00           H  
ATOM   2374  N   VAL A 181       5.618   0.655  78.340  1.00 98.73           N  
ATOM   2375  CA  VAL A 181       5.786  -0.527  79.172  1.00 98.73           C  
ATOM   2376  C   VAL A 181       6.465  -1.586  78.296  1.00 98.73           C  
ATOM   2377  O   VAL A 181       6.252  -1.612  77.078  1.00 98.73           O  
ATOM   2378  CB  VAL A 181       4.435  -0.975  79.792  1.00 98.73           C  
ATOM   2379  CG1 VAL A 181       3.724   0.178  80.511  1.00 98.73           C  
ATOM   2380  CG2 VAL A 181       3.479  -1.655  78.798  1.00 98.73           C  
ATOM   2381  H   VAL A 181       5.296   0.474  77.389  1.00 98.73           H  
ATOM   2382  HA  VAL A 181       6.476  -0.286  79.984  1.00 98.73           H  
ATOM   2383  HB  VAL A 181       4.678  -1.717  80.554  1.00 98.73           H  
ATOM   2384 HG11 VAL A 181       2.846  -0.170  81.052  1.00 98.73           H  
ATOM   2385 HG12 VAL A 181       4.405   0.646  81.221  1.00 98.73           H  
ATOM   2386 HG13 VAL A 181       3.387   0.948  79.817  1.00 98.73           H  
ATOM   2387 HG21 VAL A 181       2.504  -1.859  79.242  1.00 98.73           H  
ATOM   2388 HG22 VAL A 181       3.325  -1.035  77.917  1.00 98.73           H  
ATOM   2389 HG23 VAL A 181       3.889  -2.608  78.469  1.00 98.73           H  
ATOM   2390  N   GLY A 182       7.288  -2.437  78.902  1.00 98.93           N  
ATOM   2391  CA  GLY A 182       8.086  -3.420  78.193  1.00 98.93           C  
ATOM   2392  C   GLY A 182       8.243  -4.699  78.993  1.00 98.93           C  
ATOM   2393  O   GLY A 182       8.155  -4.698  80.224  1.00 98.93           O  
ATOM   2394  H   GLY A 182       7.426  -2.368  79.908  1.00 98.93           H  
ATOM   2395  HA3 GLY A 182       9.077  -3.012  78.017  1.00 98.93           H  
ATOM   2396  HA2 GLY A 182       7.657  -3.657  77.220  1.00 98.93           H  
ATOM   2397  N   ALA A 183       8.516  -5.785  78.273  1.00 98.97           N  
ATOM   2398  CA  ALA A 183       8.834  -7.108  78.786  1.00 98.97           C  
ATOM   2399  C   ALA A 183       9.794  -7.802  77.819  1.00 98.97           C  
ATOM   2400  O   ALA A 183       9.647  -7.665  76.606  1.00 98.97           O  
ATOM   2401  CB  ALA A 183       7.547  -7.926  78.953  1.00 98.97           C  
ATOM   2402  H   ALA A 183       8.632  -5.673  77.273  1.00 98.97           H  
ATOM   2403  HA  ALA A 183       9.317  -7.003  79.755  1.00 98.97           H  
ATOM   2404  HB1 ALA A 183       7.745  -8.885  79.433  1.00 98.97           H  
ATOM   2405  HB2 ALA A 183       6.830  -7.389  79.568  1.00 98.97           H  
ATOM   2406  HB3 ALA A 183       7.070  -8.121  77.993  1.00 98.97           H  
ATOM   2407  N   VAL A 184      10.738  -8.561  78.382  1.00 98.97           N  
ATOM   2408  CA  VAL A 184      11.641  -9.456  77.664  1.00 98.97           C  
ATOM   2409  C   VAL A 184      11.779 -10.746  78.488  1.00 98.97           C  
ATOM   2410  O   VAL A 184      11.764 -10.682  79.718  1.00 98.97           O  
ATOM   2411  CB  VAL A 184      13.043  -8.827  77.425  1.00 98.97           C  
ATOM   2412  CG1 VAL A 184      12.989  -7.615  76.486  1.00 98.97           C  
ATOM   2413  CG2 VAL A 184      13.835  -8.480  78.700  1.00 98.97           C  
ATOM   2414  H   VAL A 184      10.805  -8.603  79.391  1.00 98.97           H  
ATOM   2415  HA  VAL A 184      11.202  -9.719  76.703  1.00 98.97           H  
ATOM   2416  HB  VAL A 184      13.624  -9.571  76.884  1.00 98.97           H  
ATOM   2417 HG11 VAL A 184      13.991  -7.235  76.287  1.00 98.97           H  
ATOM   2418 HG12 VAL A 184      12.540  -7.877  75.531  1.00 98.97           H  
ATOM   2419 HG13 VAL A 184      12.409  -6.799  76.912  1.00 98.97           H  
ATOM   2420 HG21 VAL A 184      14.781  -7.999  78.455  1.00 98.97           H  
ATOM   2421 HG22 VAL A 184      13.276  -7.793  79.335  1.00 98.97           H  
ATOM   2422 HG23 VAL A 184      14.074  -9.365  79.288  1.00 98.97           H  
ATOM   2423  N   ALA A 185      11.879 -11.896  77.802  1.00 98.95           N  
ATOM   2424  CA  ALA A 185      11.860 -13.208  78.446  1.00 98.95           C  
ATOM   2425  C   ALA A 185      12.778 -14.214  77.747  1.00 98.95           C  
ATOM   2426  O   ALA A 185      13.014 -14.110  76.544  1.00 98.95           O  
ATOM   2427  CB  ALA A 185      10.415 -13.740  78.476  1.00 98.95           C  
ATOM   2428  H   ALA A 185      11.893 -11.890  76.790  1.00 98.95           H  
ATOM   2429  HA  ALA A 185      12.217 -13.112  79.472  1.00 98.95           H  
ATOM   2430  HB1 ALA A 185      10.349 -14.673  79.037  1.00 98.95           H  
ATOM   2431  HB2 ALA A 185       9.737 -13.030  78.946  1.00 98.95           H  
ATOM   2432  HB3 ALA A 185      10.043 -13.935  77.470  1.00 98.95           H  
ATOM   2433  N   LEU A 186      13.213 -15.199  78.545  1.00 98.82           N  
ATOM   2434  CA  LEU A 186      13.843 -16.449  78.138  1.00 98.82           C  
ATOM   2435  C   LEU A 186      12.992 -17.585  78.728  1.00 98.82           C  
ATOM   2436  O   LEU A 186      12.683 -17.542  79.921  1.00 98.82           O  
ATOM   2437  CB  LEU A 186      15.296 -16.477  78.670  1.00 98.82           C  
ATOM   2438  CG  LEU A 186      16.084 -17.790  78.441  1.00 98.82           C  
ATOM   2439  CD1 LEU A 186      16.181 -18.182  76.954  1.00 98.82           C  
ATOM   2440  CD2 LEU A 186      17.469 -17.722  79.113  1.00 98.82           C  
ATOM   2441  H   LEU A 186      12.950 -15.167  79.523  1.00 98.82           H  
ATOM   2442  HA  LEU A 186      13.849 -16.524  77.052  1.00 98.82           H  
ATOM   2443  HB3 LEU A 186      15.265 -16.287  79.742  1.00 98.82           H  
ATOM   2444  HB2 LEU A 186      15.853 -15.643  78.241  1.00 98.82           H  
ATOM   2445  HG  LEU A 186      15.550 -18.593  78.951  1.00 98.82           H  
ATOM   2446 HD11 LEU A 186      17.162 -18.576  76.688  1.00 98.82           H  
ATOM   2447 HD12 LEU A 186      15.449 -18.956  76.723  1.00 98.82           H  
ATOM   2448 HD13 LEU A 186      15.980 -17.345  76.288  1.00 98.82           H  
ATOM   2449 HD21 LEU A 186      17.681 -18.638  79.665  1.00 98.82           H  
ATOM   2450 HD22 LEU A 186      18.274 -17.576  78.392  1.00 98.82           H  
ATOM   2451 HD23 LEU A 186      17.528 -16.899  79.824  1.00 98.82           H  
ATOM   2452  N   ASP A 187      12.637 -18.574  77.893  1.00 98.61           N  
ATOM   2453  CA  ASP A 187      11.815 -19.726  78.279  1.00 98.61           C  
ATOM   2454  C   ASP A 187      12.698 -20.969  78.500  1.00 98.61           C  
ATOM   2455  O   ASP A 187      13.901 -20.937  78.230  1.00 98.61           O  
ATOM   2456  CB  ASP A 187      10.637 -19.976  77.286  1.00 98.61           C  
ATOM   2457  CG  ASP A 187      10.961 -20.258  75.803  1.00 98.61           C  
ATOM   2458  OD1 ASP A 187      12.059 -20.769  75.511  1.00 98.61           O1-
ATOM   2459  OD2 ASP A 187      10.039 -20.105  74.975  1.00 98.61           O  
ATOM   2460  H   ASP A 187      12.936 -18.550  76.927  1.00 98.61           H  
ATOM   2461  HA  ASP A 187      11.355 -19.526  79.247  1.00 98.61           H  
ATOM   2462  HB3 ASP A 187      10.006 -19.087  77.314  1.00 98.61           H  
ATOM   2463  HB2 ASP A 187       9.999 -20.778  77.659  1.00 98.61           H  
ATOM   2464  N   ALA A 188      12.060 -22.056  78.964  1.00 97.69           N  
ATOM   2465  CA  ALA A 188      12.678 -23.358  79.218  1.00 97.69           C  
ATOM   2466  C   ALA A 188      13.249 -24.067  77.971  1.00 97.69           C  
ATOM   2467  O   ALA A 188      14.103 -24.938  78.136  1.00 97.69           O  
ATOM   2468  CB  ALA A 188      11.649 -24.251  79.930  1.00 97.69           C  
ATOM   2469  H   ALA A 188      11.068 -21.997  79.147  1.00 97.69           H  
ATOM   2470  HA  ALA A 188      13.511 -23.195  79.903  1.00 97.69           H  
ATOM   2471  HB1 ALA A 188      12.070 -25.227  80.175  1.00 97.69           H  
ATOM   2472  HB2 ALA A 188      11.317 -23.797  80.864  1.00 97.69           H  
ATOM   2473  HB3 ALA A 188      10.766 -24.417  79.310  1.00 97.69           H  
ATOM   2474  N   ALA A 189      12.792 -23.679  76.766  1.00 98.17           N  
ATOM   2475  CA  ALA A 189      13.260 -24.195  75.477  1.00 98.17           C  
ATOM   2476  C   ALA A 189      14.454 -23.415  74.885  1.00 98.17           C  
ATOM   2477  O   ALA A 189      14.983 -23.845  73.860  1.00 98.17           O  
ATOM   2478  CB  ALA A 189      12.073 -24.217  74.500  1.00 98.17           C  
ATOM   2479  H   ALA A 189      12.113 -22.932  76.714  1.00 98.17           H  
ATOM   2480  HA  ALA A 189      13.593 -25.226  75.608  1.00 98.17           H  
ATOM   2481  HB1 ALA A 189      12.363 -24.612  73.526  1.00 98.17           H  
ATOM   2482  HB2 ALA A 189      11.269 -24.849  74.878  1.00 98.17           H  
ATOM   2483  HB3 ALA A 189      11.661 -23.221  74.343  1.00 98.17           H  
ATOM   2484  N   GLY A 190      14.874 -22.310  75.529  1.00 98.25           N  
ATOM   2485  CA  GLY A 190      16.035 -21.510  75.131  1.00 98.25           C  
ATOM   2486  C   GLY A 190      15.693 -20.390  74.132  1.00 98.25           C  
ATOM   2487  O   GLY A 190      16.613 -19.726  73.653  1.00 98.25           O  
ATOM   2488  H   GLY A 190      14.374 -22.005  76.353  1.00 98.25           H  
ATOM   2489  HA3 GLY A 190      16.816 -22.144  74.709  1.00 98.25           H  
ATOM   2490  HA2 GLY A 190      16.458 -21.059  76.029  1.00 98.25           H  
ATOM   2491  N   ASN A 191      14.405 -20.165  73.822  1.00 98.88           N  
ATOM   2492  CA  ASN A 191      13.936 -19.102  72.928  1.00 98.88           C  
ATOM   2493  C   ASN A 191      13.816 -17.766  73.670  1.00 98.88           C  
ATOM   2494  O   ASN A 191      13.451 -17.739  74.846  1.00 98.88           O  
ATOM   2495  CB  ASN A 191      12.566 -19.442  72.297  1.00 98.88           C  
ATOM   2496  CG  ASN A 191      12.523 -20.793  71.583  1.00 98.88           C  
ATOM   2497  ND2 ASN A 191      11.568 -21.644  71.960  1.00 98.88           N  
ATOM   2498  OD1 ASN A 191      13.329 -21.056  70.693  1.00 98.88           O  
ATOM   2499  H   ASN A 191      13.680 -20.700  74.285  1.00 98.88           H  
ATOM   2500  HA  ASN A 191      14.659 -18.969  72.126  1.00 98.88           H  
ATOM   2501  HB3 ASN A 191      12.300 -18.676  71.568  1.00 98.88           H  
ATOM   2502  HB2 ASN A 191      11.784 -19.410  73.053  1.00 98.88           H  
ATOM   2503 HD22 ASN A 191      11.485 -22.546  71.515  1.00 98.88           H  
ATOM   2504 HD21 ASN A 191      10.932 -21.394  72.706  1.00 98.88           H  
ATOM   2505  N   LEU A 192      14.075 -16.685  72.927  1.00 98.94           N  
ATOM   2506  CA  LEU A 192      13.933 -15.302  73.364  1.00 98.94           C  
ATOM   2507  C   LEU A 192      12.702 -14.667  72.707  1.00 98.94           C  
ATOM   2508  O   LEU A 192      12.308 -15.069  71.613  1.00 98.94           O  
ATOM   2509  CB  LEU A 192      15.219 -14.542  72.970  1.00 98.94           C  
ATOM   2510  CG  LEU A 192      16.418 -14.861  73.887  1.00 98.94           C  
ATOM   2511  CD1 LEU A 192      17.721 -14.289  73.306  1.00 98.94           C  
ATOM   2512  CD2 LEU A 192      16.167 -14.357  75.323  1.00 98.94           C  
ATOM   2513  H   LEU A 192      14.360 -16.807  71.963  1.00 98.94           H  
ATOM   2514  HA  LEU A 192      13.793 -15.262  74.442  1.00 98.94           H  
ATOM   2515  HB3 LEU A 192      15.047 -13.466  72.986  1.00 98.94           H  
ATOM   2516  HB2 LEU A 192      15.472 -14.776  71.934  1.00 98.94           H  
ATOM   2517  HG  LEU A 192      16.544 -15.944  73.935  1.00 98.94           H  
ATOM   2518 HD11 LEU A 192      18.363 -15.080  72.920  1.00 98.94           H  
ATOM   2519 HD12 LEU A 192      17.526 -13.594  72.491  1.00 98.94           H  
ATOM   2520 HD13 LEU A 192      18.301 -13.748  74.047  1.00 98.94           H  
ATOM   2521 HD21 LEU A 192      17.072 -14.018  75.824  1.00 98.94           H  
ATOM   2522 HD22 LEU A 192      15.460 -13.528  75.335  1.00 98.94           H  
ATOM   2523 HD23 LEU A 192      15.743 -15.146  75.940  1.00 98.94           H  
ATOM   2524  N   ALA A 193      12.144 -13.653  73.383  1.00 98.97           N  
ATOM   2525  CA  ALA A 193      11.103 -12.780  72.849  1.00 98.97           C  
ATOM   2526  C   ALA A 193      11.092 -11.460  73.622  1.00 98.97           C  
ATOM   2527  O   ALA A 193      11.528 -11.415  74.773  1.00 98.97           O  
ATOM   2528  CB  ALA A 193       9.720 -13.452  72.907  1.00 98.97           C  
ATOM   2529  H   ALA A 193      12.510 -13.392  74.289  1.00 98.97           H  
ATOM   2530  HA  ALA A 193      11.351 -12.566  71.809  1.00 98.97           H  
ATOM   2531  HB1 ALA A 193       8.991 -12.883  72.330  1.00 98.97           H  
ATOM   2532  HB2 ALA A 193       9.736 -14.463  72.499  1.00 98.97           H  
ATOM   2533  HB3 ALA A 193       9.345 -13.498  73.927  1.00 98.97           H  
ATOM   2534  N   ALA A 194      10.560 -10.423  72.965  1.00 98.98           N  
ATOM   2535  CA  ALA A 194      10.383  -9.085  73.514  1.00 98.98           C  
ATOM   2536  C   ALA A 194       9.003  -8.550  73.129  1.00 98.98           C  
ATOM   2537  O   ALA A 194       8.526  -8.849  72.037  1.00 98.98           O  
ATOM   2538  CB  ALA A 194      11.478  -8.168  72.952  1.00 98.98           C  
ATOM   2539  H   ALA A 194      10.206 -10.561  72.026  1.00 98.98           H  
ATOM   2540  HA  ALA A 194      10.456  -9.109  74.600  1.00 98.98           H  
ATOM   2541  HB1 ALA A 194      11.382  -7.158  73.352  1.00 98.98           H  
ATOM   2542  HB2 ALA A 194      12.471  -8.530  73.210  1.00 98.98           H  
ATOM   2543  HB3 ALA A 194      11.426  -8.103  71.864  1.00 98.98           H  
ATOM   2544  N   ALA A 195       8.418  -7.733  74.014  1.00 98.97           N  
ATOM   2545  CA  ALA A 195       7.216  -6.947  73.757  1.00 98.97           C  
ATOM   2546  C   ALA A 195       7.383  -5.540  74.324  1.00 98.97           C  
ATOM   2547  O   ALA A 195       8.074  -5.350  75.325  1.00 98.97           O  
ATOM   2548  CB  ALA A 195       5.978  -7.624  74.355  1.00 98.97           C  
ATOM   2549  H   ALA A 195       8.877  -7.547  74.899  1.00 98.97           H  
ATOM   2550  HA  ALA A 195       7.077  -6.845  72.682  1.00 98.97           H  
ATOM   2551  HB1 ALA A 195       5.092  -7.010  74.199  1.00 98.97           H  
ATOM   2552  HB2 ALA A 195       5.787  -8.583  73.881  1.00 98.97           H  
ATOM   2553  HB3 ALA A 195       6.083  -7.779  75.428  1.00 98.97           H  
ATOM   2554  N   THR A 196       6.743  -4.579  73.659  1.00 98.95           N  
ATOM   2555  CA  THR A 196       6.769  -3.160  73.987  1.00 98.95           C  
ATOM   2556  C   THR A 196       5.359  -2.625  73.685  1.00 98.95           C  
ATOM   2557  O   THR A 196       4.756  -3.012  72.682  1.00 98.95           O  
ATOM   2558  CB  THR A 196       7.910  -2.431  73.210  1.00 98.95           C  
ATOM   2559  CG2 THR A 196       8.193  -1.020  73.748  1.00 98.95           C  
ATOM   2560  OG1 THR A 196       9.151  -3.123  73.282  1.00 98.95           O  
ATOM   2561  H   THR A 196       6.162  -4.830  72.861  1.00 98.95           H  
ATOM   2562  HA  THR A 196       6.950  -3.054  75.057  1.00 98.95           H  
ATOM   2563  HB  THR A 196       7.638  -2.357  72.155  1.00 98.95           H  
ATOM   2564 HG21 THR A 196       8.990  -0.534  73.183  1.00 98.95           H  
ATOM   2565 HG22 THR A 196       7.311  -0.383  73.685  1.00 98.95           H  
ATOM   2566 HG23 THR A 196       8.505  -1.048  74.793  1.00 98.95           H  
ATOM   2567  HG1 THR A 196       9.070  -3.893  72.735  1.00 98.95           H  
ATOM   2568  N   SER A 197       4.823  -1.744  74.529  1.00 98.90           N  
ATOM   2569  CA  SER A 197       3.581  -1.029  74.311  1.00 98.90           C  
ATOM   2570  C   SER A 197       3.729   0.386  74.855  1.00 98.90           C  
ATOM   2571  O   SER A 197       4.508   0.598  75.782  1.00 98.90           O  
ATOM   2572  CB  SER A 197       2.411  -1.833  74.880  1.00 98.90           C  
ATOM   2573  OG  SER A 197       1.196  -1.170  74.638  1.00 98.90           O  
ATOM   2574  H   SER A 197       5.342  -1.479  75.366  1.00 98.90           H  
ATOM   2575  HA  SER A 197       3.426  -0.920  73.240  1.00 98.90           H  
ATOM   2576  HB3 SER A 197       2.524  -1.974  75.954  1.00 98.90           H  
ATOM   2577  HB2 SER A 197       2.367  -2.819  74.419  1.00 98.90           H  
ATOM   2578  HG  SER A 197       0.497  -1.769  74.888  1.00 98.90           H  
ATOM   2579  N   SER A 198       3.017   1.354  74.274  1.00 98.30           N  
ATOM   2580  CA  SER A 198       3.080   2.746  74.632  1.00 98.30           C  
ATOM   2581  C   SER A 198       1.740   3.445  74.405  1.00 98.30           C  
ATOM   2582  O   SER A 198       1.027   3.160  73.441  1.00 98.30           O  
ATOM   2583  CB  SER A 198       4.244   3.393  73.867  1.00 98.30           C  
ATOM   2584  OG  SER A 198       4.585   4.637  74.426  1.00 98.30           O  
ATOM   2585  H   SER A 198       2.376   1.102  73.520  1.00 98.30           H  
ATOM   2586  HA  SER A 198       3.269   2.801  75.702  1.00 98.30           H  
ATOM   2587  HB3 SER A 198       3.983   3.529  72.817  1.00 98.30           H  
ATOM   2588  HB2 SER A 198       5.133   2.766  73.893  1.00 98.30           H  
ATOM   2589  HG  SER A 198       5.355   4.485  74.982  1.00 98.30           H  
ATOM   2590  N   GLY A 199       1.463   4.432  75.261  1.00 96.95           N  
ATOM   2591  CA  GLY A 199       0.498   5.501  75.032  1.00 96.95           C  
ATOM   2592  C   GLY A 199       1.140   6.710  74.333  1.00 96.95           C  
ATOM   2593  O   GLY A 199       0.492   7.740  74.153  1.00 96.95           O  
ATOM   2594  H   GLY A 199       2.086   4.545  76.052  1.00 96.95           H  
ATOM   2595  HA3 GLY A 199       0.118   5.830  75.998  1.00 96.95           H  
ATOM   2596  HA2 GLY A 199      -0.357   5.153  74.452  1.00 96.95           H  
ATOM   2597  N   GLY A 200       2.424   6.622  73.960  1.00 93.71           N  
ATOM   2598  CA  GLY A 200       3.190   7.703  73.371  1.00 93.71           C  
ATOM   2599  C   GLY A 200       3.766   8.591  74.471  1.00 93.71           C  
ATOM   2600  O   GLY A 200       4.410   8.096  75.393  1.00 93.71           O  
ATOM   2601  H   GLY A 200       2.946   5.778  74.184  1.00 93.71           H  
ATOM   2602  HA3 GLY A 200       2.582   8.272  72.668  1.00 93.71           H  
ATOM   2603  HA2 GLY A 200       4.011   7.267  72.803  1.00 93.71           H  
ATOM   2604  N   THR A 201       3.540   9.902  74.383  1.00 90.64           N  
ATOM   2605  CA  THR A 201       3.992  10.901  75.323  1.00 90.64           C  
ATOM   2606  C   THR A 201       2.943  12.023  75.360  1.00 90.64           C  
ATOM   2607  O   THR A 201       2.242  12.252  74.368  1.00 90.64           O  
ATOM   2608  CB  THR A 201       5.457  11.281  74.997  1.00 90.64           C  
ATOM   2609  CG2 THR A 201       5.678  11.852  73.585  1.00 90.64           C  
ATOM   2610  OG1 THR A 201       5.931  12.223  75.928  1.00 90.64           O  
ATOM   2611  H   THR A 201       2.907  10.253  73.681  1.00 90.64           H  
ATOM   2612  HA  THR A 201       3.983  10.449  76.318  1.00 90.64           H  
ATOM   2613  HB  THR A 201       6.078  10.391  75.110  1.00 90.64           H  
ATOM   2614 HG21 THR A 201       6.732  12.076  73.418  1.00 90.64           H  
ATOM   2615 HG22 THR A 201       5.382  11.136  72.818  1.00 90.64           H  
ATOM   2616 HG23 THR A 201       5.111  12.769  73.423  1.00 90.64           H  
ATOM   2617  HG1 THR A 201       5.536  13.067  75.748  1.00 90.64           H  
ATOM   2618  N   THR A 202       2.804  12.691  76.512  1.00 90.26           N  
ATOM   2619  CA  THR A 202       1.824  13.745  76.764  1.00 90.26           C  
ATOM   2620  C   THR A 202       2.088  14.975  75.878  1.00 90.26           C  
ATOM   2621  O   THR A 202       3.196  15.507  75.836  1.00 90.26           O  
ATOM   2622  CB  THR A 202       1.799  14.114  78.275  1.00 90.26           C  
ATOM   2623  CG2 THR A 202       1.201  13.004  79.152  1.00 90.26           C  
ATOM   2624  OG1 THR A 202       3.082  14.444  78.790  1.00 90.26           O  
ATOM   2625  H   THR A 202       3.447  12.506  77.270  1.00 90.26           H  
ATOM   2626  HA  THR A 202       0.843  13.346  76.502  1.00 90.26           H  
ATOM   2627  HB  THR A 202       1.171  14.999  78.400  1.00 90.26           H  
ATOM   2628 HG21 THR A 202       1.155  13.315  80.196  1.00 90.26           H  
ATOM   2629 HG22 THR A 202       0.187  12.757  78.839  1.00 90.26           H  
ATOM   2630 HG23 THR A 202       1.799  12.093  79.109  1.00 90.26           H  
ATOM   2631  HG1 THR A 202       3.459  15.123  78.239  1.00 90.26           H  
ATOM   2632  N   ASN A 203       1.030  15.393  75.187  1.00 90.05           N  
ATOM   2633  CA  ASN A 203       0.871  16.548  74.297  1.00 90.05           C  
ATOM   2634  C   ASN A 203       1.549  16.356  72.918  1.00 90.05           C  
ATOM   2635  O   ASN A 203       1.918  17.345  72.283  1.00 90.05           O  
ATOM   2636  CB  ASN A 203       1.308  17.860  75.011  1.00 90.05           C  
ATOM   2637  CG  ASN A 203       0.631  19.131  74.484  1.00 90.05           C  
ATOM   2638  ND2 ASN A 203       1.416  20.185  74.254  1.00 90.05           N  
ATOM   2639  OD1 ASN A 203      -0.583  19.171  74.300  1.00 90.05           O  
ATOM   2640  H   ASN A 203       0.184  14.862  75.353  1.00 90.05           H  
ATOM   2641  HA  ASN A 203      -0.187  16.619  74.038  1.00 90.05           H  
ATOM   2642  HB3 ASN A 203       2.394  17.968  75.009  1.00 90.05           H  
ATOM   2643  HB2 ASN A 203       1.015  17.804  76.061  1.00 90.05           H  
ATOM   2644 HD22 ASN A 203       1.013  21.047  73.916  1.00 90.05           H  
ATOM   2645 HD21 ASN A 203       2.411  20.128  74.413  1.00 90.05           H  
ATOM   2646  N   LYS A 204       1.710  15.104  72.460  1.00 89.79           N  
ATOM   2647  CA  LYS A 204       2.223  14.781  71.126  1.00 89.79           C  
ATOM   2648  C   LYS A 204       1.225  15.186  70.018  1.00 89.79           C  
ATOM   2649  O   LYS A 204       0.032  15.391  70.281  1.00 89.79           O  
ATOM   2650  CB  LYS A 204       2.564  13.268  71.046  1.00 89.79           C  
ATOM   2651  CG  LYS A 204       1.379  12.273  71.073  1.00 89.79           C  
ATOM   2652  CD  LYS A 204       1.847  10.807  70.964  1.00 89.79           C  
ATOM   2653  CE  LYS A 204       0.719   9.785  70.716  1.00 89.79           C  
ATOM   2654  NZ  LYS A 204      -0.154   9.605  71.890  1.00 89.79           N1+
ATOM   2655  H   LYS A 204       1.449  14.339  73.067  1.00 89.79           H  
ATOM   2656  HA  LYS A 204       3.143  15.350  70.974  1.00 89.79           H  
ATOM   2657  HB3 LYS A 204       3.255  13.023  71.853  1.00 89.79           H  
ATOM   2658  HB2 LYS A 204       3.128  13.101  70.126  1.00 89.79           H  
ATOM   2659  HG3 LYS A 204       0.714  12.486  70.237  1.00 89.79           H  
ATOM   2660  HG2 LYS A 204       0.794  12.409  71.982  1.00 89.79           H  
ATOM   2661  HD3 LYS A 204       2.415  10.535  71.852  1.00 89.79           H  
ATOM   2662  HD2 LYS A 204       2.544  10.731  70.130  1.00 89.79           H  
ATOM   2663  HE3 LYS A 204       1.146   8.811  70.472  1.00 89.79           H  
ATOM   2664  HE2 LYS A 204       0.119  10.081  69.854  1.00 89.79           H  
ATOM   2665  HZ1 LYS A 204       0.380   9.275  72.683  1.00 89.79           H  
ATOM   2666  HZ2 LYS A 204      -0.613  10.473  72.124  1.00 89.79           H  
ATOM   2667  HZ3 LYS A 204      -0.843   8.900  71.667  1.00 89.79           H  
ATOM   2668  N   TYR A 205       1.709  15.261  68.771  1.00 92.44           N  
ATOM   2669  CA  TYR A 205       0.892  15.459  67.574  1.00 92.44           C  
ATOM   2670  C   TYR A 205      -0.030  14.250  67.341  1.00 92.44           C  
ATOM   2671  O   TYR A 205       0.350  13.121  67.656  1.00 92.44           O  
ATOM   2672  CB  TYR A 205       1.805  15.664  66.345  1.00 92.44           C  
ATOM   2673  CG  TYR A 205       2.505  17.010  66.175  1.00 92.44           C  
ATOM   2674  CD1 TYR A 205       2.646  17.541  64.874  1.00 92.44           C  
ATOM   2675  CD2 TYR A 205       3.065  17.715  67.266  1.00 92.44           C  
ATOM   2676  CE1 TYR A 205       3.335  18.751  64.664  1.00 92.44           C  
ATOM   2677  CE2 TYR A 205       3.767  18.917  67.054  1.00 92.44           C  
ATOM   2678  CZ  TYR A 205       3.909  19.434  65.753  1.00 92.44           C  
ATOM   2679  OH  TYR A 205       4.604  20.591  65.553  1.00 92.44           O  
ATOM   2680  H   TYR A 205       2.691  15.079  68.619  1.00 92.44           H  
ATOM   2681  HA  TYR A 205       0.279  16.348  67.720  1.00 92.44           H  
ATOM   2682  HB3 TYR A 205       1.199  15.525  65.447  1.00 92.44           H  
ATOM   2683  HB2 TYR A 205       2.555  14.874  66.308  1.00 92.44           H  
ATOM   2684  HD1 TYR A 205       2.231  17.019  64.025  1.00 92.44           H  
ATOM   2685  HD2 TYR A 205       2.993  17.343  68.274  1.00 92.44           H  
ATOM   2686  HE1 TYR A 205       3.425  19.143  63.662  1.00 92.44           H  
ATOM   2687  HE2 TYR A 205       4.206  19.437  67.894  1.00 92.44           H  
ATOM   2688  HH  TYR A 205       4.688  20.840  64.629  1.00 92.44           H  
ATOM   2689  N   ALA A 206      -1.204  14.495  66.741  1.00 95.64           N  
ATOM   2690  CA  ALA A 206      -2.040  13.425  66.201  1.00 95.64           C  
ATOM   2691  C   ALA A 206      -1.372  12.791  64.969  1.00 95.64           C  
ATOM   2692  O   ALA A 206      -0.678  13.478  64.216  1.00 95.64           O  
ATOM   2693  CB  ALA A 206      -3.428  13.973  65.863  1.00 95.64           C  
ATOM   2694  H   ALA A 206      -1.471  15.439  66.503  1.00 95.64           H  
ATOM   2695  HA  ALA A 206      -2.161  12.663  66.972  1.00 95.64           H  
ATOM   2696  HB1 ALA A 206      -4.069  13.196  65.444  1.00 95.64           H  
ATOM   2697  HB2 ALA A 206      -3.918  14.344  66.762  1.00 95.64           H  
ATOM   2698  HB3 ALA A 206      -3.375  14.787  65.140  1.00 95.64           H  
ATOM   2699  N   GLY A 207      -1.578  11.478  64.815  1.00 98.17           N  
ATOM   2700  CA  GLY A 207      -0.957  10.651  63.788  1.00 98.17           C  
ATOM   2701  C   GLY A 207       0.482  10.240  64.138  1.00 98.17           C  
ATOM   2702  O   GLY A 207       1.071   9.489  63.369  1.00 98.17           O  
ATOM   2703  H   GLY A 207      -2.144  10.990  65.501  1.00 98.17           H  
ATOM   2704  HA3 GLY A 207      -0.944  11.180  62.836  1.00 98.17           H  
ATOM   2705  HA2 GLY A 207      -1.564   9.757  63.650  1.00 98.17           H  
ATOM   2706  N   ARG A 208       1.080  10.678  65.256  1.00 97.18           N  
ATOM   2707  CA  ARG A 208       2.491  10.429  65.573  1.00 97.18           C  
ATOM   2708  C   ARG A 208       2.750   8.943  65.904  1.00 97.18           C  
ATOM   2709  O   ARG A 208       2.254   8.444  66.915  1.00 97.18           O  
ATOM   2710  CB  ARG A 208       2.884  11.346  66.756  1.00 97.18           C  
ATOM   2711  CG  ARG A 208       4.377  11.381  67.153  1.00 97.18           C  
ATOM   2712  CD  ARG A 208       4.896  10.141  67.899  1.00 97.18           C  
ATOM   2713  NE  ARG A 208       6.063  10.419  68.755  1.00 97.18           N  
ATOM   2714  CZ  ARG A 208       6.346   9.807  69.917  1.00 97.18           C  
ATOM   2715  NH1 ARG A 208       5.530   8.880  70.430  1.00 97.18           N  
ATOM   2716  NH2 ARG A 208       7.469  10.110  70.574  1.00 97.18           N1+
ATOM   2717  H   ARG A 208       0.536  11.236  65.899  1.00 97.18           H  
ATOM   2718  HA  ARG A 208       3.081  10.711  64.704  1.00 97.18           H  
ATOM   2719  HB3 ARG A 208       2.276  11.110  67.631  1.00 97.18           H  
ATOM   2720  HB2 ARG A 208       2.611  12.365  66.482  1.00 97.18           H  
ATOM   2721  HG3 ARG A 208       4.514  12.246  67.798  1.00 97.18           H  
ATOM   2722  HG2 ARG A 208       4.983  11.559  66.265  1.00 97.18           H  
ATOM   2723  HD3 ARG A 208       5.181   9.365  67.197  1.00 97.18           H  
ATOM   2724  HD2 ARG A 208       4.091   9.737  68.511  1.00 97.18           H  
ATOM   2725  HE  ARG A 208       6.776  11.029  68.365  1.00 97.18           H  
ATOM   2726 HH12 ARG A 208       5.801   8.395  71.284  1.00 97.18           H  
ATOM   2727 HH11 ARG A 208       4.717   8.566  69.923  1.00 97.18           H  
ATOM   2728 HH22 ARG A 208       7.681   9.686  71.474  1.00 97.18           H  
ATOM   2729 HH21 ARG A 208       8.174  10.709  70.147  1.00 97.18           H  
ATOM   2730  N   ILE A 209       3.588   8.280  65.097  1.00 98.47           N  
ATOM   2731  CA  ILE A 209       4.061   6.902  65.272  1.00 98.47           C  
ATOM   2732  C   ILE A 209       5.496   6.997  65.839  1.00 98.47           C  
ATOM   2733  O   ILE A 209       6.265   7.872  65.430  1.00 98.47           O  
ATOM   2734  CB  ILE A 209       4.063   6.176  63.891  1.00 98.47           C  
ATOM   2735  CG1 ILE A 209       2.661   6.191  63.229  1.00 98.47           C  
ATOM   2736  CG2 ILE A 209       4.598   4.726  63.999  1.00 98.47           C  
ATOM   2737  CD1 ILE A 209       2.640   5.778  61.755  1.00 98.47           C  
ATOM   2738  H   ILE A 209       4.034   8.808  64.354  1.00 98.47           H  
ATOM   2739  HA  ILE A 209       3.416   6.361  65.969  1.00 98.47           H  
ATOM   2740  HB  ILE A 209       4.736   6.726  63.234  1.00 98.47           H  
ATOM   2741 HG13 ILE A 209       2.233   7.190  63.268  1.00 98.47           H  
ATOM   2742 HG12 ILE A 209       1.977   5.562  63.793  1.00 98.47           H  
ATOM   2743 HG21 ILE A 209       4.599   4.213  63.039  1.00 98.47           H  
ATOM   2744 HG22 ILE A 209       5.629   4.693  64.349  1.00 98.47           H  
ATOM   2745 HG23 ILE A 209       3.998   4.131  64.686  1.00 98.47           H  
ATOM   2746 HD11 ILE A 209       1.621   5.750  61.375  1.00 98.47           H  
ATOM   2747 HD12 ILE A 209       3.202   6.490  61.155  1.00 98.47           H  
ATOM   2748 HD13 ILE A 209       3.069   4.792  61.594  1.00 98.47           H  
ATOM   2749  N   GLY A 210       5.845   6.146  66.812  1.00 96.96           N  
ATOM   2750  CA  GLY A 210       7.099   6.195  67.557  1.00 96.96           C  
ATOM   2751  C   GLY A 210       7.818   4.843  67.660  1.00 96.96           C  
ATOM   2752  O   GLY A 210       7.531   3.890  66.926  1.00 96.96           O  
ATOM   2753  H   GLY A 210       5.191   5.416  67.077  1.00 96.96           H  
ATOM   2754  HA3 GLY A 210       6.871   6.552  68.562  1.00 96.96           H  
ATOM   2755  HA2 GLY A 210       7.796   6.913  67.124  1.00 96.96           H  
ATOM   2756  N   GLN A 211       8.782   4.777  68.595  1.00 97.64           N  
ATOM   2757  CA  GLN A 211       9.703   3.656  68.784  1.00 97.64           C  
ATOM   2758  C   GLN A 211       9.017   2.321  69.113  1.00 97.64           C  
ATOM   2759  O   GLN A 211       9.495   1.285  68.667  1.00 97.64           O  
ATOM   2760  CB  GLN A 211      10.786   3.993  69.843  1.00 97.64           C  
ATOM   2761  CG  GLN A 211      10.341   4.161  71.328  1.00 97.64           C  
ATOM   2762  CD  GLN A 211      11.496   3.919  72.308  1.00 97.64           C  
ATOM   2763  NE2 GLN A 211      11.722   4.777  73.297  1.00 97.64           N  
ATOM   2764  OE1 GLN A 211      12.224   2.950  72.166  1.00 97.64           O  
ATOM   2765  H   GLN A 211       8.961   5.612  69.129  1.00 97.64           H  
ATOM   2766  HA  GLN A 211      10.218   3.522  67.832  1.00 97.64           H  
ATOM   2767  HB3 GLN A 211      11.328   4.883  69.533  1.00 97.64           H  
ATOM   2768  HB2 GLN A 211      11.526   3.192  69.780  1.00 97.64           H  
ATOM   2769  HG3 GLN A 211       9.589   3.421  71.598  1.00 97.64           H  
ATOM   2770  HG2 GLN A 211       9.879   5.133  71.491  1.00 97.64           H  
ATOM   2771 HE22 GLN A 211      12.547   4.596  73.854  1.00 97.64           H  
ATOM   2772 HE21 GLN A 211      11.187   5.617  73.465  1.00 97.64           H  
ATOM   2773  N   ALA A 212       7.910   2.341  69.870  1.00 98.46           N  
ATOM   2774  CA  ALA A 212       7.299   1.142  70.452  1.00 98.46           C  
ATOM   2775  C   ALA A 212       6.498   0.315  69.435  1.00 98.46           C  
ATOM   2776  O   ALA A 212       6.148  -0.823  69.740  1.00 98.46           O  
ATOM   2777  CB  ALA A 212       6.367   1.566  71.599  1.00 98.46           C  
ATOM   2778  H   ALA A 212       7.488   3.233  70.081  1.00 98.46           H  
ATOM   2779  HA  ALA A 212       8.084   0.498  70.854  1.00 98.46           H  
ATOM   2780  HB1 ALA A 212       5.847   0.707  72.028  1.00 98.46           H  
ATOM   2781  HB2 ALA A 212       6.934   2.034  72.404  1.00 98.46           H  
ATOM   2782  HB3 ALA A 212       5.609   2.274  71.271  1.00 98.46           H  
ATOM   2783  N   ALA A 213       6.234   0.867  68.243  1.00 98.58           N  
ATOM   2784  CA  ALA A 213       5.733   0.132  67.085  1.00 98.58           C  
ATOM   2785  C   ALA A 213       6.907  -0.306  66.190  1.00 98.58           C  
ATOM   2786  O   ALA A 213       6.902  -1.420  65.674  1.00 98.58           O  
ATOM   2787  CB  ALA A 213       4.842   1.074  66.260  1.00 98.58           C  
ATOM   2788  H   ALA A 213       6.523   1.826  68.113  1.00 98.58           H  
ATOM   2789  HA  ALA A 213       5.156  -0.743  67.387  1.00 98.58           H  
ATOM   2790  HB1 ALA A 213       4.435   0.564  65.386  1.00 98.58           H  
ATOM   2791  HB2 ALA A 213       3.996   1.409  66.856  1.00 98.58           H  
ATOM   2792  HB3 ALA A 213       5.374   1.960  65.912  1.00 98.58           H  
ATOM   2793  N   THR A 214       7.894   0.578  65.987  1.00 98.45           N  
ATOM   2794  CA  THR A 214       9.036   0.457  65.074  1.00 98.45           C  
ATOM   2795  C   THR A 214       9.998  -0.707  65.443  1.00 98.45           C  
ATOM   2796  O   THR A 214      10.664  -0.618  66.478  1.00 98.45           O  
ATOM   2797  CB  THR A 214       9.846   1.787  65.103  1.00 98.45           C  
ATOM   2798  CG2 THR A 214      11.103   1.828  64.214  1.00 98.45           C  
ATOM   2799  OG1 THR A 214       9.017   2.855  64.684  1.00 98.45           O  
ATOM   2800  H   THR A 214       7.814   1.474  66.444  1.00 98.45           H  
ATOM   2801  HA  THR A 214       8.644   0.351  64.065  1.00 98.45           H  
ATOM   2802  HB  THR A 214      10.138   2.008  66.127  1.00 98.45           H  
ATOM   2803 HG21 THR A 214      11.596   2.797  64.275  1.00 98.45           H  
ATOM   2804 HG22 THR A 214      11.842   1.075  64.488  1.00 98.45           H  
ATOM   2805 HG23 THR A 214      10.840   1.671  63.173  1.00 98.45           H  
ATOM   2806  HG1 THR A 214       8.370   3.043  65.371  1.00 98.45           H  
ATOM   2807  N   PRO A 215      10.079  -1.766  64.594  1.00 97.28           N  
ATOM   2808  CA  PRO A 215      11.081  -2.842  64.746  1.00 97.28           C  
ATOM   2809  C   PRO A 215      12.533  -2.352  64.634  1.00 97.28           C  
ATOM   2810  O   PRO A 215      12.866  -1.609  63.710  1.00 97.28           O  
ATOM   2811  CB  PRO A 215      10.751  -3.840  63.622  1.00 97.28           C  
ATOM   2812  CG  PRO A 215       9.314  -3.544  63.249  1.00 97.28           C  
ATOM   2813  CD  PRO A 215       9.223  -2.037  63.438  1.00 97.28           C  
ATOM   2814  HA  PRO A 215      10.910  -3.319  65.712  1.00 97.28           H  
ATOM   2815  HB3 PRO A 215      10.894  -4.875  63.934  1.00 97.28           H  
ATOM   2816  HB2 PRO A 215      11.382  -3.676  62.746  1.00 97.28           H  
ATOM   2817  HG3 PRO A 215       8.641  -4.041  63.949  1.00 97.28           H  
ATOM   2818  HG2 PRO A 215       9.065  -3.875  62.244  1.00 97.28           H  
ATOM   2819  HD2 PRO A 215       9.624  -1.511  62.570  1.00 97.28           H  
ATOM   2820  HD3 PRO A 215       8.184  -1.741  63.568  1.00 97.28           H  
ATOM   2821  N   GLY A 216      13.355  -2.787  65.596  1.00 98.63           N  
ATOM   2822  CA  GLY A 216      14.775  -2.473  65.690  1.00 98.63           C  
ATOM   2823  C   GLY A 216      15.040  -1.187  66.485  1.00 98.63           C  
ATOM   2824  O   GLY A 216      16.180  -0.985  66.889  1.00 98.63           O  
ATOM   2825  H   GLY A 216      12.987  -3.384  66.326  1.00 98.63           H  
ATOM   2826  HA3 GLY A 216      15.228  -2.387  64.701  1.00 98.63           H  
ATOM   2827  HA2 GLY A 216      15.263  -3.305  66.198  1.00 98.63           H  
ATOM   2828  N   ALA A 217      14.023  -0.345  66.743  1.00 98.59           N  
ATOM   2829  CA  ALA A 217      14.144   0.877  67.538  1.00 98.59           C  
ATOM   2830  C   ALA A 217      13.709   0.634  68.986  1.00 98.59           C  
ATOM   2831  O   ALA A 217      14.524   0.817  69.892  1.00 98.59           O  
ATOM   2832  CB  ALA A 217      13.304   1.990  66.900  1.00 98.59           C  
ATOM   2833  H   ALA A 217      13.101  -0.561  66.391  1.00 98.59           H  
ATOM   2834  HA  ALA A 217      15.180   1.220  67.550  1.00 98.59           H  
ATOM   2835  HB1 ALA A 217      13.361   2.911  67.481  1.00 98.59           H  
ATOM   2836  HB2 ALA A 217      13.651   2.210  65.890  1.00 98.59           H  
ATOM   2837  HB3 ALA A 217      12.254   1.712  66.840  1.00 98.59           H  
ATOM   2838  N   GLY A 218      12.442   0.245  69.175  1.00 98.55           N  
ATOM   2839  CA  GLY A 218      11.857   0.034  70.490  1.00 98.55           C  
ATOM   2840  C   GLY A 218      11.783  -1.432  70.893  1.00 98.55           C  
ATOM   2841  O   GLY A 218      11.712  -1.711  72.088  1.00 98.55           O  
ATOM   2842  H   GLY A 218      11.818   0.145  68.381  1.00 98.55           H  
ATOM   2843  HA3 GLY A 218      10.849   0.437  70.530  1.00 98.55           H  
ATOM   2844  HA2 GLY A 218      12.414   0.581  71.239  1.00 98.55           H  
ATOM   2845  N   VAL A 219      11.819  -2.356  69.922  1.00 98.87           N  
ATOM   2846  CA  VAL A 219      11.731  -3.796  70.157  1.00 98.87           C  
ATOM   2847  C   VAL A 219      12.743  -4.525  69.261  1.00 98.87           C  
ATOM   2848  O   VAL A 219      12.962  -4.110  68.123  1.00 98.87           O  
ATOM   2849  CB  VAL A 219      10.295  -4.345  69.867  1.00 98.87           C  
ATOM   2850  CG1 VAL A 219       9.907  -4.422  68.371  1.00 98.87           C  
ATOM   2851  CG2 VAL A 219      10.038  -5.709  70.537  1.00 98.87           C  
ATOM   2852  H   VAL A 219      12.020  -2.078  68.972  1.00 98.87           H  
ATOM   2853  HA  VAL A 219      11.993  -4.006  71.195  1.00 98.87           H  
ATOM   2854  HB  VAL A 219       9.596  -3.649  70.330  1.00 98.87           H  
ATOM   2855 HG11 VAL A 219       8.893  -4.795  68.248  1.00 98.87           H  
ATOM   2856 HG12 VAL A 219       9.956  -3.439  67.902  1.00 98.87           H  
ATOM   2857 HG13 VAL A 219      10.538  -5.106  67.802  1.00 98.87           H  
ATOM   2858 HG21 VAL A 219       8.998  -6.015  70.415  1.00 98.87           H  
ATOM   2859 HG22 VAL A 219      10.661  -6.496  70.112  1.00 98.87           H  
ATOM   2860 HG23 VAL A 219      10.235  -5.663  71.608  1.00 98.87           H  
ATOM   2861  N   TYR A 220      13.302  -5.626  69.778  1.00 98.93           N  
ATOM   2862  CA  TYR A 220      14.047  -6.604  68.995  1.00 98.93           C  
ATOM   2863  C   TYR A 220      14.100  -7.931  69.761  1.00 98.93           C  
ATOM   2864  O   TYR A 220      14.065  -7.922  70.989  1.00 98.93           O  
ATOM   2865  CB  TYR A 220      15.456  -6.085  68.621  1.00 98.93           C  
ATOM   2866  CG  TYR A 220      16.184  -6.967  67.620  1.00 98.93           C  
ATOM   2867  CD1 TYR A 220      17.321  -7.708  68.007  1.00 98.93           C  
ATOM   2868  CD2 TYR A 220      15.688  -7.086  66.305  1.00 98.93           C  
ATOM   2869  CE1 TYR A 220      17.949  -8.566  67.083  1.00 98.93           C  
ATOM   2870  CE2 TYR A 220      16.307  -7.955  65.387  1.00 98.93           C  
ATOM   2871  CZ  TYR A 220      17.443  -8.691  65.775  1.00 98.93           C  
ATOM   2872  OH  TYR A 220      18.056  -9.521  64.882  1.00 98.93           O  
ATOM   2873  H   TYR A 220      13.108  -5.889  70.736  1.00 98.93           H  
ATOM   2874  HA  TYR A 220      13.482  -6.773  68.080  1.00 98.93           H  
ATOM   2875  HB3 TYR A 220      16.059  -5.971  69.523  1.00 98.93           H  
ATOM   2876  HB2 TYR A 220      15.395  -5.093  68.174  1.00 98.93           H  
ATOM   2877  HD1 TYR A 220      17.705  -7.633  69.014  1.00 98.93           H  
ATOM   2878  HD2 TYR A 220      14.817  -6.523  66.000  1.00 98.93           H  
ATOM   2879  HE1 TYR A 220      18.815  -9.136  67.384  1.00 98.93           H  
ATOM   2880  HE2 TYR A 220      15.917  -8.043  64.383  1.00 98.93           H  
ATOM   2881  HH  TYR A 220      17.634  -9.519  64.019  1.00 98.93           H  
ATOM   2882  N   ALA A 221      14.218  -9.044  69.022  1.00 98.93           N  
ATOM   2883  CA  ALA A 221      14.495 -10.363  69.578  1.00 98.93           C  
ATOM   2884  C   ALA A 221      15.176 -11.244  68.531  1.00 98.93           C  
ATOM   2885  O   ALA A 221      14.818 -11.194  67.354  1.00 98.93           O  
ATOM   2886  CB  ALA A 221      13.221 -11.013  70.144  1.00 98.93           C  
ATOM   2887  H   ALA A 221      14.237  -8.982  68.014  1.00 98.93           H  
ATOM   2888  HA  ALA A 221      15.211 -10.241  70.385  1.00 98.93           H  
ATOM   2889  HB1 ALA A 221      13.448 -11.973  70.610  1.00 98.93           H  
ATOM   2890  HB2 ALA A 221      12.756 -10.387  70.906  1.00 98.93           H  
ATOM   2891  HB3 ALA A 221      12.482 -11.195  69.366  1.00 98.93           H  
ATOM   2892  N   ASN A 222      16.138 -12.047  69.011  1.00 98.86           N  
ATOM   2893  CA  ASN A 222      16.953 -12.975  68.232  1.00 98.86           C  
ATOM   2894  C   ASN A 222      17.659 -13.901  69.232  1.00 98.86           C  
ATOM   2895  O   ASN A 222      18.379 -13.403  70.096  1.00 98.86           O  
ATOM   2896  CB  ASN A 222      17.932 -12.168  67.336  1.00 98.86           C  
ATOM   2897  CG  ASN A 222      18.865 -12.978  66.425  1.00 98.86           C  
ATOM   2898  ND2 ASN A 222      19.663 -12.271  65.622  1.00 98.86           N  
ATOM   2899  OD1 ASN A 222      18.874 -14.207  66.427  1.00 98.86           O  
ATOM   2900  H   ASN A 222      16.368 -12.002  69.994  1.00 98.86           H  
ATOM   2901  HA  ASN A 222      16.291 -13.566  67.601  1.00 98.86           H  
ATOM   2902  HB3 ASN A 222      18.537 -11.513  67.960  1.00 98.86           H  
ATOM   2903  HB2 ASN A 222      17.360 -11.513  66.681  1.00 98.86           H  
ATOM   2904 HD22 ASN A 222      20.301 -12.743  64.997  1.00 98.86           H  
ATOM   2905 HD21 ASN A 222      19.613 -11.261  65.608  1.00 98.86           H  
ATOM   2906  N   ASN A 223      17.468 -15.223  69.072  1.00 98.77           N  
ATOM   2907  CA  ASN A 223      18.088 -16.279  69.892  1.00 98.77           C  
ATOM   2908  C   ASN A 223      19.629 -16.288  69.839  1.00 98.77           C  
ATOM   2909  O   ASN A 223      20.247 -16.721  70.812  1.00 98.77           O  
ATOM   2910  CB  ASN A 223      17.553 -17.664  69.455  1.00 98.77           C  
ATOM   2911  CG  ASN A 223      16.103 -17.965  69.850  1.00 98.77           C  
ATOM   2912  ND2 ASN A 223      15.680 -19.213  69.637  1.00 98.77           N  
ATOM   2913  OD1 ASN A 223      15.377 -17.104  70.341  1.00 98.77           O  
ATOM   2914  H   ASN A 223      16.854 -15.544  68.335  1.00 98.77           H  
ATOM   2915  HA  ASN A 223      17.764 -16.080  70.914  1.00 98.77           H  
ATOM   2916  HB3 ASN A 223      18.155 -18.446  69.923  1.00 98.77           H  
ATOM   2917  HB2 ASN A 223      17.667 -17.794  68.377  1.00 98.77           H  
ATOM   2918 HD22 ASN A 223      14.740 -19.487  69.891  1.00 98.77           H  
ATOM   2919 HD21 ASN A 223      16.298 -19.902  69.236  1.00 98.77           H  
ATOM   2920  N   ALA A 224      20.219 -15.814  68.728  1.00 98.44           N  
ATOM   2921  CA  ALA A 224      21.667 -15.717  68.530  1.00 98.44           C  
ATOM   2922  C   ALA A 224      22.338 -14.571  69.313  1.00 98.44           C  
ATOM   2923  O   ALA A 224      23.562 -14.587  69.438  1.00 98.44           O  
ATOM   2924  CB  ALA A 224      21.949 -15.567  67.026  1.00 98.44           C  
ATOM   2925  H   ALA A 224      19.645 -15.469  67.970  1.00 98.44           H  
ATOM   2926  HA  ALA A 224      22.119 -16.652  68.865  1.00 98.44           H  
ATOM   2927  HB1 ALA A 224      23.019 -15.593  66.820  1.00 98.44           H  
ATOM   2928  HB2 ALA A 224      21.488 -16.375  66.457  1.00 98.44           H  
ATOM   2929  HB3 ALA A 224      21.564 -14.624  66.637  1.00 98.44           H  
ATOM   2930  N   THR A 225      21.546 -13.603  69.806  1.00 98.65           N  
ATOM   2931  CA  THR A 225      22.018 -12.421  70.525  1.00 98.65           C  
ATOM   2932  C   THR A 225      21.118 -12.201  71.761  1.00 98.65           C  
ATOM   2933  O   THR A 225      21.401 -12.809  72.792  1.00 98.65           O  
ATOM   2934  CB  THR A 225      22.078 -11.165  69.603  1.00 98.65           C  
ATOM   2935  CG2 THR A 225      23.123 -11.284  68.485  1.00 98.65           C  
ATOM   2936  OG1 THR A 225      20.838 -10.889  68.979  1.00 98.65           O  
ATOM   2937  H   THR A 225      20.544 -13.674  69.690  1.00 98.65           H  
ATOM   2938  HA  THR A 225      23.023 -12.598  70.913  1.00 98.65           H  
ATOM   2939  HB  THR A 225      22.336 -10.296  70.210  1.00 98.65           H  
ATOM   2940 HG21 THR A 225      23.129 -10.390  67.863  1.00 98.65           H  
ATOM   2941 HG22 THR A 225      24.126 -11.408  68.896  1.00 98.65           H  
ATOM   2942 HG23 THR A 225      22.925 -12.129  67.825  1.00 98.65           H  
ATOM   2943  HG1 THR A 225      20.703 -11.538  68.284  1.00 98.65           H  
ATOM   2944  N   CYS A 226      20.088 -11.343  71.671  1.00 98.91           N  
ATOM   2945  CA  CYS A 226      19.277 -10.912  72.805  1.00 98.91           C  
ATOM   2946  C   CYS A 226      17.873 -10.448  72.386  1.00 98.91           C  
ATOM   2947  O   CYS A 226      17.676  -9.978  71.265  1.00 98.91           O  
ATOM   2948  CB  CYS A 226      20.010  -9.837  73.638  1.00 98.91           C  
ATOM   2949  SG  CYS A 226      20.278  -8.304  72.697  1.00 98.91           S  
ATOM   2950  H   CYS A 226      19.892 -10.893  70.785  1.00 98.91           H  
ATOM   2951  HA  CYS A 226      19.128 -11.777  73.446  1.00 98.91           H  
ATOM   2952  HB3 CYS A 226      20.967 -10.215  73.997  1.00 98.91           H  
ATOM   2953  HB2 CYS A 226      19.426  -9.586  74.524  1.00 98.91           H  
ATOM   2954  HG  CYS A 226      21.182  -8.813  71.856  1.00 98.91           H  
ATOM   2955  N   ALA A 227      16.949 -10.544  73.356  1.00 98.96           N  
ATOM   2956  CA  ALA A 227      15.694  -9.800  73.404  1.00 98.96           C  
ATOM   2957  C   ALA A 227      15.937  -8.437  74.065  1.00 98.96           C  
ATOM   2958  O   ALA A 227      16.689  -8.378  75.037  1.00 98.96           O  
ATOM   2959  CB  ALA A 227      14.658 -10.607  74.197  1.00 98.96           C  
ATOM   2960  H   ALA A 227      17.221 -10.964  74.236  1.00 98.96           H  
ATOM   2961  HA  ALA A 227      15.311  -9.636  72.404  1.00 98.96           H  
ATOM   2962  HB1 ALA A 227      13.791  -9.998  74.451  1.00 98.96           H  
ATOM   2963  HB2 ALA A 227      14.296 -11.452  73.615  1.00 98.96           H  
ATOM   2964  HB3 ALA A 227      15.071 -10.994  75.128  1.00 98.96           H  
ATOM   2965  N   VAL A 228      15.304  -7.380  73.529  1.00 98.98           N  
ATOM   2966  CA  VAL A 228      15.422  -6.003  74.013  1.00 98.98           C  
ATOM   2967  C   VAL A 228      14.059  -5.294  73.901  1.00 98.98           C  
ATOM   2968  O   VAL A 228      13.374  -5.450  72.890  1.00 98.98           O  
ATOM   2969  CB  VAL A 228      16.453  -5.163  73.195  1.00 98.98           C  
ATOM   2970  CG1 VAL A 228      16.651  -3.736  73.752  1.00 98.98           C  
ATOM   2971  CG2 VAL A 228      17.823  -5.846  73.078  1.00 98.98           C  
ATOM   2972  H   VAL A 228      14.710  -7.511  72.719  1.00 98.98           H  
ATOM   2973  HA  VAL A 228      15.723  -6.016  75.060  1.00 98.98           H  
ATOM   2974  HB  VAL A 228      16.084  -5.060  72.173  1.00 98.98           H  
ATOM   2975 HG11 VAL A 228      17.492  -3.232  73.278  1.00 98.98           H  
ATOM   2976 HG12 VAL A 228      15.775  -3.110  73.590  1.00 98.98           H  
ATOM   2977 HG13 VAL A 228      16.855  -3.756  74.822  1.00 98.98           H  
ATOM   2978 HG21 VAL A 228      18.528  -5.214  72.543  1.00 98.98           H  
ATOM   2979 HG22 VAL A 228      18.248  -6.068  74.056  1.00 98.98           H  
ATOM   2980 HG23 VAL A 228      17.752  -6.777  72.516  1.00 98.98           H  
ATOM   2981  N   SER A 229      13.727  -4.487  74.921  1.00 98.95           N  
ATOM   2982  CA  SER A 229      12.590  -3.567  74.931  1.00 98.95           C  
ATOM   2983  C   SER A 229      13.058  -2.228  75.524  1.00 98.95           C  
ATOM   2984  O   SER A 229      13.715  -2.227  76.564  1.00 98.95           O  
ATOM   2985  CB  SER A 229      11.417  -4.190  75.716  1.00 98.95           C  
ATOM   2986  OG  SER A 229      10.312  -3.311  75.770  1.00 98.95           O  
ATOM   2987  H   SER A 229      14.351  -4.413  75.715  1.00 98.95           H  
ATOM   2988  HA  SER A 229      12.261  -3.386  73.906  1.00 98.95           H  
ATOM   2989  HB3 SER A 229      11.713  -4.435  76.735  1.00 98.95           H  
ATOM   2990  HB2 SER A 229      11.096  -5.121  75.246  1.00 98.95           H  
ATOM   2991  HG  SER A 229       9.844  -3.357  74.929  1.00 98.95           H  
ATOM   2992  N   CYS A 230      12.768  -1.108  74.856  1.00 98.71           N  
ATOM   2993  CA  CYS A 230      13.288   0.221  75.178  1.00 98.71           C  
ATOM   2994  C   CYS A 230      12.178   1.179  75.651  1.00 98.71           C  
ATOM   2995  O   CYS A 230      10.988   0.923  75.458  1.00 98.71           O  
ATOM   2996  CB  CYS A 230      13.950   0.799  73.920  1.00 98.71           C  
ATOM   2997  SG  CYS A 230      15.396  -0.164  73.373  1.00 98.71           S  
ATOM   2998  H   CYS A 230      12.202  -1.193  74.016  1.00 98.71           H  
ATOM   2999  HA  CYS A 230      14.032   0.170  75.971  1.00 98.71           H  
ATOM   3000  HB3 CYS A 230      14.255   1.822  74.110  1.00 98.71           H  
ATOM   3001  HB2 CYS A 230      13.230   0.841  73.114  1.00 98.71           H  
ATOM   3002  HG  CYS A 230      16.049  -0.124  74.537  1.00 98.71           H  
ATOM   3003  N   THR A 231      12.572   2.293  76.281  1.00 97.37           N  
ATOM   3004  CA  THR A 231      11.727   3.359  76.782  1.00 97.37           C  
ATOM   3005  C   THR A 231      12.533   4.670  76.841  1.00 97.37           C  
ATOM   3006  O   THR A 231      13.752   4.657  76.990  1.00 97.37           O  
ATOM   3007  CB  THR A 231      11.048   2.907  78.096  1.00 97.37           C  
ATOM   3008  CG2 THR A 231      12.017   2.277  79.114  1.00 97.37           C  
ATOM   3009  OG1 THR A 231      10.408   3.997  78.727  1.00 97.37           O  
ATOM   3010  H   THR A 231      13.563   2.416  76.490  1.00 97.37           H  
ATOM   3011  HA  THR A 231      10.941   3.525  76.041  1.00 97.37           H  
ATOM   3012  HB  THR A 231      10.272   2.185  77.851  1.00 97.37           H  
ATOM   3013 HG21 THR A 231      11.524   2.045  80.056  1.00 97.37           H  
ATOM   3014 HG22 THR A 231      12.426   1.336  78.745  1.00 97.37           H  
ATOM   3015 HG23 THR A 231      12.865   2.925  79.316  1.00 97.37           H  
ATOM   3016  HG1 THR A 231       9.786   4.401  78.121  1.00 97.37           H  
ATOM   3017  N   GLY A 232      11.855   5.813  76.741  1.00 94.28           N  
ATOM   3018  CA  GLY A 232      12.434   7.148  76.704  1.00 94.28           C  
ATOM   3019  C   GLY A 232      12.091   7.843  75.394  1.00 94.28           C  
ATOM   3020  O   GLY A 232      11.171   7.417  74.691  1.00 94.28           O  
ATOM   3021  H   GLY A 232      10.843   5.766  76.678  1.00 94.28           H  
ATOM   3022  HA3 GLY A 232      13.511   7.132  76.812  1.00 94.28           H  
ATOM   3023  HA2 GLY A 232      12.034   7.729  77.535  1.00 94.28           H  
ATOM   3024  N   GLN A 233      12.812   8.926  75.081  1.00 92.12           N  
ATOM   3025  CA  GLN A 233      12.576   9.849  73.971  1.00 92.12           C  
ATOM   3026  C   GLN A 233      12.650   9.126  72.618  1.00 92.12           C  
ATOM   3027  O   GLN A 233      13.729   8.996  72.042  1.00 92.12           O  
ATOM   3028  CB  GLN A 233      13.627  10.973  74.051  1.00 92.12           C  
ATOM   3029  CG  GLN A 233      13.463  11.867  75.296  1.00 92.12           C  
ATOM   3030  CD  GLN A 233      14.536  12.950  75.375  1.00 92.12           C  
ATOM   3031  NE2 GLN A 233      14.190  14.127  75.876  1.00 92.12           N  
ATOM   3032  OE1 GLN A 233      15.682  12.732  74.993  1.00 92.12           O  
ATOM   3033  H   GLN A 233      13.627   9.120  75.661  1.00 92.12           H  
ATOM   3034  HA  GLN A 233      11.579  10.281  74.078  1.00 92.12           H  
ATOM   3035  HB3 GLN A 233      13.560  11.599  73.160  1.00 92.12           H  
ATOM   3036  HB2 GLN A 233      14.629  10.538  74.034  1.00 92.12           H  
ATOM   3037  HG3 GLN A 233      13.529  11.273  76.207  1.00 92.12           H  
ATOM   3038  HG2 GLN A 233      12.474  12.326  75.290  1.00 92.12           H  
ATOM   3039 HE22 GLN A 233      14.880  14.860  75.933  1.00 92.12           H  
ATOM   3040 HE21 GLN A 233      13.247  14.299  76.188  1.00 92.12           H  
ATOM   3041  N   GLY A 234      11.506   8.619  72.139  1.00 94.31           N  
ATOM   3042  CA  GLY A 234      11.398   7.592  71.103  1.00 94.31           C  
ATOM   3043  C   GLY A 234      12.105   7.906  69.791  1.00 94.31           C  
ATOM   3044  O   GLY A 234      12.679   7.016  69.168  1.00 94.31           O  
ATOM   3045  H   GLY A 234      10.692   8.753  72.726  1.00 94.31           H  
ATOM   3046  HA3 GLY A 234      10.345   7.403  70.898  1.00 94.31           H  
ATOM   3047  HA2 GLY A 234      11.829   6.674  71.494  1.00 94.31           H  
ATOM   3048  N   GLU A 235      12.148   9.186  69.429  1.00 94.45           N  
ATOM   3049  CA  GLU A 235      12.842   9.694  68.264  1.00 94.45           C  
ATOM   3050  C   GLU A 235      14.368   9.475  68.352  1.00 94.45           C  
ATOM   3051  O   GLU A 235      15.000   9.183  67.341  1.00 94.45           O  
ATOM   3052  CB  GLU A 235      12.497  11.188  68.089  1.00 94.45           C  
ATOM   3053  CG  GLU A 235      11.042  11.471  67.627  1.00 94.45           C  
ATOM   3054  CD  GLU A 235       9.945  11.444  68.700  1.00 94.45           C  
ATOM   3055  OE1 GLU A 235      10.262  11.291  69.899  1.00 94.45           O1-
ATOM   3056  OE2 GLU A 235       8.766  11.575  68.305  1.00 94.45           O  
ATOM   3057  H   GLU A 235      11.633   9.859  69.983  1.00 94.45           H  
ATOM   3058  HA  GLU A 235      12.473   9.126  67.416  1.00 94.45           H  
ATOM   3059  HB3 GLU A 235      13.161  11.612  67.334  1.00 94.45           H  
ATOM   3060  HB2 GLU A 235      12.723  11.743  69.001  1.00 94.45           H  
ATOM   3061  HG3 GLU A 235      10.766  10.785  66.826  1.00 94.45           H  
ATOM   3062  HG2 GLU A 235      11.025  12.469  67.190  1.00 94.45           H  
ATOM   3063  N   ALA A 236      14.974   9.513  69.547  1.00 94.65           N  
ATOM   3064  CA  ALA A 236      16.391   9.193  69.734  1.00 94.65           C  
ATOM   3065  C   ALA A 236      16.641   7.694  69.507  1.00 94.65           C  
ATOM   3066  O   ALA A 236      17.612   7.319  68.849  1.00 94.65           O  
ATOM   3067  CB  ALA A 236      16.825   9.574  71.157  1.00 94.65           C  
ATOM   3068  H   ALA A 236      14.397   9.616  70.379  1.00 94.65           H  
ATOM   3069  HA  ALA A 236      16.980   9.762  69.014  1.00 94.65           H  
ATOM   3070  HB1 ALA A 236      17.891   9.396  71.299  1.00 94.65           H  
ATOM   3071  HB2 ALA A 236      16.646  10.633  71.348  1.00 94.65           H  
ATOM   3072  HB3 ALA A 236      16.299   9.002  71.922  1.00 94.65           H  
ATOM   3073  N   PHE A 237      15.719   6.849  69.987  1.00 96.91           N  
ATOM   3074  CA  PHE A 237      15.777   5.393  69.856  1.00 96.91           C  
ATOM   3075  C   PHE A 237      15.589   4.927  68.404  1.00 96.91           C  
ATOM   3076  O   PHE A 237      16.171   3.914  68.020  1.00 96.91           O  
ATOM   3077  CB  PHE A 237      14.723   4.729  70.766  1.00 96.91           C  
ATOM   3078  CG  PHE A 237      15.109   4.749  72.233  1.00 96.91           C  
ATOM   3079  CD1 PHE A 237      15.696   3.611  72.818  1.00 96.91           C  
ATOM   3080  CD2 PHE A 237      14.921   5.907  73.012  1.00 96.91           C  
ATOM   3081  CE1 PHE A 237      16.134   3.639  74.154  1.00 96.91           C  
ATOM   3082  CE2 PHE A 237      15.350   5.939  74.351  1.00 96.91           C  
ATOM   3083  CZ  PHE A 237      15.964   4.804  74.917  1.00 96.91           C  
ATOM   3084  H   PHE A 237      14.934   7.248  70.481  1.00 96.91           H  
ATOM   3085  HA  PHE A 237      16.765   5.077  70.181  1.00 96.91           H  
ATOM   3086  HB3 PHE A 237      14.583   3.684  70.477  1.00 96.91           H  
ATOM   3087  HB2 PHE A 237      13.745   5.192  70.643  1.00 96.91           H  
ATOM   3088  HD1 PHE A 237      15.805   2.702  72.248  1.00 96.91           H  
ATOM   3089  HD2 PHE A 237      14.467   6.780  72.580  1.00 96.91           H  
ATOM   3090  HE1 PHE A 237      16.593   2.765  74.595  1.00 96.91           H  
ATOM   3091  HE2 PHE A 237      15.223   6.839  74.933  1.00 96.91           H  
ATOM   3092  HZ  PHE A 237      16.308   4.814  75.938  1.00 96.91           H  
ATOM   3093  N   MET A 238      14.829   5.684  67.599  1.00 97.73           N  
ATOM   3094  CA  MET A 238      14.595   5.460  66.170  1.00 97.73           C  
ATOM   3095  C   MET A 238      15.779   5.941  65.313  1.00 97.73           C  
ATOM   3096  O   MET A 238      16.080   5.313  64.305  1.00 97.73           O  
ATOM   3097  CB  MET A 238      13.342   6.258  65.749  1.00 97.73           C  
ATOM   3098  CG  MET A 238      12.024   5.637  66.234  1.00 97.73           C  
ATOM   3099  SD  MET A 238      10.594   6.753  66.148  1.00 97.73           S  
ATOM   3100  CE  MET A 238      10.019   6.466  64.453  1.00 97.73           C  
ATOM   3101  H   MET A 238      14.345   6.462  68.035  1.00 97.73           H  
ATOM   3102  HA  MET A 238      14.450   4.400  65.967  1.00 97.73           H  
ATOM   3103  HB3 MET A 238      13.295   6.357  64.663  1.00 97.73           H  
ATOM   3104  HB2 MET A 238      13.430   7.269  66.141  1.00 97.73           H  
ATOM   3105  HG3 MET A 238      12.127   5.342  67.277  1.00 97.73           H  
ATOM   3106  HG2 MET A 238      11.804   4.719  65.688  1.00 97.73           H  
ATOM   3107  HE1 MET A 238       9.138   7.075  64.247  1.00 97.73           H  
ATOM   3108  HE2 MET A 238      10.794   6.728  63.736  1.00 97.73           H  
ATOM   3109  HE3 MET A 238       9.750   5.420  64.308  1.00 97.73           H  
ATOM   3110  N   ARG A 239      16.458   7.028  65.708  1.00 95.40           N  
ATOM   3111  CA  ARG A 239      17.651   7.564  65.039  1.00 95.40           C  
ATOM   3112  C   ARG A 239      18.889   6.681  65.270  1.00 95.40           C  
ATOM   3113  O   ARG A 239      19.615   6.416  64.311  1.00 95.40           O  
ATOM   3114  CB  ARG A 239      17.918   9.008  65.513  1.00 95.40           C  
ATOM   3115  CG  ARG A 239      16.899  10.029  64.970  1.00 95.40           C  
ATOM   3116  CD  ARG A 239      16.903  11.392  65.686  1.00 95.40           C  
ATOM   3117  NE  ARG A 239      18.222  12.052  65.639  1.00 95.40           N  
ATOM   3118  CZ  ARG A 239      18.839  12.759  66.605  1.00 95.40           C  
ATOM   3119  NH1 ARG A 239      18.288  12.957  67.812  1.00 95.40           N  
ATOM   3120  NH2 ARG A 239      20.044  13.284  66.349  1.00 95.40           N1+
ATOM   3121  H   ARG A 239      16.146   7.525  66.531  1.00 95.40           H  
ATOM   3122  HA  ARG A 239      17.468   7.588  63.962  1.00 95.40           H  
ATOM   3123  HB3 ARG A 239      18.911   9.317  65.180  1.00 95.40           H  
ATOM   3124  HB2 ARG A 239      17.942   9.040  66.604  1.00 95.40           H  
ATOM   3125  HG3 ARG A 239      15.913   9.598  65.115  1.00 95.40           H  
ATOM   3126  HG2 ARG A 239      16.982  10.155  63.891  1.00 95.40           H  
ATOM   3127  HD3 ARG A 239      16.477  11.308  66.685  1.00 95.40           H  
ATOM   3128  HD2 ARG A 239      16.242  12.060  65.134  1.00 95.40           H  
ATOM   3129  HE  ARG A 239      18.708  11.940  64.758  1.00 95.40           H  
ATOM   3130 HH12 ARG A 239      18.776  13.475  68.529  1.00 95.40           H  
ATOM   3131 HH11 ARG A 239      17.377  12.573  68.017  1.00 95.40           H  
ATOM   3132 HH22 ARG A 239      20.530  13.817  67.055  1.00 95.40           H  
ATOM   3133 HH21 ARG A 239      20.467  13.189  65.434  1.00 95.40           H  
ATOM   3134  N   ALA A 240      19.089   6.224  66.518  1.00 97.49           N  
ATOM   3135  CA  ALA A 240      20.152   5.287  66.890  1.00 97.49           C  
ATOM   3136  C   ALA A 240      19.840   3.828  66.517  1.00 97.49           C  
ATOM   3137  O   ALA A 240      20.777   3.036  66.424  1.00 97.49           O  
ATOM   3138  CB  ALA A 240      20.425   5.409  68.395  1.00 97.49           C  
ATOM   3139  H   ALA A 240      18.460   6.501  67.261  1.00 97.49           H  
ATOM   3140  HA  ALA A 240      21.066   5.566  66.362  1.00 97.49           H  
ATOM   3141  HB1 ALA A 240      21.135   4.657  68.742  1.00 97.49           H  
ATOM   3142  HB2 ALA A 240      20.852   6.382  68.627  1.00 97.49           H  
ATOM   3143  HB3 ALA A 240      19.512   5.302  68.979  1.00 97.49           H  
ATOM   3144  N   VAL A 241      18.546   3.504  66.317  1.00 98.60           N  
ATOM   3145  CA  VAL A 241      18.003   2.175  65.997  1.00 98.60           C  
ATOM   3146  C   VAL A 241      18.400   1.167  67.110  1.00 98.60           C  
ATOM   3147  O   VAL A 241      19.072   0.166  66.864  1.00 98.60           O  
ATOM   3148  CB  VAL A 241      18.434   1.689  64.574  1.00 98.60           C  
ATOM   3149  CG1 VAL A 241      17.699   0.419  64.113  1.00 98.60           C  
ATOM   3150  CG2 VAL A 241      18.215   2.773  63.498  1.00 98.60           C  
ATOM   3151  H   VAL A 241      17.854   4.234  66.409  1.00 98.60           H  
ATOM   3152  HA  VAL A 241      16.916   2.264  66.012  1.00 98.60           H  
ATOM   3153  HB  VAL A 241      19.501   1.463  64.587  1.00 98.60           H  
ATOM   3154 HG11 VAL A 241      18.009   0.151  63.103  1.00 98.60           H  
ATOM   3155 HG12 VAL A 241      17.902  -0.441  64.744  1.00 98.60           H  
ATOM   3156 HG13 VAL A 241      16.619   0.568  64.098  1.00 98.60           H  
ATOM   3157 HG21 VAL A 241      18.532   2.422  62.517  1.00 98.60           H  
ATOM   3158 HG22 VAL A 241      17.162   3.045  63.422  1.00 98.60           H  
ATOM   3159 HG23 VAL A 241      18.784   3.680  63.699  1.00 98.60           H  
ATOM   3160  N   THR A 242      18.052   1.551  68.349  1.00 98.77           N  
ATOM   3161  CA  THR A 242      18.714   1.129  69.587  1.00 98.77           C  
ATOM   3162  C   THR A 242      18.509  -0.343  69.993  1.00 98.77           C  
ATOM   3163  O   THR A 242      19.456  -0.941  70.502  1.00 98.77           O  
ATOM   3164  CB  THR A 242      18.260   2.016  70.771  1.00 98.77           C  
ATOM   3165  CG2 THR A 242      18.894   1.718  72.143  1.00 98.77           C  
ATOM   3166  OG1 THR A 242      18.542   3.368  70.481  1.00 98.77           O  
ATOM   3167  H   THR A 242      17.445   2.354  68.437  1.00 98.77           H  
ATOM   3168  HA  THR A 242      19.784   1.289  69.443  1.00 98.77           H  
ATOM   3169  HB  THR A 242      17.180   1.918  70.850  1.00 98.77           H  
ATOM   3170 HG21 THR A 242      18.575   2.445  72.889  1.00 98.77           H  
ATOM   3171 HG22 THR A 242      18.614   0.734  72.518  1.00 98.77           H  
ATOM   3172 HG23 THR A 242      19.981   1.763  72.088  1.00 98.77           H  
ATOM   3173  HG1 THR A 242      18.055   3.625  69.694  1.00 98.77           H  
ATOM   3174  N   ALA A 243      17.309  -0.909  69.777  1.00 98.94           N  
ATOM   3175  CA  ALA A 243      17.007  -2.295  70.151  1.00 98.94           C  
ATOM   3176  C   ALA A 243      17.773  -3.336  69.314  1.00 98.94           C  
ATOM   3177  O   ALA A 243      18.214  -4.342  69.869  1.00 98.94           O  
ATOM   3178  CB  ALA A 243      15.493  -2.535  70.112  1.00 98.94           C  
ATOM   3179  H   ALA A 243      16.566  -0.379  69.343  1.00 98.94           H  
ATOM   3180  HA  ALA A 243      17.324  -2.422  71.186  1.00 98.94           H  
ATOM   3181  HB1 ALA A 243      15.251  -3.538  70.463  1.00 98.94           H  
ATOM   3182  HB2 ALA A 243      14.965  -1.834  70.759  1.00 98.94           H  
ATOM   3183  HB3 ALA A 243      15.090  -2.427  69.106  1.00 98.94           H  
ATOM   3184  N   TYR A 244      17.969  -3.043  68.016  1.00 98.90           N  
ATOM   3185  CA  TYR A 244      18.842  -3.799  67.116  1.00 98.90           C  
ATOM   3186  C   TYR A 244      20.333  -3.519  67.377  1.00 98.90           C  
ATOM   3187  O   TYR A 244      21.151  -4.401  67.127  1.00 98.90           O  
ATOM   3188  CB  TYR A 244      18.482  -3.473  65.651  1.00 98.90           C  
ATOM   3189  CG  TYR A 244      19.227  -4.293  64.610  1.00 98.90           C  
ATOM   3190  CD1 TYR A 244      20.366  -3.778  63.955  1.00 98.90           C  
ATOM   3191  CD2 TYR A 244      18.792  -5.599  64.321  1.00 98.90           C  
ATOM   3192  CE1 TYR A 244      21.068  -4.572  63.025  1.00 98.90           C  
ATOM   3193  CE2 TYR A 244      19.493  -6.396  63.399  1.00 98.90           C  
ATOM   3194  CZ  TYR A 244      20.636  -5.887  62.755  1.00 98.90           C  
ATOM   3195  OH  TYR A 244      21.318  -6.681  61.881  1.00 98.90           O  
ATOM   3196  H   TYR A 244      17.566  -2.196  67.636  1.00 98.90           H  
ATOM   3197  HA  TYR A 244      18.666  -4.864  67.282  1.00 98.90           H  
ATOM   3198  HB3 TYR A 244      18.653  -2.415  65.455  1.00 98.90           H  
ATOM   3199  HB2 TYR A 244      17.418  -3.640  65.494  1.00 98.90           H  
ATOM   3200  HD1 TYR A 244      20.712  -2.784  64.189  1.00 98.90           H  
ATOM   3201  HD2 TYR A 244      17.921  -5.990  64.819  1.00 98.90           H  
ATOM   3202  HE1 TYR A 244      21.945  -4.176  62.533  1.00 98.90           H  
ATOM   3203  HE2 TYR A 244      19.155  -7.400  63.189  1.00 98.90           H  
ATOM   3204  HH  TYR A 244      22.026  -6.228  61.409  1.00 98.90           H  
ATOM   3205  N   ASP A 245      20.660  -2.307  67.858  1.00 98.87           N  
ATOM   3206  CA  ASP A 245      22.026  -1.840  68.101  1.00 98.87           C  
ATOM   3207  C   ASP A 245      22.749  -2.653  69.195  1.00 98.87           C  
ATOM   3208  O   ASP A 245      23.938  -2.918  69.038  1.00 98.87           O  
ATOM   3209  CB  ASP A 245      22.050  -0.327  68.424  1.00 98.87           C  
ATOM   3210  CG  ASP A 245      23.416   0.367  68.415  1.00 98.87           C  
ATOM   3211  OD1 ASP A 245      24.308  -0.077  67.659  1.00 98.87           O1-
ATOM   3212  OD2 ASP A 245      23.497   1.437  69.055  1.00 98.87           O  
ATOM   3213  H   ASP A 245      19.929  -1.629  68.026  1.00 98.87           H  
ATOM   3214  HA  ASP A 245      22.561  -2.003  67.164  1.00 98.87           H  
ATOM   3215  HB3 ASP A 245      21.585  -0.159  69.394  1.00 98.87           H  
ATOM   3216  HB2 ASP A 245      21.429   0.206  67.706  1.00 98.87           H  
ATOM   3217  N   VAL A 246      22.020  -3.079  70.244  1.00 98.92           N  
ATOM   3218  CA  VAL A 246      22.534  -3.969  71.293  1.00 98.92           C  
ATOM   3219  C   VAL A 246      22.904  -5.358  70.730  1.00 98.92           C  
ATOM   3220  O   VAL A 246      23.966  -5.874  71.070  1.00 98.92           O  
ATOM   3221  CB  VAL A 246      21.516  -4.169  72.455  1.00 98.92           C  
ATOM   3222  CG1 VAL A 246      22.008  -5.109  73.579  1.00 98.92           C  
ATOM   3223  CG2 VAL A 246      21.103  -2.829  73.083  1.00 98.92           C  
ATOM   3224  H   VAL A 246      21.046  -2.816  70.312  1.00 98.92           H  
ATOM   3225  HA  VAL A 246      23.439  -3.515  71.702  1.00 98.92           H  
ATOM   3226  HB  VAL A 246      20.615  -4.615  72.035  1.00 98.92           H  
ATOM   3227 HG11 VAL A 246      21.270  -5.188  74.378  1.00 98.92           H  
ATOM   3228 HG12 VAL A 246      22.197  -6.124  73.231  1.00 98.92           H  
ATOM   3229 HG13 VAL A 246      22.932  -4.740  74.023  1.00 98.92           H  
ATOM   3230 HG21 VAL A 246      20.440  -2.975  73.936  1.00 98.92           H  
ATOM   3231 HG22 VAL A 246      21.978  -2.281  73.426  1.00 98.92           H  
ATOM   3232 HG23 VAL A 246      20.576  -2.195  72.375  1.00 98.92           H  
ATOM   3233  N   ALA A 247      22.056  -5.907  69.841  1.00 98.87           N  
ATOM   3234  CA  ALA A 247      22.303  -7.165  69.136  1.00 98.87           C  
ATOM   3235  C   ALA A 247      23.471  -7.089  68.136  1.00 98.87           C  
ATOM   3236  O   ALA A 247      24.252  -8.035  68.068  1.00 98.87           O  
ATOM   3237  CB  ALA A 247      21.011  -7.622  68.446  1.00 98.87           C  
ATOM   3238  H   ALA A 247      21.210  -5.415  69.593  1.00 98.87           H  
ATOM   3239  HA  ALA A 247      22.564  -7.916  69.883  1.00 98.87           H  
ATOM   3240  HB1 ALA A 247      21.186  -8.498  67.821  1.00 98.87           H  
ATOM   3241  HB2 ALA A 247      20.254  -7.889  69.183  1.00 98.87           H  
ATOM   3242  HB3 ALA A 247      20.591  -6.848  67.805  1.00 98.87           H  
ATOM   3243  N   ALA A 248      23.598  -5.959  67.417  1.00 98.83           N  
ATOM   3244  CA  ALA A 248      24.698  -5.677  66.491  1.00 98.83           C  
ATOM   3245  C   ALA A 248      26.051  -5.503  67.203  1.00 98.83           C  
ATOM   3246  O   ALA A 248      27.061  -5.967  66.679  1.00 98.83           O  
ATOM   3247  CB  ALA A 248      24.355  -4.436  65.653  1.00 98.83           C  
ATOM   3248  H   ALA A 248      22.898  -5.235  67.510  1.00 98.83           H  
ATOM   3249  HA  ALA A 248      24.787  -6.526  65.812  1.00 98.83           H  
ATOM   3250  HB1 ALA A 248      25.139  -4.225  64.925  1.00 98.83           H  
ATOM   3251  HB2 ALA A 248      23.426  -4.582  65.100  1.00 98.83           H  
ATOM   3252  HB3 ALA A 248      24.234  -3.550  66.276  1.00 98.83           H  
ATOM   3253  N   LEU A 249      26.041  -4.888  68.398  1.00 98.77           N  
ATOM   3254  CA  LEU A 249      27.189  -4.769  69.301  1.00 98.77           C  
ATOM   3255  C   LEU A 249      27.640  -6.130  69.862  1.00 98.77           C  
ATOM   3256  O   LEU A 249      28.843  -6.366  69.945  1.00 98.77           O  
ATOM   3257  CB  LEU A 249      26.842  -3.786  70.442  1.00 98.77           C  
ATOM   3258  CG  LEU A 249      27.011  -2.299  70.059  1.00 98.77           C  
ATOM   3259  CD1 LEU A 249      26.217  -1.368  71.000  1.00 98.77           C  
ATOM   3260  CD2 LEU A 249      28.501  -1.904  69.965  1.00 98.77           C  
ATOM   3261  H   LEU A 249      25.172  -4.501  68.742  1.00 98.77           H  
ATOM   3262  HA  LEU A 249      28.027  -4.368  68.728  1.00 98.77           H  
ATOM   3263  HB3 LEU A 249      27.450  -3.985  71.326  1.00 98.77           H  
ATOM   3264  HB2 LEU A 249      25.816  -3.976  70.755  1.00 98.77           H  
ATOM   3265  HG  LEU A 249      26.573  -2.169  69.069  1.00 98.77           H  
ATOM   3266 HD11 LEU A 249      25.654  -0.631  70.427  1.00 98.77           H  
ATOM   3267 HD12 LEU A 249      25.493  -1.916  71.601  1.00 98.77           H  
ATOM   3268 HD13 LEU A 249      26.856  -0.822  71.694  1.00 98.77           H  
ATOM   3269 HD21 LEU A 249      28.740  -1.009  70.538  1.00 98.77           H  
ATOM   3270 HD22 LEU A 249      29.152  -2.700  70.321  1.00 98.77           H  
ATOM   3271 HD23 LEU A 249      28.789  -1.711  68.935  1.00 98.77           H  
ATOM   3272  N   MET A 250      26.692  -7.022  70.196  1.00 98.85           N  
ATOM   3273  CA  MET A 250      27.002  -8.384  70.638  1.00 98.85           C  
ATOM   3274  C   MET A 250      27.584  -9.263  69.519  1.00 98.85           C  
ATOM   3275  O   MET A 250      28.517 -10.020  69.783  1.00 98.85           O  
ATOM   3276  CB  MET A 250      25.757  -9.056  71.245  1.00 98.85           C  
ATOM   3277  CG  MET A 250      25.356  -8.493  72.613  1.00 98.85           C  
ATOM   3278  SD  MET A 250      23.791  -9.149  73.238  1.00 98.85           S  
ATOM   3279  CE  MET A 250      24.295 -10.828  73.692  1.00 98.85           C  
ATOM   3280  H   MET A 250      25.714  -6.776  70.125  1.00 98.85           H  
ATOM   3281  HA  MET A 250      27.764  -8.310  71.411  1.00 98.85           H  
ATOM   3282  HB3 MET A 250      25.949 -10.124  71.363  1.00 98.85           H  
ATOM   3283  HB2 MET A 250      24.915  -8.981  70.556  1.00 98.85           H  
ATOM   3284  HG3 MET A 250      25.264  -7.412  72.563  1.00 98.85           H  
ATOM   3285  HG2 MET A 250      26.132  -8.693  73.351  1.00 98.85           H  
ATOM   3286  HE1 MET A 250      23.454 -11.362  74.128  1.00 98.85           H  
ATOM   3287  HE2 MET A 250      24.630 -11.384  72.817  1.00 98.85           H  
ATOM   3288  HE3 MET A 250      25.103 -10.801  74.424  1.00 98.85           H  
ATOM   3289  N   GLU A 251      27.020  -9.152  68.306  1.00 98.54           N  
ATOM   3290  CA  GLU A 251      27.360  -9.999  67.168  1.00 98.54           C  
ATOM   3291  C   GLU A 251      28.669  -9.585  66.470  1.00 98.54           C  
ATOM   3292  O   GLU A 251      29.444 -10.468  66.104  1.00 98.54           O  
ATOM   3293  CB  GLU A 251      26.155 -10.039  66.204  1.00 98.54           C  
ATOM   3294  CG  GLU A 251      26.309 -11.030  65.028  1.00 98.54           C  
ATOM   3295  CD  GLU A 251      25.066 -11.203  64.139  1.00 98.54           C  
ATOM   3296  OE1 GLU A 251      25.136 -12.094  63.264  1.00 98.54           O1-
ATOM   3297  OE2 GLU A 251      24.070 -10.465  64.315  1.00 98.54           O  
ATOM   3298  H   GLU A 251      26.245  -8.516  68.173  1.00 98.54           H  
ATOM   3299  HA  GLU A 251      27.502 -11.015  67.543  1.00 98.54           H  
ATOM   3300  HB3 GLU A 251      25.969  -9.035  65.816  1.00 98.54           H  
ATOM   3301  HB2 GLU A 251      25.268 -10.308  66.776  1.00 98.54           H  
ATOM   3302  HG3 GLU A 251      26.576 -12.010  65.426  1.00 98.54           H  
ATOM   3303  HG2 GLU A 251      27.136 -10.727  64.386  1.00 98.54           H  
ATOM   3304  N   TYR A 252      28.883  -8.270  66.281  1.00 98.50           N  
ATOM   3305  CA  TYR A 252      29.972  -7.741  65.452  1.00 98.50           C  
ATOM   3306  C   TYR A 252      31.188  -7.253  66.251  1.00 98.50           C  
ATOM   3307  O   TYR A 252      32.301  -7.398  65.746  1.00 98.50           O  
ATOM   3308  CB  TYR A 252      29.448  -6.612  64.543  1.00 98.50           C  
ATOM   3309  CG  TYR A 252      28.334  -6.942  63.559  1.00 98.50           C  
ATOM   3310  CD1 TYR A 252      28.105  -8.263  63.113  1.00 98.50           C  
ATOM   3311  CD2 TYR A 252      27.536  -5.894  63.050  1.00 98.50           C  
ATOM   3312  CE1 TYR A 252      27.093  -8.529  62.176  1.00 98.50           C  
ATOM   3313  CE2 TYR A 252      26.523  -6.158  62.111  1.00 98.50           C  
ATOM   3314  CZ  TYR A 252      26.312  -7.477  61.671  1.00 98.50           C  
ATOM   3315  OH  TYR A 252      25.382  -7.740  60.719  1.00 98.50           O  
ATOM   3316  H   TYR A 252      28.199  -7.598  66.604  1.00 98.50           H  
ATOM   3317  HA  TYR A 252      30.354  -8.535  64.811  1.00 98.50           H  
ATOM   3318  HB3 TYR A 252      30.276  -6.222  63.951  1.00 98.50           H  
ATOM   3319  HB2 TYR A 252      29.112  -5.785  65.166  1.00 98.50           H  
ATOM   3320  HD1 TYR A 252      28.700  -9.088  63.473  1.00 98.50           H  
ATOM   3321  HD2 TYR A 252      27.708  -4.876  63.358  1.00 98.50           H  
ATOM   3322  HE1 TYR A 252      26.927  -9.541  61.835  1.00 98.50           H  
ATOM   3323  HE2 TYR A 252      25.929  -5.348  61.714  1.00 98.50           H  
ATOM   3324  HH  TYR A 252      24.841  -6.982  60.464  1.00 98.50           H  
ATOM   3325  N   ARG A 253      30.984  -6.706  67.463  1.00 98.16           N  
ATOM   3326  CA  ARG A 253      32.081  -6.347  68.374  1.00 98.16           C  
ATOM   3327  C   ARG A 253      32.427  -7.485  69.352  1.00 98.16           C  
ATOM   3328  O   ARG A 253      33.451  -7.381  70.027  1.00 98.16           O  
ATOM   3329  CB  ARG A 253      31.760  -5.041  69.137  1.00 98.16           C  
ATOM   3330  CG  ARG A 253      31.513  -3.797  68.263  1.00 98.16           C  
ATOM   3331  CD  ARG A 253      32.688  -3.397  67.350  1.00 98.16           C  
ATOM   3332  NE  ARG A 253      33.918  -3.092  68.105  1.00 98.16           N  
ATOM   3333  CZ  ARG A 253      34.232  -1.948  68.745  1.00 98.16           C  
ATOM   3334  NH1 ARG A 253      33.429  -0.872  68.733  1.00 98.16           N  
ATOM   3335  NH2 ARG A 253      35.386  -1.885  69.420  1.00 98.16           N1+
ATOM   3336  H   ARG A 253      30.045  -6.608  67.825  1.00 98.16           H  
ATOM   3337  HA  ARG A 253      32.992  -6.171  67.800  1.00 98.16           H  
ATOM   3338  HB3 ARG A 253      32.575  -4.820  69.828  1.00 98.16           H  
ATOM   3339  HB2 ARG A 253      30.895  -5.178  69.775  1.00 98.16           H  
ATOM   3340  HG3 ARG A 253      31.244  -2.954  68.900  1.00 98.16           H  
ATOM   3341  HG2 ARG A 253      30.631  -3.969  67.645  1.00 98.16           H  
ATOM   3342  HD3 ARG A 253      32.411  -2.520  66.770  1.00 98.16           H  
ATOM   3343  HD2 ARG A 253      32.896  -4.181  66.623  1.00 98.16           H  
ATOM   3344  HE  ARG A 253      34.568  -3.861  68.178  1.00 98.16           H  
ATOM   3345 HH12 ARG A 253      33.690  -0.026  69.218  1.00 98.16           H  
ATOM   3346 HH11 ARG A 253      32.557  -0.903  68.226  1.00 98.16           H  
ATOM   3347 HH22 ARG A 253      35.650  -1.042  69.908  1.00 98.16           H  
ATOM   3348 HH21 ARG A 253      36.008  -2.681  69.443  1.00 98.16           H  
ATOM   3349  N   GLY A 254      31.599  -8.545  69.408  1.00 98.20           N  
ATOM   3350  CA  GLY A 254      31.821  -9.720  70.256  1.00 98.20           C  
ATOM   3351  C   GLY A 254      31.530  -9.449  71.742  1.00 98.20           C  
ATOM   3352  O   GLY A 254      31.965 -10.231  72.585  1.00 98.20           O  
ATOM   3353  H   GLY A 254      30.777  -8.560  68.822  1.00 98.20           H  
ATOM   3354  HA3 GLY A 254      32.848 -10.070  70.145  1.00 98.20           H  
ATOM   3355  HA2 GLY A 254      31.175 -10.527  69.912  1.00 98.20           H  
ATOM   3356  N   LEU A 255      30.831  -8.346  72.066  1.00 98.51           N  
ATOM   3357  CA  LEU A 255      30.523  -7.915  73.430  1.00 98.51           C  
ATOM   3358  C   LEU A 255      29.484  -8.822  74.108  1.00 98.51           C  
ATOM   3359  O   LEU A 255      28.663  -9.446  73.436  1.00 98.51           O  
ATOM   3360  CB  LEU A 255      30.011  -6.455  73.394  1.00 98.51           C  
ATOM   3361  CG  LEU A 255      31.057  -5.419  72.922  1.00 98.51           C  
ATOM   3362  CD1 LEU A 255      30.415  -4.032  72.714  1.00 98.51           C  
ATOM   3363  CD2 LEU A 255      32.293  -5.360  73.842  1.00 98.51           C  
ATOM   3364  H   LEU A 255      30.487  -7.750  71.326  1.00 98.51           H  
ATOM   3365  HA  LEU A 255      31.440  -7.968  74.018  1.00 98.51           H  
ATOM   3366  HB3 LEU A 255      29.657  -6.159  74.384  1.00 98.51           H  
ATOM   3367  HB2 LEU A 255      29.135  -6.409  72.744  1.00 98.51           H  
ATOM   3368  HG  LEU A 255      31.410  -5.742  71.944  1.00 98.51           H  
ATOM   3369 HD11 LEU A 255      30.648  -3.653  71.721  1.00 98.51           H  
ATOM   3370 HD12 LEU A 255      29.329  -4.064  72.807  1.00 98.51           H  
ATOM   3371 HD13 LEU A 255      30.768  -3.289  73.428  1.00 98.51           H  
ATOM   3372 HD21 LEU A 255      32.604  -4.340  74.068  1.00 98.51           H  
ATOM   3373 HD22 LEU A 255      32.118  -5.859  74.795  1.00 98.51           H  
ATOM   3374 HD23 LEU A 255      33.145  -5.851  73.370  1.00 98.51           H  
ATOM   3375  N   ASP A 256      29.513  -8.826  75.448  1.00 98.38           N  
ATOM   3376  CA  ASP A 256      28.451  -9.379  76.293  1.00 98.38           C  
ATOM   3377  C   ASP A 256      27.233  -8.430  76.302  1.00 98.38           C  
ATOM   3378  O   ASP A 256      27.351  -7.268  75.905  1.00 98.38           O  
ATOM   3379  CB  ASP A 256      28.938  -9.692  77.735  1.00 98.38           C  
ATOM   3380  CG  ASP A 256      29.681  -8.550  78.446  1.00 98.38           C  
ATOM   3381  OD1 ASP A 256      28.987  -7.732  79.087  1.00 98.38           O1-
ATOM   3382  OD2 ASP A 256      30.901  -8.413  78.209  1.00 98.38           O  
ATOM   3383  H   ASP A 256      30.232  -8.311  75.937  1.00 98.38           H  
ATOM   3384  HA  ASP A 256      28.126 -10.321  75.848  1.00 98.38           H  
ATOM   3385  HB3 ASP A 256      29.611 -10.550  77.692  1.00 98.38           H  
ATOM   3386  HB2 ASP A 256      28.104 -10.021  78.357  1.00 98.38           H  
ATOM   3387  N   LEU A 257      26.089  -8.952  76.773  1.00 98.54           N  
ATOM   3388  CA  LEU A 257      24.815  -8.240  76.895  1.00 98.54           C  
ATOM   3389  C   LEU A 257      24.909  -6.913  77.667  1.00 98.54           C  
ATOM   3390  O   LEU A 257      24.368  -5.917  77.193  1.00 98.54           O  
ATOM   3391  CB  LEU A 257      23.782  -9.186  77.544  1.00 98.54           C  
ATOM   3392  CG  LEU A 257      22.375  -8.585  77.769  1.00 98.54           C  
ATOM   3393  CD1 LEU A 257      21.607  -8.386  76.452  1.00 98.54           C  
ATOM   3394  CD2 LEU A 257      21.592  -9.444  78.758  1.00 98.54           C  
ATOM   3395  H   LEU A 257      26.079  -9.914  77.081  1.00 98.54           H  
ATOM   3396  HA  LEU A 257      24.483  -8.003  75.883  1.00 98.54           H  
ATOM   3397  HB3 LEU A 257      24.179  -9.511  78.507  1.00 98.54           H  
ATOM   3398  HB2 LEU A 257      23.693 -10.094  76.946  1.00 98.54           H  
ATOM   3399  HG  LEU A 257      22.449  -7.612  78.253  1.00 98.54           H  
ATOM   3400 HD11 LEU A 257      20.623  -8.854  76.482  1.00 98.54           H  
ATOM   3401 HD12 LEU A 257      21.466  -7.327  76.240  1.00 98.54           H  
ATOM   3402 HD13 LEU A 257      22.137  -8.815  75.604  1.00 98.54           H  
ATOM   3403 HD21 LEU A 257      20.582  -9.064  78.891  1.00 98.54           H  
ATOM   3404 HD22 LEU A 257      21.536 -10.479  78.423  1.00 98.54           H  
ATOM   3405 HD23 LEU A 257      22.068  -9.435  79.739  1.00 98.54           H  
ATOM   3406  N   ALA A 258      25.578  -6.934  78.834  1.00 98.07           N  
ATOM   3407  CA  ALA A 258      25.715  -5.779  79.718  1.00 98.07           C  
ATOM   3408  C   ALA A 258      26.523  -4.638  79.084  1.00 98.07           C  
ATOM   3409  O   ALA A 258      26.034  -3.514  79.076  1.00 98.07           O  
ATOM   3410  CB  ALA A 258      26.299  -6.214  81.070  1.00 98.07           C  
ATOM   3411  H   ALA A 258      26.022  -7.787  79.142  1.00 98.07           H  
ATOM   3412  HA  ALA A 258      24.712  -5.395  79.906  1.00 98.07           H  
ATOM   3413  HB1 ALA A 258      26.347  -5.376  81.765  1.00 98.07           H  
ATOM   3414  HB2 ALA A 258      25.679  -6.984  81.529  1.00 98.07           H  
ATOM   3415  HB3 ALA A 258      27.306  -6.618  80.969  1.00 98.07           H  
ATOM   3416  N   THR A 259      27.701  -4.951  78.516  1.00 98.60           N  
ATOM   3417  CA  THR A 259      28.574  -3.985  77.841  1.00 98.60           C  
ATOM   3418  C   THR A 259      27.939  -3.375  76.572  1.00 98.60           C  
ATOM   3419  O   THR A 259      28.083  -2.171  76.355  1.00 98.60           O  
ATOM   3420  CB  THR A 259      29.940  -4.617  77.460  1.00 98.60           C  
ATOM   3421  CG2 THR A 259      30.933  -3.673  76.755  1.00 98.60           C  
ATOM   3422  OG1 THR A 259      30.578  -5.087  78.630  1.00 98.60           O  
ATOM   3423  H   THR A 259      28.035  -5.906  78.559  1.00 98.60           H  
ATOM   3424  HA  THR A 259      28.758  -3.168  78.542  1.00 98.60           H  
ATOM   3425  HB  THR A 259      29.772  -5.486  76.821  1.00 98.60           H  
ATOM   3426 HG21 THR A 259      31.904  -4.152  76.630  1.00 98.60           H  
ATOM   3427 HG22 THR A 259      30.588  -3.388  75.762  1.00 98.60           H  
ATOM   3428 HG23 THR A 259      31.087  -2.761  77.331  1.00 98.60           H  
ATOM   3429  HG1 THR A 259      30.145  -5.901  78.912  1.00 98.60           H  
ATOM   3430  N   ALA A 260      27.219  -4.199  75.790  1.00 98.81           N  
ATOM   3431  CA  ALA A 260      26.481  -3.783  74.597  1.00 98.81           C  
ATOM   3432  C   ALA A 260      25.287  -2.864  74.909  1.00 98.81           C  
ATOM   3433  O   ALA A 260      25.114  -1.859  74.222  1.00 98.81           O  
ATOM   3434  CB  ALA A 260      26.020  -5.031  73.834  1.00 98.81           C  
ATOM   3435  H   ALA A 260      27.148  -5.178  76.035  1.00 98.81           H  
ATOM   3436  HA  ALA A 260      27.166  -3.229  73.952  1.00 98.81           H  
ATOM   3437  HB1 ALA A 260      25.433  -4.760  72.958  1.00 98.81           H  
ATOM   3438  HB2 ALA A 260      26.871  -5.618  73.488  1.00 98.81           H  
ATOM   3439  HB3 ALA A 260      25.401  -5.679  74.457  1.00 98.81           H  
ATOM   3440  N   ALA A 261      24.506  -3.211  75.947  1.00 98.78           N  
ATOM   3441  CA  ALA A 261      23.337  -2.454  76.397  1.00 98.78           C  
ATOM   3442  C   ALA A 261      23.705  -1.115  77.059  1.00 98.78           C  
ATOM   3443  O   ALA A 261      23.039  -0.115  76.788  1.00 98.78           O  
ATOM   3444  CB  ALA A 261      22.488  -3.335  77.326  1.00 98.78           C  
ATOM   3445  H   ALA A 261      24.707  -4.061  76.459  1.00 98.78           H  
ATOM   3446  HA  ALA A 261      22.730  -2.226  75.522  1.00 98.78           H  
ATOM   3447  HB1 ALA A 261      21.559  -2.840  77.601  1.00 98.78           H  
ATOM   3448  HB2 ALA A 261      22.213  -4.269  76.835  1.00 98.78           H  
ATOM   3449  HB3 ALA A 261      23.022  -3.586  78.244  1.00 98.78           H  
ATOM   3450  N   GLU A 262      24.766  -1.113  77.887  1.00 98.34           N  
ATOM   3451  CA  GLU A 262      25.336   0.079  78.523  1.00 98.34           C  
ATOM   3452  C   GLU A 262      25.882   1.092  77.503  1.00 98.34           C  
ATOM   3453  O   GLU A 262      25.635   2.285  77.667  1.00 98.34           O  
ATOM   3454  CB  GLU A 262      26.432  -0.331  79.533  1.00 98.34           C  
ATOM   3455  CG  GLU A 262      25.890  -0.986  80.830  1.00 98.34           C  
ATOM   3456  CD  GLU A 262      25.383  -0.030  81.923  1.00 98.34           C  
ATOM   3457  OE1 GLU A 262      24.762  -0.552  82.874  1.00 98.34           O1-
ATOM   3458  OE2 GLU A 262      25.605   1.195  81.811  1.00 98.34           O  
ATOM   3459  H   GLU A 262      25.243  -1.984  78.082  1.00 98.34           H  
ATOM   3460  HA  GLU A 262      24.532   0.576  79.070  1.00 98.34           H  
ATOM   3461  HB3 GLU A 262      27.082   0.513  79.768  1.00 98.34           H  
ATOM   3462  HB2 GLU A 262      27.096  -1.049  79.049  1.00 98.34           H  
ATOM   3463  HG3 GLU A 262      26.684  -1.588  81.274  1.00 98.34           H  
ATOM   3464  HG2 GLU A 262      25.085  -1.681  80.588  1.00 98.34           H  
ATOM   3465  N   SER A 263      26.565   0.597  76.455  1.00 98.45           N  
ATOM   3466  CA  SER A 263      27.066   1.394  75.334  1.00 98.45           C  
ATOM   3467  C   SER A 263      25.933   1.998  74.482  1.00 98.45           C  
ATOM   3468  O   SER A 263      26.029   3.164  74.105  1.00 98.45           O  
ATOM   3469  CB  SER A 263      28.034   0.534  74.493  1.00 98.45           C  
ATOM   3470  OG  SER A 263      28.591   1.256  73.410  1.00 98.45           O  
ATOM   3471  H   SER A 263      26.730  -0.400  76.399  1.00 98.45           H  
ATOM   3472  HA  SER A 263      27.637   2.225  75.754  1.00 98.45           H  
ATOM   3473  HB3 SER A 263      27.527  -0.348  74.100  1.00 98.45           H  
ATOM   3474  HB2 SER A 263      28.854   0.175  75.115  1.00 98.45           H  
ATOM   3475  HG  SER A 263      27.904   1.403  72.755  1.00 98.45           H  
ATOM   3476  N   ALA A 264      24.871   1.215  74.224  1.00 98.53           N  
ATOM   3477  CA  ALA A 264      23.703   1.635  73.447  1.00 98.53           C  
ATOM   3478  C   ALA A 264      22.908   2.795  74.077  1.00 98.53           C  
ATOM   3479  O   ALA A 264      22.364   3.605  73.328  1.00 98.53           O  
ATOM   3480  CB  ALA A 264      22.800   0.420  73.196  1.00 98.53           C  
ATOM   3481  H   ALA A 264      24.859   0.261  74.561  1.00 98.53           H  
ATOM   3482  HA  ALA A 264      24.067   1.969  72.475  1.00 98.53           H  
ATOM   3483  HB1 ALA A 264      21.959   0.677  72.554  1.00 98.53           H  
ATOM   3484  HB2 ALA A 264      23.350  -0.377  72.693  1.00 98.53           H  
ATOM   3485  HB3 ALA A 264      22.399   0.018  74.127  1.00 98.53           H  
ATOM   3486  N   ILE A 265      22.877   2.868  75.421  1.00 97.71           N  
ATOM   3487  CA  ILE A 265      22.157   3.892  76.183  1.00 97.71           C  
ATOM   3488  C   ILE A 265      23.034   5.105  76.549  1.00 97.71           C  
ATOM   3489  O   ILE A 265      22.571   6.233  76.384  1.00 97.71           O  
ATOM   3490  CB  ILE A 265      21.530   3.289  77.482  1.00 97.71           C  
ATOM   3491  CG1 ILE A 265      20.388   2.300  77.154  1.00 97.71           C  
ATOM   3492  CG2 ILE A 265      21.058   4.305  78.548  1.00 97.71           C  
ATOM   3493  CD1 ILE A 265      19.201   2.897  76.378  1.00 97.71           C  
ATOM   3494  H   ILE A 265      23.343   2.153  75.961  1.00 97.71           H  
ATOM   3495  HA  ILE A 265      21.345   4.282  75.569  1.00 97.71           H  
ATOM   3496  HB  ILE A 265      22.309   2.694  77.963  1.00 97.71           H  
ATOM   3497 HG13 ILE A 265      20.020   1.848  78.076  1.00 97.71           H  
ATOM   3498 HG12 ILE A 265      20.794   1.473  76.573  1.00 97.71           H  
ATOM   3499 HG21 ILE A 265      20.590   3.782  79.378  1.00 97.71           H  
ATOM   3500 HG22 ILE A 265      21.883   4.873  78.977  1.00 97.71           H  
ATOM   3501 HG23 ILE A 265      20.335   5.017  78.150  1.00 97.71           H  
ATOM   3502 HD11 ILE A 265      18.323   2.262  76.472  1.00 97.71           H  
ATOM   3503 HD12 ILE A 265      18.923   3.886  76.741  1.00 97.71           H  
ATOM   3504 HD13 ILE A 265      19.425   2.980  75.314  1.00 97.71           H  
ATOM   3505  N   HIS A 266      24.250   4.874  77.072  1.00 97.05           N  
ATOM   3506  CA  HIS A 266      25.069   5.936  77.671  1.00 97.05           C  
ATOM   3507  C   HIS A 266      26.062   6.591  76.699  1.00 97.05           C  
ATOM   3508  O   HIS A 266      26.524   7.688  77.010  1.00 97.05           O  
ATOM   3509  CB  HIS A 266      25.803   5.393  78.914  1.00 97.05           C  
ATOM   3510  CG  HIS A 266      24.888   5.043  80.063  1.00 97.05           C  
ATOM   3511  CD2 HIS A 266      24.387   5.827  81.086  1.00 97.05           C  
ATOM   3512  ND1 HIS A 266      24.430   3.753  80.280  1.00 97.05           N1+
ATOM   3513  CE1 HIS A 266      23.678   3.787  81.379  1.00 97.05           C  
ATOM   3514  NE2 HIS A 266      23.624   5.009  81.903  1.00 97.05           N  
ATOM   3515  H   HIS A 266      24.594   3.928  77.166  1.00 97.05           H  
ATOM   3516  HA  HIS A 266      24.420   6.742  78.020  1.00 97.05           H  
ATOM   3517  HB3 HIS A 266      26.493   6.148  79.292  1.00 97.05           H  
ATOM   3518  HB2 HIS A 266      26.423   4.535  78.655  1.00 97.05           H  
ATOM   3519  HD2 HIS A 266      24.507   6.878  81.308  1.00 97.05           H  
ATOM   3520  HD1 HIS A 266      24.645   2.936  79.723  1.00 97.05           H  
ATOM   3521  HE1 HIS A 266      23.195   2.920  81.807  1.00 97.05           H  
ATOM   3522  HE2 HIS A 266      23.123   5.280  82.740  1.00 97.05           H  
ATOM   3523  N   LYS A 267      26.383   5.936  75.568  1.00 97.41           N  
ATOM   3524  CA  LYS A 267      27.385   6.424  74.611  1.00 97.41           C  
ATOM   3525  C   LYS A 267      26.794   6.724  73.224  1.00 97.41           C  
ATOM   3526  O   LYS A 267      27.413   7.497  72.492  1.00 97.41           O  
ATOM   3527  CB  LYS A 267      28.530   5.394  74.473  1.00 97.41           C  
ATOM   3528  CG  LYS A 267      29.237   5.044  75.793  1.00 97.41           C  
ATOM   3529  CD  LYS A 267      30.388   4.049  75.586  1.00 97.41           C  
ATOM   3530  CE  LYS A 267      31.078   3.668  76.904  1.00 97.41           C  
ATOM   3531  NZ  LYS A 267      32.178   2.712  76.688  1.00 97.41           N1+
ATOM   3532  H   LYS A 267      25.973   5.034  75.372  1.00 97.41           H  
ATOM   3533  HA  LYS A 267      27.829   7.358  74.959  1.00 97.41           H  
ATOM   3534  HB3 LYS A 267      29.274   5.784  73.776  1.00 97.41           H  
ATOM   3535  HB2 LYS A 267      28.160   4.476  74.020  1.00 97.41           H  
ATOM   3536  HG3 LYS A 267      28.522   4.615  76.495  1.00 97.41           H  
ATOM   3537  HG2 LYS A 267      29.616   5.956  76.256  1.00 97.41           H  
ATOM   3538  HD3 LYS A 267      31.116   4.483  74.897  1.00 97.41           H  
ATOM   3539  HD2 LYS A 267      30.002   3.153  75.098  1.00 97.41           H  
ATOM   3540  HE3 LYS A 267      30.358   3.222  77.591  1.00 97.41           H  
ATOM   3541  HE2 LYS A 267      31.479   4.558  77.391  1.00 97.41           H  
ATOM   3542  HZ1 LYS A 267      32.869   3.124  76.076  1.00 97.41           H  
ATOM   3543  HZ2 LYS A 267      32.608   2.485  77.573  1.00 97.41           H  
ATOM   3544  HZ3 LYS A 267      31.815   1.869  76.265  1.00 97.41           H  
ATOM   3545  N   ARG A 268      25.657   6.100  72.865  1.00 96.99           N  
ATOM   3546  CA  ARG A 268      25.150   6.078  71.489  1.00 96.99           C  
ATOM   3547  C   ARG A 268      23.735   6.644  71.313  1.00 96.99           C  
ATOM   3548  O   ARG A 268      23.390   6.956  70.174  1.00 96.99           O  
ATOM   3549  CB  ARG A 268      25.199   4.635  70.960  1.00 96.99           C  
ATOM   3550  CG  ARG A 268      26.630   4.071  70.851  1.00 96.99           C  
ATOM   3551  CD  ARG A 268      26.698   2.711  70.140  1.00 96.99           C  
ATOM   3552  NE  ARG A 268      26.320   2.815  68.721  1.00 96.99           N  
ATOM   3553  CZ  ARG A 268      27.087   3.174  67.678  1.00 96.99           C  
ATOM   3554  NH1 ARG A 268      28.383   3.485  67.824  1.00 96.99           N  
ATOM   3555  NH2 ARG A 268      26.539   3.219  66.456  1.00 96.99           N1+
ATOM   3556  H   ARG A 268      25.206   5.473  73.516  1.00 96.99           H  
ATOM   3557  HA  ARG A 268      25.783   6.686  70.839  1.00 96.99           H  
ATOM   3558  HB3 ARG A 268      24.730   4.609  69.975  1.00 96.99           H  
ATOM   3559  HB2 ARG A 268      24.594   3.989  71.593  1.00 96.99           H  
ATOM   3560  HG3 ARG A 268      27.145   4.021  71.809  1.00 96.99           H  
ATOM   3561  HG2 ARG A 268      27.196   4.793  70.260  1.00 96.99           H  
ATOM   3562  HD3 ARG A 268      25.937   2.062  70.575  1.00 96.99           H  
ATOM   3563  HD2 ARG A 268      27.648   2.201  70.301  1.00 96.99           H  
ATOM   3564  HE  ARG A 268      25.356   2.558  68.533  1.00 96.99           H  
ATOM   3565 HH12 ARG A 268      28.948   3.705  67.010  1.00 96.99           H  
ATOM   3566 HH11 ARG A 268      28.811   3.459  68.737  1.00 96.99           H  
ATOM   3567 HH22 ARG A 268      27.117   3.415  65.647  1.00 96.99           H  
ATOM   3568 HH21 ARG A 268      25.570   2.966  66.319  1.00 96.99           H  
ATOM   3569  N   LEU A 269      22.944   6.772  72.391  1.00 95.41           N  
ATOM   3570  CA  LEU A 269      21.581   7.306  72.337  1.00 95.41           C  
ATOM   3571  C   LEU A 269      21.635   8.851  72.305  1.00 95.41           C  
ATOM   3572  O   LEU A 269      22.117   9.430  73.281  1.00 95.41           O  
ATOM   3573  CB  LEU A 269      20.836   6.801  73.593  1.00 95.41           C  
ATOM   3574  CG  LEU A 269      19.319   7.086  73.656  1.00 95.41           C  
ATOM   3575  CD1 LEU A 269      18.521   6.324  72.581  1.00 95.41           C  
ATOM   3576  CD2 LEU A 269      18.771   6.814  75.070  1.00 95.41           C  
ATOM   3577  H   LEU A 269      23.284   6.503  73.302  1.00 95.41           H  
ATOM   3578  HA  LEU A 269      21.097   6.890  71.456  1.00 95.41           H  
ATOM   3579  HB3 LEU A 269      21.309   7.242  74.469  1.00 95.41           H  
ATOM   3580  HB2 LEU A 269      20.974   5.725  73.692  1.00 95.41           H  
ATOM   3581  HG  LEU A 269      19.180   8.151  73.471  1.00 95.41           H  
ATOM   3582 HD11 LEU A 269      17.787   6.979  72.117  1.00 95.41           H  
ATOM   3583 HD12 LEU A 269      19.148   5.921  71.787  1.00 95.41           H  
ATOM   3584 HD13 LEU A 269      17.976   5.480  72.997  1.00 95.41           H  
ATOM   3585 HD21 LEU A 269      17.882   7.415  75.260  1.00 95.41           H  
ATOM   3586 HD22 LEU A 269      18.503   5.768  75.205  1.00 95.41           H  
ATOM   3587 HD23 LEU A 269      19.497   7.058  75.846  1.00 95.41           H  
ATOM   3588  N   PRO A 270      21.154   9.506  71.218  1.00 92.94           N  
ATOM   3589  CA  PRO A 270      21.134  10.978  71.119  1.00 92.94           C  
ATOM   3590  C   PRO A 270      19.919  11.602  71.846  1.00 92.94           C  
ATOM   3591  O   PRO A 270      19.169  12.375  71.249  1.00 92.94           O  
ATOM   3592  CB  PRO A 270      21.127  11.197  69.596  1.00 92.94           C  
ATOM   3593  CG  PRO A 270      20.265  10.062  69.071  1.00 92.94           C  
ATOM   3594  CD  PRO A 270      20.655   8.900  69.979  1.00 92.94           C  
ATOM   3595  HA  PRO A 270      22.040  11.418  71.540  1.00 92.94           H  
ATOM   3596  HB3 PRO A 270      22.144  11.089  69.213  1.00 92.94           H  
ATOM   3597  HB2 PRO A 270      20.776  12.180  69.284  1.00 92.94           H  
ATOM   3598  HG3 PRO A 270      20.413   9.852  68.011  1.00 92.94           H  
ATOM   3599  HG2 PRO A 270      19.215  10.309  69.218  1.00 92.94           H  
ATOM   3600  HD2 PRO A 270      19.819   8.222  70.148  1.00 92.94           H  
ATOM   3601  HD3 PRO A 270      21.465   8.350  69.507  1.00 92.94           H  
ATOM   3602  N   GLY A 271      19.734  11.228  73.119  1.00 91.84           N  
ATOM   3603  CA  GLY A 271      18.588  11.608  73.930  1.00 91.84           C  
ATOM   3604  C   GLY A 271      18.585  10.765  75.209  1.00 91.84           C  
ATOM   3605  O   GLY A 271      19.566  10.093  75.542  1.00 91.84           O  
ATOM   3606  H   GLY A 271      20.400  10.601  73.553  1.00 91.84           H  
ATOM   3607  HA3 GLY A 271      17.659  11.444  73.382  1.00 91.84           H  
ATOM   3608  HA2 GLY A 271      18.647  12.666  74.187  1.00 91.84           H  
ATOM   3609  N   LYS A 272      17.498  10.864  75.975  1.00 92.22           N  
ATOM   3610  CA  LYS A 272      17.343  10.255  77.290  1.00 92.22           C  
ATOM   3611  C   LYS A 272      16.348   9.090  77.257  1.00 92.22           C  
ATOM   3612  O   LYS A 272      15.304   9.163  76.601  1.00 92.22           O  
ATOM   3613  CB  LYS A 272      16.844  11.324  78.286  1.00 92.22           C  
ATOM   3614  CG  LYS A 272      17.910  12.358  78.697  1.00 92.22           C  
ATOM   3615  CD  LYS A 272      19.105  11.736  79.443  1.00 92.22           C  
ATOM   3616  CE  LYS A 272      20.014  12.774  80.113  1.00 92.22           C  
ATOM   3617  NZ  LYS A 272      21.173  12.129  80.750  1.00 92.22           N1+
ATOM   3618  H   LYS A 272      16.731  11.444  75.636  1.00 92.22           H  
ATOM   3619  HA  LYS A 272      18.296   9.861  77.626  1.00 92.22           H  
ATOM   3620  HB3 LYS A 272      16.484  10.836  79.190  1.00 92.22           H  
ATOM   3621  HB2 LYS A 272      15.976  11.838  77.870  1.00 92.22           H  
ATOM   3622  HG3 LYS A 272      17.433  13.098  79.340  1.00 92.22           H  
ATOM   3623  HG2 LYS A 272      18.262  12.903  77.820  1.00 92.22           H  
ATOM   3624  HD3 LYS A 272      19.704  11.149  78.747  1.00 92.22           H  
ATOM   3625  HD2 LYS A 272      18.742  11.039  80.200  1.00 92.22           H  
ATOM   3626  HE3 LYS A 272      19.461  13.328  80.872  1.00 92.22           H  
ATOM   3627  HE2 LYS A 272      20.375  13.496  79.381  1.00 92.22           H  
ATOM   3628  HZ1 LYS A 272      21.734  11.672  80.047  1.00 92.22           H  
ATOM   3629  HZ2 LYS A 272      21.730  12.823  81.227  1.00 92.22           H  
ATOM   3630  HZ3 LYS A 272      20.849  11.440  81.417  1.00 92.22           H  
ATOM   3631  N   GLY A 273      16.654   8.037  78.019  1.00 95.06           N  
ATOM   3632  CA  GLY A 273      15.820   6.863  78.173  1.00 95.06           C  
ATOM   3633  C   GLY A 273      16.539   5.723  78.884  1.00 95.06           C  
ATOM   3634  O   GLY A 273      17.498   5.929  79.632  1.00 95.06           O  
ATOM   3635  H   GLY A 273      17.550   8.019  78.512  1.00 95.06           H  
ATOM   3636  HA3 GLY A 273      15.536   6.518  77.184  1.00 95.06           H  
ATOM   3637  HA2 GLY A 273      14.913   7.114  78.724  1.00 95.06           H  
ATOM   3638  N   GLY A 274      16.050   4.511  78.646  1.00 96.63           N  
ATOM   3639  CA  GLY A 274      16.619   3.271  79.124  1.00 96.63           C  
ATOM   3640  C   GLY A 274      16.054   2.101  78.334  1.00 96.63           C  
ATOM   3641  O   GLY A 274      15.208   2.260  77.451  1.00 96.63           O  
ATOM   3642  H   GLY A 274      15.254   4.404  78.014  1.00 96.63           H  
ATOM   3643  HA3 GLY A 274      16.395   3.141  80.182  1.00 96.63           H  
ATOM   3644  HA2 GLY A 274      17.701   3.279  78.995  1.00 96.63           H  
ATOM   3645  N   LEU A 275      16.550   0.912  78.640  1.00 98.75           N  
ATOM   3646  CA  LEU A 275      16.114  -0.355  78.061  1.00 98.75           C  
ATOM   3647  C   LEU A 275      16.366  -1.501  79.042  1.00 98.75           C  
ATOM   3648  O   LEU A 275      17.258  -1.413  79.886  1.00 98.75           O  
ATOM   3649  CB  LEU A 275      16.757  -0.574  76.661  1.00 98.75           C  
ATOM   3650  CG  LEU A 275      18.284  -0.848  76.594  1.00 98.75           C  
ATOM   3651  CD1 LEU A 275      18.676  -2.301  76.929  1.00 98.75           C  
ATOM   3652  CD2 LEU A 275      18.845  -0.466  75.212  1.00 98.75           C  
ATOM   3653  H   LEU A 275      17.245   0.841  79.374  1.00 98.75           H  
ATOM   3654  HA  LEU A 275      15.032  -0.294  77.938  1.00 98.75           H  
ATOM   3655  HB3 LEU A 275      16.532   0.313  76.069  1.00 98.75           H  
ATOM   3656  HB2 LEU A 275      16.237  -1.383  76.146  1.00 98.75           H  
ATOM   3657  HG  LEU A 275      18.767  -0.191  77.316  1.00 98.75           H  
ATOM   3658 HD11 LEU A 275      19.390  -2.713  76.215  1.00 98.75           H  
ATOM   3659 HD12 LEU A 275      19.136  -2.365  77.913  1.00 98.75           H  
ATOM   3660 HD13 LEU A 275      17.813  -2.963  76.926  1.00 98.75           H  
ATOM   3661 HD21 LEU A 275      19.922  -0.308  75.256  1.00 98.75           H  
ATOM   3662 HD22 LEU A 275      18.655  -1.245  74.473  1.00 98.75           H  
ATOM   3663 HD23 LEU A 275      18.398   0.453  74.835  1.00 98.75           H  
ATOM   3664  N   ILE A 276      15.590  -2.574  78.856  1.00 98.87           N  
ATOM   3665  CA  ILE A 276      15.802  -3.886  79.460  1.00 98.87           C  
ATOM   3666  C   ILE A 276      16.216  -4.861  78.351  1.00 98.87           C  
ATOM   3667  O   ILE A 276      15.794  -4.700  77.204  1.00 98.87           O  
ATOM   3668  CB  ILE A 276      14.504  -4.427  80.122  1.00 98.87           C  
ATOM   3669  CG1 ILE A 276      13.330  -4.632  79.124  1.00 98.87           C  
ATOM   3670  CG2 ILE A 276      14.144  -3.544  81.333  1.00 98.87           C  
ATOM   3671  CD1 ILE A 276      12.003  -5.040  79.754  1.00 98.87           C  
ATOM   3672  H   ILE A 276      14.892  -2.548  78.123  1.00 98.87           H  
ATOM   3673  HA  ILE A 276      16.595  -3.844  80.206  1.00 98.87           H  
ATOM   3674  HB  ILE A 276      14.737  -5.411  80.533  1.00 98.87           H  
ATOM   3675 HG13 ILE A 276      13.584  -5.398  78.394  1.00 98.87           H  
ATOM   3676 HG12 ILE A 276      13.168  -3.728  78.546  1.00 98.87           H  
ATOM   3677 HG21 ILE A 276      13.321  -3.963  81.908  1.00 98.87           H  
ATOM   3678 HG22 ILE A 276      14.993  -3.459  82.011  1.00 98.87           H  
ATOM   3679 HG23 ILE A 276      13.871  -2.533  81.039  1.00 98.87           H  
ATOM   3680 HD11 ILE A 276      11.423  -5.662  79.074  1.00 98.87           H  
ATOM   3681 HD12 ILE A 276      12.181  -5.611  80.657  1.00 98.87           H  
ATOM   3682 HD13 ILE A 276      11.396  -4.173  80.010  1.00 98.87           H  
ATOM   3683  N   ALA A 277      17.022  -5.863  78.719  1.00 98.91           N  
ATOM   3684  CA  ALA A 277      17.488  -6.889  77.799  1.00 98.91           C  
ATOM   3685  C   ALA A 277      17.813  -8.186  78.543  1.00 98.91           C  
ATOM   3686  O   ALA A 277      18.121  -8.154  79.736  1.00 98.91           O  
ATOM   3687  CB  ALA A 277      18.697  -6.366  77.004  1.00 98.91           C  
ATOM   3688  H   ALA A 277      17.358  -5.930  79.671  1.00 98.91           H  
ATOM   3689  HA  ALA A 277      16.669  -7.108  77.116  1.00 98.91           H  
ATOM   3690  HB1 ALA A 277      19.005  -7.086  76.246  1.00 98.91           H  
ATOM   3691  HB2 ALA A 277      18.461  -5.439  76.481  1.00 98.91           H  
ATOM   3692  HB3 ALA A 277      19.552  -6.172  77.654  1.00 98.91           H  
ATOM   3693  N   VAL A 278      17.752  -9.299  77.799  1.00 98.74           N  
ATOM   3694  CA  VAL A 278      18.077 -10.645  78.262  1.00 98.74           C  
ATOM   3695  C   VAL A 278      18.595 -11.468  77.069  1.00 98.74           C  
ATOM   3696  O   VAL A 278      17.983 -11.430  76.001  1.00 98.74           O  
ATOM   3697  CB  VAL A 278      16.860 -11.340  78.949  1.00 98.74           C  
ATOM   3698  CG1 VAL A 278      15.647 -11.553  78.027  1.00 98.74           C  
ATOM   3699  CG2 VAL A 278      17.215 -12.681  79.614  1.00 98.74           C  
ATOM   3700  H   VAL A 278      17.487  -9.227  76.825  1.00 98.74           H  
ATOM   3701  HA  VAL A 278      18.877 -10.563  78.992  1.00 98.74           H  
ATOM   3702  HB  VAL A 278      16.533 -10.672  79.747  1.00 98.74           H  
ATOM   3703 HG11 VAL A 278      14.762 -11.820  78.603  1.00 98.74           H  
ATOM   3704 HG12 VAL A 278      15.422 -10.648  77.469  1.00 98.74           H  
ATOM   3705 HG13 VAL A 278      15.818 -12.351  77.308  1.00 98.74           H  
ATOM   3706 HG21 VAL A 278      16.347 -13.082  80.135  1.00 98.74           H  
ATOM   3707 HG22 VAL A 278      17.528 -13.429  78.887  1.00 98.74           H  
ATOM   3708 HG23 VAL A 278      18.011 -12.570  80.348  1.00 98.74           H  
ATOM   3709  N   ASP A 279      19.719 -12.177  77.270  1.00 98.47           N  
ATOM   3710  CA  ASP A 279      20.333 -13.047  76.260  1.00 98.47           C  
ATOM   3711  C   ASP A 279      19.918 -14.515  76.489  1.00 98.47           C  
ATOM   3712  O   ASP A 279      19.282 -14.837  77.495  1.00 98.47           O  
ATOM   3713  CB  ASP A 279      21.873 -12.844  76.131  1.00 98.47           C  
ATOM   3714  CG  ASP A 279      22.800 -13.184  77.313  1.00 98.47           C  
ATOM   3715  OD1 ASP A 279      22.329 -13.733  78.329  1.00 98.47           O1-
ATOM   3716  OD2 ASP A 279      24.016 -12.927  77.164  1.00 98.47           O  
ATOM   3717  H   ASP A 279      20.162 -12.174  78.179  1.00 98.47           H  
ATOM   3718  HA  ASP A 279      19.935 -12.782  75.282  1.00 98.47           H  
ATOM   3719  HB3 ASP A 279      22.033 -11.786  75.922  1.00 98.47           H  
ATOM   3720  HB2 ASP A 279      22.238 -13.369  75.247  1.00 98.47           H  
ATOM   3721  N   SER A 280      20.307 -15.388  75.547  1.00 95.87           N  
ATOM   3722  CA  SER A 280      20.074 -16.836  75.597  1.00 95.87           C  
ATOM   3723  C   SER A 280      20.831 -17.583  76.722  1.00 95.87           C  
ATOM   3724  O   SER A 280      20.497 -18.737  76.987  1.00 95.87           O  
ATOM   3725  CB  SER A 280      20.360 -17.420  74.199  1.00 95.87           C  
ATOM   3726  OG  SER A 280      21.731 -17.340  73.857  1.00 95.87           O  
ATOM   3727  H   SER A 280      20.829 -15.059  74.747  1.00 95.87           H  
ATOM   3728  HA  SER A 280      19.009 -16.978  75.793  1.00 95.87           H  
ATOM   3729  HB3 SER A 280      19.770 -16.902  73.443  1.00 95.87           H  
ATOM   3730  HB2 SER A 280      20.057 -18.467  74.160  1.00 95.87           H  
ATOM   3731  HG  SER A 280      21.828 -17.605  72.938  1.00 95.87           H  
ATOM   3732  N   ARG A 281      21.801 -16.915  77.373  1.00 96.15           N  
ATOM   3733  CA  ARG A 281      22.577 -17.427  78.508  1.00 96.15           C  
ATOM   3734  C   ARG A 281      21.986 -17.029  79.878  1.00 96.15           C  
ATOM   3735  O   ARG A 281      22.544 -17.434  80.897  1.00 96.15           O  
ATOM   3736  CB  ARG A 281      24.038 -16.945  78.391  1.00 96.15           C  
ATOM   3737  CG  ARG A 281      24.730 -17.318  77.063  1.00 96.15           C  
ATOM   3738  CD  ARG A 281      26.196 -16.852  76.982  1.00 96.15           C  
ATOM   3739  NE  ARG A 281      26.315 -15.386  76.873  1.00 96.15           N  
ATOM   3740  CZ  ARG A 281      27.436 -14.644  76.943  1.00 96.15           C  
ATOM   3741  NH1 ARG A 281      28.649 -15.191  77.123  1.00 96.15           N  
ATOM   3742  NH2 ARG A 281      27.332 -13.314  76.833  1.00 96.15           N1+
ATOM   3743  H   ARG A 281      21.995 -15.960  77.108  1.00 96.15           H  
ATOM   3744  HA  ARG A 281      22.584 -18.518  78.472  1.00 96.15           H  
ATOM   3745  HB3 ARG A 281      24.622 -17.365  79.212  1.00 96.15           H  
ATOM   3746  HB2 ARG A 281      24.069 -15.866  78.524  1.00 96.15           H  
ATOM   3747  HG3 ARG A 281      24.179 -16.825  76.260  1.00 96.15           H  
ATOM   3748  HG2 ARG A 281      24.658 -18.385  76.850  1.00 96.15           H  
ATOM   3749  HD3 ARG A 281      26.742 -17.377  76.197  1.00 96.15           H  
ATOM   3750  HD2 ARG A 281      26.683 -17.112  77.923  1.00 96.15           H  
ATOM   3751  HE  ARG A 281      25.443 -14.894  76.718  1.00 96.15           H  
ATOM   3752 HH12 ARG A 281      29.476 -14.612  77.160  1.00 96.15           H  
ATOM   3753 HH11 ARG A 281      28.744 -16.194  77.186  1.00 96.15           H  
ATOM   3754 HH22 ARG A 281      28.153 -12.727  76.862  1.00 96.15           H  
ATOM   3755 HH21 ARG A 281      26.422 -12.891  76.699  1.00 96.15           H  
ATOM   3756  N   GLY A 282      20.881 -16.262  79.898  1.00 95.99           N  
ATOM   3757  CA  GLY A 282      20.151 -15.903  81.115  1.00 95.99           C  
ATOM   3758  C   GLY A 282      20.744 -14.705  81.874  1.00 95.99           C  
ATOM   3759  O   GLY A 282      20.279 -14.423  82.977  1.00 95.99           O  
ATOM   3760  H   GLY A 282      20.489 -15.941  79.022  1.00 95.99           H  
ATOM   3761  HA3 GLY A 282      20.077 -16.760  81.786  1.00 95.99           H  
ATOM   3762  HA2 GLY A 282      19.134 -15.638  80.830  1.00 95.99           H  
ATOM   3763  N   HIS A 283      21.722 -13.977  81.306  1.00 96.93           N  
ATOM   3764  CA  HIS A 283      22.174 -12.681  81.829  1.00 96.93           C  
ATOM   3765  C   HIS A 283      21.102 -11.618  81.551  1.00 96.93           C  
ATOM   3766  O   HIS A 283      20.432 -11.706  80.523  1.00 96.93           O  
ATOM   3767  CB  HIS A 283      23.503 -12.268  81.167  1.00 96.93           C  
ATOM   3768  CG  HIS A 283      24.595 -13.305  81.258  1.00 96.93           C  
ATOM   3769  CD2 HIS A 283      25.302 -13.781  82.347  1.00 96.93           C  
ATOM   3770  ND1 HIS A 283      25.219 -13.801  80.125  1.00 96.93           N1+
ATOM   3771  CE1 HIS A 283      26.194 -14.609  80.538  1.00 96.93           C  
ATOM   3772  NE2 HIS A 283      26.282 -14.634  81.867  1.00 96.93           N  
ATOM   3773  H   HIS A 283      22.044 -14.216  80.377  1.00 96.93           H  
ATOM   3774  HA  HIS A 283      22.331 -12.772  82.906  1.00 96.93           H  
ATOM   3775  HB3 HIS A 283      23.875 -11.359  81.641  1.00 96.93           H  
ATOM   3776  HB2 HIS A 283      23.346 -12.004  80.121  1.00 96.93           H  
ATOM   3777  HD2 HIS A 283      25.191 -13.600  83.406  1.00 96.93           H  
ATOM   3778  HD1 HIS A 283      24.956 -13.597  79.168  1.00 96.93           H  
ATOM   3779  HE1 HIS A 283      26.845 -15.161  79.877  1.00 96.93           H  
ATOM   3780  HE2 HIS A 283      26.952 -15.152  82.421  1.00 96.93           H  
ATOM   3781  N   VAL A 284      20.968 -10.640  82.457  1.00 97.26           N  
ATOM   3782  CA  VAL A 284      19.994  -9.554  82.342  1.00 97.26           C  
ATOM   3783  C   VAL A 284      20.723  -8.214  82.562  1.00 97.26           C  
ATOM   3784  O   VAL A 284      21.574  -8.125  83.448  1.00 97.26           O  
ATOM   3785  CB  VAL A 284      18.852  -9.690  83.397  1.00 97.26           C  
ATOM   3786  CG1 VAL A 284      17.773  -8.594  83.284  1.00 97.26           C  
ATOM   3787  CG2 VAL A 284      18.152 -11.063  83.329  1.00 97.26           C  
ATOM   3788  H   VAL A 284      21.564 -10.614  83.273  1.00 97.26           H  
ATOM   3789  HA  VAL A 284      19.552  -9.543  81.345  1.00 97.26           H  
ATOM   3790  HB  VAL A 284      19.293  -9.605  84.392  1.00 97.26           H  
ATOM   3791 HG11 VAL A 284      17.021  -8.706  84.065  1.00 97.26           H  
ATOM   3792 HG12 VAL A 284      18.180  -7.592  83.386  1.00 97.26           H  
ATOM   3793 HG13 VAL A 284      17.265  -8.642  82.321  1.00 97.26           H  
ATOM   3794 HG21 VAL A 284      17.339 -11.129  84.052  1.00 97.26           H  
ATOM   3795 HG22 VAL A 284      17.729 -11.240  82.340  1.00 97.26           H  
ATOM   3796 HG23 VAL A 284      18.838 -11.881  83.549  1.00 97.26           H  
ATOM   3797  N   ALA A 285      20.361  -7.205  81.755  1.00 98.04           N  
ATOM   3798  CA  ALA A 285      20.878  -5.838  81.830  1.00 98.04           C  
ATOM   3799  C   ALA A 285      19.699  -4.859  81.761  1.00 98.04           C  
ATOM   3800  O   ALA A 285      18.814  -5.058  80.931  1.00 98.04           O  
ATOM   3801  CB  ALA A 285      21.854  -5.615  80.663  1.00 98.04           C  
ATOM   3802  H   ALA A 285      19.643  -7.361  81.059  1.00 98.04           H  
ATOM   3803  HA  ALA A 285      21.407  -5.680  82.772  1.00 98.04           H  
ATOM   3804  HB1 ALA A 285      22.311  -4.626  80.712  1.00 98.04           H  
ATOM   3805  HB2 ALA A 285      22.659  -6.349  80.687  1.00 98.04           H  
ATOM   3806  HB3 ALA A 285      21.356  -5.704  79.696  1.00 98.04           H  
ATOM   3807  N   LEU A 286      19.708  -3.822  82.624  1.00 97.95           N  
ATOM   3808  CA  LEU A 286      18.635  -2.819  82.718  1.00 97.95           C  
ATOM   3809  C   LEU A 286      19.153  -1.351  82.718  1.00 97.95           C  
ATOM   3810  O   LEU A 286      18.747  -0.592  83.600  1.00 97.95           O  
ATOM   3811  CB  LEU A 286      17.706  -3.108  83.936  1.00 97.95           C  
ATOM   3812  CG  LEU A 286      17.226  -4.573  84.122  1.00 97.95           C  
ATOM   3813  CD1 LEU A 286      18.165  -5.369  85.056  1.00 97.95           C  
ATOM   3814  CD2 LEU A 286      15.768  -4.661  84.618  1.00 97.95           C  
ATOM   3815  H   LEU A 286      20.474  -3.716  83.273  1.00 97.95           H  
ATOM   3816  HA  LEU A 286      18.005  -2.892  81.834  1.00 97.95           H  
ATOM   3817  HB3 LEU A 286      16.837  -2.461  83.805  1.00 97.95           H  
ATOM   3818  HB2 LEU A 286      18.170  -2.765  84.862  1.00 97.95           H  
ATOM   3819  HG  LEU A 286      17.219  -5.056  83.145  1.00 97.95           H  
ATOM   3820 HD11 LEU A 286      17.641  -6.181  85.563  1.00 97.95           H  
ATOM   3821 HD12 LEU A 286      18.989  -5.818  84.505  1.00 97.95           H  
ATOM   3822 HD13 LEU A 286      18.605  -4.741  85.831  1.00 97.95           H  
ATOM   3823 HD21 LEU A 286      15.236  -5.470  84.118  1.00 97.95           H  
ATOM   3824 HD22 LEU A 286      15.713  -4.850  85.689  1.00 97.95           H  
ATOM   3825 HD23 LEU A 286      15.202  -3.751  84.427  1.00 97.95           H  
ATOM   3826  N   PRO A 287      20.045  -0.950  81.775  1.00 97.63           N  
ATOM   3827  CA  PRO A 287      20.625   0.413  81.738  1.00 97.63           C  
ATOM   3828  C   PRO A 287      19.621   1.534  81.408  1.00 97.63           C  
ATOM   3829  O   PRO A 287      18.678   1.319  80.648  1.00 97.63           O  
ATOM   3830  CB  PRO A 287      21.697   0.322  80.643  1.00 97.63           C  
ATOM   3831  CG  PRO A 287      21.182  -0.748  79.706  1.00 97.63           C  
ATOM   3832  CD  PRO A 287      20.546  -1.747  80.655  1.00 97.63           C  
ATOM   3833  HA  PRO A 287      21.100   0.635  82.696  1.00 97.63           H  
ATOM   3834  HB3 PRO A 287      22.635  -0.007  81.085  1.00 97.63           H  
ATOM   3835  HB2 PRO A 287      21.896   1.264  80.128  1.00 97.63           H  
ATOM   3836  HG3 PRO A 287      21.971  -1.191  79.111  1.00 97.63           H  
ATOM   3837  HG2 PRO A 287      20.428  -0.334  79.036  1.00 97.63           H  
ATOM   3838  HD2 PRO A 287      19.772  -2.334  80.160  1.00 97.63           H  
ATOM   3839  HD3 PRO A 287      21.315  -2.425  81.025  1.00 97.63           H  
ATOM   3840  N   PHE A 288      19.880   2.720  81.979  1.00 95.47           N  
ATOM   3841  CA  PHE A 288      19.098   3.944  81.805  1.00 95.47           C  
ATOM   3842  C   PHE A 288      19.986   5.146  82.167  1.00 95.47           C  
ATOM   3843  O   PHE A 288      20.804   5.045  83.082  1.00 95.47           O  
ATOM   3844  CB  PHE A 288      17.795   3.871  82.640  1.00 95.47           C  
ATOM   3845  CG  PHE A 288      17.980   3.883  84.146  1.00 95.47           C  
ATOM   3846  CD1 PHE A 288      18.498   2.746  84.800  1.00 95.47           C  
ATOM   3847  CD2 PHE A 288      17.802   5.072  84.882  1.00 95.47           C  
ATOM   3848  CE1 PHE A 288      18.790   2.795  86.152  1.00 95.47           C  
ATOM   3849  CE2 PHE A 288      18.065   5.090  86.243  1.00 95.47           C  
ATOM   3850  CZ  PHE A 288      18.531   3.948  86.878  1.00 95.47           C  
ATOM   3851  H   PHE A 288      20.667   2.807  82.606  1.00 95.47           H  
ATOM   3852  HA  PHE A 288      18.830   4.029  80.754  1.00 95.47           H  
ATOM   3853  HB3 PHE A 288      17.245   2.967  82.379  1.00 95.47           H  
ATOM   3854  HB2 PHE A 288      17.137   4.697  82.362  1.00 95.47           H  
ATOM   3855  HD1 PHE A 288      18.686   1.839  84.249  1.00 95.47           H  
ATOM   3856  HD2 PHE A 288      17.467   5.970  84.390  1.00 95.47           H  
ATOM   3857  HE1 PHE A 288      19.192   1.922  86.644  1.00 95.47           H  
ATOM   3858  HE2 PHE A 288      17.924   5.999  86.808  1.00 95.47           H  
ATOM   3859  HZ  PHE A 288      18.712   3.960  87.940  1.00 95.47           H  
ATOM   3860  N   ASN A 289      19.803   6.260  81.440  1.00 93.55           N  
ATOM   3861  CA  ASN A 289      20.537   7.520  81.627  1.00 93.55           C  
ATOM   3862  C   ASN A 289      19.642   8.658  82.175  1.00 93.55           C  
ATOM   3863  O   ASN A 289      20.100   9.799  82.245  1.00 93.55           O  
ATOM   3864  CB  ASN A 289      21.302   7.890  80.323  1.00 93.55           C  
ATOM   3865  CG  ASN A 289      20.444   8.221  79.094  1.00 93.55           C  
ATOM   3866  ND2 ASN A 289      21.087   8.510  77.961  1.00 93.55           N  
ATOM   3867  OD1 ASN A 289      19.220   8.224  79.158  1.00 93.55           O  
ATOM   3868  H   ASN A 289      19.103   6.264  80.708  1.00 93.55           H  
ATOM   3869  HA  ASN A 289      21.298   7.393  82.398  1.00 93.55           H  
ATOM   3870  HB3 ASN A 289      21.961   7.065  80.052  1.00 93.55           H  
ATOM   3871  HB2 ASN A 289      21.956   8.742  80.515  1.00 93.55           H  
ATOM   3872 HD22 ASN A 289      20.565   8.746  77.127  1.00 93.55           H  
ATOM   3873 HD21 ASN A 289      22.095   8.473  77.913  1.00 93.55           H  
ATOM   3874  N   THR A 290      18.404   8.320  82.560  1.00 89.66           N  
ATOM   3875  CA  THR A 290      17.395   9.143  83.228  1.00 89.66           C  
ATOM   3876  C   THR A 290      17.569   9.094  84.765  1.00 89.66           C  
ATOM   3877  O   THR A 290      18.355   8.304  85.284  1.00 89.66           O  
ATOM   3878  CB  THR A 290      15.982   8.602  82.816  1.00 89.66           C  
ATOM   3879  CG2 THR A 290      15.693   8.807  81.328  1.00 89.66           C  
ATOM   3880  OG1 THR A 290      15.734   7.226  83.086  1.00 89.66           O  
ATOM   3881  H   THR A 290      18.151   7.347  82.465  1.00 89.66           H  
ATOM   3882  HA  THR A 290      17.505  10.180  82.905  1.00 89.66           H  
ATOM   3883  HB  THR A 290      15.223   9.164  83.362  1.00 89.66           H  
ATOM   3884 HG21 THR A 290      14.696   8.455  81.061  1.00 89.66           H  
ATOM   3885 HG22 THR A 290      15.748   9.863  81.071  1.00 89.66           H  
ATOM   3886 HG23 THR A 290      16.414   8.273  80.711  1.00 89.66           H  
ATOM   3887  HG1 THR A 290      15.518   7.102  84.004  1.00 89.66           H  
ATOM   3888  N   GLU A 291      16.811   9.931  85.496  1.00 85.84           N  
ATOM   3889  CA  GLU A 291      16.705   9.981  86.960  1.00 85.84           C  
ATOM   3890  C   GLU A 291      16.365   8.622  87.605  1.00 85.84           C  
ATOM   3891  O   GLU A 291      17.031   8.211  88.555  1.00 85.84           O  
ATOM   3892  CB  GLU A 291      15.678  11.084  87.322  1.00 85.84           C  
ATOM   3893  CG  GLU A 291      15.268  11.221  88.810  1.00 85.84           C  
ATOM   3894  CD  GLU A 291      16.367  11.669  89.792  1.00 85.84           C  
ATOM   3895  OE1 GLU A 291      16.135  11.486  91.008  1.00 85.84           O1-
ATOM   3896  OE2 GLU A 291      17.403  12.205  89.339  1.00 85.84           O  
ATOM   3897  H   GLU A 291      16.208  10.576  85.007  1.00 85.84           H  
ATOM   3898  HA  GLU A 291      17.683  10.279  87.340  1.00 85.84           H  
ATOM   3899  HB3 GLU A 291      14.767  10.919  86.744  1.00 85.84           H  
ATOM   3900  HB2 GLU A 291      16.057  12.045  86.973  1.00 85.84           H  
ATOM   3901  HG3 GLU A 291      14.816  10.294  89.164  1.00 85.84           H  
ATOM   3902  HG2 GLU A 291      14.472  11.963  88.854  1.00 85.84           H  
ATOM   3903  N   GLY A 292      15.368   7.924  87.056  1.00 90.29           N  
ATOM   3904  CA  GLY A 292      14.991   6.567  87.416  1.00 90.29           C  
ATOM   3905  C   GLY A 292      14.267   5.919  86.235  1.00 90.29           C  
ATOM   3906  O   GLY A 292      13.907   6.608  85.271  1.00 90.29           O  
ATOM   3907  H   GLY A 292      14.881   8.321  86.269  1.00 90.29           H  
ATOM   3908  HA3 GLY A 292      14.347   6.577  88.296  1.00 90.29           H  
ATOM   3909  HA2 GLY A 292      15.866   5.974  87.680  1.00 90.29           H  
ATOM   3910  N   MET A 293      14.036   4.610  86.326  1.00 94.24           N  
ATOM   3911  CA  MET A 293      13.276   3.782  85.399  1.00 94.24           C  
ATOM   3912  C   MET A 293      12.527   2.757  86.241  1.00 94.24           C  
ATOM   3913  O   MET A 293      13.159   2.024  86.997  1.00 94.24           O  
ATOM   3914  CB  MET A 293      14.204   3.166  84.317  1.00 94.24           C  
ATOM   3915  CG  MET A 293      13.537   2.095  83.424  1.00 94.24           C  
ATOM   3916  SD  MET A 293      14.504   1.572  81.978  1.00 94.24           S  
ATOM   3917  CE  MET A 293      15.709   0.440  82.719  1.00 94.24           C  
ATOM   3918  H   MET A 293      14.311   4.145  87.193  1.00 94.24           H  
ATOM   3919  HA  MET A 293      12.520   4.406  84.925  1.00 94.24           H  
ATOM   3920  HB3 MET A 293      15.086   2.732  84.784  1.00 94.24           H  
ATOM   3921  HB2 MET A 293      14.580   3.970  83.683  1.00 94.24           H  
ATOM   3922  HG3 MET A 293      12.596   2.483  83.040  1.00 94.24           H  
ATOM   3923  HG2 MET A 293      13.278   1.209  84.002  1.00 94.24           H  
ATOM   3924  HE1 MET A 293      16.422   0.110  81.963  1.00 94.24           H  
ATOM   3925  HE2 MET A 293      16.269   0.927  83.518  1.00 94.24           H  
ATOM   3926  HE3 MET A 293      15.209  -0.441  83.120  1.00 94.24           H  
ATOM   3927  N   TYR A 294      11.202   2.678  86.104  1.00 95.19           N  
ATOM   3928  CA  TYR A 294      10.372   1.714  86.820  1.00 95.19           C  
ATOM   3929  C   TYR A 294      10.620   0.350  86.167  1.00 95.19           C  
ATOM   3930  O   TYR A 294      10.362   0.187  84.974  1.00 95.19           O  
ATOM   3931  CB  TYR A 294       8.889   2.116  86.666  1.00 95.19           C  
ATOM   3932  CG  TYR A 294       8.574   3.512  87.177  1.00 95.19           C  
ATOM   3933  CD1 TYR A 294       8.790   3.831  88.531  1.00 95.19           C  
ATOM   3934  CD2 TYR A 294       8.096   4.507  86.298  1.00 95.19           C  
ATOM   3935  CE1 TYR A 294       8.574   5.139  89.001  1.00 95.19           C  
ATOM   3936  CE2 TYR A 294       7.850   5.810  86.774  1.00 95.19           C  
ATOM   3937  CZ  TYR A 294       8.098   6.130  88.125  1.00 95.19           C  
ATOM   3938  OH  TYR A 294       7.872   7.395  88.584  1.00 95.19           O  
ATOM   3939  H   TYR A 294      10.749   3.222  85.374  1.00 95.19           H  
ATOM   3940  HA  TYR A 294      10.651   1.687  87.876  1.00 95.19           H  
ATOM   3941  HB3 TYR A 294       8.258   1.407  87.204  1.00 95.19           H  
ATOM   3942  HB2 TYR A 294       8.587   2.051  85.620  1.00 95.19           H  
ATOM   3943  HD1 TYR A 294       9.122   3.070  89.213  1.00 95.19           H  
ATOM   3944  HD2 TYR A 294       7.915   4.279  85.256  1.00 95.19           H  
ATOM   3945  HE1 TYR A 294       8.755   5.369  90.038  1.00 95.19           H  
ATOM   3946  HE2 TYR A 294       7.482   6.559  86.088  1.00 95.19           H  
ATOM   3947  HH  TYR A 294       7.177   7.808  88.091  1.00 95.19           H  
ATOM   3948  N   ARG A 295      11.185  -0.597  86.916  1.00 97.72           N  
ATOM   3949  CA  ARG A 295      11.680  -1.877  86.421  1.00 97.72           C  
ATOM   3950  C   ARG A 295      11.570  -2.972  87.482  1.00 97.72           C  
ATOM   3951  O   ARG A 295      11.420  -2.694  88.672  1.00 97.72           O  
ATOM   3952  CB  ARG A 295      13.128  -1.725  85.889  1.00 97.72           C  
ATOM   3953  CG  ARG A 295      14.179  -1.401  86.969  1.00 97.72           C  
ATOM   3954  CD  ARG A 295      15.611  -1.300  86.420  1.00 97.72           C  
ATOM   3955  NE  ARG A 295      16.522  -0.717  87.415  1.00 97.72           N  
ATOM   3956  CZ  ARG A 295      16.654   0.590  87.703  1.00 97.72           C  
ATOM   3957  NH1 ARG A 295      16.002   1.536  87.024  1.00 97.72           N  
ATOM   3958  NH2 ARG A 295      17.446   0.970  88.705  1.00 97.72           N1+
ATOM   3959  H   ARG A 295      11.308  -0.427  87.906  1.00 97.72           H  
ATOM   3960  HA  ARG A 295      11.037  -2.197  85.605  1.00 97.72           H  
ATOM   3961  HB3 ARG A 295      13.152  -0.952  85.121  1.00 97.72           H  
ATOM   3962  HB2 ARG A 295      13.416  -2.645  85.380  1.00 97.72           H  
ATOM   3963  HG3 ARG A 295      14.178  -2.239  87.667  1.00 97.72           H  
ATOM   3964  HG2 ARG A 295      13.906  -0.526  87.559  1.00 97.72           H  
ATOM   3965  HD3 ARG A 295      15.667  -0.828  85.439  1.00 97.72           H  
ATOM   3966  HD2 ARG A 295      15.993  -2.313  86.295  1.00 97.72           H  
ATOM   3967  HE  ARG A 295      17.037  -1.373  87.992  1.00 97.72           H  
ATOM   3968 HH12 ARG A 295      16.114   2.510  87.266  1.00 97.72           H  
ATOM   3969 HH11 ARG A 295      15.346   1.278  86.301  1.00 97.72           H  
ATOM   3970 HH22 ARG A 295      17.537   1.942  88.960  1.00 97.72           H  
ATOM   3971 HH21 ARG A 295      17.949   0.275  89.250  1.00 97.72           H  
ATOM   3972  N   GLY A 296      11.706  -4.209  87.000  1.00 97.61           N  
ATOM   3973  CA  GLY A 296      11.865  -5.381  87.836  1.00 97.61           C  
ATOM   3974  C   GLY A 296      12.359  -6.526  86.957  1.00 97.61           C  
ATOM   3975  O   GLY A 296      12.308  -6.454  85.728  1.00 97.61           O  
ATOM   3976  H   GLY A 296      11.812  -4.351  86.004  1.00 97.61           H  
ATOM   3977  HA3 GLY A 296      10.921  -5.630  88.316  1.00 97.61           H  
ATOM   3978  HA2 GLY A 296      12.611  -5.187  88.605  1.00 97.61           H  
ATOM   3979  N   TRP A 297      12.850  -7.590  87.605  1.00 97.86           N  
ATOM   3980  CA  TRP A 297      13.372  -8.773  86.932  1.00 97.86           C  
ATOM   3981  C   TRP A 297      13.349  -9.986  87.866  1.00 97.86           C  
ATOM   3982  O   TRP A 297      13.471  -9.847  89.083  1.00 97.86           O  
ATOM   3983  CB  TRP A 297      14.787  -8.499  86.359  1.00 97.86           C  
ATOM   3984  CG  TRP A 297      15.912  -8.334  87.343  1.00 97.86           C  
ATOM   3985  CD1 TRP A 297      16.795  -9.302  87.678  1.00 97.86           C  
ATOM   3986  CD2 TRP A 297      16.250  -7.181  88.177  1.00 97.86           C  
ATOM   3987  CE2 TRP A 297      17.372  -7.528  88.992  1.00 97.86           C  
ATOM   3988  CE3 TRP A 297      15.725  -5.876  88.341  1.00 97.86           C  
ATOM   3989  NE1 TRP A 297      17.663  -8.829  88.639  1.00 97.86           N  
ATOM   3990  CZ2 TRP A 297      17.937  -6.633  89.919  1.00 97.86           C  
ATOM   3991  CZ3 TRP A 297      16.276  -4.972  89.272  1.00 97.86           C  
ATOM   3992  CH2 TRP A 297      17.378  -5.350  90.062  1.00 97.86           C  
ATOM   3993  H   TRP A 297      12.858  -7.611  88.617  1.00 97.86           H  
ATOM   3994  HA  TRP A 297      12.696  -9.000  86.110  1.00 97.86           H  
ATOM   3995  HB3 TRP A 297      14.771  -7.620  85.715  1.00 97.86           H  
ATOM   3996  HB2 TRP A 297      15.059  -9.323  85.698  1.00 97.86           H  
ATOM   3997  HD1 TRP A 297      16.804 -10.294  87.249  1.00 97.86           H  
ATOM   3998  HE3 TRP A 297      14.885  -5.562  87.744  1.00 97.86           H  
ATOM   3999  HE1 TRP A 297      18.408  -9.390  89.026  1.00 97.86           H  
ATOM   4000  HZ2 TRP A 297      18.782  -6.931  90.522  1.00 97.86           H  
ATOM   4001  HZ3 TRP A 297      15.852  -3.984  89.379  1.00 97.86           H  
ATOM   4002  HH2 TRP A 297      17.791  -4.654  90.776  1.00 97.86           H  
ATOM   4003  N   ILE A 298      13.247 -11.159  87.232  1.00 96.67           N  
ATOM   4004  CA  ILE A 298      13.471 -12.468  87.820  1.00 96.67           C  
ATOM   4005  C   ILE A 298      14.613 -13.112  87.022  1.00 96.67           C  
ATOM   4006  O   ILE A 298      14.446 -13.401  85.836  1.00 96.67           O  
ATOM   4007  CB  ILE A 298      12.197 -13.361  87.768  1.00 96.67           C  
ATOM   4008  CG1 ILE A 298      11.109 -12.806  88.716  1.00 96.67           C  
ATOM   4009  CG2 ILE A 298      12.469 -14.846  88.099  1.00 96.67           C  
ATOM   4010  CD1 ILE A 298       9.695 -13.305  88.396  1.00 96.67           C  
ATOM   4011  H   ILE A 298      13.160 -11.156  86.222  1.00 96.67           H  
ATOM   4012  HA  ILE A 298      13.785 -12.366  88.856  1.00 96.67           H  
ATOM   4013  HB  ILE A 298      11.801 -13.322  86.753  1.00 96.67           H  
ATOM   4014 HG13 ILE A 298      11.087 -11.718  88.687  1.00 96.67           H  
ATOM   4015 HG12 ILE A 298      11.364 -13.070  89.742  1.00 96.67           H  
ATOM   4016 HG21 ILE A 298      11.550 -15.422  88.180  1.00 96.67           H  
ATOM   4017 HG22 ILE A 298      13.073 -15.339  87.337  1.00 96.67           H  
ATOM   4018 HG23 ILE A 298      12.992 -14.932  89.050  1.00 96.67           H  
ATOM   4019 HD11 ILE A 298       8.950 -12.773  88.986  1.00 96.67           H  
ATOM   4020 HD12 ILE A 298       9.451 -13.160  87.343  1.00 96.67           H  
ATOM   4021 HD13 ILE A 298       9.590 -14.362  88.629  1.00 96.67           H  
ATOM   4022  N   GLY A 299      15.759 -13.304  87.690  1.00 92.39           N  
ATOM   4023  CA  GLY A 299      16.954 -13.906  87.103  1.00 92.39           C  
ATOM   4024  C   GLY A 299      16.865 -15.439  87.125  1.00 92.39           C  
ATOM   4025  O   GLY A 299      15.827 -16.023  87.442  1.00 92.39           O  
ATOM   4026  H   GLY A 299      15.810 -13.041  88.664  1.00 92.39           H  
ATOM   4027  HA3 GLY A 299      17.822 -13.586  87.679  1.00 92.39           H  
ATOM   4028  HA2 GLY A 299      17.102 -13.559  86.078  1.00 92.39           H  
ATOM   4029  N   THR A 300      17.995 -16.086  86.799  1.00 87.73           N  
ATOM   4030  CA  THR A 300      18.178 -17.543  86.796  1.00 87.73           C  
ATOM   4031  C   THR A 300      18.010 -18.196  88.191  1.00 87.73           C  
ATOM   4032  O   THR A 300      17.679 -19.379  88.257  1.00 87.73           O  
ATOM   4033  CB  THR A 300      19.585 -17.922  86.251  1.00 87.73           C  
ATOM   4034  CG2 THR A 300      19.919 -17.285  84.894  1.00 87.73           C  
ATOM   4035  OG1 THR A 300      20.631 -17.617  87.158  1.00 87.73           O  
ATOM   4036  H   THR A 300      18.812 -15.552  86.538  1.00 87.73           H  
ATOM   4037  HA  THR A 300      17.422 -17.969  86.133  1.00 87.73           H  
ATOM   4038  HB  THR A 300      19.608 -19.004  86.113  1.00 87.73           H  
ATOM   4039 HG21 THR A 300      20.887 -17.626  84.526  1.00 87.73           H  
ATOM   4040 HG22 THR A 300      19.173 -17.552  84.145  1.00 87.73           H  
ATOM   4041 HG23 THR A 300      19.961 -16.198  84.956  1.00 87.73           H  
ATOM   4042  HG1 THR A 300      20.543 -18.179  87.931  1.00 87.73           H  
ATOM   4043  N   ALA A 301      18.213 -17.408  89.264  1.00 87.48           N  
ATOM   4044  CA  ALA A 301      18.019 -17.796  90.663  1.00 87.48           C  
ATOM   4045  C   ALA A 301      16.543 -17.852  91.106  1.00 87.48           C  
ATOM   4046  O   ALA A 301      16.276 -18.368  92.191  1.00 87.48           O  
ATOM   4047  CB  ALA A 301      18.801 -16.810  91.547  1.00 87.48           C  
ATOM   4048  H   ALA A 301      18.489 -16.450  89.111  1.00 87.48           H  
ATOM   4049  HA  ALA A 301      18.442 -18.792  90.805  1.00 87.48           H  
ATOM   4050  HB1 ALA A 301      18.728 -17.077  92.602  1.00 87.48           H  
ATOM   4051  HB2 ALA A 301      19.860 -16.805  91.287  1.00 87.48           H  
ATOM   4052  HB3 ALA A 301      18.427 -15.791  91.437  1.00 87.48           H  
ATOM   4053  N   GLY A 302      15.617 -17.320  90.287  1.00 88.82           N  
ATOM   4054  CA  GLY A 302      14.175 -17.322  90.545  1.00 88.82           C  
ATOM   4055  C   GLY A 302      13.723 -16.213  91.514  1.00 88.82           C  
ATOM   4056  O   GLY A 302      12.527 -16.119  91.787  1.00 88.82           O  
ATOM   4057  H   GLY A 302      15.914 -16.921  89.406  1.00 88.82           H  
ATOM   4058  HA3 GLY A 302      13.864 -18.291  90.938  1.00 88.82           H  
ATOM   4059  HA2 GLY A 302      13.658 -17.193  89.594  1.00 88.82           H  
ATOM   4060  N   ARG A 303      14.648 -15.382  92.030  1.00 91.82           N  
ATOM   4061  CA  ARG A 303      14.365 -14.288  92.960  1.00 91.82           C  
ATOM   4062  C   ARG A 303      13.748 -13.080  92.241  1.00 91.82           C  
ATOM   4063  O   ARG A 303      14.307 -12.616  91.248  1.00 91.82           O  
ATOM   4064  CB  ARG A 303      15.662 -13.864  93.675  1.00 91.82           C  
ATOM   4065  CG  ARG A 303      16.275 -14.958  94.562  1.00 91.82           C  
ATOM   4066  CD  ARG A 303      17.451 -14.420  95.392  1.00 91.82           C  
ATOM   4067  NE  ARG A 303      18.123 -15.483  96.157  1.00 91.82           N  
ATOM   4068  CZ  ARG A 303      19.106 -15.327  97.065  1.00 91.82           C  
ATOM   4069  NH1 ARG A 303      19.615 -14.122  97.370  1.00 91.82           N  
ATOM   4070  NH2 ARG A 303      19.592 -16.409  97.686  1.00 91.82           N1+
ATOM   4071  H   ARG A 303      15.614 -15.502  91.764  1.00 91.82           H  
ATOM   4072  HA  ARG A 303      13.659 -14.645  93.714  1.00 91.82           H  
ATOM   4073  HB3 ARG A 303      15.459 -12.989  94.295  1.00 91.82           H  
ATOM   4074  HB2 ARG A 303      16.402 -13.550  92.938  1.00 91.82           H  
ATOM   4075  HG3 ARG A 303      16.552 -15.851  93.998  1.00 91.82           H  
ATOM   4076  HG2 ARG A 303      15.489 -15.266  95.253  1.00 91.82           H  
ATOM   4077  HD3 ARG A 303      17.042 -13.745  96.145  1.00 91.82           H  
ATOM   4078  HD2 ARG A 303      18.144 -13.832  94.788  1.00 91.82           H  
ATOM   4079  HE  ARG A 303      17.792 -16.420  95.975  1.00 91.82           H  
ATOM   4080 HH12 ARG A 303      20.350 -14.029  98.055  1.00 91.82           H  
ATOM   4081 HH11 ARG A 303      19.260 -13.296  96.910  1.00 91.82           H  
ATOM   4082 HH22 ARG A 303      20.328 -16.320  98.371  1.00 91.82           H  
ATOM   4083 HH21 ARG A 303      19.226 -17.327  97.476  1.00 91.82           H  
ATOM   4084  N   VAL A 304      12.631 -12.581  92.794  1.00 95.42           N  
ATOM   4085  CA  VAL A 304      11.925 -11.390  92.324  1.00 95.42           C  
ATOM   4086  C   VAL A 304      12.628 -10.122  92.850  1.00 95.42           C  
ATOM   4087  O   VAL A 304      12.876 -10.018  94.052  1.00 95.42           O  
ATOM   4088  CB  VAL A 304      10.450 -11.379  92.828  1.00 95.42           C  
ATOM   4089  CG1 VAL A 304       9.653 -10.134  92.386  1.00 95.42           C  
ATOM   4090  CG2 VAL A 304       9.680 -12.641  92.393  1.00 95.42           C  
ATOM   4091  H   VAL A 304      12.248 -13.020  93.618  1.00 95.42           H  
ATOM   4092  HA  VAL A 304      11.929 -11.376  91.233  1.00 95.42           H  
ATOM   4093  HB  VAL A 304      10.460 -11.383  93.919  1.00 95.42           H  
ATOM   4094 HG11 VAL A 304       8.611 -10.203  92.698  1.00 95.42           H  
ATOM   4095 HG12 VAL A 304      10.051  -9.212  92.810  1.00 95.42           H  
ATOM   4096 HG13 VAL A 304       9.667 -10.040  91.302  1.00 95.42           H  
ATOM   4097 HG21 VAL A 304       8.660 -12.632  92.777  1.00 95.42           H  
ATOM   4098 HG22 VAL A 304       9.619 -12.713  91.308  1.00 95.42           H  
ATOM   4099 HG23 VAL A 304      10.150 -13.554  92.760  1.00 95.42           H  
ATOM   4100  N   HIS A 305      12.911  -9.185  91.934  1.00 95.91           N  
ATOM   4101  CA  HIS A 305      13.500  -7.876  92.218  1.00 95.91           C  
ATOM   4102  C   HIS A 305      12.649  -6.784  91.561  1.00 95.91           C  
ATOM   4103  O   HIS A 305      12.083  -7.015  90.493  1.00 95.91           O  
ATOM   4104  CB  HIS A 305      14.933  -7.810  91.655  1.00 95.91           C  
ATOM   4105  CG  HIS A 305      15.897  -8.836  92.194  1.00 95.91           C  
ATOM   4106  CD2 HIS A 305      16.750  -8.813  93.275  1.00 95.91           C  
ATOM   4107  ND1 HIS A 305      16.112 -10.055  91.575  1.00 95.91           N  
ATOM   4108  CE1 HIS A 305      17.045 -10.695  92.282  1.00 95.91           C  
ATOM   4109  NE2 HIS A 305      17.476 -10.006  93.332  1.00 95.91           N  
ATOM   4110  H   HIS A 305      12.695  -9.359  90.961  1.00 95.91           H  
ATOM   4111  HA  HIS A 305      13.529  -7.693  93.294  1.00 95.91           H  
ATOM   4112  HB3 HIS A 305      15.361  -6.825  91.850  1.00 95.91           H  
ATOM   4113  HB2 HIS A 305      14.906  -7.915  90.570  1.00 95.91           H  
ATOM   4114  HD2 HIS A 305      16.900  -8.035  94.009  1.00 95.91           H  
ATOM   4115  HD1 HIS A 305      15.645 -10.396  90.746  1.00 95.91           H  
ATOM   4116  HE1 HIS A 305      17.418 -11.674  92.021  1.00 95.91           H  
ATOM   4117  N   THR A 306      12.616  -5.602  92.195  1.00 96.97           N  
ATOM   4118  CA  THR A 306      11.999  -4.383  91.670  1.00 96.97           C  
ATOM   4119  C   THR A 306      12.823  -3.167  92.129  1.00 96.97           C  
ATOM   4120  O   THR A 306      13.333  -3.154  93.251  1.00 96.97           O  
ATOM   4121  CB  THR A 306      10.520  -4.209  92.118  1.00 96.97           C  
ATOM   4122  CG2 THR A 306       9.595  -5.332  91.633  1.00 96.97           C  
ATOM   4123  OG1 THR A 306      10.380  -4.078  93.522  1.00 96.97           O  
ATOM   4124  H   THR A 306      13.105  -5.490  93.072  1.00 96.97           H  
ATOM   4125  HA  THR A 306      12.030  -4.410  90.583  1.00 96.97           H  
ATOM   4126  HB  THR A 306      10.147  -3.280  91.684  1.00 96.97           H  
ATOM   4127 HG21 THR A 306       8.554  -5.082  91.823  1.00 96.97           H  
ATOM   4128 HG22 THR A 306       9.698  -5.486  90.560  1.00 96.97           H  
ATOM   4129 HG23 THR A 306       9.806  -6.279  92.130  1.00 96.97           H  
ATOM   4130  HG1 THR A 306      10.770  -3.239  93.788  1.00 96.97           H  
ATOM   4131  N   ALA A 307      12.946  -2.177  91.231  1.00 96.03           N  
ATOM   4132  CA  ALA A 307      13.779  -0.988  91.407  1.00 96.03           C  
ATOM   4133  C   ALA A 307      13.195   0.208  90.642  1.00 96.03           C  
ATOM   4134  O   ALA A 307      12.380   0.026  89.735  1.00 96.03           O  
ATOM   4135  CB  ALA A 307      15.209  -1.303  90.942  1.00 96.03           C  
ATOM   4136  H   ALA A 307      12.470  -2.247  90.340  1.00 96.03           H  
ATOM   4137  HA  ALA A 307      13.812  -0.720  92.464  1.00 96.03           H  
ATOM   4138  HB1 ALA A 307      15.864  -0.437  91.044  1.00 96.03           H  
ATOM   4139  HB2 ALA A 307      15.648  -2.109  91.531  1.00 96.03           H  
ATOM   4140  HB3 ALA A 307      15.227  -1.613  89.898  1.00 96.03           H  
ATOM   4141  N   ILE A 308      13.636   1.415  91.034  1.00 94.52           N  
ATOM   4142  CA  ILE A 308      13.249   2.680  90.408  1.00 94.52           C  
ATOM   4143  C   ILE A 308      14.520   3.505  90.126  1.00 94.52           C  
ATOM   4144  O   ILE A 308      14.793   3.804  88.967  1.00 94.52           O  
ATOM   4145  CB  ILE A 308      12.241   3.515  91.265  1.00 94.52           C  
ATOM   4146  CG1 ILE A 308      10.965   2.698  91.589  1.00 94.52           C  
ATOM   4147  CG2 ILE A 308      11.861   4.855  90.587  1.00 94.52           C  
ATOM   4148  CD1 ILE A 308       9.965   3.389  92.531  1.00 94.52           C  
ATOM   4149  H   ILE A 308      14.318   1.475  91.776  1.00 94.52           H  
ATOM   4150  HA  ILE A 308      12.774   2.487  89.447  1.00 94.52           H  
ATOM   4151  HB  ILE A 308      12.716   3.752  92.218  1.00 94.52           H  
ATOM   4152 HG13 ILE A 308      11.237   1.751  92.050  1.00 94.52           H  
ATOM   4153 HG12 ILE A 308      10.465   2.429  90.661  1.00 94.52           H  
ATOM   4154 HG21 ILE A 308      11.153   5.424  91.187  1.00 94.52           H  
ATOM   4155 HG22 ILE A 308      12.722   5.506  90.439  1.00 94.52           H  
ATOM   4156 HG23 ILE A 308      11.405   4.685  89.612  1.00 94.52           H  
ATOM   4157 HD11 ILE A 308       9.458   2.659  93.163  1.00 94.52           H  
ATOM   4158 HD12 ILE A 308      10.455   4.107  93.190  1.00 94.52           H  
ATOM   4159 HD13 ILE A 308       9.197   3.918  91.967  1.00 94.52           H  
ATOM   4160  N   TYR A 309      15.284   3.833  91.179  1.00 92.64           N  
ATOM   4161  CA  TYR A 309      16.504   4.649  91.112  1.00 92.64           C  
ATOM   4162  C   TYR A 309      17.757   3.768  91.062  1.00 92.64           C  
ATOM   4163  O   TYR A 309      17.678   2.587  91.403  1.00 92.64           O  
ATOM   4164  CB  TYR A 309      16.547   5.559  92.357  1.00 92.64           C  
ATOM   4165  CG  TYR A 309      15.315   6.431  92.471  1.00 92.64           C  
ATOM   4166  CD1 TYR A 309      15.166   7.526  91.599  1.00 92.64           C  
ATOM   4167  CD2 TYR A 309      14.282   6.097  93.371  1.00 92.64           C  
ATOM   4168  CE1 TYR A 309      13.965   8.253  91.588  1.00 92.64           C  
ATOM   4169  CE2 TYR A 309      13.079   6.827  93.359  1.00 92.64           C  
ATOM   4170  CZ  TYR A 309      12.914   7.890  92.451  1.00 92.64           C  
ATOM   4171  OH  TYR A 309      11.732   8.560  92.399  1.00 92.64           O  
ATOM   4172  H   TYR A 309      15.008   3.537  92.103  1.00 92.64           H  
ATOM   4173  HA  TYR A 309      16.491   5.275  90.217  1.00 92.64           H  
ATOM   4174  HB3 TYR A 309      17.425   6.207  92.325  1.00 92.64           H  
ATOM   4175  HB2 TYR A 309      16.645   4.959  93.264  1.00 92.64           H  
ATOM   4176  HD1 TYR A 309      15.955   7.789  90.911  1.00 92.64           H  
ATOM   4177  HD2 TYR A 309      14.389   5.256  94.039  1.00 92.64           H  
ATOM   4178  HE1 TYR A 309      13.862   9.075  90.899  1.00 92.64           H  
ATOM   4179  HE2 TYR A 309      12.276   6.552  94.027  1.00 92.64           H  
ATOM   4180  HH  TYR A 309      11.735   9.254  91.730  1.00 92.64           H  
ATOM   4181  N   GLU A 310      18.899   4.368  90.675  1.00 86.90           N  
ATOM   4182  CA  GLU A 310      20.219   3.736  90.764  1.00 86.90           C  
ATOM   4183  C   GLU A 310      20.583   3.400  92.219  1.00 86.90           C  
ATOM   4184  O   GLU A 310      20.525   4.278  93.082  1.00 86.90           O  
ATOM   4185  CB  GLU A 310      21.321   4.632  90.152  1.00 86.90           C  
ATOM   4186  CG  GLU A 310      21.217   4.817  88.623  1.00 86.90           C  
ATOM   4187  CD  GLU A 310      22.426   5.483  87.942  1.00 86.90           C  
ATOM   4188  OE1 GLU A 310      22.482   5.388  86.696  1.00 86.90           O1-
ATOM   4189  OE2 GLU A 310      23.272   6.075  88.649  1.00 86.90           O  
ATOM   4190  H   GLU A 310      18.892   5.341  90.404  1.00 86.90           H  
ATOM   4191  HA  GLU A 310      20.180   2.806  90.192  1.00 86.90           H  
ATOM   4192  HB3 GLU A 310      22.297   4.207  90.394  1.00 86.90           H  
ATOM   4193  HB2 GLU A 310      21.296   5.613  90.631  1.00 86.90           H  
ATOM   4194  HG3 GLU A 310      20.344   5.428  88.397  1.00 86.90           H  
ATOM   4195  HG2 GLU A 310      21.066   3.842  88.158  1.00 86.90           H  
ATOM   4196  N   THR A 311      20.962   2.135  92.440  1.00 69.13           N  
ATOM   4197  CA  THR A 311      21.489   1.625  93.702  1.00 69.13           C  
ATOM   4198  C   THR A 311      22.752   0.794  93.406  1.00 69.13           C  
ATOM   4199  O   THR A 311      22.896   0.250  92.308  1.00 69.13           O  
ATOM   4200  CB  THR A 311      20.451   0.747  94.464  1.00 69.13           C  
ATOM   4201  CG2 THR A 311      19.076   1.410  94.647  1.00 69.13           C  
ATOM   4202  OG1 THR A 311      20.273  -0.540  93.905  1.00 69.13           O  
ATOM   4203  H   THR A 311      20.950   1.470  91.678  1.00 69.13           H  
ATOM   4204  HA  THR A 311      21.785   2.457  94.345  1.00 69.13           H  
ATOM   4205  HB  THR A 311      20.850   0.577  95.464  1.00 69.13           H  
ATOM   4206 HG21 THR A 311      18.432   0.804  95.284  1.00 69.13           H  
ATOM   4207 HG22 THR A 311      19.173   2.392  95.112  1.00 69.13           H  
ATOM   4208 HG23 THR A 311      18.563   1.541  93.695  1.00 69.13           H  
ATOM   4209  HG1 THR A 311      19.894  -0.440  93.024  1.00 69.13           H  
ATOM   4210  N   ALA A 312      23.649   0.724  94.403  1.00 48.57           N  
ATOM   4211  CA  ALA A 312      24.957   0.066  94.317  1.00 48.57           C  
ATOM   4212  C   ALA A 312      24.919  -1.458  94.079  1.00 48.57           C  
ATOM   4213  O   ALA A 312      25.916  -2.006  93.611  1.00 48.57           O  
ATOM   4214  CB  ALA A 312      25.745   0.389  95.595  1.00 48.57           C  
ATOM   4215  H   ALA A 312      23.455   1.196  95.274  1.00 48.57           H  
ATOM   4216  HA  ALA A 312      25.488   0.509  93.472  1.00 48.57           H  
ATOM   4217  HB1 ALA A 312      26.745  -0.045  95.567  1.00 48.57           H  
ATOM   4218  HB2 ALA A 312      25.864   1.466  95.721  1.00 48.57           H  
ATOM   4219  HB3 ALA A 312      25.242   0.004  96.484  1.00 48.57           H  
ATOM   4220  N   GLN A 313      23.786  -2.109  94.394  1.00 43.62           N  
ATOM   4221  CA  GLN A 313      23.589  -3.556  94.274  1.00 43.62           C  
ATOM   4222  C   GLN A 313      23.416  -4.074  92.835  1.00 43.62           C  
ATOM   4223  O   GLN A 313      23.626  -5.264  92.610  1.00 43.62           O  
ATOM   4224  CB  GLN A 313      22.367  -3.967  95.122  1.00 43.62           C  
ATOM   4225  CG  GLN A 313      22.592  -3.827  96.639  1.00 43.62           C  
ATOM   4226  CD  GLN A 313      21.421  -4.384  97.453  1.00 43.62           C  
ATOM   4227  NE2 GLN A 313      21.719  -5.031  98.581  1.00 43.62           N  
ATOM   4228  OE1 GLN A 313      20.260  -4.218  97.086  1.00 43.62           O  
ATOM   4229  H   GLN A 313      23.001  -1.585  94.753  1.00 43.62           H  
ATOM   4230  HA  GLN A 313      24.472  -4.052  94.683  1.00 43.62           H  
ATOM   4231  HB3 GLN A 313      22.112  -5.007  94.908  1.00 43.62           H  
ATOM   4232  HB2 GLN A 313      21.499  -3.378  94.819  1.00 43.62           H  
ATOM   4233  HG3 GLN A 313      22.731  -2.779  96.908  1.00 43.62           H  
ATOM   4234  HG2 GLN A 313      23.507  -4.348  96.923  1.00 43.62           H  
ATOM   4235 HE22 GLN A 313      20.978  -5.409  99.154  1.00 43.62           H  
ATOM   4236 HE21 GLN A 313      22.680  -5.149  98.869  1.00 43.62           H  
ATOM   4237  N   GLU A 314      22.993  -3.210  91.899  1.00 48.52           N  
ATOM   4238  CA  GLU A 314      22.513  -3.623  90.576  1.00 48.52           C  
ATOM   4239  C   GLU A 314      23.612  -3.969  89.559  1.00 48.52           C  
ATOM   4240  O   GLU A 314      23.340  -4.748  88.645  1.00 48.52           O  
ATOM   4241  CB  GLU A 314      21.521  -2.574  90.058  1.00 48.52           C  
ATOM   4242  CG  GLU A 314      20.279  -2.515  90.967  1.00 48.52           C  
ATOM   4243  CD  GLU A 314      19.272  -1.470  90.507  1.00 48.52           C  
ATOM   4244  OE1 GLU A 314      18.294  -1.879  89.844  1.00 48.52           O1-
ATOM   4245  OE2 GLU A 314      19.486  -0.282  90.833  1.00 48.52           O  
ATOM   4246  H   GLU A 314      22.849  -2.240  92.143  1.00 48.52           H  
ATOM   4247  HA  GLU A 314      21.947  -4.549  90.707  1.00 48.52           H  
ATOM   4248  HB3 GLU A 314      21.222  -2.806  89.034  1.00 48.52           H  
ATOM   4249  HB2 GLU A 314      22.003  -1.596  90.025  1.00 48.52           H  
ATOM   4250  HG3 GLU A 314      20.562  -2.294  91.994  1.00 48.52           H  
ATOM   4251  HG2 GLU A 314      19.803  -3.496  91.000  1.00 48.52           H  
ATOM   4252  N   TRP A 315      24.839  -3.465  89.774  1.00 39.48           N  
ATOM   4253  CA  TRP A 315      26.044  -3.890  89.054  1.00 39.48           C  
ATOM   4254  C   TRP A 315      26.515  -5.315  89.418  1.00 39.48           C  
ATOM   4255  O   TRP A 315      27.266  -5.904  88.640  1.00 39.48           O  
ATOM   4256  CB  TRP A 315      27.166  -2.854  89.271  1.00 39.48           C  
ATOM   4257  CG  TRP A 315      27.003  -1.559  88.528  1.00 39.48           C  
ATOM   4258  CD1 TRP A 315      26.216  -0.521  88.893  1.00 39.48           C  
ATOM   4259  CD2 TRP A 315      27.594  -1.180  87.246  1.00 39.48           C  
ATOM   4260  CE2 TRP A 315      27.122   0.122  86.895  1.00 39.48           C  
ATOM   4261  CE3 TRP A 315      28.482  -1.805  86.338  1.00 39.48           C  
ATOM   4262  NE1 TRP A 315      26.287   0.472  87.937  1.00 39.48           N  
ATOM   4263  CZ2 TRP A 315      27.510   0.769  85.707  1.00 39.48           C  
ATOM   4264  CZ3 TRP A 315      28.882  -1.165  85.146  1.00 39.48           C  
ATOM   4265  CH2 TRP A 315      28.396   0.118  84.829  1.00 39.48           C  
ATOM   4266  H   TRP A 315      24.982  -2.832  90.547  1.00 39.48           H  
ATOM   4267  HA  TRP A 315      25.821  -3.919  87.985  1.00 39.48           H  
ATOM   4268  HB3 TRP A 315      28.121  -3.272  88.949  1.00 39.48           H  
ATOM   4269  HB2 TRP A 315      27.282  -2.640  90.335  1.00 39.48           H  
ATOM   4270  HD1 TRP A 315      25.620  -0.493  89.794  1.00 39.48           H  
ATOM   4271  HE3 TRP A 315      28.860  -2.792  86.562  1.00 39.48           H  
ATOM   4272  HE1 TRP A 315      25.769   1.337  88.009  1.00 39.48           H  
ATOM   4273  HZ2 TRP A 315      27.127   1.750  85.468  1.00 39.48           H  
ATOM   4274  HZ3 TRP A 315      29.559  -1.665  84.470  1.00 39.48           H  
ATOM   4275  HH2 TRP A 315      28.698   0.601  83.911  1.00 39.48           H  
ATOM   4276  N   ALA A 316      26.056  -5.863  90.560  1.00 36.06           N  
ATOM   4277  CA  ALA A 316      26.342  -7.237  90.978  1.00 36.06           C  
ATOM   4278  C   ALA A 316      25.541  -8.286  90.185  1.00 36.06           C  
ATOM   4279  O   ALA A 316      26.067  -9.373  89.953  1.00 36.06           O  
ATOM   4280  CB  ALA A 316      26.090  -7.391  92.485  1.00 36.06           C  
ATOM   4281  H   ALA A 316      25.438  -5.332  91.159  1.00 36.06           H  
ATOM   4282  HA  ALA A 316      27.404  -7.421  90.810  1.00 36.06           H  
ATOM   4283  HB1 ALA A 316      26.495  -8.336  92.850  1.00 36.06           H  
ATOM   4284  HB2 ALA A 316      26.567  -6.591  93.052  1.00 36.06           H  
ATOM   4285  HB3 ALA A 316      25.026  -7.385  92.724  1.00 36.06           H  
ATOM   4286  N   SER A 317      24.306  -7.948  89.769  1.00 39.54           N  
ATOM   4287  CA  SER A 317      23.425  -8.838  89.003  1.00 39.54           C  
ATOM   4288  C   SER A 317      23.913  -9.086  87.560  1.00 39.54           C  
ATOM   4289  O   SER A 317      23.785 -10.209  87.070  1.00 39.54           O  
ATOM   4290  CB  SER A 317      21.969  -8.320  89.078  1.00 39.54           C  
ATOM   4291  OG  SER A 317      21.707  -7.228  88.217  1.00 39.54           O  
ATOM   4292  H   SER A 317      23.942  -7.031  89.986  1.00 39.54           H  
ATOM   4293  HA  SER A 317      23.440  -9.803  89.514  1.00 39.54           H  
ATOM   4294  HB3 SER A 317      21.710  -8.040  90.100  1.00 39.54           H  
ATOM   4295  HB2 SER A 317      21.285  -9.123  88.799  1.00 39.54           H  
ATOM   4296  HG  SER A 317      22.197  -6.457  88.520  1.00 39.54           H  
ATOM   4297  N   THR A 318      24.500  -8.051  86.933  1.00 39.55           N  
ATOM   4298  CA  THR A 318      25.061  -8.101  85.582  1.00 39.55           C  
ATOM   4299  C   THR A 318      26.415  -8.847  85.515  1.00 39.55           C  
ATOM   4300  O   THR A 318      26.754  -9.351  84.445  1.00 39.55           O  
ATOM   4301  CB  THR A 318      25.261  -6.670  85.006  1.00 39.55           C  
ATOM   4302  CG2 THR A 318      23.993  -5.803  85.044  1.00 39.55           C  
ATOM   4303  OG1 THR A 318      26.313  -5.957  85.633  1.00 39.55           O  
ATOM   4304  H   THR A 318      24.573  -7.160  87.403  1.00 39.55           H  
ATOM   4305  HA  THR A 318      24.356  -8.632  84.938  1.00 39.55           H  
ATOM   4306  HB  THR A 318      25.546  -6.770  83.958  1.00 39.55           H  
ATOM   4307 HG21 THR A 318      24.162  -4.841  84.557  1.00 39.55           H  
ATOM   4308 HG22 THR A 318      23.168  -6.292  84.526  1.00 39.55           H  
ATOM   4309 HG23 THR A 318      23.670  -5.600  86.065  1.00 39.55           H  
ATOM   4310  HG1 THR A 318      27.145  -6.394  85.437  1.00 39.55           H  
ATOM   4311  N   SER A 319      27.149  -8.910  86.642  1.00 33.28           N  
ATOM   4312  CA  SER A 319      28.457  -9.562  86.752  1.00 33.28           C  
ATOM   4313  C   SER A 319      28.382 -11.053  87.144  1.00 33.28           C  
ATOM   4314  O   SER A 319      29.368 -11.759  86.934  1.00 33.28           O  
ATOM   4315  CB  SER A 319      29.361  -8.734  87.690  1.00 33.28           C  
ATOM   4316  OG  SER A 319      28.977  -8.824  89.047  1.00 33.28           O  
ATOM   4317  H   SER A 319      26.799  -8.469  87.481  1.00 33.28           H  
ATOM   4318  HA  SER A 319      28.932  -9.530  85.770  1.00 33.28           H  
ATOM   4319  HB3 SER A 319      29.364  -7.685  87.391  1.00 33.28           H  
ATOM   4320  HB2 SER A 319      30.392  -9.080  87.612  1.00 33.28           H  
ATOM   4321  HG  SER A 319      28.186  -8.296  89.177  1.00 33.28           H  
ATOM   4322  N   GLN A 320      27.231 -11.519  87.663  1.00 30.73           N  
ATOM   4323  CA  GLN A 320      26.952 -12.941  87.898  1.00 30.73           C  
ATOM   4324  C   GLN A 320      26.607 -13.702  86.601  1.00 30.73           C  
ATOM   4325  O   GLN A 320      25.593 -13.076  85.931  1.00 30.73           O1-
ATOM   4326  CB  GLN A 320      25.850 -13.100  88.968  1.00 30.73           C  
ATOM   4327  CG  GLN A 320      26.372 -12.873  90.401  1.00 30.73           C  
ATOM   4328  CD  GLN A 320      25.308 -13.088  91.482  1.00 30.73           C  
ATOM   4329  NE2 GLN A 320      25.573 -12.589  92.690  1.00 30.73           N  
ATOM   4330  OE1 GLN A 320      24.275 -13.714  91.250  1.00 30.73           O  
ATOM   4331  OXT GLN A 320      27.175 -14.717  86.253  1.00 30.73           O  
ATOM   4332  H   GLN A 320      26.476 -10.874  87.849  1.00 30.73           H  
ATOM   4333  HA  GLN A 320      27.861 -13.399  88.294  1.00 30.73           H  
ATOM   4334  HB3 GLN A 320      25.433 -14.107  88.906  1.00 30.73           H  
ATOM   4335  HB2 GLN A 320      25.024 -12.417  88.759  1.00 30.73           H  
ATOM   4336  HG3 GLN A 320      26.776 -11.865  90.494  1.00 30.73           H  
ATOM   4337  HG2 GLN A 320      27.196 -13.557  90.604  1.00 30.73           H  
ATOM   4338 HE22 GLN A 320      24.911 -12.711  93.442  1.00 30.73           H  
ATOM   4339 HE21 GLN A 320      26.433 -12.087  92.860  1.00 30.73           H  
TER    4340      GLN A 320
ATOM   4341  N   MET B   1      33.535  16.986  45.225  1.00 89.02           N1+
ATOM   4342  CA  MET B   1      33.326  15.512  45.007  1.00 89.02           C  
ATOM   4343  C   MET B   1      31.835  15.262  45.331  1.00 89.02           C  
ATOM   4344  O   MET B   1      31.391  15.534  46.448  1.00 89.02           O  
ATOM   4345  CB  MET B   1      34.295  14.679  45.882  1.00 89.02           C  
ATOM   4346  CG  MET B   1      34.243  13.161  45.649  1.00 89.02           C  
ATOM   4347  SD  MET B   1      35.443  12.273  46.678  1.00 89.02           S  
ATOM   4348  CE  MET B   1      35.572  10.724  45.755  1.00 89.02           C  
ATOM   4349  H1  MET B   1      34.498  17.213  45.022  1.00 89.02           H  
ATOM   4350  H2  MET B   1      32.924  17.506  44.611  1.00 89.02           H  
ATOM   4351  H3  MET B   1      33.330  17.201  46.191  1.00 89.02           H  
ATOM   4352  HA  MET B   1      33.537  15.361  43.946  1.00 89.02           H  
ATOM   4353  HB3 MET B   1      34.113  14.874  46.942  1.00 89.02           H  
ATOM   4354  HB2 MET B   1      35.321  15.003  45.698  1.00 89.02           H  
ATOM   4355  HG3 MET B   1      34.453  12.947  44.601  1.00 89.02           H  
ATOM   4356  HG2 MET B   1      33.249  12.765  45.860  1.00 89.02           H  
ATOM   4357  HE1 MET B   1      36.318  10.074  46.212  1.00 89.02           H  
ATOM   4358  HE2 MET B   1      34.614  10.210  45.763  1.00 89.02           H  
ATOM   4359  HE3 MET B   1      35.865  10.912  44.722  1.00 89.02           H  
ATOM   4360  N   THR B   2      31.091  14.745  44.339  1.00 96.46           N  
ATOM   4361  CA  THR B   2      29.668  14.426  44.455  1.00 96.46           C  
ATOM   4362  C   THR B   2      29.398  13.046  43.835  1.00 96.46           C  
ATOM   4363  O   THR B   2      30.045  12.670  42.855  1.00 96.46           O  
ATOM   4364  CB  THR B   2      28.770  15.470  43.725  1.00 96.46           C  
ATOM   4365  CG2 THR B   2      28.963  16.911  44.218  1.00 96.46           C  
ATOM   4366  OG1 THR B   2      28.924  15.455  42.315  1.00 96.46           O  
ATOM   4367  H   THR B   2      31.509  14.528  43.445  1.00 96.46           H  
ATOM   4368  HA  THR B   2      29.383  14.383  45.507  1.00 96.46           H  
ATOM   4369  HB  THR B   2      27.729  15.207  43.918  1.00 96.46           H  
ATOM   4370 HG21 THR B   2      28.273  17.595  43.723  1.00 96.46           H  
ATOM   4371 HG22 THR B   2      28.776  16.976  45.288  1.00 96.46           H  
ATOM   4372 HG23 THR B   2      29.973  17.275  44.031  1.00 96.46           H  
ATOM   4373  HG1 THR B   2      28.692  14.580  41.990  1.00 96.46           H  
ATOM   4374  N   CYS B   3      28.410  12.347  44.410  1.00 97.64           N  
ATOM   4375  CA  CYS B   3      27.878  11.080  43.915  1.00 97.64           C  
ATOM   4376  C   CYS B   3      26.356  11.085  44.093  1.00 97.64           C  
ATOM   4377  O   CYS B   3      25.831  11.760  44.978  1.00 97.64           O  
ATOM   4378  CB  CYS B   3      28.480   9.855  44.635  1.00 97.64           C  
ATOM   4379  SG  CYS B   3      30.164   9.540  44.059  1.00 97.64           S  
ATOM   4380  H   CYS B   3      27.913  12.747  45.195  1.00 97.64           H  
ATOM   4381  HA  CYS B   3      28.074  11.000  42.844  1.00 97.64           H  
ATOM   4382  HB3 CYS B   3      27.899   8.954  44.435  1.00 97.64           H  
ATOM   4383  HB2 CYS B   3      28.495   9.996  45.714  1.00 97.64           H  
ATOM   4384  HG  CYS B   3      30.360   8.420  44.763  1.00 97.64           H  
ATOM   4385  N   LEU B   4      25.685  10.295  43.248  1.00 98.78           N  
ATOM   4386  CA  LEU B   4      24.250  10.060  43.285  1.00 98.78           C  
ATOM   4387  C   LEU B   4      24.000   8.614  42.845  1.00 98.78           C  
ATOM   4388  O   LEU B   4      24.650   8.138  41.918  1.00 98.78           O  
ATOM   4389  CB  LEU B   4      23.543  11.101  42.380  1.00 98.78           C  
ATOM   4390  CG  LEU B   4      22.002  11.003  42.290  1.00 98.78           C  
ATOM   4391  CD1 LEU B   4      21.310  11.237  43.648  1.00 98.78           C  
ATOM   4392  CD2 LEU B   4      21.468  11.971  41.222  1.00 98.78           C  
ATOM   4393  H   LEU B   4      26.192   9.780  42.538  1.00 98.78           H  
ATOM   4394  HA  LEU B   4      23.900  10.166  44.312  1.00 98.78           H  
ATOM   4395  HB3 LEU B   4      23.952  11.015  41.372  1.00 98.78           H  
ATOM   4396  HB2 LEU B   4      23.809  12.104  42.716  1.00 98.78           H  
ATOM   4397  HG  LEU B   4      21.736  10.001  41.954  1.00 98.78           H  
ATOM   4398 HD11 LEU B   4      20.603  12.065  43.612  1.00 98.78           H  
ATOM   4399 HD12 LEU B   4      20.759  10.350  43.962  1.00 98.78           H  
ATOM   4400 HD13 LEU B   4      22.025  11.474  44.434  1.00 98.78           H  
ATOM   4401 HD21 LEU B   4      20.378  11.976  41.195  1.00 98.78           H  
ATOM   4402 HD22 LEU B   4      21.805  12.991  41.409  1.00 98.78           H  
ATOM   4403 HD23 LEU B   4      21.817  11.688  40.229  1.00 98.78           H  
ATOM   4404  N   ALA B   5      23.038   7.955  43.497  1.00 98.87           N  
ATOM   4405  CA  ALA B   5      22.520   6.652  43.102  1.00 98.87           C  
ATOM   4406  C   ALA B   5      21.023   6.617  43.397  1.00 98.87           C  
ATOM   4407  O   ALA B   5      20.578   7.245  44.357  1.00 98.87           O  
ATOM   4408  CB  ALA B   5      23.293   5.527  43.805  1.00 98.87           C  
ATOM   4409  H   ALA B   5      22.556   8.402  44.268  1.00 98.87           H  
ATOM   4410  HA  ALA B   5      22.634   6.527  42.028  1.00 98.87           H  
ATOM   4411  HB1 ALA B   5      22.869   4.550  43.575  1.00 98.87           H  
ATOM   4412  HB2 ALA B   5      24.332   5.521  43.479  1.00 98.87           H  
ATOM   4413  HB3 ALA B   5      23.290   5.644  44.886  1.00 98.87           H  
ATOM   4414  N   ILE B   6      20.272   5.905  42.546  1.00 98.93           N  
ATOM   4415  CA  ILE B   6      18.811   5.858  42.578  1.00 98.93           C  
ATOM   4416  C   ILE B   6      18.310   4.432  42.307  1.00 98.93           C  
ATOM   4417  O   ILE B   6      19.030   3.633  41.704  1.00 98.93           O  
ATOM   4418  CB  ILE B   6      18.185   6.831  41.529  1.00 98.93           C  
ATOM   4419  CG1 ILE B   6      18.305   6.418  40.038  1.00 98.93           C  
ATOM   4420  CG2 ILE B   6      18.704   8.266  41.733  1.00 98.93           C  
ATOM   4421  CD1 ILE B   6      17.324   7.164  39.130  1.00 98.93           C  
ATOM   4422  H   ILE B   6      20.711   5.411  41.778  1.00 98.93           H  
ATOM   4423  HA  ILE B   6      18.451   6.132  43.568  1.00 98.93           H  
ATOM   4424  HB  ILE B   6      17.118   6.866  41.759  1.00 98.93           H  
ATOM   4425 HG13 ILE B   6      18.113   5.358  39.885  1.00 98.93           H  
ATOM   4426 HG12 ILE B   6      19.324   6.583  39.690  1.00 98.93           H  
ATOM   4427 HG21 ILE B   6      18.141   8.991  41.147  1.00 98.93           H  
ATOM   4428 HG22 ILE B   6      18.643   8.553  42.782  1.00 98.93           H  
ATOM   4429 HG23 ILE B   6      19.748   8.358  41.436  1.00 98.93           H  
ATOM   4430 HD11 ILE B   6      17.408   6.800  38.108  1.00 98.93           H  
ATOM   4431 HD12 ILE B   6      16.293   7.016  39.451  1.00 98.93           H  
ATOM   4432 HD13 ILE B   6      17.521   8.235  39.111  1.00 98.93           H  
ATOM   4433  N   HIS B   7      17.054   4.171  42.705  1.00 98.57           N  
ATOM   4434  CA  HIS B   7      16.303   3.004  42.256  1.00 98.57           C  
ATOM   4435  C   HIS B   7      14.838   3.361  41.972  1.00 98.57           C  
ATOM   4436  O   HIS B   7      14.271   4.243  42.616  1.00 98.57           O  
ATOM   4437  CB  HIS B   7      16.494   1.774  43.184  1.00 98.57           C  
ATOM   4438  CG  HIS B   7      16.024   1.864  44.618  1.00 98.57           C  
ATOM   4439  CD2 HIS B   7      16.739   1.629  45.775  1.00 98.57           C  
ATOM   4440  ND1 HIS B   7      14.702   2.148  44.972  1.00 98.57           N  
ATOM   4441  CE1 HIS B   7      14.684   2.123  46.298  1.00 98.57           C  
ATOM   4442  NE2 HIS B   7      15.867   1.828  46.828  1.00 98.57           N  
ATOM   4443  H   HIS B   7      16.523   4.873  43.204  1.00 98.57           H  
ATOM   4444  HA  HIS B   7      16.707   2.732  41.286  1.00 98.57           H  
ATOM   4445  HB3 HIS B   7      17.550   1.502  43.194  1.00 98.57           H  
ATOM   4446  HB2 HIS B   7      15.985   0.913  42.748  1.00 98.57           H  
ATOM   4447  HD2 HIS B   7      17.762   1.336  45.933  1.00 98.57           H  
ATOM   4448  HE1 HIS B   7      13.801   2.313  46.888  1.00 98.57           H  
ATOM   4449  HE2 HIS B   7      16.080   1.755  47.813  1.00 98.57           H  
ATOM   4450  N   GLY B   8      14.269   2.633  41.001  1.00 97.28           N  
ATOM   4451  CA  GLY B   8      12.846   2.599  40.679  1.00 97.28           C  
ATOM   4452  C   GLY B   8      12.179   1.360  41.306  1.00 97.28           C  
ATOM   4453  O   GLY B   8      10.957   1.237  41.228  1.00 97.28           O  
ATOM   4454  H   GLY B   8      14.847   1.954  40.522  1.00 97.28           H  
ATOM   4455  HA3 GLY B   8      12.747   2.541  39.596  1.00 97.28           H  
ATOM   4456  HA2 GLY B   8      12.335   3.506  41.004  1.00 97.28           H  
ATOM   4457  N   GLY B   9      12.969   0.467  41.929  1.00 94.69           N  
ATOM   4458  CA  GLY B   9      12.506  -0.654  42.737  1.00 94.69           C  
ATOM   4459  C   GLY B   9      13.040  -1.987  42.208  1.00 94.69           C  
ATOM   4460  O   GLY B   9      13.251  -2.165  41.008  1.00 94.69           O  
ATOM   4461  H   GLY B   9      13.965   0.631  41.933  1.00 94.69           H  
ATOM   4462  HA3 GLY B   9      11.419  -0.700  42.819  1.00 94.69           H  
ATOM   4463  HA2 GLY B   9      12.902  -0.489  43.734  1.00 94.69           H  
ATOM   4464  N   ALA B  10      13.227  -2.932  43.146  1.00 91.85           N  
ATOM   4465  CA  ALA B  10      13.608  -4.323  42.903  1.00 91.85           C  
ATOM   4466  C   ALA B  10      12.399  -5.186  42.517  1.00 91.85           C  
ATOM   4467  O   ALA B  10      11.258  -4.815  42.798  1.00 91.85           O  
ATOM   4468  CB  ALA B  10      14.301  -4.879  44.158  1.00 91.85           C  
ATOM   4469  H   ALA B  10      13.019  -2.701  44.109  1.00 91.85           H  
ATOM   4470  HA  ALA B  10      14.317  -4.361  42.082  1.00 91.85           H  
ATOM   4471  HB1 ALA B  10      14.552  -5.934  44.043  1.00 91.85           H  
ATOM   4472  HB2 ALA B  10      15.237  -4.354  44.348  1.00 91.85           H  
ATOM   4473  HB3 ALA B  10      13.672  -4.780  45.044  1.00 91.85           H  
ATOM   4474  N   GLY B  11      12.684  -6.338  41.891  1.00 84.53           N  
ATOM   4475  CA  GLY B  11      11.662  -7.266  41.416  1.00 84.53           C  
ATOM   4476  C   GLY B  11      11.161  -6.852  40.026  1.00 84.53           C  
ATOM   4477  O   GLY B  11       9.956  -6.898  39.781  1.00 84.53           O  
ATOM   4478  H   GLY B  11      13.648  -6.577  41.702  1.00 84.53           H  
ATOM   4479  HA3 GLY B  11      10.828  -7.329  42.118  1.00 84.53           H  
ATOM   4480  HA2 GLY B  11      12.095  -8.263  41.348  1.00 84.53           H  
ATOM   4481  N   ALA B  12      12.079  -6.455  39.124  1.00 80.20           N  
ATOM   4482  CA  ALA B  12      11.804  -6.174  37.711  1.00 80.20           C  
ATOM   4483  C   ALA B  12      11.288  -7.408  36.946  1.00 80.20           C  
ATOM   4484  O   ALA B  12      11.470  -8.537  37.407  1.00 80.20           O  
ATOM   4485  CB  ALA B  12      13.092  -5.651  37.054  1.00 80.20           C  
ATOM   4486  H   ALA B  12      13.051  -6.421  39.398  1.00 80.20           H  
ATOM   4487  HA  ALA B  12      11.041  -5.395  37.670  1.00 80.20           H  
ATOM   4488  HB1 ALA B  12      12.914  -5.330  36.027  1.00 80.20           H  
ATOM   4489  HB2 ALA B  12      13.498  -4.796  37.597  1.00 80.20           H  
ATOM   4490  HB3 ALA B  12      13.855  -6.425  37.019  1.00 80.20           H  
ATOM   4491  N   LEU B  13      10.675  -7.159  35.774  1.00 81.34           N  
ATOM   4492  CA  LEU B  13      10.156  -8.175  34.847  1.00 81.34           C  
ATOM   4493  C   LEU B  13      11.238  -9.209  34.462  1.00 81.34           C  
ATOM   4494  O   LEU B  13      12.397  -8.812  34.354  1.00 81.34           O  
ATOM   4495  CB  LEU B  13       9.694  -7.480  33.542  1.00 81.34           C  
ATOM   4496  CG  LEU B  13       8.580  -6.420  33.691  1.00 81.34           C  
ATOM   4497  CD1 LEU B  13       8.374  -5.656  32.364  1.00 81.34           C  
ATOM   4498  CD2 LEU B  13       7.270  -7.024  34.240  1.00 81.34           C  
ATOM   4499  H   LEU B  13      10.594  -6.203  35.461  1.00 81.34           H  
ATOM   4500  HA  LEU B  13       9.309  -8.648  35.341  1.00 81.34           H  
ATOM   4501  HB3 LEU B  13       9.356  -8.235  32.828  1.00 81.34           H  
ATOM   4502  HB2 LEU B  13      10.562  -7.015  33.078  1.00 81.34           H  
ATOM   4503  HG  LEU B  13       8.919  -5.679  34.415  1.00 81.34           H  
ATOM   4504 HD11 LEU B  13       8.526  -4.585  32.506  1.00 81.34           H  
ATOM   4505 HD12 LEU B  13       9.077  -5.975  31.593  1.00 81.34           H  
ATOM   4506 HD13 LEU B  13       7.376  -5.788  31.947  1.00 81.34           H  
ATOM   4507 HD21 LEU B  13       6.389  -6.694  33.691  1.00 81.34           H  
ATOM   4508 HD22 LEU B  13       7.276  -8.114  34.204  1.00 81.34           H  
ATOM   4509 HD23 LEU B  13       7.122  -6.735  35.281  1.00 81.34           H  
ATOM   4510  N   PRO B  14      10.859 -10.481  34.193  1.00 83.11           N  
ATOM   4511  CA  PRO B  14      11.734 -11.439  33.485  1.00 83.11           C  
ATOM   4512  C   PRO B  14      12.316 -10.871  32.179  1.00 83.11           C  
ATOM   4513  O   PRO B  14      11.584 -10.224  31.431  1.00 83.11           O  
ATOM   4514  CB  PRO B  14      10.824 -12.650  33.231  1.00 83.11           C  
ATOM   4515  CG  PRO B  14       9.776 -12.573  34.326  1.00 83.11           C  
ATOM   4516  CD  PRO B  14       9.553 -11.074  34.475  1.00 83.11           C  
ATOM   4517  HA  PRO B  14      12.536 -11.726  34.160  1.00 83.11           H  
ATOM   4518  HB3 PRO B  14      11.370 -13.594  33.248  1.00 83.11           H  
ATOM   4519  HB2 PRO B  14      10.336 -12.570  32.261  1.00 83.11           H  
ATOM   4520  HG3 PRO B  14      10.193 -12.972  35.253  1.00 83.11           H  
ATOM   4521  HG2 PRO B  14       8.866 -13.128  34.100  1.00 83.11           H  
ATOM   4522  HD2 PRO B  14       8.831 -10.714  33.740  1.00 83.11           H  
ATOM   4523  HD3 PRO B  14       9.182 -10.842  35.474  1.00 83.11           H  
ATOM   4524  N   LYS B  15      13.625 -11.079  31.963  1.00 84.75           N  
ATOM   4525  CA  LYS B  15      14.385 -10.552  30.821  1.00 84.75           C  
ATOM   4526  C   LYS B  15      13.843 -10.995  29.443  1.00 84.75           C  
ATOM   4527  O   LYS B  15      13.967 -10.244  28.477  1.00 84.75           O  
ATOM   4528  CB  LYS B  15      15.871 -10.911  31.032  1.00 84.75           C  
ATOM   4529  CG  LYS B  15      16.848 -10.244  30.049  1.00 84.75           C  
ATOM   4530  CD  LYS B  15      18.313 -10.487  30.441  1.00 84.75           C  
ATOM   4531  CE  LYS B  15      19.302  -9.793  29.492  1.00 84.75           C  
ATOM   4532  NZ  LYS B  15      20.700 -10.042  29.887  1.00 84.75           N1+
ATOM   4533  H   LYS B  15      14.163 -11.583  32.657  1.00 84.75           H  
ATOM   4534  HA  LYS B  15      14.293  -9.467  30.853  1.00 84.75           H  
ATOM   4535  HB3 LYS B  15      16.001 -11.994  31.008  1.00 84.75           H  
ATOM   4536  HB2 LYS B  15      16.153 -10.601  32.039  1.00 84.75           H  
ATOM   4537  HG3 LYS B  15      16.652  -9.171  30.015  1.00 84.75           H  
ATOM   4538  HG2 LYS B  15      16.678 -10.621  29.040  1.00 84.75           H  
ATOM   4539  HD3 LYS B  15      18.503 -11.561  30.456  1.00 84.75           H  
ATOM   4540  HD2 LYS B  15      18.472 -10.133  31.461  1.00 84.75           H  
ATOM   4541  HE3 LYS B  15      19.126  -8.717  29.486  1.00 84.75           H  
ATOM   4542  HE2 LYS B  15      19.158 -10.148  28.470  1.00 84.75           H  
ATOM   4543  HZ1 LYS B  15      20.885 -11.035  29.868  1.00 84.75           H  
ATOM   4544  HZ2 LYS B  15      21.322  -9.573  29.245  1.00 84.75           H  
ATOM   4545  HZ3 LYS B  15      20.855  -9.691  30.822  1.00 84.75           H  
ATOM   4546  N   LYS B  16      13.202 -12.175  29.407  1.00 84.90           N  
ATOM   4547  CA  LYS B  16      12.428 -12.719  28.290  1.00 84.90           C  
ATOM   4548  C   LYS B  16      11.143 -11.927  27.952  1.00 84.90           C  
ATOM   4549  O   LYS B  16      10.757 -11.900  26.784  1.00 84.90           O  
ATOM   4550  CB  LYS B  16      12.100 -14.200  28.602  1.00 84.90           C  
ATOM   4551  CG  LYS B  16      11.419 -14.429  29.970  1.00 84.90           C  
ATOM   4552  CD  LYS B  16      10.730 -15.792  30.101  1.00 84.90           C  
ATOM   4553  CE  LYS B  16       9.984 -15.919  31.441  1.00 84.90           C  
ATOM   4554  NZ  LYS B  16       9.242 -17.188  31.538  1.00 84.90           N1+
ATOM   4555  H   LYS B  16      13.158 -12.715  30.259  1.00 84.90           H  
ATOM   4556  HA  LYS B  16      13.068 -12.692  27.406  1.00 84.90           H  
ATOM   4557  HB3 LYS B  16      13.014 -14.793  28.563  1.00 84.90           H  
ATOM   4558  HB2 LYS B  16      11.463 -14.591  27.806  1.00 84.90           H  
ATOM   4559  HG3 LYS B  16      10.681 -13.655  30.159  1.00 84.90           H  
ATOM   4560  HG2 LYS B  16      12.159 -14.329  30.764  1.00 84.90           H  
ATOM   4561  HD3 LYS B  16      11.474 -16.584  30.008  1.00 84.90           H  
ATOM   4562  HD2 LYS B  16      10.031 -15.920  29.273  1.00 84.90           H  
ATOM   4563  HE3 LYS B  16       9.273 -15.100  31.558  1.00 84.90           H  
ATOM   4564  HE2 LYS B  16      10.686 -15.856  32.273  1.00 84.90           H  
ATOM   4565  HZ1 LYS B  16       9.884 -17.964  31.461  1.00 84.90           H  
ATOM   4566  HZ2 LYS B  16       8.764 -17.230  32.426  1.00 84.90           H  
ATOM   4567  HZ3 LYS B  16       8.564 -17.234  30.790  1.00 84.90           H  
ATOM   4568  N   ASP B  17      10.505 -11.322  28.969  1.00 84.87           N  
ATOM   4569  CA  ASP B  17       9.223 -10.608  28.880  1.00 84.87           C  
ATOM   4570  C   ASP B  17       9.407  -9.091  28.690  1.00 84.87           C  
ATOM   4571  O   ASP B  17       8.464  -8.430  28.255  1.00 84.87           O  
ATOM   4572  CB  ASP B  17       8.318 -10.863  30.118  1.00 84.87           C  
ATOM   4573  CG  ASP B  17       7.983 -12.332  30.445  1.00 84.87           C  
ATOM   4574  OD1 ASP B  17       8.039 -13.189  29.534  1.00 84.87           O  
ATOM   4575  OD2 ASP B  17       7.550 -12.563  31.595  1.00 84.87           O1-
ATOM   4576  H   ASP B  17      10.908 -11.366  29.895  1.00 84.87           H  
ATOM   4577  HA  ASP B  17       8.685 -10.962  27.999  1.00 84.87           H  
ATOM   4578  HB3 ASP B  17       7.368 -10.342  29.989  1.00 84.87           H  
ATOM   4579  HB2 ASP B  17       8.795 -10.432  31.001  1.00 84.87           H  
ATOM   4580  N   MET B  18      10.601  -8.565  29.013  1.00 88.81           N  
ATOM   4581  CA  MET B  18      10.966  -7.162  28.843  1.00 88.81           C  
ATOM   4582  C   MET B  18      11.271  -6.861  27.367  1.00 88.81           C  
ATOM   4583  O   MET B  18      12.243  -7.394  26.829  1.00 88.81           O  
ATOM   4584  CB  MET B  18      12.159  -6.854  29.771  1.00 88.81           C  
ATOM   4585  CG  MET B  18      12.717  -5.422  29.678  1.00 88.81           C  
ATOM   4586  SD  MET B  18      11.601  -4.118  30.264  1.00 88.81           S  
ATOM   4587  CE  MET B  18      11.904  -4.236  32.045  1.00 88.81           C  
ATOM   4588  H   MET B  18      11.324  -9.172  29.372  1.00 88.81           H  
ATOM   4589  HA  MET B  18      10.124  -6.544  29.163  1.00 88.81           H  
ATOM   4590  HB3 MET B  18      12.970  -7.557  29.574  1.00 88.81           H  
ATOM   4591  HB2 MET B  18      11.843  -7.047  30.795  1.00 88.81           H  
ATOM   4592  HG3 MET B  18      12.996  -5.193  28.651  1.00 88.81           H  
ATOM   4593  HG2 MET B  18      13.641  -5.354  30.252  1.00 88.81           H  
ATOM   4594  HE1 MET B  18      11.241  -3.562  32.584  1.00 88.81           H  
ATOM   4595  HE2 MET B  18      11.728  -5.248  32.402  1.00 88.81           H  
ATOM   4596  HE3 MET B  18      12.935  -3.969  32.270  1.00 88.81           H  
ATOM   4597  N   THR B  19      10.445  -5.999  26.755  1.00 90.32           N  
ATOM   4598  CA  THR B  19      10.610  -5.540  25.374  1.00 90.32           C  
ATOM   4599  C   THR B  19      11.685  -4.421  25.285  1.00 90.32           C  
ATOM   4600  O   THR B  19      11.892  -3.729  26.285  1.00 90.32           O  
ATOM   4601  CB  THR B  19       9.258  -5.042  24.774  1.00 90.32           C  
ATOM   4602  CG2 THR B  19       8.037  -5.895  25.157  1.00 90.32           C  
ATOM   4603  OG1 THR B  19       8.969  -3.670  24.977  1.00 90.32           O  
ATOM   4604  H   THR B  19       9.667  -5.603  27.262  1.00 90.32           H  
ATOM   4605  HA  THR B  19      10.923  -6.411  24.801  1.00 90.32           H  
ATOM   4606  HB  THR B  19       9.354  -5.143  23.693  1.00 90.32           H  
ATOM   4607 HG21 THR B  19       7.153  -5.581  24.602  1.00 90.32           H  
ATOM   4608 HG22 THR B  19       8.210  -6.948  24.934  1.00 90.32           H  
ATOM   4609 HG23 THR B  19       7.802  -5.812  26.219  1.00 90.32           H  
ATOM   4610  HG1 THR B  19       9.152  -3.207  24.151  1.00 90.32           H  
ATOM   4611  N   PRO B  20      12.333  -4.236  24.107  1.00 93.83           N  
ATOM   4612  CA  PRO B  20      13.309  -3.143  23.890  1.00 93.83           C  
ATOM   4613  C   PRO B  20      12.796  -1.718  24.168  1.00 93.83           C  
ATOM   4614  O   PRO B  20      13.544  -0.911  24.717  1.00 93.83           O  
ATOM   4615  CB  PRO B  20      13.727  -3.301  22.418  1.00 93.83           C  
ATOM   4616  CG  PRO B  20      13.490  -4.766  22.109  1.00 93.83           C  
ATOM   4617  CD  PRO B  20      12.245  -5.093  22.922  1.00 93.83           C  
ATOM   4618  HA  PRO B  20      14.168  -3.347  24.533  1.00 93.83           H  
ATOM   4619  HB3 PRO B  20      14.761  -3.003  22.240  1.00 93.83           H  
ATOM   4620  HB2 PRO B  20      13.095  -2.696  21.765  1.00 93.83           H  
ATOM   4621  HG3 PRO B  20      14.331  -5.354  22.482  1.00 93.83           H  
ATOM   4622  HG2 PRO B  20      13.379  -4.974  21.045  1.00 93.83           H  
ATOM   4623  HD2 PRO B  20      11.345  -4.837  22.361  1.00 93.83           H  
ATOM   4624  HD3 PRO B  20      12.225  -6.160  23.142  1.00 93.83           H  
ATOM   4625  N   GLU B  21      11.532  -1.452  23.801  1.00 93.44           N  
ATOM   4626  CA  GLU B  21      10.842  -0.175  23.979  1.00 93.44           C  
ATOM   4627  C   GLU B  21      10.528   0.122  25.454  1.00 93.44           C  
ATOM   4628  O   GLU B  21      10.664   1.271  25.871  1.00 93.44           O  
ATOM   4629  CB  GLU B  21       9.544  -0.136  23.137  1.00 93.44           C  
ATOM   4630  CG  GLU B  21       9.720  -0.454  21.629  1.00 93.44           C  
ATOM   4631  CD  GLU B  21       9.768  -1.941  21.226  1.00 93.44           C  
ATOM   4632  OE1 GLU B  21      10.186  -2.193  20.076  1.00 93.44           O  
ATOM   4633  OE2 GLU B  21       9.407  -2.808  22.054  1.00 93.44           O1-
ATOM   4634  H   GLU B  21      10.996  -2.168  23.328  1.00 93.44           H  
ATOM   4635  HA  GLU B  21      11.505   0.612  23.614  1.00 93.44           H  
ATOM   4636  HB3 GLU B  21       9.129   0.871  23.211  1.00 93.44           H  
ATOM   4637  HB2 GLU B  21       8.780  -0.776  23.581  1.00 93.44           H  
ATOM   4638  HG3 GLU B  21      10.614   0.050  21.257  1.00 93.44           H  
ATOM   4639  HG2 GLU B  21       8.883  -0.012  21.086  1.00 93.44           H  
ATOM   4640  N   ARG B  22      10.137  -0.917  26.214  1.00 90.97           N  
ATOM   4641  CA  ARG B  22       9.852  -0.831  27.646  1.00 90.97           C  
ATOM   4642  C   ARG B  22      11.135  -0.659  28.478  1.00 90.97           C  
ATOM   4643  O   ARG B  22      11.126   0.123  29.426  1.00 90.97           O  
ATOM   4644  CB  ARG B  22       9.033  -2.068  28.074  1.00 90.97           C  
ATOM   4645  CG  ARG B  22       8.449  -2.040  29.502  1.00 90.97           C  
ATOM   4646  CD  ARG B  22       7.606  -0.786  29.809  1.00 90.97           C  
ATOM   4647  NE  ARG B  22       6.802  -0.952  31.033  1.00 90.97           N  
ATOM   4648  CZ  ARG B  22       5.765  -0.192  31.438  1.00 90.97           C  
ATOM   4649  NH1 ARG B  22       5.365   0.897  30.765  1.00 90.97           N  
ATOM   4650  NH2 ARG B  22       5.106  -0.539  32.552  1.00 90.97           N1+
ATOM   4651  H   ARG B  22      10.047  -1.833  25.797  1.00 90.97           H  
ATOM   4652  HA  ARG B  22       9.236   0.058  27.792  1.00 90.97           H  
ATOM   4653  HB3 ARG B  22       9.641  -2.967  27.956  1.00 90.97           H  
ATOM   4654  HB2 ARG B  22       8.200  -2.190  27.381  1.00 90.97           H  
ATOM   4655  HG3 ARG B  22       9.303  -2.038  30.179  1.00 90.97           H  
ATOM   4656  HG2 ARG B  22       7.906  -2.960  29.724  1.00 90.97           H  
ATOM   4657  HD3 ARG B  22       7.026  -0.461  28.945  1.00 90.97           H  
ATOM   4658  HD2 ARG B  22       8.286   0.031  30.056  1.00 90.97           H  
ATOM   4659  HE  ARG B  22       7.059  -1.741  31.608  1.00 90.97           H  
ATOM   4660 HH12 ARG B  22       4.592   1.458  31.090  1.00 90.97           H  
ATOM   4661 HH11 ARG B  22       5.892   1.219  29.960  1.00 90.97           H  
ATOM   4662 HH22 ARG B  22       4.330   0.018  32.879  1.00 90.97           H  
ATOM   4663 HH21 ARG B  22       5.384  -1.354  33.078  1.00 90.97           H  
ATOM   4664  N   ALA B  23      12.220  -1.348  28.079  1.00 93.39           N  
ATOM   4665  CA  ALA B  23      13.558  -1.199  28.652  1.00 93.39           C  
ATOM   4666  C   ALA B  23      14.135   0.205  28.426  1.00 93.39           C  
ATOM   4667  O   ALA B  23      14.672   0.783  29.368  1.00 93.39           O  
ATOM   4668  CB  ALA B  23      14.496  -2.265  28.068  1.00 93.39           C  
ATOM   4669  H   ALA B  23      12.139  -1.988  27.299  1.00 93.39           H  
ATOM   4670  HA  ALA B  23      13.481  -1.367  29.728  1.00 93.39           H  
ATOM   4671  HB1 ALA B  23      15.500  -2.178  28.485  1.00 93.39           H  
ATOM   4672  HB2 ALA B  23      14.139  -3.267  28.294  1.00 93.39           H  
ATOM   4673  HB3 ALA B  23      14.577  -2.182  26.984  1.00 93.39           H  
ATOM   4674  N   ALA B  24      13.966   0.739  27.203  1.00 95.97           N  
ATOM   4675  CA  ALA B  24      14.345   2.100  26.822  1.00 95.97           C  
ATOM   4676  C   ALA B  24      13.557   3.188  27.570  1.00 95.97           C  
ATOM   4677  O   ALA B  24      14.139   4.229  27.866  1.00 95.97           O  
ATOM   4678  CB  ALA B  24      14.195   2.266  25.303  1.00 95.97           C  
ATOM   4679  H   ALA B  24      13.526   0.186  26.479  1.00 95.97           H  
ATOM   4680  HA  ALA B  24      15.401   2.228  27.071  1.00 95.97           H  
ATOM   4681  HB1 ALA B  24      14.475   3.271  24.984  1.00 95.97           H  
ATOM   4682  HB2 ALA B  24      14.836   1.566  24.768  1.00 95.97           H  
ATOM   4683  HB3 ALA B  24      13.168   2.090  24.979  1.00 95.97           H  
ATOM   4684  N   GLU B  25      12.279   2.916  27.893  1.00 95.46           N  
ATOM   4685  CA  GLU B  25      11.424   3.763  28.728  1.00 95.46           C  
ATOM   4686  C   GLU B  25      11.900   3.811  30.192  1.00 95.46           C  
ATOM   4687  O   GLU B  25      11.969   4.904  30.754  1.00 95.46           O  
ATOM   4688  CB  GLU B  25       9.953   3.313  28.582  1.00 95.46           C  
ATOM   4689  CG  GLU B  25       8.935   4.067  29.473  1.00 95.46           C  
ATOM   4690  CD  GLU B  25       7.483   3.568  29.388  1.00 95.46           C  
ATOM   4691  OE1 GLU B  25       6.650   4.164  30.106  1.00 95.46           O  
ATOM   4692  OE2 GLU B  25       7.208   2.600  28.642  1.00 95.46           O1-
ATOM   4693  H   GLU B  25      11.867   2.047  27.583  1.00 95.46           H  
ATOM   4694  HA  GLU B  25      11.491   4.780  28.336  1.00 95.46           H  
ATOM   4695  HB3 GLU B  25       9.885   2.246  28.784  1.00 95.46           H  
ATOM   4696  HB2 GLU B  25       9.659   3.435  27.538  1.00 95.46           H  
ATOM   4697  HG3 GLU B  25       8.954   5.129  29.224  1.00 95.46           H  
ATOM   4698  HG2 GLU B  25       9.228   3.992  30.518  1.00 95.46           H  
ATOM   4699  N   PHE B  26      12.256   2.643  30.762  1.00 95.35           N  
ATOM   4700  CA  PHE B  26      12.877   2.526  32.084  1.00 95.35           C  
ATOM   4701  C   PHE B  26      14.226   3.252  32.184  1.00 95.35           C  
ATOM   4702  O   PHE B  26      14.394   4.051  33.102  1.00 95.35           O  
ATOM   4703  CB  PHE B  26      12.997   1.051  32.536  1.00 95.35           C  
ATOM   4704  CG  PHE B  26      11.748   0.471  33.176  1.00 95.35           C  
ATOM   4705  CD1 PHE B  26      11.285   0.984  34.407  1.00 95.35           C  
ATOM   4706  CD2 PHE B  26      11.024  -0.564  32.549  1.00 95.35           C  
ATOM   4707  CE1 PHE B  26      10.137   0.464  34.988  1.00 95.35           C  
ATOM   4708  CE2 PHE B  26       9.870  -1.061  33.141  1.00 95.35           C  
ATOM   4709  CZ  PHE B  26       9.428  -0.548  34.354  1.00 95.35           C  
ATOM   4710  H   PHE B  26      12.143   1.782  30.242  1.00 95.35           H  
ATOM   4711  HA  PHE B  26      12.216   3.039  32.785  1.00 95.35           H  
ATOM   4712  HB3 PHE B  26      13.794   0.947  33.274  1.00 95.35           H  
ATOM   4713  HB2 PHE B  26      13.297   0.424  31.696  1.00 95.35           H  
ATOM   4714  HD1 PHE B  26      11.826   1.776  34.903  1.00 95.35           H  
ATOM   4715  HD2 PHE B  26      11.370  -0.992  31.622  1.00 95.35           H  
ATOM   4716  HE1 PHE B  26       9.791   0.852  35.935  1.00 95.35           H  
ATOM   4717  HE2 PHE B  26       9.323  -1.860  32.664  1.00 95.35           H  
ATOM   4718  HZ  PHE B  26       8.535  -0.945  34.812  1.00 95.35           H  
ATOM   4719  N   HIS B  27      15.134   3.001  31.225  1.00 96.76           N  
ATOM   4720  CA  HIS B  27      16.441   3.657  31.131  1.00 96.76           C  
ATOM   4721  C   HIS B  27      16.351   5.181  30.945  1.00 96.76           C  
ATOM   4722  O   HIS B  27      17.113   5.893  31.592  1.00 96.76           O  
ATOM   4723  CB  HIS B  27      17.287   3.031  30.006  1.00 96.76           C  
ATOM   4724  CG  HIS B  27      17.775   1.623  30.247  1.00 96.76           C  
ATOM   4725  CD2 HIS B  27      17.737   0.542  29.391  1.00 96.76           C  
ATOM   4726  ND1 HIS B  27      18.414   1.236  31.431  1.00 96.76           N  
ATOM   4727  CE1 HIS B  27      18.724  -0.040  31.247  1.00 96.76           C  
ATOM   4728  NE2 HIS B  27      18.341  -0.506  30.059  1.00 96.76           N  
ATOM   4729  H   HIS B  27      14.922   2.322  30.504  1.00 96.76           H  
ATOM   4730  HA  HIS B  27      16.960   3.492  32.078  1.00 96.76           H  
ATOM   4731  HB3 HIS B  27      18.180   3.632  29.844  1.00 96.76           H  
ATOM   4732  HB2 HIS B  27      16.732   3.049  29.067  1.00 96.76           H  
ATOM   4733  HD2 HIS B  27      17.340   0.439  28.392  1.00 96.76           H  
ATOM   4734  HE1 HIS B  27      19.229  -0.643  31.984  1.00 96.76           H  
ATOM   4735  HE2 HIS B  27      18.476  -1.444  29.711  1.00 96.76           H  
ATOM   4736  N   ALA B  28      15.410   5.659  30.110  1.00 97.94           N  
ATOM   4737  CA  ALA B  28      15.146   7.084  29.898  1.00 97.94           C  
ATOM   4738  C   ALA B  28      14.646   7.792  31.164  1.00 97.94           C  
ATOM   4739  O   ALA B  28      15.148   8.869  31.477  1.00 97.94           O  
ATOM   4740  CB  ALA B  28      14.154   7.272  28.741  1.00 97.94           C  
ATOM   4741  H   ALA B  28      14.818   5.016  29.600  1.00 97.94           H  
ATOM   4742  HA  ALA B  28      16.086   7.557  29.612  1.00 97.94           H  
ATOM   4743  HB1 ALA B  28      13.917   8.326  28.589  1.00 97.94           H  
ATOM   4744  HB2 ALA B  28      14.569   6.897  27.805  1.00 97.94           H  
ATOM   4745  HB3 ALA B  28      13.217   6.746  28.925  1.00 97.94           H  
ATOM   4746  N   ALA B  29      13.712   7.151  31.885  1.00 97.92           N  
ATOM   4747  CA  ALA B  29      13.161   7.637  33.147  1.00 97.92           C  
ATOM   4748  C   ALA B  29      14.186   7.665  34.294  1.00 97.92           C  
ATOM   4749  O   ALA B  29      14.167   8.603  35.089  1.00 97.92           O  
ATOM   4750  CB  ALA B  29      11.944   6.781  33.514  1.00 97.92           C  
ATOM   4751  H   ALA B  29      13.345   6.269  31.553  1.00 97.92           H  
ATOM   4752  HA  ALA B  29      12.823   8.660  32.976  1.00 97.92           H  
ATOM   4753  HB1 ALA B  29      11.444   7.173  34.397  1.00 97.92           H  
ATOM   4754  HB2 ALA B  29      11.215   6.778  32.703  1.00 97.92           H  
ATOM   4755  HB3 ALA B  29      12.219   5.744  33.711  1.00 97.92           H  
ATOM   4756  N   LEU B  30      15.088   6.668  34.333  1.00 98.19           N  
ATOM   4757  CA  LEU B  30      16.210   6.593  35.270  1.00 98.19           C  
ATOM   4758  C   LEU B  30      17.273   7.676  34.994  1.00 98.19           C  
ATOM   4759  O   LEU B  30      17.797   8.232  35.956  1.00 98.19           O  
ATOM   4760  CB  LEU B  30      16.811   5.169  35.247  1.00 98.19           C  
ATOM   4761  CG  LEU B  30      15.907   4.090  35.897  1.00 98.19           C  
ATOM   4762  CD1 LEU B  30      16.253   2.676  35.382  1.00 98.19           C  
ATOM   4763  CD2 LEU B  30      15.920   4.163  37.437  1.00 98.19           C  
ATOM   4764  H   LEU B  30      15.021   5.917  33.659  1.00 98.19           H  
ATOM   4765  HA  LEU B  30      15.817   6.781  36.271  1.00 98.19           H  
ATOM   4766  HB3 LEU B  30      17.784   5.155  35.739  1.00 98.19           H  
ATOM   4767  HB2 LEU B  30      17.004   4.908  34.206  1.00 98.19           H  
ATOM   4768  HG  LEU B  30      14.878   4.278  35.593  1.00 98.19           H  
ATOM   4769 HD11 LEU B  30      16.602   2.016  36.171  1.00 98.19           H  
ATOM   4770 HD12 LEU B  30      15.379   2.199  34.938  1.00 98.19           H  
ATOM   4771 HD13 LEU B  30      17.033   2.687  34.620  1.00 98.19           H  
ATOM   4772 HD21 LEU B  30      15.753   3.190  37.899  1.00 98.19           H  
ATOM   4773 HD22 LEU B  30      16.869   4.540  37.817  1.00 98.19           H  
ATOM   4774 HD23 LEU B  30      15.132   4.823  37.801  1.00 98.19           H  
ATOM   4775  N   ARG B  31      17.532   8.011  33.713  1.00 98.24           N  
ATOM   4776  CA  ARG B  31      18.384   9.144  33.328  1.00 98.24           C  
ATOM   4777  C   ARG B  31      17.762  10.501  33.701  1.00 98.24           C  
ATOM   4778  O   ARG B  31      18.493  11.353  34.198  1.00 98.24           O  
ATOM   4779  CB  ARG B  31      18.722   9.127  31.822  1.00 98.24           C  
ATOM   4780  CG  ARG B  31      19.734   8.042  31.408  1.00 98.24           C  
ATOM   4781  CD  ARG B  31      20.177   8.134  29.936  1.00 98.24           C  
ATOM   4782  NE  ARG B  31      19.114   7.749  28.986  1.00 98.24           N  
ATOM   4783  CZ  ARG B  31      18.948   6.555  28.384  1.00 98.24           C  
ATOM   4784  NH1 ARG B  31      19.783   5.527  28.595  1.00 98.24           N  
ATOM   4785  NH2 ARG B  31      17.918   6.388  27.544  1.00 98.24           N1+
ATOM   4786  H   ARG B  31      17.079   7.508  32.961  1.00 98.24           H  
ATOM   4787  HA  ARG B  31      19.322   9.062  33.881  1.00 98.24           H  
ATOM   4788  HB3 ARG B  31      19.163  10.089  31.555  1.00 98.24           H  
ATOM   4789  HB2 ARG B  31      17.808   9.045  31.232  1.00 98.24           H  
ATOM   4790  HG3 ARG B  31      19.249   7.083  31.550  1.00 98.24           H  
ATOM   4791  HG2 ARG B  31      20.604   8.019  32.063  1.00 98.24           H  
ATOM   4792  HD3 ARG B  31      21.132   7.639  29.763  1.00 98.24           H  
ATOM   4793  HD2 ARG B  31      20.357   9.185  29.705  1.00 98.24           H  
ATOM   4794  HE  ARG B  31      18.430   8.467  28.800  1.00 98.24           H  
ATOM   4795 HH12 ARG B  31      19.647   4.643  28.126  1.00 98.24           H  
ATOM   4796 HH11 ARG B  31      20.549   5.627  29.246  1.00 98.24           H  
ATOM   4797 HH22 ARG B  31      17.771   5.502  27.082  1.00 98.24           H  
ATOM   4798 HH21 ARG B  31      17.277   7.146  27.362  1.00 98.24           H  
ATOM   4799  N   ASN B  32      16.447  10.686  33.483  1.00 98.71           N  
ATOM   4800  CA  ASN B  32      15.730  11.924  33.825  1.00 98.71           C  
ATOM   4801  C   ASN B  32      15.696  12.183  35.340  1.00 98.71           C  
ATOM   4802  O   ASN B  32      15.899  13.326  35.746  1.00 98.71           O  
ATOM   4803  CB  ASN B  32      14.293  11.907  33.253  1.00 98.71           C  
ATOM   4804  CG  ASN B  32      14.170  11.883  31.724  1.00 98.71           C  
ATOM   4805  ND2 ASN B  32      15.111  12.491  30.996  1.00 98.71           N  
ATOM   4806  OD1 ASN B  32      13.209  11.327  31.199  1.00 98.71           O  
ATOM   4807  H   ASN B  32      15.900   9.949  33.056  1.00 98.71           H  
ATOM   4808  HA  ASN B  32      16.284  12.745  33.366  1.00 98.71           H  
ATOM   4809  HB3 ASN B  32      13.755  12.794  33.593  1.00 98.71           H  
ATOM   4810  HB2 ASN B  32      13.754  11.048  33.654  1.00 98.71           H  
ATOM   4811 HD22 ASN B  32      15.042  12.490  29.989  1.00 98.71           H  
ATOM   4812 HD21 ASN B  32      15.894  12.946  31.440  1.00 98.71           H  
ATOM   4813  N   ALA B  33      15.506  11.118  36.139  1.00 98.79           N  
ATOM   4814  CA  ALA B  33      15.588  11.144  37.599  1.00 98.79           C  
ATOM   4815  C   ALA B  33      16.991  11.514  38.113  1.00 98.79           C  
ATOM   4816  O   ALA B  33      17.088  12.356  39.003  1.00 98.79           O  
ATOM   4817  CB  ALA B  33      15.134   9.785  38.151  1.00 98.79           C  
ATOM   4818  H   ALA B  33      15.323  10.214  35.723  1.00 98.79           H  
ATOM   4819  HA  ALA B  33      14.889  11.903  37.958  1.00 98.79           H  
ATOM   4820  HB1 ALA B  33      15.225   9.741  39.237  1.00 98.79           H  
ATOM   4821  HB2 ALA B  33      14.093   9.590  37.904  1.00 98.79           H  
ATOM   4822  HB3 ALA B  33      15.719   8.970  37.727  1.00 98.79           H  
ATOM   4823  N   LEU B  34      18.044  10.927  37.513  1.00 98.67           N  
ATOM   4824  CA  LEU B  34      19.451  11.228  37.806  1.00 98.67           C  
ATOM   4825  C   LEU B  34      19.847  12.676  37.479  1.00 98.67           C  
ATOM   4826  O   LEU B  34      20.554  13.283  38.280  1.00 98.67           O  
ATOM   4827  CB  LEU B  34      20.371  10.257  37.037  1.00 98.67           C  
ATOM   4828  CG  LEU B  34      20.493   8.855  37.660  1.00 98.67           C  
ATOM   4829  CD1 LEU B  34      21.034   7.842  36.637  1.00 98.67           C  
ATOM   4830  CD2 LEU B  34      21.339   8.863  38.944  1.00 98.67           C  
ATOM   4831  H   LEU B  34      17.881  10.238  36.792  1.00 98.67           H  
ATOM   4832  HA  LEU B  34      19.596  11.096  38.878  1.00 98.67           H  
ATOM   4833  HB3 LEU B  34      21.376  10.667  36.948  1.00 98.67           H  
ATOM   4834  HB2 LEU B  34      20.003  10.179  36.014  1.00 98.67           H  
ATOM   4835  HG  LEU B  34      19.494   8.524  37.934  1.00 98.67           H  
ATOM   4836 HD11 LEU B  34      20.347   7.004  36.536  1.00 98.67           H  
ATOM   4837 HD12 LEU B  34      21.140   8.271  35.642  1.00 98.67           H  
ATOM   4838 HD13 LEU B  34      22.010   7.451  36.921  1.00 98.67           H  
ATOM   4839 HD21 LEU B  34      21.463   7.856  39.337  1.00 98.67           H  
ATOM   4840 HD22 LEU B  34      22.331   9.281  38.772  1.00 98.67           H  
ATOM   4841 HD23 LEU B  34      20.864   9.449  39.728  1.00 98.67           H  
ATOM   4842  N   MET B  35      19.384  13.204  36.332  1.00 98.53           N  
ATOM   4843  CA  MET B  35      19.663  14.573  35.892  1.00 98.53           C  
ATOM   4844  C   MET B  35      19.000  15.653  36.762  1.00 98.53           C  
ATOM   4845  O   MET B  35      19.581  16.728  36.889  1.00 98.53           O  
ATOM   4846  CB  MET B  35      19.309  14.751  34.401  1.00 98.53           C  
ATOM   4847  CG  MET B  35      20.288  14.063  33.427  1.00 98.53           C  
ATOM   4848  SD  MET B  35      22.046  14.505  33.568  1.00 98.53           S  
ATOM   4849  CE  MET B  35      21.970  16.297  33.313  1.00 98.53           C  
ATOM   4850  H   MET B  35      18.822  12.635  35.711  1.00 98.53           H  
ATOM   4851  HA  MET B  35      20.734  14.731  36.007  1.00 98.53           H  
ATOM   4852  HB3 MET B  35      19.265  15.811  34.150  1.00 98.53           H  
ATOM   4853  HB2 MET B  35      18.301  14.373  34.220  1.00 98.53           H  
ATOM   4854  HG3 MET B  35      19.974  14.263  32.403  1.00 98.53           H  
ATOM   4855  HG2 MET B  35      20.238  12.984  33.549  1.00 98.53           H  
ATOM   4856  HE1 MET B  35      22.977  16.710  33.271  1.00 98.53           H  
ATOM   4857  HE2 MET B  35      21.460  16.530  32.379  1.00 98.53           H  
ATOM   4858  HE3 MET B  35      21.439  16.780  34.134  1.00 98.53           H  
ATOM   4859  N   VAL B  36      17.847  15.352  37.385  1.00 98.73           N  
ATOM   4860  CA  VAL B  36      17.196  16.229  38.363  1.00 98.73           C  
ATOM   4861  C   VAL B  36      18.031  16.407  39.651  1.00 98.73           C  
ATOM   4862  O   VAL B  36      18.151  17.537  40.125  1.00 98.73           O  
ATOM   4863  CB  VAL B  36      15.756  15.733  38.695  1.00 98.73           C  
ATOM   4864  CG1 VAL B  36      15.132  16.283  39.995  1.00 98.73           C  
ATOM   4865  CG2 VAL B  36      14.805  16.029  37.524  1.00 98.73           C  
ATOM   4866  H   VAL B  36      17.416  14.450  37.233  1.00 98.73           H  
ATOM   4867  HA  VAL B  36      17.111  17.217  37.904  1.00 98.73           H  
ATOM   4868  HB  VAL B  36      15.790  14.649  38.802  1.00 98.73           H  
ATOM   4869 HG11 VAL B  36      14.089  15.979  40.082  1.00 98.73           H  
ATOM   4870 HG12 VAL B  36      15.644  15.909  40.882  1.00 98.73           H  
ATOM   4871 HG13 VAL B  36      15.159  17.373  40.020  1.00 98.73           H  
ATOM   4872 HG21 VAL B  36      13.830  15.572  37.688  1.00 98.73           H  
ATOM   4873 HG22 VAL B  36      14.651  17.101  37.402  1.00 98.73           H  
ATOM   4874 HG23 VAL B  36      15.189  15.645  36.580  1.00 98.73           H  
ATOM   4875  N   GLY B  37      18.627  15.313  40.157  1.00 98.76           N  
ATOM   4876  CA  GLY B  37      19.495  15.341  41.336  1.00 98.76           C  
ATOM   4877  C   GLY B  37      20.897  15.877  41.013  1.00 98.76           C  
ATOM   4878  O   GLY B  37      21.540  16.438  41.899  1.00 98.76           O  
ATOM   4879  H   GLY B  37      18.489  14.419  39.707  1.00 98.76           H  
ATOM   4880  HA3 GLY B  37      19.606  14.327  41.716  1.00 98.76           H  
ATOM   4881  HA2 GLY B  37      19.041  15.932  42.135  1.00 98.76           H  
ATOM   4882  N   GLN B  38      21.371  15.718  39.764  1.00 97.93           N  
ATOM   4883  CA  GLN B  38      22.693  16.167  39.324  1.00 97.93           C  
ATOM   4884  C   GLN B  38      22.771  17.688  39.119  1.00 97.93           C  
ATOM   4885  O   GLN B  38      23.821  18.257  39.405  1.00 97.93           O  
ATOM   4886  CB  GLN B  38      23.116  15.393  38.056  1.00 97.93           C  
ATOM   4887  CG  GLN B  38      24.541  15.681  37.525  1.00 97.93           C  
ATOM   4888  CD  GLN B  38      25.654  15.435  38.554  1.00 97.93           C  
ATOM   4889  NE2 GLN B  38      26.741  16.202  38.465  1.00 97.93           N  
ATOM   4890  OE1 GLN B  38      25.547  14.555  39.406  1.00 97.93           O  
ATOM   4891  H   GLN B  38      20.816  15.222  39.080  1.00 97.93           H  
ATOM   4892  HA  GLN B  38      23.390  15.916  40.125  1.00 97.93           H  
ATOM   4893  HB3 GLN B  38      22.403  15.596  37.258  1.00 97.93           H  
ATOM   4894  HB2 GLN B  38      23.032  14.327  38.262  1.00 97.93           H  
ATOM   4895  HG3 GLN B  38      24.602  16.710  37.169  1.00 97.93           H  
ATOM   4896  HG2 GLN B  38      24.737  15.055  36.655  1.00 97.93           H  
ATOM   4897 HE22 GLN B  38      27.500  16.076  39.119  1.00 97.93           H  
ATOM   4898 HE21 GLN B  38      26.810  16.916  37.755  1.00 97.93           H  
ATOM   4899  N   ARG B  39      21.667  18.323  38.680  1.00 98.27           N  
ATOM   4900  CA  ARG B  39      21.529  19.783  38.604  1.00 98.27           C  
ATOM   4901  C   ARG B  39      21.655  20.446  39.984  1.00 98.27           C  
ATOM   4902  O   ARG B  39      22.306  21.484  40.085  1.00 98.27           O  
ATOM   4903  CB  ARG B  39      20.171  20.155  37.981  1.00 98.27           C  
ATOM   4904  CG  ARG B  39      20.062  19.846  36.481  1.00 98.27           C  
ATOM   4905  CD  ARG B  39      18.613  19.961  35.983  1.00 98.27           C  
ATOM   4906  NE  ARG B  39      18.455  19.448  34.610  1.00 98.27           N  
ATOM   4907  CZ  ARG B  39      17.435  18.719  34.116  1.00 98.27           C  
ATOM   4908  NH1 ARG B  39      16.383  18.348  34.863  1.00 98.27           N  
ATOM   4909  NH2 ARG B  39      17.471  18.349  32.830  1.00 98.27           N1+
ATOM   4910  H   ARG B  39      20.845  17.783  38.447  1.00 98.27           H  
ATOM   4911  HA  ARG B  39      22.329  20.176  37.973  1.00 98.27           H  
ATOM   4912  HB3 ARG B  39      19.980  21.222  38.115  1.00 98.27           H  
ATOM   4913  HB2 ARG B  39      19.378  19.641  38.528  1.00 98.27           H  
ATOM   4914  HG3 ARG B  39      20.531  18.906  36.192  1.00 98.27           H  
ATOM   4915  HG2 ARG B  39      20.651  20.620  35.985  1.00 98.27           H  
ATOM   4916  HD3 ARG B  39      18.377  21.022  35.886  1.00 98.27           H  
ATOM   4917  HD2 ARG B  39      17.902  19.561  36.706  1.00 98.27           H  
ATOM   4918  HE  ARG B  39      19.204  19.693  33.979  1.00 98.27           H  
ATOM   4919 HH12 ARG B  39      15.631  17.803  34.467  1.00 98.27           H  
ATOM   4920 HH11 ARG B  39      16.339  18.618  35.835  1.00 98.27           H  
ATOM   4921 HH22 ARG B  39      16.717  17.809  32.431  1.00 98.27           H  
ATOM   4922 HH21 ARG B  39      18.247  18.619  32.242  1.00 98.27           H  
ATOM   4923  N   VAL B  40      21.069  19.813  41.015  1.00 98.75           N  
ATOM   4924  CA  VAL B  40      21.153  20.244  42.407  1.00 98.75           C  
ATOM   4925  C   VAL B  40      22.595  20.158  42.947  1.00 98.75           C  
ATOM   4926  O   VAL B  40      23.100  21.167  43.434  1.00 98.75           O  
ATOM   4927  CB  VAL B  40      20.195  19.417  43.311  1.00 98.75           C  
ATOM   4928  CG1 VAL B  40      20.381  19.643  44.820  1.00 98.75           C  
ATOM   4929  CG2 VAL B  40      18.721  19.669  42.943  1.00 98.75           C  
ATOM   4930  H   VAL B  40      20.556  18.960  40.846  1.00 98.75           H  
ATOM   4931  HA  VAL B  40      20.844  21.290  42.449  1.00 98.75           H  
ATOM   4932  HB  VAL B  40      20.381  18.358  43.132  1.00 98.75           H  
ATOM   4933 HG11 VAL B  40      19.614  19.103  45.363  1.00 98.75           H  
ATOM   4934 HG12 VAL B  40      21.340  19.281  45.192  1.00 98.75           H  
ATOM   4935 HG13 VAL B  40      20.284  20.697  45.079  1.00 98.75           H  
ATOM   4936 HG21 VAL B  40      18.053  19.040  43.533  1.00 98.75           H
[truncated: 305,014 more chars]
