# Supplementary material for: The effects of nature‐inspired amino acid substitutions on structural and biochemical properties of the E. coli L‐asparaginase EcAIII
Source: Protein Sci. 2023 Jun 1;32(6):e4647. doi: 10.1002/pro.4647 (PMC10204187; doi:10.1002/pro.4647)
Supplement: Supplementary file 5 — DATA S2. Supporting Information. [file PRO-32-e4647-s005.zip › docking_results_orthologs_EcAIII_PDB_files/orthologs_T/InducedFit_DCAL01000061_1_2_post_ref.pdb]

TITLE     InducedFit_DCAL01000061.1_2_post_ref
REMARK   4      COMPLIES WITH FORMAT V. 3.0, 1-DEC-2006
REMARK 888
REMARK 888 WRITTEN BY MAESTRO (A PRODUCT OF SCHRODINGER, LLC)
ATOM      1  N   ARG A  39      18.358 -22.432  81.580  1.00 87.58           N1+
ATOM      2  CA  ARG A  39      18.335 -21.042  82.167  1.00 87.58           C  
ATOM      3  C   ARG A  39      17.089 -20.329  81.579  1.00 87.58           C  
ATOM      4  O   ARG A  39      16.759 -20.478  80.398  1.00 87.58           O  
ATOM      5  CB  ARG A  39      19.634 -20.252  81.855  1.00 87.58           C  
ATOM      6  CG  ARG A  39      20.927 -20.846  82.453  1.00 87.58           C  
ATOM      7  CD  ARG A  39      22.172 -20.035  82.057  1.00 87.58           C  
ATOM      8  NE  ARG A  39      23.425 -20.693  82.471  1.00 87.58           N  
ATOM      9  CZ  ARG A  39      24.680 -20.296  82.181  1.00 87.58           C  
ATOM     10  NH1 ARG A  39      24.934 -19.193  81.458  1.00 87.58           N  
ATOM     11  NH2 ARG A  39      25.710 -21.026  82.629  1.00 87.58           N1+
ATOM     12  H1  ARG A  39      19.159 -22.931  81.937  1.00 87.58           H  
ATOM     13  H2  ARG A  39      17.511 -22.918  81.840  1.00 87.58           H  
ATOM     14  H3  ARG A  39      18.419 -22.358  80.574  1.00 87.58           H  
ATOM     15  HA  ARG A  39      18.220 -21.200  83.241  1.00 87.58           H  
ATOM     16  HB3 ARG A  39      19.532 -19.230  82.227  1.00 87.58           H  
ATOM     17  HB2 ARG A  39      19.758 -20.154  80.774  1.00 87.58           H  
ATOM     18  HG3 ARG A  39      21.059 -21.902  82.216  1.00 87.58           H  
ATOM     19  HG2 ARG A  39      20.813 -20.790  83.536  1.00 87.58           H  
ATOM     20  HD3 ARG A  39      22.156 -19.097  82.613  1.00 87.58           H  
ATOM     21  HD2 ARG A  39      22.163 -19.779  80.997  1.00 87.58           H  
ATOM     22  HE  ARG A  39      23.313 -21.525  83.030  1.00 87.58           H  
ATOM     23 HH12 ARG A  39      25.882 -18.914  81.250  1.00 87.58           H  
ATOM     24 HH11 ARG A  39      24.167 -18.615  81.137  1.00 87.58           H  
ATOM     25 HH22 ARG A  39      26.660 -20.750  82.426  1.00 87.58           H  
ATOM     26 HH21 ARG A  39      25.548 -21.860  83.174  1.00 87.58           H  
ATOM     27  N   PHE A  40      16.427 -19.532  82.432  1.00 97.09           N  
ATOM     28  CA  PHE A  40      15.266 -18.720  82.069  1.00 97.09           C  
ATOM     29  C   PHE A  40      15.161 -17.526  83.025  1.00 97.09           C  
ATOM     30  O   PHE A  40      15.748 -17.535  84.110  1.00 97.09           O  
ATOM     31  CB  PHE A  40      13.980 -19.588  82.039  1.00 97.09           C  
ATOM     32  CG  PHE A  40      13.348 -20.009  83.359  1.00 97.09           C  
ATOM     33  CD1 PHE A  40      13.730 -21.216  83.981  1.00 97.09           C  
ATOM     34  CD2 PHE A  40      12.439 -19.159  84.026  1.00 97.09           C  
ATOM     35  CE1 PHE A  40      13.139 -21.597  85.179  1.00 97.09           C  
ATOM     36  CE2 PHE A  40      11.843 -19.566  85.210  1.00 97.09           C  
ATOM     37  CZ  PHE A  40      12.185 -20.785  85.780  1.00 97.09           C  
ATOM     38  H   PHE A  40      16.744 -19.426  83.385  1.00 97.09           H  
ATOM     39  HA  PHE A  40      15.438 -18.317  81.069  1.00 97.09           H  
ATOM     40  HB3 PHE A  40      14.159 -20.486  81.448  1.00 97.09           H  
ATOM     41  HB2 PHE A  40      13.212 -19.045  81.488  1.00 97.09           H  
ATOM     42  HD1 PHE A  40      14.461 -21.860  83.513  1.00 97.09           H  
ATOM     43  HD2 PHE A  40      12.172 -18.205  83.596  1.00 97.09           H  
ATOM     44  HE1 PHE A  40      13.415 -22.534  85.640  1.00 97.09           H  
ATOM     45  HE2 PHE A  40      11.104 -18.937  85.680  1.00 97.09           H  
ATOM     46  HZ  PHE A  40      11.720 -21.098  86.703  1.00 97.09           H  
ATOM     47  N   GLY A  41      14.381 -16.530  82.595  1.00 98.59           N  
ATOM     48  CA  GLY A  41      14.123 -15.326  83.367  1.00 98.59           C  
ATOM     49  C   GLY A  41      13.543 -14.255  82.446  1.00 98.59           C  
ATOM     50  O   GLY A  41      13.368 -14.459  81.244  1.00 98.59           O  
ATOM     51  H   GLY A  41      13.939 -16.589  81.685  1.00 98.59           H  
ATOM     52  HA3 GLY A  41      15.050 -14.947  83.801  1.00 98.59           H  
ATOM     53  HA2 GLY A  41      13.425 -15.544  84.176  1.00 98.59           H  
ATOM     54  N   LEU A  42      13.257 -13.090  83.036  1.00 98.79           N  
ATOM     55  CA  LEU A  42      12.800 -11.901  82.330  1.00 98.79           C  
ATOM     56  C   LEU A  42      13.213 -10.644  83.096  1.00 98.79           C  
ATOM     57  O   LEU A  42      13.348 -10.674  84.319  1.00 98.79           O  
ATOM     58  CB  LEU A  42      11.277 -11.956  82.023  1.00 98.79           C  
ATOM     59  CG  LEU A  42      10.295 -11.880  83.224  1.00 98.79           C  
ATOM     60  CD1 LEU A  42       8.961 -11.228  82.827  1.00 98.79           C  
ATOM     61  CD2 LEU A  42      10.032 -13.257  83.850  1.00 98.79           C  
ATOM     62  H   LEU A  42      13.426 -12.976  84.028  1.00 98.79           H  
ATOM     63  HA  LEU A  42      13.340 -11.866  81.384  1.00 98.79           H  
ATOM     64  HB3 LEU A  42      11.046 -12.833  81.419  1.00 98.79           H  
ATOM     65  HB2 LEU A  42      11.072 -11.111  81.364  1.00 98.79           H  
ATOM     66  HG  LEU A  42      10.720 -11.241  83.997  1.00 98.79           H  
ATOM     67 HD11 LEU A  42       8.357 -11.007  83.708  1.00 98.79           H  
ATOM     68 HD12 LEU A  42       9.118 -10.287  82.303  1.00 98.79           H  
ATOM     69 HD13 LEU A  42       8.377 -11.877  82.176  1.00 98.79           H  
ATOM     70 HD21 LEU A  42       9.456 -13.159  84.770  1.00 98.79           H  
ATOM     71 HD22 LEU A  42       9.463 -13.891  83.170  1.00 98.79           H  
ATOM     72 HD23 LEU A  42      10.952 -13.783  84.099  1.00 98.79           H  
ATOM     73  N   VAL A  43      13.356  -9.557  82.331  1.00 98.94           N  
ATOM     74  CA  VAL A  43      13.466  -8.187  82.808  1.00 98.94           C  
ATOM     75  C   VAL A  43      12.260  -7.407  82.254  1.00 98.94           C  
ATOM     76  O   VAL A  43      11.795  -7.701  81.151  1.00 98.94           O  
ATOM     77  CB  VAL A  43      14.799  -7.538  82.338  1.00 98.94           C  
ATOM     78  CG1 VAL A  43      14.978  -7.476  80.811  1.00 98.94           C  
ATOM     79  CG2 VAL A  43      15.070  -6.158  82.967  1.00 98.94           C  
ATOM     80  H   VAL A  43      13.228  -9.648  81.330  1.00 98.94           H  
ATOM     81  HA  VAL A  43      13.425  -8.167  83.896  1.00 98.94           H  
ATOM     82  HB  VAL A  43      15.596  -8.183  82.700  1.00 98.94           H  
ATOM     83 HG11 VAL A  43      15.933  -7.019  80.562  1.00 98.94           H  
ATOM     84 HG12 VAL A  43      14.973  -8.471  80.365  1.00 98.94           H  
ATOM     85 HG13 VAL A  43      14.206  -6.884  80.325  1.00 98.94           H  
ATOM     86 HG21 VAL A  43      16.036  -5.764  82.648  1.00 98.94           H  
ATOM     87 HG22 VAL A  43      14.312  -5.425  82.697  1.00 98.94           H  
ATOM     88 HG23 VAL A  43      15.098  -6.217  84.054  1.00 98.94           H  
ATOM     89  N   ILE A  44      11.767  -6.439  83.039  1.00 98.95           N  
ATOM     90  CA  ILE A  44      10.618  -5.601  82.698  1.00 98.95           C  
ATOM     91  C   ILE A  44      10.930  -4.121  82.980  1.00 98.95           C  
ATOM     92  O   ILE A  44      11.860  -3.828  83.734  1.00 98.95           O  
ATOM     93  CB  ILE A  44       9.345  -6.029  83.492  1.00 98.95           C  
ATOM     94  CG1 ILE A  44       9.356  -5.710  85.010  1.00 98.95           C  
ATOM     95  CG2 ILE A  44       9.031  -7.517  83.249  1.00 98.95           C  
ATOM     96  CD1 ILE A  44       8.008  -5.964  85.693  1.00 98.95           C  
ATOM     97  H   ILE A  44      12.201  -6.250  83.935  1.00 98.95           H  
ATOM     98  HA  ILE A  44      10.409  -5.678  81.632  1.00 98.95           H  
ATOM     99  HB  ILE A  44       8.514  -5.472  83.056  1.00 98.95           H  
ATOM    100 HG13 ILE A  44       9.615  -4.669  85.200  1.00 98.95           H  
ATOM    101 HG12 ILE A  44      10.128  -6.300  85.504  1.00 98.95           H  
ATOM    102 HG21 ILE A  44       8.014  -7.769  83.542  1.00 98.95           H  
ATOM    103 HG22 ILE A  44       9.148  -7.778  82.200  1.00 98.95           H  
ATOM    104 HG23 ILE A  44       9.709  -8.162  83.806  1.00 98.95           H  
ATOM    105 HD11 ILE A  44       8.049  -5.634  86.729  1.00 98.95           H  
ATOM    106 HD12 ILE A  44       7.202  -5.421  85.201  1.00 98.95           H  
ATOM    107 HD13 ILE A  44       7.747  -7.022  85.702  1.00 98.95           H  
ATOM    108  N   HIS A  45      10.147  -3.222  82.381  1.00 98.70           N  
ATOM    109  CA  HIS A  45      10.115  -1.804  82.699  1.00 98.70           C  
ATOM    110  C   HIS A  45       8.673  -1.291  82.702  1.00 98.70           C  
ATOM    111  O   HIS A  45       7.782  -1.873  82.075  1.00 98.70           O  
ATOM    112  CB  HIS A  45      11.121  -0.958  81.876  1.00 98.70           C  
ATOM    113  CG  HIS A  45      10.735  -0.635  80.450  1.00 98.70           C  
ATOM    114  CD2 HIS A  45      11.328  -1.043  79.274  1.00 98.70           C  
ATOM    115  ND1 HIS A  45       9.663   0.209  80.136  1.00 98.70           N  
ATOM    116  CE1 HIS A  45       9.601   0.208  78.812  1.00 98.70           C  
ATOM    117  NE2 HIS A  45      10.567  -0.510  78.251  1.00 98.70           N  
ATOM    118  H   HIS A  45       9.411  -3.549  81.758  1.00 98.70           H  
ATOM    119  HA  HIS A  45      10.426  -1.737  83.736  1.00 98.70           H  
ATOM    120  HB3 HIS A  45      12.093  -1.447  81.875  1.00 98.70           H  
ATOM    121  HB2 HIS A  45      11.282  -0.002  82.374  1.00 98.70           H  
ATOM    122  HD2 HIS A  45      12.189  -1.662  79.084  1.00 98.70           H  
ATOM    123  HE1 HIS A  45       8.855   0.747  78.251  1.00 98.70           H  
ATOM    124  HE2 HIS A  45      10.687  -0.664  77.252  1.00 98.70           H  
ATOM    125  N   GLY A  46       8.474  -0.186  83.419  1.00 96.95           N  
ATOM    126  CA  GLY A  46       7.268   0.628  83.443  1.00 96.95           C  
ATOM    127  C   GLY A  46       7.566   2.061  82.988  1.00 96.95           C  
ATOM    128  O   GLY A  46       6.853   2.983  83.380  1.00 96.95           O  
ATOM    129  H   GLY A  46       9.290   0.197  83.890  1.00 96.95           H  
ATOM    130  HA3 GLY A  46       6.891   0.649  84.464  1.00 96.95           H  
ATOM    131  HA2 GLY A  46       6.477   0.216  82.813  1.00 96.95           H  
ATOM    132  N   GLY A  47       8.637   2.253  82.209  1.00 94.20           N  
ATOM    133  CA  GLY A  47       9.072   3.529  81.661  1.00 94.20           C  
ATOM    134  C   GLY A  47      10.273   4.146  82.393  1.00 94.20           C  
ATOM    135  O   GLY A  47      10.434   3.994  83.609  1.00 94.20           O  
ATOM    136  H   GLY A  47       9.104   1.428  81.849  1.00 94.20           H  
ATOM    137  HA3 GLY A  47       8.257   4.254  81.649  1.00 94.20           H  
ATOM    138  HA2 GLY A  47       9.325   3.338  80.621  1.00 94.20           H  
ATOM    139  N   ALA A  48      11.116   4.855  81.630  1.00 94.54           N  
ATOM    140  CA  ALA A  48      12.225   5.694  82.091  1.00 94.54           C  
ATOM    141  C   ALA A  48      11.747   7.150  82.178  1.00 94.54           C  
ATOM    142  O   ALA A  48      10.879   7.562  81.406  1.00 94.54           O  
ATOM    143  CB  ALA A  48      13.350   5.640  81.043  1.00 94.54           C  
ATOM    144  H   ALA A  48      10.883   4.930  80.642  1.00 94.54           H  
ATOM    145  HA  ALA A  48      12.601   5.370  83.056  1.00 94.54           H  
ATOM    146  HB1 ALA A  48      14.176   6.299  81.309  1.00 94.54           H  
ATOM    147  HB2 ALA A  48      13.761   4.635  80.968  1.00 94.54           H  
ATOM    148  HB3 ALA A  48      12.999   5.934  80.053  1.00 94.54           H  
ATOM    149  N   GLY A  49      12.317   7.949  83.086  1.00 92.06           N  
ATOM    150  CA  GLY A  49      11.955   9.355  83.211  1.00 92.06           C  
ATOM    151  C   GLY A  49      12.615  10.037  84.405  1.00 92.06           C  
ATOM    152  O   GLY A  49      13.498   9.482  85.062  1.00 92.06           O  
ATOM    153  H   GLY A  49      13.037   7.590  83.707  1.00 92.06           H  
ATOM    154  HA3 GLY A  49      10.872   9.445  83.310  1.00 92.06           H  
ATOM    155  HA2 GLY A  49      12.244   9.882  82.300  1.00 92.06           H  
ATOM    156  N   THR A  50      12.187  11.266  84.701  1.00 84.75           N  
ATOM    157  CA  THR A  50      12.647  12.089  85.821  1.00 84.75           C  
ATOM    158  C   THR A  50      11.923  11.669  87.122  1.00 84.75           C  
ATOM    159  O   THR A  50      11.238  12.467  87.764  1.00 84.75           O  
ATOM    160  CB  THR A  50      12.423  13.588  85.470  1.00 84.75           C  
ATOM    161  CG2 THR A  50      13.237  14.035  84.246  1.00 84.75           C  
ATOM    162  OG1 THR A  50      11.059  13.919  85.244  1.00 84.75           O  
ATOM    163  H   THR A  50      11.455  11.685  84.146  1.00 84.75           H  
ATOM    164  HA  THR A  50      13.715  11.936  85.948  1.00 84.75           H  
ATOM    165  HB  THR A  50      12.761  14.185  86.320  1.00 84.75           H  
ATOM    166 HG21 THR A  50      13.128  15.106  84.074  1.00 84.75           H  
ATOM    167 HG22 THR A  50      14.300  13.835  84.390  1.00 84.75           H  
ATOM    168 HG23 THR A  50      12.922  13.522  83.336  1.00 84.75           H  
ATOM    169  HG1 THR A  50      10.594  13.725  86.053  1.00 84.75           H  
ATOM    170  N   ILE A  51      12.033  10.384  87.471  1.00 86.50           N  
ATOM    171  CA  ILE A  51      11.392   9.745  88.611  1.00 86.50           C  
ATOM    172  C   ILE A  51      12.355   9.934  89.798  1.00 86.50           C  
ATOM    173  O   ILE A  51      13.434   9.340  89.820  1.00 86.50           O  
ATOM    174  CB  ILE A  51      11.206   8.235  88.267  1.00 86.50           C  
ATOM    175  CG1 ILE A  51      10.343   8.004  86.997  1.00 86.50           C  
ATOM    176  CG2 ILE A  51      10.595   7.445  89.437  1.00 86.50           C  
ATOM    177  CD1 ILE A  51      10.647   6.679  86.281  1.00 86.50           C  
ATOM    178  H   ILE A  51      12.625   9.798  86.894  1.00 86.50           H  
ATOM    179  HA  ILE A  51      10.423  10.203  88.822  1.00 86.50           H  
ATOM    180  HB  ILE A  51      12.190   7.814  88.068  1.00 86.50           H  
ATOM    181 HG13 ILE A  51      10.484   8.799  86.267  1.00 86.50           H  
ATOM    182 HG12 ILE A  51       9.284   8.043  87.260  1.00 86.50           H  
ATOM    183 HG21 ILE A  51      10.440   6.406  89.159  1.00 86.50           H  
ATOM    184 HG22 ILE A  51      11.232   7.454  90.321  1.00 86.50           H  
ATOM    185 HG23 ILE A  51       9.623   7.850  89.716  1.00 86.50           H  
ATOM    186 HD11 ILE A  51       9.977   6.531  85.434  1.00 86.50           H  
ATOM    187 HD12 ILE A  51      11.663   6.675  85.891  1.00 86.50           H  
ATOM    188 HD13 ILE A  51      10.533   5.818  86.941  1.00 86.50           H  
ATOM    189  N   THR A  52      11.990  10.792  90.757  1.00 86.84           N  
ATOM    190  CA  THR A  52      12.811  11.149  91.914  1.00 86.84           C  
ATOM    191  C   THR A  52      11.998  10.940  93.205  1.00 86.84           C  
ATOM    192  O   THR A  52      10.771  11.061  93.184  1.00 86.84           O  
ATOM    193  CB  THR A  52      13.314  12.624  91.815  1.00 86.84           C  
ATOM    194  CG2 THR A  52      13.813  13.037  90.420  1.00 86.84           C  
ATOM    195  OG1 THR A  52      12.416  13.605  92.306  1.00 86.84           O  
ATOM    196  H   THR A  52      11.128  11.308  90.666  1.00 86.84           H  
ATOM    197  HA  THR A  52      13.684  10.495  91.969  1.00 86.84           H  
ATOM    198  HB  THR A  52      14.186  12.687  92.466  1.00 86.84           H  
ATOM    199 HG21 THR A  52      14.266  14.028  90.440  1.00 86.84           H  
ATOM    200 HG22 THR A  52      14.565  12.339  90.056  1.00 86.84           H  
ATOM    201 HG23 THR A  52      13.002  13.064  89.691  1.00 86.84           H  
ATOM    202  HG1 THR A  52      12.537  13.665  93.258  1.00 86.84           H  
ATOM    203  N   LYS A  53      12.700  10.599  94.300  1.00 87.82           N  
ATOM    204  CA  LYS A  53      12.096  10.199  95.575  1.00 87.82           C  
ATOM    205  C   LYS A  53      11.347  11.332  96.304  1.00 87.82           C  
ATOM    206  O   LYS A  53      10.387  11.047  97.016  1.00 87.82           O  
ATOM    207  CB  LYS A  53      13.178   9.537  96.456  1.00 87.82           C  
ATOM    208  CG  LYS A  53      12.631   8.882  97.738  1.00 87.82           C  
ATOM    209  CD  LYS A  53      13.693   8.083  98.504  1.00 87.82           C  
ATOM    210  CE  LYS A  53      13.109   7.420  99.762  1.00 87.82           C  
ATOM    211  NZ  LYS A  53      14.133   6.676 100.516  1.00 87.82           N1+
ATOM    212  H   LYS A  53      13.707  10.540  94.249  1.00 87.82           H  
ATOM    213  HA  LYS A  53      11.349   9.438  95.344  1.00 87.82           H  
ATOM    214  HB3 LYS A  53      13.951  10.264  96.710  1.00 87.82           H  
ATOM    215  HB2 LYS A  53      13.673   8.763  95.868  1.00 87.82           H  
ATOM    216  HG3 LYS A  53      11.800   8.223  97.479  1.00 87.82           H  
ATOM    217  HG2 LYS A  53      12.223   9.644  98.402  1.00 87.82           H  
ATOM    218  HD3 LYS A  53      14.514   8.748  98.776  1.00 87.82           H  
ATOM    219  HD2 LYS A  53      14.115   7.322  97.845  1.00 87.82           H  
ATOM    220  HE3 LYS A  53      12.308   6.731  99.488  1.00 87.82           H  
ATOM    221  HE2 LYS A  53      12.674   8.173 100.419  1.00 87.82           H  
ATOM    222  HZ1 LYS A  53      14.866   7.308 100.805  1.00 87.82           H  
ATOM    223  HZ2 LYS A  53      13.709   6.257 101.332  1.00 87.82           H  
ATOM    224  HZ3 LYS A  53      14.522   5.951  99.931  1.00 87.82           H  
ATOM    225  N   GLU A  54      11.767  12.588  96.081  1.00 86.38           N  
ATOM    226  CA  GLU A  54      11.140  13.803  96.607  1.00 86.38           C  
ATOM    227  C   GLU A  54       9.744  14.071  96.010  1.00 86.38           C  
ATOM    228  O   GLU A  54       8.918  14.686  96.683  1.00 86.38           O  
ATOM    229  CB  GLU A  54      12.061  15.025  96.374  1.00 86.38           C  
ATOM    230  CG  GLU A  54      13.494  14.898  96.954  1.00 86.38           C  
ATOM    231  CD  GLU A  54      14.531  14.132  96.108  1.00 86.38           C  
ATOM    232  OE1 GLU A  54      15.592  13.812  96.686  1.00 86.38           O  
ATOM    233  OE2 GLU A  54      14.266  13.865  94.914  1.00 86.38           O1-
ATOM    234  H   GLU A  54      12.584  12.739  95.503  1.00 86.38           H  
ATOM    235  HA  GLU A  54      11.016  13.670  97.684  1.00 86.38           H  
ATOM    236  HB3 GLU A  54      11.595  15.892  96.846  1.00 86.38           H  
ATOM    237  HB2 GLU A  54      12.093  15.278  95.313  1.00 86.38           H  
ATOM    238  HG3 GLU A  54      13.441  14.452  97.949  1.00 86.38           H  
ATOM    239  HG2 GLU A  54      13.894  15.902  97.100  1.00 86.38           H  
ATOM    240  N   LYS A  55       9.509  13.595  94.775  1.00 82.37           N  
ATOM    241  CA  LYS A  55       8.228  13.679  94.073  1.00 82.37           C  
ATOM    242  C   LYS A  55       7.336  12.447  94.313  1.00 82.37           C  
ATOM    243  O   LYS A  55       6.154  12.506  93.973  1.00 82.37           O  
ATOM    244  CB  LYS A  55       8.497  13.861  92.565  1.00 82.37           C  
ATOM    245  CG  LYS A  55       9.181  15.197  92.234  1.00 82.37           C  
ATOM    246  CD  LYS A  55       9.356  15.416  90.726  1.00 82.37           C  
ATOM    247  CE  LYS A  55      10.029  16.764  90.421  1.00 82.37           C  
ATOM    248  NZ  LYS A  55      10.111  17.021  88.974  1.00 82.37           N1+
ATOM    249  H   LYS A  55      10.240  13.089  94.296  1.00 82.37           H  
ATOM    250  HA  LYS A  55       7.674  14.549  94.428  1.00 82.37           H  
ATOM    251  HB3 LYS A  55       7.551  13.822  92.023  1.00 82.37           H  
ATOM    252  HB2 LYS A  55       9.099  13.034  92.185  1.00 82.37           H  
ATOM    253  HG3 LYS A  55      10.156  15.245  92.719  1.00 82.37           H  
ATOM    254  HG2 LYS A  55       8.593  16.015  92.653  1.00 82.37           H  
ATOM    255  HD3 LYS A  55       8.380  15.364  90.240  1.00 82.37           H  
ATOM    256  HD2 LYS A  55       9.952  14.601  90.311  1.00 82.37           H  
ATOM    257  HE3 LYS A  55      11.035  16.786  90.842  1.00 82.37           H  
ATOM    258  HE2 LYS A  55       9.468  17.578  90.882  1.00 82.37           H  
ATOM    259  HZ1 LYS A  55      10.654  16.292  88.534  1.00 82.37           H  
ATOM    260  HZ2 LYS A  55       9.182  17.034  88.579  1.00 82.37           H  
ATOM    261  HZ3 LYS A  55      10.558  17.913  88.815  1.00 82.37           H  
ATOM    262  N   MET A  56       7.903  11.366  94.875  1.00 87.57           N  
ATOM    263  CA  MET A  56       7.216  10.101  95.104  1.00 87.57           C  
ATOM    264  C   MET A  56       6.743  10.005  96.560  1.00 87.57           C  
ATOM    265  O   MET A  56       7.555  10.144  97.475  1.00 87.57           O  
ATOM    266  CB  MET A  56       8.180   8.946  94.752  1.00 87.57           C  
ATOM    267  CG  MET A  56       7.472   7.619  94.431  1.00 87.57           C  
ATOM    268  SD  MET A  56       6.320   7.623  93.026  1.00 87.57           S  
ATOM    269  CE  MET A  56       7.387   8.272  91.714  1.00 87.57           C  
ATOM    270  H   MET A  56       8.871  11.402  95.162  1.00 87.57           H  
ATOM    271  HA  MET A  56       6.348  10.049  94.444  1.00 87.57           H  
ATOM    272  HB3 MET A  56       8.884   8.784  95.569  1.00 87.57           H  
ATOM    273  HB2 MET A  56       8.811   9.223  93.908  1.00 87.57           H  
ATOM    274  HG3 MET A  56       6.906   7.301  95.303  1.00 87.57           H  
ATOM    275  HG2 MET A  56       8.216   6.846  94.244  1.00 87.57           H  
ATOM    276  HE1 MET A  56       6.818   8.353  90.790  1.00 87.57           H  
ATOM    277  HE2 MET A  56       7.748   9.271  91.955  1.00 87.57           H  
ATOM    278  HE3 MET A  56       8.241   7.614  91.553  1.00 87.57           H  
ATOM    279  N   THR A  57       5.447   9.715  96.744  1.00 90.67           N  
ATOM    280  CA  THR A  57       4.870   9.359  98.042  1.00 90.67           C  
ATOM    281  C   THR A  57       5.095   7.855  98.316  1.00 90.67           C  
ATOM    282  O   THR A  57       5.252   7.086  97.366  1.00 90.67           O  
ATOM    283  CB  THR A  57       3.352   9.710  98.112  1.00 90.67           C  
ATOM    284  CG2 THR A  57       2.965  11.033  97.429  1.00 90.67           C  
ATOM    285  OG1 THR A  57       2.462   8.684  97.712  1.00 90.67           O  
ATOM    286  H   THR A  57       4.835   9.613  95.947  1.00 90.67           H  
ATOM    287  HA  THR A  57       5.379   9.924  98.826  1.00 90.67           H  
ATOM    288  HB  THR A  57       3.134   9.857  99.171  1.00 90.67           H  
ATOM    289 HG21 THR A  57       1.922  11.283  97.626  1.00 90.67           H  
ATOM    290 HG22 THR A  57       3.577  11.857  97.798  1.00 90.67           H  
ATOM    291 HG23 THR A  57       3.090  10.980  96.347  1.00 90.67           H  
ATOM    292  HG1 THR A  57       2.161   8.234  98.510  1.00 90.67           H  
ATOM    293  N   GLU A  58       5.103   7.455  99.599  1.00 93.74           N  
ATOM    294  CA  GLU A  58       5.303   6.059 100.014  1.00 93.74           C  
ATOM    295  C   GLU A  58       4.216   5.095  99.501  1.00 93.74           C  
ATOM    296  O   GLU A  58       4.538   3.952  99.182  1.00 93.74           O  
ATOM    297  CB  GLU A  58       5.442   5.966 101.546  1.00 93.74           C  
ATOM    298  CG  GLU A  58       6.689   6.700 102.091  1.00 93.74           C  
ATOM    299  CD  GLU A  58       6.960   6.524 103.596  1.00 93.74           C  
ATOM    300  OE1 GLU A  58       8.025   7.020 104.026  1.00 93.74           O  
ATOM    301  OE2 GLU A  58       6.128   5.910 104.302  1.00 93.74           O1-
ATOM    302  H   GLU A  58       4.966   8.127 100.341  1.00 93.74           H  
ATOM    303  HA  GLU A  58       6.246   5.726  99.575  1.00 93.74           H  
ATOM    304  HB3 GLU A  58       5.481   4.915 101.838  1.00 93.74           H  
ATOM    305  HB2 GLU A  58       4.546   6.378 102.015  1.00 93.74           H  
ATOM    306  HG3 GLU A  58       6.604   7.769 101.889  1.00 93.74           H  
ATOM    307  HG2 GLU A  58       7.570   6.355 101.548  1.00 93.74           H  
ATOM    308  N   GLU A  59       2.972   5.589  99.393  1.00 94.31           N  
ATOM    309  CA  GLU A  59       1.815   4.887  98.839  1.00 94.31           C  
ATOM    310  C   GLU A  59       1.937   4.655  97.323  1.00 94.31           C  
ATOM    311  O   GLU A  59       1.608   3.561  96.866  1.00 94.31           O  
ATOM    312  CB  GLU A  59       0.510   5.652  99.164  1.00 94.31           C  
ATOM    313  CG  GLU A  59       0.259   5.931 100.669  1.00 94.31           C  
ATOM    314  CD  GLU A  59       0.914   7.189 101.277  1.00 94.31           C  
ATOM    315  OE1 GLU A  59       0.786   7.337 102.511  1.00 94.31           O  
ATOM    316  OE2 GLU A  59       1.528   7.984 100.529  1.00 94.31           O1-
ATOM    317  H   GLU A  59       2.790   6.530  99.719  1.00 94.31           H  
ATOM    318  HA  GLU A  59       1.763   3.909  99.322  1.00 94.31           H  
ATOM    319  HB3 GLU A  59      -0.327   5.054  98.800  1.00 94.31           H  
ATOM    320  HB2 GLU A  59       0.455   6.576  98.586  1.00 94.31           H  
ATOM    321  HG3 GLU A  59       0.554   5.059 101.254  1.00 94.31           H  
ATOM    322  HG2 GLU A  59      -0.816   6.038 100.819  1.00 94.31           H  
ATOM    323  N   MET A  60       2.432   5.664  96.580  1.00 91.88           N  
ATOM    324  CA  MET A  60       2.720   5.563  95.147  1.00 91.88           C  
ATOM    325  C   MET A  60       3.885   4.607  94.855  1.00 91.88           C  
ATOM    326  O   MET A  60       3.752   3.779  93.956  1.00 91.88           O  
ATOM    327  CB  MET A  60       3.008   6.949  94.538  1.00 91.88           C  
ATOM    328  CG  MET A  60       1.770   7.847  94.412  1.00 91.88           C  
ATOM    329  SD  MET A  60       2.108   9.483  93.704  1.00 91.88           S  
ATOM    330  CE  MET A  60       2.500   9.037  91.990  1.00 91.88           C  
ATOM    331  H   MET A  60       2.684   6.536  97.025  1.00 91.88           H  
ATOM    332  HA  MET A  60       1.836   5.154  94.653  1.00 91.88           H  
ATOM    333  HB3 MET A  60       3.429   6.814  93.542  1.00 91.88           H  
ATOM    334  HB2 MET A  60       3.774   7.464  95.118  1.00 91.88           H  
ATOM    335  HG3 MET A  60       1.314   7.994  95.391  1.00 91.88           H  
ATOM    336  HG2 MET A  60       1.016   7.357  93.796  1.00 91.88           H  
ATOM    337  HE1 MET A  60       2.629   9.939  91.392  1.00 91.88           H  
ATOM    338  HE2 MET A  60       3.425   8.463  91.938  1.00 91.88           H  
ATOM    339  HE3 MET A  60       1.695   8.445  91.554  1.00 91.88           H  
ATOM    340  N   GLU A  61       4.977   4.714  95.634  1.00 93.98           N  
ATOM    341  CA  GLU A  61       6.141   3.831  95.552  1.00 93.98           C  
ATOM    342  C   GLU A  61       5.791   2.360  95.825  1.00 93.98           C  
ATOM    343  O   GLU A  61       6.184   1.505  95.037  1.00 93.98           O  
ATOM    344  CB  GLU A  61       7.289   4.368  96.438  1.00 93.98           C  
ATOM    345  CG  GLU A  61       8.539   3.456  96.496  1.00 93.98           C  
ATOM    346  CD  GLU A  61       9.830   4.100  97.035  1.00 93.98           C  
ATOM    347  OE1 GLU A  61      10.854   3.384  97.004  1.00 93.98           O  
ATOM    348  OE2 GLU A  61       9.809   5.280  97.452  1.00 93.98           O1-
ATOM    349  H   GLU A  61       5.012   5.433  96.346  1.00 93.98           H  
ATOM    350  HA  GLU A  61       6.493   3.881  94.519  1.00 93.98           H  
ATOM    351  HB3 GLU A  61       6.922   4.550  97.449  1.00 93.98           H  
ATOM    352  HB2 GLU A  61       7.581   5.339  96.048  1.00 93.98           H  
ATOM    353  HG3 GLU A  61       8.748   3.083  95.494  1.00 93.98           H  
ATOM    354  HG2 GLU A  61       8.320   2.581  97.109  1.00 93.98           H  
ATOM    355  N   ALA A  62       5.005   2.105  96.886  1.00 96.57           N  
ATOM    356  CA  ALA A  62       4.485   0.784  97.241  1.00 96.57           C  
ATOM    357  C   ALA A  62       3.573   0.169  96.166  1.00 96.57           C  
ATOM    358  O   ALA A  62       3.687  -1.029  95.916  1.00 96.57           O  
ATOM    359  CB  ALA A  62       3.753   0.869  98.589  1.00 96.57           C  
ATOM    360  H   ALA A  62       4.725   2.867  97.491  1.00 96.57           H  
ATOM    361  HA  ALA A  62       5.341   0.119  97.366  1.00 96.57           H  
ATOM    362  HB1 ALA A  62       3.344  -0.100  98.880  1.00 96.57           H  
ATOM    363  HB2 ALA A  62       4.430   1.186  99.382  1.00 96.57           H  
ATOM    364  HB3 ALA A  62       2.927   1.580  98.553  1.00 96.57           H  
ATOM    365  N   ALA A  63       2.724   0.997  95.529  1.00 96.32           N  
ATOM    366  CA  ALA A  63       1.844   0.597  94.430  1.00 96.32           C  
ATOM    367  C   ALA A  63       2.614   0.231  93.149  1.00 96.32           C  
ATOM    368  O   ALA A  63       2.283  -0.780  92.530  1.00 96.32           O  
ATOM    369  CB  ALA A  63       0.817   1.707  94.158  1.00 96.32           C  
ATOM    370  H   ALA A  63       2.679   1.969  95.804  1.00 96.32           H  
ATOM    371  HA  ALA A  63       1.296  -0.291  94.752  1.00 96.32           H  
ATOM    372  HB1 ALA A  63       0.130   1.422  93.360  1.00 96.32           H  
ATOM    373  HB2 ALA A  63       0.216   1.907  95.046  1.00 96.32           H  
ATOM    374  HB3 ALA A  63       1.297   2.641  93.866  1.00 96.32           H  
ATOM    375  N   TYR A  64       3.639   1.019  92.787  1.00 95.48           N  
ATOM    376  CA  TYR A  64       4.531   0.745  91.657  1.00 95.48           C  
ATOM    377  C   TYR A  64       5.342  -0.539  91.889  1.00 95.48           C  
ATOM    378  O   TYR A  64       5.398  -1.392  91.004  1.00 95.48           O  
ATOM    379  CB  TYR A  64       5.481   1.940  91.391  1.00 95.48           C  
ATOM    380  CG  TYR A  64       4.918   2.979  90.433  1.00 95.48           C  
ATOM    381  CD1 TYR A  64       4.804   2.672  89.061  1.00 95.48           C  
ATOM    382  CD2 TYR A  64       4.524   4.254  90.889  1.00 95.48           C  
ATOM    383  CE1 TYR A  64       4.258   3.612  88.165  1.00 95.48           C  
ATOM    384  CE2 TYR A  64       3.960   5.188  90.000  1.00 95.48           C  
ATOM    385  CZ  TYR A  64       3.815   4.862  88.640  1.00 95.48           C  
ATOM    386  OH  TYR A  64       3.227   5.750  87.789  1.00 95.48           O  
ATOM    387  H   TYR A  64       3.792   1.874  93.313  1.00 95.48           H  
ATOM    388  HA  TYR A  64       3.918   0.572  90.770  1.00 95.48           H  
ATOM    389  HB3 TYR A  64       6.412   1.590  90.939  1.00 95.48           H  
ATOM    390  HB2 TYR A  64       5.779   2.415  92.327  1.00 95.48           H  
ATOM    391  HD1 TYR A  64       5.131   1.713  88.689  1.00 95.48           H  
ATOM    392  HD2 TYR A  64       4.659   4.538  91.918  1.00 95.48           H  
ATOM    393  HE1 TYR A  64       4.170   3.358  87.118  1.00 95.48           H  
ATOM    394  HE2 TYR A  64       3.643   6.152  90.367  1.00 95.48           H  
ATOM    395  HH  TYR A  64       2.878   5.287  87.024  1.00 95.48           H  
ATOM    396  N   ARG A  65       5.918  -0.723  93.089  1.00 97.40           N  
ATOM    397  CA  ARG A  65       6.659  -1.933  93.450  1.00 97.40           C  
ATOM    398  C   ARG A  65       5.784  -3.193  93.453  1.00 97.40           C  
ATOM    399  O   ARG A  65       6.262  -4.220  92.983  1.00 97.40           O  
ATOM    400  CB  ARG A  65       7.376  -1.764  94.804  1.00 97.40           C  
ATOM    401  CG  ARG A  65       8.537  -0.762  94.750  1.00 97.40           C  
ATOM    402  CD  ARG A  65       9.203  -0.543  96.116  1.00 97.40           C  
ATOM    403  NE  ARG A  65      10.396   0.313  96.011  1.00 97.40           N  
ATOM    404  CZ  ARG A  65      11.624  -0.033  95.585  1.00 97.40           C  
ATOM    405  NH1 ARG A  65      11.926  -1.287  95.217  1.00 97.40           N  
ATOM    406  NH2 ARG A  65      12.571   0.912  95.529  1.00 97.40           N1+
ATOM    407  H   ARG A  65       5.811  -0.025  93.815  1.00 97.40           H  
ATOM    408  HA  ARG A  65       7.417  -2.086  92.683  1.00 97.40           H  
ATOM    409  HB3 ARG A  65       7.786  -2.725  95.117  1.00 97.40           H  
ATOM    410  HB2 ARG A  65       6.659  -1.474  95.574  1.00 97.40           H  
ATOM    411  HG3 ARG A  65       8.118   0.188  94.436  1.00 97.40           H  
ATOM    412  HG2 ARG A  65       9.265  -1.020  93.981  1.00 97.40           H  
ATOM    413  HD3 ARG A  65       9.386  -1.475  96.652  1.00 97.40           H  
ATOM    414  HD2 ARG A  65       8.515   0.033  96.736  1.00 97.40           H  
ATOM    415  HE  ARG A  65      10.257   1.282  96.277  1.00 97.40           H  
ATOM    416 HH12 ARG A  65      12.849  -1.530  94.883  1.00 97.40           H  
ATOM    417 HH11 ARG A  65      11.219  -2.005  95.271  1.00 97.40           H  
ATOM    418 HH22 ARG A  65      13.509   0.689  95.231  1.00 97.40           H  
ATOM    419 HH21 ARG A  65      12.352   1.854  95.831  1.00 97.40           H  
ATOM    420  N   GLU A  66       4.531  -3.093  93.930  1.00 98.28           N  
ATOM    421  CA  GLU A  66       3.552  -4.182  93.924  1.00 98.28           C  
ATOM    422  C   GLU A  66       3.153  -4.627  92.504  1.00 98.28           C  
ATOM    423  O   GLU A  66       3.085  -5.829  92.251  1.00 98.28           O  
ATOM    424  CB  GLU A  66       2.339  -3.785  94.793  1.00 98.28           C  
ATOM    425  CG  GLU A  66       1.180  -4.812  94.816  1.00 98.28           C  
ATOM    426  CD  GLU A  66      -0.001  -4.464  95.739  1.00 98.28           C  
ATOM    427  OE1 GLU A  66      -0.913  -5.317  95.808  1.00 98.28           O  
ATOM    428  OE2 GLU A  66       0.002  -3.373  96.353  1.00 98.28           O1-
ATOM    429  H   GLU A  66       4.213  -2.215  94.320  1.00 98.28           H  
ATOM    430  HA  GLU A  66       4.026  -5.042  94.403  1.00 98.28           H  
ATOM    431  HB3 GLU A  66       1.960  -2.817  94.461  1.00 98.28           H  
ATOM    432  HB2 GLU A  66       2.691  -3.634  95.815  1.00 98.28           H  
ATOM    433  HG3 GLU A  66       1.572  -5.786  95.113  1.00 98.28           H  
ATOM    434  HG2 GLU A  66       0.771  -4.936  93.813  1.00 98.28           H  
ATOM    435  N   ALA A  67       2.924  -3.652  91.608  1.00 97.85           N  
ATOM    436  CA  ALA A  67       2.568  -3.881  90.208  1.00 97.85           C  
ATOM    437  C   ALA A  67       3.718  -4.482  89.380  1.00 97.85           C  
ATOM    438  O   ALA A  67       3.462  -5.373  88.571  1.00 97.85           O  
ATOM    439  CB  ALA A  67       2.068  -2.567  89.595  1.00 97.85           C  
ATOM    440  H   ALA A  67       2.982  -2.685  91.901  1.00 97.85           H  
ATOM    441  HA  ALA A  67       1.739  -4.591  90.190  1.00 97.85           H  
ATOM    442  HB1 ALA A  67       1.718  -2.726  88.576  1.00 97.85           H  
ATOM    443  HB2 ALA A  67       1.230  -2.163  90.164  1.00 97.85           H  
ATOM    444  HB3 ALA A  67       2.850  -1.806  89.572  1.00 97.85           H  
ATOM    445  N   LEU A  68       4.956  -4.015  89.627  1.00 98.61           N  
ATOM    446  CA  LEU A  68       6.184  -4.532  89.016  1.00 98.61           C  
ATOM    447  C   LEU A  68       6.549  -5.934  89.546  1.00 98.61           C  
ATOM    448  O   LEU A  68       6.927  -6.783  88.745  1.00 98.61           O  
ATOM    449  CB  LEU A  68       7.342  -3.528  89.232  1.00 98.61           C  
ATOM    450  CG  LEU A  68       7.215  -2.209  88.425  1.00 98.61           C  
ATOM    451  CD1 LEU A  68       8.146  -1.112  88.983  1.00 98.61           C  
ATOM    452  CD2 LEU A  68       7.412  -2.401  86.908  1.00 98.61           C  
ATOM    453  H   LEU A  68       5.076  -3.265  90.295  1.00 98.61           H  
ATOM    454  HA  LEU A  68       6.010  -4.628  87.943  1.00 98.61           H  
ATOM    455  HB3 LEU A  68       8.297  -3.995  88.982  1.00 98.61           H  
ATOM    456  HB2 LEU A  68       7.399  -3.305  90.299  1.00 98.61           H  
ATOM    457  HG  LEU A  68       6.200  -1.838  88.561  1.00 98.61           H  
ATOM    458 HD11 LEU A  68       7.631  -0.152  89.022  1.00 98.61           H  
ATOM    459 HD12 LEU A  68       8.478  -1.330  89.997  1.00 98.61           H  
ATOM    460 HD13 LEU A  68       9.043  -0.982  88.377  1.00 98.61           H  
ATOM    461 HD21 LEU A  68       8.016  -1.611  86.461  1.00 98.61           H  
ATOM    462 HD22 LEU A  68       7.904  -3.343  86.679  1.00 98.61           H  
ATOM    463 HD23 LEU A  68       6.453  -2.397  86.389  1.00 98.61           H  
ATOM    464  N   THR A  69       6.397  -6.179  90.860  1.00 98.74           N  
ATOM    465  CA  THR A  69       6.656  -7.482  91.487  1.00 98.74           C  
ATOM    466  C   THR A  69       5.625  -8.554  91.077  1.00 98.74           C  
ATOM    467  O   THR A  69       6.017  -9.702  90.880  1.00 98.74           O  
ATOM    468  CB  THR A  69       6.685  -7.388  93.039  1.00 98.74           C  
ATOM    469  CG2 THR A  69       6.824  -8.717  93.803  1.00 98.74           C  
ATOM    470  OG1 THR A  69       7.772  -6.574  93.428  1.00 98.74           O  
ATOM    471  H   THR A  69       6.084  -5.440  91.476  1.00 98.74           H  
ATOM    472  HA  THR A  69       7.638  -7.823  91.150  1.00 98.74           H  
ATOM    473  HB  THR A  69       5.776  -6.893  93.384  1.00 98.74           H  
ATOM    474 HG21 THR A  69       6.993  -8.543  94.866  1.00 98.74           H  
ATOM    475 HG22 THR A  69       5.921  -9.320  93.725  1.00 98.74           H  
ATOM    476 HG23 THR A  69       7.661  -9.307  93.427  1.00 98.74           H  
ATOM    477  HG1 THR A  69       7.565  -5.666  93.184  1.00 98.74           H  
ATOM    478  N   GLY A  70       4.349  -8.164  90.910  1.00 98.78           N  
ATOM    479  CA  GLY A  70       3.277  -9.047  90.447  1.00 98.78           C  
ATOM    480  C   GLY A  70       3.441  -9.405  88.960  1.00 98.78           C  
ATOM    481  O   GLY A  70       3.097 -10.519  88.566  1.00 98.78           O  
ATOM    482  H   GLY A  70       4.094  -7.206  91.112  1.00 98.78           H  
ATOM    483  HA3 GLY A  70       2.322  -8.541  90.587  1.00 98.78           H  
ATOM    484  HA2 GLY A  70       3.249  -9.955  91.052  1.00 98.78           H  
ATOM    485  N   ALA A  71       3.994  -8.482  88.153  1.00 98.88           N  
ATOM    486  CA  ALA A  71       4.371  -8.692  86.754  1.00 98.88           C  
ATOM    487  C   ALA A  71       5.559  -9.659  86.590  1.00 98.88           C  
ATOM    488  O   ALA A  71       5.551 -10.461  85.656  1.00 98.88           O  
ATOM    489  CB  ALA A  71       4.638  -7.322  86.108  1.00 98.88           C  
ATOM    490  H   ALA A  71       4.238  -7.580  88.538  1.00 98.88           H  
ATOM    491  HA  ALA A  71       3.532  -9.148  86.229  1.00 98.88           H  
ATOM    492  HB1 ALA A  71       5.099  -7.402  85.126  1.00 98.88           H  
ATOM    493  HB2 ALA A  71       3.708  -6.767  85.985  1.00 98.88           H  
ATOM    494  HB3 ALA A  71       5.301  -6.711  86.717  1.00 98.88           H  
ATOM    495  N   LEU A  72       6.524  -9.609  87.523  1.00 98.90           N  
ATOM    496  CA  LEU A  72       7.657 -10.534  87.596  1.00 98.90           C  
ATOM    497  C   LEU A  72       7.241 -11.937  88.063  1.00 98.90           C  
ATOM    498  O   LEU A  72       7.706 -12.911  87.476  1.00 98.90           O  
ATOM    499  CB  LEU A  72       8.747  -9.951  88.517  1.00 98.90           C  
ATOM    500  CG  LEU A  72       9.472  -8.733  87.911  1.00 98.90           C  
ATOM    501  CD1 LEU A  72      10.283  -7.974  88.974  1.00 98.90           C  
ATOM    502  CD2 LEU A  72      10.331  -9.112  86.695  1.00 98.90           C  
ATOM    503  H   LEU A  72       6.472  -8.910  88.252  1.00 98.90           H  
ATOM    504  HA  LEU A  72       8.066 -10.651  86.591  1.00 98.90           H  
ATOM    505  HB3 LEU A  72       9.489 -10.713  88.759  1.00 98.90           H  
ATOM    506  HB2 LEU A  72       8.290  -9.675  89.467  1.00 98.90           H  
ATOM    507  HG  LEU A  72       8.719  -8.039  87.552  1.00 98.90           H  
ATOM    508 HD11 LEU A  72      10.110  -6.902  88.893  1.00 98.90           H  
ATOM    509 HD12 LEU A  72      10.020  -8.264  89.990  1.00 98.90           H  
ATOM    510 HD13 LEU A  72      11.350  -8.151  88.863  1.00 98.90           H  
ATOM    511 HD21 LEU A  72      11.043  -8.328  86.452  1.00 98.90           H  
ATOM    512 HD22 LEU A  72      10.890 -10.029  86.871  1.00 98.90           H  
ATOM    513 HD23 LEU A  72       9.714  -9.264  85.811  1.00 98.90           H  
ATOM    514  N   ILE A  73       6.356 -12.022  89.071  1.00 98.74           N  
ATOM    515  CA  ILE A  73       5.800 -13.281  89.580  1.00 98.74           C  
ATOM    516  C   ILE A  73       4.964 -14.029  88.524  1.00 98.74           C  
ATOM    517  O   ILE A  73       5.129 -15.240  88.394  1.00 98.74           O  
ATOM    518  CB  ILE A  73       4.982 -13.063  90.892  1.00 98.74           C  
ATOM    519  CG1 ILE A  73       5.946 -12.772  92.066  1.00 98.74           C  
ATOM    520  CG2 ILE A  73       4.015 -14.208  91.279  1.00 98.74           C  
ATOM    521  CD1 ILE A  73       5.271 -12.146  93.294  1.00 98.74           C  
ATOM    522  H   ILE A  73       6.033 -11.176  89.524  1.00 98.74           H  
ATOM    523  HA  ILE A  73       6.649 -13.925  89.821  1.00 98.74           H  
ATOM    524  HB  ILE A  73       4.372 -12.171  90.743  1.00 98.74           H  
ATOM    525 HG13 ILE A  73       6.746 -12.104  91.745  1.00 98.74           H  
ATOM    526 HG12 ILE A  73       6.446 -13.695  92.363  1.00 98.74           H  
ATOM    527 HG21 ILE A  73       3.511 -14.004  92.224  1.00 98.74           H  
ATOM    528 HG22 ILE A  73       3.222 -14.350  90.545  1.00 98.74           H  
ATOM    529 HG23 ILE A  73       4.546 -15.154  91.388  1.00 98.74           H  
ATOM    530 HD11 ILE A  73       6.015 -11.701  93.954  1.00 98.74           H  
ATOM    531 HD12 ILE A  73       4.569 -11.362  93.008  1.00 98.74           H  
ATOM    532 HD13 ILE A  73       4.728 -12.891  93.875  1.00 98.74           H  
ATOM    533  N   LEU A  74       4.141 -13.292  87.756  1.00 98.84           N  
ATOM    534  CA  LEU A  74       3.376 -13.806  86.617  1.00 98.84           C  
ATOM    535  C   LEU A  74       4.279 -14.373  85.505  1.00 98.84           C  
ATOM    536  O   LEU A  74       3.984 -15.450  84.986  1.00 98.84           O  
ATOM    537  CB  LEU A  74       2.441 -12.689  86.093  1.00 98.84           C  
ATOM    538  CG  LEU A  74       1.579 -13.043  84.855  1.00 98.84           C  
ATOM    539  CD1 LEU A  74       0.657 -14.257  85.090  1.00 98.84           C  
ATOM    540  CD2 LEU A  74       0.793 -11.815  84.365  1.00 98.84           C  
ATOM    541  H   LEU A  74       4.054 -12.301  87.935  1.00 98.84           H  
ATOM    542  HA  LEU A  74       2.763 -14.627  86.991  1.00 98.84           H  
ATOM    543  HB3 LEU A  74       3.049 -11.815  85.853  1.00 98.84           H  
ATOM    544  HB2 LEU A  74       1.780 -12.373  86.901  1.00 98.84           H  
ATOM    545  HG  LEU A  74       2.253 -13.298  84.037  1.00 98.84           H  
ATOM    546 HD11 LEU A  74      -0.356 -14.084  84.726  1.00 98.84           H  
ATOM    547 HD12 LEU A  74       1.037 -15.135  84.567  1.00 98.84           H  
ATOM    548 HD13 LEU A  74       0.577 -14.515  86.146  1.00 98.84           H  
ATOM    549 HD21 LEU A  74       0.732 -11.815  83.278  1.00 98.84           H  
ATOM    550 HD22 LEU A  74      -0.227 -11.796  84.749  1.00 98.84           H  
ATOM    551 HD23 LEU A  74       1.270 -10.880  84.659  1.00 98.84           H  
ATOM    552  N   GLY A  75       5.365 -13.648  85.183  1.00 98.89           N  
ATOM    553  CA  GLY A  75       6.310 -14.020  84.135  1.00 98.89           C  
ATOM    554  C   GLY A  75       7.170 -15.222  84.541  1.00 98.89           C  
ATOM    555  O   GLY A  75       7.408 -16.094  83.707  1.00 98.89           O  
ATOM    556  H   GLY A  75       5.533 -12.772  85.659  1.00 98.89           H  
ATOM    557  HA3 GLY A  75       6.965 -13.175  83.932  1.00 98.89           H  
ATOM    558  HA2 GLY A  75       5.763 -14.244  83.219  1.00 98.89           H  
ATOM    559  N   HIS A  76       7.603 -15.285  85.814  1.00 98.44           N  
ATOM    560  CA  HIS A  76       8.347 -16.412  86.376  1.00 98.44           C  
ATOM    561  C   HIS A  76       7.514 -17.702  86.398  1.00 98.44           C  
ATOM    562  O   HIS A  76       8.035 -18.742  86.008  1.00 98.44           O  
ATOM    563  CB  HIS A  76       8.874 -16.076  87.787  1.00 98.44           C  
ATOM    564  CG  HIS A  76       9.660 -17.211  88.408  1.00 98.44           C  
ATOM    565  CD2 HIS A  76      10.925 -17.684  88.119  1.00 98.44           C  
ATOM    566  ND1 HIS A  76       9.208 -17.918  89.512  1.00 98.44           N1+
ATOM    567  CE1 HIS A  76      10.139 -18.830  89.796  1.00 98.44           C  
ATOM    568  NE2 HIS A  76      11.190 -18.733  88.984  1.00 98.44           N  
ATOM    569  H   HIS A  76       7.397 -14.524  86.448  1.00 98.44           H  
ATOM    570  HA  HIS A  76       9.210 -16.587  85.730  1.00 98.44           H  
ATOM    571  HB3 HIS A  76       8.047 -15.806  88.446  1.00 98.44           H  
ATOM    572  HB2 HIS A  76       9.523 -15.203  87.740  1.00 98.44           H  
ATOM    573  HD2 HIS A  76      11.638 -17.388  87.365  1.00 98.44           H  
ATOM    574  HD1 HIS A  76       8.328 -17.787  89.991  1.00 98.44           H  
ATOM    575  HE1 HIS A  76      10.061 -19.547  90.600  1.00 98.44           H  
ATOM    576  HE2 HIS A  76      12.031 -19.296  89.016  1.00 98.44           H  
ATOM    577  N   GLN A  77       6.245 -17.601  86.832  1.00 98.53           N  
ATOM    578  CA  GLN A  77       5.286 -18.706  86.859  1.00 98.53           C  
ATOM    579  C   GLN A  77       4.952 -19.272  85.471  1.00 98.53           C  
ATOM    580  O   GLN A  77       4.756 -20.480  85.367  1.00 98.53           O  
ATOM    581  CB  GLN A  77       4.010 -18.275  87.607  1.00 98.53           C  
ATOM    582  CG  GLN A  77       4.198 -18.233  89.139  1.00 98.53           C  
ATOM    583  CD  GLN A  77       3.009 -17.667  89.927  1.00 98.53           C  
ATOM    584  NE2 GLN A  77       1.956 -17.191  89.258  1.00 98.53           N  
ATOM    585  OE1 GLN A  77       3.046 -17.657  91.154  1.00 98.53           O  
ATOM    586  H   GLN A  77       5.898 -16.705  87.147  1.00 98.53           H  
ATOM    587  HA  GLN A  77       5.749 -19.520  87.422  1.00 98.53           H  
ATOM    588  HB3 GLN A  77       3.194 -18.965  87.380  1.00 98.53           H  
ATOM    589  HB2 GLN A  77       3.696 -17.300  87.230  1.00 98.53           H  
ATOM    590  HG3 GLN A  77       5.075 -17.640  89.395  1.00 98.53           H  
ATOM    591  HG2 GLN A  77       4.399 -19.240  89.507  1.00 98.53           H  
ATOM    592 HE22 GLN A  77       1.169 -16.811  89.764  1.00 98.53           H  
ATOM    593 HE21 GLN A  77       1.945 -17.193  88.249  1.00 98.53           H  
ATOM    594  N   THR A  78       4.927 -18.414  84.435  1.00 98.69           N  
ATOM    595  CA  THR A  78       4.719 -18.831  83.047  1.00 98.69           C  
ATOM    596  C   THR A  78       5.932 -19.611  82.498  1.00 98.69           C  
ATOM    597  O   THR A  78       5.736 -20.705  81.973  1.00 98.69           O  
ATOM    598  CB  THR A  78       4.413 -17.635  82.103  1.00 98.69           C  
ATOM    599  CG2 THR A  78       4.134 -18.019  80.636  1.00 98.69           C  
ATOM    600  OG1 THR A  78       3.269 -16.949  82.575  1.00 98.69           O  
ATOM    601  H   THR A  78       5.099 -17.431  84.593  1.00 98.69           H  
ATOM    602  HA  THR A  78       3.856 -19.500  83.027  1.00 98.69           H  
ATOM    603  HB  THR A  78       5.242 -16.926  82.129  1.00 98.69           H  
ATOM    604 HG21 THR A  78       3.860 -17.142  80.049  1.00 98.69           H  
ATOM    605 HG22 THR A  78       5.006 -18.461  80.155  1.00 98.69           H  
ATOM    606 HG23 THR A  78       3.315 -18.735  80.562  1.00 98.69           H  
ATOM    607  HG1 THR A  78       3.483 -16.530  83.416  1.00 98.69           H  
ATOM    608  N   LEU A  79       7.150 -19.065  82.674  1.00 98.47           N  
ATOM    609  CA  LEU A  79       8.407 -19.676  82.226  1.00 98.47           C  
ATOM    610  C   LEU A  79       8.773 -20.971  82.976  1.00 98.47           C  
ATOM    611  O   LEU A  79       9.288 -21.893  82.345  1.00 98.47           O  
ATOM    612  CB  LEU A  79       9.563 -18.663  82.358  1.00 98.47           C  
ATOM    613  CG  LEU A  79       9.504 -17.449  81.411  1.00 98.47           C  
ATOM    614  CD1 LEU A  79      10.549 -16.402  81.828  1.00 98.47           C  
ATOM    615  CD2 LEU A  79       9.675 -17.848  79.932  1.00 98.47           C  
ATOM    616  H   LEU A  79       7.232 -18.162  83.123  1.00 98.47           H  
ATOM    617  HA  LEU A  79       8.287 -19.942  81.175  1.00 98.47           H  
ATOM    618  HB3 LEU A  79      10.505 -19.177  82.169  1.00 98.47           H  
ATOM    619  HB2 LEU A  79       9.604 -18.315  83.392  1.00 98.47           H  
ATOM    620  HG  LEU A  79       8.528 -16.982  81.522  1.00 98.47           H  
ATOM    621 HD11 LEU A  79      10.496 -15.510  81.204  1.00 98.47           H  
ATOM    622 HD12 LEU A  79      10.403 -16.091  82.863  1.00 98.47           H  
ATOM    623 HD13 LEU A  79      11.559 -16.801  81.748  1.00 98.47           H  
ATOM    624 HD21 LEU A  79      10.477 -17.292  79.447  1.00 98.47           H  
ATOM    625 HD22 LEU A  79       9.895 -18.909  79.823  1.00 98.47           H  
ATOM    626 HD23 LEU A  79       8.772 -17.664  79.355  1.00 98.47           H  
ATOM    627  N   ALA A  80       8.491 -21.025  84.291  1.00 97.45           N  
ATOM    628  CA  ALA A  80       8.728 -22.185  85.157  1.00 97.45           C  
ATOM    629  C   ALA A  80       7.821 -23.388  84.842  1.00 97.45           C  
ATOM    630  O   ALA A  80       8.231 -24.521  85.092  1.00 97.45           O  
ATOM    631  CB  ALA A  80       8.565 -21.766  86.627  1.00 97.45           C  
ATOM    632  H   ALA A  80       8.090 -20.213  84.743  1.00 97.45           H  
ATOM    633  HA  ALA A  80       9.761 -22.505  85.010  1.00 97.45           H  
ATOM    634  HB1 ALA A  80       8.750 -22.603  87.301  1.00 97.45           H  
ATOM    635  HB2 ALA A  80       9.269 -20.977  86.892  1.00 97.45           H  
ATOM    636  HB3 ALA A  80       7.558 -21.395  86.826  1.00 97.45           H  
ATOM    637  N   LYS A  81       6.632 -23.123  84.275  1.00 97.67           N  
ATOM    638  CA  LYS A  81       5.687 -24.127  83.779  1.00 97.67           C  
ATOM    639  C   LYS A  81       5.965 -24.556  82.322  1.00 97.67           C  
ATOM    640  O   LYS A  81       5.185 -25.336  81.776  1.00 97.67           O  
ATOM    641  CB  LYS A  81       4.251 -23.589  83.961  1.00 97.67           C  
ATOM    642  CG  LYS A  81       3.825 -23.514  85.439  1.00 97.67           C  
ATOM    643  CD  LYS A  81       2.457 -22.842  85.629  1.00 97.67           C  
ATOM    644  CE  LYS A  81       2.130 -22.603  87.111  1.00 97.67           C  
ATOM    645  NZ  LYS A  81       0.822 -21.946  87.284  1.00 97.67           N1+
ATOM    646  H   LYS A  81       6.372 -22.160  84.112  1.00 97.67           H  
ATOM    647  HA  LYS A  81       5.782 -25.030  84.386  1.00 97.67           H  
ATOM    648  HB3 LYS A  81       3.536 -24.232  83.446  1.00 97.67           H  
ATOM    649  HB2 LYS A  81       4.167 -22.607  83.492  1.00 97.67           H  
ATOM    650  HG3 LYS A  81       4.577 -22.980  86.019  1.00 97.67           H  
ATOM    651  HG2 LYS A  81       3.792 -24.521  85.855  1.00 97.67           H  
ATOM    652  HD3 LYS A  81       1.689 -23.470  85.176  1.00 97.67           H  
ATOM    653  HD2 LYS A  81       2.437 -21.896  85.084  1.00 97.67           H  
ATOM    654  HE3 LYS A  81       2.895 -21.973  87.568  1.00 97.67           H  
ATOM    655  HE2 LYS A  81       2.123 -23.548  87.655  1.00 97.67           H  
ATOM    656  HZ1 LYS A  81       0.097 -22.532  86.895  1.00 97.67           H  
ATOM    657  HZ2 LYS A  81       0.643 -21.802  88.268  1.00 97.67           H  
ATOM    658  HZ3 LYS A  81       0.825 -21.055  86.808  1.00 97.67           H  
ATOM    659  N   GLY A  82       7.066 -24.069  81.721  1.00 97.43           N  
ATOM    660  CA  GLY A  82       7.497 -24.425  80.369  1.00 97.43           C  
ATOM    661  C   GLY A  82       6.830 -23.561  79.286  1.00 97.43           C  
ATOM    662  O   GLY A  82       6.941 -23.898  78.108  1.00 97.43           O  
ATOM    663  H   GLY A  82       7.666 -23.437  82.234  1.00 97.43           H  
ATOM    664  HA3 GLY A  82       7.305 -25.480  80.166  1.00 97.43           H  
ATOM    665  HA2 GLY A  82       8.576 -24.284  80.306  1.00 97.43           H  
ATOM    666  N   GLY A  83       6.150 -22.462  79.663  1.00 98.45           N  
ATOM    667  CA  GLY A  83       5.536 -21.503  78.745  1.00 98.45           C  
ATOM    668  C   GLY A  83       6.622 -20.685  78.035  1.00 98.45           C  
ATOM    669  O   GLY A  83       7.664 -20.382  78.620  1.00 98.45           O  
ATOM    670  H   GLY A  83       6.102 -22.231  80.647  1.00 98.45           H  
ATOM    671  HA3 GLY A  83       4.891 -20.830  79.309  1.00 98.45           H  
ATOM    672  HA2 GLY A  83       4.907 -22.026  78.022  1.00 98.45           H  
ATOM    673  N   SER A  84       6.360 -20.332  76.766  1.00 98.87           N  
ATOM    674  CA  SER A  84       7.311 -19.651  75.888  1.00 98.87           C  
ATOM    675  C   SER A  84       7.596 -18.194  76.296  1.00 98.87           C  
ATOM    676  O   SER A  84       6.801 -17.581  77.010  1.00 98.87           O  
ATOM    677  CB  SER A  84       6.834 -19.779  74.424  1.00 98.87           C  
ATOM    678  OG  SER A  84       5.742 -18.932  74.119  1.00 98.87           O  
ATOM    679  H   SER A  84       5.480 -20.588  76.345  1.00 98.87           H  
ATOM    680  HA  SER A  84       8.241 -20.210  75.980  1.00 98.87           H  
ATOM    681  HB3 SER A  84       6.564 -20.810  74.195  1.00 98.87           H  
ATOM    682  HB2 SER A  84       7.652 -19.522  73.749  1.00 98.87           H  
ATOM    683  HG  SER A  84       5.497 -19.074  73.201  1.00 98.87           H  
ATOM    684  N   ALA A  85       8.728 -17.667  75.799  1.00 98.94           N  
ATOM    685  CA  ALA A  85       9.151 -16.279  75.972  1.00 98.94           C  
ATOM    686  C   ALA A  85       8.181 -15.277  75.321  1.00 98.94           C  
ATOM    687  O   ALA A  85       7.956 -14.218  75.898  1.00 98.94           O  
ATOM    688  CB  ALA A  85      10.579 -16.107  75.429  1.00 98.94           C  
ATOM    689  H   ALA A  85       9.347 -18.256  75.255  1.00 98.94           H  
ATOM    690  HA  ALA A  85       9.177 -16.073  77.044  1.00 98.94           H  
ATOM    691  HB1 ALA A  85      10.940 -15.088  75.573  1.00 98.94           H  
ATOM    692  HB2 ALA A  85      11.275 -16.769  75.946  1.00 98.94           H  
ATOM    693  HB3 ALA A  85      10.638 -16.334  74.364  1.00 98.94           H  
ATOM    694  N   VAL A  86       7.599 -15.646  74.166  1.00 98.98           N  
ATOM    695  CA  VAL A  86       6.567 -14.885  73.453  1.00 98.98           C  
ATOM    696  C   VAL A  86       5.249 -14.793  74.253  1.00 98.98           C  
ATOM    697  O   VAL A  86       4.670 -13.709  74.334  1.00 98.98           O  
ATOM    698  CB  VAL A  86       6.280 -15.516  72.057  1.00 98.98           C  
ATOM    699  CG1 VAL A  86       5.023 -14.986  71.334  1.00 98.98           C  
ATOM    700  CG2 VAL A  86       7.498 -15.378  71.128  1.00 98.98           C  
ATOM    701  H   VAL A  86       7.845 -16.537  73.759  1.00 98.98           H  
ATOM    702  HA  VAL A  86       6.941 -13.869  73.307  1.00 98.98           H  
ATOM    703  HB  VAL A  86       6.123 -16.586  72.202  1.00 98.98           H  
ATOM    704 HG11 VAL A  86       4.952 -15.387  70.323  1.00 98.98           H  
ATOM    705 HG12 VAL A  86       4.105 -15.276  71.845  1.00 98.98           H  
ATOM    706 HG13 VAL A  86       5.039 -13.899  71.263  1.00 98.98           H  
ATOM    707 HG21 VAL A  86       7.314 -15.863  70.169  1.00 98.98           H  
ATOM    708 HG22 VAL A  86       7.734 -14.332  70.931  1.00 98.98           H  
ATOM    709 HG23 VAL A  86       8.387 -15.846  71.553  1.00 98.98           H  
ATOM    710  N   LYS A  87       4.824 -15.921  74.850  1.00 98.93           N  
ATOM    711  CA  LYS A  87       3.653 -16.009  75.724  1.00 98.93           C  
ATOM    712  C   LYS A  87       3.830 -15.215  77.030  1.00 98.93           C  
ATOM    713  O   LYS A  87       2.886 -14.553  77.458  1.00 98.93           O  
ATOM    714  CB  LYS A  87       3.315 -17.498  75.964  1.00 98.93           C  
ATOM    715  CG  LYS A  87       2.140 -17.753  76.924  1.00 98.93           C  
ATOM    716  CD  LYS A  87       1.755 -19.236  77.016  1.00 98.93           C  
ATOM    717  CE  LYS A  87       0.609 -19.475  78.013  1.00 98.93           C  
ATOM    718  NZ  LYS A  87       0.223 -20.896  78.077  1.00 98.93           N1+
ATOM    719  H   LYS A  87       5.356 -16.773  74.736  1.00 98.93           H  
ATOM    720  HA  LYS A  87       2.816 -15.560  75.187  1.00 98.93           H  
ATOM    721  HB3 LYS A  87       4.194 -18.015  76.352  1.00 98.93           H  
ATOM    722  HB2 LYS A  87       3.093 -17.962  75.001  1.00 98.93           H  
ATOM    723  HG3 LYS A  87       1.276 -17.167  76.608  1.00 98.93           H  
ATOM    724  HG2 LYS A  87       2.403 -17.405  77.923  1.00 98.93           H  
ATOM    725  HD3 LYS A  87       2.631 -19.815  77.310  1.00 98.93           H  
ATOM    726  HD2 LYS A  87       1.467 -19.593  76.025  1.00 98.93           H  
ATOM    727  HE3 LYS A  87      -0.266 -18.889  77.731  1.00 98.93           H  
ATOM    728  HE2 LYS A  87       0.905 -19.150  79.012  1.00 98.93           H  
ATOM    729  HZ1 LYS A  87       1.015 -21.450  78.369  1.00 98.93           H  
ATOM    730  HZ2 LYS A  87      -0.530 -21.011  78.740  1.00 98.93           H  
ATOM    731  HZ3 LYS A  87      -0.085 -21.204  77.165  1.00 98.93           H  
ATOM    732  N   THR A  88       5.040 -15.270  77.610  1.00 98.96           N  
ATOM    733  CA  THR A  88       5.433 -14.523  78.805  1.00 98.96           C  
ATOM    734  C   THR A  88       5.462 -13.006  78.562  1.00 98.96           C  
ATOM    735  O   THR A  88       4.912 -12.274  79.380  1.00 98.96           O  
ATOM    736  CB  THR A  88       6.826 -14.976  79.311  1.00 98.96           C  
ATOM    737  CG2 THR A  88       7.462 -14.129  80.430  1.00 98.96           C  
ATOM    738  OG1 THR A  88       6.693 -16.301  79.776  1.00 98.96           O  
ATOM    739  H   THR A  88       5.758 -15.848  77.193  1.00 98.96           H  
ATOM    740  HA  THR A  88       4.693 -14.723  79.584  1.00 98.96           H  
ATOM    741  HB  THR A  88       7.525 -15.007  78.476  1.00 98.96           H  
ATOM    742 HG21 THR A  88       8.342 -14.618  80.845  1.00 98.96           H  
ATOM    743 HG22 THR A  88       7.787 -13.155  80.064  1.00 98.96           H  
ATOM    744 HG23 THR A  88       6.760 -13.962  81.243  1.00 98.96           H  
ATOM    745  HG1 THR A  88       6.536 -16.874  79.019  1.00 98.96           H  
ATOM    746  N   VAL A  89       6.044 -12.569  77.430  1.00 98.97           N  
ATOM    747  CA  VAL A  89       6.058 -11.174  76.984  1.00 98.97           C  
ATOM    748  C   VAL A  89       4.643 -10.592  76.824  1.00 98.97           C  
ATOM    749  O   VAL A  89       4.409  -9.490  77.314  1.00 98.97           O  
ATOM    750  CB  VAL A  89       6.861 -11.004  75.659  1.00 98.97           C  
ATOM    751  CG1 VAL A  89       6.561  -9.735  74.834  1.00 98.97           C  
ATOM    752  CG2 VAL A  89       8.373 -11.055  75.929  1.00 98.97           C  
ATOM    753  H   VAL A  89       6.487 -13.234  76.808  1.00 98.97           H  
ATOM    754  HA  VAL A  89       6.556 -10.594  77.763  1.00 98.97           H  
ATOM    755  HB  VAL A  89       6.623 -11.857  75.023  1.00 98.97           H  
ATOM    756 HG11 VAL A  89       7.194  -9.706  73.951  1.00 98.97           H  
ATOM    757 HG12 VAL A  89       5.535  -9.691  74.472  1.00 98.97           H  
ATOM    758 HG13 VAL A  89       6.757  -8.833  75.413  1.00 98.97           H  
ATOM    759 HG21 VAL A  89       8.917 -11.211  75.000  1.00 98.97           H  
ATOM    760 HG22 VAL A  89       8.730 -10.121  76.364  1.00 98.97           H  
ATOM    761 HG23 VAL A  89       8.646 -11.858  76.611  1.00 98.97           H  
ATOM    762  N   GLU A  90       3.727 -11.352  76.193  1.00 98.96           N  
ATOM    763  CA  GLU A  90       2.331 -10.957  76.021  1.00 98.96           C  
ATOM    764  C   GLU A  90       1.611 -10.815  77.375  1.00 98.96           C  
ATOM    765  O   GLU A  90       1.176  -9.712  77.687  1.00 98.96           O  
ATOM    766  CB  GLU A  90       1.599 -11.931  75.075  1.00 98.96           C  
ATOM    767  CG  GLU A  90       0.174 -11.444  74.678  1.00 98.96           C  
ATOM    768  CD  GLU A  90      -0.923 -12.510  74.520  1.00 98.96           C  
ATOM    769  OE1 GLU A  90      -1.996 -12.126  74.007  1.00 98.96           O  
ATOM    770  OE2 GLU A  90      -0.718 -13.673  74.928  1.00 98.96           O1-
ATOM    771  H   GLU A  90       3.994 -12.251  75.814  1.00 98.96           H  
ATOM    772  HA  GLU A  90       2.335  -9.977  75.540  1.00 98.96           H  
ATOM    773  HB3 GLU A  90       1.596 -12.918  75.537  1.00 98.96           H  
ATOM    774  HB2 GLU A  90       2.187 -12.050  74.164  1.00 98.96           H  
ATOM    775  HG3 GLU A  90       0.250 -10.878  73.748  1.00 98.96           H  
ATOM    776  HG2 GLU A  90      -0.208 -10.733  75.409  1.00 98.96           H  
ATOM    777  N   LEU A  91       1.526 -11.912  78.152  1.00 98.95           N  
ATOM    778  CA  LEU A  91       0.817 -11.994  79.436  1.00 98.95           C  
ATOM    779  C   LEU A  91       1.259 -10.951  80.475  1.00 98.95           C  
ATOM    780  O   LEU A  91       0.400 -10.370  81.139  1.00 98.95           O  
ATOM    781  CB  LEU A  91       0.972 -13.414  80.028  1.00 98.95           C  
ATOM    782  CG  LEU A  91       0.141 -14.503  79.316  1.00 98.95           C  
ATOM    783  CD1 LEU A  91       0.551 -15.906  79.800  1.00 98.95           C  
ATOM    784  CD2 LEU A  91      -1.379 -14.277  79.453  1.00 98.95           C  
ATOM    785  H   LEU A  91       1.941 -12.775  77.826  1.00 98.95           H  
ATOM    786  HA  LEU A  91      -0.237 -11.801  79.228  1.00 98.95           H  
ATOM    787  HB3 LEU A  91       0.687 -13.415  81.083  1.00 98.95           H  
ATOM    788  HB2 LEU A  91       2.030 -13.682  80.014  1.00 98.95           H  
ATOM    789  HG  LEU A  91       0.380 -14.458  78.253  1.00 98.95           H  
ATOM    790 HD11 LEU A  91       0.393 -16.641  79.013  1.00 98.95           H  
ATOM    791 HD12 LEU A  91       1.604 -15.950  80.082  1.00 98.95           H  
ATOM    792 HD13 LEU A  91      -0.029 -16.222  80.668  1.00 98.95           H  
ATOM    793 HD21 LEU A  91      -1.902 -15.175  79.781  1.00 98.95           H  
ATOM    794 HD22 LEU A  91      -1.614 -13.490  80.171  1.00 98.95           H  
ATOM    795 HD23 LEU A  91      -1.812 -13.984  78.496  1.00 98.95           H  
ATOM    796  N   VAL A  92       2.576 -10.724  80.587  1.00 98.97           N  
ATOM    797  CA  VAL A  92       3.156  -9.765  81.523  1.00 98.97           C  
ATOM    798  C   VAL A  92       2.924  -8.303  81.084  1.00 98.97           C  
ATOM    799  O   VAL A  92       2.647  -7.475  81.951  1.00 98.97           O  
ATOM    800  CB  VAL A  92       4.665 -10.047  81.753  1.00 98.97           C  
ATOM    801  CG1 VAL A  92       5.397  -8.991  82.598  1.00 98.97           C  
ATOM    802  CG2 VAL A  92       4.858 -11.417  82.427  1.00 98.97           C  
ATOM    803  H   VAL A  92       3.229 -11.239  80.009  1.00 98.97           H  
ATOM    804  HA  VAL A  92       2.650  -9.893  82.483  1.00 98.97           H  
ATOM    805  HB  VAL A  92       5.158 -10.083  80.782  1.00 98.97           H  
ATOM    806 HG11 VAL A  92       6.426  -9.291  82.791  1.00 98.97           H  
ATOM    807 HG12 VAL A  92       5.430  -8.014  82.122  1.00 98.97           H  
ATOM    808 HG13 VAL A  92       4.896  -8.878  83.556  1.00 98.97           H  
ATOM    809 HG21 VAL A  92       5.917 -11.653  82.518  1.00 98.97           H  
ATOM    810 HG22 VAL A  92       4.423 -11.429  83.427  1.00 98.97           H  
ATOM    811 HG23 VAL A  92       4.392 -12.229  81.871  1.00 98.97           H  
ATOM    812  N   ILE A  93       2.960  -8.020  79.766  1.00 98.97           N  
ATOM    813  CA  ILE A  93       2.577  -6.714  79.212  1.00 98.97           C  
ATOM    814  C   ILE A  93       1.065  -6.433  79.342  1.00 98.97           C  
ATOM    815  O   ILE A  93       0.722  -5.282  79.588  1.00 98.97           O  
ATOM    816  CB  ILE A  93       3.056  -6.497  77.740  1.00 98.97           C  
ATOM    817  CG1 ILE A  93       4.593  -6.366  77.709  1.00 98.97           C  
ATOM    818  CG2 ILE A  93       2.432  -5.283  77.016  1.00 98.97           C  
ATOM    819  CD1 ILE A  93       5.229  -6.399  76.315  1.00 98.97           C  
ATOM    820  H   ILE A  93       3.187  -8.742  79.096  1.00 98.97           H  
ATOM    821  HA  ILE A  93       3.080  -5.958  79.819  1.00 98.97           H  
ATOM    822  HB  ILE A  93       2.786  -7.388  77.174  1.00 98.97           H  
ATOM    823 HG13 ILE A  93       5.017  -7.188  78.275  1.00 98.97           H  
ATOM    824 HG12 ILE A  93       4.897  -5.452  78.220  1.00 98.97           H  
ATOM    825 HG21 ILE A  93       2.852  -5.136  76.022  1.00 98.97           H  
ATOM    826 HG22 ILE A  93       1.362  -5.406  76.875  1.00 98.97           H  
ATOM    827 HG23 ILE A  93       2.585  -4.364  77.577  1.00 98.97           H  
ATOM    828 HD11 ILE A  93       6.293  -6.620  76.394  1.00 98.97           H  
ATOM    829 HD12 ILE A  93       4.783  -7.169  75.687  1.00 98.97           H  
ATOM    830 HD13 ILE A  93       5.130  -5.441  75.805  1.00 98.97           H  
ATOM    831  N   ARG A  94       0.199  -7.463  79.251  1.00 98.94           N  
ATOM    832  CA  ARG A  94      -1.245  -7.348  79.506  1.00 98.94           C  
ATOM    833  C   ARG A  94      -1.573  -6.930  80.948  1.00 98.94           C  
ATOM    834  O   ARG A  94      -2.489  -6.132  81.127  1.00 98.94           O  
ATOM    835  CB  ARG A  94      -1.995  -8.647  79.155  1.00 98.94           C  
ATOM    836  CG  ARG A  94      -2.035  -8.959  77.651  1.00 98.94           C  
ATOM    837  CD  ARG A  94      -2.797 -10.249  77.306  1.00 98.94           C  
ATOM    838  NE  ARG A  94      -4.256 -10.092  77.455  1.00 98.94           N  
ATOM    839  CZ  ARG A  94      -5.221 -10.880  76.947  1.00 98.94           C  
ATOM    840  NH1 ARG A  94      -4.945 -11.978  76.223  1.00 98.94           N  
ATOM    841  NH2 ARG A  94      -6.499 -10.550  77.170  1.00 98.94           N1+
ATOM    842  H   ARG A  94       0.545  -8.386  79.023  1.00 98.94           H  
ATOM    843  HA  ARG A  94      -1.630  -6.565  78.858  1.00 98.94           H  
ATOM    844  HB3 ARG A  94      -3.024  -8.563  79.507  1.00 98.94           H  
ATOM    845  HB2 ARG A  94      -1.563  -9.486  79.697  1.00 98.94           H  
ATOM    846  HG3 ARG A  94      -1.057  -8.963  77.183  1.00 98.94           H  
ATOM    847  HG2 ARG A  94      -2.551  -8.119  77.186  1.00 98.94           H  
ATOM    848  HD3 ARG A  94      -2.533 -11.010  78.041  1.00 98.94           H  
ATOM    849  HD2 ARG A  94      -2.490 -10.644  76.341  1.00 98.94           H  
ATOM    850  HE  ARG A  94      -4.546  -9.279  77.981  1.00 98.94           H  
ATOM    851 HH12 ARG A  94      -5.687 -12.550  75.848  1.00 98.94           H  
ATOM    852 HH11 ARG A  94      -3.985 -12.217  76.017  1.00 98.94           H  
ATOM    853 HH22 ARG A  94      -7.251 -11.115  76.802  1.00 98.94           H  
ATOM    854 HH21 ARG A  94      -6.725  -9.704  77.677  1.00 98.94           H  
ATOM    855  N   ARG A  95      -0.809  -7.426  81.936  1.00 98.88           N  
ATOM    856  CA  ARG A  95      -0.941  -7.019  83.337  1.00 98.88           C  
ATOM    857  C   ARG A  95      -0.500  -5.560  83.577  1.00 98.88           C  
ATOM    858  O   ARG A  95      -1.155  -4.859  84.347  1.00 98.88           O  
ATOM    859  CB  ARG A  95      -0.210  -8.032  84.244  1.00 98.88           C  
ATOM    860  CG  ARG A  95      -0.256  -7.676  85.742  1.00 98.88           C  
ATOM    861  CD  ARG A  95       0.292  -8.784  86.649  1.00 98.88           C  
ATOM    862  NE  ARG A  95       0.127  -8.447  88.073  1.00 98.88           N  
ATOM    863  CZ  ARG A  95      -0.899  -8.771  88.882  1.00 98.88           C  
ATOM    864  NH1 ARG A  95      -1.944  -9.499  88.458  1.00 98.88           N  
ATOM    865  NH2 ARG A  95      -0.875  -8.350  90.153  1.00 98.88           N1+
ATOM    866  H   ARG A  95      -0.074  -8.086  81.720  1.00 98.88           H  
ATOM    867  HA  ARG A  95      -2.002  -7.069  83.592  1.00 98.88           H  
ATOM    868  HB3 ARG A  95       0.833  -8.120  83.937  1.00 98.88           H  
ATOM    869  HB2 ARG A  95      -0.651  -9.018  84.091  1.00 98.88           H  
ATOM    870  HG3 ARG A  95      -1.251  -7.357  86.059  1.00 98.88           H  
ATOM    871  HG2 ARG A  95       0.394  -6.809  85.871  1.00 98.88           H  
ATOM    872  HD3 ARG A  95       1.369  -8.825  86.511  1.00 98.88           H  
ATOM    873  HD2 ARG A  95      -0.081  -9.774  86.386  1.00 98.88           H  
ATOM    874  HE  ARG A  95       0.858  -7.864  88.455  1.00 98.88           H  
ATOM    875 HH12 ARG A  95      -2.703  -9.728  89.082  1.00 98.88           H  
ATOM    876 HH11 ARG A  95      -1.976  -9.819  87.500  1.00 98.88           H  
ATOM    877 HH22 ARG A  95      -1.632  -8.577  90.782  1.00 98.88           H  
ATOM    878 HH21 ARG A  95      -0.106  -7.792  90.496  1.00 98.88           H  
ATOM    879  N   LEU A  96       0.574  -5.128  82.894  1.00 98.75           N  
ATOM    880  CA  LEU A  96       1.090  -3.757  82.927  1.00 98.75           C  
ATOM    881  C   LEU A  96       0.179  -2.761  82.170  1.00 98.75           C  
ATOM    882  O   LEU A  96       0.092  -1.605  82.582  1.00 98.75           O  
ATOM    883  CB  LEU A  96       2.530  -3.751  82.368  1.00 98.75           C  
ATOM    884  CG  LEU A  96       3.579  -4.503  83.223  1.00 98.75           C  
ATOM    885  CD1 LEU A  96       4.890  -4.719  82.435  1.00 98.75           C  
ATOM    886  CD2 LEU A  96       3.837  -3.815  84.577  1.00 98.75           C  
ATOM    887  H   LEU A  96       1.061  -5.769  82.282  1.00 98.75           H  
ATOM    888  HA  LEU A  96       1.121  -3.430  83.968  1.00 98.75           H  
ATOM    889  HB3 LEU A  96       2.875  -2.727  82.276  1.00 98.75           H  
ATOM    890  HB2 LEU A  96       2.512  -4.157  81.356  1.00 98.75           H  
ATOM    891  HG  LEU A  96       3.186  -5.495  83.443  1.00 98.75           H  
ATOM    892 HD11 LEU A  96       5.277  -5.724  82.598  1.00 98.75           H  
ATOM    893 HD12 LEU A  96       4.751  -4.604  81.359  1.00 98.75           H  
ATOM    894 HD13 LEU A  96       5.671  -4.018  82.729  1.00 98.75           H  
ATOM    895 HD21 LEU A  96       4.894  -3.799  84.843  1.00 98.75           H  
ATOM    896 HD22 LEU A  96       3.492  -2.782  84.572  1.00 98.75           H  
ATOM    897 HD23 LEU A  96       3.313  -4.331  85.383  1.00 98.75           H  
ATOM    898  N   GLU A  97      -0.508  -3.233  81.114  1.00 98.77           N  
ATOM    899  CA  GLU A  97      -1.540  -2.515  80.358  1.00 98.77           C  
ATOM    900  C   GLU A  97      -2.825  -2.289  81.169  1.00 98.77           C  
ATOM    901  O   GLU A  97      -3.369  -1.190  81.125  1.00 98.77           O  
ATOM    902  CB  GLU A  97      -1.868  -3.286  79.062  1.00 98.77           C  
ATOM    903  CG  GLU A  97      -0.882  -3.029  77.899  1.00 98.77           C  
ATOM    904  CD  GLU A  97      -1.071  -3.948  76.678  1.00 98.77           C  
ATOM    905  OE1 GLU A  97      -0.463  -3.633  75.635  1.00 98.77           O  
ATOM    906  OE2 GLU A  97      -1.806  -4.953  76.774  1.00 98.77           O1-
ATOM    907  H   GLU A  97      -0.336  -4.182  80.810  1.00 98.77           H  
ATOM    908  HA  GLU A  97      -1.139  -1.538  80.091  1.00 98.77           H  
ATOM    909  HB3 GLU A  97      -2.883  -3.075  78.722  1.00 98.77           H  
ATOM    910  HB2 GLU A  97      -1.873  -4.346  79.304  1.00 98.77           H  
ATOM    911  HG3 GLU A  97       0.146  -3.133  78.247  1.00 98.77           H  
ATOM    912  HG2 GLU A  97      -0.986  -1.993  77.574  1.00 98.77           H  
ATOM    913  N   ASP A  98      -3.283  -3.325  81.892  1.00 98.61           N  
ATOM    914  CA  ASP A  98      -4.483  -3.292  82.741  1.00 98.61           C  
ATOM    915  C   ASP A  98      -4.256  -2.602  84.104  1.00 98.61           C  
ATOM    916  O   ASP A  98      -5.222  -2.439  84.848  1.00 98.61           O  
ATOM    917  CB  ASP A  98      -5.115  -4.699  82.933  1.00 98.61           C  
ATOM    918  CG  ASP A  98      -5.557  -5.436  81.652  1.00 98.61           C  
ATOM    919  OD1 ASP A  98      -5.783  -4.772  80.615  1.00 98.61           O  
ATOM    920  OD2 ASP A  98      -5.792  -6.660  81.764  1.00 98.61           O1-
ATOM    921  H   ASP A  98      -2.799  -4.212  81.846  1.00 98.61           H  
ATOM    922  HA  ASP A  98      -5.225  -2.671  82.236  1.00 98.61           H  
ATOM    923  HB3 ASP A  98      -5.997  -4.626  83.573  1.00 98.61           H  
ATOM    924  HB2 ASP A  98      -4.399  -5.339  83.453  1.00 98.61           H  
ATOM    925  N   SER A  99      -3.012  -2.190  84.403  1.00 97.62           N  
ATOM    926  CA  SER A  99      -2.654  -1.420  85.591  1.00 97.62           C  
ATOM    927  C   SER A  99      -2.662   0.087  85.234  1.00 97.62           C  
ATOM    928  O   SER A  99      -1.910   0.473  84.338  1.00 97.62           O  
ATOM    929  CB  SER A  99      -1.258  -1.889  86.051  1.00 97.62           C  
ATOM    930  OG  SER A  99      -0.805  -1.158  87.175  1.00 97.62           O  
ATOM    931  H   SER A  99      -2.269  -2.350  83.738  1.00 97.62           H  
ATOM    932  HA  SER A  99      -3.352  -1.670  86.387  1.00 97.62           H  
ATOM    933  HB3 SER A  99      -0.530  -1.800  85.247  1.00 97.62           H  
ATOM    934  HB2 SER A  99      -1.289  -2.944  86.323  1.00 97.62           H  
ATOM    935  HG  SER A  99      -1.268  -1.476  87.954  1.00 97.62           H  
ATOM    936  N   PRO A 100      -3.479   0.916  85.933  1.00 96.96           N  
ATOM    937  CA  PRO A 100      -3.572   2.372  85.673  1.00 96.96           C  
ATOM    938  C   PRO A 100      -2.319   3.206  86.018  1.00 96.96           C  
ATOM    939  O   PRO A 100      -2.315   4.408  85.747  1.00 96.96           O  
ATOM    940  CB  PRO A 100      -4.789   2.812  86.506  1.00 96.96           C  
ATOM    941  CG  PRO A 100      -4.829   1.834  87.665  1.00 96.96           C  
ATOM    942  CD  PRO A 100      -4.365   0.528  87.035  1.00 96.96           C  
ATOM    943  HA  PRO A 100      -3.788   2.542  84.620  1.00 96.96           H  
ATOM    944  HB3 PRO A 100      -5.697   2.714  85.912  1.00 96.96           H  
ATOM    945  HB2 PRO A 100      -4.744   3.845  86.851  1.00 96.96           H  
ATOM    946  HG3 PRO A 100      -5.806   1.763  88.142  1.00 96.96           H  
ATOM    947  HG2 PRO A 100      -4.107   2.147  88.422  1.00 96.96           H  
ATOM    948  HD2 PRO A 100      -3.871  -0.090  87.785  1.00 96.96           H  
ATOM    949  HD3 PRO A 100      -5.212  -0.025  86.626  1.00 96.96           H  
ATOM    950  N   LEU A 101      -1.291   2.571  86.606  1.00 94.81           N  
ATOM    951  CA  LEU A 101      -0.034   3.192  87.017  1.00 94.81           C  
ATOM    952  C   LEU A 101       0.911   3.529  85.850  1.00 94.81           C  
ATOM    953  O   LEU A 101       1.755   4.408  86.024  1.00 94.81           O  
ATOM    954  CB  LEU A 101       0.685   2.253  88.007  1.00 94.81           C  
ATOM    955  CG  LEU A 101      -0.053   2.029  89.343  1.00 94.81           C  
ATOM    956  CD1 LEU A 101       0.686   0.976  90.190  1.00 94.81           C  
ATOM    957  CD2 LEU A 101      -0.274   3.341  90.125  1.00 94.81           C  
ATOM    958  H   LEU A 101      -1.365   1.580  86.786  1.00 94.81           H  
ATOM    959  HA  LEU A 101      -0.268   4.131  87.520  1.00 94.81           H  
ATOM    960  HB3 LEU A 101       1.677   2.645  88.232  1.00 94.81           H  
ATOM    961  HB2 LEU A 101       0.851   1.291  87.519  1.00 94.81           H  
ATOM    962  HG  LEU A 101      -1.035   1.610  89.117  1.00 94.81           H  
ATOM    963 HD11 LEU A 101      -0.005   0.229  90.581  1.00 94.81           H  
ATOM    964 HD12 LEU A 101       1.447   0.445  89.618  1.00 94.81           H  
ATOM    965 HD13 LEU A 101       1.196   1.431  91.037  1.00 94.81           H  
ATOM    966 HD21 LEU A 101      -0.107   3.224  91.197  1.00 94.81           H  
ATOM    967 HD22 LEU A 101       0.391   4.136  89.785  1.00 94.81           H  
ATOM    968 HD23 LEU A 101      -1.298   3.694  90.001  1.00 94.81           H  
ATOM    969  N   PHE A 102       0.781   2.853  84.709  1.00 96.34           N  
ATOM    970  CA  PHE A 102       1.726   2.919  83.603  1.00 96.34           C  
ATOM    971  C   PHE A 102       1.037   3.508  82.373  1.00 96.34           C  
ATOM    972  O   PHE A 102      -0.179   3.437  82.228  1.00 96.34           O  
ATOM    973  CB  PHE A 102       2.257   1.512  83.298  1.00 96.34           C  
ATOM    974  CG  PHE A 102       2.846   0.797  84.502  1.00 96.34           C  
ATOM    975  CD1 PHE A 102       4.125   1.131  84.994  1.00 96.34           C  
ATOM    976  CD2 PHE A 102       2.079  -0.179  85.163  1.00 96.34           C  
ATOM    977  CE1 PHE A 102       4.631   0.486  86.141  1.00 96.34           C  
ATOM    978  CE2 PHE A 102       2.579  -0.815  86.312  1.00 96.34           C  
ATOM    979  CZ  PHE A 102       3.856  -0.485  86.804  1.00 96.34           C  
ATOM    980  H   PHE A 102      -0.014   2.235  84.586  1.00 96.34           H  
ATOM    981  HA  PHE A 102       2.576   3.555  83.859  1.00 96.34           H  
ATOM    982  HB3 PHE A 102       3.036   1.606  82.544  1.00 96.34           H  
ATOM    983  HB2 PHE A 102       1.471   0.893  82.857  1.00 96.34           H  
ATOM    984  HD1 PHE A 102       4.714   1.892  84.502  1.00 96.34           H  
ATOM    985  HD2 PHE A 102       1.094  -0.421  84.793  1.00 96.34           H  
ATOM    986  HE1 PHE A 102       5.609   0.746  86.518  1.00 96.34           H  
ATOM    987  HE2 PHE A 102       1.967  -1.550  86.806  1.00 96.34           H  
ATOM    988  HZ  PHE A 102       4.236  -0.974  87.688  1.00 96.34           H  
ATOM    989  N   ASN A 103       1.822   4.117  81.481  1.00 96.78           N  
ATOM    990  CA  ASN A 103       1.346   4.709  80.235  1.00 96.78           C  
ATOM    991  C   ASN A 103       1.343   3.616  79.153  1.00 96.78           C  
ATOM    992  O   ASN A 103       2.237   3.568  78.309  1.00 96.78           O  
ATOM    993  CB  ASN A 103       2.297   5.881  79.888  1.00 96.78           C  
ATOM    994  CG  ASN A 103       2.026   6.547  78.538  1.00 96.78           C  
ATOM    995  ND2 ASN A 103       3.057   6.677  77.712  1.00 96.78           N  
ATOM    996  OD1 ASN A 103       0.891   6.892  78.232  1.00 96.78           O  
ATOM    997  H   ASN A 103       2.818   4.085  81.633  1.00 96.78           H  
ATOM    998  HA  ASN A 103       0.334   5.095  80.341  1.00 96.78           H  
ATOM    999  HB3 ASN A 103       3.336   5.566  79.947  1.00 96.78           H  
ATOM   1000  HB2 ASN A 103       2.185   6.656  80.644  1.00 96.78           H  
ATOM   1001 HD22 ASN A 103       2.975   7.189  76.833  1.00 96.78           H  
ATOM   1002 HD21 ASN A 103       3.937   6.236  77.937  1.00 96.78           H  
ATOM   1003  N   ALA A 104       0.339   2.740  79.192  1.00 98.00           N  
ATOM   1004  CA  ALA A 104       0.005   1.750  78.177  1.00 98.00           C  
ATOM   1005  C   ALA A 104      -1.416   1.283  78.474  1.00 98.00           C  
ATOM   1006  O   ALA A 104      -1.662   0.824  79.579  1.00 98.00           O  
ATOM   1007  CB  ALA A 104       1.011   0.590  78.174  1.00 98.00           C  
ATOM   1008  H   ALA A 104      -0.292   2.765  79.992  1.00 98.00           H  
ATOM   1009  HA  ALA A 104       0.018   2.233  77.201  1.00 98.00           H  
ATOM   1010  HB1 ALA A 104       0.769  -0.134  77.396  1.00 98.00           H  
ATOM   1011  HB2 ALA A 104       2.026   0.938  77.988  1.00 98.00           H  
ATOM   1012  HB3 ALA A 104       1.006   0.061  79.128  1.00 98.00           H  
ATOM   1013  N   ALA A 105      -2.346   1.417  77.520  1.00 98.28           N  
ATOM   1014  CA  ALA A 105      -3.768   1.065  77.624  1.00 98.28           C  
ATOM   1015  C   ALA A 105      -4.479   1.824  78.762  1.00 98.28           C  
ATOM   1016  O   ALA A 105      -4.732   3.017  78.602  1.00 98.28           O  
ATOM   1017  CB  ALA A 105      -3.948  -0.462  77.676  1.00 98.28           C  
ATOM   1018  H   ALA A 105      -2.055   1.773  76.622  1.00 98.28           H  
ATOM   1019  HA  ALA A 105      -4.240   1.406  76.705  1.00 98.28           H  
ATOM   1020  HB1 ALA A 105      -5.000  -0.734  77.763  1.00 98.28           H  
ATOM   1021  HB2 ALA A 105      -3.563  -0.933  76.771  1.00 98.28           H  
ATOM   1022  HB3 ALA A 105      -3.420  -0.896  78.520  1.00 98.28           H  
ATOM   1023  N   LYS A 106      -4.799   1.143  79.876  1.00 98.18           N  
ATOM   1024  CA  LYS A 106      -5.329   1.769  81.085  1.00 98.18           C  
ATOM   1025  C   LYS A 106      -4.229   2.591  81.770  1.00 98.18           C  
ATOM   1026  O   LYS A 106      -3.183   2.039  82.107  1.00 98.18           O  
ATOM   1027  CB  LYS A 106      -5.944   0.697  82.003  1.00 98.18           C  
ATOM   1028  CG  LYS A 106      -6.736   1.281  83.181  1.00 98.18           C  
ATOM   1029  CD  LYS A 106      -7.483   0.198  83.965  1.00 98.18           C  
ATOM   1030  CE  LYS A 106      -8.385   0.777  85.062  1.00 98.18           C  
ATOM   1031  NZ  LYS A 106      -9.077  -0.290  85.805  1.00 98.18           N1+
ATOM   1032  H   LYS A 106      -4.526   0.173  79.964  1.00 98.18           H  
ATOM   1033  HA  LYS A 106      -6.130   2.447  80.804  1.00 98.18           H  
ATOM   1034  HB3 LYS A 106      -5.177   0.025  82.385  1.00 98.18           H  
ATOM   1035  HB2 LYS A 106      -6.620   0.083  81.409  1.00 98.18           H  
ATOM   1036  HG3 LYS A 106      -7.444   2.025  82.816  1.00 98.18           H  
ATOM   1037  HG2 LYS A 106      -6.059   1.809  83.850  1.00 98.18           H  
ATOM   1038  HD3 LYS A 106      -6.751  -0.472  84.413  1.00 98.18           H  
ATOM   1039  HD2 LYS A 106      -8.074  -0.407  83.275  1.00 98.18           H  
ATOM   1040  HE3 LYS A 106      -9.131   1.442  84.625  1.00 98.18           H  
ATOM   1041  HE2 LYS A 106      -7.796   1.368  85.764  1.00 98.18           H  
ATOM   1042  HZ1 LYS A 106      -8.395  -0.895  86.239  1.00 98.18           H  
ATOM   1043  HZ2 LYS A 106      -9.666   0.120  86.517  1.00 98.18           H  
ATOM   1044  HZ3 LYS A 106      -9.645  -0.829  85.168  1.00 98.18           H  
ATOM   1045  N   GLY A 107      -4.479   3.900  81.930  1.00 96.84           N  
ATOM   1046  CA  GLY A 107      -3.480   4.843  82.423  1.00 96.84           C  
ATOM   1047  C   GLY A 107      -2.644   5.443  81.284  1.00 96.84           C  
ATOM   1048  O   GLY A 107      -1.618   6.055  81.575  1.00 96.84           O  
ATOM   1049  H   GLY A 107      -5.361   4.283  81.616  1.00 96.84           H  
ATOM   1050  HA3 GLY A 107      -2.814   4.374  83.148  1.00 96.84           H  
ATOM   1051  HA2 GLY A 107      -3.983   5.659  82.939  1.00 96.84           H  
ATOM   1052  N   ALA A 108      -3.061   5.293  80.012  1.00 97.79           N  
ATOM   1053  CA  ALA A 108      -2.447   5.950  78.858  1.00 97.79           C  
ATOM   1054  C   ALA A 108      -2.648   7.473  78.882  1.00 97.79           C  
ATOM   1055  O   ALA A 108      -3.707   7.951  79.293  1.00 97.79           O  
ATOM   1056  CB  ALA A 108      -3.035   5.371  77.563  1.00 97.79           C  
ATOM   1057  H   ALA A 108      -3.896   4.755  79.823  1.00 97.79           H  
ATOM   1058  HA  ALA A 108      -1.378   5.735  78.870  1.00 97.79           H  
ATOM   1059  HB1 ALA A 108      -2.701   5.924  76.685  1.00 97.79           H  
ATOM   1060  HB2 ALA A 108      -2.725   4.335  77.429  1.00 97.79           H  
ATOM   1061  HB3 ALA A 108      -4.125   5.404  77.568  1.00 97.79           H  
ATOM   1062  N   VAL A 109      -1.640   8.219  78.429  1.00 96.36           N  
ATOM   1063  CA  VAL A 109      -1.726   9.650  78.184  1.00 96.36           C  
ATOM   1064  C   VAL A 109      -2.634   9.929  76.972  1.00 96.36           C  
ATOM   1065  O   VAL A 109      -2.825   9.082  76.095  1.00 96.36           O  
ATOM   1066  CB  VAL A 109      -0.305  10.227  77.954  1.00 96.36           C  
ATOM   1067  CG1 VAL A 109       0.596  10.072  79.195  1.00 96.36           C  
ATOM   1068  CG2 VAL A 109       0.393   9.699  76.685  1.00 96.36           C  
ATOM   1069  H   VAL A 109      -0.784   7.749  78.142  1.00 96.36           H  
ATOM   1070  HA  VAL A 109      -2.167  10.121  79.064  1.00 96.36           H  
ATOM   1071  HB  VAL A 109      -0.427  11.297  77.800  1.00 96.36           H  
ATOM   1072 HG11 VAL A 109       1.636  10.312  78.973  1.00 96.36           H  
ATOM   1073 HG12 VAL A 109       0.279  10.742  79.993  1.00 96.36           H  
ATOM   1074 HG13 VAL A 109       0.588   9.059  79.594  1.00 96.36           H  
ATOM   1075 HG21 VAL A 109       1.449   9.958  76.674  1.00 96.36           H  
ATOM   1076 HG22 VAL A 109       0.329   8.618  76.593  1.00 96.36           H  
ATOM   1077 HG23 VAL A 109      -0.054  10.110  75.778  1.00 96.36           H  
ATOM   1078  N   PHE A 110      -3.199  11.133  76.948  1.00 96.45           N  
ATOM   1079  CA  PHE A 110      -4.081  11.606  75.885  1.00 96.45           C  
ATOM   1080  C   PHE A 110      -3.288  12.368  74.817  1.00 96.45           C  
ATOM   1081  O   PHE A 110      -2.332  13.073  75.141  1.00 96.45           O  
ATOM   1082  CB  PHE A 110      -5.168  12.521  76.482  1.00 96.45           C  
ATOM   1083  CG  PHE A 110      -6.089  11.842  77.478  1.00 96.45           C  
ATOM   1084  CD1 PHE A 110      -7.205  11.111  77.025  1.00 96.45           C  
ATOM   1085  CD2 PHE A 110      -5.742  11.784  78.845  1.00 96.45           C  
ATOM   1086  CE1 PHE A 110      -7.998  10.420  77.930  1.00 96.45           C  
ATOM   1087  CE2 PHE A 110      -6.537  11.072  79.732  1.00 96.45           C  
ATOM   1088  CZ  PHE A 110      -7.665  10.406  79.277  1.00 96.45           C  
ATOM   1089  H   PHE A 110      -3.070  11.755  77.732  1.00 96.45           H  
ATOM   1090  HA  PHE A 110      -4.577  10.753  75.418  1.00 96.45           H  
ATOM   1091  HB3 PHE A 110      -5.785  12.928  75.679  1.00 96.45           H  
ATOM   1092  HB2 PHE A 110      -4.704  13.381  76.961  1.00 96.45           H  
ATOM   1093  HD1 PHE A 110      -7.448  11.085  75.974  1.00 96.45           H  
ATOM   1094  HD2 PHE A 110      -4.859  12.291  79.202  1.00 96.45           H  
ATOM   1095  HE1 PHE A 110      -8.866   9.878  77.582  1.00 96.45           H  
ATOM   1096  HE2 PHE A 110      -6.285  11.032  80.779  1.00 96.45           H  
ATOM   1097  HZ  PHE A 110      -8.280   9.868  79.978  1.00 96.45           H  
ATOM   1098  N   THR A 111      -3.765  12.262  73.570  1.00 96.41           N  
ATOM   1099  CA  THR A 111      -3.399  13.102  72.432  1.00 96.41           C  
ATOM   1100  C   THR A 111      -3.983  14.524  72.585  1.00 96.41           C  
ATOM   1101  O   THR A 111      -4.783  14.767  73.488  1.00 96.41           O  
ATOM   1102  CB  THR A 111      -3.945  12.485  71.111  1.00 96.41           C  
ATOM   1103  CG2 THR A 111      -3.584  11.008  70.911  1.00 96.41           C  
ATOM   1104  OG1 THR A 111      -5.340  12.658  70.936  1.00 96.41           O  
ATOM   1105  H   THR A 111      -4.566  11.661  73.407  1.00 96.41           H  
ATOM   1106  HA  THR A 111      -2.311  13.173  72.377  1.00 96.41           H  
ATOM   1107  HB  THR A 111      -3.486  13.021  70.282  1.00 96.41           H  
ATOM   1108 HG21 THR A 111      -3.876  10.679  69.917  1.00 96.41           H  
ATOM   1109 HG22 THR A 111      -2.511  10.854  71.007  1.00 96.41           H  
ATOM   1110 HG23 THR A 111      -4.075  10.356  71.631  1.00 96.41           H  
ATOM   1111  HG1 THR A 111      -5.630  12.079  70.226  1.00 96.41           H  
ATOM   1112  N   SER A 112      -3.583  15.432  71.680  1.00 95.10           N  
ATOM   1113  CA  SER A 112      -4.044  16.822  71.608  1.00 95.10           C  
ATOM   1114  C   SER A 112      -5.574  17.012  71.493  1.00 95.10           C  
ATOM   1115  O   SER A 112      -6.087  18.018  71.985  1.00 95.10           O  
ATOM   1116  CB  SER A 112      -3.279  17.537  70.478  1.00 95.10           C  
ATOM   1117  OG  SER A 112      -3.646  17.052  69.199  1.00 95.10           O  
ATOM   1118  H   SER A 112      -2.912  15.156  70.974  1.00 95.10           H  
ATOM   1119  HA  SER A 112      -3.742  17.283  72.545  1.00 95.10           H  
ATOM   1120  HB3 SER A 112      -2.203  17.420  70.612  1.00 95.10           H  
ATOM   1121  HB2 SER A 112      -3.479  18.608  70.507  1.00 95.10           H  
ATOM   1122  HG  SER A 112      -3.277  16.173  69.086  1.00 95.10           H  
ATOM   1123  N   THR A 113      -6.269  16.030  70.893  1.00 95.87           N  
ATOM   1124  CA  THR A 113      -7.723  16.004  70.720  1.00 95.87           C  
ATOM   1125  C   THR A 113      -8.486  15.440  71.944  1.00 95.87           C  
ATOM   1126  O   THR A 113      -9.716  15.483  71.939  1.00 95.87           O  
ATOM   1127  CB  THR A 113      -8.111  15.179  69.459  1.00 95.87           C  
ATOM   1128  CG2 THR A 113      -7.363  15.606  68.185  1.00 95.87           C  
ATOM   1129  OG1 THR A 113      -7.969  13.780  69.633  1.00 95.87           O  
ATOM   1130  H   THR A 113      -5.776  15.222  70.538  1.00 95.87           H  
ATOM   1131  HA  THR A 113      -8.074  17.027  70.570  1.00 95.87           H  
ATOM   1132  HB  THR A 113      -9.172  15.349  69.270  1.00 95.87           H  
ATOM   1133 HG21 THR A 113      -7.741  15.077  67.310  1.00 95.87           H  
ATOM   1134 HG22 THR A 113      -7.486  16.674  68.001  1.00 95.87           H  
ATOM   1135 HG23 THR A 113      -6.294  15.403  68.255  1.00 95.87           H  
ATOM   1136  HG1 THR A 113      -8.125  13.358  68.784  1.00 95.87           H  
ATOM   1137  N   GLY A 114      -7.768  14.951  72.972  1.00 96.91           N  
ATOM   1138  CA  GLY A 114      -8.353  14.437  74.213  1.00 96.91           C  
ATOM   1139  C   GLY A 114      -8.750  12.955  74.112  1.00 96.91           C  
ATOM   1140  O   GLY A 114      -9.473  12.475  74.983  1.00 96.91           O  
ATOM   1141  H   GLY A 114      -6.757  14.951  72.913  1.00 96.91           H  
ATOM   1142  HA3 GLY A 114      -9.217  15.033  74.512  1.00 96.91           H  
ATOM   1143  HA2 GLY A 114      -7.615  14.539  75.008  1.00 96.91           H  
ATOM   1144  N   THR A 115      -8.281  12.238  73.077  1.00 97.64           N  
ATOM   1145  CA  THR A 115      -8.460  10.795  72.882  1.00 97.64           C  
ATOM   1146  C   THR A 115      -7.133  10.064  73.171  1.00 97.64           C  
ATOM   1147  O   THR A 115      -6.089  10.708  73.243  1.00 97.64           O  
ATOM   1148  CB  THR A 115      -8.877  10.492  71.414  1.00 97.64           C  
ATOM   1149  CG2 THR A 115     -10.169  11.210  70.996  1.00 97.64           C  
ATOM   1150  OG1 THR A 115      -7.862  10.800  70.474  1.00 97.64           O  
ATOM   1151  H   THR A 115      -7.683  12.695  72.403  1.00 97.64           H  
ATOM   1152  HA  THR A 115      -9.223  10.402  73.557  1.00 97.64           H  
ATOM   1153  HB  THR A 115      -9.062   9.420  71.324  1.00 97.64           H  
ATOM   1154 HG21 THR A 115     -10.468  10.924  69.987  1.00 97.64           H  
ATOM   1155 HG22 THR A 115     -10.990  10.955  71.667  1.00 97.64           H  
ATOM   1156 HG23 THR A 115     -10.056  12.295  71.011  1.00 97.64           H  
ATOM   1157  HG1 THR A 115      -7.810  11.757  70.394  1.00 97.64           H  
ATOM   1158  N   ASN A 116      -7.189   8.732  73.334  1.00 98.12           N  
ATOM   1159  CA  ASN A 116      -6.005   7.885  73.524  1.00 98.12           C  
ATOM   1160  C   ASN A 116      -5.674   7.176  72.203  1.00 98.12           C  
ATOM   1161  O   ASN A 116      -6.570   6.593  71.595  1.00 98.12           O  
ATOM   1162  CB  ASN A 116      -6.260   6.845  74.641  1.00 98.12           C  
ATOM   1163  CG  ASN A 116      -6.556   7.481  76.001  1.00 98.12           C  
ATOM   1164  ND2 ASN A 116      -5.520   7.952  76.698  1.00 98.12           N  
ATOM   1165  OD1 ASN A 116      -7.709   7.547  76.419  1.00 98.12           O  
ATOM   1166  H   ASN A 116      -8.074   8.250  73.266  1.00 98.12           H  
ATOM   1167  HA  ASN A 116      -5.142   8.487  73.818  1.00 98.12           H  
ATOM   1168  HB3 ASN A 116      -5.391   6.194  74.751  1.00 98.12           H  
ATOM   1169  HB2 ASN A 116      -7.094   6.193  74.372  1.00 98.12           H  
ATOM   1170 HD22 ASN A 116      -5.670   8.371  77.604  1.00 98.12           H  
ATOM   1171 HD21 ASN A 116      -4.580   7.908  76.327  1.00 98.12           H  
ATOM   1172  N   GLU A 117      -4.408   7.194  71.772  1.00 98.09           N  
ATOM   1173  CA  GLU A 117      -3.901   6.461  70.612  1.00 98.09           C  
ATOM   1174  C   GLU A 117      -2.753   5.591  71.129  1.00 98.09           C  
ATOM   1175  O   GLU A 117      -1.700   6.122  71.485  1.00 98.09           O  
ATOM   1176  CB  GLU A 117      -3.391   7.466  69.559  1.00 98.09           C  
ATOM   1177  CG  GLU A 117      -4.505   8.013  68.648  1.00 98.09           C  
ATOM   1178  CD  GLU A 117      -4.002   8.952  67.546  1.00 98.09           C  
ATOM   1179  OE1 GLU A 117      -2.833   9.391  67.625  1.00 98.09           O  
ATOM   1180  OE2 GLU A 117      -4.815   9.231  66.637  1.00 98.09           O1-
ATOM   1181  H   GLU A 117      -3.706   7.633  72.350  1.00 98.09           H  
ATOM   1182  HA  GLU A 117      -4.660   5.811  70.169  1.00 98.09           H  
ATOM   1183  HB3 GLU A 117      -2.641   6.986  68.930  1.00 98.09           H  
ATOM   1184  HB2 GLU A 117      -2.877   8.286  70.058  1.00 98.09           H  
ATOM   1185  HG3 GLU A 117      -5.251   8.540  69.245  1.00 98.09           H  
ATOM   1186  HG2 GLU A 117      -5.013   7.175  68.171  1.00 98.09           H  
ATOM   1187  N   LEU A 118      -2.978   4.279  71.208  1.00 98.80           N  
ATOM   1188  CA  LEU A 118      -2.062   3.301  71.781  1.00 98.80           C  
ATOM   1189  C   LEU A 118      -1.216   2.679  70.656  1.00 98.80           C  
ATOM   1190  O   LEU A 118      -1.702   2.501  69.534  1.00 98.80           O  
ATOM   1191  CB  LEU A 118      -2.893   2.170  72.433  1.00 98.80           C  
ATOM   1192  CG  LEU A 118      -4.037   2.623  73.374  1.00 98.80           C  
ATOM   1193  CD1 LEU A 118      -4.886   1.426  73.821  1.00 98.80           C  
ATOM   1194  CD2 LEU A 118      -3.527   3.421  74.583  1.00 98.80           C  
ATOM   1195  H   LEU A 118      -3.849   3.904  70.836  1.00 98.80           H  
ATOM   1196  HA  LEU A 118      -1.417   3.776  72.522  1.00 98.80           H  
ATOM   1197  HB3 LEU A 118      -2.208   1.523  72.980  1.00 98.80           H  
ATOM   1198  HB2 LEU A 118      -3.327   1.548  71.649  1.00 98.80           H  
ATOM   1199  HG  LEU A 118      -4.718   3.271  72.820  1.00 98.80           H  
ATOM   1200 HD11 LEU A 118      -5.735   1.762  74.415  1.00 98.80           H  
ATOM   1201 HD12 LEU A 118      -5.293   0.886  72.966  1.00 98.80           H  
ATOM   1202 HD13 LEU A 118      -4.317   0.719  74.424  1.00 98.80           H  
ATOM   1203 HD21 LEU A 118      -4.335   3.640  75.283  1.00 98.80           H  
ATOM   1204 HD22 LEU A 118      -2.751   2.878  75.121  1.00 98.80           H  
ATOM   1205 HD23 LEU A 118      -3.107   4.377  74.269  1.00 98.80           H  
ATOM   1206  N   ASP A 119       0.039   2.328  70.963  1.00 98.92           N  
ATOM   1207  CA  ASP A 119       1.016   1.747  70.037  1.00 98.92           C  
ATOM   1208  C   ASP A 119       1.725   0.574  70.730  1.00 98.92           C  
ATOM   1209  O   ASP A 119       2.079   0.707  71.902  1.00 98.92           O  
ATOM   1210  CB  ASP A 119       2.035   2.797  69.504  1.00 98.92           C  
ATOM   1211  CG  ASP A 119       1.535   4.218  69.210  1.00 98.92           C  
ATOM   1212  OD1 ASP A 119       0.609   4.347  68.383  1.00 98.92           O  
ATOM   1213  OD2 ASP A 119       2.111   5.170  69.785  1.00 98.92           O1-
ATOM   1214  H   ASP A 119       0.346   2.442  71.926  1.00 98.92           H  
ATOM   1215  HA  ASP A 119       0.475   1.330  69.189  1.00 98.92           H  
ATOM   1216  HB3 ASP A 119       2.466   2.404  68.588  1.00 98.92           H  
ATOM   1217  HB2 ASP A 119       2.859   2.891  70.209  1.00 98.92           H  
ATOM   1218  N   ALA A 120       1.960  -0.556  70.046  1.00 98.98           N  
ATOM   1219  CA  ALA A 120       2.600  -1.743  70.625  1.00 98.98           C  
ATOM   1220  C   ALA A 120       3.232  -2.663  69.580  1.00 98.98           C  
ATOM   1221  O   ALA A 120       2.790  -2.685  68.430  1.00 98.98           O  
ATOM   1222  CB  ALA A 120       1.605  -2.518  71.500  1.00 98.98           C  
ATOM   1223  H   ALA A 120       1.685  -0.617  69.065  1.00 98.98           H  
ATOM   1224  HA  ALA A 120       3.424  -1.390  71.246  1.00 98.98           H  
ATOM   1225  HB1 ALA A 120       2.078  -3.376  71.981  1.00 98.98           H  
ATOM   1226  HB2 ALA A 120       1.207  -1.883  72.288  1.00 98.98           H  
ATOM   1227  HB3 ALA A 120       0.768  -2.887  70.907  1.00 98.98           H  
ATOM   1228  N   SER A 121       4.216  -3.470  69.995  1.00 98.99           N  
ATOM   1229  CA  SER A 121       4.838  -4.512  69.180  1.00 98.99           C  
ATOM   1230  C   SER A 121       5.361  -5.670  70.035  1.00 98.99           C  
ATOM   1231  O   SER A 121       5.568  -5.515  71.237  1.00 98.99           O  
ATOM   1232  CB  SER A 121       5.935  -3.931  68.267  1.00 98.99           C  
ATOM   1233  OG  SER A 121       7.045  -3.451  68.994  1.00 98.99           O  
ATOM   1234  H   SER A 121       4.493  -3.454  70.968  1.00 98.99           H  
ATOM   1235  HA  SER A 121       4.061  -4.929  68.543  1.00 98.99           H  
ATOM   1236  HB3 SER A 121       5.537  -3.145  67.636  1.00 98.99           H  
ATOM   1237  HB2 SER A 121       6.288  -4.700  67.583  1.00 98.99           H  
ATOM   1238  HG  SER A 121       6.820  -2.588  69.360  1.00 98.99           H  
ATOM   1239  N   ILE A 122       5.585  -6.803  69.358  1.00 98.99           N  
ATOM   1240  CA  ILE A 122       6.174  -8.023  69.894  1.00 98.99           C  
ATOM   1241  C   ILE A 122       7.012  -8.691  68.789  1.00 98.99           C  
ATOM   1242  O   ILE A 122       6.659  -8.598  67.613  1.00 98.99           O  
ATOM   1243  CB  ILE A 122       5.081  -9.002  70.419  1.00 98.99           C  
ATOM   1244  CG1 ILE A 122       5.662 -10.249  71.127  1.00 98.99           C  
ATOM   1245  CG2 ILE A 122       4.057  -9.425  69.348  1.00 98.99           C  
ATOM   1246  CD1 ILE A 122       4.643 -10.991  72.005  1.00 98.99           C  
ATOM   1247  H   ILE A 122       5.380  -6.831  68.366  1.00 98.99           H  
ATOM   1248  HA  ILE A 122       6.840  -7.757  70.713  1.00 98.99           H  
ATOM   1249  HB  ILE A 122       4.527  -8.445  71.174  1.00 98.99           H  
ATOM   1250 HG13 ILE A 122       6.505  -9.954  71.750  1.00 98.99           H  
ATOM   1251 HG12 ILE A 122       6.065 -10.945  70.391  1.00 98.99           H  
ATOM   1252 HG21 ILE A 122       3.232  -9.960  69.813  1.00 98.99           H  
ATOM   1253 HG22 ILE A 122       3.631  -8.564  68.835  1.00 98.99           H  
ATOM   1254 HG23 ILE A 122       4.492 -10.081  68.594  1.00 98.99           H  
ATOM   1255 HD11 ILE A 122       5.154 -11.621  72.732  1.00 98.99           H  
ATOM   1256 HD12 ILE A 122       4.004 -10.302  72.558  1.00 98.99           H  
ATOM   1257 HD13 ILE A 122       3.999 -11.636  71.407  1.00 98.99           H  
ATOM   1258  N   MET A 123       8.111  -9.343  69.195  1.00 98.99           N  
ATOM   1259  CA  MET A 123       9.025 -10.051  68.308  1.00 98.99           C  
ATOM   1260  C   MET A 123       9.511 -11.338  68.981  1.00 98.99           C  
ATOM   1261  O   MET A 123       9.972 -11.296  70.121  1.00 98.99           O  
ATOM   1262  CB  MET A 123      10.184  -9.114  67.901  1.00 98.99           C  
ATOM   1263  CG  MET A 123      11.211  -9.744  66.945  1.00 98.99           C  
ATOM   1264  SD  MET A 123      12.450  -8.575  66.339  1.00 98.99           S  
ATOM   1265  CE  MET A 123      13.192  -9.566  65.025  1.00 98.99           C  
ATOM   1266  H   MET A 123       8.351  -9.359  70.179  1.00 98.99           H  
ATOM   1267  HA  MET A 123       8.488 -10.338  67.405  1.00 98.99           H  
ATOM   1268  HB3 MET A 123      10.702  -8.764  68.795  1.00 98.99           H  
ATOM   1269  HB2 MET A 123       9.770  -8.222  67.428  1.00 98.99           H  
ATOM   1270  HG3 MET A 123      10.704 -10.177  66.085  1.00 98.99           H  
ATOM   1271  HG2 MET A 123      11.742 -10.562  67.430  1.00 98.99           H  
ATOM   1272  HE1 MET A 123      14.157  -9.156  64.733  1.00 98.99           H  
ATOM   1273  HE2 MET A 123      13.341 -10.590  65.362  1.00 98.99           H  
ATOM   1274  HE3 MET A 123      12.542  -9.569  64.152  1.00 98.99           H  
ATOM   1275  N   ASP A 124       9.437 -12.440  68.221  1.00 98.96           N  
ATOM   1276  CA  ASP A 124      10.046 -13.729  68.526  1.00 98.96           C  
ATOM   1277  C   ASP A 124      11.490 -13.703  67.994  1.00 98.96           C  
ATOM   1278  O   ASP A 124      11.688 -13.385  66.823  1.00 98.96           O  
ATOM   1279  CB  ASP A 124       9.231 -14.872  67.866  1.00 98.96           C  
ATOM   1280  CG  ASP A 124       9.718 -16.311  68.118  1.00 98.96           C  
ATOM   1281  OD1 ASP A 124      10.361 -16.563  69.162  1.00 98.96           O  
ATOM   1282  OD2 ASP A 124       9.334 -17.176  67.300  1.00 98.96           O1-
ATOM   1283  H   ASP A 124       9.053 -12.360  67.287  1.00 98.96           H  
ATOM   1284  HA  ASP A 124      10.055 -13.872  69.609  1.00 98.96           H  
ATOM   1285  HB3 ASP A 124       9.172 -14.693  66.790  1.00 98.96           H  
ATOM   1286  HB2 ASP A 124       8.198 -14.805  68.208  1.00 98.96           H  
ATOM   1287  N   GLY A 125      12.459 -14.058  68.849  1.00 98.92           N  
ATOM   1288  CA  GLY A 125      13.876 -14.098  68.496  1.00 98.92           C  
ATOM   1289  C   GLY A 125      14.290 -15.423  67.840  1.00 98.92           C  
ATOM   1290  O   GLY A 125      15.374 -15.480  67.260  1.00 98.92           O  
ATOM   1291  H   GLY A 125      12.220 -14.334  69.793  1.00 98.92           H  
ATOM   1292  HA3 GLY A 125      14.468 -13.955  69.400  1.00 98.92           H  
ATOM   1293  HA2 GLY A 125      14.118 -13.281  67.818  1.00 98.92           H  
ATOM   1294  N   LYS A 126      13.462 -16.480  67.926  1.00 98.59           N  
ATOM   1295  CA  LYS A 126      13.729 -17.791  67.331  1.00 98.59           C  
ATOM   1296  C   LYS A 126      13.622 -17.757  65.799  1.00 98.59           C  
ATOM   1297  O   LYS A 126      14.544 -18.197  65.114  1.00 98.59           O  
ATOM   1298  CB  LYS A 126      12.778 -18.834  67.955  1.00 98.59           C  
ATOM   1299  CG  LYS A 126      13.007 -20.285  67.494  1.00 98.59           C  
ATOM   1300  CD  LYS A 126      11.907 -21.231  67.992  1.00 98.59           C  
ATOM   1301  CE  LYS A 126      12.188 -22.694  67.619  1.00 98.59           C  
ATOM   1302  NZ  LYS A 126      11.114 -23.590  68.080  1.00 98.59           N1+
ATOM   1303  H   LYS A 126      12.587 -16.386  68.427  1.00 98.59           H  
ATOM   1304  HA  LYS A 126      14.752 -18.077  67.572  1.00 98.59           H  
ATOM   1305  HB3 LYS A 126      11.749 -18.558  67.730  1.00 98.59           H  
ATOM   1306  HB2 LYS A 126      12.867 -18.796  69.041  1.00 98.59           H  
ATOM   1307  HG3 LYS A 126      13.979 -20.624  67.853  1.00 98.59           H  
ATOM   1308  HG2 LYS A 126      13.045 -20.345  66.406  1.00 98.59           H  
ATOM   1309  HD3 LYS A 126      10.953 -20.917  67.564  1.00 98.59           H  
ATOM   1310  HD2 LYS A 126      11.800 -21.132  69.072  1.00 98.59           H  
ATOM   1311  HE3 LYS A 126      13.131 -23.020  68.060  1.00 98.59           H  
ATOM   1312  HE2 LYS A 126      12.286 -22.796  66.537  1.00 98.59           H  
ATOM   1313  HZ1 LYS A 126      10.239 -23.315  67.656  1.00 98.59           H  
ATOM   1314  HZ2 LYS A 126      11.331 -24.541  67.818  1.00 98.59           H  
ATOM   1315  HZ3 LYS A 126      11.033 -23.529  69.085  1.00 98.59           H  
ATOM   1316  N   THR A 127      12.489 -17.233  65.311  1.00 98.36           N  
ATOM   1317  CA  THR A 127      12.149 -17.146  63.892  1.00 98.36           C  
ATOM   1318  C   THR A 127      12.444 -15.750  63.298  1.00 98.36           C  
ATOM   1319  O   THR A 127      12.375 -15.604  62.077  1.00 98.36           O  
ATOM   1320  CB  THR A 127      10.634 -17.435  63.700  1.00 98.36           C  
ATOM   1321  CG2 THR A 127      10.222 -18.831  64.196  1.00 98.36           C  
ATOM   1322  OG1 THR A 127       9.822 -16.471  64.348  1.00 98.36           O  
ATOM   1323  H   THR A 127      11.785 -16.902  65.954  1.00 98.36           H  
ATOM   1324  HA  THR A 127      12.719 -17.880  63.319  1.00 98.36           H  
ATOM   1325  HB  THR A 127      10.395 -17.383  62.636  1.00 98.36           H  
ATOM   1326 HG21 THR A 127       9.165 -19.019  64.004  1.00 98.36           H  
ATOM   1327 HG22 THR A 127      10.791 -19.608  63.684  1.00 98.36           H  
ATOM   1328 HG23 THR A 127      10.389 -18.952  65.267  1.00 98.36           H  
ATOM   1329  HG1 THR A 127       9.691 -16.741  65.265  1.00 98.36           H  
ATOM   1330  N   LEU A 128      12.729 -14.753  64.160  1.00 98.64           N  
ATOM   1331  CA  LEU A 128      12.860 -13.321  63.850  1.00 98.64           C  
ATOM   1332  C   LEU A 128      11.552 -12.675  63.340  1.00 98.64           C  
ATOM   1333  O   LEU A 128      11.598 -11.555  62.835  1.00 98.64           O  
ATOM   1334  CB  LEU A 128      14.071 -13.028  62.925  1.00 98.64           C  
ATOM   1335  CG  LEU A 128      15.438 -13.474  63.487  1.00 98.64           C  
ATOM   1336  CD1 LEU A 128      16.563 -13.242  62.457  1.00 98.64           C  
ATOM   1337  CD2 LEU A 128      15.753 -12.783  64.825  1.00 98.64           C  
ATOM   1338  H   LEU A 128      12.775 -14.975  65.144  1.00 98.64           H  
ATOM   1339  HA  LEU A 128      13.057 -12.832  64.801  1.00 98.64           H  
ATOM   1340  HB3 LEU A 128      14.126 -11.957  62.721  1.00 98.64           H  
ATOM   1341  HB2 LEU A 128      13.910 -13.500  61.959  1.00 98.64           H  
ATOM   1342  HG  LEU A 128      15.403 -14.548  63.677  1.00 98.64           H  
ATOM   1343 HD11 LEU A 128      17.397 -12.667  62.862  1.00 98.64           H  
ATOM   1344 HD12 LEU A 128      16.968 -14.190  62.101  1.00 98.64           H  
ATOM   1345 HD13 LEU A 128      16.207 -12.691  61.588  1.00 98.64           H  
ATOM   1346 HD21 LEU A 128      16.822 -12.661  64.983  1.00 98.64           H  
ATOM   1347 HD22 LEU A 128      15.307 -11.791  64.884  1.00 98.64           H  
ATOM   1348 HD23 LEU A 128      15.370 -13.367  65.660  1.00 98.64           H  
ATOM   1349  N   ASN A 129      10.409 -13.370  63.490  1.00 98.84           N  
ATOM   1350  CA  ASN A 129       9.077 -12.879  63.145  1.00 98.84           C  
ATOM   1351  C   ASN A 129       8.606 -11.838  64.171  1.00 98.84           C  
ATOM   1352  O   ASN A 129       8.913 -11.971  65.355  1.00 98.84           O  
ATOM   1353  CB  ASN A 129       8.096 -14.071  63.058  1.00 98.84           C  
ATOM   1354  CG  ASN A 129       6.792 -13.783  62.303  1.00 98.84           C  
ATOM   1355  ND2 ASN A 129       5.779 -14.619  62.531  1.00 98.84           N  
ATOM   1356  OD1 ASN A 129       6.694 -12.833  61.528  1.00 98.84           O  
ATOM   1357  H   ASN A 129      10.442 -14.284  63.921  1.00 98.84           H  
ATOM   1358  HA  ASN A 129       9.110 -12.370  62.184  1.00 98.84           H  
ATOM   1359  HB3 ASN A 129       7.878 -14.464  64.053  1.00 98.84           H  
ATOM   1360  HB2 ASN A 129       8.575 -14.880  62.505  1.00 98.84           H  
ATOM   1361 HD22 ASN A 129       4.881 -14.454  62.093  1.00 98.84           H  
ATOM   1362 HD21 ASN A 129       5.884 -15.396  63.166  1.00 98.84           H  
ATOM   1363  N   ALA A 130       7.863 -10.833  63.688  1.00 98.97           N  
ATOM   1364  CA  ALA A 130       7.366  -9.727  64.493  1.00 98.97           C  
ATOM   1365  C   ALA A 130       5.989  -9.266  64.008  1.00 98.97           C  
ATOM   1366  O   ALA A 130       5.602  -9.545  62.873  1.00 98.97           O  
ATOM   1367  CB  ALA A 130       8.386  -8.581  64.446  1.00 98.97           C  
ATOM   1368  H   ALA A 130       7.602 -10.821  62.711  1.00 98.97           H  
ATOM   1369  HA  ALA A 130       7.246 -10.058  65.523  1.00 98.97           H  
ATOM   1370  HB1 ALA A 130       8.097  -7.796  65.141  1.00 98.97           H  
ATOM   1371  HB2 ALA A 130       9.382  -8.915  64.731  1.00 98.97           H  
ATOM   1372  HB3 ALA A 130       8.459  -8.147  63.448  1.00 98.97           H  
ATOM   1373  N   GLY A 131       5.279  -8.559  64.896  1.00 98.97           N  
ATOM   1374  CA  GLY A 131       3.983  -7.961  64.609  1.00 98.97           C  
ATOM   1375  C   GLY A 131       3.811  -6.728  65.494  1.00 98.97           C  
ATOM   1376  O   GLY A 131       4.457  -6.601  66.536  1.00 98.97           O  
ATOM   1377  H   GLY A 131       5.665  -8.380  65.814  1.00 98.97           H  
ATOM   1378  HA3 GLY A 131       3.184  -8.669  64.809  1.00 98.97           H  
ATOM   1379  HA2 GLY A 131       3.913  -7.671  63.563  1.00 98.97           H  
ATOM   1380  N   ALA A 132       2.924  -5.818  65.064  1.00 98.98           N  
ATOM   1381  CA  ALA A 132       2.741  -4.509  65.681  1.00 98.98           C  
ATOM   1382  C   ALA A 132       1.425  -3.856  65.255  1.00 98.98           C  
ATOM   1383  O   ALA A 132       0.930  -4.104  64.154  1.00 98.98           O  
ATOM   1384  CB  ALA A 132       3.922  -3.595  65.313  1.00 98.98           C  
ATOM   1385  H   ALA A 132       2.410  -5.974  64.209  1.00 98.98           H  
ATOM   1386  HA  ALA A 132       2.707  -4.643  66.761  1.00 98.98           H  
ATOM   1387  HB1 ALA A 132       3.842  -2.631  65.817  1.00 98.98           H  
ATOM   1388  HB2 ALA A 132       4.879  -4.033  65.591  1.00 98.98           H  
ATOM   1389  HB3 ALA A 132       3.959  -3.404  64.242  1.00 98.98           H  
ATOM   1390  N   VAL A 133       0.929  -2.983  66.143  1.00 98.97           N  
ATOM   1391  CA  VAL A 133      -0.196  -2.080  65.920  1.00 98.97           C  
ATOM   1392  C   VAL A 133       0.205  -0.665  66.378  1.00 98.97           C  
ATOM   1393  O   VAL A 133       0.974  -0.532  67.329  1.00 98.97           O  
ATOM   1394  CB  VAL A 133      -1.470  -2.528  66.691  1.00 98.97           C  
ATOM   1395  CG1 VAL A 133      -2.001  -3.870  66.159  1.00 98.97           C  
ATOM   1396  CG2 VAL A 133      -1.338  -2.558  68.230  1.00 98.97           C  
ATOM   1397  H   VAL A 133       1.432  -2.830  67.008  1.00 98.97           H  
ATOM   1398  HA  VAL A 133      -0.429  -2.044  64.860  1.00 98.97           H  
ATOM   1399  HB  VAL A 133      -2.248  -1.797  66.464  1.00 98.97           H  
ATOM   1400 HG11 VAL A 133      -2.976  -4.100  66.587  1.00 98.97           H  
ATOM   1401 HG12 VAL A 133      -2.118  -3.849  65.076  1.00 98.97           H  
ATOM   1402 HG13 VAL A 133      -1.329  -4.693  66.403  1.00 98.97           H  
ATOM   1403 HG21 VAL A 133      -2.251  -2.936  68.691  1.00 98.97           H  
ATOM   1404 HG22 VAL A 133      -0.520  -3.204  68.546  1.00 98.97           H  
ATOM   1405 HG23 VAL A 133      -1.164  -1.567  68.649  1.00 98.97           H  
ATOM   1406  N   ALA A 134      -0.281   0.372  65.688  1.00 98.92           N  
ATOM   1407  CA  ALA A 134      -0.018   1.772  65.995  1.00 98.92           C  
ATOM   1408  C   ALA A 134      -1.279   2.607  65.776  1.00 98.92           C  
ATOM   1409  O   ALA A 134      -1.977   2.437  64.774  1.00 98.92           O  
ATOM   1410  CB  ALA A 134       1.198   2.290  65.215  1.00 98.92           C  
ATOM   1411  H   ALA A 134      -0.862   0.189  64.879  1.00 98.92           H  
ATOM   1412  HA  ALA A 134       0.228   1.852  67.054  1.00 98.92           H  
ATOM   1413  HB1 ALA A 134       1.470   3.290  65.552  1.00 98.92           H  
ATOM   1414  HB2 ALA A 134       2.066   1.648  65.361  1.00 98.92           H  
ATOM   1415  HB3 ALA A 134       0.996   2.347  64.148  1.00 98.92           H  
ATOM   1416  N   ALA A 135      -1.564   3.502  66.726  1.00 98.67           N  
ATOM   1417  CA  ALA A 135      -2.630   4.497  66.736  1.00 98.67           C  
ATOM   1418  C   ALA A 135      -4.025   3.896  66.971  1.00 98.67           C  
ATOM   1419  O   ALA A 135      -5.023   4.497  66.571  1.00 98.67           O  
ATOM   1420  CB  ALA A 135      -2.556   5.442  65.521  1.00 98.67           C  
ATOM   1421  H   ALA A 135      -0.939   3.537  67.528  1.00 98.67           H  
ATOM   1422  HA  ALA A 135      -2.433   5.101  67.621  1.00 98.67           H  
ATOM   1423  HB1 ALA A 135      -3.249   6.277  65.634  1.00 98.67           H  
ATOM   1424  HB2 ALA A 135      -1.557   5.864  65.411  1.00 98.67           H  
ATOM   1425  HB3 ALA A 135      -2.817   4.928  64.597  1.00 98.67           H  
ATOM   1426  N   VAL A 136      -4.108   2.712  67.592  1.00 98.82           N  
ATOM   1427  CA  VAL A 136      -5.373   2.047  67.918  1.00 98.82           C  
ATOM   1428  C   VAL A 136      -5.983   2.670  69.190  1.00 98.82           C  
ATOM   1429  O   VAL A 136      -5.260   2.992  70.130  1.00 98.82           O  
ATOM   1430  CB  VAL A 136      -5.216   0.508  68.091  1.00 98.82           C  
ATOM   1431  CG1 VAL A 136      -4.751  -0.140  66.775  1.00 98.82           C  
ATOM   1432  CG2 VAL A 136      -4.344   0.044  69.275  1.00 98.82           C  
ATOM   1433  H   VAL A 136      -3.269   2.289  67.966  1.00 98.82           H  
ATOM   1434  HA  VAL A 136      -6.069   2.210  67.092  1.00 98.82           H  
ATOM   1435  HB  VAL A 136      -6.214   0.107  68.278  1.00 98.82           H  
ATOM   1436 HG11 VAL A 136      -4.696  -1.225  66.857  1.00 98.82           H  
ATOM   1437 HG12 VAL A 136      -5.444   0.089  65.966  1.00 98.82           H  
ATOM   1438 HG13 VAL A 136      -3.764   0.216  66.478  1.00 98.82           H  
ATOM   1439 HG21 VAL A 136      -4.247  -1.041  69.293  1.00 98.82           H  
ATOM   1440 HG22 VAL A 136      -3.336   0.449  69.211  1.00 98.82           H  
ATOM   1441 HG23 VAL A 136      -4.771   0.334  70.234  1.00 98.82           H  
ATOM   1442  N   LYS A 137      -7.302   2.891  69.149  1.00 98.49           N  
ATOM   1443  CA  LYS A 137      -8.041   3.767  70.059  1.00 98.49           C  
ATOM   1444  C   LYS A 137      -9.073   3.024  70.921  1.00 98.49           C  
ATOM   1445  O   LYS A 137      -9.599   3.643  71.845  1.00 98.49           O  
ATOM   1446  CB  LYS A 137      -8.763   4.836  69.207  1.00 98.49           C  
ATOM   1447  CG  LYS A 137      -7.815   5.768  68.437  1.00 98.49           C  
ATOM   1448  CD  LYS A 137      -8.554   6.719  67.489  1.00 98.49           C  
ATOM   1449  CE  LYS A 137      -7.591   7.727  66.848  1.00 98.49           C  
ATOM   1450  NZ  LYS A 137      -8.255   8.574  65.843  1.00 98.49           N1+
ATOM   1451  H   LYS A 137      -7.835   2.554  68.355  1.00 98.49           H  
ATOM   1452  HA  LYS A 137      -7.356   4.267  70.745  1.00 98.49           H  
ATOM   1453  HB3 LYS A 137      -9.401   5.451  69.844  1.00 98.49           H  
ATOM   1454  HB2 LYS A 137      -9.431   4.342  68.500  1.00 98.49           H  
ATOM   1455  HG3 LYS A 137      -7.107   5.183  67.853  1.00 98.49           H  
ATOM   1456  HG2 LYS A 137      -7.219   6.346  69.141  1.00 98.49           H  
ATOM   1457  HD3 LYS A 137      -9.337   7.246  68.036  1.00 98.49           H  
ATOM   1458  HD2 LYS A 137      -9.054   6.133  66.716  1.00 98.49           H  
ATOM   1459  HE3 LYS A 137      -6.760   7.209  66.368  1.00 98.49           H  
ATOM   1460  HE2 LYS A 137      -7.173   8.371  67.621  1.00 98.49           H  
ATOM   1461  HZ1 LYS A 137      -9.009   9.087  66.277  1.00 98.49           H  
ATOM   1462  HZ2 LYS A 137      -7.579   9.224  65.465  1.00 98.49           H  
ATOM   1463  HZ3 LYS A 137      -8.619   7.995  65.100  1.00 98.49           H  
ATOM   1464  N   HIS A 138      -9.379   1.757  70.589  1.00 98.76           N  
ATOM   1465  CA  HIS A 138     -10.476   0.984  71.184  1.00 98.76           C  
ATOM   1466  C   HIS A 138     -10.074  -0.448  71.577  1.00 98.76           C  
ATOM   1467  O   HIS A 138     -10.858  -1.108  72.256  1.00 98.76           O  
ATOM   1468  CB  HIS A 138     -11.682   0.974  70.222  1.00 98.76           C  
ATOM   1469  CG  HIS A 138     -12.171   2.333  69.793  1.00 98.76           C  
ATOM   1470  CD2 HIS A 138     -12.909   3.290  70.453  1.00 98.76           C  
ATOM   1471  ND1 HIS A 138     -11.916   2.857  68.537  1.00 98.76           N  
ATOM   1472  CE1 HIS A 138     -12.474   4.069  68.497  1.00 98.76           C  
ATOM   1473  NE2 HIS A 138     -13.094   4.399  69.625  1.00 98.76           N  
ATOM   1474  H   HIS A 138      -8.935   1.349  69.778  1.00 98.76           H  
ATOM   1475  HA  HIS A 138     -10.803   1.460  72.108  1.00 98.76           H  
ATOM   1476  HB3 HIS A 138     -12.523   0.464  70.692  1.00 98.76           H  
ATOM   1477  HB2 HIS A 138     -11.431   0.410  69.323  1.00 98.76           H  
ATOM   1478  HD2 HIS A 138     -13.304   3.269  71.457  1.00 98.76           H  
ATOM   1479  HD1 HIS A 138     -11.380   2.417  67.798  1.00 98.76           H  
ATOM   1480  HE1 HIS A 138     -12.421   4.719  67.636  1.00 98.76           H  
ATOM   1481  N   ILE A 139      -8.877  -0.912  71.179  1.00 98.86           N  
ATOM   1482  CA  ILE A 139      -8.331  -2.214  71.572  1.00 98.86           C  
ATOM   1483  C   ILE A 139      -7.846  -2.169  73.037  1.00 98.86           C  
ATOM   1484  O   ILE A 139      -7.006  -1.329  73.361  1.00 98.86           O  
ATOM   1485  CB  ILE A 139      -7.162  -2.634  70.628  1.00 98.86           C  
ATOM   1486  CG1 ILE A 139      -7.702  -2.972  69.219  1.00 98.86           C  
ATOM   1487  CG2 ILE A 139      -6.294  -3.795  71.160  1.00 98.86           C  
ATOM   1488  CD1 ILE A 139      -6.610  -3.151  68.153  1.00 98.86           C  
ATOM   1489  H   ILE A 139      -8.267  -0.319  70.637  1.00 98.86           H  
ATOM   1490  HA  ILE A 139      -9.122  -2.963  71.488  1.00 98.86           H  
ATOM   1491  HB  ILE A 139      -6.503  -1.770  70.520  1.00 98.86           H  
ATOM   1492 HG13 ILE A 139      -8.381  -2.188  68.881  1.00 98.86           H  
ATOM   1493 HG12 ILE A 139      -8.301  -3.881  69.271  1.00 98.86           H  
ATOM   1494 HG21 ILE A 139      -5.546  -4.112  70.437  1.00 98.86           H  
ATOM   1495 HG22 ILE A 139      -5.743  -3.494  72.047  1.00 98.86           H  
ATOM   1496 HG23 ILE A 139      -6.900  -4.662  71.421  1.00 98.86           H  
ATOM   1497 HD11 ILE A 139      -6.915  -2.725  67.197  1.00 98.86           H  
ATOM   1498 HD12 ILE A 139      -5.677  -2.671  68.443  1.00 98.86           H  
ATOM   1499 HD13 ILE A 139      -6.395  -4.205  67.992  1.00 98.86           H  
ATOM   1500  N   LYS A 140      -8.385  -3.070  73.880  1.00 98.89           N  
ATOM   1501  CA  LYS A 140      -8.090  -3.156  75.316  1.00 98.89           C  
ATOM   1502  C   LYS A 140      -6.618  -3.479  75.619  1.00 98.89           C  
ATOM   1503  O   LYS A 140      -6.037  -2.843  76.498  1.00 98.89           O  
ATOM   1504  CB  LYS A 140      -9.016  -4.198  75.977  1.00 98.89           C  
ATOM   1505  CG  LYS A 140      -8.892  -4.278  77.512  1.00 98.89           C  
ATOM   1506  CD  LYS A 140      -9.674  -5.453  78.101  1.00 98.89           C  
ATOM   1507  CE  LYS A 140      -9.473  -5.598  79.616  1.00 98.89           C  
ATOM   1508  NZ  LYS A 140     -10.131  -6.806  80.141  1.00 98.89           N1+
ATOM   1509  H   LYS A 140      -9.070  -3.729  73.533  1.00 98.89           H  
ATOM   1510  HA  LYS A 140      -8.318  -2.183  75.753  1.00 98.89           H  
ATOM   1511  HB3 LYS A 140      -8.812  -5.181  75.548  1.00 98.89           H  
ATOM   1512  HB2 LYS A 140     -10.051  -3.972  75.722  1.00 98.89           H  
ATOM   1513  HG3 LYS A 140      -9.254  -3.347  77.946  1.00 98.89           H  
ATOM   1514  HG2 LYS A 140      -7.852  -4.379  77.821  1.00 98.89           H  
ATOM   1515  HD3 LYS A 140      -9.369  -6.370  77.593  1.00 98.89           H  
ATOM   1516  HD2 LYS A 140     -10.732  -5.307  77.883  1.00 98.89           H  
ATOM   1517  HE3 LYS A 140      -9.879  -4.729  80.132  1.00 98.89           H  
ATOM   1518  HE2 LYS A 140      -8.411  -5.656  79.855  1.00 98.89           H  
ATOM   1519  HZ1 LYS A 140      -9.742  -7.620  79.687  1.00 98.89           H  
ATOM   1520  HZ2 LYS A 140      -9.988  -6.870  81.139  1.00 98.89           H  
ATOM   1521  HZ3 LYS A 140     -11.121  -6.767  79.935  1.00 98.89           H  
ATOM   1522  N   ASN A 141      -6.064  -4.463  74.891  1.00 98.93           N  
ATOM   1523  CA  ASN A 141      -4.699  -4.959  75.058  1.00 98.93           C  
ATOM   1524  C   ASN A 141      -3.983  -4.904  73.696  1.00 98.93           C  
ATOM   1525  O   ASN A 141      -4.045  -5.884  72.954  1.00 98.93           O  
ATOM   1526  CB  ASN A 141      -4.733  -6.399  75.637  1.00 98.93           C  
ATOM   1527  CG  ASN A 141      -5.244  -6.471  77.081  1.00 98.93           C  
ATOM   1528  ND2 ASN A 141      -4.465  -5.945  78.028  1.00 98.93           N  
ATOM   1529  OD1 ASN A 141      -6.323  -7.000  77.337  1.00 98.93           O  
ATOM   1530  H   ASN A 141      -6.618  -4.924  74.184  1.00 98.93           H  
ATOM   1531  HA  ASN A 141      -4.174  -4.326  75.772  1.00 98.93           H  
ATOM   1532  HB3 ASN A 141      -3.729  -6.823  75.623  1.00 98.93           H  
ATOM   1533  HB2 ASN A 141      -5.344  -7.053  75.011  1.00 98.93           H  
ATOM   1534 HD22 ASN A 141      -4.780  -5.909  78.990  1.00 98.93           H  
ATOM   1535 HD21 ASN A 141      -3.577  -5.524  77.780  1.00 98.93           H  
ATOM   1536  N   PRO A 142      -3.330  -3.760  73.370  1.00 98.95           N  
ATOM   1537  CA  PRO A 142      -2.516  -3.596  72.147  1.00 98.95           C  
ATOM   1538  C   PRO A 142      -1.462  -4.678  71.840  1.00 98.95           C  
ATOM   1539  O   PRO A 142      -1.232  -4.945  70.662  1.00 98.95           O  
ATOM   1540  CB  PRO A 142      -1.865  -2.218  72.329  1.00 98.95           C  
ATOM   1541  CG  PRO A 142      -2.875  -1.435  73.142  1.00 98.95           C  
ATOM   1542  CD  PRO A 142      -3.454  -2.482  74.079  1.00 98.95           C  
ATOM   1543  HA  PRO A 142      -3.214  -3.548  71.308  1.00 98.95           H  
ATOM   1544  HB3 PRO A 142      -1.622  -1.730  71.384  1.00 98.95           H  
ATOM   1545  HB2 PRO A 142      -0.946  -2.307  72.908  1.00 98.95           H  
ATOM   1546  HG3 PRO A 142      -3.658  -1.056  72.484  1.00 98.95           H  
ATOM   1547  HG2 PRO A 142      -2.436  -0.596  73.679  1.00 98.95           H  
ATOM   1548  HD2 PRO A 142      -2.885  -2.518  75.006  1.00 98.95           H  
ATOM   1549  HD3 PRO A 142      -4.483  -2.225  74.324  1.00 98.95           H  
ATOM   1550  N   ILE A 143      -0.861  -5.295  72.876  1.00 98.98           N  
ATOM   1551  CA  ILE A 143       0.125  -6.373  72.727  1.00 98.98           C  
ATOM   1552  C   ILE A 143      -0.481  -7.691  72.192  1.00 98.98           C  
ATOM   1553  O   ILE A 143       0.218  -8.427  71.497  1.00 98.98           O  
ATOM   1554  CB  ILE A 143       0.864  -6.661  74.070  1.00 98.98           C  
ATOM   1555  CG1 ILE A 143       2.207  -7.405  73.888  1.00 98.98           C  
ATOM   1556  CG2 ILE A 143       0.005  -7.410  75.111  1.00 98.98           C  
ATOM   1557  CD1 ILE A 143       3.252  -6.618  73.086  1.00 98.98           C  
ATOM   1558  H   ILE A 143      -1.064  -5.002  73.824  1.00 98.98           H  
ATOM   1559  HA  ILE A 143       0.853  -6.023  71.995  1.00 98.98           H  
ATOM   1560  HB  ILE A 143       1.098  -5.688  74.501  1.00 98.98           H  
ATOM   1561 HG13 ILE A 143       2.049  -8.379  73.426  1.00 98.98           H  
ATOM   1562 HG12 ILE A 143       2.630  -7.620  74.868  1.00 98.98           H  
ATOM   1563 HG21 ILE A 143       0.477  -7.402  76.092  1.00 98.98           H  
ATOM   1564 HG22 ILE A 143      -0.979  -6.958  75.216  1.00 98.98           H  
ATOM   1565 HG23 ILE A 143      -0.144  -8.455  74.841  1.00 98.98           H  
ATOM   1566 HD11 ILE A 143       4.253  -7.008  73.269  1.00 98.98           H  
ATOM   1567 HD12 ILE A 143       3.065  -6.691  72.015  1.00 98.98           H  
ATOM   1568 HD13 ILE A 143       3.257  -5.562  73.356  1.00 98.98           H  
ATOM   1569  N   THR A 144      -1.765  -7.951  72.499  1.00 98.95           N  
ATOM   1570  CA  THR A 144      -2.523  -9.103  72.007  1.00 98.95           C  
ATOM   1571  C   THR A 144      -2.855  -8.963  70.513  1.00 98.95           C  
ATOM   1572  O   THR A 144      -2.724  -9.942  69.779  1.00 98.95           O  
ATOM   1573  CB  THR A 144      -3.852  -9.288  72.786  1.00 98.95           C  
ATOM   1574  CG2 THR A 144      -4.741 -10.460  72.329  1.00 98.95           C  
ATOM   1575  OG1 THR A 144      -3.543  -9.483  74.149  1.00 98.95           O  
ATOM   1576  H   THR A 144      -2.280  -7.301  73.078  1.00 98.95           H  
ATOM   1577  HA  THR A 144      -1.909  -9.996  72.135  1.00 98.95           H  
ATOM   1578  HB  THR A 144      -4.448  -8.378  72.725  1.00 98.95           H  
ATOM   1579 HG21 THR A 144      -5.578 -10.605  73.013  1.00 98.95           H  
ATOM   1580 HG22 THR A 144      -5.168 -10.282  71.343  1.00 98.95           H  
ATOM   1581 HG23 THR A 144      -4.181 -11.394  72.286  1.00 98.95           H  
ATOM   1582  HG1 THR A 144      -3.074 -10.321  74.226  1.00 98.95           H  
ATOM   1583  N   ALA A 145      -3.221  -7.741  70.086  1.00 98.96           N  
ATOM   1584  CA  ALA A 145      -3.423  -7.394  68.681  1.00 98.96           C  
ATOM   1585  C   ALA A 145      -2.114  -7.430  67.874  1.00 98.96           C  
ATOM   1586  O   ALA A 145      -2.139  -7.911  66.745  1.00 98.96           O  
ATOM   1587  CB  ALA A 145      -4.114  -6.029  68.584  1.00 98.96           C  
ATOM   1588  H   ALA A 145      -3.297  -6.984  70.751  1.00 98.96           H  
ATOM   1589  HA  ALA A 145      -4.099  -8.137  68.252  1.00 98.96           H  
ATOM   1590  HB1 ALA A 145      -4.335  -5.775  67.547  1.00 98.96           H  
ATOM   1591  HB2 ALA A 145      -5.063  -6.040  69.120  1.00 98.96           H  
ATOM   1592  HB3 ALA A 145      -3.501  -5.230  69.004  1.00 98.96           H  
ATOM   1593  N   ALA A 146      -0.995  -6.991  68.479  1.00 98.97           N  
ATOM   1594  CA  ALA A 146       0.353  -7.090  67.914  1.00 98.97           C  
ATOM   1595  C   ALA A 146       0.845  -8.540  67.747  1.00 98.97           C  
ATOM   1596  O   ALA A 146       1.498  -8.830  66.747  1.00 98.97           O  
ATOM   1597  CB  ALA A 146       1.334  -6.284  68.776  1.00 98.97           C  
ATOM   1598  H   ALA A 146      -1.058  -6.587  69.404  1.00 98.97           H  
ATOM   1599  HA  ALA A 146       0.331  -6.636  66.921  1.00 98.97           H  
ATOM   1600  HB1 ALA A 146       2.348  -6.374  68.390  1.00 98.97           H  
ATOM   1601  HB2 ALA A 146       1.076  -5.225  68.787  1.00 98.97           H  
ATOM   1602  HB3 ALA A 146       1.349  -6.637  69.806  1.00 98.97           H  
ATOM   1603  N   ARG A 147       0.499  -9.432  68.696  1.00 98.97           N  
ATOM   1604  CA  ARG A 147       0.790 -10.867  68.619  1.00 98.97           C  
ATOM   1605  C   ARG A 147      -0.017 -11.573  67.512  1.00 98.97           C  
ATOM   1606  O   ARG A 147       0.514 -12.479  66.872  1.00 98.97           O  
ATOM   1607  CB  ARG A 147       0.609 -11.531  70.006  1.00 98.97           C  
ATOM   1608  CG  ARG A 147       1.080 -12.998  70.039  1.00 98.97           C  
ATOM   1609  CD  ARG A 147       0.923 -13.709  71.393  1.00 98.97           C  
ATOM   1610  NE  ARG A 147       1.269 -15.131  71.237  1.00 98.97           N  
ATOM   1611  CZ  ARG A 147       1.133 -16.157  72.093  1.00 98.97           C  
ATOM   1612  NH1 ARG A 147       0.618 -16.013  73.321  1.00 98.97           N  
ATOM   1613  NH2 ARG A 147       1.525 -17.370  71.686  1.00 98.97           N1+
ATOM   1614  H   ARG A 147      -0.013  -9.122  69.511  1.00 98.97           H  
ATOM   1615  HA  ARG A 147       1.840 -10.969  68.339  1.00 98.97           H  
ATOM   1616  HB3 ARG A 147      -0.439 -11.479  70.305  1.00 98.97           H  
ATOM   1617  HB2 ARG A 147       1.165 -10.968  70.757  1.00 98.97           H  
ATOM   1618  HG3 ARG A 147       2.145 -12.969  69.806  1.00 98.97           H  
ATOM   1619  HG2 ARG A 147       0.622 -13.596  69.251  1.00 98.97           H  
ATOM   1620  HD3 ARG A 147      -0.063 -13.550  71.829  1.00 98.97           H  
ATOM   1621  HD2 ARG A 147       1.658 -13.309  72.091  1.00 98.97           H  
ATOM   1622  HE  ARG A 147       1.636 -15.368  70.321  1.00 98.97           H  
ATOM   1623 HH12 ARG A 147       0.516 -16.808  73.933  1.00 98.97           H  
ATOM   1624 HH11 ARG A 147       0.287 -15.107  73.636  1.00 98.97           H  
ATOM   1625 HH22 ARG A 147       1.432 -18.177  72.284  1.00 98.97           H  
ATOM   1626 HH21 ARG A 147       1.885 -17.484  70.746  1.00 98.97           H  
ATOM   1627  N   LEU A 148      -1.259 -11.120  67.274  1.00 98.89           N  
ATOM   1628  CA  LEU A 148      -2.097 -11.592  66.173  1.00 98.89           C  
ATOM   1629  C   LEU A 148      -1.587 -11.123  64.800  1.00 98.89           C  
ATOM   1630  O   LEU A 148      -1.698 -11.895  63.854  1.00 98.89           O  
ATOM   1631  CB  LEU A 148      -3.563 -11.176  66.410  1.00 98.89           C  
ATOM   1632  CG  LEU A 148      -4.257 -11.980  67.531  1.00 98.89           C  
ATOM   1633  CD1 LEU A 148      -5.542 -11.275  68.002  1.00 98.89           C  
ATOM   1634  CD2 LEU A 148      -4.505 -13.444  67.116  1.00 98.89           C  
ATOM   1635  H   LEU A 148      -1.644 -10.385  67.851  1.00 98.89           H  
ATOM   1636  HA  LEU A 148      -2.048 -12.683  66.161  1.00 98.89           H  
ATOM   1637  HB3 LEU A 148      -4.145 -11.289  65.494  1.00 98.89           H  
ATOM   1638  HB2 LEU A 148      -3.589 -10.112  66.647  1.00 98.89           H  
ATOM   1639  HG  LEU A 148      -3.588 -12.005  68.392  1.00 98.89           H  
ATOM   1640 HD11 LEU A 148      -6.424 -11.914  67.972  1.00 98.89           H  
ATOM   1641 HD12 LEU A 148      -5.427 -10.940  69.031  1.00 98.89           H  
ATOM   1642 HD13 LEU A 148      -5.768 -10.396  67.397  1.00 98.89           H  
ATOM   1643 HD21 LEU A 148      -5.527 -13.776  67.297  1.00 98.89           H  
ATOM   1644 HD22 LEU A 148      -4.309 -13.593  66.056  1.00 98.89           H  
ATOM   1645 HD23 LEU A 148      -3.848 -14.119  67.666  1.00 98.89           H  
ATOM   1646  N   VAL A 149      -0.994  -9.916  64.702  1.00 98.92           N  
ATOM   1647  CA  VAL A 149      -0.331  -9.445  63.477  1.00 98.92           C  
ATOM   1648  C   VAL A 149       0.908 -10.300  63.126  1.00 98.92           C  
ATOM   1649  O   VAL A 149       1.124 -10.571  61.946  1.00 98.92           O  
ATOM   1650  CB  VAL A 149       0.053  -7.932  63.546  1.00 98.92           C  
ATOM   1651  CG1 VAL A 149       0.959  -7.426  62.401  1.00 98.92           C  
ATOM   1652  CG2 VAL A 149      -1.208  -7.053  63.582  1.00 98.92           C  
ATOM   1653  H   VAL A 149      -0.944  -9.310  65.510  1.00 98.92           H  
ATOM   1654  HA  VAL A 149      -1.044  -9.566  62.659  1.00 98.92           H  
ATOM   1655  HB  VAL A 149       0.591  -7.759  64.478  1.00 98.92           H  
ATOM   1656 HG11 VAL A 149       1.121  -6.350  62.469  1.00 98.92           H  
ATOM   1657 HG12 VAL A 149       1.944  -7.888  62.415  1.00 98.92           H  
ATOM   1658 HG13 VAL A 149       0.512  -7.626  61.427  1.00 98.92           H  
ATOM   1659 HG21 VAL A 149      -0.961  -5.993  63.643  1.00 98.92           H  
ATOM   1660 HG22 VAL A 149      -1.809  -7.206  62.690  1.00 98.92           H  
ATOM   1661 HG23 VAL A 149      -1.847  -7.283  64.427  1.00 98.92           H  
ATOM   1662  N   MET A 150       1.651 -10.756  64.151  1.00 98.88           N  
ATOM   1663  CA  MET A 150       2.802 -11.650  64.015  1.00 98.88           C  
ATOM   1664  C   MET A 150       2.412 -13.051  63.508  1.00 98.88           C  
ATOM   1665  O   MET A 150       3.003 -13.526  62.540  1.00 98.88           O  
ATOM   1666  CB  MET A 150       3.559 -11.710  65.365  1.00 98.88           C  
ATOM   1667  CG  MET A 150       4.848 -12.549  65.349  1.00 98.88           C  
ATOM   1668  SD  MET A 150       5.874 -12.383  66.836  1.00 98.88           S  
ATOM   1669  CE  MET A 150       4.863 -13.278  68.040  1.00 98.88           C  
ATOM   1670  H   MET A 150       1.403 -10.491  65.094  1.00 98.88           H  
ATOM   1671  HA  MET A 150       3.471 -11.207  63.276  1.00 98.88           H  
ATOM   1672  HB3 MET A 150       2.900 -12.113  66.130  1.00 98.88           H  
ATOM   1673  HB2 MET A 150       3.799 -10.704  65.703  1.00 98.88           H  
ATOM   1674  HG3 MET A 150       5.458 -12.250  64.498  1.00 98.88           H  
ATOM   1675  HG2 MET A 150       4.620 -13.606  65.210  1.00 98.88           H  
ATOM   1676  HE1 MET A 150       5.359 -13.264  69.009  1.00 98.88           H  
ATOM   1677  HE2 MET A 150       3.884 -12.813  68.148  1.00 98.88           H  
ATOM   1678  HE3 MET A 150       4.728 -14.315  67.732  1.00 98.88           H  
ATOM   1679  N   GLU A 151       1.450 -13.687  64.196  1.00 98.65           N  
ATOM   1680  CA  GLU A 151       1.132 -15.109  64.043  1.00 98.65           C  
ATOM   1681  C   GLU A 151       0.016 -15.408  63.029  1.00 98.65           C  
ATOM   1682  O   GLU A 151       0.054 -16.477  62.419  1.00 98.65           O  
ATOM   1683  CB  GLU A 151       0.776 -15.685  65.429  1.00 98.65           C  
ATOM   1684  CG  GLU A 151       1.963 -15.636  66.420  1.00 98.65           C  
ATOM   1685  CD  GLU A 151       1.686 -16.198  67.822  1.00 98.65           C  
ATOM   1686  OE1 GLU A 151       2.676 -16.319  68.576  1.00 98.65           O  
ATOM   1687  OE2 GLU A 151       0.513 -16.479  68.153  1.00 98.65           O1-
ATOM   1688  H   GLU A 151       1.011 -13.221  64.979  1.00 98.65           H  
ATOM   1689  HA  GLU A 151       2.022 -15.635  63.692  1.00 98.65           H  
ATOM   1690  HB3 GLU A 151       0.431 -16.715  65.323  1.00 98.65           H  
ATOM   1691  HB2 GLU A 151      -0.067 -15.126  65.840  1.00 98.65           H  
ATOM   1692  HG3 GLU A 151       2.301 -14.607  66.547  1.00 98.65           H  
ATOM   1693  HG2 GLU A 151       2.805 -16.182  65.992  1.00 98.65           H  
ATOM   1694  N   GLU A 152      -0.951 -14.489  62.874  1.00 98.18           N  
ATOM   1695  CA  GLU A 152      -2.169 -14.678  62.076  1.00 98.18           C  
ATOM   1696  C   GLU A 152      -2.284 -13.663  60.923  1.00 98.18           C  
ATOM   1697  O   GLU A 152      -3.394 -13.413  60.449  1.00 98.18           O  
ATOM   1698  CB  GLU A 152      -3.414 -14.643  62.999  1.00 98.18           C  
ATOM   1699  CG  GLU A 152      -3.402 -15.630  64.190  1.00 98.18           C  
ATOM   1700  CD  GLU A 152      -3.409 -17.124  63.828  1.00 98.18           C  
ATOM   1701  OE1 GLU A 152      -2.955 -17.907  64.690  1.00 98.18           O  
ATOM   1702  OE2 GLU A 152      -3.890 -17.475  62.726  1.00 98.18           O1-
ATOM   1703  H   GLU A 152      -0.904 -13.623  63.395  1.00 98.18           H  
ATOM   1704  HA  GLU A 152      -2.142 -15.652  61.587  1.00 98.18           H  
ATOM   1705  HB3 GLU A 152      -4.303 -14.842  62.402  1.00 98.18           H  
ATOM   1706  HB2 GLU A 152      -3.556 -13.635  63.390  1.00 98.18           H  
ATOM   1707  HG3 GLU A 152      -4.295 -15.460  64.789  1.00 98.18           H  
ATOM   1708  HG2 GLU A 152      -2.558 -15.412  64.847  1.00 98.18           H  
ATOM   1709  N   SER A 153      -1.145 -13.115  60.466  1.00 96.77           N  
ATOM   1710  CA  SER A 153      -1.068 -12.234  59.301  1.00 96.77           C  
ATOM   1711  C   SER A 153       0.339 -12.320  58.672  1.00 96.77           C  
ATOM   1712  O   SER A 153       1.304 -12.585  59.392  1.00 96.77           O  
ATOM   1713  CB  SER A 153      -1.526 -10.797  59.685  1.00 96.77           C  
ATOM   1714  OG  SER A 153      -0.503  -9.822  59.704  1.00 96.77           O  
ATOM   1715  H   SER A 153      -0.262 -13.355  60.897  1.00 96.77           H  
ATOM   1716  HA  SER A 153      -1.783 -12.636  58.583  1.00 96.77           H  
ATOM   1717  HB3 SER A 153      -1.999 -10.786  60.665  1.00 96.77           H  
ATOM   1718  HB2 SER A 153      -2.285 -10.456  58.979  1.00 96.77           H  
ATOM   1719  HG  SER A 153       0.107 -10.034  60.422  1.00 96.77           H  
ATOM   1720  N   PRO A 154       0.444 -12.039  57.351  1.00 95.98           N  
ATOM   1721  CA  PRO A 154       1.745 -11.915  56.672  1.00 95.98           C  
ATOM   1722  C   PRO A 154       2.462 -10.569  56.917  1.00 95.98           C  
ATOM   1723  O   PRO A 154       3.558 -10.395  56.389  1.00 95.98           O  
ATOM   1724  CB  PRO A 154       1.368 -12.095  55.193  1.00 95.98           C  
ATOM   1725  CG  PRO A 154      -0.009 -11.461  55.085  1.00 95.98           C  
ATOM   1726  CD  PRO A 154      -0.664 -11.823  56.415  1.00 95.98           C  
ATOM   1727  HA  PRO A 154       2.424 -12.714  56.975  1.00 95.98           H  
ATOM   1728  HB3 PRO A 154       1.303 -13.160  54.964  1.00 95.98           H  
ATOM   1729  HB2 PRO A 154       2.083 -11.657  54.494  1.00 95.98           H  
ATOM   1730  HG3 PRO A 154      -0.577 -11.796  54.217  1.00 95.98           H  
ATOM   1731  HG2 PRO A 154       0.098 -10.378  55.016  1.00 95.98           H  
ATOM   1732  HD2 PRO A 154      -1.348 -11.038  56.742  1.00 95.98           H  
ATOM   1733  HD3 PRO A 154      -1.226 -12.752  56.312  1.00 95.98           H  
ATOM   1734  N   HIS A 155       1.833  -9.652  57.676  1.00 98.05           N  
ATOM   1735  CA  HIS A 155       2.292  -8.288  57.938  1.00 98.05           C  
ATOM   1736  C   HIS A 155       3.049  -8.178  59.269  1.00 98.05           C  
ATOM   1737  O   HIS A 155       2.921  -9.053  60.125  1.00 98.05           O  
ATOM   1738  CB  HIS A 155       1.081  -7.333  57.901  1.00 98.05           C  
ATOM   1739  CG  HIS A 155       0.248  -7.434  56.645  1.00 98.05           C  
ATOM   1740  CD2 HIS A 155      -1.109  -7.574  56.451  1.00 98.05           C  
ATOM   1741  ND1 HIS A 155       0.807  -7.448  55.377  1.00 98.05           N  
ATOM   1742  CE1 HIS A 155      -0.197  -7.564  54.505  1.00 98.05           C  
ATOM   1743  NE2 HIS A 155      -1.389  -7.642  55.084  1.00 98.05           N  
ATOM   1744  H   HIS A 155       0.946  -9.890  58.099  1.00 98.05           H  
ATOM   1745  HA  HIS A 155       2.963  -7.986  57.141  1.00 98.05           H  
ATOM   1746  HB3 HIS A 155       1.421  -6.300  57.987  1.00 98.05           H  
ATOM   1747  HB2 HIS A 155       0.430  -7.505  58.759  1.00 98.05           H  
ATOM   1748  HD2 HIS A 155      -1.899  -7.628  57.185  1.00 98.05           H  
ATOM   1749  HD1 HIS A 155       1.792  -7.373  55.157  1.00 98.05           H  
ATOM   1750  HE1 HIS A 155      -0.053  -7.593  53.435  1.00 98.05           H  
ATOM   1751  N   VAL A 156       3.822  -7.088  59.408  1.00 98.83           N  
ATOM   1752  CA  VAL A 156       4.620  -6.773  60.598  1.00 98.83           C  
ATOM   1753  C   VAL A 156       4.164  -5.458  61.266  1.00 98.83           C  
ATOM   1754  O   VAL A 156       4.395  -5.303  62.463  1.00 98.83           O  
ATOM   1755  CB  VAL A 156       6.140  -6.707  60.252  1.00 98.83           C  
ATOM   1756  CG1 VAL A 156       7.057  -6.146  61.359  1.00 98.83           C  
ATOM   1757  CG2 VAL A 156       6.666  -8.095  59.851  1.00 98.83           C  
ATOM   1758  H   VAL A 156       3.886  -6.432  58.644  1.00 98.83           H  
ATOM   1759  HA  VAL A 156       4.488  -7.556  61.346  1.00 98.83           H  
ATOM   1760  HB  VAL A 156       6.256  -6.060  59.381  1.00 98.83           H  
ATOM   1761 HG11 VAL A 156       8.106  -6.283  61.098  1.00 98.83           H  
ATOM   1762 HG12 VAL A 156       6.906  -5.078  61.515  1.00 98.83           H  
ATOM   1763 HG13 VAL A 156       6.887  -6.653  62.309  1.00 98.83           H  
ATOM   1764 HG21 VAL A 156       7.677  -8.028  59.456  1.00 98.83           H  
ATOM   1765 HG22 VAL A 156       6.694  -8.774  60.701  1.00 98.83           H  
ATOM   1766 HG23 VAL A 156       6.046  -8.562  59.087  1.00 98.83           H  
ATOM   1767  N   LEU A 157       3.492  -4.559  60.524  1.00 98.95           N  
ATOM   1768  CA  LEU A 157       2.910  -3.332  61.068  1.00 98.95           C  
ATOM   1769  C   LEU A 157       1.621  -2.992  60.311  1.00 98.95           C  
ATOM   1770  O   LEU A 157       1.653  -2.811  59.093  1.00 98.95           O  
ATOM   1771  CB  LEU A 157       3.947  -2.179  61.048  1.00 98.95           C  
ATOM   1772  CG  LEU A 157       3.458  -0.806  61.582  1.00 98.95           C  
ATOM   1773  CD1 LEU A 157       3.003  -0.849  63.051  1.00 98.95           C  
ATOM   1774  CD2 LEU A 157       4.525   0.287  61.381  1.00 98.95           C  
ATOM   1775  H   LEU A 157       3.317  -4.732  59.545  1.00 98.95           H  
ATOM   1776  HA  LEU A 157       2.637  -3.522  62.107  1.00 98.95           H  
ATOM   1777  HB3 LEU A 157       4.295  -2.049  60.021  1.00 98.95           H  
ATOM   1778  HB2 LEU A 157       4.826  -2.481  61.620  1.00 98.95           H  
ATOM   1779  HG  LEU A 157       2.592  -0.504  60.991  1.00 98.95           H  
ATOM   1780 HD11 LEU A 157       2.638   0.127  63.371  1.00 98.95           H  
ATOM   1781 HD12 LEU A 157       2.190  -1.557  63.210  1.00 98.95           H  
ATOM   1782 HD13 LEU A 157       3.826  -1.123  63.710  1.00 98.95           H  
ATOM   1783 HD21 LEU A 157       4.097   1.156  60.882  1.00 98.95           H  
ATOM   1784 HD22 LEU A 157       4.935   0.634  62.330  1.00 98.95           H  
ATOM   1785 HD23 LEU A 157       5.363  -0.059  60.776  1.00 98.95           H  
ATOM   1786  N   LEU A 158       0.530  -2.880  61.079  1.00 98.93           N  
ATOM   1787  CA  LEU A 158      -0.777  -2.371  60.666  1.00 98.93           C  
ATOM   1788  C   LEU A 158      -1.069  -1.126  61.521  1.00 98.93           C  
ATOM   1789  O   LEU A 158      -0.593  -1.063  62.655  1.00 98.93           O  
ATOM   1790  CB  LEU A 158      -1.836  -3.477  60.904  1.00 98.93           C  
ATOM   1791  CG  LEU A 158      -1.608  -4.781  60.098  1.00 98.93           C  
ATOM   1792  CD1 LEU A 158      -2.682  -5.841  60.418  1.00 98.93           C  
ATOM   1793  CD2 LEU A 158      -1.480  -4.543  58.582  1.00 98.93           C  
ATOM   1794  H   LEU A 158       0.618  -3.050  62.072  1.00 98.93           H  
ATOM   1795  HA  LEU A 158      -0.767  -2.069  59.618  1.00 98.93           H  
ATOM   1796  HB3 LEU A 158      -2.825  -3.085  60.670  1.00 98.93           H  
ATOM   1797  HB2 LEU A 158      -1.864  -3.721  61.968  1.00 98.93           H  
ATOM   1798  HG  LEU A 158      -0.662  -5.207  60.434  1.00 98.93           H  
ATOM   1799 HD11 LEU A 158      -2.226  -6.823  60.540  1.00 98.93           H  
ATOM   1800 HD12 LEU A 158      -3.226  -5.610  61.334  1.00 98.93           H  
ATOM   1801 HD13 LEU A 158      -3.421  -5.941  59.626  1.00 98.93           H  
ATOM   1802 HD21 LEU A 158      -1.968  -5.320  57.996  1.00 98.93           H  
ATOM   1803 HD22 LEU A 158      -1.918  -3.593  58.279  1.00 98.93           H  
ATOM   1804 HD23 LEU A 158      -0.433  -4.537  58.280  1.00 98.93           H  
ATOM   1805  N   ILE A 159      -1.829  -0.148  60.991  1.00 98.89           N  
ATOM   1806  CA  ILE A 159      -2.085   1.117  61.699  1.00 98.89           C  
ATOM   1807  C   ILE A 159      -3.567   1.535  61.645  1.00 98.89           C  
ATOM   1808  O   ILE A 159      -4.285   1.167  60.713  1.00 98.89           O  
ATOM   1809  CB  ILE A 159      -1.187   2.292  61.177  1.00 98.89           C  
ATOM   1810  CG1 ILE A 159      -1.593   2.888  59.798  1.00 98.89           C  
ATOM   1811  CG2 ILE A 159       0.306   1.897  61.227  1.00 98.89           C  
ATOM   1812  CD1 ILE A 159      -0.801   4.120  59.326  1.00 98.89           C  
ATOM   1813  H   ILE A 159      -2.211  -0.235  60.060  1.00 98.89           H  
ATOM   1814  HA  ILE A 159      -1.867   0.985  62.759  1.00 98.89           H  
ATOM   1815  HB  ILE A 159      -1.303   3.098  61.903  1.00 98.89           H  
ATOM   1816 HG13 ILE A 159      -2.643   3.179  59.798  1.00 98.89           H  
ATOM   1817 HG12 ILE A 159      -1.510   2.121  59.037  1.00 98.89           H  
ATOM   1818 HG21 ILE A 159       0.970   2.756  61.150  1.00 98.89           H  
ATOM   1819 HG22 ILE A 159       0.550   1.401  62.165  1.00 98.89           H  
ATOM   1820 HG23 ILE A 159       0.560   1.206  60.424  1.00 98.89           H  
ATOM   1821 HD11 ILE A 159      -0.519   4.014  58.279  1.00 98.89           H  
ATOM   1822 HD12 ILE A 159      -1.405   5.024  59.410  1.00 98.89           H  
ATOM   1823 HD13 ILE A 159       0.118   4.289  59.881  1.00 98.89           H  
ATOM   1824  N   GLY A 160      -3.960   2.343  62.647  1.00 98.10           N  
ATOM   1825  CA  GLY A 160      -5.231   3.061  62.749  1.00 98.10           C  
ATOM   1826  C   GLY A 160      -6.445   2.126  62.796  1.00 98.10           C  
ATOM   1827  O   GLY A 160      -6.406   1.062  63.415  1.00 98.10           O  
ATOM   1828  H   GLY A 160      -3.292   2.538  63.383  1.00 98.10           H  
ATOM   1829  HA3 GLY A 160      -5.314   3.754  61.911  1.00 98.10           H  
ATOM   1830  HA2 GLY A 160      -5.218   3.660  63.660  1.00 98.10           H  
ATOM   1831  N   ASP A 161      -7.530   2.559  62.133  1.00 97.73           N  
ATOM   1832  CA  ASP A 161      -8.810   1.849  61.990  1.00 97.73           C  
ATOM   1833  C   ASP A 161      -8.695   0.502  61.248  1.00 97.73           C  
ATOM   1834  O   ASP A 161      -9.565  -0.349  61.425  1.00 97.73           O  
ATOM   1835  CB  ASP A 161      -9.901   2.707  61.291  1.00 97.73           C  
ATOM   1836  CG  ASP A 161     -10.121   4.141  61.811  1.00 97.73           C  
ATOM   1837  OD1 ASP A 161      -9.789   4.423  62.984  1.00 97.73           O  
ATOM   1838  OD2 ASP A 161     -10.738   4.917  61.048  1.00 97.73           O1-
ATOM   1839  H   ASP A 161      -7.496   3.465  61.689  1.00 97.73           H  
ATOM   1840  HA  ASP A 161      -9.158   1.624  63.001  1.00 97.73           H  
ATOM   1841  HB3 ASP A 161     -10.862   2.196  61.374  1.00 97.73           H  
ATOM   1842  HB2 ASP A 161      -9.673   2.776  60.225  1.00 97.73           H  
ATOM   1843  N   GLY A 162      -7.632   0.329  60.443  1.00 98.09           N  
ATOM   1844  CA  GLY A 162      -7.347  -0.901  59.713  1.00 98.09           C  
ATOM   1845  C   GLY A 162      -6.725  -1.964  60.634  1.00 98.09           C  
ATOM   1846  O   GLY A 162      -7.022  -3.147  60.472  1.00 98.09           O  
ATOM   1847  H   GLY A 162      -6.961   1.078  60.353  1.00 98.09           H  
ATOM   1848  HA3 GLY A 162      -6.652  -0.653  58.916  1.00 98.09           H  
ATOM   1849  HA2 GLY A 162      -8.251  -1.288  59.239  1.00 98.09           H  
ATOM   1850  N   ALA A 163      -5.905  -1.557  61.622  1.00 98.75           N  
ATOM   1851  CA  ALA A 163      -5.410  -2.436  62.687  1.00 98.75           C  
ATOM   1852  C   ALA A 163      -6.532  -2.907  63.627  1.00 98.75           C  
ATOM   1853  O   ALA A 163      -6.462  -4.031  64.124  1.00 98.75           O  
ATOM   1854  CB  ALA A 163      -4.305  -1.727  63.481  1.00 98.75           C  
ATOM   1855  H   ALA A 163      -5.680  -0.575  61.711  1.00 98.75           H  
ATOM   1856  HA  ALA A 163      -4.972  -3.321  62.221  1.00 98.75           H  
ATOM   1857  HB1 ALA A 163      -3.945  -2.344  64.304  1.00 98.75           H  
ATOM   1858  HB2 ALA A 163      -3.454  -1.511  62.842  1.00 98.75           H  
ATOM   1859  HB3 ALA A 163      -4.646  -0.782  63.899  1.00 98.75           H  
ATOM   1860  N   GLU A 164      -7.563  -2.061  63.807  1.00 98.63           N  
ATOM   1861  CA  GLU A 164      -8.796  -2.409  64.506  1.00 98.63           C  
ATOM   1862  C   GLU A 164      -9.697  -3.358  63.703  1.00 98.63           C  
ATOM   1863  O   GLU A 164     -10.280  -4.251  64.309  1.00 98.63           O  
ATOM   1864  CB  GLU A 164      -9.579  -1.150  64.903  1.00 98.63           C  
ATOM   1865  CG  GLU A 164      -8.834  -0.243  65.898  1.00 98.63           C  
ATOM   1866  CD  GLU A 164      -9.663   0.938  66.421  1.00 98.63           C  
ATOM   1867  OE1 GLU A 164      -9.214   1.511  67.432  1.00 98.63           O  
ATOM   1868  OE2 GLU A 164     -10.728   1.258  65.847  1.00 98.63           O1-
ATOM   1869  H   GLU A 164      -7.534  -1.145  63.380  1.00 98.63           H  
ATOM   1870  HA  GLU A 164      -8.513  -2.926  65.422  1.00 98.63           H  
ATOM   1871  HB3 GLU A 164     -10.529  -1.453  65.345  1.00 98.63           H  
ATOM   1872  HB2 GLU A 164      -9.829  -0.579  64.010  1.00 98.63           H  
ATOM   1873  HG3 GLU A 164      -7.931   0.157  65.437  1.00 98.63           H  
ATOM   1874  HG2 GLU A 164      -8.507  -0.841  66.749  1.00 98.63           H  
ATOM   1875  N   GLU A 165      -9.786  -3.178  62.371  1.00 98.49           N  
ATOM   1876  CA  GLU A 165     -10.516  -4.064  61.455  1.00 98.49           C  
ATOM   1877  C   GLU A 165      -9.983  -5.506  61.513  1.00 98.49           C  
ATOM   1878  O   GLU A 165     -10.775  -6.435  61.662  1.00 98.49           O  
ATOM   1879  CB  GLU A 165     -10.475  -3.480  60.024  1.00 98.49           C  
ATOM   1880  CG  GLU A 165     -11.178  -4.326  58.929  1.00 98.49           C  
ATOM   1881  CD  GLU A 165     -10.923  -3.876  57.478  1.00 98.49           C  
ATOM   1882  OE1 GLU A 165     -11.374  -4.620  56.579  1.00 98.49           O  
ATOM   1883  OE2 GLU A 165     -10.273  -2.826  57.267  1.00 98.49           O1-
ATOM   1884  H   GLU A 165      -9.304  -2.399  61.943  1.00 98.49           H  
ATOM   1885  HA  GLU A 165     -11.558  -4.085  61.779  1.00 98.49           H  
ATOM   1886  HB3 GLU A 165      -9.435  -3.329  59.744  1.00 98.49           H  
ATOM   1887  HB2 GLU A 165     -10.924  -2.485  60.038  1.00 98.49           H  
ATOM   1888  HG3 GLU A 165     -12.254  -4.318  59.109  1.00 98.49           H  
ATOM   1889  HG2 GLU A 165     -10.873  -5.369  58.994  1.00 98.49           H  
ATOM   1890  N   PHE A 166      -8.646  -5.638  61.475  1.00 98.54           N  
ATOM   1891  CA  PHE A 166      -7.913  -6.885  61.680  1.00 98.54           C  
ATOM   1892  C   PHE A 166      -8.187  -7.542  63.048  1.00 98.54           C  
ATOM   1893  O   PHE A 166      -8.393  -8.754  63.104  1.00 98.54           O  
ATOM   1894  CB  PHE A 166      -6.409  -6.624  61.443  1.00 98.54           C  
ATOM   1895  CG  PHE A 166      -5.501  -7.809  61.705  1.00 98.54           C  
ATOM   1896  CD1 PHE A 166      -4.899  -7.981  62.968  1.00 98.54           C  
ATOM   1897  CD2 PHE A 166      -5.418  -8.846  60.753  1.00 98.54           C  
ATOM   1898  CE1 PHE A 166      -4.212  -9.152  63.250  1.00 98.54           C  
ATOM   1899  CE2 PHE A 166      -4.715 -10.003  61.050  1.00 98.54           C  
ATOM   1900  CZ  PHE A 166      -4.127 -10.159  62.297  1.00 98.54           C  
ATOM   1901  H   PHE A 166      -8.080  -4.811  61.339  1.00 98.54           H  
ATOM   1902  HA  PHE A 166      -8.254  -7.585  60.915  1.00 98.54           H  
ATOM   1903  HB3 PHE A 166      -6.069  -5.779  62.044  1.00 98.54           H  
ATOM   1904  HB2 PHE A 166      -6.259  -6.325  60.409  1.00 98.54           H  
ATOM   1905  HD1 PHE A 166      -4.989  -7.216  63.726  1.00 98.54           H  
ATOM   1906  HD2 PHE A 166      -5.915  -8.750  59.800  1.00 98.54           H  
ATOM   1907  HE1 PHE A 166      -3.758  -9.278  64.220  1.00 98.54           H  
ATOM   1908  HE2 PHE A 166      -4.648 -10.797  60.321  1.00 98.54           H  
ATOM   1909  HZ  PHE A 166      -3.612 -11.079  62.522  1.00 98.54           H  
ATOM   1910  N   ALA A 167      -8.195  -6.726  64.115  1.00 98.65           N  
ATOM   1911  CA  ALA A 167      -8.434  -7.153  65.492  1.00 98.65           C  
ATOM   1912  C   ALA A 167      -9.870  -7.651  65.748  1.00 98.65           C  
ATOM   1913  O   ALA A 167     -10.030  -8.613  66.497  1.00 98.65           O  
ATOM   1914  CB  ALA A 167      -8.046  -6.006  66.433  1.00 98.65           C  
ATOM   1915  H   ALA A 167      -8.012  -5.740  63.983  1.00 98.65           H  
ATOM   1916  HA  ALA A 167      -7.760  -7.988  65.696  1.00 98.65           H  
ATOM   1917  HB1 ALA A 167      -8.185  -6.268  67.480  1.00 98.65           H  
ATOM   1918  HB2 ALA A 167      -6.996  -5.744  66.303  1.00 98.65           H  
ATOM   1919  HB3 ALA A 167      -8.636  -5.113  66.241  1.00 98.65           H  
ATOM   1920  N   ARG A 168     -10.875  -7.037  65.096  1.00 98.13           N  
ATOM   1921  CA  ARG A 168     -12.276  -7.476  65.124  1.00 98.13           C  
ATOM   1922  C   ARG A 168     -12.485  -8.837  64.435  1.00 98.13           C  
ATOM   1923  O   ARG A 168     -13.266  -9.637  64.948  1.00 98.13           O  
ATOM   1924  CB  ARG A 168     -13.195  -6.413  64.485  1.00 98.13           C  
ATOM   1925  CG  ARG A 168     -13.298  -5.107  65.289  1.00 98.13           C  
ATOM   1926  CD  ARG A 168     -14.194  -4.060  64.609  1.00 98.13           C  
ATOM   1927  NE  ARG A 168     -14.094  -2.744  65.267  1.00 98.13           N  
ATOM   1928  CZ  ARG A 168     -13.481  -1.636  64.808  1.00 98.13           C  
ATOM   1929  NH1 ARG A 168     -12.893  -1.580  63.602  1.00 98.13           N  
ATOM   1930  NH2 ARG A 168     -13.452  -0.549  65.589  1.00 98.13           N1+
ATOM   1931  H   ARG A 168     -10.668  -6.239  64.508  1.00 98.13           H  
ATOM   1932  HA  ARG A 168     -12.570  -7.596  66.169  1.00 98.13           H  
ATOM   1933  HB3 ARG A 168     -14.203  -6.819  64.379  1.00 98.13           H  
ATOM   1934  HB2 ARG A 168     -12.852  -6.196  63.472  1.00 98.13           H  
ATOM   1935  HG3 ARG A 168     -12.333  -4.695  65.566  1.00 98.13           H  
ATOM   1936  HG2 ARG A 168     -13.773  -5.388  66.231  1.00 98.13           H  
ATOM   1937  HD3 ARG A 168     -15.230  -4.350  64.786  1.00 98.13           H  
ATOM   1938  HD2 ARG A 168     -14.077  -4.042  63.525  1.00 98.13           H  
ATOM   1939  HE  ARG A 168     -14.500  -2.703  66.190  1.00 98.13           H  
ATOM   1940 HH12 ARG A 168     -12.435  -0.735  63.291  1.00 98.13           H  
ATOM   1941 HH11 ARG A 168     -12.899  -2.392  63.001  1.00 98.13           H  
ATOM   1942 HH22 ARG A 168     -12.925   0.269  65.311  1.00 98.13           H  
ATOM   1943 HH21 ARG A 168     -13.893  -0.558  66.497  1.00 98.13           H  
ATOM   1944  N   GLU A 169     -11.765  -9.093  63.326  1.00 97.33           N  
ATOM   1945  CA  GLU A 169     -11.766 -10.380  62.619  1.00 97.33           C  
ATOM   1946  C   GLU A 169     -11.101 -11.534  63.398  1.00 97.33           C  
ATOM   1947  O   GLU A 169     -11.360 -12.689  63.066  1.00 97.33           O  
ATOM   1948  CB  GLU A 169     -11.105 -10.229  61.233  1.00 97.33           C  
ATOM   1949  CG  GLU A 169     -11.915  -9.365  60.241  1.00 97.33           C  
ATOM   1950  CD  GLU A 169     -11.295  -9.220  58.840  1.00 97.33           C  
ATOM   1951  OE1 GLU A 169     -11.843  -8.399  58.073  1.00 97.33           O  
ATOM   1952  OE2 GLU A 169     -10.306  -9.922  58.530  1.00 97.33           O1-
ATOM   1953  H   GLU A 169     -11.156  -8.379  62.951  1.00 97.33           H  
ATOM   1954  HA  GLU A 169     -12.806 -10.673  62.464  1.00 97.33           H  
ATOM   1955  HB3 GLU A 169     -10.946 -11.218  60.798  1.00 97.33           H  
ATOM   1956  HB2 GLU A 169     -10.112  -9.793  61.353  1.00 97.33           H  
ATOM   1957  HG3 GLU A 169     -12.075  -8.371  60.656  1.00 97.33           H  
ATOM   1958  HG2 GLU A 169     -12.907  -9.801  60.119  1.00 97.33           H  
ATOM   1959  N   HIS A 170     -10.264 -11.209  64.400  1.00 97.86           N  
ATOM   1960  CA  HIS A 170      -9.552 -12.174  65.244  1.00 97.86           C  
ATOM   1961  C   HIS A 170     -10.060 -12.171  66.699  1.00 97.86           C  
ATOM   1962  O   HIS A 170      -9.410 -12.770  67.555  1.00 97.86           O  
ATOM   1963  CB  HIS A 170      -8.028 -11.939  65.130  1.00 97.86           C  
ATOM   1964  CG  HIS A 170      -7.459 -12.351  63.792  1.00 97.86           C  
ATOM   1965  CD2 HIS A 170      -6.857 -13.532  63.399  1.00 97.86           C  
ATOM   1966  ND1 HIS A 170      -7.580 -11.563  62.658  1.00 97.86           N1+
ATOM   1967  CE1 HIS A 170      -7.073 -12.258  61.642  1.00 97.86           C  
ATOM   1968  NE2 HIS A 170      -6.619 -13.445  62.036  1.00 97.86           N  
ATOM   1969  H   HIS A 170     -10.113 -10.234  64.618  1.00 97.86           H  
ATOM   1970  HA  HIS A 170      -9.745 -13.192  64.899  1.00 97.86           H  
ATOM   1971  HB3 HIS A 170      -7.494 -12.523  65.879  1.00 97.86           H  
ATOM   1972  HB2 HIS A 170      -7.783 -10.894  65.328  1.00 97.86           H  
ATOM   1973  HD2 HIS A 170      -6.593 -14.421  63.953  1.00 97.86           H  
ATOM   1974  HD1 HIS A 170      -7.994 -10.639  62.614  1.00 97.86           H  
ATOM   1975  HE1 HIS A 170      -7.037 -11.900  60.623  1.00 97.86           H  
ATOM   1976  HE2 HIS A 170      -6.190 -14.151  61.453  1.00 97.86           H  
ATOM   1977  N   ASP A 171     -11.230 -11.550  66.944  1.00 96.42           N  
ATOM   1978  CA  ASP A 171     -12.000 -11.597  68.197  1.00 96.42           C  
ATOM   1979  C   ASP A 171     -11.248 -11.037  69.424  1.00 96.42           C  
ATOM   1980  O   ASP A 171     -11.432 -11.531  70.538  1.00 96.42           O  
ATOM   1981  CB  ASP A 171     -12.639 -12.989  68.480  1.00 96.42           C  
ATOM   1982  CG  ASP A 171     -13.492 -13.592  67.346  1.00 96.42           C  
ATOM   1983  OD1 ASP A 171     -14.060 -12.821  66.540  1.00 96.42           O  
ATOM   1984  OD2 ASP A 171     -13.681 -14.827  67.391  1.00 96.42           O1-
ATOM   1985  H   ASP A 171     -11.706 -11.101  66.174  1.00 96.42           H  
ATOM   1986  HA  ASP A 171     -12.819 -10.893  68.045  1.00 96.42           H  
ATOM   1987  HB3 ASP A 171     -13.293 -12.922  69.351  1.00 96.42           H  
ATOM   1988  HB2 ASP A 171     -11.851 -13.703  68.728  1.00 96.42           H  
ATOM   1989  N   VAL A 172     -10.439  -9.987  69.203  1.00 97.65           N  
ATOM   1990  CA  VAL A 172      -9.796  -9.185  70.249  1.00 97.65           C  
ATOM   1991  C   VAL A 172     -10.856  -8.429  71.072  1.00 97.65           C  
ATOM   1992  O   VAL A 172     -11.872  -8.016  70.512  1.00 97.65           O  
ATOM   1993  CB  VAL A 172      -8.820  -8.149  69.617  1.00 97.65           C  
ATOM   1994  CG1 VAL A 172      -8.249  -7.080  70.573  1.00 97.65           C  
ATOM   1995  CG2 VAL A 172      -7.652  -8.863  68.919  1.00 97.65           C  
ATOM   1996  H   VAL A 172     -10.334  -9.642  68.258  1.00 97.65           H  
ATOM   1997  HA  VAL A 172      -9.240  -9.856  70.908  1.00 97.65           H  
ATOM   1998  HB  VAL A 172      -9.375  -7.608  68.852  1.00 97.65           H  
ATOM   1999 HG11 VAL A 172      -7.491  -6.480  70.068  1.00 97.65           H  
ATOM   2000 HG12 VAL A 172      -9.013  -6.383  70.918  1.00 97.65           H  
ATOM   2001 HG13 VAL A 172      -7.780  -7.534  71.446  1.00 97.65           H  
ATOM   2002 HG21 VAL A 172      -6.974  -8.156  68.439  1.00 97.65           H  
ATOM   2003 HG22 VAL A 172      -7.072  -9.436  69.642  1.00 97.65           H  
ATOM   2004 HG23 VAL A 172      -8.000  -9.550  68.148  1.00 97.65           H  
ATOM   2005  N   GLU A 173     -10.603  -8.267  72.380  1.00 98.46           N  
ATOM   2006  CA  GLU A 173     -11.496  -7.550  73.285  1.00 98.46           C  
ATOM   2007  C   GLU A 173     -11.434  -6.032  73.034  1.00 98.46           C  
ATOM   2008  O   GLU A 173     -10.422  -5.400  73.338  1.00 98.46           O  
ATOM   2009  CB  GLU A 173     -11.187  -7.950  74.741  1.00 98.46           C  
ATOM   2010  CG  GLU A 173     -12.132  -7.302  75.781  1.00 98.46           C  
ATOM   2011  CD  GLU A 173     -12.005  -7.837  77.218  1.00 98.46           C  
ATOM   2012  OE1 GLU A 173     -12.777  -7.336  78.066  1.00 98.46           O  
ATOM   2013  OE2 GLU A 173     -11.135  -8.698  77.481  1.00 98.46           O1-
ATOM   2014  H   GLU A 173      -9.752  -8.632  72.782  1.00 98.46           H  
ATOM   2015  HA  GLU A 173     -12.514  -7.889  73.080  1.00 98.46           H  
ATOM   2016  HB3 GLU A 173     -10.152  -7.699  74.982  1.00 98.46           H  
ATOM   2017  HB2 GLU A 173     -11.259  -9.037  74.814  1.00 98.46           H  
ATOM   2018  HG3 GLU A 173     -13.166  -7.446  75.463  1.00 98.46           H  
ATOM   2019  HG2 GLU A 173     -11.968  -6.224  75.808  1.00 98.46           H  
ATOM   2020  N   PHE A 174     -12.530  -5.498  72.476  1.00 98.59           N  
ATOM   2021  CA  PHE A 174     -12.760  -4.069  72.291  1.00 98.59           C  
ATOM   2022  C   PHE A 174     -13.461  -3.472  73.516  1.00 98.59           C  
ATOM   2023  O   PHE A 174     -14.341  -4.110  74.095  1.00 98.59           O  
ATOM   2024  CB  PHE A 174     -13.565  -3.825  70.996  1.00 98.59           C  
ATOM   2025  CG  PHE A 174     -12.694  -3.720  69.757  1.00 98.59           C  
ATOM   2026  CD1 PHE A 174     -12.300  -2.455  69.277  1.00 98.59           C  
ATOM   2027  CD2 PHE A 174     -12.127  -4.875  69.183  1.00 98.59           C  
ATOM   2028  CE1 PHE A 174     -11.397  -2.357  68.228  1.00 98.59           C  
ATOM   2029  CE2 PHE A 174     -11.212  -4.760  68.147  1.00 98.59           C  
ATOM   2030  CZ  PHE A 174     -10.854  -3.506  67.671  1.00 98.59           C  
ATOM   2031  H   PHE A 174     -13.306  -6.100  72.240  1.00 98.59           H  
ATOM   2032  HA  PHE A 174     -11.797  -3.565  72.187  1.00 98.59           H  
ATOM   2033  HB3 PHE A 174     -14.153  -2.908  71.072  1.00 98.59           H  
ATOM   2034  HB2 PHE A 174     -14.289  -4.627  70.848  1.00 98.59           H  
ATOM   2035  HD1 PHE A 174     -12.702  -1.563  69.728  1.00 98.59           H  
ATOM   2036  HD2 PHE A 174     -12.399  -5.848  69.554  1.00 98.59           H  
ATOM   2037  HE1 PHE A 174     -11.101  -1.389  67.855  1.00 98.59           H  
ATOM   2038  HE2 PHE A 174     -10.780  -5.648  67.713  1.00 98.59           H  
ATOM   2039  HZ  PHE A 174     -10.142  -3.423  66.867  1.00 98.59           H  
ATOM   2040  N   VAL A 175     -13.052  -2.248  73.866  1.00 98.69           N  
ATOM   2041  CA  VAL A 175     -13.577  -1.461  74.976  1.00 98.69           C  
ATOM   2042  C   VAL A 175     -13.740   0.002  74.529  1.00 98.69           C  
ATOM   2043  O   VAL A 175     -13.062   0.453  73.603  1.00 98.69           O  
ATOM   2044  CB  VAL A 175     -12.626  -1.503  76.209  1.00 98.69           C  
ATOM   2045  CG1 VAL A 175     -12.610  -2.885  76.883  1.00 98.69           C  
ATOM   2046  CG2 VAL A 175     -11.196  -1.004  75.923  1.00 98.69           C  
ATOM   2047  H   VAL A 175     -12.329  -1.792  73.321  1.00 98.69           H  
ATOM   2048  HA  VAL A 175     -14.563  -1.832  75.263  1.00 98.69           H  
ATOM   2049  HB  VAL A 175     -13.034  -0.826  76.962  1.00 98.69           H  
ATOM   2050 HG11 VAL A 175     -11.973  -2.887  77.769  1.00 98.69           H  
ATOM   2051 HG12 VAL A 175     -13.612  -3.177  77.200  1.00 98.69           H  
ATOM   2052 HG13 VAL A 175     -12.243  -3.659  76.211  1.00 98.69           H  
ATOM   2053 HG21 VAL A 175     -10.550  -1.146  76.787  1.00 98.69           H  
ATOM   2054 HG22 VAL A 175     -10.740  -1.538  75.090  1.00 98.69           H  
ATOM   2055 HG23 VAL A 175     -11.188   0.059  75.687  1.00 98.69           H  
ATOM   2056  N   ALA A 176     -14.638   0.721  75.219  1.00 98.04           N  
ATOM   2057  CA  ALA A 176     -14.876   2.149  75.016  1.00 98.04           C  
ATOM   2058  C   ALA A 176     -13.683   3.003  75.517  1.00 98.04           C  
ATOM   2059  O   ALA A 176     -12.922   2.513  76.356  1.00 98.04           O  
ATOM   2060  CB  ALA A 176     -16.181   2.517  75.737  1.00 98.04           C  
ATOM   2061  H   ALA A 176     -15.158   0.286  75.968  1.00 98.04           H  
ATOM   2062  HA  ALA A 176     -15.019   2.279  73.944  1.00 98.04           H  
ATOM   2063  HB1 ALA A 176     -16.538   3.497  75.425  1.00 98.04           H  
ATOM   2064  HB2 ALA A 176     -16.975   1.806  75.505  1.00 98.04           H  
ATOM   2065  HB3 ALA A 176     -16.056   2.532  76.820  1.00 98.04           H  
ATOM   2066  N   PRO A 177     -13.536   4.259  75.022  1.00 95.57           N  
ATOM   2067  CA  PRO A 177     -12.426   5.159  75.413  1.00 95.57           C  
ATOM   2068  C   PRO A 177     -12.231   5.426  76.920  1.00 95.57           C  
ATOM   2069  O   PRO A 177     -11.103   5.685  77.341  1.00 95.57           O  
ATOM   2070  CB  PRO A 177     -12.711   6.462  74.650  1.00 95.57           C  
ATOM   2071  CG  PRO A 177     -13.506   6.019  73.437  1.00 95.57           C  
ATOM   2072  CD  PRO A 177     -14.364   4.890  73.989  1.00 95.57           C  
ATOM   2073  HA  PRO A 177     -11.521   4.711  75.007  1.00 95.57           H  
ATOM   2074  HB3 PRO A 177     -11.801   6.997  74.376  1.00 95.57           H  
ATOM   2075  HB2 PRO A 177     -13.323   7.136  75.253  1.00 95.57           H  
ATOM   2076  HG3 PRO A 177     -12.825   5.624  72.681  1.00 95.57           H  
ATOM   2077  HG2 PRO A 177     -14.087   6.821  72.981  1.00 95.57           H  
ATOM   2078  HD2 PRO A 177     -15.264   5.292  74.456  1.00 95.57           H  
ATOM   2079  HD3 PRO A 177     -14.666   4.227  73.180  1.00 95.57           H  
ATOM   2080  N   GLU A 178     -13.323   5.332  77.697  1.00 97.57           N  
ATOM   2081  CA  GLU A 178     -13.372   5.525  79.146  1.00 97.57           C  
ATOM   2082  C   GLU A 178     -12.663   4.425  79.963  1.00 97.57           C  
ATOM   2083  O   GLU A 178     -12.388   4.666  81.138  1.00 97.57           O  
ATOM   2084  CB  GLU A 178     -14.839   5.698  79.610  1.00 97.57           C  
ATOM   2085  CG  GLU A 178     -15.582   6.913  78.993  1.00 97.57           C  
ATOM   2086  CD  GLU A 178     -16.173   6.738  77.581  1.00 97.57           C  
ATOM   2087  OE1 GLU A 178     -16.458   7.785  76.960  1.00 97.57           O  
ATOM   2088  OE2 GLU A 178     -16.336   5.582  77.132  1.00 97.57           O1-
ATOM   2089  H   GLU A 178     -14.218   5.142  77.263  1.00 97.57           H  
ATOM   2090  HA  GLU A 178     -12.846   6.456  79.363  1.00 97.57           H  
ATOM   2091  HB3 GLU A 178     -14.846   5.828  80.694  1.00 97.57           H  
ATOM   2092  HB2 GLU A 178     -15.396   4.775  79.442  1.00 97.57           H  
ATOM   2093  HG3 GLU A 178     -14.920   7.781  79.003  1.00 97.57           H  
ATOM   2094  HG2 GLU A 178     -16.416   7.171  79.647  1.00 97.57           H  
ATOM   2095  N   TYR A 179     -12.341   3.268  79.352  1.00 98.54           N  
ATOM   2096  CA  TYR A 179     -11.481   2.246  79.961  1.00 98.54           C  
ATOM   2097  C   TYR A 179     -10.028   2.733  80.123  1.00 98.54           C  
ATOM   2098  O   TYR A 179      -9.405   2.437  81.142  1.00 98.54           O  
ATOM   2099  CB  TYR A 179     -11.539   0.930  79.150  1.00 98.54           C  
ATOM   2100  CG  TYR A 179     -10.661  -0.183  79.710  1.00 98.54           C  
ATOM   2101  CD1 TYR A 179      -9.371  -0.415  79.186  1.00 98.54           C  
ATOM   2102  CD2 TYR A 179     -11.111  -0.945  80.808  1.00 98.54           C  
ATOM   2103  CE1 TYR A 179      -8.527  -1.381  79.767  1.00 98.54           C  
ATOM   2104  CE2 TYR A 179     -10.269  -1.911  81.390  1.00 98.54           C  
ATOM   2105  CZ  TYR A 179      -8.974  -2.123  80.878  1.00 98.54           C  
ATOM   2106  OH  TYR A 179      -8.162  -3.047  81.467  1.00 98.54           O  
ATOM   2107  H   TYR A 179     -12.602   3.122  78.385  1.00 98.54           H  
ATOM   2108  HA  TYR A 179     -11.872   2.037  80.958  1.00 98.54           H  
ATOM   2109  HB3 TYR A 179     -11.243   1.118  78.116  1.00 98.54           H  
ATOM   2110  HB2 TYR A 179     -12.567   0.569  79.105  1.00 98.54           H  
ATOM   2111  HD1 TYR A 179      -9.017   0.168  78.351  1.00 98.54           H  
ATOM   2112  HD2 TYR A 179     -12.094  -0.772  81.221  1.00 98.54           H  
ATOM   2113  HE1 TYR A 179      -7.536  -1.541  79.366  1.00 98.54           H  
ATOM   2114  HE2 TYR A 179     -10.614  -2.483  82.239  1.00 98.54           H  
ATOM   2115  HH  TYR A 179      -7.335  -3.208  81.000  1.00 98.54           H  
ATOM   2116  N   PHE A 180      -9.529   3.465  79.114  1.00 98.54           N  
ATOM   2117  CA  PHE A 180      -8.157   3.970  79.054  1.00 98.54           C  
ATOM   2118  C   PHE A 180      -7.937   5.205  79.947  1.00 98.54           C  
ATOM   2119  O   PHE A 180      -6.791   5.489  80.300  1.00 98.54           O  
ATOM   2120  CB  PHE A 180      -7.792   4.282  77.592  1.00 98.54           C  
ATOM   2121  CG  PHE A 180      -8.082   3.150  76.621  1.00 98.54           C  
ATOM   2122  CD1 PHE A 180      -7.494   1.879  76.785  1.00 98.54           C  
ATOM   2123  CD2 PHE A 180      -8.999   3.348  75.572  1.00 98.54           C  
ATOM   2124  CE1 PHE A 180      -7.810   0.846  75.916  1.00 98.54           C  
ATOM   2125  CE2 PHE A 180      -9.331   2.293  74.737  1.00 98.54           C  
ATOM   2126  CZ  PHE A 180      -8.728   1.054  74.896  1.00 98.54           C  
ATOM   2127  H   PHE A 180     -10.111   3.676  78.315  1.00 98.54           H  
ATOM   2128  HA  PHE A 180      -7.498   3.177  79.394  1.00 98.54           H  
ATOM   2129  HB3 PHE A 180      -6.734   4.536  77.518  1.00 98.54           H  
ATOM   2130  HB2 PHE A 180      -8.337   5.167  77.263  1.00 98.54           H  
ATOM   2131  HD1 PHE A 180      -6.822   1.691  77.601  1.00 98.54           H  
ATOM   2132  HD2 PHE A 180      -9.454   4.315  75.431  1.00 98.54           H  
ATOM   2133  HE1 PHE A 180      -7.351  -0.122  76.045  1.00 98.54           H  
ATOM   2134  HE2 PHE A 180     -10.071   2.437  73.967  1.00 98.54           H  
ATOM   2135  HZ  PHE A 180      -8.993   0.243  74.236  1.00 98.54           H  
ATOM   2136  N   TYR A 181      -9.037   5.900  80.292  1.00 97.41           N  
ATOM   2137  CA  TYR A 181      -9.072   7.101  81.121  1.00 97.41           C  
ATOM   2138  C   TYR A 181      -8.593   6.849  82.560  1.00 97.41           C  
ATOM   2139  O   TYR A 181      -8.994   5.865  83.183  1.00 97.41           O  
ATOM   2140  CB  TYR A 181     -10.509   7.686  81.099  1.00 97.41           C  
ATOM   2141  CG  TYR A 181     -10.738   8.959  81.907  1.00 97.41           C  
ATOM   2142  CD1 TYR A 181     -10.992   8.895  83.296  1.00 97.41           C  
ATOM   2143  CD2 TYR A 181     -10.699  10.217  81.271  1.00 97.41           C  
ATOM   2144  CE1 TYR A 181     -11.139  10.076  84.049  1.00 97.41           C  
ATOM   2145  CE2 TYR A 181     -10.866  11.397  82.021  1.00 97.41           C  
ATOM   2146  CZ  TYR A 181     -11.066  11.329  83.413  1.00 97.41           C  
ATOM   2147  OH  TYR A 181     -11.191  12.474  84.145  1.00 97.41           O  
ATOM   2148  H   TYR A 181      -9.934   5.574  79.961  1.00 97.41           H  
ATOM   2149  HA  TYR A 181      -8.396   7.815  80.654  1.00 97.41           H  
ATOM   2150  HB3 TYR A 181     -11.211   6.939  81.469  1.00 97.41           H  
ATOM   2151  HB2 TYR A 181     -10.801   7.878  80.066  1.00 97.41           H  
ATOM   2152  HD1 TYR A 181     -11.044   7.938  83.795  1.00 97.41           H  
ATOM   2153  HD2 TYR A 181     -10.535  10.284  80.206  1.00 97.41           H  
ATOM   2154  HE1 TYR A 181     -11.303  10.019  85.116  1.00 97.41           H  
ATOM   2155  HE2 TYR A 181     -10.832  12.353  81.521  1.00 97.41           H  
ATOM   2156  HH  TYR A 181     -11.134  13.272  83.614  1.00 97.41           H  
ATOM   2157  N   THR A 182      -7.814   7.812  83.068  1.00 96.33           N  
ATOM   2158  CA  THR A 182      -7.562   8.025  84.490  1.00 96.33           C  
ATOM   2159  C   THR A 182      -7.500   9.546  84.728  1.00 96.33           C  
ATOM   2160  O   THR A 182      -7.091  10.298  83.839  1.00 96.33           O  
ATOM   2161  CB  THR A 182      -6.237   7.374  84.979  1.00 96.33           C  
ATOM   2162  CG2 THR A 182      -6.162   5.854  84.772  1.00 96.33           C  
ATOM   2163  OG1 THR A 182      -5.096   7.971  84.398  1.00 96.33           O  
ATOM   2164  H   THR A 182      -7.535   8.581  82.475  1.00 96.33           H  
ATOM   2165  HA  THR A 182      -8.397   7.624  85.069  1.00 96.33           H  
ATOM   2166  HB  THR A 182      -6.153   7.552  86.052  1.00 96.33           H  
ATOM   2167 HG21 THR A 182      -5.223   5.455  85.154  1.00 96.33           H  
ATOM   2168 HG22 THR A 182      -6.974   5.347  85.294  1.00 96.33           H  
ATOM   2169 HG23 THR A 182      -6.227   5.581  83.718  1.00 96.33           H  
ATOM   2170  HG1 THR A 182      -5.097   7.763  83.461  1.00 96.33           H  
ATOM   2171  N   ASP A 183      -7.917   9.960  85.936  1.00 95.60           N  
ATOM   2172  CA  ASP A 183      -7.977  11.350  86.401  1.00 95.60           C  
ATOM   2173  C   ASP A 183      -6.611  12.074  86.364  1.00 95.60           C  
ATOM   2174  O   ASP A 183      -6.558  13.240  85.977  1.00 95.60           O  
ATOM   2175  CB  ASP A 183      -8.681  11.411  87.783  1.00 95.60           C  
ATOM   2176  CG  ASP A 183      -8.644  12.760  88.517  1.00 95.60           C  
ATOM   2177  OD1 ASP A 183      -9.310  13.699  88.029  1.00 95.60           O  
ATOM   2178  OD2 ASP A 183      -7.855  12.864  89.483  1.00 95.60           O1-
ATOM   2179  H   ASP A 183      -8.247   9.274  86.598  1.00 95.60           H  
ATOM   2180  HA  ASP A 183      -8.620  11.878  85.693  1.00 95.60           H  
ATOM   2181  HB3 ASP A 183      -8.274  10.635  88.435  1.00 95.60           H  
ATOM   2182  HB2 ASP A 183      -9.729  11.136  87.649  1.00 95.60           H  
ATOM   2183  N   ARG A 184      -5.539  11.356  86.735  1.00 91.44           N  
ATOM   2184  CA  ARG A 184      -4.157  11.839  86.748  1.00 91.44           C  
ATOM   2185  C   ARG A 184      -3.626  12.211  85.349  1.00 91.44           C  
ATOM   2186  O   ARG A 184      -2.989  13.257  85.211  1.00 91.44           O  
ATOM   2187  CB  ARG A 184      -3.284  10.771  87.437  1.00 91.44           C  
ATOM   2188  CG  ARG A 184      -1.779  11.109  87.539  1.00 91.44           C  
ATOM   2189  CD  ARG A 184      -0.936   9.979  88.152  1.00 91.44           C  
ATOM   2190  NE  ARG A 184      -0.881   8.806  87.261  1.00 91.44           N  
ATOM   2191  CZ  ARG A 184       0.041   7.830  87.226  1.00 91.44           C  
ATOM   2192  NH1 ARG A 184       1.103   7.812  88.045  1.00 91.44           N  
ATOM   2193  NH2 ARG A 184      -0.120   6.845  86.339  1.00 91.44           N1+
ATOM   2194  H   ARG A 184      -5.676  10.402  87.036  1.00 91.44           H  
ATOM   2195  HA  ARG A 184      -4.132  12.744  87.359  1.00 91.44           H  
ATOM   2196  HB3 ARG A 184      -3.410   9.831  86.898  1.00 91.44           H  
ATOM   2197  HB2 ARG A 184      -3.671  10.591  88.441  1.00 91.44           H  
ATOM   2198  HG3 ARG A 184      -1.607  12.046  88.070  1.00 91.44           H  
ATOM   2199  HG2 ARG A 184      -1.401  11.277  86.530  1.00 91.44           H  
ATOM   2200  HD3 ARG A 184      -1.428   9.625  89.058  1.00 91.44           H  
ATOM   2201  HD2 ARG A 184       0.045  10.345  88.454  1.00 91.44           H  
ATOM   2202  HE  ARG A 184      -1.658   8.728  86.620  1.00 91.44           H  
ATOM   2203 HH12 ARG A 184       1.787   7.067  87.995  1.00 91.44           H  
ATOM   2204 HH11 ARG A 184       1.227   8.548  88.725  1.00 91.44           H  
ATOM   2205 HH22 ARG A 184       0.555   6.092  86.287  1.00 91.44           H  
ATOM   2206 HH21 ARG A 184      -0.941   6.806  85.752  1.00 91.44           H  
ATOM   2207  N   ARG A 185      -3.924  11.386  84.340  1.00 94.88           N  
ATOM   2208  CA  ARG A 185      -3.524  11.622  82.958  1.00 94.88           C  
ATOM   2209  C   ARG A 185      -4.394  12.711  82.314  1.00 94.88           C  
ATOM   2210  O   ARG A 185      -3.898  13.458  81.469  1.00 94.88           O  
ATOM   2211  CB  ARG A 185      -3.662  10.314  82.158  1.00 94.88           C  
ATOM   2212  CG  ARG A 185      -2.738   9.184  82.649  1.00 94.88           C  
ATOM   2213  CD  ARG A 185      -1.240   9.472  82.498  1.00 94.88           C  
ATOM   2214  NE  ARG A 185      -0.466   8.242  82.680  1.00 94.88           N  
ATOM   2215  CZ  ARG A 185       0.650   8.037  83.391  1.00 94.88           C  
ATOM   2216  NH1 ARG A 185       1.232   9.018  84.090  1.00 94.88           N  
ATOM   2217  NH2 ARG A 185       1.176   6.809  83.397  1.00 94.88           N1+
ATOM   2218  H   ARG A 185      -4.515  10.585  84.532  1.00 94.88           H  
ATOM   2219  HA  ARG A 185      -2.488  11.963  82.931  1.00 94.88           H  
ATOM   2220  HB3 ARG A 185      -3.465  10.499  81.101  1.00 94.88           H  
ATOM   2221  HB2 ARG A 185      -4.695   9.963  82.203  1.00 94.88           H  
ATOM   2222  HG3 ARG A 185      -2.992   8.278  82.099  1.00 94.88           H  
ATOM   2223  HG2 ARG A 185      -2.926   8.964  83.698  1.00 94.88           H  
ATOM   2224  HD3 ARG A 185      -0.921  10.238  83.204  1.00 94.88           H  
ATOM   2225  HD2 ARG A 185      -1.042   9.845  81.497  1.00 94.88           H  
ATOM   2226  HE  ARG A 185      -0.845   7.443  82.169  1.00 94.88           H  
ATOM   2227 HH12 ARG A 185       2.067   8.848  84.632  1.00 94.88           H  
ATOM   2228 HH11 ARG A 185       0.838   9.946  84.096  1.00 94.88           H  
ATOM   2229 HH22 ARG A 185       2.014   6.600  83.921  1.00 94.88           H  
ATOM   2230 HH21 ARG A 185       0.721   6.062  82.884  1.00 94.88           H  
ATOM   2231  N   TRP A 186      -5.655  12.853  82.744  1.00 95.74           N  
ATOM   2232  CA  TRP A 186      -6.552  13.909  82.281  1.00 95.74           C  
ATOM   2233  C   TRP A 186      -6.135  15.295  82.803  1.00 95.74           C  
ATOM   2234  O   TRP A 186      -6.199  16.259  82.044  1.00 95.74           O  
ATOM   2235  CB  TRP A 186      -8.005  13.558  82.638  1.00 95.74           C  
ATOM   2236  CG  TRP A 186      -9.027  14.497  82.071  1.00 95.74           C  
ATOM   2237  CD1 TRP A 186      -9.691  15.455  82.756  1.00 95.74           C  
ATOM   2238  CD2 TRP A 186      -9.440  14.638  80.678  1.00 95.74           C  
ATOM   2239  CE2 TRP A 186     -10.389  15.702  80.594  1.00 95.74           C  
ATOM   2240  CE3 TRP A 186      -9.108  13.977  79.473  1.00 95.74           C  
ATOM   2241  NE1 TRP A 186     -10.503  16.160  81.891  1.00 95.74           N  
ATOM   2242  CZ2 TRP A 186     -10.981  16.083  79.377  1.00 95.74           C  
ATOM   2243  CZ3 TRP A 186      -9.696  14.347  78.247  1.00 95.74           C  
ATOM   2244  CH2 TRP A 186     -10.633  15.398  78.198  1.00 95.74           C  
ATOM   2245  H   TRP A 186      -6.011  12.246  83.470  1.00 95.74           H  
ATOM   2246  HA  TRP A 186      -6.488  13.934  81.191  1.00 95.74           H  
ATOM   2247  HB3 TRP A 186      -8.134  13.498  83.719  1.00 95.74           H  
ATOM   2248  HB2 TRP A 186      -8.234  12.564  82.252  1.00 95.74           H  
ATOM   2249  HD1 TRP A 186      -9.586  15.633  83.817  1.00 95.74           H  
ATOM   2250  HE3 TRP A 186      -8.390  13.172  79.492  1.00 95.74           H  
ATOM   2251  HE1 TRP A 186     -11.092  16.922  82.196  1.00 95.74           H  
ATOM   2252  HZ2 TRP A 186     -11.695  16.893  79.346  1.00 95.74           H  
ATOM   2253  HZ3 TRP A 186      -9.424  13.824  77.342  1.00 95.74           H  
ATOM   2254  HH2 TRP A 186     -11.079  15.679  77.255  1.00 95.74           H  
ATOM   2255  N   LYS A 187      -5.662  15.360  84.059  1.00 94.29           N  
ATOM   2256  CA  LYS A 187      -5.047  16.544  84.662  1.00 94.29           C  
ATOM   2257  C   LYS A 187      -3.716  16.940  83.997  1.00 94.29           C  
ATOM   2258  O   LYS A 187      -3.448  18.134  83.873  1.00 94.29           O  
ATOM   2259  CB  LYS A 187      -4.871  16.310  86.176  1.00 94.29           C  
ATOM   2260  CG  LYS A 187      -6.186  16.455  86.958  1.00 94.29           C  
ATOM   2261  CD  LYS A 187      -6.059  16.003  88.419  1.00 94.29           C  
ATOM   2262  CE  LYS A 187      -7.280  16.412  89.259  1.00 94.29           C  
ATOM   2263  NZ  LYS A 187      -7.245  15.815  90.605  1.00 94.29           N1+
ATOM   2264  H   LYS A 187      -5.679  14.528  84.636  1.00 94.29           H  
ATOM   2265  HA  LYS A 187      -5.737  17.379  84.522  1.00 94.29           H  
ATOM   2266  HB3 LYS A 187      -4.167  17.036  86.585  1.00 94.29           H  
ATOM   2267  HB2 LYS A 187      -4.426  15.329  86.351  1.00 94.29           H  
ATOM   2268  HG3 LYS A 187      -6.979  15.884  86.475  1.00 94.29           H  
ATOM   2269  HG2 LYS A 187      -6.502  17.499  86.924  1.00 94.29           H  
ATOM   2270  HD3 LYS A 187      -5.150  16.420  88.856  1.00 94.29           H  
ATOM   2271  HD2 LYS A 187      -5.939  14.918  88.437  1.00 94.29           H  
ATOM   2272  HE3 LYS A 187      -8.201  16.099  88.769  1.00 94.29           H  
ATOM   2273  HE2 LYS A 187      -7.324  17.498  89.354  1.00 94.29           H  
ATOM   2274  HZ1 LYS A 187      -7.276  14.806  90.507  1.00 94.29           H  
ATOM   2275  HZ2 LYS A 187      -6.399  16.086  91.084  1.00 94.29           H  
ATOM   2276  HZ3 LYS A 187      -8.051  16.119  91.132  1.00 94.29           H  
ATOM   2277  N   SER A 188      -2.935  15.941  83.545  1.00 92.32           N  
ATOM   2278  CA  SER A 188      -1.704  16.138  82.774  1.00 92.32           C  
ATOM   2279  C   SER A 188      -1.987  16.692  81.365  1.00 92.32           C  
ATOM   2280  O   SER A 188      -1.252  17.569  80.913  1.00 92.32           O  
ATOM   2281  CB  SER A 188      -0.918  14.816  82.688  1.00 92.32           C  
ATOM   2282  OG  SER A 188      -0.416  14.449  83.957  1.00 92.32           O  
ATOM   2283  H   SER A 188      -3.221  14.984  83.696  1.00 92.32           H  
ATOM   2284  HA  SER A 188      -1.086  16.873  83.295  1.00 92.32           H  
ATOM   2285  HB3 SER A 188      -0.066  14.921  82.014  1.00 92.32           H  
ATOM   2286  HB2 SER A 188      -1.531  14.009  82.291  1.00 92.32           H  
ATOM   2287  HG  SER A 188      -1.158  14.213  84.522  1.00 92.32           H  
ATOM   2288  N   TYR A 189      -3.067  16.204  80.727  1.00 94.59           N  
ATOM   2289  CA  TYR A 189      -3.588  16.690  79.449  1.00 94.59           C  
ATOM   2290  C   TYR A 189      -4.083  18.144  79.519  1.00 94.59           C  
ATOM   2291  O   TYR A 189      -3.717  18.931  78.650  1.00 94.59           O  
ATOM   2292  CB  TYR A 189      -4.671  15.717  78.922  1.00 94.59           C  
ATOM   2293  CG  TYR A 189      -5.515  16.239  77.767  1.00 94.59           C  
ATOM   2294  CD1 TYR A 189      -6.852  16.641  77.982  1.00 94.59           C  
ATOM   2295  CD2 TYR A 189      -4.943  16.385  76.488  1.00 94.59           C  
ATOM   2296  CE1 TYR A 189      -7.602  17.204  76.929  1.00 94.59           C  
ATOM   2297  CE2 TYR A 189      -5.690  16.961  75.443  1.00 94.59           C  
ATOM   2298  CZ  TYR A 189      -7.019  17.369  75.658  1.00 94.59           C  
ATOM   2299  OH  TYR A 189      -7.733  17.922  74.635  1.00 94.59           O  
ATOM   2300  H   TYR A 189      -3.607  15.473  81.170  1.00 94.59           H  
ATOM   2301  HA  TYR A 189      -2.758  16.666  78.740  1.00 94.59           H  
ATOM   2302  HB3 TYR A 189      -5.353  15.459  79.730  1.00 94.59           H  
ATOM   2303  HB2 TYR A 189      -4.198  14.779  78.634  1.00 94.59           H  
ATOM   2304  HD1 TYR A 189      -7.301  16.538  78.959  1.00 94.59           H  
ATOM   2305  HD2 TYR A 189      -3.921  16.082  76.312  1.00 94.59           H  
ATOM   2306  HE1 TYR A 189      -8.621  17.515  77.104  1.00 94.59           H  
ATOM   2307  HE2 TYR A 189      -5.236  17.094  74.474  1.00 94.59           H  
ATOM   2308  HH  TYR A 189      -7.247  17.928  73.804  1.00 94.59           H  
ATOM   2309  N   VAL A 190      -4.893  18.467  80.543  1.00 95.31           N  
ATOM   2310  CA  VAL A 190      -5.469  19.795  80.769  1.00 95.31           C  
ATOM   2311  C   VAL A 190      -4.399  20.870  81.053  1.00 95.31           C  
ATOM   2312  O   VAL A 190      -4.486  21.950  80.471  1.00 95.31           O  
ATOM   2313  CB  VAL A 190      -6.541  19.761  81.901  1.00 95.31           C  
ATOM   2314  CG1 VAL A 190      -6.914  21.124  82.525  1.00 95.31           C  
ATOM   2315  CG2 VAL A 190      -7.826  19.072  81.402  1.00 95.31           C  
ATOM   2316  H   VAL A 190      -5.167  17.750  81.203  1.00 95.31           H  
ATOM   2317  HA  VAL A 190      -5.969  20.083  79.843  1.00 95.31           H  
ATOM   2318  HB  VAL A 190      -6.146  19.144  82.710  1.00 95.31           H  
ATOM   2319 HG11 VAL A 190      -7.739  21.020  83.230  1.00 95.31           H  
ATOM   2320 HG12 VAL A 190      -6.085  21.563  83.082  1.00 95.31           H  
ATOM   2321 HG13 VAL A 190      -7.222  21.840  81.762  1.00 95.31           H  
ATOM   2322 HG21 VAL A 190      -8.537  18.922  82.216  1.00 95.31           H  
ATOM   2323 HG22 VAL A 190      -8.321  19.671  80.637  1.00 95.31           H  
ATOM   2324 HG23 VAL A 190      -7.625  18.095  80.964  1.00 95.31           H  
ATOM   2325  N   LYS A 191      -3.388  20.541  81.877  1.00 92.75           N  
ATOM   2326  CA  LYS A 191      -2.233  21.402  82.156  1.00 92.75           C  
ATOM   2327  C   LYS A 191      -1.391  21.691  80.897  1.00 92.75           C  
ATOM   2328  O   LYS A 191      -0.995  22.836  80.683  1.00 92.75           O  
ATOM   2329  CB  LYS A 191      -1.382  20.757  83.274  1.00 92.75           C  
ATOM   2330  CG  LYS A 191      -0.149  21.579  83.700  1.00 92.75           C  
ATOM   2331  CD  LYS A 191       0.741  20.845  84.711  1.00 92.75           C  
ATOM   2332  CE  LYS A 191       1.979  21.674  85.091  1.00 92.75           C  
ATOM   2333  NZ  LYS A 191       2.881  20.932  85.989  1.00 92.75           N1+
ATOM   2334  H   LYS A 191      -3.389  19.635  82.327  1.00 92.75           H  
ATOM   2335  HA  LYS A 191      -2.618  22.355  82.527  1.00 92.75           H  
ATOM   2336  HB3 LYS A 191      -1.057  19.767  82.947  1.00 92.75           H  
ATOM   2337  HB2 LYS A 191      -2.010  20.591  84.151  1.00 92.75           H  
ATOM   2338  HG3 LYS A 191      -0.480  22.529  84.121  1.00 92.75           H  
ATOM   2339  HG2 LYS A 191       0.465  21.828  82.835  1.00 92.75           H  
ATOM   2340  HD3 LYS A 191       1.048  19.888  84.286  1.00 92.75           H  
ATOM   2341  HD2 LYS A 191       0.157  20.613  85.604  1.00 92.75           H  
ATOM   2342  HE3 LYS A 191       1.677  22.601  85.580  1.00 92.75           H  
ATOM   2343  HE2 LYS A 191       2.538  21.950  84.197  1.00 92.75           H  
ATOM   2344  HZ1 LYS A 191       3.198  20.090  85.530  1.00 92.75           H  
ATOM   2345  HZ2 LYS A 191       3.677  21.509  86.220  1.00 92.75           H  
ATOM   2346  HZ3 LYS A 191       2.388  20.687  86.836  1.00 92.75           H  
ATOM   2347  N   ARG A 192      -1.148  20.644  80.091  1.00 91.96           N  
ATOM   2348  CA  ARG A 192      -0.388  20.707  78.843  1.00 91.96           C  
ATOM   2349  C   ARG A 192      -1.124  21.483  77.728  1.00 91.96           C  
ATOM   2350  O   ARG A 192      -0.466  22.148  76.929  1.00 91.96           O  
ATOM   2351  CB  ARG A 192      -0.022  19.264  78.431  1.00 91.96           C  
ATOM   2352  CG  ARG A 192       0.906  19.141  77.214  1.00 91.96           C  
ATOM   2353  CD  ARG A 192       2.369  19.511  77.494  1.00 91.96           C  
ATOM   2354  NE  ARG A 192       3.129  19.622  76.238  1.00 91.96           N  
ATOM   2355  CZ  ARG A 192       3.380  20.752  75.552  1.00 91.96           C  
ATOM   2356  NH1 ARG A 192       3.035  21.959  76.022  1.00 91.96           N  
ATOM   2357  NH2 ARG A 192       3.983  20.674  74.360  1.00 91.96           N1+
ATOM   2358  H   ARG A 192      -1.508  19.733  80.343  1.00 91.96           H  
ATOM   2359  HA  ARG A 192       0.534  21.248  79.059  1.00 91.96           H  
ATOM   2360  HB3 ARG A 192      -0.938  18.707  78.225  1.00 91.96           H  
ATOM   2361  HB2 ARG A 192       0.451  18.757  79.272  1.00 91.96           H  
ATOM   2362  HG3 ARG A 192       0.509  19.631  76.323  1.00 91.96           H  
ATOM   2363  HG2 ARG A 192       0.915  18.076  76.986  1.00 91.96           H  
ATOM   2364  HD3 ARG A 192       2.834  18.661  77.994  1.00 91.96           H  
ATOM   2365  HD2 ARG A 192       2.487  20.351  78.178  1.00 91.96           H  
ATOM   2366  HE  ARG A 192       3.408  18.743  75.823  1.00 91.96           H  
ATOM   2367 HH12 ARG A 192       3.169  22.782  75.446  1.00 91.96           H  
ATOM   2368 HH11 ARG A 192       2.537  22.041  76.896  1.00 91.96           H  
ATOM   2369 HH22 ARG A 192       4.131  21.514  73.816  1.00 91.96           H  
ATOM   2370 HH21 ARG A 192       4.253  19.782  73.974  1.00 91.96           H  
ATOM   2371  N   LYS A 193      -2.467  21.411  77.726  1.00 92.83           N  
ATOM   2372  CA  LYS A 193      -3.360  22.135  76.822  1.00 92.83           C  
ATOM   2373  C   LYS A 193      -3.388  23.643  77.115  1.00 92.83           C  
ATOM   2374  O   LYS A 193      -3.280  24.429  76.175  1.00 92.83           O  
ATOM   2375  CB  LYS A 193      -4.762  21.498  76.892  1.00 92.83           C  
ATOM   2376  CG  LYS A 193      -5.794  22.088  75.915  1.00 92.83           C  
ATOM   2377  CD  LYS A 193      -7.097  21.279  75.915  1.00 92.83           C  
ATOM   2378  CE  LYS A 193      -8.090  21.740  74.838  1.00 92.83           C  
ATOM   2379  NZ  LYS A 193      -9.307  20.910  74.834  1.00 92.83           N1+
ATOM   2380  H   LYS A 193      -2.923  20.819  78.407  1.00 92.83           H  
ATOM   2381  HA  LYS A 193      -2.977  22.001  75.808  1.00 92.83           H  
ATOM   2382  HB3 LYS A 193      -5.154  21.562  77.907  1.00 92.83           H  
ATOM   2383  HB2 LYS A 193      -4.663  20.433  76.679  1.00 92.83           H  
ATOM   2384  HG3 LYS A 193      -5.372  22.107  74.909  1.00 92.83           H  
ATOM   2385  HG2 LYS A 193      -6.013  23.124  76.175  1.00 92.83           H  
ATOM   2386  HD3 LYS A 193      -7.559  21.353  76.901  1.00 92.83           H  
ATOM   2387  HD2 LYS A 193      -6.858  20.226  75.771  1.00 92.83           H  
ATOM   2388  HE3 LYS A 193      -7.628  21.680  73.852  1.00 92.83           H  
ATOM   2389  HE2 LYS A 193      -8.371  22.782  75.000  1.00 92.83           H  
ATOM   2390  HZ1 LYS A 193      -9.054  19.945  74.668  1.00 92.83           H  
ATOM   2391  HZ2 LYS A 193      -9.770  20.984  75.729  1.00 92.83           H  
ATOM   2392  HZ3 LYS A 193      -9.932  21.224  74.106  1.00 92.83           H  
ATOM   2393  N   GLU A 194      -3.476  24.014  78.407  1.00 91.99           N  
ATOM   2394  CA  GLU A 194      -3.365  25.395  78.893  1.00 91.99           C  
ATOM   2395  C   GLU A 194      -2.019  26.050  78.545  1.00 91.99           C  
ATOM   2396  O   GLU A 194      -2.002  27.233  78.214  1.00 91.99           O  
ATOM   2397  CB  GLU A 194      -3.586  25.439  80.419  1.00 91.99           C  
ATOM   2398  CG  GLU A 194      -5.045  25.183  80.854  1.00 91.99           C  
ATOM   2399  CD  GLU A 194      -5.256  25.038  82.373  1.00 91.99           C  
ATOM   2400  OE1 GLU A 194      -6.403  24.704  82.742  1.00 91.99           O  
ATOM   2401  OE2 GLU A 194      -4.298  25.262  83.148  1.00 91.99           O1-
ATOM   2402  H   GLU A 194      -3.585  23.305  79.120  1.00 91.99           H  
ATOM   2403  HA  GLU A 194      -4.148  25.983  78.411  1.00 91.99           H  
ATOM   2404  HB3 GLU A 194      -3.263  26.404  80.813  1.00 91.99           H  
ATOM   2405  HB2 GLU A 194      -2.937  24.695  80.884  1.00 91.99           H  
ATOM   2406  HG3 GLU A 194      -5.435  24.292  80.363  1.00 91.99           H  
ATOM   2407  HG2 GLU A 194      -5.668  26.007  80.505  1.00 91.99           H  
ATOM   2408  N   LYS A 195      -0.930  25.263  78.598  1.00 89.41           N  
ATOM   2409  CA  LYS A 195       0.424  25.692  78.250  1.00 89.41           C  
ATOM   2410  C   LYS A 195       0.588  26.021  76.752  1.00 89.41           C  
ATOM   2411  O   LYS A 195       1.260  27.003  76.442  1.00 89.41           O  
ATOM   2412  CB  LYS A 195       1.428  24.635  78.757  1.00 89.41           C  
ATOM   2413  CG  LYS A 195       2.907  25.003  78.549  1.00 89.41           C  
ATOM   2414  CD  LYS A 195       3.862  24.016  79.236  1.00 89.41           C  
ATOM   2415  CE  LYS A 195       5.337  24.403  79.037  1.00 89.41           C  
ATOM   2416  NZ  LYS A 195       6.249  23.458  79.706  1.00 89.41           N1+
ATOM   2417  H   LYS A 195      -1.032  24.301  78.892  1.00 89.41           H  
ATOM   2418  HA  LYS A 195       0.614  26.614  78.803  1.00 89.41           H  
ATOM   2419  HB3 LYS A 195       1.227  23.673  78.286  1.00 89.41           H  
ATOM   2420  HB2 LYS A 195       1.257  24.487  79.824  1.00 89.41           H  
ATOM   2421  HG3 LYS A 195       3.086  26.008  78.933  1.00 89.41           H  
ATOM   2422  HG2 LYS A 195       3.137  25.037  77.484  1.00 89.41           H  
ATOM   2423  HD3 LYS A 195       3.684  23.013  78.846  1.00 89.41           H  
ATOM   2424  HD2 LYS A 195       3.630  23.976  80.301  1.00 89.41           H  
ATOM   2425  HE3 LYS A 195       5.521  25.402  79.434  1.00 89.41           H  
ATOM   2426  HE2 LYS A 195       5.581  24.429  77.974  1.00 89.41           H  
ATOM   2427  HZ1 LYS A 195       6.118  22.531  79.325  1.00 89.41           H  
ATOM   2428  HZ2 LYS A 195       7.205  23.749  79.556  1.00 89.41           H  
ATOM   2429  HZ3 LYS A 195       6.057  23.445  80.698  1.00 89.41           H  
ATOM   2430  N   GLU A 196      -0.056  25.240  75.864  1.00 87.17           N  
ATOM   2431  CA  GLU A 196      -0.086  25.497  74.419  1.00 87.17           C  
ATOM   2432  C   GLU A 196      -0.975  26.684  74.018  1.00 87.17           C  
ATOM   2433  O   GLU A 196      -0.614  27.391  73.078  1.00 87.17           O  
ATOM   2434  CB  GLU A 196      -0.483  24.221  73.643  1.00 87.17           C  
ATOM   2435  CG  GLU A 196       0.611  23.137  73.616  1.00 87.17           C  
ATOM   2436  CD  GLU A 196       1.849  23.540  72.797  1.00 87.17           C  
ATOM   2437  OE1 GLU A 196       2.894  23.834  73.421  1.00 87.17           O  
ATOM   2438  OE2 GLU A 196       1.741  23.540  71.551  1.00 87.17           O1-
ATOM   2439  H   GLU A 196      -0.591  24.446  76.189  1.00 87.17           H  
ATOM   2440  HA  GLU A 196       0.925  25.776  74.119  1.00 87.17           H  
ATOM   2441  HB3 GLU A 196      -0.772  24.470  72.620  1.00 87.17           H  
ATOM   2442  HB2 GLU A 196      -1.377  23.791  74.097  1.00 87.17           H  
ATOM   2443  HG3 GLU A 196       0.204  22.222  73.186  1.00 87.17           H  
ATOM   2444  HG2 GLU A 196       0.887  22.881  74.636  1.00 87.17           H  
ATOM   2445  N   VAL A 197      -2.088  26.906  74.738  1.00 85.78           N  
ATOM   2446  CA  VAL A 197      -2.974  28.060  74.550  1.00 85.78           C  
ATOM   2447  C   VAL A 197      -2.292  29.389  74.942  1.00 85.78           C  
ATOM   2448  O   VAL A 197      -2.427  30.369  74.210  1.00 85.78           O  
ATOM   2449  CB  VAL A 197      -4.310  27.877  75.334  1.00 85.78           C  
ATOM   2450  CG1 VAL A 197      -5.152  29.155  75.541  1.00 85.78           C  
ATOM   2451  CG2 VAL A 197      -5.187  26.804  74.661  1.00 85.78           C  
ATOM   2452  H   VAL A 197      -2.338  26.265  75.479  1.00 85.78           H  
ATOM   2453  HA  VAL A 197      -3.211  28.122  73.486  1.00 85.78           H  
ATOM   2454  HB  VAL A 197      -4.062  27.501  76.328  1.00 85.78           H  
ATOM   2455 HG11 VAL A 197      -6.113  28.920  76.000  1.00 85.78           H  
ATOM   2456 HG12 VAL A 197      -4.661  29.869  76.202  1.00 85.78           H  
ATOM   2457 HG13 VAL A 197      -5.354  29.654  74.593  1.00 85.78           H  
ATOM   2458 HG21 VAL A 197      -6.070  26.583  75.261  1.00 85.78           H  
ATOM   2459 HG22 VAL A 197      -5.527  27.135  73.679  1.00 85.78           H  
ATOM   2460 HG23 VAL A 197      -4.649  25.868  74.519  1.00 85.78           H  
ATOM   2461  N   LYS A 198      -1.536  29.377  76.054  1.00 86.67           N  
ATOM   2462  CA  LYS A 198      -0.722  30.499  76.530  1.00 86.67           C  
ATOM   2463  C   LYS A 198       0.482  30.802  75.620  1.00 86.67           C  
ATOM   2464  O   LYS A 198       0.811  31.975  75.446  1.00 86.67           O  
ATOM   2465  CB  LYS A 198      -0.266  30.218  77.975  1.00 86.67           C  
ATOM   2466  CG  LYS A 198      -1.410  30.317  79.000  1.00 86.67           C  
ATOM   2467  CD  LYS A 198      -1.012  29.782  80.383  1.00 86.67           C  
ATOM   2468  CE  LYS A 198      -2.185  29.815  81.377  1.00 86.67           C  
ATOM   2469  NZ  LYS A 198      -1.807  29.266  82.691  1.00 86.67           N1+
ATOM   2470  H   LYS A 198      -1.490  28.532  76.608  1.00 86.67           H  
ATOM   2471  HA  LYS A 198      -1.356  31.388  76.537  1.00 86.67           H  
ATOM   2472  HB3 LYS A 198       0.507  30.930  78.269  1.00 86.67           H  
ATOM   2473  HB2 LYS A 198       0.200  29.232  78.022  1.00 86.67           H  
ATOM   2474  HG3 LYS A 198      -2.285  29.776  78.641  1.00 86.67           H  
ATOM   2475  HG2 LYS A 198      -1.721  31.358  79.088  1.00 86.67           H  
ATOM   2476  HD3 LYS A 198      -0.179  30.373  80.769  1.00 86.67           H  
ATOM   2477  HD2 LYS A 198      -0.643  28.760  80.279  1.00 86.67           H  
ATOM   2478  HE3 LYS A 198      -3.022  29.234  80.988  1.00 86.67           H  
ATOM   2479  HE2 LYS A 198      -2.537  30.838  81.511  1.00 86.67           H  
ATOM   2480  HZ1 LYS A 198      -1.050  29.808  83.081  1.00 86.67           H  
ATOM   2481  HZ2 LYS A 198      -2.603  29.304  83.313  1.00 86.67           H  
ATOM   2482  HZ3 LYS A 198      -1.516  28.305  82.585  1.00 86.67           H  
ATOM   2483  N   ARG A 199       1.094  29.753  75.041  1.00 81.94           N  
ATOM   2484  CA  ARG A 199       2.193  29.856  74.078  1.00 81.94           C  
ATOM   2485  C   ARG A 199       1.738  30.457  72.735  1.00 81.94           C  
ATOM   2486  O   ARG A 199       2.434  31.320  72.201  1.00 81.94           O  
ATOM   2487  CB  ARG A 199       2.841  28.465  73.902  1.00 81.94           C  
ATOM   2488  CG  ARG A 199       4.038  28.419  72.934  1.00 81.94           C  
ATOM   2489  CD  ARG A 199       4.556  26.992  72.714  1.00 81.94           C  
ATOM   2490  NE  ARG A 199       5.795  26.982  71.915  1.00 81.94           N  
ATOM   2491  CZ  ARG A 199       6.339  25.934  71.268  1.00 81.94           C  
ATOM   2492  NH1 ARG A 199       5.775  24.715  71.280  1.00 81.94           N  
ATOM   2493  NH2 ARG A 199       7.479  26.117  70.590  1.00 81.94           N1+
ATOM   2494  H   ARG A 199       0.775  28.818  75.252  1.00 81.94           H  
ATOM   2495  HA  ARG A 199       2.945  30.524  74.502  1.00 81.94           H  
ATOM   2496  HB3 ARG A 199       2.087  27.758  73.555  1.00 81.94           H  
ATOM   2497  HB2 ARG A 199       3.170  28.100  74.876  1.00 81.94           H  
ATOM   2498  HG3 ARG A 199       4.833  29.105  73.232  1.00 81.94           H  
ATOM   2499  HG2 ARG A 199       3.685  28.770  71.963  1.00 81.94           H  
ATOM   2500  HD3 ARG A 199       3.813  26.469  72.110  1.00 81.94           H  
ATOM   2501  HD2 ARG A 199       4.649  26.433  73.646  1.00 81.94           H  
ATOM   2502  HE  ARG A 199       6.275  27.869  71.861  1.00 81.94           H  
ATOM   2503 HH12 ARG A 199       6.193  23.945  70.778  1.00 81.94           H  
ATOM   2504 HH11 ARG A 199       4.904  24.567  71.775  1.00 81.94           H  
ATOM   2505 HH22 ARG A 199       7.907  25.350  70.091  1.00 81.94           H  
ATOM   2506 HH21 ARG A 199       7.919  27.025  70.564  1.00 81.94           H  
ATOM   2507  N   ALA A 200       0.583  29.992  72.227  1.00 79.50           N  
ATOM   2508  CA  ALA A 200      -0.033  30.448  70.980  1.00 79.50           C  
ATOM   2509  C   ALA A 200      -0.549  31.897  71.039  1.00 79.50           C  
ATOM   2510  O   ALA A 200      -0.559  32.567  70.008  1.00 79.50           O  
ATOM   2511  CB  ALA A 200      -1.169  29.485  70.603  1.00 79.50           C  
ATOM   2512  H   ALA A 200       0.083  29.264  72.722  1.00 79.50           H  
ATOM   2513  HA  ALA A 200       0.725  30.400  70.196  1.00 79.50           H  
ATOM   2514  HB1 ALA A 200      -1.654  29.787  69.673  1.00 79.50           H  
ATOM   2515  HB2 ALA A 200      -0.792  28.472  70.458  1.00 79.50           H  
ATOM   2516  HB3 ALA A 200      -1.934  29.446  71.380  1.00 79.50           H  
ATOM   2517  N   ALA A 201      -0.944  32.358  72.242  1.00 80.16           N  
ATOM   2518  CA  ALA A 201      -1.352  33.732  72.553  1.00 80.16           C  
ATOM   2519  C   ALA A 201      -0.100  34.587  72.637  1.00 80.16           C  
ATOM   2520  O   ALA A 201      -0.144  35.803  72.819  1.00 80.16           O  
ATOM   2521  CB  ALA A 201      -2.114  33.740  73.893  1.00 80.16           C  
ATOM   2522  H   ALA A 201      -0.910  31.729  73.033  1.00 80.16           H  
ATOM   2523  HA  ALA A 201      -2.020  34.104  71.774  1.00 80.16           H  
ATOM   2524  HXT ALA A 201       0.851  34.064  72.534  1.00 80.16           H  
ATOM   2525  HB1 ALA A 201      -2.440  34.746  74.164  1.00 80.16           H  
ATOM   2526  HB2 ALA A 201      -3.008  33.119  73.837  1.00 80.16           H  
ATOM   2527  HB3 ALA A 201      -1.506  33.358  74.715  1.00 80.16           H  
ATOM   2528  N   THR A 220       5.053   4.072  78.767  1.00 94.83           N  
ATOM   2529  CA  THR A 220       5.416   2.815  78.081  1.00 94.83           C  
ATOM   2530  C   THR A 220       5.517   1.718  79.147  1.00 94.83           C  
ATOM   2531  O   THR A 220       5.782   2.036  80.306  1.00 94.83           O  
ATOM   2532  CB  THR A 220       6.720   3.002  77.277  1.00 94.83           C  
ATOM   2533  CG2 THR A 220       7.102   1.865  76.325  1.00 94.83           C  
ATOM   2534  OG1 THR A 220       6.484   4.144  76.489  1.00 94.83           O  
ATOM   2535  H2  THR A 220       4.041   3.965  78.824  1.00 94.83           H  
ATOM   2536  HA  THR A 220       4.602   2.574  77.404  1.00 94.83           H  
ATOM   2537  HB  THR A 220       7.552   3.203  77.956  1.00 94.83           H  
ATOM   2538 HG21 THR A 220       8.043   2.081  75.819  1.00 94.83           H  
ATOM   2539 HG22 THR A 220       7.219   0.917  76.844  1.00 94.83           H  
ATOM   2540 HG23 THR A 220       6.346   1.712  75.559  1.00 94.83           H  
ATOM   2541  HG1 THR A 220       6.228   4.794  77.137  1.00 94.83           H  
ATOM   2542  H   THR A 220       5.413   3.857  79.698  1.00  0.00           H  
ATOM   2543  N   VAL A 221       5.285   0.471  78.755  1.00 98.80           N  
ATOM   2544  CA  VAL A 221       5.555  -0.751  79.501  1.00 98.80           C  
ATOM   2545  C   VAL A 221       6.385  -1.640  78.567  1.00 98.80           C  
ATOM   2546  O   VAL A 221       6.217  -1.563  77.342  1.00 98.80           O  
ATOM   2547  CB  VAL A 221       4.232  -1.410  79.980  1.00 98.80           C  
ATOM   2548  CG1 VAL A 221       3.421  -0.463  80.874  1.00 98.80           C  
ATOM   2549  CG2 VAL A 221       3.350  -1.958  78.846  1.00 98.80           C  
ATOM   2550  H   VAL A 221       5.030   0.325  77.778  1.00 98.80           H  
ATOM   2551  HA  VAL A 221       6.173  -0.516  80.371  1.00 98.80           H  
ATOM   2552  HB  VAL A 221       4.515  -2.264  80.595  1.00 98.80           H  
ATOM   2553 HG11 VAL A 221       2.469  -0.894  81.180  1.00 98.80           H  
ATOM   2554 HG12 VAL A 221       3.992  -0.233  81.773  1.00 98.80           H  
ATOM   2555 HG13 VAL A 221       3.183   0.474  80.372  1.00 98.80           H  
ATOM   2556 HG21 VAL A 221       2.427  -2.393  79.231  1.00 98.80           H  
ATOM   2557 HG22 VAL A 221       3.086  -1.175  78.139  1.00 98.80           H  
ATOM   2558 HG23 VAL A 221       3.870  -2.737  78.290  1.00 98.80           H  
ATOM   2559  N   GLY A 222       7.266  -2.479  79.114  1.00 98.93           N  
ATOM   2560  CA  GLY A 222       8.132  -3.303  78.283  1.00 98.93           C  
ATOM   2561  C   GLY A 222       8.514  -4.580  79.022  1.00 98.93           C  
ATOM   2562  O   GLY A 222       8.526  -4.616  80.253  1.00 98.93           O  
ATOM   2563  H   GLY A 222       7.351  -2.576  80.117  1.00 98.93           H  
ATOM   2564  HA3 GLY A 222       9.037  -2.740  78.075  1.00 98.93           H  
ATOM   2565  HA2 GLY A 222       7.658  -3.560  77.335  1.00 98.93           H  
ATOM   2566  N   VAL A 223       8.848  -5.620  78.242  1.00 98.97           N  
ATOM   2567  CA  VAL A 223       9.332  -6.914  78.719  1.00 98.97           C  
ATOM   2568  C   VAL A 223      10.336  -7.473  77.695  1.00 98.97           C  
ATOM   2569  O   VAL A 223      10.117  -7.352  76.490  1.00 98.97           O  
ATOM   2570  CB  VAL A 223       8.190  -7.964  78.906  1.00 98.97           C  
ATOM   2571  CG1 VAL A 223       8.691  -9.352  79.368  1.00 98.97           C  
ATOM   2572  CG2 VAL A 223       7.106  -7.492  79.889  1.00 98.97           C  
ATOM   2573  H   VAL A 223       8.818  -5.513  77.236  1.00 98.97           H  
ATOM   2574  HA  VAL A 223       9.849  -6.775  79.668  1.00 98.97           H  
ATOM   2575  HB  VAL A 223       7.693  -8.103  77.944  1.00 98.97           H  
ATOM   2576 HG11 VAL A 223       7.864 -10.005  79.650  1.00 98.97           H  
ATOM   2577 HG12 VAL A 223       9.251  -9.874  78.594  1.00 98.97           H  
ATOM   2578 HG13 VAL A 223       9.344  -9.259  80.235  1.00 98.97           H  
ATOM   2579 HG21 VAL A 223       6.298  -8.219  79.945  1.00 98.97           H  
ATOM   2580 HG22 VAL A 223       7.496  -7.347  80.891  1.00 98.97           H  
ATOM   2581 HG23 VAL A 223       6.660  -6.546  79.591  1.00 98.97           H  
ATOM   2582  N   ALA A 224      11.396  -8.112  78.209  1.00 98.98           N  
ATOM   2583  CA  ALA A 224      12.352  -8.914  77.454  1.00 98.98           C  
ATOM   2584  C   ALA A 224      12.604 -10.193  78.262  1.00 98.98           C  
ATOM   2585  O   ALA A 224      12.953 -10.091  79.438  1.00 98.98           O  
ATOM   2586  CB  ALA A 224      13.632  -8.095  77.221  1.00 98.98           C  
ATOM   2587  H   ALA A 224      11.509  -8.146  79.214  1.00 98.98           H  
ATOM   2588  HA  ALA A 224      11.934  -9.194  76.486  1.00 98.98           H  
ATOM   2589  HB1 ALA A 224      14.410  -8.694  76.753  1.00 98.98           H  
ATOM   2590  HB2 ALA A 224      13.439  -7.244  76.566  1.00 98.98           H  
ATOM   2591  HB3 ALA A 224      14.040  -7.706  78.152  1.00 98.98           H  
ATOM   2592  N   ALA A 225      12.386 -11.364  77.639  1.00 98.97           N  
ATOM   2593  CA  ALA A 225      12.364 -12.665  78.313  1.00 98.97           C  
ATOM   2594  C   ALA A 225      13.193 -13.728  77.576  1.00 98.97           C  
ATOM   2595  O   ALA A 225      13.332 -13.664  76.355  1.00 98.97           O  
ATOM   2596  CB  ALA A 225      10.901 -13.126  78.436  1.00 98.97           C  
ATOM   2597  H   ALA A 225      12.130 -11.372  76.659  1.00 98.97           H  
ATOM   2598  HA  ALA A 225      12.779 -12.574  79.316  1.00 98.97           H  
ATOM   2599  HB1 ALA A 225      10.825 -14.069  78.980  1.00 98.97           H  
ATOM   2600  HB2 ALA A 225      10.301 -12.392  78.976  1.00 98.97           H  
ATOM   2601  HB3 ALA A 225      10.444 -13.271  77.457  1.00 98.97           H  
ATOM   2602  N   LEU A 226      13.676 -14.706  78.360  1.00 98.91           N  
ATOM   2603  CA  LEU A 226      14.307 -15.954  77.931  1.00 98.91           C  
ATOM   2604  C   LEU A 226      13.506 -17.110  78.550  1.00 98.91           C  
ATOM   2605  O   LEU A 226      13.269 -17.081  79.758  1.00 98.91           O  
ATOM   2606  CB  LEU A 226      15.776 -15.979  78.432  1.00 98.91           C  
ATOM   2607  CG  LEU A 226      16.578 -17.268  78.123  1.00 98.91           C  
ATOM   2608  CD1 LEU A 226      16.670 -17.583  76.619  1.00 98.91           C  
ATOM   2609  CD2 LEU A 226      17.965 -17.237  78.783  1.00 98.91           C  
ATOM   2610  H   LEU A 226      13.500 -14.651  79.356  1.00 98.91           H  
ATOM   2611  HA  LEU A 226      14.279 -16.031  76.845  1.00 98.91           H  
ATOM   2612  HB3 LEU A 226      15.768 -15.841  79.514  1.00 98.91           H  
ATOM   2613  HB2 LEU A 226      16.315 -15.119  78.033  1.00 98.91           H  
ATOM   2614  HG  LEU A 226      16.058 -18.101  78.596  1.00 98.91           H  
ATOM   2615 HD11 LEU A 226      17.678 -17.861  76.311  1.00 98.91           H  
ATOM   2616 HD12 LEU A 226      16.012 -18.416  76.376  1.00 98.91           H  
ATOM   2617 HD13 LEU A 226      16.365 -16.744  75.999  1.00 98.91           H  
ATOM   2618 HD21 LEU A 226      18.285 -18.240  79.065  1.00 98.91           H  
ATOM   2619 HD22 LEU A 226      18.724 -16.819  78.121  1.00 98.91           H  
ATOM   2620 HD23 LEU A 226      17.954 -16.639  79.693  1.00 98.91           H  
ATOM   2621  N   ASP A 227      13.146 -18.120  77.740  1.00 98.74           N  
ATOM   2622  CA  ASP A 227      12.462 -19.334  78.209  1.00 98.74           C  
ATOM   2623  C   ASP A 227      13.465 -20.471  78.487  1.00 98.74           C  
ATOM   2624  O   ASP A 227      14.654 -20.341  78.192  1.00 98.74           O  
ATOM   2625  CB  ASP A 227      11.281 -19.751  77.282  1.00 98.74           C  
ATOM   2626  CG  ASP A 227      11.579 -20.068  75.803  1.00 98.74           C  
ATOM   2627  OD1 ASP A 227      12.695 -20.533  75.503  1.00 98.74           O1-
ATOM   2628  OD2 ASP A 227      10.625 -20.000  74.999  1.00 98.74           O  
ATOM   2629  H   ASP A 227      13.389 -18.094  76.758  1.00 98.74           H  
ATOM   2630  HA  ASP A 227      12.022 -19.131  79.183  1.00 98.74           H  
ATOM   2631  HB3 ASP A 227      10.565 -18.931  77.297  1.00 98.74           H  
ATOM   2632  HB2 ASP A 227      10.744 -20.597  77.715  1.00 98.74           H  
ATOM   2633  N   GLY A 228      12.949 -21.583  79.038  1.00 97.35           N  
ATOM   2634  CA  GLY A 228      13.723 -22.784  79.362  1.00 97.35           C  
ATOM   2635  C   GLY A 228      14.186 -23.572  78.120  1.00 97.35           C  
ATOM   2636  O   GLY A 228      15.040 -24.446  78.262  1.00 97.35           O  
ATOM   2637  H   GLY A 228      11.961 -21.614  79.243  1.00 97.35           H  
ATOM   2638  HA3 GLY A 228      13.108 -23.438  79.980  1.00 97.35           H  
ATOM   2639  HA2 GLY A 228      14.594 -22.510  79.960  1.00 97.35           H  
ATOM   2640  N   SER A 229      13.658 -23.260  76.922  1.00 97.39           N  
ATOM   2641  CA  SER A 229      14.070 -23.831  75.635  1.00 97.39           C  
ATOM   2642  C   SER A 229      15.201 -23.033  74.946  1.00 97.39           C  
ATOM   2643  O   SER A 229      15.664 -23.461  73.889  1.00 97.39           O  
ATOM   2644  CB  SER A 229      12.830 -23.963  74.725  1.00 97.39           C  
ATOM   2645  OG  SER A 229      12.054 -25.078  75.115  1.00 97.39           O  
ATOM   2646  H   SER A 229      12.981 -22.511  76.864  1.00 97.39           H  
ATOM   2647  HA  SER A 229      14.476 -24.832  75.793  1.00 97.39           H  
ATOM   2648  HB3 SER A 229      13.118 -24.123  73.685  1.00 97.39           H  
ATOM   2649  HB2 SER A 229      12.210 -23.068  74.747  1.00 97.39           H  
ATOM   2650  HG  SER A 229      11.672 -24.897  75.977  1.00 97.39           H  
ATOM   2651  N   GLY A 230      15.644 -21.913  75.549  1.00 98.00           N  
ATOM   2652  CA  GLY A 230      16.757 -21.095  75.066  1.00 98.00           C  
ATOM   2653  C   GLY A 230      16.330 -20.033  74.037  1.00 98.00           C  
ATOM   2654  O   GLY A 230      17.203 -19.412  73.432  1.00 98.00           O  
ATOM   2655  H   GLY A 230      15.200 -21.611  76.406  1.00 98.00           H  
ATOM   2656  HA3 GLY A 230      17.540 -21.722  74.636  1.00 98.00           H  
ATOM   2657  HA2 GLY A 230      17.201 -20.586  75.921  1.00 98.00           H  
ATOM   2658  N   ASN A 231      15.018 -19.812  73.840  1.00 98.88           N  
ATOM   2659  CA  ASN A 231      14.473 -18.814  72.919  1.00 98.88           C  
ATOM   2660  C   ASN A 231      14.265 -17.473  73.632  1.00 98.88           C  
ATOM   2661  O   ASN A 231      13.763 -17.443  74.757  1.00 98.88           O  
ATOM   2662  CB  ASN A 231      13.130 -19.263  72.297  1.00 98.88           C  
ATOM   2663  CG  ASN A 231      13.171 -20.662  71.682  1.00 98.88           C  
ATOM   2664  ND2 ASN A 231      12.333 -21.568  72.190  1.00 98.88           N  
ATOM   2665  OD1 ASN A 231      13.941 -20.919  70.760  1.00 98.88           O  
ATOM   2666  H   ASN A 231      14.336 -20.316  74.395  1.00 98.88           H  
ATOM   2667  HA  ASN A 231      15.175 -18.640  72.109  1.00 98.88           H  
ATOM   2668  HB3 ASN A 231      12.836 -18.560  71.517  1.00 98.88           H  
ATOM   2669  HB2 ASN A 231      12.335 -19.223  73.039  1.00 98.88           H  
ATOM   2670 HD22 ASN A 231      12.324 -22.511  71.835  1.00 98.88           H  
ATOM   2671 HD21 ASN A 231      11.731 -21.317  72.964  1.00 98.88           H  
ATOM   2672  N   LEU A 232      14.615 -16.394  72.923  1.00 98.95           N  
ATOM   2673  CA  LEU A 232      14.415 -15.011  73.333  1.00 98.95           C  
ATOM   2674  C   LEU A 232      13.163 -14.435  72.661  1.00 98.95           C  
ATOM   2675  O   LEU A 232      12.776 -14.883  71.583  1.00 98.95           O  
ATOM   2676  CB  LEU A 232      15.674 -14.205  72.944  1.00 98.95           C  
ATOM   2677  CG  LEU A 232      16.868 -14.469  73.886  1.00 98.95           C  
ATOM   2678  CD1 LEU A 232      18.177 -13.938  73.287  1.00 98.95           C  
ATOM   2679  CD2 LEU A 232      16.615 -13.866  75.279  1.00 98.95           C  
ATOM   2680  H   LEU A 232      15.001 -16.520  71.995  1.00 98.95           H  
ATOM   2681  HA  LEU A 232      14.265 -14.965  74.410  1.00 98.95           H  
ATOM   2682  HB3 LEU A 232      15.462 -13.135  72.935  1.00 98.95           H  
ATOM   2683  HB2 LEU A 232      15.951 -14.451  71.917  1.00 98.95           H  
ATOM   2684  HG  LEU A 232      16.995 -15.545  74.005  1.00 98.95           H  
ATOM   2685 HD11 LEU A 232      18.818 -13.483  74.037  1.00 98.95           H  
ATOM   2686 HD12 LEU A 232      18.754 -14.738  72.824  1.00 98.95           H  
ATOM   2687 HD13 LEU A 232      17.986 -13.180  72.532  1.00 98.95           H  
ATOM   2688 HD21 LEU A 232      17.532 -13.722  75.846  1.00 98.95           H  
ATOM   2689 HD22 LEU A 232      16.117 -12.900  75.211  1.00 98.95           H  
ATOM   2690 HD23 LEU A 232      15.975 -14.512  75.873  1.00 98.95           H  
ATOM   2691  N   ALA A 233      12.575 -13.423  73.313  1.00 98.99           N  
ATOM   2692  CA  ALA A 233      11.465 -12.631  72.794  1.00 98.99           C  
ATOM   2693  C   ALA A 233      11.375 -11.321  73.580  1.00 98.99           C  
ATOM   2694  O   ALA A 233      11.687 -11.302  74.771  1.00 98.99           O  
ATOM   2695  CB  ALA A 233      10.145 -13.410  72.891  1.00 98.99           C  
ATOM   2696  H   ALA A 233      12.933 -13.134  74.214  1.00 98.99           H  
ATOM   2697  HA  ALA A 233      11.669 -12.401  71.748  1.00 98.99           H  
ATOM   2698  HB1 ALA A 233       9.321 -12.848  72.451  1.00 98.99           H  
ATOM   2699  HB2 ALA A 233      10.200 -14.367  72.372  1.00 98.99           H  
ATOM   2700  HB3 ALA A 233       9.892 -13.604  73.931  1.00 98.99           H  
ATOM   2701  N   ALA A 234      10.912 -10.262  72.903  1.00 98.99           N  
ATOM   2702  CA  ALA A 234      10.711  -8.940  73.488  1.00 98.99           C  
ATOM   2703  C   ALA A 234       9.418  -8.315  72.969  1.00 98.99           C  
ATOM   2704  O   ALA A 234       8.951  -8.678  71.890  1.00 98.99           O  
ATOM   2705  CB  ALA A 234      11.895  -8.036  73.130  1.00 98.99           C  
ATOM   2706  H   ALA A 234      10.638 -10.365  71.934  1.00 98.99           H  
ATOM   2707  HA  ALA A 234      10.630  -9.024  74.571  1.00 98.99           H  
ATOM   2708  HB1 ALA A 234      11.847  -7.111  73.703  1.00 98.99           H  
ATOM   2709  HB2 ALA A 234      12.848  -8.509  73.349  1.00 98.99           H  
ATOM   2710  HB3 ALA A 234      11.895  -7.776  72.070  1.00 98.99           H  
ATOM   2711  N   GLY A 235       8.887  -7.359  73.740  1.00 98.98           N  
ATOM   2712  CA  GLY A 235       7.734  -6.568  73.342  1.00 98.98           C  
ATOM   2713  C   GLY A 235       7.719  -5.262  74.134  1.00 98.98           C  
ATOM   2714  O   GLY A 235       8.357  -5.136  75.181  1.00 98.98           O  
ATOM   2715  H   GLY A 235       9.324  -7.118  74.622  1.00 98.98           H  
ATOM   2716  HA3 GLY A 235       6.811  -7.122  73.511  1.00 98.98           H  
ATOM   2717  HA2 GLY A 235       7.800  -6.329  72.280  1.00 98.98           H  
ATOM   2718  N   THR A 236       6.971  -4.296  73.607  1.00 98.97           N  
ATOM   2719  CA  THR A 236       6.840  -2.943  74.134  1.00 98.97           C  
ATOM   2720  C   THR A 236       5.401  -2.497  73.826  1.00 98.97           C  
ATOM   2721  O   THR A 236       4.860  -2.847  72.773  1.00 98.97           O  
ATOM   2722  CB  THR A 236       7.938  -1.993  73.553  1.00 98.97           C  
ATOM   2723  CG2 THR A 236       8.004  -0.645  74.279  1.00 98.97           C  
ATOM   2724  OG1 THR A 236       9.257  -2.517  73.629  1.00 98.97           O  
ATOM   2725  H   THR A 236       6.422  -4.501  72.776  1.00 98.97           H  
ATOM   2726  HA  THR A 236       6.951  -2.984  75.218  1.00 98.97           H  
ATOM   2727  HB  THR A 236       7.726  -1.807  72.498  1.00 98.97           H  
ATOM   2728 HG21 THR A 236       8.774  -0.002  73.849  1.00 98.97           H  
ATOM   2729 HG22 THR A 236       7.056  -0.114  74.218  1.00 98.97           H  
ATOM   2730 HG23 THR A 236       8.245  -0.780  75.334  1.00 98.97           H  
ATOM   2731  HG1 THR A 236       9.429  -2.958  72.792  1.00 98.97           H  
ATOM   2732  N   SER A 237       4.777  -1.724  74.719  1.00 98.94           N  
ATOM   2733  CA  SER A 237       3.469  -1.126  74.541  1.00 98.94           C  
ATOM   2734  C   SER A 237       3.477   0.270  75.169  1.00 98.94           C  
ATOM   2735  O   SER A 237       4.151   0.467  76.180  1.00 98.94           O  
ATOM   2736  CB  SER A 237       2.401  -2.091  75.072  1.00 98.94           C  
ATOM   2737  OG  SER A 237       1.117  -1.554  74.882  1.00 98.94           O  
ATOM   2738  H   SER A 237       5.260  -1.475  75.582  1.00 98.94           H  
ATOM   2739  HA  SER A 237       3.293  -0.980  73.477  1.00 98.94           H  
ATOM   2740  HB3 SER A 237       2.549  -2.290  76.132  1.00 98.94           H  
ATOM   2741  HB2 SER A 237       2.458  -3.049  74.554  1.00 98.94           H  
ATOM   2742  HG  SER A 237       0.487  -2.195  75.203  1.00 98.94           H  
ATOM   2743  N   THR A 238       2.764   1.235  74.579  1.00 98.62           N  
ATOM   2744  CA  THR A 238       2.693   2.609  75.022  1.00 98.62           C  
ATOM   2745  C   THR A 238       1.305   3.223  74.795  1.00 98.62           C  
ATOM   2746  O   THR A 238       0.561   2.820  73.897  1.00 98.62           O  
ATOM   2747  CB  THR A 238       3.865   3.410  74.410  1.00 98.62           C  
ATOM   2748  CG2 THR A 238       3.697   3.765  72.927  1.00 98.62           C  
ATOM   2749  OG1 THR A 238       4.063   4.601  75.128  1.00 98.62           O  
ATOM   2750  H   THR A 238       2.235   1.006  73.738  1.00 98.62           H  
ATOM   2751  HA  THR A 238       2.822   2.590  76.101  1.00 98.62           H  
ATOM   2752  HB  THR A 238       4.782   2.835  74.515  1.00 98.62           H  
ATOM   2753 HG21 THR A 238       4.590   4.256  72.537  1.00 98.62           H  
ATOM   2754 HG22 THR A 238       3.529   2.862  72.347  1.00 98.62           H  
ATOM   2755 HG23 THR A 238       2.851   4.426  72.741  1.00 98.62           H  
ATOM   2756  HG1 THR A 238       4.908   4.486  75.574  1.00 98.62           H  
ATOM   2757  N   GLY A 239       1.009   4.262  75.582  1.00 97.65           N  
ATOM   2758  CA  GLY A 239      -0.011   5.268  75.310  1.00 97.65           C  
ATOM   2759  C   GLY A 239       0.554   6.470  74.536  1.00 97.65           C  
ATOM   2760  O   GLY A 239      -0.194   7.384  74.195  1.00 97.65           O  
ATOM   2761  H   GLY A 239       1.686   4.479  76.305  1.00 97.65           H  
ATOM   2762  HA3 GLY A 239      -0.407   5.626  76.258  1.00 97.65           H  
ATOM   2763  HA2 GLY A 239      -0.845   4.846  74.750  1.00 97.65           H  
ATOM   2764  N   GLY A 240       1.866   6.493  74.261  1.00 96.19           N  
ATOM   2765  CA  GLY A 240       2.535   7.543  73.512  1.00 96.19           C  
ATOM   2766  C   GLY A 240       3.041   8.650  74.436  1.00 96.19           C  
ATOM   2767  O   GLY A 240       3.592   8.372  75.503  1.00 96.19           O  
ATOM   2768  H   GLY A 240       2.457   5.737  74.599  1.00 96.19           H  
ATOM   2769  HA3 GLY A 240       1.879   7.945  72.738  1.00 96.19           H  
ATOM   2770  HA2 GLY A 240       3.387   7.099  72.998  1.00 96.19           H  
ATOM   2771  N   THR A 241       2.868   9.907  74.021  1.00 93.87           N  
ATOM   2772  CA  THR A 241       3.362  11.118  74.673  1.00 93.87           C  
ATOM   2773  C   THR A 241       2.185  12.099  74.837  1.00 93.87           C  
ATOM   2774  O   THR A 241       1.362  12.230  73.927  1.00 93.87           O  
ATOM   2775  CB  THR A 241       4.587  11.682  73.889  1.00 93.87           C  
ATOM   2776  CG2 THR A 241       5.781  10.714  73.833  1.00 93.87           C  
ATOM   2777  OG1 THR A 241       4.277  12.071  72.555  1.00 93.87           O  
ATOM   2778  H   THR A 241       2.354  10.075  73.171  1.00 93.87           H  
ATOM   2779  HA  THR A 241       3.704  10.867  75.679  1.00 93.87           H  
ATOM   2780  HB  THR A 241       4.922  12.583  74.406  1.00 93.87           H  
ATOM   2781 HG21 THR A 241       6.641  11.177  73.348  1.00 93.87           H  
ATOM   2782 HG22 THR A 241       6.089  10.413  74.834  1.00 93.87           H  
ATOM   2783 HG23 THR A 241       5.543   9.808  73.278  1.00 93.87           H  
ATOM   2784  HG1 THR A 241       3.619  12.752  72.596  1.00 93.87           H  
ATOM   2785  N   THR A 242       2.079  12.765  75.997  1.00 93.29           N  
ATOM   2786  CA  THR A 242       0.929  13.580  76.398  1.00 93.29           C  
ATOM   2787  C   THR A 242       0.804  14.807  75.480  1.00 93.29           C  
ATOM   2788  O   THR A 242       1.727  15.617  75.387  1.00 93.29           O  
ATOM   2789  CB  THR A 242       1.091  14.060  77.872  1.00 93.29           C  
ATOM   2790  CG2 THR A 242      -0.212  14.631  78.464  1.00 93.29           C  
ATOM   2791  OG1 THR A 242       1.518  13.020  78.742  1.00 93.29           O  
ATOM   2792  H   THR A 242       2.780  12.634  76.712  1.00 93.29           H  
ATOM   2793  HA  THR A 242       0.036  12.961  76.304  1.00 93.29           H  
ATOM   2794  HB  THR A 242       1.860  14.834  77.922  1.00 93.29           H  
ATOM   2795 HG21 THR A 242      -0.062  14.960  79.492  1.00 93.29           H  
ATOM   2796 HG22 THR A 242      -0.560  15.499  77.903  1.00 93.29           H  
ATOM   2797 HG23 THR A 242      -1.016  13.894  78.462  1.00 93.29           H  
ATOM   2798  HG1 THR A 242       0.950  12.269  78.643  1.00 93.29           H  
ATOM   2799  N   PHE A 243      -0.347  14.931  74.813  1.00 93.76           N  
ATOM   2800  CA  PHE A 243      -0.723  16.021  73.921  1.00 93.76           C  
ATOM   2801  C   PHE A 243      -0.135  15.832  72.509  1.00 93.76           C  
ATOM   2802  O   PHE A 243      -0.016  16.805  71.767  1.00 93.76           O  
ATOM   2803  CB  PHE A 243      -0.526  17.418  74.569  1.00 93.76           C  
ATOM   2804  CG  PHE A 243      -1.432  18.527  74.060  1.00 93.76           C  
ATOM   2805  CD1 PHE A 243      -1.002  19.395  73.034  1.00 93.76           C  
ATOM   2806  CD2 PHE A 243      -2.717  18.691  74.615  1.00 93.76           C  
ATOM   2807  CE1 PHE A 243      -1.867  20.389  72.539  1.00 93.76           C  
ATOM   2808  CE2 PHE A 243      -3.589  19.670  74.104  1.00 93.76           C  
ATOM   2809  CZ  PHE A 243      -3.164  20.522  73.067  1.00 93.76           C  
ATOM   2810  H   PHE A 243      -1.043  14.192  74.933  1.00 93.76           H  
ATOM   2811  HA  PHE A 243      -1.798  15.898  73.803  1.00 93.76           H  
ATOM   2812  HB3 PHE A 243       0.512  17.738  74.467  1.00 93.76           H  
ATOM   2813  HB2 PHE A 243      -0.720  17.337  75.638  1.00 93.76           H  
ATOM   2814  HD1 PHE A 243      -0.013  19.290  72.610  1.00 93.76           H  
ATOM   2815  HD2 PHE A 243      -3.049  18.055  75.420  1.00 93.76           H  
ATOM   2816  HE1 PHE A 243      -1.535  21.047  71.748  1.00 93.76           H  
ATOM   2817  HE2 PHE A 243      -4.588  19.763  74.502  1.00 93.76           H  
ATOM   2818  HZ  PHE A 243      -3.832  21.277  72.679  1.00 93.76           H  
ATOM   2819  N   LYS A 244       0.246  14.598  72.117  1.00 92.74           N  
ATOM   2820  CA  LYS A 244       0.762  14.301  70.775  1.00 92.74           C  
ATOM   2821  C   LYS A 244      -0.217  14.719  69.658  1.00 92.74           C  
ATOM   2822  O   LYS A 244      -1.436  14.542  69.783  1.00 92.74           O  
ATOM   2823  CB  LYS A 244       1.256  12.836  70.629  1.00 92.74           C  
ATOM   2824  CG  LYS A 244       0.228  11.682  70.683  1.00 92.74           C  
ATOM   2825  CD  LYS A 244       0.888  10.320  70.350  1.00 92.74           C  
ATOM   2826  CE  LYS A 244      -0.088   9.126  70.241  1.00 92.74           C  
ATOM   2827  NZ  LYS A 244       0.571   7.906  69.728  1.00 92.74           N1+
ATOM   2828  H   LYS A 244       0.219  13.845  72.792  1.00 92.74           H  
ATOM   2829  HA  LYS A 244       1.648  14.931  70.668  1.00 92.74           H  
ATOM   2830  HB3 LYS A 244       2.022  12.654  71.378  1.00 92.74           H  
ATOM   2831  HB2 LYS A 244       1.777  12.773  69.673  1.00 92.74           H  
ATOM   2832  HG3 LYS A 244      -0.571  11.872  69.966  1.00 92.74           H  
ATOM   2833  HG2 LYS A 244      -0.237  11.642  71.669  1.00 92.74           H  
ATOM   2834  HD3 LYS A 244       1.657  10.094  71.090  1.00 92.74           H  
ATOM   2835  HD2 LYS A 244       1.408  10.420  69.397  1.00 92.74           H  
ATOM   2836  HE3 LYS A 244      -0.894   9.377  69.553  1.00 92.74           H  
ATOM   2837  HE2 LYS A 244      -0.542   8.903  71.208  1.00 92.74           H  
ATOM   2838  HZ1 LYS A 244      -0.098   7.152  69.637  1.00 92.74           H  
ATOM   2839  HZ2 LYS A 244       0.969   8.095  68.817  1.00 92.74           H  
ATOM   2840  HZ3 LYS A 244       1.304   7.580  70.340  1.00 92.74           H  
ATOM   2841  N   ARG A 245       0.331  15.327  68.603  1.00 92.16           N  
ATOM   2842  CA  ARG A 245      -0.391  15.783  67.418  1.00 92.16           C  
ATOM   2843  C   ARG A 245      -0.065  14.891  66.213  1.00 92.16           C  
ATOM   2844  O   ARG A 245       0.936  14.175  66.226  1.00 92.16           O  
ATOM   2845  CB  ARG A 245       0.028  17.236  67.104  1.00 92.16           C  
ATOM   2846  CG  ARG A 245      -0.297  18.256  68.214  1.00 92.16           C  
ATOM   2847  CD  ARG A 245      -0.093  19.722  67.783  1.00 92.16           C  
ATOM   2848  NE  ARG A 245      -1.107  20.155  66.802  1.00 92.16           N  
ATOM   2849  CZ  ARG A 245      -1.086  21.246  66.013  1.00 92.16           C  
ATOM   2850  NH1 ARG A 245      -0.103  22.158  66.071  1.00 92.16           N  
ATOM   2851  NH2 ARG A 245      -2.081  21.415  65.133  1.00 92.16           N1+
ATOM   2852  H   ARG A 245       1.333  15.451  68.576  1.00 92.16           H  
ATOM   2853  HA  ARG A 245      -1.470  15.753  67.581  1.00 92.16           H  
ATOM   2854  HB3 ARG A 245      -0.464  17.550  66.183  1.00 92.16           H  
ATOM   2855  HB2 ARG A 245       1.099  17.275  66.897  1.00 92.16           H  
ATOM   2856  HG3 ARG A 245       0.230  18.051  69.147  1.00 92.16           H  
ATOM   2857  HG2 ARG A 245      -1.353  18.122  68.443  1.00 92.16           H  
ATOM   2858  HD3 ARG A 245       0.857  19.778  67.251  1.00 92.16           H  
ATOM   2859  HD2 ARG A 245      -0.011  20.394  68.638  1.00 92.16           H  
ATOM   2860  HE  ARG A 245      -1.893  19.529  66.697  1.00 92.16           H  
ATOM   2861 HH12 ARG A 245      -0.104  22.948  65.440  1.00 92.16           H  
ATOM   2862 HH11 ARG A 245       0.649  22.050  66.735  1.00 92.16           H  
ATOM   2863 HH22 ARG A 245      -2.052  22.170  64.458  1.00 92.16           H  
ATOM   2864 HH21 ARG A 245      -2.816  20.727  65.040  1.00 92.16           H  
ATOM   2865  N   PHE A 246      -0.886  15.033  65.159  1.00 89.51           N  
ATOM   2866  CA  PHE A 246      -0.602  14.621  63.779  1.00 89.51           C  
ATOM   2867  C   PHE A 246      -0.454  13.099  63.561  1.00 89.51           C  
ATOM   2868  O   PHE A 246       0.216  12.691  62.611  1.00 89.51           O  
ATOM   2869  CB  PHE A 246       0.636  15.386  63.248  1.00 89.51           C  
ATOM   2870  CG  PHE A 246       0.601  16.898  63.386  1.00 89.51           C  
ATOM   2871  CD1 PHE A 246      -0.469  17.652  62.857  1.00 89.51           C  
ATOM   2872  CD2 PHE A 246       1.691  17.569  63.981  1.00 89.51           C  
ATOM   2873  CE1 PHE A 246      -0.442  19.037  62.942  1.00 89.51           C  
ATOM   2874  CE2 PHE A 246       1.689  18.952  64.068  1.00 89.51           C  
ATOM   2875  CZ  PHE A 246       0.632  19.681  63.543  1.00 89.51           C  
ATOM   2876  H   PHE A 246      -1.694  15.632  65.258  1.00 89.51           H  
ATOM   2877  HA  PHE A 246      -1.469  14.928  63.197  1.00 89.51           H  
ATOM   2878  HB3 PHE A 246       0.817  15.155  62.198  1.00 89.51           H  
ATOM   2879  HB2 PHE A 246       1.516  15.026  63.777  1.00 89.51           H  
ATOM   2880  HD1 PHE A 246      -1.303  17.163  62.377  1.00 89.51           H  
ATOM   2881  HD2 PHE A 246       2.528  17.012  64.376  1.00 89.51           H  
ATOM   2882  HE1 PHE A 246      -1.254  19.622  62.537  1.00 89.51           H  
ATOM   2883  HE2 PHE A 246       2.520  19.465  64.531  1.00 89.51           H  
ATOM   2884  HZ  PHE A 246       0.646  20.757  63.604  1.00 89.51           H  
ATOM   2885  N   GLY A 247      -1.088  12.276  64.415  1.00 95.89           N  
ATOM   2886  CA  GLY A 247      -1.007  10.813  64.339  1.00 95.89           C  
ATOM   2887  C   GLY A 247       0.419  10.304  64.618  1.00 95.89           C  
ATOM   2888  O   GLY A 247       0.837   9.314  64.021  1.00 95.89           O  
ATOM   2889  H   GLY A 247      -1.638  12.668  65.166  1.00 95.89           H  
ATOM   2890  HA3 GLY A 247      -1.336  10.474  63.355  1.00 95.89           H  
ATOM   2891  HA2 GLY A 247      -1.689  10.380  65.070  1.00 95.89           H  
ATOM   2892  N   ARG A 248       1.202  11.034  65.427  1.00 98.24           N  
ATOM   2893  CA  ARG A 248       2.602  10.744  65.725  1.00 98.24           C  
ATOM   2894  C   ARG A 248       2.788   9.355  66.355  1.00 98.24           C  
ATOM   2895  O   ARG A 248       2.159   9.035  67.366  1.00 98.24           O  
ATOM   2896  CB  ARG A 248       3.169  11.865  66.623  1.00 98.24           C  
ATOM   2897  CG  ARG A 248       4.602  11.637  67.149  1.00 98.24           C  
ATOM   2898  CD  ARG A 248       4.636  11.160  68.609  1.00 98.24           C  
ATOM   2899  NE  ARG A 248       6.001  10.883  69.073  1.00 98.24           N  
ATOM   2900  CZ  ARG A 248       6.349   9.968  69.990  1.00 98.24           C  
ATOM   2901  NH1 ARG A 248       5.449   9.147  70.540  1.00 98.24           N  
ATOM   2902  NH2 ARG A 248       7.625   9.878  70.366  1.00 98.24           N1+
ATOM   2903  H   ARG A 248       0.820  11.894  65.797  1.00 98.24           H  
ATOM   2904  HA  ARG A 248       3.139  10.763  64.777  1.00 98.24           H  
ATOM   2905  HB3 ARG A 248       2.495  12.046  67.461  1.00 98.24           H  
ATOM   2906  HB2 ARG A 248       3.166  12.794  66.054  1.00 98.24           H  
ATOM   2907  HG3 ARG A 248       5.125  12.584  67.096  1.00 98.24           H  
ATOM   2908  HG2 ARG A 248       5.163  10.963  66.498  1.00 98.24           H  
ATOM   2909  HD3 ARG A 248       4.036  10.258  68.712  1.00 98.24           H  
ATOM   2910  HD2 ARG A 248       4.194  11.907  69.269  1.00 98.24           H  
ATOM   2911  HE  ARG A 248       6.742  11.471  68.696  1.00 98.24           H  
ATOM   2912 HH12 ARG A 248       5.736   8.445  71.223  1.00 98.24           H  
ATOM   2913 HH11 ARG A 248       4.483   9.185  70.261  1.00 98.24           H  
ATOM   2914 HH22 ARG A 248       7.904   9.186  71.057  1.00 98.24           H  
ATOM   2915 HH21 ARG A 248       8.327  10.512  69.989  1.00 98.24           H  
ATOM   2916  N   VAL A 249       3.701   8.576  65.778  1.00 98.75           N  
ATOM   2917  CA  VAL A 249       4.090   7.248  66.222  1.00 98.75           C  
ATOM   2918  C   VAL A 249       5.400   7.379  67.024  1.00 98.75           C  
ATOM   2919  O   VAL A 249       6.273   8.183  66.689  1.00 98.75           O  
ATOM   2920  CB  VAL A 249       4.226   6.365  64.949  1.00 98.75           C  
ATOM   2921  CG1 VAL A 249       5.003   5.055  65.148  1.00 98.75           C  
ATOM   2922  CG2 VAL A 249       2.830   6.045  64.386  1.00 98.75           C  
ATOM   2923  H   VAL A 249       4.228   8.957  64.998  1.00 98.75           H  
ATOM   2924  HA  VAL A 249       3.324   6.821  66.875  1.00 98.75           H  
ATOM   2925  HB  VAL A 249       4.768   6.932  64.190  1.00 98.75           H  
ATOM   2926 HG11 VAL A 249       4.824   4.349  64.338  1.00 98.75           H  
ATOM   2927 HG12 VAL A 249       6.077   5.239  65.174  1.00 98.75           H  
ATOM   2928 HG13 VAL A 249       4.720   4.573  66.080  1.00 98.75           H  
ATOM   2929 HG21 VAL A 249       2.894   5.479  63.458  1.00 98.75           H  
ATOM   2930 HG22 VAL A 249       2.244   5.459  65.093  1.00 98.75           H  
ATOM   2931 HG23 VAL A 249       2.263   6.953  64.182  1.00 98.75           H  
ATOM   2932  N   GLY A 250       5.510   6.597  68.106  1.00 98.12           N  
ATOM   2933  CA  GLY A 250       6.720   6.431  68.906  1.00 98.12           C  
ATOM   2934  C   GLY A 250       7.581   5.278  68.384  1.00 98.12           C  
ATOM   2935  O   GLY A 250       7.342   4.761  67.297  1.00 98.12           O  
ATOM   2936  H   GLY A 250       4.751   5.959  68.293  1.00 98.12           H  
ATOM   2937  HA3 GLY A 250       6.425   6.214  69.931  1.00 98.12           H  
ATOM   2938  HA2 GLY A 250       7.312   7.347  68.924  1.00 98.12           H  
ATOM   2939  N   ASP A 251       8.574   4.840  69.163  1.00 98.59           N  
ATOM   2940  CA  ASP A 251       9.459   3.719  68.819  1.00 98.59           C  
ATOM   2941  C   ASP A 251       8.821   2.367  69.191  1.00 98.59           C  
ATOM   2942  O   ASP A 251       9.169   1.347  68.606  1.00 98.59           O  
ATOM   2943  CB  ASP A 251      10.785   3.858  69.607  1.00 98.59           C  
ATOM   2944  CG  ASP A 251      10.695   3.829  71.142  1.00 98.59           C  
ATOM   2945  OD1 ASP A 251       9.786   4.494  71.684  1.00 98.59           O1-
ATOM   2946  OD2 ASP A 251      11.543   3.150  71.755  1.00 98.59           O  
ATOM   2947  H   ASP A 251       8.712   5.252  70.076  1.00 98.59           H  
ATOM   2948  HA  ASP A 251       9.674   3.724  67.749  1.00 98.59           H  
ATOM   2949  HB3 ASP A 251      11.255   4.789  69.307  1.00 98.59           H  
ATOM   2950  HB2 ASP A 251      11.470   3.070  69.292  1.00 98.59           H  
ATOM   2951  N   SER A 252       7.890   2.354  70.152  1.00 98.80           N  
ATOM   2952  CA  SER A 252       7.196   1.183  70.695  1.00 98.80           C  
ATOM   2953  C   SER A 252       6.548   0.219  69.669  1.00 98.80           C  
ATOM   2954  O   SER A 252       6.637  -0.986  69.903  1.00 98.80           O  
ATOM   2955  CB  SER A 252       6.174   1.635  71.756  1.00 98.80           C  
ATOM   2956  OG  SER A 252       6.776   2.412  72.785  1.00 98.80           O  
ATOM   2957  H   SER A 252       7.746   3.217  70.656  1.00 98.80           H  
ATOM   2958  HA  SER A 252       7.965   0.598  71.203  1.00 98.80           H  
ATOM   2959  HB3 SER A 252       5.683   0.770  72.208  1.00 98.80           H  
ATOM   2960  HB2 SER A 252       5.391   2.226  71.285  1.00 98.80           H  
ATOM   2961  HG  SER A 252       7.458   1.912  73.216  1.00 98.80           H  
ATOM   2962  N   PRO A 253       5.906   0.666  68.560  1.00 98.96           N  
ATOM   2963  CA  PRO A 253       5.441  -0.241  67.501  1.00 98.96           C  
ATOM   2964  C   PRO A 253       6.525  -0.582  66.451  1.00 98.96           C  
ATOM   2965  O   PRO A 253       6.275  -1.425  65.591  1.00 98.96           O  
ATOM   2966  CB  PRO A 253       4.297   0.521  66.825  1.00 98.96           C  
ATOM   2967  CG  PRO A 253       4.710   1.973  66.943  1.00 98.96           C  
ATOM   2968  CD  PRO A 253       5.448   2.032  68.282  1.00 98.96           C  
ATOM   2969  HA  PRO A 253       5.036  -1.152  67.926  1.00 98.96           H  
ATOM   2970  HB3 PRO A 253       3.377   0.354  67.384  1.00 98.96           H  
ATOM   2971  HB2 PRO A 253       4.109   0.215  65.795  1.00 98.96           H  
ATOM   2972  HG3 PRO A 253       3.865   2.658  66.883  1.00 98.96           H  
ATOM   2973  HG2 PRO A 253       5.390   2.224  66.129  1.00 98.96           H  
ATOM   2974  HD2 PRO A 253       6.268   2.734  68.204  1.00 98.96           H  
ATOM   2975  HD3 PRO A 253       4.789   2.371  69.077  1.00 98.96           H  
ATOM   2976  N   ILE A 254       7.686   0.087  66.460  1.00 98.95           N  
ATOM   2977  CA  ILE A 254       8.678   0.028  65.392  1.00 98.95           C  
ATOM   2978  C   ILE A 254       9.763  -0.981  65.804  1.00 98.95           C  
ATOM   2979  O   ILE A 254      10.526  -0.760  66.754  1.00 98.95           O  
ATOM   2980  CB  ILE A 254       9.278   1.450  65.174  1.00 98.95           C  
ATOM   2981  CG1 ILE A 254       8.208   2.537  64.912  1.00 98.95           C  
ATOM   2982  CG2 ILE A 254      10.345   1.475  64.062  1.00 98.95           C  
ATOM   2983  CD1 ILE A 254       7.230   2.218  63.771  1.00 98.95           C  
ATOM   2984  H   ILE A 254       7.939   0.657  67.258  1.00 98.95           H  
ATOM   2985  HA  ILE A 254       8.216  -0.303  64.459  1.00 98.95           H  
ATOM   2986  HB  ILE A 254       9.779   1.750  66.092  1.00 98.95           H  
ATOM   2987 HG13 ILE A 254       8.698   3.490  64.710  1.00 98.95           H  
ATOM   2988 HG12 ILE A 254       7.635   2.705  65.822  1.00 98.95           H  
ATOM   2989 HG21 ILE A 254      10.696   2.488  63.862  1.00 98.95           H  
ATOM   2990 HG22 ILE A 254      11.222   0.881  64.322  1.00 98.95           H  
ATOM   2991 HG23 ILE A 254       9.945   1.067  63.136  1.00 98.95           H  
ATOM   2992 HD11 ILE A 254       6.637   3.092  63.508  1.00 98.95           H  
ATOM   2993 HD12 ILE A 254       7.754   1.891  62.877  1.00 98.95           H  
ATOM   2994 HD13 ILE A 254       6.537   1.424  64.051  1.00 98.95           H  
ATOM   2995  N   ILE A 255       9.845  -2.088  65.060  1.00 98.96           N  
ATOM   2996  CA  ILE A 255      10.821  -3.150  65.285  1.00 98.96           C  
ATOM   2997  C   ILE A 255      12.221  -2.691  64.842  1.00 98.96           C  
ATOM   2998  O   ILE A 255      12.376  -2.102  63.771  1.00 98.96           O  
ATOM   2999  CB  ILE A 255      10.443  -4.447  64.520  1.00 98.96           C  
ATOM   3000  CG1 ILE A 255       9.034  -4.956  64.904  1.00 98.96           C  
ATOM   3001  CG2 ILE A 255      11.486  -5.582  64.623  1.00 98.96           C  
ATOM   3002  CD1 ILE A 255       8.866  -5.332  66.385  1.00 98.96           C  
ATOM   3003  H   ILE A 255       9.238  -2.204  64.262  1.00 98.96           H  
ATOM   3004  HA  ILE A 255      10.836  -3.368  66.353  1.00 98.96           H  
ATOM   3005  HB  ILE A 255      10.395  -4.182  63.470  1.00 98.96           H  
ATOM   3006 HG13 ILE A 255       8.777  -5.803  64.271  1.00 98.96           H  
ATOM   3007 HG12 ILE A 255       8.290  -4.198  64.659  1.00 98.96           H  
ATOM   3008 HG21 ILE A 255      11.112  -6.503  64.174  1.00 98.96           H  
ATOM   3009 HG22 ILE A 255      12.413  -5.338  64.104  1.00 98.96           H  
ATOM   3010 HG23 ILE A 255      11.738  -5.794  65.661  1.00 98.96           H  
ATOM   3011 HD11 ILE A 255       7.981  -5.950  66.533  1.00 98.96           H  
ATOM   3012 HD12 ILE A 255       9.720  -5.888  66.770  1.00 98.96           H  
ATOM   3013 HD13 ILE A 255       8.747  -4.440  66.999  1.00 98.96           H  
ATOM   3014  N   GLY A 256      13.198  -2.962  65.714  1.00 98.89           N  
ATOM   3015  CA  GLY A 256      14.578  -2.520  65.605  1.00 98.89           C  
ATOM   3016  C   GLY A 256      14.800  -1.209  66.370  1.00 98.89           C  
ATOM   3017  O   GLY A 256      15.940  -0.949  66.737  1.00 98.89           O  
ATOM   3018  H   GLY A 256      12.956  -3.452  66.568  1.00 98.89           H  
ATOM   3019  HA3 GLY A 256      14.885  -2.400  64.564  1.00 98.89           H  
ATOM   3020  HA2 GLY A 256      15.210  -3.290  66.043  1.00 98.89           H  
ATOM   3021  N   ALA A 257      13.752  -0.410  66.649  1.00 98.80           N  
ATOM   3022  CA  ALA A 257      13.845   0.852  67.385  1.00 98.80           C  
ATOM   3023  C   ALA A 257      13.568   0.647  68.880  1.00 98.80           C  
ATOM   3024  O   ALA A 257      14.495   0.783  69.678  1.00 98.80           O  
ATOM   3025  CB  ALA A 257      12.891   1.883  66.763  1.00 98.80           C  
ATOM   3026  H   ALA A 257      12.828  -0.678  66.341  1.00 98.80           H  
ATOM   3027  HA  ALA A 257      14.852   1.259  67.298  1.00 98.80           H  
ATOM   3028  HB1 ALA A 257      12.947   2.840  67.283  1.00 98.80           H  
ATOM   3029  HB2 ALA A 257      13.138   2.062  65.717  1.00 98.80           H  
ATOM   3030  HB3 ALA A 257      11.857   1.551  66.807  1.00 98.80           H  
ATOM   3031  N   GLY A 258      12.313   0.336  69.220  1.00 98.55           N  
ATOM   3032  CA  GLY A 258      11.855   0.181  70.595  1.00 98.55           C  
ATOM   3033  C   GLY A 258      11.745  -1.277  71.026  1.00 98.55           C  
ATOM   3034  O   GLY A 258      11.733  -1.538  72.224  1.00 98.55           O  
ATOM   3035  H   GLY A 258      11.612   0.246  68.491  1.00 98.55           H  
ATOM   3036  HA3 GLY A 258      10.870   0.635  70.691  1.00 98.55           H  
ATOM   3037  HA2 GLY A 258      12.506   0.708  71.295  1.00 98.55           H  
ATOM   3038  N   THR A 259      11.689  -2.220  70.078  1.00 98.96           N  
ATOM   3039  CA  THR A 259      11.565  -3.657  70.337  1.00 98.96           C  
ATOM   3040  C   THR A 259      12.497  -4.405  69.378  1.00 98.96           C  
ATOM   3041  O   THR A 259      12.488  -4.111  68.185  1.00 98.96           O  
ATOM   3042  CB  THR A 259      10.119  -4.160  70.055  1.00 98.96           C  
ATOM   3043  CG2 THR A 259       9.903  -5.688  70.079  1.00 98.96           C  
ATOM   3044  OG1 THR A 259       9.230  -3.616  71.004  1.00 98.96           O  
ATOM   3045  H   THR A 259      11.781  -1.955  69.108  1.00 98.96           H  
ATOM   3046  HA  THR A 259      11.846  -3.892  71.364  1.00 98.96           H  
ATOM   3047  HB  THR A 259       9.800  -3.787  69.081  1.00 98.96           H  
ATOM   3048 HG21 THR A 259       8.845  -5.937  69.980  1.00 98.96           H  
ATOM   3049 HG22 THR A 259      10.417  -6.192  69.262  1.00 98.96           H  
ATOM   3050 HG23 THR A 259      10.258  -6.120  71.015  1.00 98.96           H  
ATOM   3051  HG1 THR A 259       8.335  -3.786  70.695  1.00 98.96           H  
ATOM   3052  N   TYR A 260      13.238  -5.394  69.895  1.00 98.97           N  
ATOM   3053  CA  TYR A 260      13.993  -6.336  69.071  1.00 98.97           C  
ATOM   3054  C   TYR A 260      14.244  -7.624  69.861  1.00 98.97           C  
ATOM   3055  O   TYR A 260      14.368  -7.568  71.081  1.00 98.97           O  
ATOM   3056  CB  TYR A 260      15.315  -5.704  68.575  1.00 98.97           C  
ATOM   3057  CG  TYR A 260      15.944  -6.453  67.417  1.00 98.97           C  
ATOM   3058  CD1 TYR A 260      17.014  -7.347  67.626  1.00 98.97           C  
ATOM   3059  CD2 TYR A 260      15.415  -6.282  66.122  1.00 98.97           C  
ATOM   3060  CE1 TYR A 260      17.528  -8.093  66.547  1.00 98.97           C  
ATOM   3061  CE2 TYR A 260      15.937  -7.018  65.044  1.00 98.97           C  
ATOM   3062  CZ  TYR A 260      16.980  -7.939  65.258  1.00 98.97           C  
ATOM   3063  OH  TYR A 260      17.458  -8.678  64.215  1.00 98.97           O  
ATOM   3064  H   TYR A 260      13.219  -5.586  70.889  1.00 98.97           H  
ATOM   3065  HA  TYR A 260      13.375  -6.595  68.211  1.00 98.97           H  
ATOM   3066  HB3 TYR A 260      16.028  -5.612  69.395  1.00 98.97           H  
ATOM   3067  HB2 TYR A 260      15.137  -4.690  68.217  1.00 98.97           H  
ATOM   3068  HD1 TYR A 260      17.423  -7.487  68.616  1.00 98.97           H  
ATOM   3069  HD2 TYR A 260      14.592  -5.603  65.954  1.00 98.97           H  
ATOM   3070  HE1 TYR A 260      18.335  -8.792  66.712  1.00 98.97           H  
ATOM   3071  HE2 TYR A 260      15.523  -6.876  64.059  1.00 98.97           H  
ATOM   3072  HH  TYR A 260      16.976  -8.522  63.399  1.00 98.97           H  
ATOM   3073  N   ALA A 261      14.349  -8.754  69.148  1.00 98.98           N  
ATOM   3074  CA  ALA A 261      14.721 -10.046  69.714  1.00 98.98           C  
ATOM   3075  C   ALA A 261      15.438 -10.895  68.665  1.00 98.98           C  
ATOM   3076  O   ALA A 261      15.089 -10.835  67.486  1.00 98.98           O  
ATOM   3077  CB  ALA A 261      13.486 -10.760  70.282  1.00 98.98           C  
ATOM   3078  H   ALA A 261      14.244  -8.731  68.143  1.00 98.98           H  
ATOM   3079  HA  ALA A 261      15.431  -9.878  70.520  1.00 98.98           H  
ATOM   3080  HB1 ALA A 261      13.761 -11.712  70.737  1.00 98.98           H  
ATOM   3081  HB2 ALA A 261      13.006 -10.158  71.052  1.00 98.98           H  
ATOM   3082  HB3 ALA A 261      12.746 -10.964  69.508  1.00 98.98           H  
ATOM   3083  N   ASP A 262      16.415 -11.685  69.136  1.00 98.87           N  
ATOM   3084  CA  ASP A 262      17.263 -12.552  68.323  1.00 98.87           C  
ATOM   3085  C   ASP A 262      17.991 -13.515  69.275  1.00 98.87           C  
ATOM   3086  O   ASP A 262      18.713 -13.046  70.152  1.00 98.87           O  
ATOM   3087  CB  ASP A 262      18.222 -11.720  67.420  1.00 98.87           C  
ATOM   3088  CG  ASP A 262      19.249 -12.469  66.552  1.00 98.87           C  
ATOM   3089  OD1 ASP A 262      19.077 -13.685  66.314  1.00 98.87           O1-
ATOM   3090  OD2 ASP A 262      20.147 -11.778  66.023  1.00 98.87           O  
ATOM   3091  H   ASP A 262      16.641 -11.662  70.120  1.00 98.87           H  
ATOM   3092  HA  ASP A 262      16.612 -13.141  67.678  1.00 98.87           H  
ATOM   3093  HB3 ASP A 262      18.737 -10.982  68.034  1.00 98.87           H  
ATOM   3094  HB2 ASP A 262      17.620 -11.127  66.732  1.00 98.87           H  
ATOM   3095  N   ASN A 263      17.813 -14.834  69.065  1.00 98.73           N  
ATOM   3096  CA  ASN A 263      18.444 -15.926  69.830  1.00 98.73           C  
ATOM   3097  C   ASN A 263      19.984 -15.935  69.790  1.00 98.73           C  
ATOM   3098  O   ASN A 263      20.583 -16.517  70.693  1.00 98.73           O  
ATOM   3099  CB  ASN A 263      17.920 -17.291  69.318  1.00 98.73           C  
ATOM   3100  CG  ASN A 263      16.520 -17.674  69.800  1.00 98.73           C  
ATOM   3101  ND2 ASN A 263      16.181 -18.958  69.667  1.00 98.73           N  
ATOM   3102  OD1 ASN A 263      15.756 -16.842  70.283  1.00 98.73           O  
ATOM   3103  H   ASN A 263      17.200 -15.125  68.314  1.00 98.73           H  
ATOM   3104  HA  ASN A 263      18.108 -15.775  70.857  1.00 98.73           H  
ATOM   3105  HB3 ASN A 263      18.577 -18.086  69.677  1.00 98.73           H  
ATOM   3106  HB2 ASN A 263      17.960 -17.335  68.228  1.00 98.73           H  
ATOM   3107 HD22 ASN A 263      15.277 -19.286  69.980  1.00 98.73           H  
ATOM   3108 HD21 ASN A 263      16.833 -19.621  69.273  1.00 98.73           H  
ATOM   3109  N   ARG A 264      20.599 -15.313  68.772  1.00 98.01           N  
ATOM   3110  CA  ARG A 264      22.054 -15.179  68.649  1.00 98.01           C  
ATOM   3111  C   ARG A 264      22.645 -14.108  69.589  1.00 98.01           C  
ATOM   3112  O   ARG A 264      23.854 -14.126  69.816  1.00 98.01           O  
ATOM   3113  CB  ARG A 264      22.421 -14.853  67.184  1.00 98.01           C  
ATOM   3114  CG  ARG A 264      21.924 -15.889  66.151  1.00 98.01           C  
ATOM   3115  CD  ARG A 264      22.242 -15.523  64.687  1.00 98.01           C  
ATOM   3116  NE  ARG A 264      21.466 -14.358  64.225  1.00 98.01           N  
ATOM   3117  CZ  ARG A 264      21.231 -13.945  62.967  1.00 98.01           C  
ATOM   3118  NH1 ARG A 264      21.697 -14.606  61.895  1.00 98.01           N  
ATOM   3119  NH2 ARG A 264      20.500 -12.838  62.789  1.00 98.01           N1+
ATOM   3120  H   ARG A 264      20.045 -14.858  68.058  1.00 98.01           H  
ATOM   3121  HA  ARG A 264      22.513 -16.135  68.909  1.00 98.01           H  
ATOM   3122  HB3 ARG A 264      23.505 -14.774  67.095  1.00 98.01           H  
ATOM   3123  HB2 ARG A 264      22.031 -13.865  66.934  1.00 98.01           H  
ATOM   3124  HG3 ARG A 264      20.839 -15.949  66.245  1.00 98.01           H  
ATOM   3125  HG2 ARG A 264      22.284 -16.892  66.378  1.00 98.01           H  
ATOM   3126  HD3 ARG A 264      22.146 -16.391  64.035  1.00 98.01           H  
ATOM   3127  HD2 ARG A 264      23.284 -15.205  64.629  1.00 98.01           H  
ATOM   3128  HE  ARG A 264      21.028 -13.822  64.967  1.00 98.01           H  
ATOM   3129 HH12 ARG A 264      21.460 -14.306  60.962  1.00 98.01           H  
ATOM   3130 HH11 ARG A 264      22.234 -15.450  62.027  1.00 98.01           H  
ATOM   3131 HH22 ARG A 264      20.285 -12.495  61.866  1.00 98.01           H  
ATOM   3132 HH21 ARG A 264      20.154 -12.337  63.600  1.00 98.01           H  
ATOM   3133  N   THR A 265      21.801 -13.183  70.077  1.00 98.67           N  
ATOM   3134  CA  THR A 265      22.197 -11.981  70.807  1.00 98.67           C  
ATOM   3135  C   THR A 265      21.249 -11.783  72.013  1.00 98.67           C  
ATOM   3136  O   THR A 265      21.491 -12.412  73.041  1.00 98.67           O  
ATOM   3137  CB  THR A 265      22.228 -10.743  69.861  1.00 98.67           C  
ATOM   3138  CG2 THR A 265      23.264 -10.853  68.733  1.00 98.67           C  
ATOM   3139  OG1 THR A 265      20.970 -10.502  69.260  1.00 98.67           O  
ATOM   3140  H   THR A 265      20.816 -13.246  69.857  1.00 98.67           H  
ATOM   3141  HA  THR A 265      23.197 -12.114  71.223  1.00 98.67           H  
ATOM   3142  HB  THR A 265      22.474  -9.859  70.451  1.00 98.67           H  
ATOM   3143 HG21 THR A 265      23.240  -9.971  68.097  1.00 98.67           H  
ATOM   3144 HG22 THR A 265      24.274 -10.951  69.132  1.00 98.67           H  
ATOM   3145 HG23 THR A 265      23.074 -11.708  68.085  1.00 98.67           H  
ATOM   3146  HG1 THR A 265      21.061  -9.797  68.607  1.00 98.67           H  
ATOM   3147  N   CYS A 266      20.229 -10.914  71.913  1.00 98.93           N  
ATOM   3148  CA  CYS A 266      19.400 -10.486  73.034  1.00 98.93           C  
ATOM   3149  C   CYS A 266      17.990 -10.061  72.601  1.00 98.93           C  
ATOM   3150  O   CYS A 266      17.793  -9.556  71.495  1.00 98.93           O  
ATOM   3151  CB  CYS A 266      20.101  -9.385  73.863  1.00 98.93           C  
ATOM   3152  SG  CYS A 266      20.339  -7.864  72.899  1.00 98.93           S  
ATOM   3153  H   CYS A 266      20.056 -10.460  71.025  1.00 98.93           H  
ATOM   3154  HA  CYS A 266      19.255 -11.345  73.680  1.00 98.93           H  
ATOM   3155  HB3 CYS A 266      21.064  -9.731  74.236  1.00 98.93           H  
ATOM   3156  HB2 CYS A 266      19.507  -9.131  74.741  1.00 98.93           H  
ATOM   3157  HG  CYS A 266      21.285  -8.358  72.094  1.00 98.93           H  
ATOM   3158  N   ALA A 267      17.059 -10.228  73.553  1.00 98.98           N  
ATOM   3159  CA  ALA A 267      15.780  -9.531  73.628  1.00 98.98           C  
ATOM   3160  C   ALA A 267      16.004  -8.144  74.251  1.00 98.98           C  
ATOM   3161  O   ALA A 267      16.757  -8.052  75.219  1.00 98.98           O  
ATOM   3162  CB  ALA A 267      14.828 -10.373  74.489  1.00 98.98           C  
ATOM   3163  H   ALA A 267      17.342 -10.671  74.418  1.00 98.98           H  
ATOM   3164  HA  ALA A 267      15.348  -9.417  72.637  1.00 98.98           H  
ATOM   3165  HB1 ALA A 267      13.917  -9.832  74.735  1.00 98.98           H  
ATOM   3166  HB2 ALA A 267      14.533 -11.283  73.969  1.00 98.98           H  
ATOM   3167  HB3 ALA A 267      15.291 -10.664  75.431  1.00 98.98           H  
ATOM   3168  N   VAL A 268      15.366  -7.103  73.689  1.00 98.98           N  
ATOM   3169  CA  VAL A 268      15.501  -5.706  74.114  1.00 98.98           C  
ATOM   3170  C   VAL A 268      14.136  -4.996  74.024  1.00 98.98           C  
ATOM   3171  O   VAL A 268      13.415  -5.193  73.045  1.00 98.98           O  
ATOM   3172  CB  VAL A 268      16.485  -4.899  73.210  1.00 98.98           C  
ATOM   3173  CG1 VAL A 268      16.702  -3.444  73.683  1.00 98.98           C  
ATOM   3174  CG2 VAL A 268      17.851  -5.580  73.051  1.00 98.98           C  
ATOM   3175  H   VAL A 268      14.783  -7.257  72.875  1.00 98.98           H  
ATOM   3176  HA  VAL A 268      15.843  -5.676  75.148  1.00 98.98           H  
ATOM   3177  HB  VAL A 268      16.065  -4.846  72.204  1.00 98.98           H  
ATOM   3178 HG11 VAL A 268      17.494  -2.966  73.114  1.00 98.98           H  
ATOM   3179 HG12 VAL A 268      15.813  -2.826  73.559  1.00 98.98           H  
ATOM   3180 HG13 VAL A 268      16.999  -3.407  74.730  1.00 98.98           H  
ATOM   3181 HG21 VAL A 268      18.537  -4.971  72.462  1.00 98.98           H  
ATOM   3182 HG22 VAL A 268      18.319  -5.768  74.016  1.00 98.98           H  
ATOM   3183 HG23 VAL A 268      17.754  -6.532  72.529  1.00 98.98           H  
ATOM   3184  N   SER A 269      13.848  -4.135  75.014  1.00 98.95           N  
ATOM   3185  CA  SER A 269      12.689  -3.240  75.035  1.00 98.95           C  
ATOM   3186  C   SER A 269      13.127  -1.837  75.504  1.00 98.95           C  
ATOM   3187  O   SER A 269      13.980  -1.739  76.386  1.00 98.95           O  
ATOM   3188  CB  SER A 269      11.585  -3.869  75.908  1.00 98.95           C  
ATOM   3189  OG  SER A 269      10.478  -3.006  76.047  1.00 98.95           O  
ATOM   3190  H   SER A 269      14.507  -4.012  75.771  1.00 98.95           H  
ATOM   3191  HA  SER A 269      12.297  -3.139  74.024  1.00 98.95           H  
ATOM   3192  HB3 SER A 269      11.958  -4.111  76.901  1.00 98.95           H  
ATOM   3193  HB2 SER A 269      11.240  -4.805  75.466  1.00 98.95           H  
ATOM   3194  HG  SER A 269      10.025  -2.933  75.199  1.00 98.95           H  
ATOM   3195  N   GLY A 270      12.595  -0.768  74.894  1.00 98.48           N  
ATOM   3196  CA  GLY A 270      12.997   0.626  75.097  1.00 98.48           C  
ATOM   3197  C   GLY A 270      11.886   1.534  75.642  1.00 98.48           C  
ATOM   3198  O   GLY A 270      10.706   1.181  75.625  1.00 98.48           O  
ATOM   3199  H   GLY A 270      11.906  -0.944  74.167  1.00 98.48           H  
ATOM   3200  HA3 GLY A 270      13.313   1.025  74.133  1.00 98.48           H  
ATOM   3201  HA2 GLY A 270      13.859   0.696  75.759  1.00 98.48           H  
ATOM   3202  N   THR A 271      12.284   2.715  76.129  1.00 97.86           N  
ATOM   3203  CA  THR A 271      11.471   3.805  76.638  1.00 97.86           C  
ATOM   3204  C   THR A 271      12.306   5.097  76.537  1.00 97.86           C  
ATOM   3205  O   THR A 271      13.524   5.050  76.704  1.00 97.86           O  
ATOM   3206  CB  THR A 271      10.935   3.438  78.046  1.00 97.86           C  
ATOM   3207  CG2 THR A 271      12.001   2.876  79.008  1.00 97.86           C  
ATOM   3208  OG1 THR A 271      10.348   4.558  78.680  1.00 97.86           O  
ATOM   3209  H   THR A 271      13.283   2.895  76.197  1.00 97.86           H  
ATOM   3210  HA  THR A 271      10.619   3.926  75.965  1.00 97.86           H  
ATOM   3211  HB  THR A 271      10.149   2.696  77.922  1.00 97.86           H  
ATOM   3212 HG21 THR A 271      11.586   2.655  79.990  1.00 97.86           H  
ATOM   3213 HG22 THR A 271      12.417   1.937  78.641  1.00 97.86           H  
ATOM   3214 HG23 THR A 271      12.833   3.567  79.133  1.00 97.86           H  
ATOM   3215  HG1 THR A 271       9.744   4.982  78.069  1.00 97.86           H  
ATOM   3216  N   GLY A 272      11.684   6.254  76.289  1.00 95.78           N  
ATOM   3217  CA  GLY A 272      12.367   7.532  76.118  1.00 95.78           C  
ATOM   3218  C   GLY A 272      11.779   8.341  74.969  1.00 95.78           C  
ATOM   3219  O   GLY A 272      10.643   8.111  74.554  1.00 95.78           O  
ATOM   3220  H   GLY A 272      10.670   6.273  76.222  1.00 95.78           H  
ATOM   3221  HA3 GLY A 272      13.415   7.376  75.880  1.00 95.78           H  
ATOM   3222  HA2 GLY A 272      12.311   8.108  77.041  1.00 95.78           H  
ATOM   3223  N   THR A 273      12.555   9.294  74.440  1.00 94.34           N  
ATOM   3224  CA  THR A 273      12.173  10.109  73.284  1.00 94.34           C  
ATOM   3225  C   THR A 273      12.323   9.220  72.030  1.00 94.34           C  
ATOM   3226  O   THR A 273      13.404   9.125  71.440  1.00 94.34           O  
ATOM   3227  CB  THR A 273      13.069  11.381  73.194  1.00 94.34           C  
ATOM   3228  CG2 THR A 273      12.776  12.249  71.954  1.00 94.34           C  
ATOM   3229  OG1 THR A 273      12.815  12.263  74.277  1.00 94.34           O  
ATOM   3230  H   THR A 273      13.495   9.401  74.814  1.00 94.34           H  
ATOM   3231  HA  THR A 273      11.130  10.421  73.378  1.00 94.34           H  
ATOM   3232  HB  THR A 273      14.124  11.103  73.207  1.00 94.34           H  
ATOM   3233 HG21 THR A 273      13.378  13.158  71.959  1.00 94.34           H  
ATOM   3234 HG22 THR A 273      12.993  11.730  71.022  1.00 94.34           H  
ATOM   3235 HG23 THR A 273      11.728  12.551  71.920  1.00 94.34           H  
ATOM   3236  HG1 THR A 273      13.211  11.926  75.078  1.00 94.34           H  
ATOM   3237  N   GLY A 274      11.224   8.552  71.649  1.00 96.90           N  
ATOM   3238  CA  GLY A 274      11.141   7.509  70.627  1.00 96.90           C  
ATOM   3239  C   GLY A 274      11.682   7.891  69.246  1.00 96.90           C  
ATOM   3240  O   GLY A 274      12.183   7.035  68.524  1.00 96.90           O  
ATOM   3241  H   GLY A 274      10.437   8.607  72.287  1.00 96.90           H  
ATOM   3242  HA3 GLY A 274      10.103   7.203  70.510  1.00 96.90           H  
ATOM   3243  HA2 GLY A 274      11.674   6.638  71.005  1.00 96.90           H  
ATOM   3244  N   GLU A 275      11.683   9.186  68.913  1.00 97.45           N  
ATOM   3245  CA  GLU A 275      12.288   9.769  67.722  1.00 97.45           C  
ATOM   3246  C   GLU A 275      13.779   9.420  67.597  1.00 97.45           C  
ATOM   3247  O   GLU A 275      14.234   9.031  66.524  1.00 97.45           O  
ATOM   3248  CB  GLU A 275      12.115  11.300  67.772  1.00 97.45           C  
ATOM   3249  CG  GLU A 275      10.694  11.802  67.445  1.00 97.45           C  
ATOM   3250  CD  GLU A 275       9.672  11.791  68.585  1.00 97.45           C  
ATOM   3251  OE1 GLU A 275      10.030  11.394  69.714  1.00 97.45           O1-
ATOM   3252  OE2 GLU A 275       8.513  12.169  68.306  1.00 97.45           O  
ATOM   3253  H   GLU A 275      11.230   9.831  69.548  1.00 97.45           H  
ATOM   3254  HA  GLU A 275      11.783   9.369  66.841  1.00 97.45           H  
ATOM   3255  HB3 GLU A 275      12.792  11.756  67.049  1.00 97.45           H  
ATOM   3256  HB2 GLU A 275      12.449  11.696  68.732  1.00 97.45           H  
ATOM   3257  HG3 GLU A 275      10.285  11.256  66.595  1.00 97.45           H  
ATOM   3258  HG2 GLU A 275      10.795  12.836  67.126  1.00 97.45           H  
ATOM   3259  N   TYR A 276      14.539   9.497  68.697  1.00 97.60           N  
ATOM   3260  CA  TYR A 276      15.953   9.125  68.703  1.00 97.60           C  
ATOM   3261  C   TYR A 276      16.125   7.607  68.665  1.00 97.60           C  
ATOM   3262  O   TYR A 276      17.100   7.120  68.095  1.00 97.60           O  
ATOM   3263  CB  TYR A 276      16.642   9.653  69.964  1.00 97.60           C  
ATOM   3264  CG  TYR A 276      16.902  11.142  69.924  1.00 97.60           C  
ATOM   3265  CD1 TYR A 276      17.956  11.645  69.137  1.00 97.60           C  
ATOM   3266  CD2 TYR A 276      16.100  12.028  70.670  1.00 97.60           C  
ATOM   3267  CE1 TYR A 276      18.226  13.024  69.133  1.00 97.60           C  
ATOM   3268  CE2 TYR A 276      16.382  13.408  70.672  1.00 97.60           C  
ATOM   3269  CZ  TYR A 276      17.469  13.902  69.928  1.00 97.60           C  
ATOM   3270  OH  TYR A 276      17.804  15.221  69.995  1.00 97.60           O  
ATOM   3271  H   TYR A 276      14.092   9.713  69.581  1.00 97.60           H  
ATOM   3272  HA  TYR A 276      16.449   9.549  67.831  1.00 97.60           H  
ATOM   3273  HB3 TYR A 276      17.617   9.173  70.068  1.00 97.60           H  
ATOM   3274  HB2 TYR A 276      16.080   9.386  70.861  1.00 97.60           H  
ATOM   3275  HD1 TYR A 276      18.565  10.981  68.541  1.00 97.60           H  
ATOM   3276  HD2 TYR A 276      15.291  11.644  71.267  1.00 97.60           H  
ATOM   3277  HE1 TYR A 276      19.013  13.408  68.510  1.00 97.60           H  
ATOM   3278  HE2 TYR A 276      15.788  14.082  71.273  1.00 97.60           H  
ATOM   3279  HH  TYR A 276      18.752  15.351  70.046  1.00 97.60           H  
ATOM   3280  N   PHE A 277      15.161   6.860  69.218  1.00 98.12           N  
ATOM   3281  CA  PHE A 277      15.152   5.404  69.172  1.00 98.12           C  
ATOM   3282  C   PHE A 277      14.950   4.885  67.742  1.00 98.12           C  
ATOM   3283  O   PHE A 277      15.588   3.906  67.360  1.00 98.12           O  
ATOM   3284  CB  PHE A 277      14.140   4.806  70.166  1.00 98.12           C  
ATOM   3285  CG  PHE A 277      14.595   4.799  71.621  1.00 98.12           C  
ATOM   3286  CD1 PHE A 277      14.856   6.004  72.310  1.00 98.12           C  
ATOM   3287  CD2 PHE A 277      14.753   3.570  72.298  1.00 98.12           C  
ATOM   3288  CE1 PHE A 277      15.299   5.980  73.646  1.00 98.12           C  
ATOM   3289  CE2 PHE A 277      15.189   3.547  73.637  1.00 98.12           C  
ATOM   3290  CZ  PHE A 277      15.478   4.750  74.306  1.00 98.12           C  
ATOM   3291  H   PHE A 277      14.356   7.325  69.611  1.00 98.12           H  
ATOM   3292  HA  PHE A 277      16.128   5.087  69.480  1.00 98.12           H  
ATOM   3293  HB3 PHE A 277      13.912   3.777  69.881  1.00 98.12           H  
ATOM   3294  HB2 PHE A 277      13.200   5.339  70.112  1.00 98.12           H  
ATOM   3295  HD1 PHE A 277      14.722   6.958  71.824  1.00 98.12           H  
ATOM   3296  HD2 PHE A 277      14.539   2.636  71.797  1.00 98.12           H  
ATOM   3297  HE1 PHE A 277      15.498   6.905  74.168  1.00 98.12           H  
ATOM   3298  HE2 PHE A 277      15.308   2.606  74.153  1.00 98.12           H  
ATOM   3299  HZ  PHE A 277      15.813   4.724  75.333  1.00 98.12           H  
ATOM   3300  N   ILE A 278      14.147   5.592  66.936  1.00 98.74           N  
ATOM   3301  CA  ILE A 278      13.963   5.368  65.504  1.00 98.74           C  
ATOM   3302  C   ILE A 278      15.217   5.817  64.711  1.00 98.74           C  
ATOM   3303  O   ILE A 278      15.680   5.070  63.855  1.00 98.74           O  
ATOM   3304  CB  ILE A 278      12.663   6.103  65.049  1.00 98.74           C  
ATOM   3305  CG1 ILE A 278      11.396   5.513  65.718  1.00 98.74           C  
ATOM   3306  CG2 ILE A 278      12.475   6.088  63.521  1.00 98.74           C  
ATOM   3307  CD1 ILE A 278      10.184   6.458  65.687  1.00 98.74           C  
ATOM   3308  H   ILE A 278      13.603   6.337  67.360  1.00 98.74           H  
ATOM   3309  HA  ILE A 278      13.838   4.299  65.326  1.00 98.74           H  
ATOM   3310  HB  ILE A 278      12.745   7.147  65.354  1.00 98.74           H  
ATOM   3311 HG13 ILE A 278      11.589   5.262  66.760  1.00 98.74           H  
ATOM   3312 HG12 ILE A 278      11.135   4.565  65.246  1.00 98.74           H  
ATOM   3313 HG21 ILE A 278      11.503   6.468  63.213  1.00 98.74           H  
ATOM   3314 HG22 ILE A 278      13.218   6.723  63.043  1.00 98.74           H  
ATOM   3315 HG23 ILE A 278      12.573   5.079  63.119  1.00 98.74           H  
ATOM   3316 HD11 ILE A 278       9.332   6.001  66.185  1.00 98.74           H  
ATOM   3317 HD12 ILE A 278      10.397   7.395  66.201  1.00 98.74           H  
ATOM   3318 HD13 ILE A 278       9.862   6.696  64.674  1.00 98.74           H  
ATOM   3319  N   ARG A 279      15.799   6.995  65.000  1.00 98.40           N  
ATOM   3320  CA  ARG A 279      16.966   7.550  64.297  1.00 98.40           C  
ATOM   3321  C   ARG A 279      18.258   6.733  64.482  1.00 98.40           C  
ATOM   3322  O   ARG A 279      19.073   6.719  63.561  1.00 98.40           O  
ATOM   3323  CB  ARG A 279      17.203   9.002  64.763  1.00 98.40           C  
ATOM   3324  CG  ARG A 279      16.181  10.021  64.219  1.00 98.40           C  
ATOM   3325  CD  ARG A 279      16.101  11.339  65.017  1.00 98.40           C  
ATOM   3326  NE  ARG A 279      17.403  12.012  65.162  1.00 98.40           N  
ATOM   3327  CZ  ARG A 279      17.637  13.233  65.679  1.00 98.40           C  
ATOM   3328  NH1 ARG A 279      16.655  13.990  66.193  1.00 98.40           N  
ATOM   3329  NH2 ARG A 279      18.887  13.711  65.669  1.00 98.40           N1+
ATOM   3330  H   ARG A 279      15.406   7.582  65.724  1.00 98.40           H  
ATOM   3331  HA  ARG A 279      16.747   7.560  63.227  1.00 98.40           H  
ATOM   3332  HB3 ARG A 279      18.192   9.328  64.436  1.00 98.40           H  
ATOM   3333  HB2 ARG A 279      17.230   9.031  65.852  1.00 98.40           H  
ATOM   3334  HG3 ARG A 279      15.201   9.552  64.297  1.00 98.40           H  
ATOM   3335  HG2 ARG A 279      16.310  10.210  63.153  1.00 98.40           H  
ATOM   3336  HD3 ARG A 279      15.580  11.225  65.966  1.00 98.40           H  
ATOM   3337  HD2 ARG A 279      15.505  12.033  64.422  1.00 98.40           H  
ATOM   3338  HE  ARG A 279      18.184  11.514  64.755  1.00 98.40           H  
ATOM   3339 HH12 ARG A 279      16.849  14.906  66.569  1.00 98.40           H  
ATOM   3340 HH11 ARG A 279      15.704  13.651  66.188  1.00 98.40           H  
ATOM   3341 HH22 ARG A 279      19.087  14.628  66.042  1.00 98.40           H  
ATOM   3342 HH21 ARG A 279      19.641  13.176  65.260  1.00 98.40           H  
ATOM   3343  N   PHE A 280      18.428   6.076  65.641  1.00 95.82           N  
ATOM   3344  CA  PHE A 280      19.558   5.186  65.919  1.00 95.82           C  
ATOM   3345  C   PHE A 280      19.262   3.703  65.667  1.00 95.82           C  
ATOM   3346  O   PHE A 280      20.220   2.941  65.546  1.00 95.82           O  
ATOM   3347  CB  PHE A 280      20.045   5.379  67.372  1.00 95.82           C  
ATOM   3348  CG  PHE A 280      21.019   6.522  67.565  1.00 95.82           C  
ATOM   3349  CD1 PHE A 280      22.295   6.460  66.965  1.00 95.82           C  
ATOM   3350  CD2 PHE A 280      20.658   7.666  68.307  1.00 95.82           C  
ATOM   3351  CE1 PHE A 280      23.187   7.508  67.125  1.00 95.82           C  
ATOM   3352  CE2 PHE A 280      21.570   8.700  68.461  1.00 95.82           C  
ATOM   3353  CZ  PHE A 280      22.828   8.618  67.876  1.00 95.82           C  
ATOM   3354  H   PHE A 280      17.737   6.171  66.374  1.00 95.82           H  
ATOM   3355  HA  PHE A 280      20.387   5.426  65.251  1.00 95.82           H  
ATOM   3356  HB3 PHE A 280      20.558   4.484  67.729  1.00 95.82           H  
ATOM   3357  HB2 PHE A 280      19.193   5.511  68.039  1.00 95.82           H  
ATOM   3358  HD1 PHE A 280      22.583   5.595  66.385  1.00 95.82           H  
ATOM   3359  HD2 PHE A 280      19.686   7.738  68.770  1.00 95.82           H  
ATOM   3360  HE1 PHE A 280      24.165   7.459  66.671  1.00 95.82           H  
ATOM   3361  HE2 PHE A 280      21.304   9.570  69.044  1.00 95.82           H  
ATOM   3362  HZ  PHE A 280      23.536   9.422  68.006  1.00 95.82           H  
ATOM   3363  N   ALA A 281      17.973   3.315  65.653  1.00 98.21           N  
ATOM   3364  CA  ALA A 281      17.496   1.928  65.697  1.00 98.21           C  
ATOM   3365  C   ALA A 281      18.056   1.196  66.936  1.00 98.21           C  
ATOM   3366  O   ALA A 281      18.748   0.191  66.789  1.00 98.21           O  
ATOM   3367  CB  ALA A 281      17.795   1.202  64.368  1.00 98.21           C  
ATOM   3368  H   ALA A 281      17.253   4.018  65.736  1.00 98.21           H  
ATOM   3369  HA  ALA A 281      16.413   1.977  65.806  1.00 98.21           H  
ATOM   3370  HB1 ALA A 281      17.352   0.205  64.358  1.00 98.21           H  
ATOM   3371  HB2 ALA A 281      17.381   1.750  63.522  1.00 98.21           H  
ATOM   3372  HB3 ALA A 281      18.865   1.087  64.196  1.00 98.21           H  
ATOM   3373  N   ILE A 282      17.779   1.767  68.123  1.00 98.45           N  
ATOM   3374  CA  ILE A 282      18.381   1.440  69.423  1.00 98.45           C  
ATOM   3375  C   ILE A 282      18.361  -0.051  69.816  1.00 98.45           C  
ATOM   3376  O   ILE A 282      19.391  -0.558  70.260  1.00 98.45           O  
ATOM   3377  CB  ILE A 282      17.738   2.298  70.561  1.00 98.45           C  
ATOM   3378  CG1 ILE A 282      18.083   3.799  70.423  1.00 98.45           C  
ATOM   3379  CG2 ILE A 282      17.940   1.810  72.013  1.00 98.45           C  
ATOM   3380  CD1 ILE A 282      19.507   4.239  70.757  1.00 98.45           C  
ATOM   3381  H   ILE A 282      17.171   2.574  68.127  1.00 98.45           H  
ATOM   3382  HA  ILE A 282      19.433   1.718  69.340  1.00 98.45           H  
ATOM   3383  HB  ILE A 282      16.660   2.252  70.397  1.00 98.45           H  
ATOM   3384 HG13 ILE A 282      17.414   4.367  71.068  1.00 98.45           H  
ATOM   3385 HG12 ILE A 282      17.885   4.108  69.399  1.00 98.45           H  
ATOM   3386 HG21 ILE A 282      17.591   2.549  72.733  1.00 98.45           H  
ATOM   3387 HG22 ILE A 282      17.383   0.893  72.209  1.00 98.45           H  
ATOM   3388 HG23 ILE A 282      18.984   1.613  72.236  1.00 98.45           H  
ATOM   3389 HD11 ILE A 282      19.614   5.315  70.613  1.00 98.45           H  
ATOM   3390 HD12 ILE A 282      19.755   4.033  71.796  1.00 98.45           H  
ATOM   3391 HD13 ILE A 282      20.230   3.759  70.101  1.00 98.45           H  
ATOM   3392  N   ALA A 283      17.212  -0.724  69.640  1.00 98.90           N  
ATOM   3393  CA  ALA A 283      17.030  -2.129  70.009  1.00 98.90           C  
ATOM   3394  C   ALA A 283      17.831  -3.114  69.134  1.00 98.90           C  
ATOM   3395  O   ALA A 283      18.372  -4.079  69.677  1.00 98.90           O  
ATOM   3396  CB  ALA A 283      15.532  -2.460  70.046  1.00 98.90           C  
ATOM   3397  H   ALA A 283      16.402  -0.247  69.267  1.00 98.90           H  
ATOM   3398  HA  ALA A 283      17.407  -2.236  71.025  1.00 98.90           H  
ATOM   3399  HB1 ALA A 283      15.362  -3.473  70.406  1.00 98.90           H  
ATOM   3400  HB2 ALA A 283      15.000  -1.791  70.723  1.00 98.90           H  
ATOM   3401  HB3 ALA A 283      15.071  -2.370  69.063  1.00 98.90           H  
ATOM   3402  N   HIS A 284      17.944  -2.830  67.823  1.00 98.83           N  
ATOM   3403  CA  HIS A 284      18.818  -3.560  66.898  1.00 98.83           C  
ATOM   3404  C   HIS A 284      20.302  -3.188  67.081  1.00 98.83           C  
ATOM   3405  O   HIS A 284      21.146  -4.053  66.869  1.00 98.83           O  
ATOM   3406  CB  HIS A 284      18.350  -3.367  65.436  1.00 98.83           C  
ATOM   3407  CG  HIS A 284      19.166  -4.108  64.393  1.00 98.83           C  
ATOM   3408  CD2 HIS A 284      18.949  -5.290  63.721  1.00 98.83           C  
ATOM   3409  ND1 HIS A 284      20.382  -3.646  63.919  1.00 98.83           N  
ATOM   3410  CE1 HIS A 284      20.842  -4.539  63.041  1.00 98.83           C  
ATOM   3411  NE2 HIS A 284      20.028  -5.572  62.879  1.00 98.83           N  
ATOM   3412  H   HIS A 284      17.470  -2.018  67.447  1.00 98.83           H  
ATOM   3413  HA  HIS A 284      18.722  -4.624  67.122  1.00 98.83           H  
ATOM   3414  HB3 HIS A 284      18.340  -2.306  65.180  1.00 98.83           H  
ATOM   3415  HB2 HIS A 284      17.322  -3.713  65.339  1.00 98.83           H  
ATOM   3416  HD2 HIS A 284      18.109  -5.962  63.777  1.00 98.83           H  
ATOM   3417  HD1 HIS A 284      20.851  -2.800  64.208  1.00 98.83           H  
ATOM   3418  HE1 HIS A 284      21.785  -4.436  62.524  1.00 98.83           H  
ATOM   3419  N   HIS A 285      20.606  -1.935  67.463  1.00 98.66           N  
ATOM   3420  CA  HIS A 285      21.967  -1.442  67.702  1.00 98.66           C  
ATOM   3421  C   HIS A 285      22.655  -2.182  68.869  1.00 98.66           C  
ATOM   3422  O   HIS A 285      23.838  -2.499  68.756  1.00 98.66           O  
ATOM   3423  CB  HIS A 285      21.922   0.090  67.912  1.00 98.66           C  
ATOM   3424  CG  HIS A 285      23.227   0.854  67.834  1.00 98.66           C  
ATOM   3425  CD2 HIS A 285      23.493   2.143  67.424  1.00 98.66           C  
ATOM   3426  ND1 HIS A 285      24.454   0.330  68.202  1.00 98.66           N  
ATOM   3427  CE1 HIS A 285      25.364   1.291  68.048  1.00 98.66           C  
ATOM   3428  NE2 HIS A 285      24.856   2.419  67.567  1.00 98.66           N  
ATOM   3429  H   HIS A 285      19.862  -1.259  67.584  1.00 98.66           H  
ATOM   3430  HA  HIS A 285      22.535  -1.638  66.791  1.00 98.66           H  
ATOM   3431  HB3 HIS A 285      21.464   0.324  68.873  1.00 98.66           H  
ATOM   3432  HB2 HIS A 285      21.275   0.533  67.155  1.00 98.66           H  
ATOM   3433  HD2 HIS A 285      22.810   2.893  67.053  1.00 98.66           H  
ATOM   3434  HD1 HIS A 285      24.622  -0.605  68.552  1.00 98.66           H  
ATOM   3435  HE1 HIS A 285      26.407   1.161  68.295  1.00 98.66           H  
ATOM   3436  N   ILE A 286      21.896  -2.491  69.935  1.00 98.90           N  
ATOM   3437  CA  ILE A 286      22.352  -3.286  71.080  1.00 98.90           C  
ATOM   3438  C   ILE A 286      22.655  -4.749  70.689  1.00 98.90           C  
ATOM   3439  O   ILE A 286      23.684  -5.277  71.106  1.00 98.90           O  
ATOM   3440  CB  ILE A 286      21.323  -3.222  72.250  1.00 98.90           C  
ATOM   3441  CG1 ILE A 286      21.269  -1.786  72.819  1.00 98.90           C  
ATOM   3442  CG2 ILE A 286      21.560  -4.227  73.402  1.00 98.90           C  
ATOM   3443  CD1 ILE A 286      19.969  -1.423  73.540  1.00 98.90           C  
ATOM   3444  H   ILE A 286      20.933  -2.185  69.961  1.00 98.90           H  
ATOM   3445  HA  ILE A 286      23.287  -2.841  71.429  1.00 98.90           H  
ATOM   3446  HB  ILE A 286      20.342  -3.443  71.827  1.00 98.90           H  
ATOM   3447 HG13 ILE A 286      21.382  -1.065  72.015  1.00 98.90           H  
ATOM   3448 HG12 ILE A 286      22.118  -1.616  73.478  1.00 98.90           H  
ATOM   3449 HG21 ILE A 286      20.784  -4.147  74.162  1.00 98.90           H  
ATOM   3450 HG22 ILE A 286      21.545  -5.261  73.067  1.00 98.90           H  
ATOM   3451 HG23 ILE A 286      22.517  -4.051  73.892  1.00 98.90           H  
ATOM   3452 HD11 ILE A 286      20.044  -0.416  73.949  1.00 98.90           H  
ATOM   3453 HD12 ILE A 286      19.128  -1.426  72.850  1.00 98.90           H  
ATOM   3454 HD13 ILE A 286      19.744  -2.105  74.360  1.00 98.90           H  
ATOM   3455  N   SER A 287      21.804  -5.342  69.832  1.00 98.79           N  
ATOM   3456  CA  SER A 287      22.027  -6.642  69.195  1.00 98.79           C  
ATOM   3457  C   SER A 287      23.275  -6.656  68.283  1.00 98.79           C  
ATOM   3458  O   SER A 287      24.063  -7.596  68.362  1.00 98.79           O  
ATOM   3459  CB  SER A 287      20.730  -7.065  68.464  1.00 98.79           C  
ATOM   3460  OG  SER A 287      20.896  -8.194  67.629  1.00 98.79           O  
ATOM   3461  H   SER A 287      20.980  -4.838  69.533  1.00 98.79           H  
ATOM   3462  HA  SER A 287      22.208  -7.370  69.989  1.00 98.79           H  
ATOM   3463  HB3 SER A 287      20.347  -6.256  67.845  1.00 98.79           H  
ATOM   3464  HB2 SER A 287      19.950  -7.287  69.193  1.00 98.79           H  
ATOM   3465  HG  SER A 287      21.351  -7.921  66.828  1.00 98.79           H  
ATOM   3466  N   ALA A 288      23.446  -5.605  67.463  1.00 98.41           N  
ATOM   3467  CA  ALA A 288      24.551  -5.442  66.518  1.00 98.41           C  
ATOM   3468  C   ALA A 288      25.930  -5.303  67.184  1.00 98.41           C  
ATOM   3469  O   ALA A 288      26.895  -5.831  66.640  1.00 98.41           O  
ATOM   3470  CB  ALA A 288      24.266  -4.246  65.598  1.00 98.41           C  
ATOM   3471  H   ALA A 288      22.744  -4.875  67.448  1.00 98.41           H  
ATOM   3472  HA  ALA A 288      24.578  -6.338  65.895  1.00 98.41           H  
ATOM   3473  HB1 ALA A 288      25.059  -4.125  64.860  1.00 98.41           H  
ATOM   3474  HB2 ALA A 288      23.332  -4.382  65.052  1.00 98.41           H  
ATOM   3475  HB3 ALA A 288      24.193  -3.314  66.158  1.00 98.41           H  
ATOM   3476  N   LEU A 289      26.003  -4.643  68.353  1.00 98.51           N  
ATOM   3477  CA  LEU A 289      27.232  -4.520  69.144  1.00 98.51           C  
ATOM   3478  C   LEU A 289      27.685  -5.848  69.770  1.00 98.51           C  
ATOM   3479  O   LEU A 289      28.889  -6.077  69.867  1.00 98.51           O  
ATOM   3480  CB  LEU A 289      27.047  -3.455  70.243  1.00 98.51           C  
ATOM   3481  CG  LEU A 289      27.096  -2.002  69.734  1.00 98.51           C  
ATOM   3482  CD1 LEU A 289      26.756  -1.040  70.877  1.00 98.51           C  
ATOM   3483  CD2 LEU A 289      28.443  -1.635  69.086  1.00 98.51           C  
ATOM   3484  H   LEU A 289      25.172  -4.218  68.741  1.00 98.51           H  
ATOM   3485  HA  LEU A 289      28.032  -4.212  68.470  1.00 98.51           H  
ATOM   3486  HB3 LEU A 289      27.821  -3.567  71.004  1.00 98.51           H  
ATOM   3487  HB2 LEU A 289      26.103  -3.640  70.757  1.00 98.51           H  
ATOM   3488  HG  LEU A 289      26.326  -1.885  68.973  1.00 98.51           H  
ATOM   3489 HD11 LEU A 289      26.471  -0.063  70.489  1.00 98.51           H  
ATOM   3490 HD12 LEU A 289      25.933  -1.419  71.482  1.00 98.51           H  
ATOM   3491 HD13 LEU A 289      27.610  -0.901  71.540  1.00 98.51           H  
ATOM   3492 HD21 LEU A 289      28.838  -0.688  69.456  1.00 98.51           H  
ATOM   3493 HD22 LEU A 289      29.201  -2.394  69.278  1.00 98.51           H  
ATOM   3494 HD23 LEU A 289      28.340  -1.544  68.006  1.00 98.51           H  
ATOM   3495  N   MET A 290      26.732  -6.712  70.152  1.00 98.71           N  
ATOM   3496  CA  MET A 290      27.024  -8.060  70.638  1.00 98.71           C  
ATOM   3497  C   MET A 290      27.484  -9.001  69.514  1.00 98.71           C  
ATOM   3498  O   MET A 290      28.376  -9.816  69.745  1.00 98.71           O  
ATOM   3499  CB  MET A 290      25.792  -8.649  71.339  1.00 98.71           C  
ATOM   3500  CG  MET A 290      25.361  -7.889  72.600  1.00 98.71           C  
ATOM   3501  SD  MET A 290      23.780  -8.453  73.263  1.00 98.71           S  
ATOM   3502  CE  MET A 290      24.202 -10.152  73.722  1.00 98.71           C  
ATOM   3503  H   MET A 290      25.756  -6.466  70.053  1.00 98.71           H  
ATOM   3504  HA  MET A 290      27.835  -7.995  71.363  1.00 98.71           H  
ATOM   3505  HB3 MET A 290      26.022  -9.678  71.614  1.00 98.71           H  
ATOM   3506  HB2 MET A 290      24.952  -8.704  70.645  1.00 98.71           H  
ATOM   3507  HG3 MET A 290      25.273  -6.824  72.398  1.00 98.71           H  
ATOM   3508  HG2 MET A 290      26.110  -7.987  73.384  1.00 98.71           H  
ATOM   3509  HE1 MET A 290      23.320 -10.636  74.126  1.00 98.71           H  
ATOM   3510  HE2 MET A 290      24.521 -10.733  72.859  1.00 98.71           H  
ATOM   3511  HE3 MET A 290      24.990 -10.167  74.475  1.00 98.71           H  
ATOM   3512  N   ALA A 291      26.873  -8.863  68.326  1.00 97.80           N  
ATOM   3513  CA  ALA A 291      27.158  -9.677  67.149  1.00 97.80           C  
ATOM   3514  C   ALA A 291      28.492  -9.338  66.465  1.00 97.80           C  
ATOM   3515  O   ALA A 291      29.127 -10.255  65.944  1.00 97.80           O  
ATOM   3516  CB  ALA A 291      26.003  -9.525  66.146  1.00 97.80           C  
ATOM   3517  H   ALA A 291      26.137  -8.177  68.225  1.00 97.80           H  
ATOM   3518  HA  ALA A 291      27.198 -10.723  67.459  1.00 97.80           H  
ATOM   3519  HB1 ALA A 291      26.177 -10.116  65.246  1.00 97.80           H  
ATOM   3520  HB2 ALA A 291      25.061  -9.860  66.577  1.00 97.80           H  
ATOM   3521  HB3 ALA A 291      25.875  -8.486  65.838  1.00 97.80           H  
ATOM   3522  N   TYR A 292      28.863  -8.044  66.436  1.00 97.00           N  
ATOM   3523  CA  TYR A 292      29.898  -7.517  65.538  1.00 97.00           C  
ATOM   3524  C   TYR A 292      31.068  -6.819  66.250  1.00 97.00           C  
ATOM   3525  O   TYR A 292      32.133  -6.743  65.640  1.00 97.00           O  
ATOM   3526  CB  TYR A 292      29.231  -6.607  64.479  1.00 97.00           C  
ATOM   3527  CG  TYR A 292      28.170  -7.293  63.621  1.00 97.00           C  
ATOM   3528  CD1 TYR A 292      28.425  -8.561  63.052  1.00 97.00           C  
ATOM   3529  CD2 TYR A 292      26.914  -6.684  63.407  1.00 97.00           C  
ATOM   3530  CE1 TYR A 292      27.435  -9.224  62.307  1.00 97.00           C  
ATOM   3531  CE2 TYR A 292      25.922  -7.345  62.653  1.00 97.00           C  
ATOM   3532  CZ  TYR A 292      26.182  -8.620  62.109  1.00 97.00           C  
ATOM   3533  OH  TYR A 292      25.233  -9.278  61.383  1.00 97.00           O  
ATOM   3534  H   TYR A 292      28.271  -7.355  66.879  1.00 97.00           H  
ATOM   3535  HA  TYR A 292      30.379  -8.341  65.011  1.00 97.00           H  
ATOM   3536  HB3 TYR A 292      29.983  -6.186  63.815  1.00 97.00           H  
ATOM   3537  HB2 TYR A 292      28.785  -5.744  64.972  1.00 97.00           H  
ATOM   3538  HD1 TYR A 292      29.378  -9.048  63.193  1.00 97.00           H  
ATOM   3539  HD2 TYR A 292      26.703  -5.713  63.829  1.00 97.00           H  
ATOM   3540  HE1 TYR A 292      27.644 -10.198  61.887  1.00 97.00           H  
ATOM   3541  HE2 TYR A 292      24.962  -6.874  62.502  1.00 97.00           H  
ATOM   3542  HH  TYR A 292      24.454  -8.741  61.203  1.00 97.00           H  
ATOM   3543  N   GLU A 293      30.901  -6.382  67.513  1.00 96.56           N  
ATOM   3544  CA  GLU A 293      32.020  -5.978  68.380  1.00 96.56           C  
ATOM   3545  C   GLU A 293      32.309  -6.999  69.497  1.00 96.56           C  
ATOM   3546  O   GLU A 293      33.317  -6.842  70.185  1.00 96.56           O  
ATOM   3547  CB  GLU A 293      31.808  -4.565  68.969  1.00 96.56           C  
ATOM   3548  CG  GLU A 293      31.906  -3.424  67.937  1.00 96.56           C  
ATOM   3549  CD  GLU A 293      32.292  -2.065  68.546  1.00 96.56           C  
ATOM   3550  OE1 GLU A 293      33.056  -1.339  67.873  1.00 96.56           O1-
ATOM   3551  OE2 GLU A 293      31.831  -1.758  69.669  1.00 96.56           O  
ATOM   3552  H   GLU A 293      29.996  -6.444  67.956  1.00 96.56           H  
ATOM   3553  HA  GLU A 293      32.947  -5.939  67.805  1.00 96.56           H  
ATOM   3554  HB3 GLU A 293      32.537  -4.398  69.763  1.00 96.56           H  
ATOM   3555  HB2 GLU A 293      30.831  -4.504  69.444  1.00 96.56           H  
ATOM   3556  HG3 GLU A 293      30.940  -3.308  67.450  1.00 96.56           H  
ATOM   3557  HG2 GLU A 293      32.622  -3.688  67.156  1.00 96.56           H  
ATOM   3558  N   GLY A 294      31.454  -8.026  69.661  1.00 97.37           N  
ATOM   3559  CA  GLY A 294      31.637  -9.085  70.656  1.00 97.37           C  
ATOM   3560  C   GLY A 294      31.343  -8.619  72.093  1.00 97.37           C  
ATOM   3561  O   GLY A 294      31.785  -9.279  73.033  1.00 97.37           O  
ATOM   3562  H   GLY A 294      30.647  -8.100  69.058  1.00 97.37           H  
ATOM   3563  HA3 GLY A 294      32.654  -9.476  70.602  1.00 97.37           H  
ATOM   3564  HA2 GLY A 294      30.972  -9.914  70.415  1.00 97.37           H  
ATOM   3565  N   LYS A 295      30.629  -7.492  72.268  1.00 98.66           N  
ATOM   3566  CA  LYS A 295      30.253  -6.917  73.563  1.00 98.66           C  
ATOM   3567  C   LYS A 295      29.302  -7.828  74.355  1.00 98.66           C  
ATOM   3568  O   LYS A 295      28.540  -8.591  73.759  1.00 98.66           O  
ATOM   3569  CB  LYS A 295      29.573  -5.546  73.328  1.00 98.66           C  
ATOM   3570  CG  LYS A 295      30.455  -4.486  72.644  1.00 98.66           C  
ATOM   3571  CD  LYS A 295      31.653  -4.025  73.488  1.00 98.66           C  
ATOM   3572  CE  LYS A 295      32.501  -2.972  72.758  1.00 98.66           C  
ATOM   3573  NZ  LYS A 295      33.608  -2.481  73.595  1.00 98.66           N1+
ATOM   3574  H   LYS A 295      30.294  -6.996  71.454  1.00 98.66           H  
ATOM   3575  HA  LYS A 295      31.160  -6.786  74.155  1.00 98.66           H  
ATOM   3576  HB3 LYS A 295      29.224  -5.137  74.278  1.00 98.66           H  
ATOM   3577  HB2 LYS A 295      28.675  -5.693  72.726  1.00 98.66           H  
ATOM   3578  HG3 LYS A 295      29.837  -3.620  72.402  1.00 98.66           H  
ATOM   3579  HG2 LYS A 295      30.812  -4.870  71.691  1.00 98.66           H  
ATOM   3580  HD3 LYS A 295      32.282  -4.880  73.736  1.00 98.66           H  
ATOM   3581  HD2 LYS A 295      31.290  -3.624  74.435  1.00 98.66           H  
ATOM   3582  HE3 LYS A 295      31.884  -2.123  72.467  1.00 98.66           H  
ATOM   3583  HE2 LYS A 295      32.920  -3.393  71.844  1.00 98.66           H  
ATOM   3584  HZ1 LYS A 295      34.208  -3.254  73.847  1.00 98.66           H  
ATOM   3585  HZ2 LYS A 295      34.139  -1.795  73.078  1.00 98.66           H  
ATOM   3586  HZ3 LYS A 295      33.235  -2.058  74.433  1.00 98.66           H  
ATOM   3587  N   SER A 296      29.316  -7.675  75.688  1.00 98.83           N  
ATOM   3588  CA  SER A 296      28.255  -8.178  76.561  1.00 98.83           C  
ATOM   3589  C   SER A 296      26.974  -7.337  76.393  1.00 98.83           C  
ATOM   3590  O   SER A 296      27.039  -6.202  75.916  1.00 98.83           O  
ATOM   3591  CB  SER A 296      28.762  -8.216  78.020  1.00 98.83           C  
ATOM   3592  OG  SER A 296      28.826  -6.936  78.617  1.00 98.83           O  
ATOM   3593  H   SER A 296      29.989  -7.049  76.113  1.00 98.83           H  
ATOM   3594  HA  SER A 296      28.032  -9.205  76.263  1.00 98.83           H  
ATOM   3595  HB3 SER A 296      29.745  -8.685  78.074  1.00 98.83           H  
ATOM   3596  HB2 SER A 296      28.093  -8.829  78.625  1.00 98.83           H  
ATOM   3597  HG  SER A 296      29.612  -6.490  78.283  1.00 98.83           H  
ATOM   3598  N   VAL A 297      25.831  -7.907  76.800  1.00 98.86           N  
ATOM   3599  CA  VAL A 297      24.525  -7.247  76.735  1.00 98.86           C  
ATOM   3600  C   VAL A 297      24.419  -5.971  77.606  1.00 98.86           C  
ATOM   3601  O   VAL A 297      23.714  -5.046  77.207  1.00 98.86           O  
ATOM   3602  CB  VAL A 297      23.390  -8.251  77.073  1.00 98.86           C  
ATOM   3603  CG1 VAL A 297      23.421  -8.792  78.515  1.00 98.86           C  
ATOM   3604  CG2 VAL A 297      21.985  -7.729  76.727  1.00 98.86           C  
ATOM   3605  H   VAL A 297      25.838  -8.846  77.172  1.00 98.86           H  
ATOM   3606  HA  VAL A 297      24.389  -6.926  75.702  1.00 98.86           H  
ATOM   3607  HB  VAL A 297      23.560  -9.108  76.423  1.00 98.86           H  
ATOM   3608 HG11 VAL A 297      22.659  -9.559  78.652  1.00 98.86           H  
ATOM   3609 HG12 VAL A 297      24.382  -9.249  78.751  1.00 98.86           H  
ATOM   3610 HG13 VAL A 297      23.232  -8.017  79.252  1.00 98.86           H  
ATOM   3611 HG21 VAL A 297      21.230  -8.502  76.878  1.00 98.86           H  
ATOM   3612 HG22 VAL A 297      21.709  -6.878  77.345  1.00 98.86           H  
ATOM   3613 HG23 VAL A 297      21.926  -7.414  75.685  1.00 98.86           H  
ATOM   3614  N   GLN A 298      25.174  -5.911  78.719  1.00 98.91           N  
ATOM   3615  CA  GLN A 298      25.286  -4.730  79.577  1.00 98.91           C  
ATOM   3616  C   GLN A 298      26.129  -3.616  78.931  1.00 98.91           C  
ATOM   3617  O   GLN A 298      25.679  -2.471  78.924  1.00 98.91           O  
ATOM   3618  CB  GLN A 298      25.819  -5.149  80.967  1.00 98.91           C  
ATOM   3619  CG  GLN A 298      25.914  -4.016  82.015  1.00 98.91           C  
ATOM   3620  CD  GLN A 298      24.559  -3.380  82.341  1.00 98.91           C  
ATOM   3621  NE2 GLN A 298      24.458  -2.057  82.238  1.00 98.91           N  
ATOM   3622  OE1 GLN A 298      23.612  -4.074  82.699  1.00 98.91           O  
ATOM   3623  H   GLN A 298      25.750  -6.701  78.969  1.00 98.91           H  
ATOM   3624  HA  GLN A 298      24.280  -4.331  79.708  1.00 98.91           H  
ATOM   3625  HB3 GLN A 298      26.804  -5.603  80.852  1.00 98.91           H  
ATOM   3626  HB2 GLN A 298      25.180  -5.939  81.365  1.00 98.91           H  
ATOM   3627  HG3 GLN A 298      26.618  -3.249  81.687  1.00 98.91           H  
ATOM   3628  HG2 GLN A 298      26.323  -4.418  82.941  1.00 98.91           H  
ATOM   3629 HE22 GLN A 298      23.578  -1.597  82.434  1.00 98.91           H  
ATOM   3630 HE21 GLN A 298      25.244  -1.494  81.932  1.00 98.91           H  
ATOM   3631  N   GLU A 299      27.303  -3.971  78.372  1.00 98.87           N  
ATOM   3632  CA  GLU A 299      28.183  -3.060  77.628  1.00 98.87           C  
ATOM   3633  C   GLU A 299      27.507  -2.438  76.398  1.00 98.87           C  
ATOM   3634  O   GLU A 299      27.642  -1.236  76.188  1.00 98.87           O  
ATOM   3635  CB  GLU A 299      29.463  -3.793  77.183  1.00 98.87           C  
ATOM   3636  CG  GLU A 299      30.466  -4.065  78.322  1.00 98.87           C  
ATOM   3637  CD  GLU A 299      31.684  -4.888  77.872  1.00 98.87           C  
ATOM   3638  OE1 GLU A 299      32.805  -4.524  78.290  1.00 98.87           O1-
ATOM   3639  OE2 GLU A 299      31.486  -5.875  77.128  1.00 98.87           O  
ATOM   3640  H   GLU A 299      27.602  -4.935  78.418  1.00 98.87           H  
ATOM   3641  HA  GLU A 299      28.462  -2.243  78.296  1.00 98.87           H  
ATOM   3642  HB3 GLU A 299      29.971  -3.221  76.405  1.00 98.87           H  
ATOM   3643  HB2 GLU A 299      29.170  -4.732  76.713  1.00 98.87           H  
ATOM   3644  HG3 GLU A 299      29.978  -4.591  79.143  1.00 98.87           H  
ATOM   3645  HG2 GLU A 299      30.798  -3.111  78.736  1.00 98.87           H  
ATOM   3646  N   ALA A 300      26.776  -3.266  75.633  1.00 98.89           N  
ATOM   3647  CA  ALA A 300      26.008  -2.855  74.463  1.00 98.89           C  
ATOM   3648  C   ALA A 300      24.867  -1.878  74.798  1.00 98.89           C  
ATOM   3649  O   ALA A 300      24.655  -0.942  74.031  1.00 98.89           O  
ATOM   3650  CB  ALA A 300      25.483  -4.105  73.748  1.00 98.89           C  
ATOM   3651  H   ALA A 300      26.733  -4.249  75.871  1.00 98.89           H  
ATOM   3652  HA  ALA A 300      26.692  -2.343  73.784  1.00 98.89           H  
ATOM   3653  HB1 ALA A 300      24.896  -3.829  72.875  1.00 98.89           H  
ATOM   3654  HB2 ALA A 300      26.305  -4.734  73.405  1.00 98.89           H  
ATOM   3655  HB3 ALA A 300      24.852  -4.710  74.400  1.00 98.89           H  
ATOM   3656  N   CYS A 301      24.195  -2.077  75.948  1.00 98.89           N  
ATOM   3657  CA  CYS A 301      23.175  -1.167  76.482  1.00 98.89           C  
ATOM   3658  C   CYS A 301      23.775   0.182  76.924  1.00 98.89           C  
ATOM   3659  O   CYS A 301      23.213   1.217  76.570  1.00 98.89           O  
ATOM   3660  CB  CYS A 301      22.367  -1.797  77.635  1.00 98.89           C  
ATOM   3661  SG  CYS A 301      21.247  -3.081  77.015  1.00 98.89           S  
ATOM   3662  H   CYS A 301      24.427  -2.872  76.527  1.00 98.89           H  
ATOM   3663  HA  CYS A 301      22.474  -0.944  75.676  1.00 98.89           H  
ATOM   3664  HB3 CYS A 301      21.744  -1.051  78.124  1.00 98.89           H  
ATOM   3665  HB2 CYS A 301      23.020  -2.219  78.399  1.00 98.89           H  
ATOM   3666  HG  CYS A 301      22.201  -3.991  76.786  1.00 98.89           H  
ATOM   3667  N   ASP A 302      24.904   0.153  77.656  1.00 98.80           N  
ATOM   3668  CA  ASP A 302      25.624   1.338  78.146  1.00 98.80           C  
ATOM   3669  C   ASP A 302      26.231   2.205  77.035  1.00 98.80           C  
ATOM   3670  O   ASP A 302      26.149   3.426  77.138  1.00 98.80           O  
ATOM   3671  CB  ASP A 302      26.705   1.000  79.202  1.00 98.80           C  
ATOM   3672  CG  ASP A 302      26.185   0.380  80.509  1.00 98.80           C  
ATOM   3673  OD1 ASP A 302      25.051   0.715  80.918  1.00 98.80           O1-
ATOM   3674  OD2 ASP A 302      26.997  -0.304  81.170  1.00 98.80           O  
ATOM   3675  H   ASP A 302      25.301  -0.740  77.919  1.00 98.80           H  
ATOM   3676  HA  ASP A 302      24.881   1.980  78.620  1.00 98.80           H  
ATOM   3677  HB3 ASP A 302      27.263   1.900  79.469  1.00 98.80           H  
ATOM   3678  HB2 ASP A 302      27.422   0.305  78.760  1.00 98.80           H  
ATOM   3679  N   ILE A 303      26.790   1.581  75.984  1.00 98.45           N  
ATOM   3680  CA  ILE A 303      27.292   2.278  74.796  1.00 98.45           C  
ATOM   3681  C   ILE A 303      26.161   3.019  74.058  1.00 98.45           C  
ATOM   3682  O   ILE A 303      26.300   4.203  73.764  1.00 98.45           O  
ATOM   3683  CB  ILE A 303      28.021   1.307  73.815  1.00 98.45           C  
ATOM   3684  CG1 ILE A 303      29.370   0.845  74.415  1.00 98.45           C  
ATOM   3685  CG2 ILE A 303      28.253   1.854  72.385  1.00 98.45           C  
ATOM   3686  CD1 ILE A 303      29.905  -0.459  73.805  1.00 98.45           C  
ATOM   3687  H   ILE A 303      26.856   0.571  75.977  1.00 98.45           H  
ATOM   3688  HA  ILE A 303      28.012   3.025  75.133  1.00 98.45           H  
ATOM   3689  HB  ILE A 303      27.390   0.421  73.718  1.00 98.45           H  
ATOM   3690 HG13 ILE A 303      29.281   0.703  75.492  1.00 98.45           H  
ATOM   3691 HG12 ILE A 303      30.112   1.635  74.291  1.00 98.45           H  
ATOM   3692 HG21 ILE A 303      28.842   1.165  71.782  1.00 98.45           H  
ATOM   3693 HG22 ILE A 303      27.320   2.012  71.843  1.00 98.45           H  
ATOM   3694 HG23 ILE A 303      28.790   2.801  72.414  1.00 98.45           H  
ATOM   3695 HD11 ILE A 303      30.632  -0.924  74.471  1.00 98.45           H  
ATOM   3696 HD12 ILE A 303      29.109  -1.184  73.635  1.00 98.45           H  
ATOM   3697 HD13 ILE A 303      30.400  -0.273  72.851  1.00 98.45           H  
ATOM   3698  N   VAL A 304      25.051   2.311  73.806  1.00 98.41           N  
ATOM   3699  CA  VAL A 304      23.917   2.813  73.038  1.00 98.41           C  
ATOM   3700  C   VAL A 304      23.096   3.907  73.758  1.00 98.41           C  
ATOM   3701  O   VAL A 304      22.579   4.796  73.080  1.00 98.41           O  
ATOM   3702  CB  VAL A 304      23.030   1.628  72.571  1.00 98.41           C  
ATOM   3703  CG1 VAL A 304      21.668   2.016  71.997  1.00 98.41           C  
ATOM   3704  CG2 VAL A 304      23.787   0.821  71.509  1.00 98.41           C  
ATOM   3705  H   VAL A 304      24.996   1.346  74.103  1.00 98.41           H  
ATOM   3706  HA  VAL A 304      24.323   3.285  72.143  1.00 98.41           H  
ATOM   3707  HB  VAL A 304      22.845   0.973  73.424  1.00 98.41           H  
ATOM   3708 HG11 VAL A 304      21.157   1.161  71.558  1.00 98.41           H  
ATOM   3709 HG12 VAL A 304      21.018   2.426  72.769  1.00 98.41           H  
ATOM   3710 HG13 VAL A 304      21.804   2.756  71.211  1.00 98.41           H  
ATOM   3711 HG21 VAL A 304      23.236  -0.059  71.181  1.00 98.41           H  
ATOM   3712 HG22 VAL A 304      23.988   1.436  70.634  1.00 98.41           H  
ATOM   3713 HG23 VAL A 304      24.745   0.484  71.893  1.00 98.41           H  
ATOM   3714  N   ILE A 305      23.027   3.865  75.098  1.00 98.52           N  
ATOM   3715  CA  ILE A 305      22.362   4.889  75.902  1.00 98.52           C  
ATOM   3716  C   ILE A 305      23.299   6.074  76.211  1.00 98.52           C  
ATOM   3717  O   ILE A 305      22.964   7.202  75.854  1.00 98.52           O  
ATOM   3718  CB  ILE A 305      21.774   4.305  77.219  1.00 98.52           C  
ATOM   3719  CG1 ILE A 305      20.620   3.310  76.946  1.00 98.52           C  
ATOM   3720  CG2 ILE A 305      21.344   5.345  78.277  1.00 98.52           C  
ATOM   3721  CD1 ILE A 305      19.358   3.902  76.301  1.00 98.52           C  
ATOM   3722  H   ILE A 305      23.459   3.102  75.603  1.00 98.52           H  
ATOM   3723  HA  ILE A 305      21.523   5.288  75.333  1.00 98.52           H  
ATOM   3724  HB  ILE A 305      22.572   3.721  77.678  1.00 98.52           H  
ATOM   3725 HG13 ILE A 305      20.337   2.836  77.883  1.00 98.52           H  
ATOM   3726 HG12 ILE A 305      20.974   2.501  76.308  1.00 98.52           H  
ATOM   3727 HG21 ILE A 305      20.905   4.843  79.134  1.00 98.52           H  
ATOM   3728 HG22 ILE A 305      22.186   5.917  78.665  1.00 98.52           H  
ATOM   3729 HG23 ILE A 305      20.613   6.054  77.888  1.00 98.52           H  
ATOM   3730 HD11 ILE A 305      18.538   3.189  76.356  1.00 98.52           H  
ATOM   3731 HD12 ILE A 305      19.021   4.805  76.808  1.00 98.52           H  
ATOM   3732 HD13 ILE A 305      19.516   4.132  75.248  1.00 98.52           H  
ATOM   3733  N   HIS A 306      24.433   5.816  76.885  1.00 98.16           N  
ATOM   3734  CA  HIS A 306      25.296   6.867  77.436  1.00 98.16           C  
ATOM   3735  C   HIS A 306      26.251   7.533  76.429  1.00 98.16           C  
ATOM   3736  O   HIS A 306      26.742   8.615  76.750  1.00 98.16           O  
ATOM   3737  CB  HIS A 306      26.045   6.360  78.685  1.00 98.16           C  
ATOM   3738  CG  HIS A 306      25.147   5.890  79.804  1.00 98.16           C  
ATOM   3739  CD2 HIS A 306      24.258   6.629  80.560  1.00 98.16           C  
ATOM   3740  ND1 HIS A 306      25.111   4.561  80.241  1.00 98.16           N  
ATOM   3741  CE1 HIS A 306      24.227   4.552  81.230  1.00 98.16           C  
ATOM   3742  NE2 HIS A 306      23.681   5.746  81.456  1.00 98.16           N  
ATOM   3743  H   HIS A 306      24.680   4.865  77.126  1.00 98.16           H  
ATOM   3744  HA  HIS A 306      24.645   7.668  77.790  1.00 98.16           H  
ATOM   3745  HB3 HIS A 306      26.671   7.156  79.090  1.00 98.16           H  
ATOM   3746  HB2 HIS A 306      26.730   5.556  78.418  1.00 98.16           H  
ATOM   3747  HD2 HIS A 306      23.996   7.676  80.530  1.00 98.16           H  
ATOM   3748  HE1 HIS A 306      23.970   3.665  81.791  1.00 98.16           H  
ATOM   3749  HE2 HIS A 306      22.977   5.962  82.149  1.00 98.16           H  
ATOM   3750  N   GLU A 307      26.483   6.928  75.248  1.00 96.71           N  
ATOM   3751  CA  GLU A 307      27.315   7.520  74.192  1.00 96.71           C  
ATOM   3752  C   GLU A 307      26.458   7.979  73.005  1.00 96.71           C  
ATOM   3753  O   GLU A 307      26.553   9.147  72.631  1.00 96.71           O  
ATOM   3754  CB  GLU A 307      28.425   6.560  73.706  1.00 96.71           C  
ATOM   3755  CG  GLU A 307      29.247   5.888  74.829  1.00 96.71           C  
ATOM   3756  CD  GLU A 307      30.357   4.937  74.344  1.00 96.71           C  
ATOM   3757  OE1 GLU A 307      30.969   4.305  75.232  1.00 96.71           O1-
ATOM   3758  OE2 GLU A 307      30.587   4.837  73.116  1.00 96.71           O  
ATOM   3759  H   GLU A 307      26.070   6.027  75.049  1.00 96.71           H  
ATOM   3760  HA  GLU A 307      27.828   8.405  74.573  1.00 96.71           H  
ATOM   3761  HB3 GLU A 307      29.109   7.142  73.085  1.00 96.71           H  
ATOM   3762  HB2 GLU A 307      28.021   5.802  73.036  1.00 96.71           H  
ATOM   3763  HG3 GLU A 307      28.584   5.321  75.483  1.00 96.71           H  
ATOM   3764  HG2 GLU A 307      29.704   6.659  75.450  1.00 96.71           H  
ATOM   3765  N   LYS A 308      25.670   7.061  72.411  1.00 94.94           N  
ATOM   3766  CA  LYS A 308      24.955   7.307  71.154  1.00 94.94           C  
ATOM   3767  C   LYS A 308      23.727   8.212  71.365  1.00 94.94           C  
ATOM   3768  O   LYS A 308      23.709   9.321  70.830  1.00 94.94           O  
ATOM   3769  CB  LYS A 308      24.579   5.981  70.448  1.00 94.94           C  
ATOM   3770  CG  LYS A 308      25.715   4.953  70.283  1.00 94.94           C  
ATOM   3771  CD  LYS A 308      26.927   5.422  69.464  1.00 94.94           C  
ATOM   3772  CE  LYS A 308      27.989   4.312  69.367  1.00 94.94           C  
ATOM   3773  NZ  LYS A 308      29.185   4.741  68.622  1.00 94.94           N1+
ATOM   3774  H   LYS A 308      25.642   6.117  72.772  1.00 94.94           H  
ATOM   3775  HA  LYS A 308      25.630   7.844  70.485  1.00 94.94           H  
ATOM   3776  HB3 LYS A 308      24.157   6.205  69.469  1.00 94.94           H  
ATOM   3777  HB2 LYS A 308      23.779   5.487  70.995  1.00 94.94           H  
ATOM   3778  HG3 LYS A 308      25.300   4.058  69.821  1.00 94.94           H  
ATOM   3779  HG2 LYS A 308      26.061   4.634  71.264  1.00 94.94           H  
ATOM   3780  HD3 LYS A 308      27.362   6.307  69.929  1.00 94.94           H  
ATOM   3781  HD2 LYS A 308      26.597   5.719  68.467  1.00 94.94           H  
ATOM   3782  HE3 LYS A 308      27.572   3.429  68.880  1.00 94.94           H  
ATOM   3783  HE2 LYS A 308      28.304   4.010  70.365  1.00 94.94           H  
ATOM   3784  HZ1 LYS A 308      28.929   4.991  67.678  1.00 94.94           H  
ATOM   3785  HZ2 LYS A 308      29.604   5.534  69.086  1.00 94.94           H  
ATOM   3786  HZ3 LYS A 308      29.851   3.982  68.597  1.00 94.94           H  
ATOM   3787  N   LEU A 309      22.745   7.734  72.153  1.00 96.34           N  
ATOM   3788  CA  LEU A 309      21.490   8.425  72.475  1.00 96.34           C  
ATOM   3789  C   LEU A 309      21.714   9.788  73.163  1.00 96.34           C  
ATOM   3790  O   LEU A 309      21.156  10.785  72.705  1.00 96.34           O  
ATOM   3791  CB  LEU A 309      20.606   7.468  73.311  1.00 96.34           C  
ATOM   3792  CG  LEU A 309      19.256   8.023  73.812  1.00 96.34           C  
ATOM   3793  CD1 LEU A 309      18.281   8.287  72.658  1.00 96.34           C  
ATOM   3794  CD2 LEU A 309      18.641   7.090  74.864  1.00 96.34           C  
ATOM   3795  H   LEU A 309      22.845   6.810  72.552  1.00 96.34           H  
ATOM   3796  HA  LEU A 309      20.978   8.617  71.530  1.00 96.34           H  
ATOM   3797  HB3 LEU A 309      21.180   7.164  74.178  1.00 96.34           H  
ATOM   3798  HB2 LEU A 309      20.428   6.552  72.746  1.00 96.34           H  
ATOM   3799  HG  LEU A 309      19.429   8.964  74.332  1.00 96.34           H  
ATOM   3800 HD11 LEU A 309      17.241   8.185  72.971  1.00 96.34           H  
ATOM   3801 HD12 LEU A 309      18.412   9.301  72.291  1.00 96.34           H  
ATOM   3802 HD13 LEU A 309      18.444   7.609  71.820  1.00 96.34           H  
ATOM   3803 HD21 LEU A 309      17.821   7.577  75.390  1.00 96.34           H  
ATOM   3804 HD22 LEU A 309      18.254   6.179  74.409  1.00 96.34           H  
ATOM   3805 HD23 LEU A 309      19.377   6.805  75.616  1.00 96.34           H  
ATOM   3806  N   THR A 310      22.564   9.802  74.206  1.00 95.57           N  
ATOM   3807  CA  THR A 310      22.978  11.003  74.944  1.00 95.57           C  
ATOM   3808  C   THR A 310      23.775  12.007  74.081  1.00 95.57           C  
ATOM   3809  O   THR A 310      23.675  13.210  74.321  1.00 95.57           O  
ATOM   3810  CB  THR A 310      23.869  10.633  76.165  1.00 95.57           C  
ATOM   3811  CG2 THR A 310      24.357  11.807  77.036  1.00 95.57           C  
ATOM   3812  OG1 THR A 310      23.167   9.762  77.025  1.00 95.57           O  
ATOM   3813  H   THR A 310      22.975   8.931  74.512  1.00 95.57           H  
ATOM   3814  HA  THR A 310      22.077  11.506  75.301  1.00 95.57           H  
ATOM   3815  HB  THR A 310      24.742  10.088  75.807  1.00 95.57           H  
ATOM   3816 HG21 THR A 310      24.863  11.444  77.931  1.00 95.57           H  
ATOM   3817 HG22 THR A 310      25.071  12.440  76.509  1.00 95.57           H  
ATOM   3818 HG23 THR A 310      23.524  12.434  77.357  1.00 95.57           H  
ATOM   3819  HG1 THR A 310      23.060   8.913  76.580  1.00 95.57           H  
ATOM   3820  N   GLY A 311      24.523  11.498  73.084  1.00 94.33           N  
ATOM   3821  CA  GLY A 311      25.395  12.275  72.201  1.00 94.33           C  
ATOM   3822  C   GLY A 311      24.639  13.195  71.229  1.00 94.33           C  
ATOM   3823  O   GLY A 311      25.254  14.126  70.710  1.00 94.33           O  
ATOM   3824  H   GLY A 311      24.530  10.498  72.943  1.00 94.33           H  
ATOM   3825  HA3 GLY A 311      26.001  11.584  71.616  1.00 94.33           H  
ATOM   3826  HA2 GLY A 311      26.086  12.868  72.803  1.00 94.33           H  
ATOM   3827  N   LEU A 312      23.332  12.968  71.001  1.00 92.30           N  
ATOM   3828  CA  LEU A 312      22.456  13.854  70.224  1.00 92.30           C  
ATOM   3829  C   LEU A 312      21.429  14.591  71.109  1.00 92.30           C  
ATOM   3830  O   LEU A 312      20.573  15.290  70.564  1.00 92.30           O  
ATOM   3831  CB  LEU A 312      21.748  13.057  69.105  1.00 92.30           C  
ATOM   3832  CG  LEU A 312      22.666  12.476  68.010  1.00 92.30           C  
ATOM   3833  CD1 LEU A 312      21.809  11.795  66.930  1.00 92.30           C  
ATOM   3834  CD2 LEU A 312      23.609  13.517  67.373  1.00 92.30           C  
ATOM   3835  H   LEU A 312      22.886  12.176  71.443  1.00 92.30           H  
ATOM   3836  HA  LEU A 312      23.038  14.653  69.765  1.00 92.30           H  
ATOM   3837  HB3 LEU A 312      21.042  13.713  68.597  1.00 92.30           H  
ATOM   3838  HB2 LEU A 312      21.154  12.257  69.550  1.00 92.30           H  
ATOM   3839  HG  LEU A 312      23.284  11.706  68.473  1.00 92.30           H  
ATOM   3840 HD11 LEU A 312      22.330  10.946  66.497  1.00 92.30           H  
ATOM   3841 HD12 LEU A 312      20.858  11.433  67.323  1.00 92.30           H  
ATOM   3842 HD13 LEU A 312      21.578  12.486  66.121  1.00 92.30           H  
ATOM   3843 HD21 LEU A 312      23.736  13.354  66.303  1.00 92.30           H  
ATOM   3844 HD22 LEU A 312      23.239  14.535  67.497  1.00 92.30           H  
ATOM   3845 HD23 LEU A 312      24.600  13.466  67.824  1.00 92.30           H  
ATOM   3846  N   GLY A 313      21.530  14.455  72.442  1.00 93.34           N  
ATOM   3847  CA  GLY A 313      20.648  15.123  73.400  1.00 93.34           C  
ATOM   3848  C   GLY A 313      19.322  14.372  73.609  1.00 93.34           C  
ATOM   3849  O   GLY A 313      18.403  14.943  74.194  1.00 93.34           O  
ATOM   3850  H   GLY A 313      22.274  13.889  72.828  1.00 93.34           H  
ATOM   3851  HA3 GLY A 313      20.444  16.148  73.088  1.00 93.34           H  
ATOM   3852  HA2 GLY A 313      21.164  15.182  74.358  1.00 93.34           H  
ATOM   3853  N   GLY A 314      19.217  13.114  73.149  1.00 94.37           N  
ATOM   3854  CA  GLY A 314      18.068  12.247  73.394  1.00 94.37           C  
ATOM   3855  C   GLY A 314      18.177  11.610  74.784  1.00 94.37           C  
ATOM   3856  O   GLY A 314      19.266  11.508  75.354  1.00 94.37           O  
ATOM   3857  H   GLY A 314      20.010  12.691  72.687  1.00 94.37           H  
ATOM   3858  HA3 GLY A 314      18.051  11.466  72.638  1.00 94.37           H  
ATOM   3859  HA2 GLY A 314      17.134  12.805  73.308  1.00 94.37           H  
ATOM   3860  N   ASP A 315      17.037  11.202  75.343  1.00 95.63           N  
ATOM   3861  CA  ASP A 315      16.915  10.639  76.682  1.00 95.63           C  
ATOM   3862  C   ASP A 315      16.032   9.396  76.620  1.00 95.63           C  
ATOM   3863  O   ASP A 315      15.189   9.262  75.724  1.00 95.63           O  
ATOM   3864  CB  ASP A 315      16.457  11.705  77.710  1.00 95.63           C  
ATOM   3865  CG  ASP A 315      14.956  12.026  77.738  1.00 95.63           C  
ATOM   3866  OD1 ASP A 315      14.346  12.089  76.649  1.00 95.63           O1-
ATOM   3867  OD2 ASP A 315      14.435  12.200  78.860  1.00 95.63           O  
ATOM   3868  H   ASP A 315      16.171  11.271  74.830  1.00 95.63           H  
ATOM   3869  HA  ASP A 315      17.895  10.291  76.990  1.00 95.63           H  
ATOM   3870  HB3 ASP A 315      17.008  12.634  77.561  1.00 95.63           H  
ATOM   3871  HB2 ASP A 315      16.737  11.355  78.705  1.00 95.63           H  
ATOM   3872  N   GLY A 316      16.235   8.499  77.583  1.00 96.46           N  
ATOM   3873  CA  GLY A 316      15.507   7.256  77.678  1.00 96.46           C  
ATOM   3874  C   GLY A 316      16.257   6.210  78.481  1.00 96.46           C  
ATOM   3875  O   GLY A 316      17.259   6.486  79.148  1.00 96.46           O  
ATOM   3876  H   GLY A 316      16.992   8.636  78.252  1.00 96.46           H  
ATOM   3877  HA3 GLY A 316      15.367   6.848  76.678  1.00 96.46           H  
ATOM   3878  HA2 GLY A 316      14.528   7.428  78.127  1.00 96.46           H  
ATOM   3879  N   GLY A 317      15.743   4.990  78.387  1.00 97.86           N  
ATOM   3880  CA  GLY A 317      16.325   3.796  78.939  1.00 97.86           C  
ATOM   3881  C   GLY A 317      15.946   2.590  78.095  1.00 97.86           C  
ATOM   3882  O   GLY A 317      15.028   2.634  77.273  1.00 97.86           O  
ATOM   3883  H   GLY A 317      14.934   4.842  77.779  1.00 97.86           H  
ATOM   3884  HA3 GLY A 317      15.963   3.652  79.955  1.00 97.86           H  
ATOM   3885  HA2 GLY A 317      17.409   3.889  78.955  1.00 97.86           H  
ATOM   3886  N   VAL A 318      16.671   1.504  78.319  1.00 98.85           N  
ATOM   3887  CA  VAL A 318      16.407   0.173  77.789  1.00 98.85           C  
ATOM   3888  C   VAL A 318      16.577  -0.875  78.898  1.00 98.85           C  
ATOM   3889  O   VAL A 318      17.302  -0.654  79.869  1.00 98.85           O  
ATOM   3890  CB  VAL A 318      17.383  -0.212  76.636  1.00 98.85           C  
ATOM   3891  CG1 VAL A 318      17.081   0.547  75.335  1.00 98.85           C  
ATOM   3892  CG2 VAL A 318      18.877  -0.122  77.019  1.00 98.85           C  
ATOM   3893  H   VAL A 318      17.409   1.551  79.011  1.00 98.85           H  
ATOM   3894  HA  VAL A 318      15.376   0.125  77.439  1.00 98.85           H  
ATOM   3895  HB  VAL A 318      17.206  -1.260  76.384  1.00 98.85           H  
ATOM   3896 HG11 VAL A 318      17.749   0.230  74.535  1.00 98.85           H  
ATOM   3897 HG12 VAL A 318      16.063   0.355  74.998  1.00 98.85           H  
ATOM   3898 HG13 VAL A 318      17.195   1.622  75.453  1.00 98.85           H  
ATOM   3899 HG21 VAL A 318      19.521  -0.370  76.177  1.00 98.85           H  
ATOM   3900 HG22 VAL A 318      19.144   0.880  77.346  1.00 98.85           H  
ATOM   3901 HG23 VAL A 318      19.138  -0.811  77.822  1.00 98.85           H  
ATOM   3902  N   ILE A 319      15.939  -2.025  78.668  1.00 98.96           N  
ATOM   3903  CA  ILE A 319      16.176  -3.285  79.361  1.00 98.96           C  
ATOM   3904  C   ILE A 319      16.573  -4.332  78.309  1.00 98.96           C  
ATOM   3905  O   ILE A 319      16.200  -4.189  77.142  1.00 98.96           O  
ATOM   3906  CB  ILE A 319      14.891  -3.778  80.083  1.00 98.96           C  
ATOM   3907  CG1 ILE A 319      13.709  -4.113  79.130  1.00 98.96           C  
ATOM   3908  CG2 ILE A 319      14.517  -2.797  81.212  1.00 98.96           C  
ATOM   3909  CD1 ILE A 319      12.427  -4.568  79.828  1.00 98.96           C  
ATOM   3910  H   ILE A 319      15.358  -2.100  77.842  1.00 98.96           H  
ATOM   3911  HA  ILE A 319      16.990  -3.191  80.081  1.00 98.96           H  
ATOM   3912  HB  ILE A 319      15.159  -4.706  80.581  1.00 98.96           H  
ATOM   3913 HG13 ILE A 319      13.983  -4.908  78.436  1.00 98.96           H  
ATOM   3914 HG12 ILE A 319      13.483  -3.252  78.506  1.00 98.96           H  
ATOM   3915 HG21 ILE A 319      13.697  -3.173  81.821  1.00 98.96           H  
ATOM   3916 HG22 ILE A 319      15.362  -2.640  81.883  1.00 98.96           H  
ATOM   3917 HG23 ILE A 319      14.228  -1.821  80.827  1.00 98.96           H  
ATOM   3918 HD11 ILE A 319      11.899  -5.311  79.232  1.00 98.96           H  
ATOM   3919 HD12 ILE A 319      12.657  -5.020  80.788  1.00 98.96           H  
ATOM   3920 HD13 ILE A 319      11.745  -3.737  79.998  1.00 98.96           H  
ATOM   3921  N   ALA A 320      17.288  -5.381  78.740  1.00 98.97           N  
ATOM   3922  CA  ALA A 320      17.666  -6.487  77.868  1.00 98.97           C  
ATOM   3923  C   ALA A 320      18.004  -7.758  78.654  1.00 98.97           C  
ATOM   3924  O   ALA A 320      18.340  -7.690  79.836  1.00 98.97           O  
ATOM   3925  CB  ALA A 320      18.838  -6.060  76.963  1.00 98.97           C  
ATOM   3926  H   ALA A 320      17.583  -5.446  79.706  1.00 98.97           H  
ATOM   3927  HA  ALA A 320      16.795  -6.720  77.259  1.00 98.97           H  
ATOM   3928  HB1 ALA A 320      19.158  -6.872  76.309  1.00 98.97           H  
ATOM   3929  HB2 ALA A 320      18.564  -5.223  76.321  1.00 98.97           H  
ATOM   3930  HB3 ALA A 320      19.696  -5.746  77.557  1.00 98.97           H  
ATOM   3931  N   ILE A 321      17.928  -8.898  77.955  1.00 98.94           N  
ATOM   3932  CA  ILE A 321      18.360 -10.205  78.440  1.00 98.94           C  
ATOM   3933  C   ILE A 321      18.907 -10.999  77.243  1.00 98.94           C  
ATOM   3934  O   ILE A 321      18.247 -11.054  76.204  1.00 98.94           O  
ATOM   3935  CB  ILE A 321      17.218 -10.989  79.161  1.00 98.94           C  
ATOM   3936  CG1 ILE A 321      17.722 -12.287  79.834  1.00 98.94           C  
ATOM   3937  CG2 ILE A 321      15.994 -11.287  78.273  1.00 98.94           C  
ATOM   3938  CD1 ILE A 321      16.674 -12.969  80.727  1.00 98.94           C  
ATOM   3939  H   ILE A 321      17.629  -8.867  76.989  1.00 98.94           H  
ATOM   3940  HA  ILE A 321      19.176 -10.050  79.144  1.00 98.94           H  
ATOM   3941  HB  ILE A 321      16.866 -10.334  79.959  1.00 98.94           H  
ATOM   3942 HG13 ILE A 321      18.607 -12.072  80.432  1.00 98.94           H  
ATOM   3943 HG12 ILE A 321      18.040 -13.001  79.073  1.00 98.94           H  
ATOM   3944 HG21 ILE A 321      15.164 -11.661  78.870  1.00 98.94           H  
ATOM   3945 HG22 ILE A 321      15.644 -10.389  77.768  1.00 98.94           H  
ATOM   3946 HG23 ILE A 321      16.205 -12.041  77.517  1.00 98.94           H  
ATOM   3947 HD11 ILE A 321      17.149 -13.538  81.526  1.00 98.94           H  
ATOM   3948 HD12 ILE A 321      15.998 -12.247  81.183  1.00 98.94           H  
ATOM   3949 HD13 ILE A 321      16.060 -13.658  80.149  1.00 98.94           H  
ATOM   3950  N   ASP A 322      20.115 -11.567  77.399  1.00 98.77           N  
ATOM   3951  CA  ASP A 322      20.796 -12.321  76.342  1.00 98.77           C  
ATOM   3952  C   ASP A 322      20.455 -13.821  76.392  1.00 98.77           C  
ATOM   3953  O   ASP A 322      19.738 -14.272  77.287  1.00 98.77           O  
ATOM   3954  CB  ASP A 322      22.321 -12.032  76.273  1.00 98.77           C  
ATOM   3955  CG  ASP A 322      23.220 -12.384  77.467  1.00 98.77           C  
ATOM   3956  OD1 ASP A 322      22.776 -13.143  78.352  1.00 98.77           O1-
ATOM   3957  OD2 ASP A 322      24.392 -11.950  77.436  1.00 98.77           O  
ATOM   3958  H   ASP A 322      20.603 -11.492  78.282  1.00 98.77           H  
ATOM   3959  HA  ASP A 322      20.408 -11.980  75.387  1.00 98.77           H  
ATOM   3960  HB3 ASP A 322      22.415 -10.959  76.129  1.00 98.77           H  
ATOM   3961  HB2 ASP A 322      22.750 -12.488  75.380  1.00 98.77           H  
ATOM   3962  N   TRP A 323      20.997 -14.564  75.415  1.00 97.72           N  
ATOM   3963  CA  TRP A 323      20.845 -16.013  75.265  1.00 97.72           C  
ATOM   3964  C   TRP A 323      21.460 -16.836  76.419  1.00 97.72           C  
ATOM   3965  O   TRP A 323      21.042 -17.976  76.617  1.00 97.72           O  
ATOM   3966  CB  TRP A 323      21.413 -16.426  73.892  1.00 97.72           C  
ATOM   3967  CG  TRP A 323      22.898 -16.307  73.676  1.00 97.72           C  
ATOM   3968  CD1 TRP A 323      23.543 -15.211  73.216  1.00 97.72           C  
ATOM   3969  CD2 TRP A 323      23.942 -17.291  73.953  1.00 97.72           C  
ATOM   3970  CE2 TRP A 323      25.207 -16.718  73.616  1.00 97.72           C  
ATOM   3971  CE3 TRP A 323      23.952 -18.615  74.455  1.00 97.72           C  
ATOM   3972  NE1 TRP A 323      24.900 -15.449  73.174  1.00 97.72           N  
ATOM   3973  CZ2 TRP A 323      26.416 -17.422  73.764  1.00 97.72           C  
ATOM   3974  CZ3 TRP A 323      25.158 -19.330  74.609  1.00 97.72           C  
ATOM   3975  CH2 TRP A 323      26.388 -18.737  74.264  1.00 97.72           C  
ATOM   3976  H   TRP A 323      21.559 -14.107  74.709  1.00 97.72           H  
ATOM   3977  HA  TRP A 323      19.773 -16.219  75.257  1.00 97.72           H  
ATOM   3978  HB3 TRP A 323      20.914 -15.842  73.120  1.00 97.72           H  
ATOM   3979  HB2 TRP A 323      21.142 -17.464  73.693  1.00 97.72           H  
ATOM   3980  HD1 TRP A 323      23.059 -14.298  72.914  1.00 97.72           H  
ATOM   3981  HE3 TRP A 323      23.018 -19.085  74.724  1.00 97.72           H  
ATOM   3982  HE1 TRP A 323      25.563 -14.761  72.847  1.00 97.72           H  
ATOM   3983  HZ2 TRP A 323      27.354 -16.958  73.499  1.00 97.72           H  
ATOM   3984  HZ3 TRP A 323      25.137 -20.339  74.993  1.00 97.72           H  
ATOM   3985  HH2 TRP A 323      27.307 -19.291  74.382  1.00 97.72           H  
ATOM   3986  N   GLN A 324      22.412 -16.246  77.165  1.00 96.81           N  
ATOM   3987  CA  GLN A 324      23.034 -16.829  78.357  1.00 96.81           C  
ATOM   3988  C   GLN A 324      22.229 -16.573  79.649  1.00 96.81           C  
ATOM   3989  O   GLN A 324      22.552 -17.181  80.668  1.00 96.81           O  
ATOM   3990  CB  GLN A 324      24.469 -16.284  78.508  1.00 96.81           C  
ATOM   3991  CG  GLN A 324      25.389 -16.614  77.318  1.00 96.81           C  
ATOM   3992  CD  GLN A 324      26.836 -16.171  77.544  1.00 96.81           C  
ATOM   3993  NE2 GLN A 324      27.787 -16.889  76.943  1.00 96.81           N  
ATOM   3994  OE1 GLN A 324      27.101 -15.187  78.231  1.00 96.81           O  
ATOM   3995  H   GLN A 324      22.691 -15.299  76.945  1.00 96.81           H  
ATOM   3996  HA  GLN A 324      23.097 -17.911  78.228  1.00 96.81           H  
ATOM   3997  HB3 GLN A 324      24.915 -16.690  79.417  1.00 96.81           H  
ATOM   3998  HB2 GLN A 324      24.439 -15.205  78.648  1.00 96.81           H  
ATOM   3999  HG3 GLN A 324      25.025 -16.121  76.417  1.00 96.81           H  
ATOM   4000  HG2 GLN A 324      25.367 -17.687  77.126  1.00 96.81           H  
ATOM   4001 HE22 GLN A 324      28.757 -16.631  77.053  1.00 96.81           H  
ATOM   4002 HE21 GLN A 324      27.544 -17.681  76.367  1.00 96.81           H  
ATOM   4003  N   GLY A 325      21.210 -15.697  79.598  1.00 97.81           N  
ATOM   4004  CA  GLY A 325      20.341 -15.372  80.727  1.00 97.81           C  
ATOM   4005  C   GLY A 325      20.902 -14.257  81.624  1.00 97.81           C  
ATOM   4006  O   GLY A 325      20.391 -14.079  82.729  1.00 97.81           O  
ATOM   4007  H   GLY A 325      21.014 -15.224  78.725  1.00 97.81           H  
ATOM   4008  HA3 GLY A 325      20.124 -16.260  81.323  1.00 97.81           H  
ATOM   4009  HA2 GLY A 325      19.391 -15.016  80.328  1.00 97.81           H  
ATOM   4010  N   ASN A 326      21.918 -13.503  81.170  1.00 98.22           N  
ATOM   4011  CA  ASN A 326      22.424 -12.300  81.836  1.00 98.22           C  
ATOM   4012  C   ASN A 326      21.444 -11.142  81.599  1.00 98.22           C  
ATOM   4013  O   ASN A 326      21.155 -10.826  80.445  1.00 98.22           O  
ATOM   4014  CB  ASN A 326      23.825 -11.893  81.313  1.00 98.22           C  
ATOM   4015  CG  ASN A 326      24.872 -13.011  81.362  1.00 98.22           C  
ATOM   4016  ND2 ASN A 326      25.572 -13.232  80.248  1.00 98.22           N  
ATOM   4017  OD1 ASN A 326      25.054 -13.654  82.394  1.00 98.22           O  
ATOM   4018  H   ASN A 326      22.283 -13.671  80.238  1.00 98.22           H  
ATOM   4019  HA  ASN A 326      22.494 -12.470  82.913  1.00 98.22           H  
ATOM   4020  HB3 ASN A 326      24.205 -11.059  81.905  1.00 98.22           H  
ATOM   4021  HB2 ASN A 326      23.758 -11.518  80.292  1.00 98.22           H  
ATOM   4022 HD22 ASN A 326      26.279 -13.953  80.216  1.00 98.22           H  
ATOM   4023 HD21 ASN A 326      25.364 -12.713  79.404  1.00 98.22           H  
ATOM   4024  N   ILE A 327      20.964 -10.531  82.692  1.00 98.35           N  
ATOM   4025  CA  ILE A 327      20.089  -9.359  82.661  1.00 98.35           C  
ATOM   4026  C   ILE A 327      20.936  -8.082  82.509  1.00 98.35           C  
ATOM   4027  O   ILE A 327      22.019  -7.992  83.090  1.00 98.35           O  
ATOM   4028  CB  ILE A 327      19.258  -9.243  83.978  1.00 98.35           C  
ATOM   4029  CG1 ILE A 327      18.359 -10.477  84.224  1.00 98.35           C  
ATOM   4030  CG2 ILE A 327      18.439  -7.939  84.120  1.00 98.35           C  
ATOM   4031  CD1 ILE A 327      17.118 -10.591  83.330  1.00 98.35           C  
ATOM   4032  H   ILE A 327      21.261 -10.836  83.606  1.00 98.35           H  
ATOM   4033  HA  ILE A 327      19.409  -9.437  81.811  1.00 98.35           H  
ATOM   4034  HB  ILE A 327      19.973  -9.237  84.804  1.00 98.35           H  
ATOM   4035 HG13 ILE A 327      18.031 -10.470  85.264  1.00 98.35           H  
ATOM   4036 HG12 ILE A 327      18.940 -11.388  84.110  1.00 98.35           H  
ATOM   4037 HG21 ILE A 327      17.806  -7.972  85.003  1.00 98.35           H  
ATOM   4038 HG22 ILE A 327      19.073  -7.060  84.234  1.00 98.35           H  
ATOM   4039 HG23 ILE A 327      17.799  -7.775  83.255  1.00 98.35           H  
ATOM   4040 HD11 ILE A 327      16.794 -11.630  83.269  1.00 98.35           H  
ATOM   4041 HD12 ILE A 327      16.284 -10.026  83.740  1.00 98.35           H  
ATOM   4042 HD13 ILE A 327      17.301 -10.234  82.317  1.00 98.35           H  
ATOM   4043  N   ALA A 328      20.390  -7.109  81.768  1.00 98.70           N  
ATOM   4044  CA  ALA A 328      20.946  -5.773  81.623  1.00 98.70           C  
ATOM   4045  C   ALA A 328      19.850  -4.707  81.658  1.00 98.70           C  
ATOM   4046  O   ALA A 328      18.685  -4.983  81.363  1.00 98.70           O  
ATOM   4047  CB  ALA A 328      21.751  -5.687  80.319  1.00 98.70           C  
ATOM   4048  H   ALA A 328      19.503  -7.265  81.306  1.00 98.70           H  
ATOM   4049  HA  ALA A 328      21.606  -5.568  82.467  1.00 98.70           H  
ATOM   4050  HB1 ALA A 328      21.999  -4.657  80.061  1.00 98.70           H  
ATOM   4051  HB2 ALA A 328      22.691  -6.225  80.422  1.00 98.70           H  
ATOM   4052  HB3 ALA A 328      21.199  -6.113  79.482  1.00 98.70           H  
ATOM   4053  N   PHE A 329      20.285  -3.488  81.993  1.00 98.65           N  
ATOM   4054  CA  PHE A 329      19.505  -2.261  81.925  1.00 98.65           C  
ATOM   4055  C   PHE A 329      20.478  -1.081  81.829  1.00 98.65           C  
ATOM   4056  O   PHE A 329      21.603  -1.160  82.326  1.00 98.65           O  
ATOM   4057  CB  PHE A 329      18.529  -2.147  83.125  1.00 98.65           C  
ATOM   4058  CG  PHE A 329      19.162  -1.990  84.501  1.00 98.65           C  
ATOM   4059  CD1 PHE A 329      19.479  -3.132  85.267  1.00 98.65           C  
ATOM   4060  CD2 PHE A 329      19.599  -0.724  84.951  1.00 98.65           C  
ATOM   4061  CE1 PHE A 329      20.156  -2.995  86.472  1.00 98.65           C  
ATOM   4062  CE2 PHE A 329      20.288  -0.610  86.150  1.00 98.65           C  
ATOM   4063  CZ  PHE A 329      20.556  -1.739  86.912  1.00 98.65           C  
ATOM   4064  H   PHE A 329      21.260  -3.361  82.233  1.00 98.65           H  
ATOM   4065  HA  PHE A 329      18.931  -2.291  80.999  1.00 98.65           H  
ATOM   4066  HB3 PHE A 329      17.859  -3.008  83.141  1.00 98.65           H  
ATOM   4067  HB2 PHE A 329      17.880  -1.286  82.962  1.00 98.65           H  
ATOM   4068  HD1 PHE A 329      19.200  -4.115  84.917  1.00 98.65           H  
ATOM   4069  HD2 PHE A 329      19.412   0.157  84.355  1.00 98.65           H  
ATOM   4070  HE1 PHE A 329      20.388  -3.872  87.059  1.00 98.65           H  
ATOM   4071  HE2 PHE A 329      20.622   0.361  86.486  1.00 98.65           H  
ATOM   4072  HZ  PHE A 329      21.095  -1.644  87.843  1.00 98.65           H  
ATOM   4073  N   SER A 330      20.005   0.010  81.218  1.00 98.72           N  
ATOM   4074  CA  SER A 330      20.752   1.254  81.083  1.00 98.72           C  
ATOM   4075  C   SER A 330      19.754   2.392  80.855  1.00 98.72           C  
ATOM   4076  O   SER A 330      18.782   2.198  80.129  1.00 98.72           O  
ATOM   4077  CB  SER A 330      21.758   1.123  79.924  1.00 98.72           C  
ATOM   4078  OG  SER A 330      22.586   2.257  79.842  1.00 98.72           O  
ATOM   4079  H   SER A 330      19.072   0.008  80.826  1.00 98.72           H  
ATOM   4080  HA  SER A 330      21.291   1.446  82.013  1.00 98.72           H  
ATOM   4081  HB3 SER A 330      21.241   0.996  78.973  1.00 98.72           H  
ATOM   4082  HB2 SER A 330      22.398   0.252  80.058  1.00 98.72           H  
ATOM   4083  HG  SER A 330      23.425   2.042  80.266  1.00 98.72           H  
ATOM   4084  N   PHE A 331      20.014   3.553  81.472  1.00 97.91           N  
ATOM   4085  CA  PHE A 331      19.184   4.752  81.360  1.00 97.91           C  
ATOM   4086  C   PHE A 331      19.999   5.979  81.792  1.00 97.91           C  
ATOM   4087  O   PHE A 331      20.785   5.893  82.737  1.00 97.91           O  
ATOM   4088  CB  PHE A 331      17.849   4.586  82.130  1.00 97.91           C  
ATOM   4089  CG  PHE A 331      17.933   4.376  83.629  1.00 97.91           C  
ATOM   4090  CD1 PHE A 331      18.267   3.108  84.146  1.00 97.91           C  
ATOM   4091  CD2 PHE A 331      17.796   5.464  84.513  1.00 97.91           C  
ATOM   4092  CE1 PHE A 331      18.394   2.930  85.514  1.00 97.91           C  
ATOM   4093  CE2 PHE A 331      17.927   5.267  85.880  1.00 97.91           C  
ATOM   4094  CZ  PHE A 331      18.211   4.000  86.376  1.00 97.91           C  
ATOM   4095  H   PHE A 331      20.837   3.645  82.050  1.00 97.91           H  
ATOM   4096  HA  PHE A 331      18.943   4.883  80.305  1.00 97.91           H  
ATOM   4097  HB3 PHE A 331      17.300   3.737  81.729  1.00 97.91           H  
ATOM   4098  HB2 PHE A 331      17.215   5.454  81.940  1.00 97.91           H  
ATOM   4099  HD1 PHE A 331      18.415   2.269  83.482  1.00 97.91           H  
ATOM   4100  HD2 PHE A 331      17.579   6.448  84.127  1.00 97.91           H  
ATOM   4101  HE1 PHE A 331      18.639   1.957  85.909  1.00 97.91           H  
ATOM   4102  HE2 PHE A 331      17.813   6.102  86.556  1.00 97.91           H  
ATOM   4103  HZ  PHE A 331      18.299   3.838  87.438  1.00 97.91           H  
ATOM   4104  N   ASN A 332      19.794   7.092  81.071  1.00 96.56           N  
ATOM   4105  CA  ASN A 332      20.468   8.379  81.292  1.00 96.56           C  
ATOM   4106  C   ASN A 332      19.594   9.392  82.066  1.00 96.56           C  
ATOM   4107  O   ASN A 332      20.065  10.493  82.345  1.00 96.56           O  
ATOM   4108  CB  ASN A 332      20.985   8.935  79.937  1.00 96.56           C  
ATOM   4109  CG  ASN A 332      19.922   9.294  78.886  1.00 96.56           C  
ATOM   4110  ND2 ASN A 332      20.368   9.814  77.743  1.00 96.56           N  
ATOM   4111  OD1 ASN A 332      18.724   9.113  79.090  1.00 96.56           O  
ATOM   4112  H   ASN A 332      19.123   7.077  80.314  1.00 96.56           H  
ATOM   4113  HA  ASN A 332      21.348   8.223  81.918  1.00 96.56           H  
ATOM   4114  HB3 ASN A 332      21.660   8.206  79.488  1.00 96.56           H  
ATOM   4115  HB2 ASN A 332      21.590   9.824  80.119  1.00 96.56           H  
ATOM   4116 HD22 ASN A 332      19.724  10.102  77.019  1.00 96.56           H  
ATOM   4117 HD21 ASN A 332      21.362   9.945  77.593  1.00 96.56           H  
ATOM   4118  N   THR A 333      18.362   8.993  82.401  1.00 94.40           N  
ATOM   4119  CA  THR A 333      17.327   9.719  83.132  1.00 94.40           C  
ATOM   4120  C   THR A 333      17.498   9.544  84.663  1.00 94.40           C  
ATOM   4121  O   THR A 333      18.260   8.691  85.117  1.00 94.40           O  
ATOM   4122  CB  THR A 333      15.953   9.160  82.641  1.00 94.40           C  
ATOM   4123  CG2 THR A 333      15.704   9.412  81.146  1.00 94.40           C  
ATOM   4124  OG1 THR A 333      15.755   7.765  82.847  1.00 94.40           O  
ATOM   4125  H   THR A 333      18.096   8.056  82.139  1.00 94.40           H  
ATOM   4126  HA  THR A 333      17.401  10.783  82.897  1.00 94.40           H  
ATOM   4127  HB  THR A 333      15.168   9.685  83.180  1.00 94.40           H  
ATOM   4128 HG21 THR A 333      14.699   9.104  80.857  1.00 94.40           H  
ATOM   4129 HG22 THR A 333      15.806  10.469  80.901  1.00 94.40           H  
ATOM   4130 HG23 THR A 333      16.406   8.859  80.522  1.00 94.40           H  
ATOM   4131  HG1 THR A 333      15.479   7.589  83.746  1.00 94.40           H  
ATOM   4132  N   ASP A 334      16.794  10.358  85.469  1.00 92.98           N  
ATOM   4133  CA  ASP A 334      16.851  10.370  86.943  1.00 92.98           C  
ATOM   4134  C   ASP A 334      16.385   9.061  87.608  1.00 92.98           C  
ATOM   4135  O   ASP A 334      16.884   8.724  88.681  1.00 92.98           O  
ATOM   4136  CB  ASP A 334      16.085  11.563  87.573  1.00 92.98           C  
ATOM   4137  CG  ASP A 334      16.377  12.956  86.984  1.00 92.98           C  
ATOM   4138  OD1 ASP A 334      17.505  13.178  86.491  1.00 92.98           O1-
ATOM   4139  OD2 ASP A 334      15.505  13.832  87.169  1.00 92.98           O  
ATOM   4140  H   ASP A 334      16.209  11.069  85.054  1.00 92.98           H  
ATOM   4141  HA  ASP A 334      17.904  10.485  87.207  1.00 92.98           H  
ATOM   4142  HB3 ASP A 334      16.333  11.618  88.634  1.00 92.98           H  
ATOM   4143  HB2 ASP A 334      15.012  11.377  87.511  1.00 92.98           H  
ATOM   4144  N   GLY A 335      15.470   8.322  86.973  1.00 94.22           N  
ATOM   4145  CA  GLY A 335      15.035   6.999  87.393  1.00 94.22           C  
ATOM   4146  C   GLY A 335      14.477   6.211  86.205  1.00 94.22           C  
ATOM   4147  O   GLY A 335      14.391   6.724  85.084  1.00 94.22           O  
ATOM   4148  H   GLY A 335      15.073   8.661  86.104  1.00 94.22           H  
ATOM   4149  HA3 GLY A 335      14.281   7.092  88.174  1.00 94.22           H  
ATOM   4150  HA2 GLY A 335      15.867   6.439  87.821  1.00 94.22           H  
ATOM   4151  N   MET A 336      14.083   4.964  86.463  1.00 96.17           N  
ATOM   4152  CA  MET A 336      13.396   4.059  85.552  1.00 96.17           C  
ATOM   4153  C   MET A 336      12.725   2.995  86.412  1.00 96.17           C  
ATOM   4154  O   MET A 336      13.416   2.319  87.177  1.00 96.17           O  
ATOM   4155  CB  MET A 336      14.357   3.467  84.486  1.00 96.17           C  
ATOM   4156  CG  MET A 336      13.676   2.492  83.501  1.00 96.17           C  
ATOM   4157  SD  MET A 336      14.663   2.013  82.054  1.00 96.17           S  
ATOM   4158  CE  MET A 336      15.759   0.765  82.762  1.00 96.17           C  
ATOM   4159  H   MET A 336      14.101   4.657  87.435  1.00 96.17           H  
ATOM   4160  HA  MET A 336      12.609   4.626  85.060  1.00 96.17           H  
ATOM   4161  HB3 MET A 336      15.195   2.972  84.975  1.00 96.17           H  
ATOM   4162  HB2 MET A 336      14.792   4.285  83.911  1.00 96.17           H  
ATOM   4163  HG3 MET A 336      12.777   2.958  83.106  1.00 96.17           H  
ATOM   4164  HG2 MET A 336      13.340   1.589  84.009  1.00 96.17           H  
ATOM   4165  HE1 MET A 336      16.489   0.457  82.016  1.00 96.17           H  
ATOM   4166  HE2 MET A 336      16.295   1.168  83.617  1.00 96.17           H  
ATOM   4167  HE3 MET A 336      15.190  -0.111  83.073  1.00 96.17           H  
ATOM   4168  N   TYR A 337      11.408   2.814  86.248  1.00 96.47           N  
ATOM   4169  CA  TYR A 337      10.643   1.737  86.872  1.00 96.47           C  
ATOM   4170  C   TYR A 337      11.046   0.448  86.147  1.00 96.47           C  
ATOM   4171  O   TYR A 337      10.862   0.350  84.933  1.00 96.47           O  
ATOM   4172  CB  TYR A 337       9.132   1.969  86.651  1.00 96.47           C  
ATOM   4173  CG  TYR A 337       8.552   3.239  87.247  1.00 96.47           C  
ATOM   4174  CD1 TYR A 337       8.547   3.447  88.641  1.00 96.47           C  
ATOM   4175  CD2 TYR A 337       7.996   4.218  86.398  1.00 96.47           C  
ATOM   4176  CE1 TYR A 337       8.018   4.636  89.180  1.00 96.47           C  
ATOM   4177  CE2 TYR A 337       7.442   5.393  86.936  1.00 96.47           C  
ATOM   4178  CZ  TYR A 337       7.460   5.605  88.326  1.00 96.47           C  
ATOM   4179  OH  TYR A 337       6.918   6.741  88.843  1.00 96.47           O  
ATOM   4180  H   TYR A 337      10.936   3.352  85.527  1.00 96.47           H  
ATOM   4181  HA  TYR A 337      10.872   1.674  87.937  1.00 96.47           H  
ATOM   4182  HB3 TYR A 337       8.569   1.130  87.062  1.00 96.47           H  
ATOM   4183  HB2 TYR A 337       8.912   1.967  85.583  1.00 96.47           H  
ATOM   4184  HD1 TYR A 337       8.950   2.700  89.303  1.00 96.47           H  
ATOM   4185  HD2 TYR A 337       7.987   4.079  85.327  1.00 96.47           H  
ATOM   4186  HE1 TYR A 337       8.021   4.799  90.248  1.00 96.47           H  
ATOM   4187  HE2 TYR A 337       7.013   6.127  86.272  1.00 96.47           H  
ATOM   4188  HH  TYR A 337       6.222   7.076  88.296  1.00 96.47           H  
ATOM   4189  N   ARG A 338      11.656  -0.495  86.863  1.00 98.28           N  
ATOM   4190  CA  ARG A 338      12.298  -1.687  86.320  1.00 98.28           C  
ATOM   4191  C   ARG A 338      12.340  -2.799  87.367  1.00 98.28           C  
ATOM   4192  O   ARG A 338      12.205  -2.543  88.562  1.00 98.28           O  
ATOM   4193  CB  ARG A 338      13.702  -1.331  85.767  1.00 98.28           C  
ATOM   4194  CG  ARG A 338      14.745  -0.940  86.833  1.00 98.28           C  
ATOM   4195  CD  ARG A 338      15.981  -0.268  86.221  1.00 98.28           C  
ATOM   4196  NE  ARG A 338      17.054  -0.042  87.206  1.00 98.28           N  
ATOM   4197  CZ  ARG A 338      17.166   0.954  88.109  1.00 98.28           C  
ATOM   4198  NH1 ARG A 338      16.212   1.876  88.296  1.00 98.28           N  
ATOM   4199  NH2 ARG A 338      18.279   1.035  88.848  1.00 98.28           N1+
ATOM   4200  H   ARG A 338      11.713  -0.379  87.866  1.00 98.28           H  
ATOM   4201  HA  ARG A 338      11.676  -2.052  85.508  1.00 98.28           H  
ATOM   4202  HB3 ARG A 338      13.612  -0.529  85.035  1.00 98.28           H  
ATOM   4203  HB2 ARG A 338      14.087  -2.184  85.205  1.00 98.28           H  
ATOM   4204  HG3 ARG A 338      15.019  -1.778  87.476  1.00 98.28           H  
ATOM   4205  HG2 ARG A 338      14.269  -0.209  87.482  1.00 98.28           H  
ATOM   4206  HD3 ARG A 338      15.693   0.720  85.861  1.00 98.28           H  
ATOM   4207  HD2 ARG A 338      16.344  -0.808  85.345  1.00 98.28           H  
ATOM   4208  HE  ARG A 338      17.805  -0.718  87.163  1.00 98.28           H  
ATOM   4209 HH12 ARG A 338      16.347   2.620  88.969  1.00 98.28           H  
ATOM   4210 HH11 ARG A 338      15.353   1.846  87.759  1.00 98.28           H  
ATOM   4211 HH22 ARG A 338      18.389   1.791  89.513  1.00 98.28           H  
ATOM   4212 HH21 ARG A 338      19.033   0.378  88.715  1.00 98.28           H  
ATOM   4213  N   GLY A 339      12.564  -4.021  86.882  1.00 98.72           N  
ATOM   4214  CA  GLY A 339      12.758  -5.172  87.742  1.00 98.72           C  
ATOM   4215  C   GLY A 339      13.148  -6.368  86.882  1.00 98.72           C  
ATOM   4216  O   GLY A 339      13.030  -6.335  85.657  1.00 98.72           O  
ATOM   4217  H   GLY A 339      12.647  -4.171  85.885  1.00 98.72           H  
ATOM   4218  HA3 GLY A 339      11.840  -5.388  88.289  1.00 98.72           H  
ATOM   4219  HA2 GLY A 339      13.554  -4.966  88.458  1.00 98.72           H  
ATOM   4220  N   HIS A 340      13.596  -7.439  87.550  1.00 98.82           N  
ATOM   4221  CA  HIS A 340      13.967  -8.703  86.926  1.00 98.82           C  
ATOM   4222  C   HIS A 340      13.762  -9.876  87.889  1.00 98.82           C  
ATOM   4223  O   HIS A 340      13.698  -9.691  89.104  1.00 98.82           O  
ATOM   4224  CB  HIS A 340      15.415  -8.636  86.400  1.00 98.82           C  
ATOM   4225  CG  HIS A 340      16.481  -8.406  87.445  1.00 98.82           C  
ATOM   4226  CD2 HIS A 340      17.121  -7.258  87.858  1.00 98.82           C  
ATOM   4227  ND1 HIS A 340      17.034  -9.432  88.193  1.00 98.82           N  
ATOM   4228  CE1 HIS A 340      17.940  -8.882  89.004  1.00 98.82           C  
ATOM   4229  NE2 HIS A 340      18.047  -7.567  88.857  1.00 98.82           N  
ATOM   4230  H   HIS A 340      13.638  -7.416  88.561  1.00 98.82           H  
ATOM   4231  HA  HIS A 340      13.295  -8.872  86.086  1.00 98.82           H  
ATOM   4232  HB3 HIS A 340      15.496  -7.851  85.649  1.00 98.82           H  
ATOM   4233  HB2 HIS A 340      15.653  -9.563  85.879  1.00 98.82           H  
ATOM   4234  HD2 HIS A 340      16.985  -6.242  87.519  1.00 98.82           H  
ATOM   4235  HD1 HIS A 340      16.787 -10.410  88.146  1.00 98.82           H  
ATOM   4236  HE1 HIS A 340      18.524  -9.450  89.713  1.00 98.82           H  
ATOM   4237  N   VAL A 341      13.700 -11.073  87.297  1.00 98.48           N  
ATOM   4238  CA  VAL A 341      13.588 -12.349  87.988  1.00 98.48           C  
ATOM   4239  C   VAL A 341      14.247 -13.426  87.111  1.00 98.48           C  
ATOM   4240  O   VAL A 341      14.093 -13.395  85.889  1.00 98.48           O  
ATOM   4241  CB  VAL A 341      12.096 -12.697  88.275  1.00 98.48           C  
ATOM   4242  CG1 VAL A 341      11.253 -12.949  87.012  1.00 98.48           C  
ATOM   4243  CG2 VAL A 341      11.932 -13.880  89.242  1.00 98.48           C  
ATOM   4244  H   VAL A 341      13.752 -11.131  86.288  1.00 98.48           H  
ATOM   4245  HA  VAL A 341      14.137 -12.291  88.930  1.00 98.48           H  
ATOM   4246  HB  VAL A 341      11.667 -11.828  88.775  1.00 98.48           H  
ATOM   4247 HG11 VAL A 341      10.195 -12.960  87.257  1.00 98.48           H  
ATOM   4248 HG12 VAL A 341      11.404 -12.173  86.262  1.00 98.48           H  
ATOM   4249 HG13 VAL A 341      11.487 -13.908  86.548  1.00 98.48           H  
ATOM   4250 HG21 VAL A 341      10.897 -13.977  89.571  1.00 98.48           H  
ATOM   4251 HG22 VAL A 341      12.217 -14.823  88.779  1.00 98.48           H  
ATOM   4252 HG23 VAL A 341      12.546 -13.746  90.129  1.00 98.48           H  
ATOM   4253  N   LYS A 342      14.975 -14.350  87.753  1.00 97.00           N  
ATOM   4254  CA  LYS A 342      15.597 -15.511  87.113  1.00 97.00           C  
ATOM   4255  C   LYS A 342      14.924 -16.797  87.621  1.00 97.00           C  
ATOM   4256  O   LYS A 342      13.881 -16.723  88.270  1.00 97.00           O  
ATOM   4257  CB  LYS A 342      17.123 -15.480  87.359  1.00 97.00           C  
ATOM   4258  CG  LYS A 342      17.824 -14.294  86.677  1.00 97.00           C  
ATOM   4259  CD  LYS A 342      19.352 -14.368  86.808  1.00 97.00           C  
ATOM   4260  CE  LYS A 342      20.054 -13.212  86.082  1.00 97.00           C  
ATOM   4261  NZ  LYS A 342      21.521 -13.338  86.129  1.00 97.00           N1+
ATOM   4262  H   LYS A 342      15.057 -14.312  88.760  1.00 97.00           H  
ATOM   4263  HA  LYS A 342      15.431 -15.494  86.036  1.00 97.00           H  
ATOM   4264  HB3 LYS A 342      17.575 -16.392  86.968  1.00 97.00           H  
ATOM   4265  HB2 LYS A 342      17.337 -15.470  88.428  1.00 97.00           H  
ATOM   4266  HG3 LYS A 342      17.469 -13.356  87.106  1.00 97.00           H  
ATOM   4267  HG2 LYS A 342      17.549 -14.270  85.621  1.00 97.00           H  
ATOM   4268  HD3 LYS A 342      19.699 -15.322  86.407  1.00 97.00           H  
ATOM   4269  HD2 LYS A 342      19.621 -14.361  87.865  1.00 97.00           H  
ATOM   4270  HE3 LYS A 342      19.762 -12.254  86.514  1.00 97.00           H  
ATOM   4271  HE2 LYS A 342      19.750 -13.205  85.038  1.00 97.00           H  
ATOM   4272  HZ1 LYS A 342      21.799 -14.201  85.684  1.00 97.00           H  
ATOM   4273  HZ2 LYS A 342      21.945 -12.561  85.643  1.00 97.00           H  
ATOM   4274  HZ3 LYS A 342      21.830 -13.340  87.091  1.00 97.00           H  
ATOM   4275  N   GLY A 343      15.516 -17.964  87.310  1.00 94.32           N  
ATOM   4276  CA  GLY A 343      15.005 -19.289  87.680  1.00 94.32           C  
ATOM   4277  C   GLY A 343      14.862 -19.511  89.199  1.00 94.32           C  
ATOM   4278  O   GLY A 343      14.073 -20.365  89.603  1.00 94.32           O  
ATOM   4279  H   GLY A 343      16.359 -17.947  86.754  1.00 94.32           H  
ATOM   4280  HA3 GLY A 343      15.668 -20.051  87.271  1.00 94.32           H  
ATOM   4281  HA2 GLY A 343      14.033 -19.427  87.211  1.00 94.32           H  
ATOM   4282  N   ASP A 344      15.568 -18.717  90.025  1.00 93.07           N  
ATOM   4283  CA  ASP A 344      15.482 -18.675  91.490  1.00 93.07           C  
ATOM   4284  C   ASP A 344      14.118 -18.192  92.033  1.00 93.07           C  
ATOM   4285  O   ASP A 344      13.748 -18.586  93.139  1.00 93.07           O  
ATOM   4286  CB  ASP A 344      16.645 -17.863  92.134  1.00 93.07           C  
ATOM   4287  CG  ASP A 344      16.987 -16.468  91.560  1.00 93.07           C  
ATOM   4288  OD1 ASP A 344      16.138 -15.853  90.874  1.00 93.07           O1-
ATOM   4289  OD2 ASP A 344      18.076 -15.976  91.925  1.00 93.07           O  
ATOM   4290  H   ASP A 344      16.171 -18.016  89.618  1.00 93.07           H  
ATOM   4291  HA  ASP A 344      15.595 -19.707  91.827  1.00 93.07           H  
ATOM   4292  HB3 ASP A 344      17.548 -18.471  92.068  1.00 93.07           H  
ATOM   4293  HB2 ASP A 344      16.461 -17.746  93.203  1.00 93.07           H  
ATOM   4294  N   GLY A 345      13.406 -17.354  91.261  1.00 94.20           N  
ATOM   4295  CA  GLY A 345      12.126 -16.758  91.643  1.00 94.20           C  
ATOM   4296  C   GLY A 345      12.284 -15.493  92.500  1.00 94.20           C  
ATOM   4297  O   GLY A 345      11.275 -14.990  92.994  1.00 94.20           O  
ATOM   4298  H   GLY A 345      13.795 -17.067  90.372  1.00 94.20           H  
ATOM   4299  HA3 GLY A 345      11.502 -17.483  92.168  1.00 94.20           H  
ATOM   4300  HA2 GLY A 345      11.596 -16.473  90.736  1.00 94.20           H  
ATOM   4301  N   VAL A 346      13.513 -14.971  92.667  1.00 96.02           N  
ATOM   4302  CA  VAL A 346      13.804 -13.750  93.418  1.00 96.02           C  
ATOM   4303  C   VAL A 346      13.492 -12.517  92.544  1.00 96.02           C  
ATOM   4304  O   VAL A 346      14.291 -12.152  91.680  1.00 96.02           O  
ATOM   4305  CB  VAL A 346      15.287 -13.714  93.893  1.00 96.02           C  
ATOM   4306  CG1 VAL A 346      15.687 -12.405  94.608  1.00 96.02           C  
ATOM   4307  CG2 VAL A 346      15.601 -14.908  94.815  1.00 96.02           C  
ATOM   4308  H   VAL A 346      14.307 -15.413  92.221  1.00 96.02           H  
ATOM   4309  HA  VAL A 346      13.169 -13.721  94.307  1.00 96.02           H  
ATOM   4310  HB  VAL A 346      15.932 -13.814  93.019  1.00 96.02           H  
ATOM   4311 HG11 VAL A 346      16.706 -12.464  94.990  1.00 96.02           H  
ATOM   4312 HG12 VAL A 346      15.654 -11.541  93.944  1.00 96.02           H  
ATOM   4313 HG13 VAL A 346      15.030 -12.200  95.453  1.00 96.02           H  
ATOM   4314 HG21 VAL A 346      16.646 -14.901  95.126  1.00 96.02           H  
ATOM   4315 HG22 VAL A 346      14.985 -14.886  95.714  1.00 96.02           H  
ATOM   4316 HG23 VAL A 346      15.423 -15.860  94.316  1.00 96.02           H  
ATOM   4317  N   ALA A 347      12.301 -11.937  92.768  1.00 98.01           N  
ATOM   4318  CA  ALA A 347      11.799 -10.759  92.069  1.00 98.01           C  
ATOM   4319  C   ALA A 347      12.421  -9.480  92.652  1.00 98.01           C  
ATOM   4320  O   ALA A 347      12.009  -9.030  93.722  1.00 98.01           O  
ATOM   4321  CB  ALA A 347      10.263 -10.744  92.162  1.00 98.01           C  
ATOM   4322  H   ALA A 347      11.693 -12.322  93.476  1.00 98.01           H  
ATOM   4323  HA  ALA A 347      12.063 -10.831  91.012  1.00 98.01           H  
ATOM   4324  HB1 ALA A 347       9.843  -9.855  91.693  1.00 98.01           H  
ATOM   4325  HB2 ALA A 347       9.834 -11.611  91.657  1.00 98.01           H  
ATOM   4326  HB3 ALA A 347       9.921 -10.762  93.198  1.00 98.01           H  
ATOM   4327  N   VAL A 348      13.409  -8.933  91.931  1.00 97.98           N  
ATOM   4328  CA  VAL A 348      14.082  -7.672  92.242  1.00 97.98           C  
ATOM   4329  C   VAL A 348      13.347  -6.529  91.522  1.00 97.98           C  
ATOM   4330  O   VAL A 348      12.993  -6.694  90.357  1.00 97.98           O  
ATOM   4331  CB  VAL A 348      15.555  -7.702  91.731  1.00 97.98           C  
ATOM   4332  CG1 VAL A 348      16.313  -6.362  91.871  1.00 97.98           C  
ATOM   4333  CG2 VAL A 348      16.359  -8.822  92.416  1.00 97.98           C  
ATOM   4334  H   VAL A 348      13.676  -9.367  91.057  1.00 97.98           H  
ATOM   4335  HA  VAL A 348      14.076  -7.495  93.319  1.00 97.98           H  
ATOM   4336  HB  VAL A 348      15.539  -7.941  90.666  1.00 97.98           H  
ATOM   4337 HG11 VAL A 348      17.361  -6.474  91.592  1.00 97.98           H  
ATOM   4338 HG12 VAL A 348      15.903  -5.586  91.223  1.00 97.98           H  
ATOM   4339 HG13 VAL A 348      16.282  -5.995  92.897  1.00 97.98           H  
ATOM   4340 HG21 VAL A 348      17.394  -8.834  92.075  1.00 97.98           H  
ATOM   4341 HG22 VAL A 348      16.367  -8.699  93.499  1.00 97.98           H  
ATOM   4342 HG23 VAL A 348      15.941  -9.805  92.196  1.00 97.98           H  
ATOM   4343  N   VAL A 349      13.156  -5.391  92.209  1.00 98.36           N  
ATOM   4344  CA  VAL A 349      12.586  -4.169  91.636  1.00 98.36           C  
ATOM   4345  C   VAL A 349      13.431  -2.961  92.076  1.00 98.36           C  
ATOM   4346  O   VAL A 349      13.844  -2.890  93.234  1.00 98.36           O  
ATOM   4347  CB  VAL A 349      11.098  -3.956  92.060  1.00 98.36           C  
ATOM   4348  CG1 VAL A 349      10.519  -2.563  91.729  1.00 98.36           C  
ATOM   4349  CG2 VAL A 349      10.181  -5.027  91.441  1.00 98.36           C  
ATOM   4350  H   VAL A 349      13.472  -5.322  93.166  1.00 98.36           H  
ATOM   4351  HA  VAL A 349      12.631  -4.219  90.548  1.00 98.36           H  
ATOM   4352  HB  VAL A 349      11.035  -4.073  93.143  1.00 98.36           H  
ATOM   4353 HG11 VAL A 349       9.457  -2.523  91.957  1.00 98.36           H  
ATOM   4354 HG12 VAL A 349      10.990  -1.764  92.302  1.00 98.36           H  
ATOM   4355 HG13 VAL A 349      10.630  -2.327  90.671  1.00 98.36           H  
ATOM   4356 HG21 VAL A 349       9.138  -4.863  91.714  1.00 98.36           H  
ATOM   4357 HG22 VAL A 349      10.239  -5.011  90.353  1.00 98.36           H  
ATOM   4358 HG23 VAL A 349      10.444  -6.030  91.776  1.00 98.36           H  
ATOM   4359  N   LYS A 350      13.646  -2.027  91.136  1.00 97.29           N  
ATOM   4360  CA  LYS A 350      14.319  -0.745  91.345  1.00 97.29           C  
ATOM   4361  C   LYS A 350      13.547   0.363  90.611  1.00 97.29           C  
ATOM   4362  O   LYS A 350      12.841   0.083  89.643  1.00 97.29           O  
ATOM   4363  CB  LYS A 350      15.782  -0.826  90.858  1.00 97.29           C  
ATOM   4364  CG  LYS A 350      16.660  -1.784  91.682  1.00 97.29           C  
ATOM   4365  CD  LYS A 350      18.147  -1.705  91.313  1.00 97.29           C  
ATOM   4366  CE  LYS A 350      19.003  -2.669  92.152  1.00 97.29           C  
ATOM   4367  NZ  LYS A 350      20.436  -2.564  91.822  1.00 97.29           N1+
ATOM   4368  H   LYS A 350      13.245  -2.156  90.215  1.00 97.29           H  
ATOM   4369  HA  LYS A 350      14.309  -0.495  92.408  1.00 97.29           H  
ATOM   4370  HB3 LYS A 350      16.223   0.170  90.920  1.00 97.29           H  
ATOM   4371  HB2 LYS A 350      15.813  -1.109  89.805  1.00 97.29           H  
ATOM   4372  HG3 LYS A 350      16.315  -2.809  91.540  1.00 97.29           H  
ATOM   4373  HG2 LYS A 350      16.537  -1.564  92.744  1.00 97.29           H  
ATOM   4374  HD3 LYS A 350      18.496  -0.681  91.455  1.00 97.29           H  
ATOM   4375  HD2 LYS A 350      18.265  -1.928  90.251  1.00 97.29           H  
ATOM   4376  HE3 LYS A 350      18.680  -3.698  91.991  1.00 97.29           H  
ATOM   4377  HE2 LYS A 350      18.878  -2.456  93.214  1.00 97.29           H  
ATOM   4378  HZ1 LYS A 350      20.758  -1.623  91.998  1.00 97.29           H  
ATOM   4379  HZ2 LYS A 350      20.961  -3.209  92.395  1.00 97.29           H  
ATOM   4380  HZ3 LYS A 350      20.577  -2.793  90.848  1.00 97.29           H  
ATOM   4381  N   ILE A 351      13.684   1.606  91.100  1.00 95.30           N  
ATOM   4382  CA  ILE A 351      12.945   2.766  90.592  1.00 95.30           C  
ATOM   4383  C   ILE A 351      13.879   3.959  90.314  1.00 95.30           C  
ATOM   4384  O   ILE A 351      13.695   4.626  89.298  1.00 95.30           O  
ATOM   4385  CB  ILE A 351      11.798   3.190  91.568  1.00 95.30           C  
ATOM   4386  CG1 ILE A 351      10.739   2.063  91.671  1.00 95.30           C  
ATOM   4387  CG2 ILE A 351      11.119   4.528  91.197  1.00 95.30           C  
ATOM   4388  CD1 ILE A 351       9.567   2.360  92.615  1.00 95.30           C  
ATOM   4389  H   ILE A 351      14.280   1.767  91.898  1.00 95.30           H  
ATOM   4390  HA  ILE A 351      12.486   2.524  89.632  1.00 95.30           H  
ATOM   4391  HB  ILE A 351      12.233   3.317  92.561  1.00 95.30           H  
ATOM   4392 HG13 ILE A 351      11.204   1.140  92.014  1.00 95.30           H  
ATOM   4393 HG12 ILE A 351      10.347   1.842  90.679  1.00 95.30           H  
ATOM   4394 HG21 ILE A 351      10.329   4.798  91.897  1.00 95.30           H  
ATOM   4395 HG22 ILE A 351      11.815   5.363  91.216  1.00 95.30           H  
ATOM   4396 HG23 ILE A 351      10.680   4.475  90.202  1.00 95.30           H  
ATOM   4397 HD11 ILE A 351       9.035   1.443  92.855  1.00 95.30           H  
ATOM   4398 HD12 ILE A 351       9.916   2.804  93.547  1.00 95.30           H  
ATOM   4399 HD13 ILE A 351       8.844   3.037  92.161  1.00 95.30           H  
ATOM   4400  N   TYR A 352      14.856   4.209  91.200  1.00 92.82           N  
ATOM   4401  CA  TYR A 352      15.729   5.387  91.149  1.00 92.82           C  
ATOM   4402  C   TYR A 352      17.097   5.055  90.528  1.00 92.82           C  
ATOM   4403  O   TYR A 352      17.466   3.882  90.434  1.00 92.82           O  
ATOM   4404  CB  TYR A 352      15.880   5.944  92.583  1.00 92.82           C  
ATOM   4405  CG  TYR A 352      14.553   6.213  93.279  1.00 92.82           C  
ATOM   4406  CD1 TYR A 352      13.635   7.126  92.719  1.00 92.82           C  
ATOM   4407  CD2 TYR A 352      14.209   5.516  94.458  1.00 92.82           C  
ATOM   4408  CE1 TYR A 352      12.372   7.316  93.311  1.00 92.82           C  
ATOM   4409  CE2 TYR A 352      12.952   5.719  95.060  1.00 92.82           C  
ATOM   4410  CZ  TYR A 352      12.029   6.612  94.480  1.00 92.82           C  
ATOM   4411  OH  TYR A 352      10.805   6.801  95.048  1.00 92.82           O  
ATOM   4412  H   TYR A 352      14.961   3.621  92.012  1.00 92.82           H  
ATOM   4413  HA  TYR A 352      15.274   6.163  90.531  1.00 92.82           H  
ATOM   4414  HB3 TYR A 352      16.449   6.875  92.566  1.00 92.82           H  
ATOM   4415  HB2 TYR A 352      16.461   5.247  93.189  1.00 92.82           H  
ATOM   4416  HD1 TYR A 352      13.886   7.662  91.817  1.00 92.82           H  
ATOM   4417  HD2 TYR A 352      14.902   4.815  94.899  1.00 92.82           H  
ATOM   4418  HE1 TYR A 352      11.665   7.999  92.863  1.00 92.82           H  
ATOM   4419  HE2 TYR A 352      12.696   5.183  95.961  1.00 92.82           H  
ATOM   4420  HH  TYR A 352      10.653   6.280  95.845  1.00 92.82           H  
ATOM   4421  N   GLY A 353      17.822   6.111  90.121  1.00 83.17           N  
ATOM   4422  CA  GLY A 353      19.156   6.035  89.517  1.00 83.17           C  
ATOM   4423  C   GLY A 353      20.246   5.590  90.505  1.00 83.17           C  
ATOM   4424  O   GLY A 353      21.258   5.037  90.075  1.00 83.17           O  
ATOM   4425  H   GLY A 353      17.432   7.040  90.210  1.00 83.17           H  
ATOM   4426  HA3 GLY A 353      19.418   7.023  89.138  1.00 83.17           H  
ATOM   4427  HA2 GLY A 353      19.152   5.366  88.662  1.00 83.17           H  
ATOM   4428  N   ASP A 354      20.036   5.814  91.814  1.00 67.65           N  
ATOM   4429  CA  ASP A 354      20.969   5.519  92.912  1.00 67.65           C  
ATOM   4430  C   ASP A 354      21.029   4.006  93.237  1.00 67.65           C  
ATOM   4431  O   ASP A 354      19.785   3.518  93.520  1.00 67.65           O1-
ATOM   4432  CB  ASP A 354      20.640   6.346  94.159  1.00 67.65           C  
ATOM   4433  CG  ASP A 354      20.749   7.885  94.038  1.00 67.65           C  
ATOM   4434  OD1 ASP A 354      20.125   8.550  94.894  1.00 67.65           O1-
ATOM   4435  OD2 ASP A 354      21.451   8.385  93.130  1.00 67.65           O  
ATOM   4436  OXT ASP A 354      22.056   3.360  93.230  1.00 67.65           O  
ATOM   4437  H   ASP A 354      19.184   6.278  92.091  1.00 67.65           H  
ATOM   4438  HA  ASP A 354      21.974   5.795  92.582  1.00 67.65           H  
ATOM   4439  HB3 ASP A 354      21.322   6.049  94.960  1.00 67.65           H  
ATOM   4440  HB2 ASP A 354      19.626   6.086  94.480  1.00 67.65           H  
TER    4441      ASP A 354
ATOM   4442  N   ARG B  39      34.609  14.723  46.540  1.00 87.54           N1+
ATOM   4443  CA  ARG B  39      33.906  13.571  45.868  1.00 87.54           C  
ATOM   4444  C   ARG B  39      32.389  13.758  46.131  1.00 87.54           C  
ATOM   4445  O   ARG B  39      31.968  14.148  47.224  1.00 87.54           O  
ATOM   4446  CB  ARG B  39      34.402  12.195  46.392  1.00 87.54           C  
ATOM   4447  CG  ARG B  39      35.888  11.882  46.118  1.00 87.54           C  
ATOM   4448  CD  ARG B  39      36.312  10.528  46.710  1.00 87.54           C  
ATOM   4449  NE  ARG B  39      37.764  10.299  46.609  1.00 87.54           N  
ATOM   4450  CZ  ARG B  39      38.457   9.263  47.122  1.00 87.54           C  
ATOM   4451  NH1 ARG B  39      37.863   8.271  47.804  1.00 87.54           N  
ATOM   4452  NH2 ARG B  39      39.784   9.221  46.946  1.00 87.54           N1+
ATOM   4453  H1  ARG B  39      35.605  14.637  46.395  1.00 87.54           H  
ATOM   4454  H2  ARG B  39      34.282  15.592  46.142  1.00 87.54           H  
ATOM   4455  H3  ARG B  39      34.404  14.697  47.529  1.00 87.54           H  
ATOM   4456  HA  ARG B  39      34.134  13.691  44.807  1.00 87.54           H  
ATOM   4457  HB3 ARG B  39      33.804  11.402  45.939  1.00 87.54           H  
ATOM   4458  HB2 ARG B  39      34.217  12.119  47.466  1.00 87.54           H  
ATOM   4459  HG3 ARG B  39      36.558  12.677  46.447  1.00 87.54           H  
ATOM   4460  HG2 ARG B  39      35.992  11.828  45.033  1.00 87.54           H  
ATOM   4461  HD3 ARG B  39      35.864   9.739  46.104  1.00 87.54           H  
ATOM   4462  HD2 ARG B  39      35.937  10.401  47.727  1.00 87.54           H  
ATOM   4463  HE  ARG B  39      38.279  11.002  46.097  1.00 87.54           H  
ATOM   4464 HH12 ARG B  39      38.400   7.505  48.181  1.00 87.54           H  
ATOM   4465 HH11 ARG B  39      36.857   8.274  47.921  1.00 87.54           H  
ATOM   4466 HH22 ARG B  39      40.326   8.456  47.320  1.00 87.54           H  
ATOM   4467 HH21 ARG B  39      40.257   9.954  46.437  1.00 87.54           H  
ATOM   4468  N   PHE B  40      31.585  13.444  45.104  1.00 97.08           N  
ATOM   4469  CA  PHE B  40      30.124  13.487  45.156  1.00 97.08           C  
ATOM   4470  C   PHE B  40      29.549  12.515  44.119  1.00 97.08           C  
ATOM   4471  O   PHE B  40      30.243  12.108  43.185  1.00 97.08           O  
ATOM   4472  CB  PHE B  40      29.613  14.941  44.975  1.00 97.08           C  
ATOM   4473  CG  PHE B  40      29.643  15.560  43.583  1.00 97.08           C  
ATOM   4474  CD1 PHE B  40      30.778  16.274  43.144  1.00 97.08           C  
ATOM   4475  CD2 PHE B  40      28.577  15.355  42.681  1.00 97.08           C  
ATOM   4476  CE1 PHE B  40      30.791  16.845  41.878  1.00 97.08           C  
ATOM   4477  CE2 PHE B  40      28.599  15.952  41.429  1.00 97.08           C  
ATOM   4478  CZ  PHE B  40      29.698  16.701  41.032  1.00 97.08           C  
ATOM   4479  H   PHE B  40      31.973  13.111  44.232  1.00 97.08           H  
ATOM   4480  HA  PHE B  40      29.813  13.130  46.140  1.00 97.08           H  
ATOM   4481  HB3 PHE B  40      30.150  15.605  45.651  1.00 97.08           H  
ATOM   4482  HB2 PHE B  40      28.577  14.986  45.310  1.00 97.08           H  
ATOM   4483  HD1 PHE B  40      31.627  16.402  43.800  1.00 97.08           H  
ATOM   4484  HD2 PHE B  40      27.721  14.767  42.975  1.00 97.08           H  
ATOM   4485  HE1 PHE B  40      31.650  17.413  41.553  1.00 97.08           H  
ATOM   4486  HE2 PHE B  40      27.753  15.841  40.769  1.00 97.08           H  
ATOM   4487  HZ  PHE B  40      29.711  17.163  40.055  1.00 97.08           H  
ATOM   4488  N   GLY B  41      28.266  12.189  44.306  1.00 98.59           N  
ATOM   4489  CA  GLY B  41      27.528  11.308  43.417  1.00 98.59           C  
ATOM   4490  C   GLY B  41      26.254  10.840  44.117  1.00 98.59           C  
ATOM   4491  O   GLY B  41      25.979  11.192  45.264  1.00 98.59           O  
ATOM   4492  H   GLY B  41      27.760  12.555  45.103  1.00 98.59           H  
ATOM   4493  HA3 GLY B  41      28.129  10.432  43.164  1.00 98.59           H  
ATOM   4494  HA2 GLY B  41      27.278  11.834  42.494  1.00 98.59           H  
ATOM   4495  N   LEU B  42      25.480  10.017  43.403  1.00 98.79           N  
ATOM   4496  CA  LEU B  42      24.279   9.369  43.911  1.00 98.79           C  
ATOM   4497  C   LEU B  42      24.033   8.055  43.169  1.00 98.79           C  
ATOM   4498  O   LEU B  42      24.421   7.911  42.010  1.00 98.79           O  
ATOM   4499  CB  LEU B  42      23.050  10.321  43.888  1.00 98.79           C  
ATOM   4500  CG  LEU B  42      22.492  10.747  42.503  1.00 98.79           C  
ATOM   4501  CD1 LEU B  42      20.981  11.023  42.559  1.00 98.79           C  
ATOM   4502  CD2 LEU B  42      23.221  11.970  41.931  1.00 98.79           C  
ATOM   4503  H   LEU B  42      25.758   9.755  42.465  1.00 98.79           H  
ATOM   4504  HA  LEU B  42      24.481   9.093  44.947  1.00 98.79           H  
ATOM   4505  HB3 LEU B  42      23.251  11.210  44.487  1.00 98.79           H  
ATOM   4506  HB2 LEU B  42      22.257   9.803  44.429  1.00 98.79           H  
ATOM   4507  HG  LEU B  42      22.618   9.926  41.798  1.00 98.79           H  
ATOM   4508 HD11 LEU B  42      20.566  11.129  41.556  1.00 98.79           H  
ATOM   4509 HD12 LEU B  42      20.444  10.208  43.042  1.00 98.79           H  
ATOM   4510 HD13 LEU B  42      20.762  11.937  43.111  1.00 98.79           H  
ATOM   4511 HD21 LEU B  42      22.905  12.162  40.905  1.00 98.79           H  
ATOM   4512 HD22 LEU B  42      23.000  12.862  42.516  1.00 98.79           H  
ATOM   4513 HD23 LEU B  42      24.301  11.843  41.919  1.00 98.79           H  
ATOM   4514  N   VAL B  43      23.343   7.150  43.869  1.00 98.94           N  
ATOM   4515  CA  VAL B  43      22.734   5.940  43.336  1.00 98.94           C  
ATOM   4516  C   VAL B  43      21.215   6.042  43.571  1.00 98.94           C  
ATOM   4517  O   VAL B  43      20.788   6.627  44.569  1.00 98.94           O  
ATOM   4518  CB  VAL B  43      23.312   4.673  44.029  1.00 98.94           C  
ATOM   4519  CG1 VAL B  43      23.098   4.622  45.552  1.00 98.94           C  
ATOM   4520  CG2 VAL B  43      22.859   3.352  43.377  1.00 98.94           C  
ATOM   4521  H   VAL B  43      23.075   7.373  44.820  1.00 98.94           H  
ATOM   4522  HA  VAL B  43      22.917   5.874  42.265  1.00 98.94           H  
ATOM   4523  HB  VAL B  43      24.389   4.711  43.887  1.00 98.94           H  
ATOM   4524 HG11 VAL B  43      23.534   3.715  45.962  1.00 98.94           H  
ATOM   4525 HG12 VAL B  43      23.575   5.464  46.052  1.00 98.94           H  
ATOM   4526 HG13 VAL B  43      22.044   4.620  45.824  1.00 98.94           H  
ATOM   4527 HG21 VAL B  43      23.324   2.495  43.866  1.00 98.94           H  
ATOM   4528 HG22 VAL B  43      21.780   3.214  43.429  1.00 98.94           H  
ATOM   4529 HG23 VAL B  43      23.146   3.310  42.328  1.00 98.94           H  
ATOM   4530  N   ILE B  44      20.431   5.489  42.637  1.00 98.96           N  
ATOM   4531  CA  ILE B  44      18.968   5.509  42.664  1.00 98.96           C  
ATOM   4532  C   ILE B  44      18.409   4.108  42.361  1.00 98.96           C  
ATOM   4533  O   ILE B  44      19.125   3.276  41.800  1.00 98.96           O  
ATOM   4534  CB  ILE B  44      18.398   6.535  41.635  1.00 98.96           C  
ATOM   4535  CG1 ILE B  44      18.534   6.143  40.140  1.00 98.96           C  
ATOM   4536  CG2 ILE B  44      18.990   7.936  41.885  1.00 98.96           C  
ATOM   4537  CD1 ILE B  44      17.789   7.089  39.193  1.00 98.96           C  
ATOM   4538  H   ILE B  44      20.852   5.022  41.843  1.00 98.96           H  
ATOM   4539  HA  ILE B  44      18.615   5.780  43.658  1.00 98.96           H  
ATOM   4540  HB  ILE B  44      17.331   6.616  41.848  1.00 98.96           H  
ATOM   4541 HG13 ILE B  44      18.151   5.141  39.951  1.00 98.96           H  
ATOM   4542 HG12 ILE B  44      19.588   6.113  39.863  1.00 98.96           H  
ATOM   4543 HG21 ILE B  44      18.405   8.715  41.400  1.00 98.96           H  
ATOM   4544 HG22 ILE B  44      19.031   8.165  42.947  1.00 98.96           H  
ATOM   4545 HG23 ILE B  44      20.012   8.007  41.515  1.00 98.96           H  
ATOM   4546 HD11 ILE B  44      17.857   6.720  38.172  1.00 98.96           H  
ATOM   4547 HD12 ILE B  44      16.733   7.163  39.452  1.00 98.96           H  
ATOM   4548 HD13 ILE B  44      18.209   8.094  39.201  1.00 98.96           H  
ATOM   4549  N   HIS B  45      17.129   3.892  42.710  1.00 98.70           N  
ATOM   4550  CA  HIS B  45      16.352   2.732  42.276  1.00 98.70           C  
ATOM   4551  C   HIS B  45      14.905   3.116  41.937  1.00 98.70           C  
ATOM   4552  O   HIS B  45      14.408   4.148  42.391  1.00 98.70           O  
ATOM   4553  CB  HIS B  45      16.474   1.535  43.258  1.00 98.70           C  
ATOM   4554  CG  HIS B  45      15.871   1.657  44.642  1.00 98.70           C  
ATOM   4555  CD2 HIS B  45      16.452   1.363  45.859  1.00 98.70           C  
ATOM   4556  ND1 HIS B  45      14.543   2.030  44.870  1.00 98.70           N  
ATOM   4557  CE1 HIS B  45      14.392   1.991  46.186  1.00 98.70           C  
ATOM   4558  NE2 HIS B  45      15.494   1.609  46.823  1.00 98.70           N  
ATOM   4559  H   HIS B  45      16.610   4.613  43.195  1.00 98.70           H  
ATOM   4560  HA  HIS B  45      16.777   2.419  41.327  1.00 98.70           H  
ATOM   4561  HB3 HIS B  45      17.525   1.271  43.367  1.00 98.70           H  
ATOM   4562  HB2 HIS B  45      16.009   0.656  42.811  1.00 98.70           H  
ATOM   4563  HD2 HIS B  45      17.434   1.002  46.114  1.00 98.70           H  
ATOM   4564  HE1 HIS B  45      13.472   2.245  46.690  1.00 98.70           H  
ATOM   4565  HE2 HIS B  45      15.600   1.515  47.823  1.00 98.70           H  
ATOM   4566  N   GLY B  46      14.274   2.246  41.133  1.00 96.93           N  
ATOM   4567  CA  GLY B  46      12.875   2.327  40.723  1.00 96.93           C  
ATOM   4568  C   GLY B  46      12.070   1.114  41.222  1.00 96.93           C  
ATOM   4569  O   GLY B  46      10.878   1.038  40.930  1.00 96.93           O  
ATOM   4570  H   GLY B  46      14.793   1.443  40.803  1.00 96.93           H  
ATOM   4571  HA3 GLY B  46      12.844   2.343  39.634  1.00 96.93           H  
ATOM   4572  HA2 GLY B  46      12.398   3.243  41.072  1.00 96.93           H  
ATOM   4573  N   GLY B  47      12.700   0.178  41.955  1.00 94.17           N  
ATOM   4574  CA  GLY B  47      12.059  -1.000  42.537  1.00 94.17           C  
ATOM   4575  C   GLY B  47      12.706  -2.289  42.013  1.00 94.17           C  
ATOM   4576  O   GLY B  47      13.380  -2.293  40.982  1.00 94.17           O  
ATOM   4577  H   GLY B  47      13.678   0.306  42.169  1.00 94.17           H  
ATOM   4578  HA3 GLY B  47      10.985  -1.034  42.347  1.00 94.17           H  
ATOM   4579  HA2 GLY B  47      12.188  -0.942  43.615  1.00 94.17           H  
ATOM   4580  N   ALA B  48      12.470  -3.387  42.751  1.00 94.48           N  
ATOM   4581  CA  ALA B  48      12.997  -4.732  42.507  1.00 94.48           C  
ATOM   4582  C   ALA B  48      11.858  -5.761  42.410  1.00 94.48           C  
ATOM   4583  O   ALA B  48      10.753  -5.498  42.886  1.00 94.48           O  
ATOM   4584  CB  ALA B  48      13.945  -5.091  43.665  1.00 94.48           C  
ATOM   4585  H   ALA B  48      11.873  -3.303  43.561  1.00 94.48           H  
ATOM   4586  HA  ALA B  48      13.554  -4.762  41.572  1.00 94.48           H  
ATOM   4587  HB1 ALA B  48      14.414  -6.062  43.513  1.00 94.48           H  
ATOM   4588  HB2 ALA B  48      14.747  -4.359  43.757  1.00 94.48           H  
ATOM   4589  HB3 ALA B  48      13.420  -5.123  44.621  1.00 94.48           H  
ATOM   4590  N   GLY B  49      12.162  -6.928  41.817  1.00 92.01           N  
ATOM   4591  CA  GLY B  49      11.209  -8.026  41.656  1.00 92.01           C  
ATOM   4592  C   GLY B  49      11.527  -8.805  40.375  1.00 92.01           C  
ATOM   4593  O   GLY B  49      12.652  -8.768  39.871  1.00 92.01           O  
ATOM   4594  H   GLY B  49      13.092  -7.076  41.447  1.00 92.01           H  
ATOM   4595  HA3 GLY B  49      10.183  -7.657  41.605  1.00 92.01           H  
ATOM   4596  HA2 GLY B  49      11.277  -8.696  42.514  1.00 92.01           H  
ATOM   4597  N   THR B  50      10.519  -9.540  39.870  1.00 84.61           N  
ATOM   4598  CA  THR B  50      10.565 -10.304  38.620  1.00 84.61           C  
ATOM   4599  C   THR B  50      10.506  -9.349  37.409  1.00 84.61           C  
ATOM   4600  O   THR B  50       9.435  -9.077  36.864  1.00 84.61           O  
ATOM   4601  CB  THR B  50       9.415 -11.350  38.558  1.00 84.61           C  
ATOM   4602  CG2 THR B  50       9.285 -12.146  37.244  1.00 84.61           C  
ATOM   4603  OG1 THR B  50       9.618 -12.289  39.595  1.00 84.61           O  
ATOM   4604  H   THR B  50       9.633  -9.559  40.355  1.00 84.61           H  
ATOM   4605  HA  THR B  50      11.512 -10.842  38.584  1.00 84.61           H  
ATOM   4606  HB  THR B  50       8.463 -10.857  38.759  1.00 84.61           H  
ATOM   4607 HG21 THR B  50       8.570 -12.962  37.356  1.00 84.61           H  
ATOM   4608 HG22 THR B  50       8.936 -11.528  36.419  1.00 84.61           H  
ATOM   4609 HG23 THR B  50      10.234 -12.585  36.940  1.00 84.61           H  
ATOM   4610  HG1 THR B  50      10.398 -12.812  39.383  1.00 84.61           H  
ATOM   4611  N   ILE B  51      11.686  -8.817  37.067  1.00 86.43           N  
ATOM   4612  CA  ILE B  51      11.918  -7.859  35.997  1.00 86.43           C  
ATOM   4613  C   ILE B  51      12.876  -8.564  35.026  1.00 86.43           C  
ATOM   4614  O   ILE B  51      14.080  -8.628  35.282  1.00 86.43           O  
ATOM   4615  CB  ILE B  51      12.552  -6.544  36.549  1.00 86.43           C  
ATOM   4616  CG1 ILE B  51      11.608  -5.811  37.535  1.00 86.43           C  
ATOM   4617  CG2 ILE B  51      13.007  -5.567  35.444  1.00 86.43           C  
ATOM   4618  CD1 ILE B  51      12.343  -4.925  38.551  1.00 86.43           C  
ATOM   4619  H   ILE B  51      12.505  -9.072  37.602  1.00 86.43           H  
ATOM   4620  HA  ILE B  51      10.991  -7.612  35.474  1.00 86.43           H  
ATOM   4621  HB  ILE B  51      13.438  -6.823  37.119  1.00 86.43           H  
ATOM   4622 HG13 ILE B  51      11.025  -6.529  38.110  1.00 86.43           H  
ATOM   4623 HG12 ILE B  51      10.874  -5.221  36.984  1.00 86.43           H  
ATOM   4624 HG21 ILE B  51      13.435  -4.662  35.871  1.00 86.43           H  
ATOM   4625 HG22 ILE B  51      13.769  -5.998  34.798  1.00 86.43           H  
ATOM   4626 HG23 ILE B  51      12.168  -5.267  34.816  1.00 86.43           H  
ATOM   4627 HD11 ILE B  51      11.650  -4.251  39.054  1.00 86.43           H  
ATOM   4628 HD12 ILE B  51      12.814  -5.536  39.320  1.00 86.43           H  
ATOM   4629 HD13 ILE B  51      13.121  -4.318  38.091  1.00 86.43           H  
ATOM   4630  N   THR B  52      12.289  -9.152  33.973  1.00 86.65           N  
ATOM   4631  CA  THR B  52      12.970 -10.000  32.996  1.00 86.65           C  
ATOM   4632  C   THR B  52      12.729  -9.445  31.580  1.00 86.65           C  
ATOM   4633  O   THR B  52      11.693  -8.825  31.332  1.00 86.65           O  
ATOM   4634  CB  THR B  52      12.484 -11.481  33.097  1.00 86.65           C  
ATOM   4635  CG2 THR B  52      12.337 -12.008  34.534  1.00 86.65           C  
ATOM   4636  OG1 THR B  52      11.313 -11.786  32.358  1.00 86.65           O  
ATOM   4637  H   THR B  52      11.292  -9.057  33.841  1.00 86.65           H  
ATOM   4638  HA  THR B  52      14.048  -9.984  33.174  1.00 86.65           H  
ATOM   4639  HB  THR B  52      13.270 -12.084  32.644  1.00 86.65           H  
ATOM   4640 HG21 THR B  52      12.119 -13.077  34.542  1.00 86.65           H  
ATOM   4641 HG22 THR B  52      13.256 -11.857  35.098  1.00 86.65           H  
ATOM   4642 HG23 THR B  52      11.530 -11.507  35.069  1.00 86.65           H  
ATOM   4643  HG1 THR B  52      11.577 -11.973  31.452  1.00 86.65           H  
ATOM   4644  N   LYS B  53      13.713  -9.651  30.687  1.00 87.87           N  
ATOM   4645  CA  LYS B  53      13.746  -9.059  29.346  1.00 87.87           C  
ATOM   4646  C   LYS B  53      12.659  -9.592  28.393  1.00 87.87           C  
ATOM   4647  O   LYS B  53      12.229  -8.853  27.509  1.00 87.87           O  
ATOM   4648  CB  LYS B  53      15.171  -9.207  28.769  1.00 87.87           C  
ATOM   4649  CG  LYS B  53      15.401  -8.436  27.456  1.00 87.87           C  
ATOM   4650  CD  LYS B  53      16.867  -8.445  27.005  1.00 87.87           C  
ATOM   4651  CE  LYS B  53      17.070  -7.642  25.711  1.00 87.87           C  
ATOM   4652  NZ  LYS B  53      18.473  -7.670  25.261  1.00 87.87           N1+
ATOM   4653  H   LYS B  53      14.526 -10.186  30.955  1.00 87.87           H  
ATOM   4654  HA  LYS B  53      13.549  -7.993  29.467  1.00 87.87           H  
ATOM   4655  HB3 LYS B  53      15.411 -10.262  28.630  1.00 87.87           H  
ATOM   4656  HB2 LYS B  53      15.880  -8.831  29.508  1.00 87.87           H  
ATOM   4657  HG3 LYS B  53      15.068  -7.405  27.581  1.00 87.87           H  
ATOM   4658  HG2 LYS B  53      14.789  -8.863  26.661  1.00 87.87           H  
ATOM   4659  HD3 LYS B  53      17.192  -9.477  26.863  1.00 87.87           H  
ATOM   4660  HD2 LYS B  53      17.490  -8.032  27.801  1.00 87.87           H  
ATOM   4661  HE3 LYS B  53      16.772  -6.603  25.861  1.00 87.87           H  
ATOM   4662  HE2 LYS B  53      16.443  -8.044  24.914  1.00 87.87           H  
ATOM   4663  HZ1 LYS B  53      18.754  -8.624  25.088  1.00 87.87           H  
ATOM   4664  HZ2 LYS B  53      18.563  -7.132  24.411  1.00 87.87           H  
ATOM   4665  HZ3 LYS B  53      19.064  -7.269  25.976  1.00 87.87           H  
ATOM   4666  N   GLU B  54      12.205 -10.836  28.612  1.00 86.28           N  
ATOM   4667  CA  GLU B  54      11.116 -11.489  27.882  1.00 86.28           C  
ATOM   4668  C   GLU B  54       9.739 -10.850  28.152  1.00 86.28           C  
ATOM   4669  O   GLU B  54       8.872 -10.917  27.282  1.00 86.28           O  
ATOM   4670  CB  GLU B  54      11.074 -12.999  28.218  1.00 86.28           C  
ATOM   4671  CG  GLU B  54      12.396 -13.772  27.966  1.00 86.28           C  
ATOM   4672  CD  GLU B  54      13.473 -13.703  29.066  1.00 86.28           C  
ATOM   4673  OE1 GLU B  54      14.615 -14.104  28.753  1.00 86.28           O  
ATOM   4674  OE2 GLU B  54      13.166 -13.251  30.193  1.00 86.28           O1-
ATOM   4675  H   GLU B  54      12.631 -11.394  29.342  1.00 86.28           H  
ATOM   4676  HA  GLU B  54      11.324 -11.382  26.816  1.00 86.28           H  
ATOM   4677  HB3 GLU B  54      10.305 -13.461  27.597  1.00 86.28           H  
ATOM   4678  HB2 GLU B  54      10.726 -13.151  29.241  1.00 86.28           H  
ATOM   4679  HG3 GLU B  54      12.828 -13.447  27.018  1.00 86.28           H  
ATOM   4680  HG2 GLU B  54      12.155 -14.828  27.835  1.00 86.28           H  
ATOM   4681  N   LYS B  55       9.574 -10.237  29.337  1.00 82.35           N  
ATOM   4682  CA  LYS B  55       8.370  -9.512  29.748  1.00 82.35           C  
ATOM   4683  C   LYS B  55       8.435  -8.011  29.415  1.00 82.35           C  
ATOM   4684  O   LYS B  55       7.397  -7.351  29.485  1.00 82.35           O  
ATOM   4685  CB  LYS B  55       8.155  -9.719  31.262  1.00 82.35           C  
ATOM   4686  CG  LYS B  55       7.839 -11.177  31.630  1.00 82.35           C  
ATOM   4687  CD  LYS B  55       7.525 -11.358  33.120  1.00 82.35           C  
ATOM   4688  CE  LYS B  55       7.199 -12.821  33.460  1.00 82.35           C  
ATOM   4689  NZ  LYS B  55       6.798 -12.981  34.868  1.00 82.35           N1+
ATOM   4690  H   LYS B  55      10.343 -10.217  29.992  1.00 82.35           H  
ATOM   4691  HA  LYS B  55       7.504  -9.918  29.223  1.00 82.35           H  
ATOM   4692  HB3 LYS B  55       7.321  -9.099  31.594  1.00 82.35           H  
ATOM   4693  HB2 LYS B  55       9.028  -9.376  31.819  1.00 82.35           H  
ATOM   4694  HG3 LYS B  55       8.680 -11.818  31.360  1.00 82.35           H  
ATOM   4695  HG2 LYS B  55       6.992 -11.522  31.037  1.00 82.35           H  
ATOM   4696  HD3 LYS B  55       6.687 -10.713  33.391  1.00 82.35           H  
ATOM   4697  HD2 LYS B  55       8.379 -11.020  33.711  1.00 82.35           H  
ATOM   4698  HE3 LYS B  55       8.064 -13.455  33.263  1.00 82.35           H  
ATOM   4699  HE2 LYS B  55       6.385 -13.181  32.830  1.00 82.35           H  
ATOM   4700  HZ1 LYS B  55       7.553 -12.680  35.468  1.00 82.35           H  
ATOM   4701  HZ2 LYS B  55       5.978 -12.423  35.053  1.00 82.35           H  
ATOM   4702  HZ3 LYS B  55       6.593 -13.953  35.051  1.00 82.35           H  
ATOM   4703  N   MET B  56       9.629  -7.497  29.073  1.00 87.53           N  
ATOM   4704  CA  MET B  56       9.867  -6.087  28.786  1.00 87.53           C  
ATOM   4705  C   MET B  56       9.870  -5.848  27.271  1.00 87.53           C  
ATOM   4706  O   MET B  56      10.641  -6.487  26.555  1.00 87.53           O  
ATOM   4707  CB  MET B  56      11.213  -5.670  29.420  1.00 87.53           C  
ATOM   4708  CG  MET B  56      11.298  -4.177  29.785  1.00 87.53           C  
ATOM   4709  SD  MET B  56      10.092  -3.553  30.996  1.00 87.53           S  
ATOM   4710  CE  MET B  56      10.178  -4.842  32.270  1.00 87.53           C  
ATOM   4711  H   MET B  56      10.433  -8.105  29.004  1.00 87.53           H  
ATOM   4712  HA  MET B  56       9.067  -5.497  29.236  1.00 87.53           H  
ATOM   4713  HB3 MET B  56      12.040  -5.919  28.753  1.00 87.53           H  
ATOM   4714  HB2 MET B  56      11.411  -6.259  30.315  1.00 87.53           H  
ATOM   4715  HG3 MET B  56      11.180  -3.580  28.882  1.00 87.53           H  
ATOM   4716  HG2 MET B  56      12.293  -3.959  30.172  1.00 87.53           H  
ATOM   4717  HE1 MET B  56       9.550  -4.576  33.118  1.00 87.53           H  
ATOM   4718  HE2 MET B  56       9.816  -5.794  31.884  1.00 87.53           H  
ATOM   4719  HE3 MET B  56      11.204  -4.970  32.616  1.00 87.53           H  
ATOM   4720  N   THR B  57       9.041  -4.895  26.820  1.00 90.67           N  
ATOM   4721  CA  THR B  57       9.079  -4.370  25.454  1.00 90.67           C  
ATOM   4722  C   THR B  57      10.190  -3.303  25.337  1.00 90.67           C  
ATOM   4723  O   THR B  57      10.569  -2.712  26.350  1.00 90.67           O  
ATOM   4724  CB  THR B  57       7.699  -3.780  25.028  1.00 90.67           C  
ATOM   4725  CG2 THR B  57       6.480  -4.579  25.514  1.00 90.67           C  
ATOM   4726  OG1 THR B  57       7.510  -2.402  25.295  1.00 90.67           O  
ATOM   4727  H   THR B  57       8.431  -4.411  27.463  1.00 90.67           H  
ATOM   4728  HA  THR B  57       9.319  -5.184  24.766  1.00 90.67           H  
ATOM   4729  HB  THR B  57       7.676  -3.848  23.940  1.00 90.67           H  
ATOM   4730 HG21 THR B  57       5.559  -4.191  25.077  1.00 90.67           H  
ATOM   4731 HG22 THR B  57       6.562  -5.629  25.230  1.00 90.67           H  
ATOM   4732 HG23 THR B  57       6.371  -4.532  26.598  1.00 90.67           H  
ATOM   4733  HG1 THR B  57       7.694  -1.921  24.480  1.00 90.67           H  
ATOM   4734  N   GLU B  58      10.693  -3.068  24.113  1.00 93.70           N  
ATOM   4735  CA  GLU B  58      11.746  -2.078  23.845  1.00 93.70           C  
ATOM   4736  C   GLU B  58      11.338  -0.631  24.180  1.00 93.70           C  
ATOM   4737  O   GLU B  58      12.182   0.133  24.643  1.00 93.70           O  
ATOM   4738  CB  GLU B  58      12.234  -2.188  22.388  1.00 93.70           C  
ATOM   4739  CG  GLU B  58      12.910  -3.543  22.072  1.00 93.70           C  
ATOM   4740  CD  GLU B  58      13.546  -3.660  20.675  1.00 93.70           C  
ATOM   4741  OE1 GLU B  58      14.194  -4.706  20.451  1.00 93.70           O  
ATOM   4742  OE2 GLU B  58      13.393  -2.729  19.852  1.00 93.70           O1-
ATOM   4743  H   GLU B  58      10.347  -3.579  23.314  1.00 93.70           H  
ATOM   4744  HA  GLU B  58      12.589  -2.321  24.495  1.00 93.70           H  
ATOM   4745  HB3 GLU B  58      12.933  -1.375  22.182  1.00 93.70           H  
ATOM   4746  HB2 GLU B  58      11.389  -2.040  21.713  1.00 93.70           H  
ATOM   4747  HG3 GLU B  58      12.183  -4.350  22.177  1.00 93.70           H  
ATOM   4748  HG2 GLU B  58      13.688  -3.733  22.813  1.00 93.70           H  
ATOM   4749  N   GLU B  59      10.049  -0.306  23.986  1.00 94.31           N  
ATOM   4750  CA  GLU B  59       9.424   0.971  24.329  1.00 94.31           C  
ATOM   4751  C   GLU B  59       9.328   1.191  25.849  1.00 94.31           C  
ATOM   4752  O   GLU B  59       9.606   2.300  26.302  1.00 94.31           O  
ATOM   4753  CB  GLU B  59       8.026   1.084  23.678  1.00 94.31           C  
ATOM   4754  CG  GLU B  59       7.991   0.900  22.138  1.00 94.31           C  
ATOM   4755  CD  GLU B  59       7.911  -0.541  21.596  1.00 94.31           C  
ATOM   4756  OE1 GLU B  59       7.994  -0.671  20.356  1.00 94.31           O  
ATOM   4757  OE2 GLU B  59       7.771  -1.493  22.398  1.00 94.31           O1-
ATOM   4758  H   GLU B  59       9.432  -0.988  23.564  1.00 94.31           H  
ATOM   4759  HA  GLU B  59      10.053   1.763  23.918  1.00 94.31           H  
ATOM   4760  HB3 GLU B  59       7.635   2.079  23.896  1.00 94.31           H  
ATOM   4761  HB2 GLU B  59       7.323   0.404  24.163  1.00 94.31           H  
ATOM   4762  HG3 GLU B  59       8.854   1.399  21.694  1.00 94.31           H  
ATOM   4763  HG2 GLU B  59       7.116   1.426  21.753  1.00 94.31           H  
ATOM   4764  N   MET B  60       8.973   0.134  26.606  1.00 91.89           N  
ATOM   4765  CA  MET B  60       8.953   0.143  28.072  1.00 91.89           C  
ATOM   4766  C   MET B  60      10.360   0.277  28.667  1.00 91.89           C  
ATOM   4767  O   MET B  60      10.545   1.105  29.556  1.00 91.89           O  
ATOM   4768  CB  MET B  60       8.262  -1.118  28.627  1.00 91.89           C  
ATOM   4769  CG  MET B  60       6.740  -1.131  28.434  1.00 91.89           C  
ATOM   4770  SD  MET B  60       5.922  -2.614  29.085  1.00 91.89           S  
ATOM   4771  CE  MET B  60       6.109  -2.349  30.870  1.00 91.89           C  
ATOM   4772  H   MET B  60       8.758  -0.749  26.163  1.00 91.89           H  
ATOM   4773  HA  MET B  60       8.381   1.015  28.396  1.00 91.89           H  
ATOM   4774  HB3 MET B  60       8.470  -1.193  29.695  1.00 91.89           H  
ATOM   4775  HB2 MET B  60       8.694  -2.013  28.179  1.00 91.89           H  
ATOM   4776  HG3 MET B  60       6.497  -1.053  27.375  1.00 91.89           H  
ATOM   4777  HG2 MET B  60       6.296  -0.258  28.913  1.00 91.89           H  
ATOM   4778  HE1 MET B  60       5.574  -3.124  31.419  1.00 91.89           H  
ATOM   4779  HE2 MET B  60       7.158  -2.389  31.162  1.00 91.89           H  
ATOM   4780  HE3 MET B  60       5.703  -1.379  31.157  1.00 91.89           H  
ATOM   4781  N   GLU B  61      11.322  -0.506  28.146  1.00 93.99           N  
ATOM   4782  CA  GLU B  61      12.731  -0.460  28.536  1.00 93.99           C  
ATOM   4783  C   GLU B  61      13.371   0.917  28.293  1.00 93.99           C  
ATOM   4784  O   GLU B  61      14.011   1.436  29.203  1.00 93.99           O  
ATOM   4785  CB  GLU B  61      13.507  -1.629  27.886  1.00 93.99           C  
ATOM   4786  CG  GLU B  61      15.031  -1.618  28.157  1.00 93.99           C  
ATOM   4787  CD  GLU B  61      15.790  -2.922  27.854  1.00 93.99           C  
ATOM   4788  OE1 GLU B  61      17.008  -2.926  28.142  1.00 93.99           O  
ATOM   4789  OE2 GLU B  61      15.179  -3.899  27.368  1.00 93.99           O1-
ATOM   4790  H   GLU B  61      11.083  -1.169  27.418  1.00 93.99           H  
ATOM   4791  HA  GLU B  61      12.756  -0.628  29.615  1.00 93.99           H  
ATOM   4792  HB3 GLU B  61      13.328  -1.640  26.810  1.00 93.99           H  
ATOM   4793  HB2 GLU B  61      13.086  -2.558  28.266  1.00 93.99           H  
ATOM   4794  HG3 GLU B  61      15.197  -1.372  29.205  1.00 93.99           H  
ATOM   4795  HG2 GLU B  61      15.495  -0.819  27.578  1.00 93.99           H  
ATOM   4796  N   ALA B  62      13.131   1.505  27.109  1.00 96.55           N  
ATOM   4797  CA  ALA B  62      13.572   2.851  26.740  1.00 96.55           C  
ATOM   4798  C   ALA B  62      12.985   3.961  27.629  1.00 96.55           C  
ATOM   4799  O   ALA B  62      13.721   4.880  27.981  1.00 96.55           O  
ATOM   4800  CB  ALA B  62      13.243   3.112  25.263  1.00 96.55           C  
ATOM   4801  H   ALA B  62      12.597   1.008  26.407  1.00 96.55           H  
ATOM   4802  HA  ALA B  62      14.658   2.881  26.851  1.00 96.55           H  
ATOM   4803  HB1 ALA B  62      13.550   4.113  24.957  1.00 96.55           H  
ATOM   4804  HB2 ALA B  62      13.761   2.403  24.616  1.00 96.55           H  
ATOM   4805  HB3 ALA B  62      12.173   3.019  25.068  1.00 96.55           H  
ATOM   4806  N   ALA B  63      11.699   3.834  28.007  1.00 96.27           N  
ATOM   4807  CA  ALA B  63      11.008   4.752  28.913  1.00 96.27           C  
ATOM   4808  C   ALA B  63      11.549   4.694  30.352  1.00 96.27           C  
ATOM   4809  O   ALA B  63      11.743   5.749  30.954  1.00 96.27           O  
ATOM   4810  CB  ALA B  63       9.497   4.473  28.880  1.00 96.27           C  
ATOM   4811  H   ALA B  63      11.155   3.054  27.662  1.00 96.27           H  
ATOM   4812  HA  ALA B  63      11.166   5.766  28.541  1.00 96.27           H  
ATOM   4813  HB1 ALA B  63       8.955   5.163  29.528  1.00 96.27           H  
ATOM   4814  HB2 ALA B  63       9.100   4.596  27.872  1.00 96.27           H  
ATOM   4815  HB3 ALA B  63       9.264   3.459  29.206  1.00 96.27           H  
ATOM   4816  N   TYR B  64      11.810   3.474  30.862  1.00 95.43           N  
ATOM   4817  CA  TYR B  64      12.443   3.238  32.162  1.00 95.43           C  
ATOM   4818  C   TYR B  64      13.876   3.785  32.232  1.00 95.43           C  
ATOM   4819  O   TYR B  64      14.202   4.439  33.219  1.00 95.43           O  
ATOM   4820  CB  TYR B  64      12.408   1.735  32.525  1.00 95.43           C  
ATOM   4821  CG  TYR B  64      11.161   1.284  33.265  1.00 95.43           C  
ATOM   4822  CD1 TYR B  64      10.908   1.779  34.561  1.00 95.43           C  
ATOM   4823  CD2 TYR B  64      10.282   0.337  32.699  1.00 95.43           C  
ATOM   4824  CE1 TYR B  64       9.792   1.328  35.289  1.00 95.43           C  
ATOM   4825  CE2 TYR B  64       9.152  -0.100  33.418  1.00 95.43           C  
ATOM   4826  CZ  TYR B  64       8.913   0.388  34.716  1.00 95.43           C  
ATOM   4827  OH  TYR B  64       7.841  -0.059  35.429  1.00 95.43           O  
ATOM   4828  H   TYR B  64      11.598   2.652  30.312  1.00 95.43           H  
ATOM   4829  HA  TYR B  64      11.858   3.790  32.900  1.00 95.43           H  
ATOM   4830  HB3 TYR B  64      13.231   1.501  33.204  1.00 95.43           H  
ATOM   4831  HB2 TYR B  64      12.583   1.117  31.644  1.00 95.43           H  
ATOM   4832  HD1 TYR B  64      11.585   2.493  35.007  1.00 95.43           H  
ATOM   4833  HD2 TYR B  64      10.478  -0.081  31.725  1.00 95.43           H  
ATOM   4834  HE1 TYR B  64       9.615   1.704  36.286  1.00 95.43           H  
ATOM   4835  HE2 TYR B  64       8.487  -0.830  32.980  1.00 95.43           H  
ATOM   4836  HH  TYR B  64       7.766   0.387  36.278  1.00 95.43           H  
ATOM   4837  N   ARG B  65      14.684   3.550  31.183  1.00 97.39           N  
ATOM   4838  CA  ARG B  65      16.046   4.076  31.072  1.00 97.39           C  
ATOM   4839  C   ARG B  65      16.090   5.606  30.972  1.00 97.39           C  
ATOM   4840  O   ARG B  65      16.960   6.195  31.606  1.00 97.39           O  
ATOM   4841  CB  ARG B  65      16.800   3.431  29.893  1.00 97.39           C  
ATOM   4842  CG  ARG B  65      17.121   1.948  30.121  1.00 97.39           C  
ATOM   4843  CD  ARG B  65      17.810   1.291  28.916  1.00 97.39           C  
ATOM   4844  NE  ARG B  65      18.226  -0.090  29.212  1.00 97.39           N  
ATOM   4845  CZ  ARG B  65      19.299  -0.494  29.916  1.00 97.39           C  
ATOM   4846  NH1 ARG B  65      20.183   0.373  30.432  1.00 97.39           N  
ATOM   4847  NH2 ARG B  65      19.483  -1.806  30.105  1.00 97.39           N1+
ATOM   4848  H   ARG B  65      14.348   3.000  30.402  1.00 97.39           H  
ATOM   4849  HA  ARG B  65      16.568   3.812  31.991  1.00 97.39           H  
ATOM   4850  HB3 ARG B  65      17.746   3.953  29.741  1.00 97.39           H  
ATOM   4851  HB2 ARG B  65      16.231   3.560  28.970  1.00 97.39           H  
ATOM   4852  HG3 ARG B  65      16.174   1.441  30.271  1.00 97.39           H  
ATOM   4853  HG2 ARG B  65      17.679   1.788  31.043  1.00 97.39           H  
ATOM   4854  HD3 ARG B  65      18.609   1.903  28.498  1.00 97.39           H  
ATOM   4855  HD2 ARG B  65      17.067   1.181  28.125  1.00 97.39           H  
ATOM   4856  HE  ARG B  65      17.613  -0.813  28.852  1.00 97.39           H  
ATOM   4857 HH12 ARG B  65      20.976   0.057  30.974  1.00 97.39           H  
ATOM   4858 HH11 ARG B  65      20.057   1.363  30.279  1.00 97.39           H  
ATOM   4859 HH22 ARG B  65      20.283  -2.150  30.614  1.00 97.39           H  
ATOM   4860 HH21 ARG B  65      18.829  -2.464  29.696  1.00 97.39           H  
ATOM   4861  N   GLU B  66      15.149   6.219  30.234  1.00 98.26           N  
ATOM   4862  CA  GLU B  66      15.008   7.671  30.107  1.00 98.26           C  
ATOM   4863  C   GLU B  66      14.649   8.362  31.437  1.00 98.26           C  
ATOM   4864  O   GLU B  66      15.239   9.394  31.754  1.00 98.26           O  
ATOM   4865  CB  GLU B  66      14.009   7.991  28.974  1.00 98.26           C  
ATOM   4866  CG  GLU B  66      13.698   9.495  28.775  1.00 98.26           C  
ATOM   4867  CD  GLU B  66      12.764   9.832  27.600  1.00 98.26           C  
ATOM   4868  OE1 GLU B  66      12.557  11.049  27.394  1.00 98.26           O  
ATOM   4869  OE2 GLU B  66      12.262   8.902  26.929  1.00 98.26           O1-
ATOM   4870  H   GLU B  66      14.474   5.664  29.724  1.00 98.26           H  
ATOM   4871  HA  GLU B  66      15.981   8.062  29.801  1.00 98.26           H  
ATOM   4872  HB3 GLU B  66      13.080   7.448  29.151  1.00 98.26           H  
ATOM   4873  HB2 GLU B  66      14.416   7.593  28.043  1.00 98.26           H  
ATOM   4874  HG3 GLU B  66      14.634  10.038  28.635  1.00 98.26           H  
ATOM   4875  HG2 GLU B  66      13.234   9.903  29.674  1.00 98.26           H  
ATOM   4876  N   ALA B  67      13.713   7.764  32.193  1.00 97.84           N  
ATOM   4877  CA  ALA B  67      13.267   8.250  33.499  1.00 97.84           C  
ATOM   4878  C   ALA B  67      14.345   8.130  34.591  1.00 97.84           C  
ATOM   4879  O   ALA B  67      14.489   9.060  35.386  1.00 97.84           O  
ATOM   4880  CB  ALA B  67      11.984   7.512  33.899  1.00 97.84           C  
ATOM   4881  H   ALA B  67      13.261   6.925  31.852  1.00 97.84           H  
ATOM   4882  HA  ALA B  67      13.022   9.308  33.390  1.00 97.84           H  
ATOM   4883  HB1 ALA B  67      11.585   7.909  34.832  1.00 97.84           H  
ATOM   4884  HB2 ALA B  67      11.209   7.634  33.141  1.00 97.84           H  
ATOM   4885  HB3 ALA B  67      12.155   6.443  34.029  1.00 97.84           H  
ATOM   4886  N   LEU B  68      15.099   7.016  34.584  1.00 98.61           N  
ATOM   4887  CA  LEU B  68      16.234   6.766  35.477  1.00 98.61           C  
ATOM   4888  C   LEU B  68      17.449   7.653  35.135  1.00 98.61           C  
ATOM   4889  O   LEU B  68      18.072   8.175  36.054  1.00 98.61           O  
ATOM   4890  CB  LEU B  68      16.604   5.263  35.451  1.00 98.61           C  
ATOM   4891  CG  LEU B  68      15.561   4.328  36.119  1.00 98.61           C  
ATOM   4892  CD1 LEU B  68      15.772   2.856  35.708  1.00 98.61           C  
ATOM   4893  CD2 LEU B  68      15.497   4.483  37.652  1.00 98.61           C  
ATOM   4894  H   LEU B  68      14.901   6.290  33.907  1.00 98.61           H  
ATOM   4895  HA  LEU B  68      15.924   7.024  36.492  1.00 98.61           H  
ATOM   4896  HB3 LEU B  68      17.570   5.105  35.934  1.00 98.61           H  
ATOM   4897  HB2 LEU B  68      16.749   4.971  34.410  1.00 98.61           H  
ATOM   4898  HG  LEU B  68      14.579   4.607  35.740  1.00 98.61           H  
ATOM   4899 HD11 LEU B  68      14.818   2.379  35.483  1.00 98.61           H  
ATOM   4900 HD12 LEU B  68      16.388   2.762  34.815  1.00 98.61           H  
ATOM   4901 HD13 LEU B  68      16.257   2.271  36.491  1.00 98.61           H  
ATOM   4902 HD21 LEU B  68      15.400   3.526  38.166  1.00 98.61           H  
ATOM   4903 HD22 LEU B  68      16.388   4.966  38.048  1.00 98.61           H  
ATOM   4904 HD23 LEU B  68      14.638   5.088  37.945  1.00 98.61           H  
ATOM   4905  N   THR B  69      17.749   7.852  33.839  1.00 98.74           N  
ATOM   4906  CA  THR B  69      18.842   8.717  33.373  1.00 98.74           C  
ATOM   4907  C   THR B  69      18.566  10.213  33.627  1.00 98.74           C  
ATOM   4908  O   THR B  69      19.498  10.930  33.985  1.00 98.74           O  
ATOM   4909  CB  THR B  69      19.140   8.517  31.860  1.00 98.74           C  
ATOM   4910  CG2 THR B  69      20.183   9.464  31.236  1.00 98.74           C  
ATOM   4911  OG1 THR B  69      19.607   7.200  31.656  1.00 98.74           O  
ATOM   4912  H   THR B  69      17.203   7.394  33.120  1.00 98.74           H  
ATOM   4913  HA  THR B  69      19.741   8.447  33.933  1.00 98.74           H  
ATOM   4914  HB  THR B  69      18.212   8.618  31.296  1.00 98.74           H  
ATOM   4915 HG21 THR B  69      20.440   9.152  30.224  1.00 98.74           H  
ATOM   4916 HG22 THR B  69      19.804  10.482  31.163  1.00 98.74           H  
ATOM   4917 HG23 THR B  69      21.102   9.484  31.822  1.00 98.74           H  
ATOM   4918  HG1 THR B  69      18.867   6.599  31.787  1.00 98.74           H  
ATOM   4919  N   GLY B  70      17.300  10.647  33.494  1.00 98.77           N  
ATOM   4920  CA  GLY B  70      16.871  12.018  33.779  1.00 98.77           C  
ATOM   4921  C   GLY B  70      16.892  12.314  35.288  1.00 98.77           C  
ATOM   4922  O   GLY B  70      17.184  13.444  35.677  1.00 98.77           O  
ATOM   4923  H   GLY B  70      16.588  10.003  33.175  1.00 98.77           H  
ATOM   4924  HA3 GLY B  70      15.856  12.151  33.406  1.00 98.77           H  
ATOM   4925  HA2 GLY B  70      17.504  12.729  33.247  1.00 98.77           H  
ATOM   4926  N   ALA B  71      16.620  11.298  36.128  1.00 98.88           N  
ATOM   4927  CA  ALA B  71      16.742  11.344  37.587  1.00 98.88           C  
ATOM   4928  C   ALA B  71      18.202  11.455  38.065  1.00 98.88           C  
ATOM   4929  O   ALA B  71      18.462  12.175  39.029  1.00 98.88           O  
ATOM   4930  CB  ALA B  71      16.023  10.119  38.177  1.00 98.88           C  
ATOM   4931  H   ALA B  71      16.369  10.399  35.742  1.00 98.88           H  
ATOM   4932  HA  ALA B  71      16.234  12.236  37.953  1.00 98.88           H  
ATOM   4933  HB1 ALA B  71      16.230   9.980  39.236  1.00 98.88           H  
ATOM   4934  HB2 ALA B  71      14.943  10.215  38.067  1.00 98.88           H  
ATOM   4935  HB3 ALA B  71      16.318   9.199  37.676  1.00 98.88           H  
ATOM   4936  N   LEU B  72      19.131  10.791  37.356  1.00 98.90           N
[truncated: 321,457 more chars]
