# Supplementary material for: The effects of nature‐inspired amino acid substitutions on structural and biochemical properties of the E. coli L‐asparaginase EcAIII
Source: Protein Sci. 2023 Jun 1;32(6):e4647. doi: 10.1002/pro.4647 (PMC10204187; doi:10.1002/pro.4647)
Supplement: Supplementary file 5 — DATA S2. Supporting Information. [file PRO-32-e4647-s005.zip › docking_results_orthologs_EcAIII_PDB_files/orthologs_T/InducedFit_PNLB01000017_1_16_post_ref_ASN.pdb]

TITLE     ASN
REMARK   4      COMPLIES WITH FORMAT V. 3.0, 1-DEC-2006
REMARK 888
REMARK 888 WRITTEN BY MAESTRO (A PRODUCT OF SCHRODINGER, LLC)
ATOM      1  N   TRP A  28      16.031 -19.961  82.359  1.00 98.65           N1+
ATOM      2  CA  TRP A  28      15.042 -18.888  81.977  1.00 98.65           C  
ATOM      3  C   TRP A  28      15.432 -17.558  82.693  1.00 98.65           C  
ATOM      4  O   TRP A  28      16.197 -17.522  83.663  1.00 98.65           O  
ATOM      5  CB  TRP A  28      13.577 -19.326  82.266  1.00 98.65           C  
ATOM      6  CG  TRP A  28      13.185 -19.511  83.711  1.00 98.65           C  
ATOM      7  CD1 TRP A  28      13.298 -20.667  84.405  1.00 98.65           C  
ATOM      8  CD2 TRP A  28      12.762 -18.504  84.684  1.00 98.65           C  
ATOM      9  CE2 TRP A  28      12.716 -19.116  85.973  1.00 98.65           C  
ATOM     10  CE3 TRP A  28      12.447 -17.126  84.621  1.00 98.65           C  
ATOM     11  NE1 TRP A  28      13.029 -20.437  85.737  1.00 98.65           N  
ATOM     12  CZ2 TRP A  28      12.426 -18.390  87.140  1.00 98.65           C  
ATOM     13  CZ3 TRP A  28      12.117 -16.396  85.780  1.00 98.65           C  
ATOM     14  CH2 TRP A  28      12.123 -17.021  87.041  1.00 98.65           C  
ATOM     15  H1  TRP A  28      15.814 -20.805  81.850  1.00 98.65           H  
ATOM     16  H2  TRP A  28      16.964 -19.653  82.125  1.00 98.65           H  
ATOM     17  H3  TRP A  28      15.961 -20.136  83.352  1.00 98.65           H  
ATOM     18  HA  TRP A  28      15.196 -18.779  80.902  1.00 98.65           H  
ATOM     19  HB3 TRP A  28      13.340 -20.242  81.722  1.00 98.65           H  
ATOM     20  HB2 TRP A  28      12.911 -18.572  81.849  1.00 98.65           H  
ATOM     21  HD1 TRP A  28      13.614 -21.608  83.980  1.00 98.65           H  
ATOM     22  HE3 TRP A  28      12.465 -16.622  83.668  1.00 98.65           H  
ATOM     23  HE1 TRP A  28      13.110 -21.161  86.439  1.00 98.65           H  
ATOM     24  HZ2 TRP A  28      12.441 -18.881  88.100  1.00 98.65           H  
ATOM     25  HZ3 TRP A  28      11.882 -15.347  85.706  1.00 98.65           H  
ATOM     26  HH2 TRP A  28      11.900 -16.448  87.929  1.00 98.65           H  
ATOM     27  N   ALA A  29      14.833 -16.465  82.193  1.00 98.89           N  
ATOM     28  CA  ALA A  29      14.938 -15.113  82.739  1.00 98.89           C  
ATOM     29  C   ALA A  29      13.820 -14.227  82.178  1.00 98.89           C  
ATOM     30  O   ALA A  29      13.395 -14.428  81.045  1.00 98.89           O  
ATOM     31  CB  ALA A  29      16.323 -14.515  82.430  1.00 98.89           C  
ATOM     32  H   ALA A  29      14.220 -16.557  81.391  1.00 98.89           H  
ATOM     33  HA  ALA A  29      14.805 -15.163  83.818  1.00 98.89           H  
ATOM     34  HB1 ALA A  29      16.367 -13.459  82.697  1.00 98.89           H  
ATOM     35  HB2 ALA A  29      17.110 -15.021  82.990  1.00 98.89           H  
ATOM     36  HB3 ALA A  29      16.570 -14.596  81.371  1.00 98.89           H  
ATOM     37  N   ILE A  30      13.391 -13.238  82.970  1.00 98.94           N  
ATOM     38  CA  ILE A  30      12.479 -12.176  82.553  1.00 98.94           C  
ATOM     39  C   ILE A  30      12.974 -10.844  83.129  1.00 98.94           C  
ATOM     40  O   ILE A  30      13.462 -10.804  84.258  1.00 98.94           O  
ATOM     41  CB  ILE A  30      11.006 -12.430  83.002  1.00 98.94           C  
ATOM     42  CG1 ILE A  30      10.022 -11.390  82.414  1.00 98.94           C  
ATOM     43  CG2 ILE A  30      10.817 -12.555  84.529  1.00 98.94           C  
ATOM     44  CD1 ILE A  30       8.552 -11.808  82.514  1.00 98.94           C  
ATOM     45  H   ILE A  30      13.768 -13.142  83.905  1.00 98.94           H  
ATOM     46  HA  ILE A  30      12.502 -12.091  81.466  1.00 98.94           H  
ATOM     47  HB  ILE A  30      10.732 -13.394  82.579  1.00 98.94           H  
ATOM     48 HG13 ILE A  30      10.256 -11.217  81.363  1.00 98.94           H  
ATOM     49 HG12 ILE A  30      10.143 -10.428  82.913  1.00 98.94           H  
ATOM     50 HG21 ILE A  30       9.803 -12.863  84.782  1.00 98.94           H  
ATOM     51 HG22 ILE A  30      11.485 -13.303  84.949  1.00 98.94           H  
ATOM     52 HG23 ILE A  30      11.011 -11.616  85.043  1.00 98.94           H  
ATOM     53 HD11 ILE A  30       7.918 -11.174  81.896  1.00 98.94           H  
ATOM     54 HD12 ILE A  30       8.412 -12.837  82.182  1.00 98.94           H  
ATOM     55 HD13 ILE A  30       8.187 -11.724  83.538  1.00 98.94           H  
ATOM     56  N   VAL A  31      12.821  -9.780  82.331  1.00 98.92           N  
ATOM     57  CA  VAL A  31      13.069  -8.403  82.731  1.00 98.92           C  
ATOM     58  C   VAL A  31      11.869  -7.576  82.237  1.00 98.92           C  
ATOM     59  O   VAL A  31      11.410  -7.789  81.116  1.00 98.92           O  
ATOM     60  CB  VAL A  31      14.364  -7.823  82.094  1.00 98.92           C  
ATOM     61  CG1 VAL A  31      14.737  -6.453  82.685  1.00 98.92           C  
ATOM     62  CG2 VAL A  31      15.571  -8.772  82.203  1.00 98.92           C  
ATOM     63  H   VAL A  31      12.430  -9.900  81.404  1.00 98.92           H  
ATOM     64  HA  VAL A  31      13.129  -8.329  83.817  1.00 98.92           H  
ATOM     65  HB  VAL A  31      14.195  -7.674  81.030  1.00 98.92           H  
ATOM     66 HG11 VAL A  31      15.677  -6.085  82.274  1.00 98.92           H  
ATOM     67 HG12 VAL A  31      13.975  -5.701  82.486  1.00 98.92           H  
ATOM     68 HG13 VAL A  31      14.858  -6.514  83.764  1.00 98.92           H  
ATOM     69 HG21 VAL A  31      16.456  -8.322  81.755  1.00 98.92           H  
ATOM     70 HG22 VAL A  31      15.797  -9.011  83.242  1.00 98.92           H  
ATOM     71 HG23 VAL A  31      15.400  -9.709  81.672  1.00 98.92           H  
ATOM     72  N   VAL A  32      11.384  -6.659  83.083  1.00 98.86           N  
ATOM     73  CA  VAL A  32      10.226  -5.804  82.825  1.00 98.86           C  
ATOM     74  C   VAL A  32      10.624  -4.338  83.074  1.00 98.86           C  
ATOM     75  O   VAL A  32      11.495  -4.082  83.906  1.00 98.86           O  
ATOM     76  CB  VAL A  32       9.050  -6.152  83.791  1.00 98.86           C  
ATOM     77  CG1 VAL A  32       7.765  -5.335  83.522  1.00 98.86           C  
ATOM     78  CG2 VAL A  32       8.723  -7.658  83.786  1.00 98.86           C  
ATOM     79  H   VAL A  32      11.825  -6.535  83.987  1.00 98.86           H  
ATOM     80  HA  VAL A  32       9.890  -5.901  81.793  1.00 98.86           H  
ATOM     81  HB  VAL A  32       9.357  -5.918  84.812  1.00 98.86           H  
ATOM     82 HG11 VAL A  32       6.914  -5.733  84.067  1.00 98.86           H  
ATOM     83 HG12 VAL A  32       7.863  -4.295  83.827  1.00 98.86           H  
ATOM     84 HG13 VAL A  32       7.501  -5.333  82.466  1.00 98.86           H  
ATOM     85 HG21 VAL A  32       7.827  -7.876  84.367  1.00 98.86           H  
ATOM     86 HG22 VAL A  32       8.568  -8.030  82.776  1.00 98.86           H  
ATOM     87 HG23 VAL A  32       9.531  -8.242  84.228  1.00 98.86           H  
ATOM     88  N   HIS A  33       9.984  -3.411  82.352  1.00 98.04           N  
ATOM     89  CA  HIS A  33      10.010  -1.978  82.590  1.00 98.04           C  
ATOM     90  C   HIS A  33       8.579  -1.431  82.584  1.00 98.04           C  
ATOM     91  O   HIS A  33       7.709  -1.913  81.854  1.00 98.04           O  
ATOM     92  CB  HIS A  33      10.972  -1.229  81.645  1.00 98.04           C  
ATOM     93  CG  HIS A  33      10.507  -1.024  80.221  1.00 98.04           C  
ATOM     94  CD2 HIS A  33      10.644  -1.868  79.142  1.00 98.04           C  
ATOM     95  ND1 HIS A  33       9.821   0.122  79.797  1.00 98.04           N  
ATOM     96  CE1 HIS A  33       9.614  -0.068  78.497  1.00 98.04           C  
ATOM     97  NE2 HIS A  33      10.107  -1.219  78.056  1.00 98.04           N  
ATOM     98  H   HIS A  33       9.313  -3.713  81.645  1.00 98.04           H  
ATOM     99  HA  HIS A  33      10.395  -1.840  83.596  1.00 98.04           H  
ATOM    100  HB3 HIS A  33      11.926  -1.751  81.618  1.00 98.04           H  
ATOM    101  HB2 HIS A  33      11.192  -0.244  82.060  1.00 98.04           H  
ATOM    102  HD2 HIS A  33      11.063  -2.849  79.038  1.00 98.04           H  
ATOM    103  HE1 HIS A  33       9.106   0.634  77.856  1.00 98.04           H  
ATOM    104  HE2 HIS A  33      10.085  -1.598  77.104  1.00 98.04           H  
ATOM    105  N   GLY A  34       8.359  -0.418  83.421  1.00 92.86           N  
ATOM    106  CA  GLY A  34       7.141   0.375  83.515  1.00 92.86           C  
ATOM    107  C   GLY A  34       7.389   1.818  83.061  1.00 92.86           C  
ATOM    108  O   GLY A  34       6.642   2.713  83.453  1.00 92.86           O  
ATOM    109  H   GLY A  34       9.147  -0.109  83.986  1.00 92.86           H  
ATOM    110  HA3 GLY A  34       6.813   0.380  84.552  1.00 92.86           H  
ATOM    111  HA2 GLY A  34       6.326  -0.048  82.925  1.00 92.86           H  
ATOM    112  N   GLY A  35       8.457   2.045  82.287  1.00 88.32           N  
ATOM    113  CA  GLY A  35       8.863   3.336  81.752  1.00 88.32           C  
ATOM    114  C   GLY A  35      10.079   3.939  82.470  1.00 88.32           C  
ATOM    115  O   GLY A  35      10.264   3.764  83.680  1.00 88.32           O  
ATOM    116  H   GLY A  35       8.972   1.240  81.957  1.00 88.32           H  
ATOM    117  HA3 GLY A  35       8.043   4.055  81.785  1.00 88.32           H  
ATOM    118  HA2 GLY A  35       9.085   3.175  80.699  1.00 88.32           H  
ATOM    119  N   ALA A  36      10.910   4.659  81.705  1.00 85.24           N  
ATOM    120  CA  ALA A  36      12.013   5.501  82.168  1.00 85.24           C  
ATOM    121  C   ALA A  36      11.507   6.943  82.291  1.00 85.24           C  
ATOM    122  O   ALA A  36      10.641   7.365  81.522  1.00 85.24           O  
ATOM    123  CB  ALA A  36      13.133   5.487  81.115  1.00 85.24           C  
ATOM    124  H   ALA A  36      10.660   4.755  80.722  1.00 85.24           H  
ATOM    125  HA  ALA A  36      12.405   5.165  83.122  1.00 85.24           H  
ATOM    126  HB1 ALA A  36      13.937   6.172  81.383  1.00 85.24           H  
ATOM    127  HB2 ALA A  36      13.581   4.497  81.036  1.00 85.24           H  
ATOM    128  HB3 ALA A  36      12.768   5.773  80.127  1.00 85.24           H  
ATOM    129  N   GLY A  37      12.046   7.714  83.238  1.00 84.13           N  
ATOM    130  CA  GLY A  37      11.632   9.093  83.447  1.00 84.13           C  
ATOM    131  C   GLY A  37      12.428   9.756  84.564  1.00 84.13           C  
ATOM    132  O   GLY A  37      13.300   9.140  85.178  1.00 84.13           O  
ATOM    133  H   GLY A  37      12.783   7.361  83.842  1.00 84.13           H  
ATOM    134  HA3 GLY A  37      10.570   9.121  83.699  1.00 84.13           H  
ATOM    135  HA2 GLY A  37      11.770   9.661  82.525  1.00 84.13           H  
ATOM    136  N   VAL A  38      12.132  11.030  84.836  1.00 72.78           N  
ATOM    137  CA  VAL A  38      12.773  11.806  85.892  1.00 72.78           C  
ATOM    138  C   VAL A  38      11.980  11.554  87.196  1.00 72.78           C  
ATOM    139  O   VAL A  38      11.204  12.391  87.658  1.00 72.78           O  
ATOM    140  CB  VAL A  38      12.814  13.308  85.490  1.00 72.78           C  
ATOM    141  CG1 VAL A  38      13.616  14.158  86.498  1.00 72.78           C  
ATOM    142  CG2 VAL A  38      13.414  13.509  84.082  1.00 72.78           C  
ATOM    143  H   VAL A  38      11.386  11.479  84.328  1.00 72.78           H  
ATOM    144  HA  VAL A  38      13.796  11.458  85.993  1.00 72.78           H  
ATOM    145  HB  VAL A  38      11.794  13.696  85.468  1.00 72.78           H  
ATOM    146 HG11 VAL A  38      13.624  15.209  86.207  1.00 72.78           H  
ATOM    147 HG12 VAL A  38      13.196  14.114  87.503  1.00 72.78           H  
ATOM    148 HG13 VAL A  38      14.653  13.827  86.561  1.00 72.78           H  
ATOM    149 HG21 VAL A  38      13.485  14.568  83.833  1.00 72.78           H  
ATOM    150 HG22 VAL A  38      14.417  13.087  84.015  1.00 72.78           H  
ATOM    151 HG23 VAL A  38      12.807  13.045  83.304  1.00 72.78           H  
ATOM    152  N   ILE A  39      12.132  10.347  87.742  1.00 77.67           N  
ATOM    153  CA  ILE A  39      11.443   9.848  88.922  1.00 77.67           C  
ATOM    154  C   ILE A  39      12.433  10.047  90.086  1.00 77.67           C  
ATOM    155  O   ILE A  39      13.439   9.343  90.160  1.00 77.67           O  
ATOM    156  CB  ILE A  39      11.131   8.331  88.701  1.00 77.67           C  
ATOM    157  CG1 ILE A  39      10.323   8.035  87.409  1.00 77.67           C  
ATOM    158  CG2 ILE A  39      10.384   7.723  89.897  1.00 77.67           C  
ATOM    159  CD1 ILE A  39      10.554   6.619  86.855  1.00 77.67           C  
ATOM    160  H   ILE A  39      12.829   9.740  87.328  1.00 77.67           H  
ATOM    161  HA  ILE A  39      10.516  10.396  89.105  1.00 77.67           H  
ATOM    162  HB  ILE A  39      12.080   7.806  88.613  1.00 77.67           H  
ATOM    163 HG13 ILE A  39      10.575   8.731  86.612  1.00 77.67           H  
ATOM    164 HG12 ILE A  39       9.259   8.188  87.595  1.00 77.67           H  
ATOM    165 HG21 ILE A  39      10.137   6.677  89.725  1.00 77.67           H  
ATOM    166 HG22 ILE A  39      10.975   7.761  90.808  1.00 77.67           H  
ATOM    167 HG23 ILE A  39       9.445   8.247  90.084  1.00 77.67           H  
ATOM    168 HD11 ILE A  39       9.935   6.439  85.976  1.00 77.67           H  
ATOM    169 HD12 ILE A  39      11.590   6.482  86.556  1.00 77.67           H  
ATOM    170 HD13 ILE A  39      10.312   5.848  87.586  1.00 77.67           H  
ATOM    171  N   GLU A  40      12.176  11.018  90.974  1.00 77.81           N  
ATOM    172  CA  GLU A  40      12.987  11.296  92.161  1.00 77.81           C  
ATOM    173  C   GLU A  40      12.267  10.794  93.421  1.00 77.81           C  
ATOM    174  O   GLU A  40      11.041  10.673  93.424  1.00 77.81           O  
ATOM    175  CB  GLU A  40      13.211  12.822  92.285  1.00 77.81           C  
ATOM    176  CG  GLU A  40      13.861  13.523  91.068  1.00 77.81           C  
ATOM    177  CD  GLU A  40      15.351  13.234  90.816  1.00 77.81           C  
ATOM    178  OE1 GLU A  40      15.842  13.757  89.791  1.00 77.81           O  
ATOM    179  OE2 GLU A  40      15.988  12.518  91.621  1.00 77.81           O1-
ATOM    180  H   GLU A  40      11.345  11.582  90.871  1.00 77.81           H  
ATOM    181  HA  GLU A  40      13.950  10.787  92.093  1.00 77.81           H  
ATOM    182  HB3 GLU A  40      13.804  13.035  93.176  1.00 77.81           H  
ATOM    183  HB2 GLU A  40      12.252  13.298  92.476  1.00 77.81           H  
ATOM    184  HG3 GLU A  40      13.764  14.600  91.207  1.00 77.81           H  
ATOM    185  HG2 GLU A  40      13.299  13.296  90.160  1.00 77.81           H  
ATOM    186  N   ARG A  41      13.050  10.563  94.489  1.00 81.43           N  
ATOM    187  CA  ARG A  41      12.553  10.203  95.824  1.00 81.43           C  
ATOM    188  C   ARG A  41      11.706  11.311  96.481  1.00 81.43           C  
ATOM    189  O   ARG A  41      10.852  10.995  97.306  1.00 81.43           O  
ATOM    190  CB  ARG A  41      13.729   9.828  96.750  1.00 81.43           C  
ATOM    191  CG  ARG A  41      14.590   8.654  96.253  1.00 81.43           C  
ATOM    192  CD  ARG A  41      15.675   8.267  97.271  1.00 81.43           C  
ATOM    193  NE  ARG A  41      16.386   7.030  96.907  1.00 81.43           N  
ATOM    194  CZ  ARG A  41      15.988   5.763  97.128  1.00 81.43           C  
ATOM    195  NH1 ARG A  41      14.812   5.457  97.699  1.00 81.43           N  
ATOM    196  NH2 ARG A  41      16.804   4.771  96.759  1.00 81.43           N1+
ATOM    197  H   ARG A  41      14.050  10.684  94.404  1.00 81.43           H  
ATOM    198  HA  ARG A  41      11.911   9.328  95.715  1.00 81.43           H  
ATOM    199  HB3 ARG A  41      13.327   9.562  97.729  1.00 81.43           H  
ATOM    200  HB2 ARG A  41      14.366  10.699  96.912  1.00 81.43           H  
ATOM    201  HG3 ARG A  41      15.088   8.992  95.343  1.00 81.43           H  
ATOM    202  HG2 ARG A  41      13.985   7.796  95.967  1.00 81.43           H  
ATOM    203  HD3 ARG A  41      15.311   8.266  98.299  1.00 81.43           H  
ATOM    204  HD2 ARG A  41      16.452   9.032  97.232  1.00 81.43           H  
ATOM    205  HE  ARG A  41      17.269   7.160  96.431  1.00 81.43           H  
ATOM    206 HH12 ARG A  41      14.544   4.493  97.838  1.00 81.43           H  
ATOM    207 HH11 ARG A  41      14.175   6.191  97.973  1.00 81.43           H  
ATOM    208 HH22 ARG A  41      16.513   3.805  96.847  1.00 81.43           H  
ATOM    209 HH21 ARG A  41      17.694   4.981  96.321  1.00 81.43           H  
ATOM    210  N   SER A  42      11.947  12.575  96.094  1.00 79.85           N  
ATOM    211  CA  SER A  42      11.178  13.746  96.513  1.00 79.85           C  
ATOM    212  C   SER A  42       9.850  13.920  95.746  1.00 79.85           C  
ATOM    213  O   SER A  42       8.981  14.637  96.240  1.00 79.85           O  
ATOM    214  CB  SER A  42      12.087  14.987  96.383  1.00 79.85           C  
ATOM    215  OG  SER A  42      12.359  15.317  95.033  1.00 79.85           O  
ATOM    216  H   SER A  42      12.675  12.754  95.418  1.00 79.85           H  
ATOM    217  HA  SER A  42      10.930  13.629  97.569  1.00 79.85           H  
ATOM    218  HB3 SER A  42      13.030  14.830  96.908  1.00 79.85           H  
ATOM    219  HB2 SER A  42      11.612  15.849  96.854  1.00 79.85           H  
ATOM    220  HG  SER A  42      11.561  15.682  94.644  1.00 79.85           H  
ATOM    221  N   GLN A  43       9.723  13.288  94.565  1.00 77.13           N  
ATOM    222  CA  GLN A  43       8.557  13.390  93.684  1.00 77.13           C  
ATOM    223  C   GLN A  43       7.536  12.259  93.891  1.00 77.13           C  
ATOM    224  O   GLN A  43       6.359  12.483  93.610  1.00 77.13           O  
ATOM    225  CB  GLN A  43       9.029  13.463  92.213  1.00 77.13           C  
ATOM    226  CG  GLN A  43       9.790  14.758  91.845  1.00 77.13           C  
ATOM    227  CD  GLN A  43       8.960  16.037  91.997  1.00 77.13           C  
ATOM    228  NE2 GLN A  43       9.586  17.115  92.473  1.00 77.13           N  
ATOM    229  OE1 GLN A  43       7.776  16.062  91.669  1.00 77.13           O  
ATOM    230  H   GLN A  43      10.473  12.694  94.239  1.00 77.13           H  
ATOM    231  HA  GLN A  43       8.018  14.310  93.916  1.00 77.13           H  
ATOM    232  HB3 GLN A  43       8.171  13.361  91.545  1.00 77.13           H  
ATOM    233  HB2 GLN A  43       9.667  12.607  91.994  1.00 77.13           H  
ATOM    234  HG3 GLN A  43      10.131  14.697  90.812  1.00 77.13           H  
ATOM    235  HG2 GLN A  43      10.685  14.850  92.460  1.00 77.13           H  
ATOM    236 HE22 GLN A  43       9.079  17.981  92.584  1.00 77.13           H  
ATOM    237 HE21 GLN A  43      10.566  17.080  92.710  1.00 77.13           H  
ATOM    238  N   LEU A  44       7.978  11.097  94.403  1.00 80.28           N  
ATOM    239  CA  LEU A  44       7.091  10.023  94.847  1.00 80.28           C  
ATOM    240  C   LEU A  44       6.960  10.079  96.372  1.00 80.28           C  
ATOM    241  O   LEU A  44       7.973  10.117  97.070  1.00 80.28           O  
ATOM    242  CB  LEU A  44       7.646   8.637  94.436  1.00 80.28           C  
ATOM    243  CG  LEU A  44       7.717   8.353  92.920  1.00 80.28           C  
ATOM    244  CD1 LEU A  44       8.261   6.928  92.666  1.00 80.28           C  
ATOM    245  CD2 LEU A  44       6.370   8.588  92.203  1.00 80.28           C  
ATOM    246  H   LEU A  44       8.961  10.977  94.605  1.00 80.28           H  
ATOM    247  HA  LEU A  44       6.096  10.145  94.418  1.00 80.28           H  
ATOM    248  HB3 LEU A  44       7.016   7.869  94.891  1.00 80.28           H  
ATOM    249  HB2 LEU A  44       8.639   8.501  94.870  1.00 80.28           H  
ATOM    250  HG  LEU A  44       8.439   9.049  92.489  1.00 80.28           H  
ATOM    251 HD11 LEU A  44       9.186   6.961  92.093  1.00 80.28           H  
ATOM    252 HD12 LEU A  44       8.485   6.403  93.595  1.00 80.28           H  
ATOM    253 HD13 LEU A  44       7.562   6.297  92.117  1.00 80.28           H  
ATOM    254 HD21 LEU A  44       6.171   7.851  91.425  1.00 80.28           H  
ATOM    255 HD22 LEU A  44       5.527   8.553  92.893  1.00 80.28           H  
ATOM    256 HD23 LEU A  44       6.359   9.566  91.721  1.00 80.28           H  
ATOM    257  N   THR A  45       5.713   9.993  96.857  1.00 82.73           N  
ATOM    258  CA  THR A  45       5.404   9.681  98.255  1.00 82.73           C  
ATOM    259  C   THR A  45       5.701   8.182  98.540  1.00 82.73           C  
ATOM    260  O   THR A  45       5.733   7.397  97.588  1.00 82.73           O  
ATOM    261  CB  THR A  45       3.906   9.962  98.570  1.00 82.73           C  
ATOM    262  CG2 THR A  45       3.478  11.405  98.262  1.00 82.73           C  
ATOM    263  OG1 THR A  45       3.030   9.069  97.907  1.00 82.73           O  
ATOM    264  H   THR A  45       4.931   9.987  96.217  1.00 82.73           H  
ATOM    265  HA  THR A  45       6.025  10.323  98.878  1.00 82.73           H  
ATOM    266  HB  THR A  45       3.741   9.810  99.635  1.00 82.73           H  
ATOM    267 HG21 THR A  45       2.440  11.574  98.552  1.00 82.73           H  
ATOM    268 HG22 THR A  45       4.092  12.118  98.814  1.00 82.73           H  
ATOM    269 HG23 THR A  45       3.566  11.644  97.203  1.00 82.73           H  
ATOM    270  HG1 THR A  45       2.959   9.346  96.990  1.00 82.73           H  
ATOM    271  N   PRO A  46       5.882   7.788  99.824  1.00 87.95           N  
ATOM    272  CA  PRO A  46       6.056   6.368 100.206  1.00 87.95           C  
ATOM    273  C   PRO A  46       4.957   5.403  99.724  1.00 87.95           C  
ATOM    274  O   PRO A  46       5.273   4.263  99.391  1.00 87.95           O  
ATOM    275  CB  PRO A  46       6.138   6.404 101.741  1.00 87.95           C  
ATOM    276  CG  PRO A  46       6.668   7.790 102.057  1.00 87.95           C  
ATOM    277  CD  PRO A  46       6.008   8.660 100.995  1.00 87.95           C  
ATOM    278  HA  PRO A  46       7.017   6.043  99.802  1.00 87.95           H  
ATOM    279  HB3 PRO A  46       6.774   5.616 102.147  1.00 87.95           H  
ATOM    280  HB2 PRO A  46       5.147   6.290 102.185  1.00 87.95           H  
ATOM    281  HG3 PRO A  46       7.750   7.804 101.918  1.00 87.95           H  
ATOM    282  HG2 PRO A  46       6.454   8.115 103.076  1.00 87.95           H  
ATOM    283  HD2 PRO A  46       5.015   8.965 101.325  1.00 87.95           H  
ATOM    284  HD3 PRO A  46       6.606   9.553 100.818  1.00 87.95           H  
ATOM    285  N   GLU A  47       3.706   5.889  99.670  1.00 86.57           N  
ATOM    286  CA  GLU A  47       2.524   5.161  99.211  1.00 86.57           C  
ATOM    287  C   GLU A  47       2.515   4.949  97.687  1.00 86.57           C  
ATOM    288  O   GLU A  47       2.183   3.849  97.247  1.00 86.57           O  
ATOM    289  CB  GLU A  47       1.237   5.879  99.678  1.00 86.57           C  
ATOM    290  CG  GLU A  47       1.062   5.972 101.217  1.00 86.57           C  
ATOM    291  CD  GLU A  47       1.873   7.055 101.958  1.00 86.57           C  
ATOM    292  OE1 GLU A  47       2.079   6.860 103.175  1.00 86.57           O  
ATOM    293  OE2 GLU A  47       2.278   8.053 101.321  1.00 86.57           O1-
ATOM    294  H   GLU A  47       3.529   6.832  99.992  1.00 86.57           H  
ATOM    295  HA  GLU A  47       2.542   4.173  99.675  1.00 86.57           H  
ATOM    296  HB3 GLU A  47       0.376   5.340  99.280  1.00 86.57           H  
ATOM    297  HB2 GLU A  47       1.175   6.871  99.226  1.00 86.57           H  
ATOM    298  HG3 GLU A  47       1.272   4.996 101.659  1.00 86.57           H  
ATOM    299  HG2 GLU A  47       0.012   6.173 101.432  1.00 86.57           H  
ATOM    300  N   GLN A  48       2.911   5.981  96.918  1.00 84.51           N  
ATOM    301  CA  GLN A  48       3.090   5.914  95.463  1.00 84.51           C  
ATOM    302  C   GLN A  48       4.237   4.981  95.054  1.00 84.51           C  
ATOM    303  O   GLN A  48       4.050   4.155  94.163  1.00 84.51           O  
ATOM    304  CB  GLN A  48       3.328   7.322  94.885  1.00 84.51           C  
ATOM    305  CG  GLN A  48       2.060   8.194  94.836  1.00 84.51           C  
ATOM    306  CD  GLN A  48       2.372   9.640  94.441  1.00 84.51           C  
ATOM    307  NE2 GLN A  48       1.511  10.249  93.625  1.00 84.51           N  
ATOM    308  OE1 GLN A  48       3.360  10.214  94.893  1.00 84.51           O  
ATOM    309  H   GLN A  48       3.167   6.854  97.359  1.00 84.51           H  
ATOM    310  HA  GLN A  48       2.172   5.514  95.029  1.00 84.51           H  
ATOM    311  HB3 GLN A  48       3.719   7.242  93.869  1.00 84.51           H  
ATOM    312  HB2 GLN A  48       4.111   7.814  95.464  1.00 84.51           H  
ATOM    313  HG3 GLN A  48       1.568   8.208  95.808  1.00 84.51           H  
ATOM    314  HG2 GLN A  48       1.345   7.761  94.135  1.00 84.51           H  
ATOM    315 HE22 GLN A  48       1.671  11.207  93.351  1.00 84.51           H  
ATOM    316 HE21 GLN A  48       0.698   9.761  93.278  1.00 84.51           H  
ATOM    317  N   GLU A  49       5.385   5.118  95.737  1.00 88.08           N  
ATOM    318  CA  GLU A  49       6.575   4.290  95.564  1.00 88.08           C  
ATOM    319  C   GLU A  49       6.307   2.802  95.852  1.00 88.08           C  
ATOM    320  O   GLU A  49       6.689   1.964  95.039  1.00 88.08           O  
ATOM    321  CB  GLU A  49       7.725   4.892  96.402  1.00 88.08           C  
ATOM    322  CG  GLU A  49       9.043   4.086  96.378  1.00 88.08           C  
ATOM    323  CD  GLU A  49      10.206   4.733  97.145  1.00 88.08           C  
ATOM    324  OE1 GLU A  49      11.005   3.954  97.711  1.00 88.08           O  
ATOM    325  OE2 GLU A  49      10.320   5.978  97.129  1.00 88.08           O1-
ATOM    326  H   GLU A  49       5.449   5.834  96.451  1.00 88.08           H  
ATOM    327  HA  GLU A  49       6.864   4.365  94.513  1.00 88.08           H  
ATOM    328  HB3 GLU A  49       7.398   5.011  97.436  1.00 88.08           H  
ATOM    329  HB2 GLU A  49       7.911   5.901  96.034  1.00 88.08           H  
ATOM    330  HG3 GLU A  49       9.362   3.958  95.345  1.00 88.08           H  
ATOM    331  HG2 GLU A  49       8.870   3.086  96.779  1.00 88.08           H  
ATOM    332  N   LYS A  50       5.596   2.514  96.957  1.00 91.25           N  
ATOM    333  CA  LYS A  50       5.134   1.176  97.337  1.00 91.25           C  
ATOM    334  C   LYS A  50       4.147   0.563  96.325  1.00 91.25           C  
ATOM    335  O   LYS A  50       4.245  -0.635  96.066  1.00 91.25           O  
ATOM    336  CB  LYS A  50       4.549   1.228  98.766  1.00 91.25           C  
ATOM    337  CG  LYS A  50       4.008  -0.110  99.307  1.00 91.25           C  
ATOM    338  CD  LYS A  50       3.513  -0.001 100.755  1.00 91.25           C  
ATOM    339  CE  LYS A  50       2.954  -1.333 101.281  1.00 91.25           C  
ATOM    340  NZ  LYS A  50       2.460  -1.212 102.664  1.00 91.25           N1+
ATOM    341  H   LYS A  50       5.326   3.265  97.579  1.00 91.25           H  
ATOM    342  HA  LYS A  50       6.015   0.532  97.363  1.00 91.25           H  
ATOM    343  HB3 LYS A  50       3.749   1.969  98.803  1.00 91.25           H  
ATOM    344  HB2 LYS A  50       5.324   1.585  99.445  1.00 91.25           H  
ATOM    345  HG3 LYS A  50       4.789  -0.870  99.241  1.00 91.25           H  
ATOM    346  HG2 LYS A  50       3.183  -0.462  98.687  1.00 91.25           H  
ATOM    347  HD3 LYS A  50       2.746   0.773 100.812  1.00 91.25           H  
ATOM    348  HD2 LYS A  50       4.335   0.334 101.391  1.00 91.25           H  
ATOM    349  HE3 LYS A  50       3.725  -2.105 101.250  1.00 91.25           H  
ATOM    350  HE2 LYS A  50       2.134  -1.674 100.648  1.00 91.25           H  
ATOM    351  HZ1 LYS A  50       1.723  -0.523 102.699  1.00 91.25           H  
ATOM    352  HZ2 LYS A  50       2.102  -2.103 102.974  1.00 91.25           H  
ATOM    353  HZ3 LYS A  50       3.217  -0.925 103.269  1.00 91.25           H  
ATOM    354  N   ALA A  51       3.243   1.385  95.762  1.00 88.71           N  
ATOM    355  CA  ALA A  51       2.283   0.978  94.734  1.00 88.71           C  
ATOM    356  C   ALA A  51       2.954   0.595  93.404  1.00 88.71           C  
ATOM    357  O   ALA A  51       2.535  -0.389  92.798  1.00 88.71           O  
ATOM    358  CB  ALA A  51       1.234   2.080  94.526  1.00 88.71           C  
ATOM    359  H   ALA A  51       3.212   2.357  96.040  1.00 88.71           H  
ATOM    360  HA  ALA A  51       1.762   0.093  95.105  1.00 88.71           H  
ATOM    361  HB1 ALA A  51       0.491   1.781  93.784  1.00 88.71           H  
ATOM    362  HB2 ALA A  51       0.699   2.291  95.452  1.00 88.71           H  
ATOM    363  HB3 ALA A  51       1.683   3.011  94.183  1.00 88.71           H  
ATOM    364  N   TYR A  52       4.005   1.316  92.989  1.00 89.33           N  
ATOM    365  CA  TYR A  52       4.800   0.961  91.812  1.00 89.33           C  
ATOM    366  C   TYR A  52       5.669  -0.281  92.071  1.00 89.33           C  
ATOM    367  O   TYR A  52       5.773  -1.122  91.179  1.00 89.33           O  
ATOM    368  CB  TYR A  52       5.681   2.143  91.350  1.00 89.33           C  
ATOM    369  CG  TYR A  52       4.963   3.090  90.402  1.00 89.33           C  
ATOM    370  CD1 TYR A  52       4.821   2.755  89.035  1.00 89.33           C  
ATOM    371  CD2 TYR A  52       4.441   4.312  90.871  1.00 89.33           C  
ATOM    372  CE1 TYR A  52       4.148   3.627  88.155  1.00 89.33           C  
ATOM    373  CE2 TYR A  52       3.765   5.181  89.995  1.00 89.33           C  
ATOM    374  CZ  TYR A  52       3.614   4.839  88.639  1.00 89.33           C  
ATOM    375  OH  TYR A  52       2.942   5.692  87.813  1.00 89.33           O  
ATOM    376  H   TYR A  52       4.241   2.161  93.499  1.00 89.33           H  
ATOM    377  HA  TYR A  52       4.120   0.704  90.996  1.00 89.33           H  
ATOM    378  HB3 TYR A  52       6.559   1.777  90.814  1.00 89.33           H  
ATOM    379  HB2 TYR A  52       6.075   2.693  92.207  1.00 89.33           H  
ATOM    380  HD1 TYR A  52       5.233   1.833  88.651  1.00 89.33           H  
ATOM    381  HD2 TYR A  52       4.565   4.604  91.899  1.00 89.33           H  
ATOM    382  HE1 TYR A  52       4.050   3.360  87.111  1.00 89.33           H  
ATOM    383  HE2 TYR A  52       3.362   6.112  90.368  1.00 89.33           H  
ATOM    384  HH  TYR A  52       2.533   5.266  87.058  1.00 89.33           H  
ATOM    385  N   ARG A  53       6.243  -0.467  93.275  1.00 93.86           N  
ATOM    386  CA  ARG A  53       6.989  -1.689  93.602  1.00 93.86           C  
ATOM    387  C   ARG A  53       6.102  -2.939  93.645  1.00 93.86           C  
ATOM    388  O   ARG A  53       6.527  -3.971  93.133  1.00 93.86           O  
ATOM    389  CB  ARG A  53       7.763  -1.549  94.924  1.00 93.86           C  
ATOM    390  CG  ARG A  53       8.894  -0.520  94.851  1.00 93.86           C  
ATOM    391  CD  ARG A  53       9.712  -0.439  96.146  1.00 93.86           C  
ATOM    392  NE  ARG A  53      10.604   0.729  96.129  1.00 93.86           N  
ATOM    393  CZ  ARG A  53      11.749   0.896  95.445  1.00 93.86           C  
ATOM    394  NH1 ARG A  53      12.323  -0.071  94.710  1.00 93.86           N  
ATOM    395  NH2 ARG A  53      12.338   2.090  95.506  1.00 93.86           N1+
ATOM    396  H   ARG A  53       6.130   0.214  94.015  1.00 93.86           H  
ATOM    397  HA  ARG A  53       7.712  -1.846  92.802  1.00 93.86           H  
ATOM    398  HB3 ARG A  53       8.203  -2.511  95.193  1.00 93.86           H  
ATOM    399  HB2 ARG A  53       7.076  -1.291  95.732  1.00 93.86           H  
ATOM    400  HG3 ARG A  53       8.548   0.460  94.537  1.00 93.86           H  
ATOM    401  HG2 ARG A  53       9.557  -0.862  94.056  1.00 93.86           H  
ATOM    402  HD3 ARG A  53      10.359  -1.313  96.213  1.00 93.86           H  
ATOM    403  HD2 ARG A  53       9.079  -0.461  97.034  1.00 93.86           H  
ATOM    404  HE  ARG A  53      10.273   1.524  96.660  1.00 93.86           H  
ATOM    405 HH12 ARG A  53      13.201   0.109  94.241  1.00 93.86           H  
ATOM    406 HH11 ARG A  53      11.908  -0.990  94.659  1.00 93.86           H  
ATOM    407 HH22 ARG A  53      13.246   2.228  95.076  1.00 93.86           H  
ATOM    408 HH21 ARG A  53      11.950   2.821  96.091  1.00 93.86           H  
ATOM    409  N   ALA A  54       4.894  -2.821  94.222  1.00 95.62           N  
ATOM    410  CA  ALA A  54       3.893  -3.886  94.286  1.00 95.62           C  
ATOM    411  C   ALA A  54       3.363  -4.288  92.900  1.00 95.62           C  
ATOM    412  O   ALA A  54       3.190  -5.481  92.653  1.00 95.62           O  
ATOM    413  CB  ALA A  54       2.744  -3.447  95.205  1.00 95.62           C  
ATOM    414  H   ALA A  54       4.628  -1.938  94.640  1.00 95.62           H  
ATOM    415  HA  ALA A  54       4.367  -4.764  94.730  1.00 95.62           H  
ATOM    416  HB1 ALA A  54       1.978  -4.220  95.278  1.00 95.62           H  
ATOM    417  HB2 ALA A  54       3.105  -3.250  96.215  1.00 95.62           H  
ATOM    418  HB3 ALA A  54       2.265  -2.537  94.842  1.00 95.62           H  
ATOM    419  N   ALA A  55       3.162  -3.291  92.020  1.00 93.79           N  
ATOM    420  CA  ALA A  55       2.783  -3.471  90.621  1.00 93.79           C  
ATOM    421  C   ALA A  55       3.878  -4.169  89.802  1.00 93.79           C  
ATOM    422  O   ALA A  55       3.592  -5.183  89.170  1.00 93.79           O  
ATOM    423  CB  ALA A  55       2.425  -2.109  90.013  1.00 93.79           C  
ATOM    424  H   ALA A  55       3.306  -2.335  92.316  1.00 93.79           H  
ATOM    425  HA  ALA A  55       1.890  -4.098  90.591  1.00 93.79           H  
ATOM    426  HB1 ALA A  55       2.192  -2.208  88.954  1.00 93.79           H  
ATOM    427  HB2 ALA A  55       1.549  -1.681  90.501  1.00 93.79           H  
ATOM    428  HB3 ALA A  55       3.241  -1.392  90.105  1.00 93.79           H  
ATOM    429  N   MET A  56       5.115  -3.644  89.866  1.00 96.75           N  
ATOM    430  CA  MET A  56       6.287  -4.198  89.183  1.00 96.75           C  
ATOM    431  C   MET A  56       6.683  -5.605  89.667  1.00 96.75           C  
ATOM    432  O   MET A  56       7.155  -6.388  88.845  1.00 96.75           O  
ATOM    433  CB  MET A  56       7.470  -3.213  89.271  1.00 96.75           C  
ATOM    434  CG  MET A  56       7.289  -1.930  88.432  1.00 96.75           C  
ATOM    435  SD  MET A  56       7.150  -2.135  86.632  1.00 96.75           S  
ATOM    436  CE  MET A  56       8.707  -2.988  86.303  1.00 96.75           C  
ATOM    437  H   MET A  56       5.273  -2.807  90.412  1.00 96.75           H  
ATOM    438  HA  MET A  56       6.022  -4.305  88.131  1.00 96.75           H  
ATOM    439  HB3 MET A  56       8.389  -3.708  88.956  1.00 96.75           H  
ATOM    440  HB2 MET A  56       7.641  -2.940  90.313  1.00 96.75           H  
ATOM    441  HG3 MET A  56       8.125  -1.257  88.626  1.00 96.75           H  
ATOM    442  HG2 MET A  56       6.394  -1.396  88.743  1.00 96.75           H  
ATOM    443  HE1 MET A  56       8.969  -2.912  85.251  1.00 96.75           H  
ATOM    444  HE2 MET A  56       9.500  -2.532  86.889  1.00 96.75           H  
ATOM    445  HE3 MET A  56       8.632  -4.041  86.570  1.00 96.75           H  
ATOM    446  N   THR A  57       6.439  -5.926  90.951  1.00 98.18           N  
ATOM    447  CA  THR A  57       6.603  -7.272  91.507  1.00 98.18           C  
ATOM    448  C   THR A  57       5.547  -8.245  90.949  1.00 98.18           C  
ATOM    449  O   THR A  57       5.933  -9.300  90.452  1.00 98.18           O  
ATOM    450  CB  THR A  57       6.513  -7.287  93.060  1.00 98.18           C  
ATOM    451  CG2 THR A  57       6.516  -8.675  93.727  1.00 98.18           C  
ATOM    452  OG1 THR A  57       7.604  -6.567  93.594  1.00 98.18           O  
ATOM    453  H   THR A  57       6.064  -5.226  91.577  1.00 98.18           H  
ATOM    454  HA  THR A  57       7.588  -7.639  91.213  1.00 98.18           H  
ATOM    455  HB  THR A  57       5.610  -6.761  93.374  1.00 98.18           H  
ATOM    456 HG21 THR A  57       6.604  -8.591  94.811  1.00 98.18           H  
ATOM    457 HG22 THR A  57       5.591  -9.217  93.531  1.00 98.18           H  
ATOM    458 HG23 THR A  57       7.346  -9.288  93.374  1.00 98.18           H  
ATOM    459  HG1 THR A  57       7.484  -5.638  93.375  1.00 98.18           H  
ATOM    460  N   LYS A  58       4.257  -7.860  91.015  1.00 98.40           N  
ATOM    461  CA  LYS A  58       3.102  -8.651  90.573  1.00 98.40           C  
ATOM    462  C   LYS A  58       3.194  -9.120  89.112  1.00 98.40           C  
ATOM    463  O   LYS A  58       2.983 -10.304  88.850  1.00 98.40           O  
ATOM    464  CB  LYS A  58       1.804  -7.851  90.843  1.00 98.40           C  
ATOM    465  CG  LYS A  58       0.503  -8.491  90.314  1.00 98.40           C  
ATOM    466  CD  LYS A  58      -0.730  -7.606  90.539  1.00 98.40           C  
ATOM    467  CE  LYS A  58      -1.993  -8.207  89.899  1.00 98.40           C  
ATOM    468  NZ  LYS A  58      -3.160  -7.320  90.053  1.00 98.40           N1+
ATOM    469  H   LYS A  58       4.034  -6.965  91.430  1.00 98.40           H  
ATOM    470  HA  LYS A  58       3.080  -9.544  91.200  1.00 98.40           H  
ATOM    471  HB3 LYS A  58       1.900  -6.862  90.394  1.00 98.40           H  
ATOM    472  HB2 LYS A  58       1.705  -7.683  91.916  1.00 98.40           H  
ATOM    473  HG3 LYS A  58       0.355  -9.461  90.789  1.00 98.40           H  
ATOM    474  HG2 LYS A  58       0.577  -8.683  89.243  1.00 98.40           H  
ATOM    475  HD3 LYS A  58      -0.539  -6.614  90.126  1.00 98.40           H  
ATOM    476  HD2 LYS A  58      -0.883  -7.470  91.611  1.00 98.40           H  
ATOM    477  HE3 LYS A  58      -2.221  -9.174  90.348  1.00 98.40           H  
ATOM    478  HE2 LYS A  58      -1.832  -8.377  88.834  1.00 98.40           H  
ATOM    479  HZ1 LYS A  58      -2.971  -6.433  89.608  1.00 98.40           H  
ATOM    480  HZ2 LYS A  58      -3.967  -7.746  89.620  1.00 98.40           H  
ATOM    481  HZ3 LYS A  58      -3.345  -7.171  91.035  1.00 98.40           H  
ATOM    482  N   VAL A  59       3.501  -8.187  88.194  1.00 98.48           N  
ATOM    483  CA  VAL A  59       3.592  -8.478  86.764  1.00 98.48           C  
ATOM    484  C   VAL A  59       4.821  -9.348  86.416  1.00 98.48           C  
ATOM    485  O   VAL A  59       4.692 -10.236  85.573  1.00 98.48           O  
ATOM    486  CB  VAL A  59       3.576  -7.186  85.896  1.00 98.48           C  
ATOM    487  CG1 VAL A  59       2.333  -6.323  86.173  1.00 98.48           C  
ATOM    488  CG2 VAL A  59       4.854  -6.331  85.970  1.00 98.48           C  
ATOM    489  H   VAL A  59       3.652  -7.228  88.476  1.00 98.48           H  
ATOM    490  HA  VAL A  59       2.710  -9.062  86.492  1.00 98.48           H  
ATOM    491  HB  VAL A  59       3.457  -7.509  84.863  1.00 98.48           H  
ATOM    492 HG11 VAL A  59       2.118  -5.658  85.337  1.00 98.48           H  
ATOM    493 HG12 VAL A  59       1.456  -6.941  86.344  1.00 98.48           H  
ATOM    494 HG13 VAL A  59       2.453  -5.701  87.055  1.00 98.48           H  
ATOM    495 HG21 VAL A  59       4.753  -5.420  85.380  1.00 98.48           H  
ATOM    496 HG22 VAL A  59       5.066  -6.039  86.996  1.00 98.48           H  
ATOM    497 HG23 VAL A  59       5.723  -6.864  85.590  1.00 98.48           H  
ATOM    498  N   THR A  60       5.958  -9.130  87.106  1.00 98.79           N  
ATOM    499  CA  THR A  60       7.184  -9.919  86.940  1.00 98.79           C  
ATOM    500  C   THR A  60       7.034 -11.360  87.469  1.00 98.79           C  
ATOM    501  O   THR A  60       7.561 -12.267  86.831  1.00 98.79           O  
ATOM    502  CB  THR A  60       8.411  -9.255  87.626  1.00 98.79           C  
ATOM    503  CG2 THR A  60       9.753  -9.997  87.482  1.00 98.79           C  
ATOM    504  OG1 THR A  60       8.610  -7.977  87.063  1.00 98.79           O  
ATOM    505  H   THR A  60       5.983  -8.405  87.809  1.00 98.79           H  
ATOM    506  HA  THR A  60       7.391  -9.982  85.869  1.00 98.79           H  
ATOM    507  HB  THR A  60       8.200  -9.115  88.687  1.00 98.79           H  
ATOM    508 HG21 THR A  60      10.557  -9.439  87.965  1.00 98.79           H  
ATOM    509 HG22 THR A  60       9.737 -10.986  87.937  1.00 98.79           H  
ATOM    510 HG23 THR A  60      10.020 -10.114  86.433  1.00 98.79           H  
ATOM    511  HG1 THR A  60       7.948  -7.379  87.426  1.00 98.79           H  
ATOM    512  N   GLU A  61       6.275 -11.552  88.565  1.00 98.77           N  
ATOM    513  CA  GLU A  61       5.897 -12.861  89.113  1.00 98.77           C  
ATOM    514  C   GLU A  61       5.039 -13.710  88.161  1.00 98.77           C  
ATOM    515  O   GLU A  61       5.244 -14.922  88.111  1.00 98.77           O  
ATOM    516  CB  GLU A  61       5.166 -12.694  90.463  1.00 98.77           C  
ATOM    517  CG  GLU A  61       6.109 -12.385  91.643  1.00 98.77           C  
ATOM    518  CD  GLU A  61       5.420 -12.151  92.998  1.00 98.77           C  
ATOM    519  OE1 GLU A  61       6.164 -12.162  94.003  1.00 98.77           O  
ATOM    520  OE2 GLU A  61       4.184 -11.950  93.029  1.00 98.77           O1-
ATOM    521  H   GLU A  61       5.889 -10.750  89.046  1.00 98.77           H  
ATOM    522  HA  GLU A  61       6.818 -13.419  89.291  1.00 98.77           H  
ATOM    523  HB3 GLU A  61       4.590 -13.591  90.698  1.00 98.77           H  
ATOM    524  HB2 GLU A  61       4.436 -11.890  90.367  1.00 98.77           H  
ATOM    525  HG3 GLU A  61       6.692 -11.497  91.420  1.00 98.77           H  
ATOM    526  HG2 GLU A  61       6.825 -13.202  91.751  1.00 98.77           H  
ATOM    527  N   VAL A  62       4.107 -13.072  87.431  1.00 98.81           N  
ATOM    528  CA  VAL A  62       3.219 -13.739  86.476  1.00 98.81           C  
ATOM    529  C   VAL A  62       3.958 -14.238  85.219  1.00 98.81           C  
ATOM    530  O   VAL A  62       3.716 -15.371  84.806  1.00 98.81           O  
ATOM    531  CB  VAL A  62       2.005 -12.838  86.098  1.00 98.81           C  
ATOM    532  CG1 VAL A  62       1.244 -13.233  84.811  1.00 98.81           C  
ATOM    533  CG2 VAL A  62       1.020 -12.778  87.279  1.00 98.81           C  
ATOM    534  H   VAL A  62       3.986 -12.074  87.537  1.00 98.81           H  
ATOM    535  HA  VAL A  62       2.825 -14.629  86.974  1.00 98.81           H  
ATOM    536  HB  VAL A  62       2.375 -11.823  85.941  1.00 98.81           H  
ATOM    537 HG11 VAL A  62       0.338 -12.640  84.686  1.00 98.81           H  
ATOM    538 HG12 VAL A  62       1.845 -13.070  83.916  1.00 98.81           H  
ATOM    539 HG13 VAL A  62       0.945 -14.281  84.833  1.00 98.81           H  
ATOM    540 HG21 VAL A  62       0.176 -12.125  87.067  1.00 98.81           H  
ATOM    541 HG22 VAL A  62       0.618 -13.765  87.506  1.00 98.81           H  
ATOM    542 HG23 VAL A  62       1.500 -12.404  88.183  1.00 98.81           H  
ATOM    543  N   GLY A  63       4.872 -13.422  84.668  1.00 98.86           N  
ATOM    544  CA  GLY A  63       5.695 -13.811  83.522  1.00 98.86           C  
ATOM    545  C   GLY A  63       6.795 -14.800  83.926  1.00 98.86           C  
ATOM    546  O   GLY A  63       7.111 -15.695  83.144  1.00 98.86           O  
ATOM    547  H   GLY A  63       5.015 -12.496  85.050  1.00 98.86           H  
ATOM    548  HA3 GLY A  63       6.175 -12.930  83.110  1.00 98.86           H  
ATOM    549  HA2 GLY A  63       5.075 -14.235  82.730  1.00 98.86           H  
ATOM    550  N   ALA A  64       7.343 -14.674  85.149  1.00 98.82           N  
ATOM    551  CA  ALA A  64       8.288 -15.626  85.734  1.00 98.82           C  
ATOM    552  C   ALA A  64       7.662 -17.007  85.969  1.00 98.82           C  
ATOM    553  O   ALA A  64       8.341 -17.999  85.724  1.00 98.82           O  
ATOM    554  CB  ALA A  64       8.865 -15.071  87.044  1.00 98.82           C  
ATOM    555  H   ALA A  64       7.068 -13.902  85.742  1.00 98.82           H  
ATOM    556  HA  ALA A  64       9.114 -15.750  85.030  1.00 98.82           H  
ATOM    557  HB1 ALA A  64       9.536 -15.787  87.517  1.00 98.82           H  
ATOM    558  HB2 ALA A  64       9.438 -14.162  86.864  1.00 98.82           H  
ATOM    559  HB3 ALA A  64       8.078 -14.837  87.761  1.00 98.82           H  
ATOM    560  N   LYS A  65       6.380 -17.051  86.382  1.00 98.80           N  
ATOM    561  CA  LYS A  65       5.602 -18.282  86.527  1.00 98.80           C  
ATOM    562  C   LYS A  65       5.411 -19.029  85.198  1.00 98.80           C  
ATOM    563  O   LYS A  65       5.603 -20.242  85.185  1.00 98.80           O  
ATOM    564  CB  LYS A  65       4.269 -18.021  87.266  1.00 98.80           C  
ATOM    565  CG  LYS A  65       3.342 -19.254  87.308  1.00 98.80           C  
ATOM    566  CD  LYS A  65       2.170 -19.136  88.294  1.00 98.80           C  
ATOM    567  CE  LYS A  65       1.136 -20.274  88.160  1.00 98.80           C  
ATOM    568  NZ  LYS A  65       1.715 -21.615  88.372  1.00 98.80           N1+
ATOM    569  H   LYS A  65       5.889 -16.188  86.579  1.00 98.80           H  
ATOM    570  HA  LYS A  65       6.187 -18.939  87.172  1.00 98.80           H  
ATOM    571  HB3 LYS A  65       3.733 -17.195  86.798  1.00 98.80           H  
ATOM    572  HB2 LYS A  65       4.494 -17.698  88.284  1.00 98.80           H  
ATOM    573  HG3 LYS A  65       3.939 -20.133  87.556  1.00 98.80           H  
ATOM    574  HG2 LYS A  65       2.933 -19.432  86.313  1.00 98.80           H  
ATOM    575  HD3 LYS A  65       1.667 -18.180  88.140  1.00 98.80           H  
ATOM    576  HD2 LYS A  65       2.555 -19.108  89.314  1.00 98.80           H  
ATOM    577  HE3 LYS A  65       0.678 -20.249  87.170  1.00 98.80           H  
ATOM    578  HE2 LYS A  65       0.333 -20.126  88.883  1.00 98.80           H  
ATOM    579  HZ1 LYS A  65       2.408 -21.797  87.654  1.00 98.80           H  
ATOM    580  HZ2 LYS A  65       2.151 -21.666  89.281  1.00 98.80           H  
ATOM    581  HZ3 LYS A  65       0.989 -22.314  88.303  1.00 98.80           H  
ATOM    582  N   VAL A  66       5.084 -18.307  84.112  1.00 98.87           N  
ATOM    583  CA  VAL A  66       4.950 -18.880  82.768  1.00 98.87           C  
ATOM    584  C   VAL A  66       6.251 -19.559  82.284  1.00 98.87           C  
ATOM    585  O   VAL A  66       6.178 -20.655  81.734  1.00 98.87           O  
ATOM    586  CB  VAL A  66       4.484 -17.816  81.729  1.00 98.87           C  
ATOM    587  CG1 VAL A  66       4.584 -18.252  80.253  1.00 98.87           C  
ATOM    588  CG2 VAL A  66       3.040 -17.363  82.011  1.00 98.87           C  
ATOM    589  H   VAL A  66       4.937 -17.311  84.195  1.00 98.87           H  
ATOM    590  HA  VAL A  66       4.183 -19.656  82.826  1.00 98.87           H  
ATOM    591  HB  VAL A  66       5.117 -16.935  81.843  1.00 98.87           H  
ATOM    592 HG11 VAL A  66       4.103 -17.520  79.610  1.00 98.87           H  
ATOM    593 HG12 VAL A  66       5.616 -18.343  79.911  1.00 98.87           H  
ATOM    594 HG13 VAL A  66       4.084 -19.206  80.087  1.00 98.87           H  
ATOM    595 HG21 VAL A  66       2.747 -16.545  81.352  1.00 98.87           H  
ATOM    596 HG22 VAL A  66       2.335 -18.181  81.857  1.00 98.87           H  
ATOM    597 HG23 VAL A  66       2.914 -17.016  83.034  1.00 98.87           H  
ATOM    598  N   LEU A  67       7.404 -18.927  82.558  1.00 98.82           N  
ATOM    599  CA  LEU A  67       8.733 -19.434  82.217  1.00 98.82           C  
ATOM    600  C   LEU A  67       9.200 -20.606  83.104  1.00 98.82           C  
ATOM    601  O   LEU A  67       9.880 -21.492  82.587  1.00 98.82           O  
ATOM    602  CB  LEU A  67       9.744 -18.271  82.264  1.00 98.82           C  
ATOM    603  CG  LEU A  67       9.498 -17.169  81.211  1.00 98.82           C  
ATOM    604  CD1 LEU A  67      10.350 -15.921  81.484  1.00 98.82           C  
ATOM    605  CD2 LEU A  67       9.642 -17.662  79.758  1.00 98.82           C  
ATOM    606  H   LEU A  67       7.376 -18.031  83.026  1.00 98.82           H  
ATOM    607  HA  LEU A  67       8.685 -19.822  81.199  1.00 98.82           H  
ATOM    608  HB3 LEU A  67      10.748 -18.664  82.125  1.00 98.82           H  
ATOM    609  HB2 LEU A  67       9.728 -17.836  83.265  1.00 98.82           H  
ATOM    610  HG  LEU A  67       8.467 -16.852  81.336  1.00 98.82           H  
ATOM    611 HD11 LEU A  67       9.799 -15.020  81.214  1.00 98.82           H  
ATOM    612 HD12 LEU A  67      10.618 -15.830  82.536  1.00 98.82           H  
ATOM    613 HD13 LEU A  67      11.275 -15.929  80.910  1.00 98.82           H  
ATOM    614 HD21 LEU A  67      10.373 -17.087  79.189  1.00 98.82           H  
ATOM    615 HD22 LEU A  67       9.942 -18.707  79.708  1.00 98.82           H  
ATOM    616 HD23 LEU A  67       8.692 -17.582  79.232  1.00 98.82           H  
ATOM    617  N   LYS A  68       8.805 -20.619  84.392  1.00 98.02           N  
ATOM    618  CA  LYS A  68       9.008 -21.740  85.322  1.00 98.02           C  
ATOM    619  C   LYS A  68       8.226 -22.999  84.907  1.00 98.02           C  
ATOM    620  O   LYS A  68       8.759 -24.101  85.024  1.00 98.02           O  
ATOM    621  CB  LYS A  68       8.598 -21.334  86.755  1.00 98.02           C  
ATOM    622  CG  LYS A  68       9.585 -20.403  87.476  1.00 98.02           C  
ATOM    623  CD  LYS A  68       8.984 -19.848  88.779  1.00 98.02           C  
ATOM    624  CE  LYS A  68       9.905 -18.852  89.498  1.00 98.02           C  
ATOM    625  NZ  LYS A  68       9.295 -18.332  90.734  1.00 98.02           N1+
ATOM    626  H   LYS A  68       8.273 -19.838  84.752  1.00 98.02           H  
ATOM    627  HA  LYS A  68      10.072 -21.988  85.321  1.00 98.02           H  
ATOM    628  HB3 LYS A  68       8.496 -22.227  87.374  1.00 98.02           H  
ATOM    629  HB2 LYS A  68       7.606 -20.883  86.730  1.00 98.02           H  
ATOM    630  HG3 LYS A  68       9.882 -19.588  86.821  1.00 98.02           H  
ATOM    631  HG2 LYS A  68      10.500 -20.953  87.699  1.00 98.02           H  
ATOM    632  HD3 LYS A  68       8.751 -20.681  89.444  1.00 98.02           H  
ATOM    633  HD2 LYS A  68       8.034 -19.363  88.554  1.00 98.02           H  
ATOM    634  HE3 LYS A  68      10.122 -18.007  88.846  1.00 98.02           H  
ATOM    635  HE2 LYS A  68      10.853 -19.327  89.752  1.00 98.02           H  
ATOM    636  HZ1 LYS A  68       9.105 -19.097  91.365  1.00 98.02           H  
ATOM    637  HZ2 LYS A  68       9.928 -17.682  91.177  1.00 98.02           H  
ATOM    638  HZ3 LYS A  68       8.431 -17.858  90.511  1.00 98.02           H  
ATOM    639  N   ASP A  69       6.990 -22.799  84.416  1.00 98.42           N  
ATOM    640  CA  ASP A  69       6.078 -23.842  83.931  1.00 98.42           C  
ATOM    641  C   ASP A  69       6.433 -24.364  82.517  1.00 98.42           C  
ATOM    642  O   ASP A  69       5.749 -25.266  82.035  1.00 98.42           O  
ATOM    643  CB  ASP A  69       4.585 -23.411  84.007  1.00 98.42           C  
ATOM    644  CG  ASP A  69       4.048 -22.957  85.382  1.00 98.42           C  
ATOM    645  OD1 ASP A  69       4.654 -23.295  86.424  1.00 98.42           O  
ATOM    646  OD2 ASP A  69       2.945 -22.366  85.381  1.00 98.42           O1-
ATOM    647  H   ASP A  69       6.623 -21.856  84.388  1.00 98.42           H  
ATOM    648  HA  ASP A  69       6.194 -24.705  84.590  1.00 98.42           H  
ATOM    649  HB3 ASP A  69       3.948 -24.235  83.681  1.00 98.42           H  
ATOM    650  HB2 ASP A  69       4.422 -22.591  83.305  1.00 98.42           H  
ATOM    651  N   GLY A  70       7.496 -23.828  81.889  1.00 98.36           N  
ATOM    652  CA  GLY A  70       8.025 -24.296  80.605  1.00 98.36           C  
ATOM    653  C   GLY A  70       7.363 -23.616  79.395  1.00 98.36           C  
ATOM    654  O   GLY A  70       7.630 -24.023  78.264  1.00 98.36           O  
ATOM    655  H   GLY A  70       8.012 -23.091  82.349  1.00 98.36           H  
ATOM    656  HA3 GLY A  70       7.925 -25.379  80.515  1.00 98.36           H  
ATOM    657  HA2 GLY A  70       9.092 -24.077  80.579  1.00 98.36           H  
ATOM    658  N   GLY A  71       6.524 -22.587  79.615  1.00 98.80           N  
ATOM    659  CA  GLY A  71       5.911 -21.760  78.576  1.00 98.80           C  
ATOM    660  C   GLY A  71       6.958 -20.840  77.934  1.00 98.80           C  
ATOM    661  O   GLY A  71       7.995 -20.539  78.531  1.00 98.80           O  
ATOM    662  H   GLY A  71       6.364 -22.289  80.569  1.00 98.80           H  
ATOM    663  HA3 GLY A  71       5.127 -21.150  79.025  1.00 98.80           H  
ATOM    664  HA2 GLY A  71       5.439 -22.390  77.821  1.00 98.80           H  
ATOM    665  N   SER A  72       6.670 -20.398  76.699  1.00 98.90           N  
ATOM    666  CA  SER A  72       7.587 -19.602  75.883  1.00 98.90           C  
ATOM    667  C   SER A  72       7.753 -18.155  76.380  1.00 98.90           C  
ATOM    668  O   SER A  72       6.927 -17.655  77.145  1.00 98.90           O  
ATOM    669  CB  SER A  72       7.167 -19.685  74.396  1.00 98.90           C  
ATOM    670  OG  SER A  72       6.091 -18.829  74.067  1.00 98.90           O  
ATOM    671  H   SER A  72       5.779 -20.627  76.280  1.00 98.90           H  
ATOM    672  HA  SER A  72       8.554 -20.094  75.971  1.00 98.90           H  
ATOM    673  HB3 SER A  72       6.909 -20.709  74.123  1.00 98.90           H  
ATOM    674  HB2 SER A  72       8.009 -19.405  73.764  1.00 98.90           H  
ATOM    675  HG  SER A  72       5.278 -19.207  74.419  1.00 98.90           H  
ATOM    676  N   ALA A  73       8.823 -17.505  75.893  1.00 98.96           N  
ATOM    677  CA  ALA A  73       9.140 -16.099  76.141  1.00 98.96           C  
ATOM    678  C   ALA A  73       8.046 -15.140  75.639  1.00 98.96           C  
ATOM    679  O   ALA A  73       7.774 -14.146  76.306  1.00 98.96           O  
ATOM    680  CB  ALA A  73      10.499 -15.780  75.500  1.00 98.96           C  
ATOM    681  H   ALA A  73       9.463 -18.003  75.287  1.00 98.96           H  
ATOM    682  HA  ALA A  73       9.232 -15.961  77.219  1.00 98.96           H  
ATOM    683  HB1 ALA A  73      10.752 -14.728  75.620  1.00 98.96           H  
ATOM    684  HB2 ALA A  73      11.298 -16.362  75.960  1.00 98.96           H  
ATOM    685  HB3 ALA A  73      10.503 -16.000  74.431  1.00 98.96           H  
ATOM    686  N   MET A  74       7.407 -15.494  74.512  1.00 98.94           N  
ATOM    687  CA  MET A  74       6.266 -14.801  73.911  1.00 98.94           C  
ATOM    688  C   MET A  74       5.000 -14.843  74.786  1.00 98.94           C  
ATOM    689  O   MET A  74       4.323 -13.820  74.901  1.00 98.94           O  
ATOM    690  CB  MET A  74       5.991 -15.426  72.530  1.00 98.94           C  
ATOM    691  CG  MET A  74       7.126 -15.205  71.515  1.00 98.94           C  
ATOM    692  SD  MET A  74       7.196 -13.531  70.827  1.00 98.94           S  
ATOM    693  CE  MET A  74       5.755 -13.634  69.740  1.00 98.94           C  
ATOM    694  H   MET A  74       7.688 -16.346  74.049  1.00 98.94           H  
ATOM    695  HA  MET A  74       6.538 -13.752  73.778  1.00 98.94           H  
ATOM    696  HB3 MET A  74       5.063 -15.019  72.128  1.00 98.94           H  
ATOM    697  HB2 MET A  74       5.810 -16.497  72.635  1.00 98.94           H  
ATOM    698  HG3 MET A  74       7.017 -15.906  70.688  1.00 98.94           H  
ATOM    699  HG2 MET A  74       8.095 -15.429  71.960  1.00 98.94           H  
ATOM    700  HE1 MET A  74       5.720 -12.777  69.069  1.00 98.94           H  
ATOM    701  HE2 MET A  74       5.812 -14.543  69.148  1.00 98.94           H  
ATOM    702  HE3 MET A  74       4.828 -13.665  70.311  1.00 98.94           H  
ATOM    703  N   ASP A  75       4.727 -16.008  75.403  1.00 98.95           N  
ATOM    704  CA  ASP A  75       3.635 -16.228  76.362  1.00 98.95           C  
ATOM    705  C   ASP A  75       3.810 -15.388  77.636  1.00 98.95           C  
ATOM    706  O   ASP A  75       2.842 -14.783  78.098  1.00 98.95           O  
ATOM    707  CB  ASP A  75       3.456 -17.719  76.765  1.00 98.95           C  
ATOM    708  CG  ASP A  75       3.288 -18.737  75.626  1.00 98.95           C  
ATOM    709  OD1 ASP A  75       2.759 -18.361  74.558  1.00 98.95           O  
ATOM    710  OD2 ASP A  75       3.586 -19.923  75.884  1.00 98.95           O1-
ATOM    711  H   ASP A  75       5.336 -16.799  75.244  1.00 98.95           H  
ATOM    712  HA  ASP A  75       2.712 -15.893  75.888  1.00 98.95           H  
ATOM    713  HB3 ASP A  75       2.586 -17.819  77.416  1.00 98.95           H  
ATOM    714  HB2 ASP A  75       4.324 -18.036  77.345  1.00 98.95           H  
ATOM    715  N   ALA A  76       5.046 -15.363  78.164  1.00 98.97           N  
ATOM    716  CA  ALA A  76       5.430 -14.629  79.366  1.00 98.97           C  
ATOM    717  C   ALA A  76       5.334 -13.107  79.200  1.00 98.97           C  
ATOM    718  O   ALA A  76       4.832 -12.443  80.105  1.00 98.97           O  
ATOM    719  CB  ALA A  76       6.847 -15.049  79.770  1.00 98.97           C  
ATOM    720  H   ALA A  76       5.777 -15.904  77.721  1.00 98.97           H  
ATOM    721  HA  ALA A  76       4.749 -14.922  80.167  1.00 98.97           H  
ATOM    722  HB1 ALA A  76       7.175 -14.533  80.673  1.00 98.97           H  
ATOM    723  HB2 ALA A  76       6.873 -16.119  79.970  1.00 98.97           H  
ATOM    724  HB3 ALA A  76       7.575 -14.841  78.986  1.00 98.97           H  
ATOM    725  N   ILE A  77       5.774 -12.598  78.037  1.00 98.96           N  
ATOM    726  CA  ILE A  77       5.698 -11.190  77.645  1.00 98.96           C  
ATOM    727  C   ILE A  77       4.249 -10.697  77.480  1.00 98.96           C  
ATOM    728  O   ILE A  77       3.944  -9.612  77.969  1.00 98.96           O  
ATOM    729  CB  ILE A  77       6.509 -10.931  76.341  1.00 98.96           C  
ATOM    730  CG1 ILE A  77       8.021 -11.047  76.623  1.00 98.96           C  
ATOM    731  CG2 ILE A  77       6.249  -9.594  75.612  1.00 98.96           C  
ATOM    732  CD1 ILE A  77       8.858 -11.331  75.376  1.00 98.96           C  
ATOM    733  H   ILE A  77       6.185 -13.221  77.354  1.00 98.96           H  
ATOM    734  HA  ILE A  77       6.146 -10.603  78.449  1.00 98.96           H  
ATOM    735  HB  ILE A  77       6.237 -11.727  75.645  1.00 98.96           H  
ATOM    736 HG13 ILE A  77       8.226 -11.817  77.366  1.00 98.96           H  
ATOM    737 HG12 ILE A  77       8.373 -10.118  77.067  1.00 98.96           H  
ATOM    738 HG21 ILE A  77       6.809  -9.559  74.678  1.00 98.96           H  
ATOM    739 HG22 ILE A  77       5.205  -9.438  75.350  1.00 98.96           H  
ATOM    740 HG23 ILE A  77       6.566  -8.746  76.215  1.00 98.96           H  
ATOM    741 HD11 ILE A  77       9.720 -11.949  75.624  1.00 98.96           H  
ATOM    742 HD12 ILE A  77       8.292 -11.849  74.602  1.00 98.96           H  
ATOM    743 HD13 ILE A  77       9.225 -10.398  74.955  1.00 98.96           H  
ATOM    744  N   GLU A  78       3.385 -11.505  76.836  1.00 98.95           N  
ATOM    745  CA  GLU A  78       1.966 -11.194  76.642  1.00 98.95           C  
ATOM    746  C   GLU A  78       1.195 -11.124  77.974  1.00 98.95           C  
ATOM    747  O   GLU A  78       0.479 -10.151  78.195  1.00 98.95           O  
ATOM    748  CB  GLU A  78       1.332 -12.203  75.659  1.00 98.95           C  
ATOM    749  CG  GLU A  78      -0.127 -11.861  75.278  1.00 98.95           C  
ATOM    750  CD  GLU A  78      -0.729 -12.821  74.247  1.00 98.95           C  
ATOM    751  OE1 GLU A  78      -1.182 -12.326  73.192  1.00 98.95           O  
ATOM    752  OE2 GLU A  78      -0.743 -14.039  74.528  1.00 98.95           O1-
ATOM    753  H   GLU A  78       3.706 -12.386  76.457  1.00 98.95           H  
ATOM    754  HA  GLU A  78       1.915 -10.206  76.179  1.00 98.95           H  
ATOM    755  HB3 GLU A  78       1.376 -13.202  76.096  1.00 98.95           H  
ATOM    756  HB2 GLU A  78       1.934 -12.258  74.753  1.00 98.95           H  
ATOM    757  HG3 GLU A  78      -0.173 -10.839  74.900  1.00 98.95           H  
ATOM    758  HG2 GLU A  78      -0.767 -11.888  76.160  1.00 98.95           H  
ATOM    759  N   ALA A  79       1.390 -12.137  78.839  1.00 98.93           N  
ATOM    760  CA  ALA A  79       0.766 -12.254  80.159  1.00 98.93           C  
ATOM    761  C   ALA A  79       1.180 -11.155  81.155  1.00 98.93           C  
ATOM    762  O   ALA A  79       0.360 -10.761  81.984  1.00 98.93           O  
ATOM    763  CB  ALA A  79       1.087 -13.642  80.736  1.00 98.93           C  
ATOM    764  H   ALA A  79       1.996 -12.901  78.570  1.00 98.93           H  
ATOM    765  HA  ALA A  79      -0.315 -12.183  80.019  1.00 98.93           H  
ATOM    766  HB1 ALA A  79       0.616 -13.787  81.709  1.00 98.93           H  
ATOM    767  HB2 ALA A  79       0.725 -14.433  80.078  1.00 98.93           H  
ATOM    768  HB3 ALA A  79       2.162 -13.784  80.863  1.00 98.93           H  
ATOM    769  N   THR A  80       2.430 -10.677  81.048  1.00 98.93           N  
ATOM    770  CA  THR A  80       2.979  -9.606  81.879  1.00 98.93           C  
ATOM    771  C   THR A  80       2.524  -8.216  81.395  1.00 98.93           C  
ATOM    772  O   THR A  80       2.140  -7.398  82.231  1.00 98.93           O  
ATOM    773  CB  THR A  80       4.527  -9.648  81.874  1.00 98.93           C  
ATOM    774  CG2 THR A  80       5.254  -8.541  82.652  1.00 98.93           C  
ATOM    775  OG1 THR A  80       4.941 -10.865  82.443  1.00 98.93           O  
ATOM    776  H   THR A  80       3.046 -11.059  80.344  1.00 98.93           H  
ATOM    777  HA  THR A  80       2.633  -9.740  82.907  1.00 98.93           H  
ATOM    778  HB  THR A  80       4.877  -9.653  80.842  1.00 98.93           H  
ATOM    779 HG21 THR A  80       6.330  -8.698  82.609  1.00 98.93           H  
ATOM    780 HG22 THR A  80       5.053  -7.550  82.257  1.00 98.93           H  
ATOM    781 HG23 THR A  80       4.976  -8.538  83.698  1.00 98.93           H  
ATOM    782  HG1 THR A  80       4.711 -11.574  81.833  1.00 98.93           H  
ATOM    783  N   ILE A  81       2.545  -7.983  80.068  1.00 98.91           N  
ATOM    784  CA  ILE A  81       2.124  -6.719  79.455  1.00 98.91           C  
ATOM    785  C   ILE A  81       0.594  -6.504  79.501  1.00 98.91           C  
ATOM    786  O   ILE A  81       0.179  -5.351  79.555  1.00 98.91           O  
ATOM    787  CB  ILE A  81       2.705  -6.511  78.017  1.00 98.91           C  
ATOM    788  CG1 ILE A  81       4.241  -6.357  78.091  1.00 98.91           C  
ATOM    789  CG2 ILE A  81       2.119  -5.308  77.247  1.00 98.91           C  
ATOM    790  CD1 ILE A  81       4.969  -6.341  76.741  1.00 98.91           C  
ATOM    791  H   ILE A  81       2.869  -8.700  79.431  1.00 98.91           H  
ATOM    792  HA  ILE A  81       2.553  -5.929  80.071  1.00 98.91           H  
ATOM    793  HB  ILE A  81       2.487  -7.408  77.438  1.00 98.91           H  
ATOM    794 HG13 ILE A  81       4.649  -7.177  78.675  1.00 98.91           H  
ATOM    795 HG12 ILE A  81       4.490  -5.444  78.634  1.00 98.91           H  
ATOM    796 HG21 ILE A  81       2.597  -5.162  76.280  1.00 98.91           H  
ATOM    797 HG22 ILE A  81       1.065  -5.454  77.035  1.00 98.91           H  
ATOM    798 HG23 ILE A  81       2.226  -4.380  77.810  1.00 98.91           H  
ATOM    799 HD11 ILE A  81       6.035  -6.522  76.880  1.00 98.91           H  
ATOM    800 HD12 ILE A  81       4.590  -7.114  76.075  1.00 98.91           H  
ATOM    801 HD13 ILE A  81       4.872  -5.378  76.239  1.00 98.91           H  
ATOM    802  N   HIS A  82      -0.211  -7.583  79.584  1.00 98.85           N  
ATOM    803  CA  HIS A  82      -1.652  -7.526  79.878  1.00 98.85           C  
ATOM    804  C   HIS A  82      -1.977  -6.811  81.197  1.00 98.85           C  
ATOM    805  O   HIS A  82      -2.880  -5.979  81.218  1.00 98.85           O  
ATOM    806  CB  HIS A  82      -2.261  -8.945  79.917  1.00 98.85           C  
ATOM    807  CG  HIS A  82      -2.631  -9.545  78.588  1.00 98.85           C  
ATOM    808  CD2 HIS A  82      -2.440  -9.043  77.318  1.00 98.85           C  
ATOM    809  ND1 HIS A  82      -3.292 -10.774  78.495  1.00 98.85           N  
ATOM    810  CE1 HIS A  82      -3.480 -10.960  77.196  1.00 98.85           C  
ATOM    811  NE2 HIS A  82      -2.996  -9.965  76.456  1.00 98.85           N  
ATOM    812  H   HIS A  82       0.189  -8.508  79.503  1.00 98.85           H  
ATOM    813  HA  HIS A  82      -2.138  -6.948  79.091  1.00 98.85           H  
ATOM    814  HB3 HIS A  82      -3.181  -8.945  80.505  1.00 98.85           H  
ATOM    815  HB2 HIS A  82      -1.584  -9.632  80.425  1.00 98.85           H  
ATOM    816  HD2 HIS A  82      -1.982  -8.128  76.975  1.00 98.85           H  
ATOM    817  HE1 HIS A  82      -3.973 -11.827  76.781  1.00 98.85           H  
ATOM    818  HE2 HIS A  82      -3.038  -9.902  75.444  1.00 98.85           H  
ATOM    819  N   LEU A  83      -1.220  -7.134  82.258  1.00 98.61           N  
ATOM    820  CA  LEU A  83      -1.376  -6.531  83.580  1.00 98.61           C  
ATOM    821  C   LEU A  83      -0.859  -5.084  83.637  1.00 98.61           C  
ATOM    822  O   LEU A  83      -1.456  -4.280  84.348  1.00 98.61           O  
ATOM    823  CB  LEU A  83      -0.670  -7.401  84.636  1.00 98.61           C  
ATOM    824  CG  LEU A  83      -1.209  -8.840  84.778  1.00 98.61           C  
ATOM    825  CD1 LEU A  83      -0.348  -9.635  85.780  1.00 98.61           C  
ATOM    826  CD2 LEU A  83      -2.711  -8.876  85.137  1.00 98.61           C  
ATOM    827  H   LEU A  83      -0.488  -7.823  82.160  1.00 98.61           H  
ATOM    828  HA  LEU A  83      -2.442  -6.493  83.809  1.00 98.61           H  
ATOM    829  HB3 LEU A  83      -0.740  -6.906  85.607  1.00 98.61           H  
ATOM    830  HB2 LEU A  83       0.390  -7.452  84.387  1.00 98.61           H  
ATOM    831  HG  LEU A  83      -1.101  -9.339  83.814  1.00 98.61           H  
ATOM    832 HD11 LEU A  83      -0.943 -10.167  86.521  1.00 98.61           H  
ATOM    833 HD12 LEU A  83       0.262 -10.370  85.258  1.00 98.61           H  
ATOM    834 HD13 LEU A  83       0.335  -8.994  86.336  1.00 98.61           H  
ATOM    835 HD21 LEU A  83      -2.954  -9.637  85.878  1.00 98.61           H  
ATOM    836 HD22 LEU A  83      -3.058  -7.923  85.537  1.00 98.61           H  
ATOM    837 HD23 LEU A  83      -3.309  -9.095  84.252  1.00 98.61           H  
ATOM    838  N   LEU A  84       0.193  -4.766  82.861  1.00 97.33           N  
ATOM    839  CA  LEU A  84       0.703  -3.403  82.672  1.00 97.33           C  
ATOM    840  C   LEU A  84      -0.296  -2.504  81.911  1.00 97.33           C  
ATOM    841  O   LEU A  84      -0.402  -1.322  82.236  1.00 97.33           O  
ATOM    842  CB  LEU A  84       2.049  -3.460  81.918  1.00 97.33           C  
ATOM    843  CG  LEU A  84       3.237  -4.065  82.700  1.00 97.33           C  
ATOM    844  CD1 LEU A  84       4.421  -4.374  81.757  1.00 97.33           C  
ATOM    845  CD2 LEU A  84       3.665  -3.165  83.877  1.00 97.33           C  
ATOM    846  H   LEU A  84       0.635  -5.487  82.309  1.00 97.33           H  
ATOM    847  HA  LEU A  84       0.864  -2.957  83.655  1.00 97.33           H  
ATOM    848  HB3 LEU A  84       2.329  -2.457  81.617  1.00 97.33           H  
ATOM    849  HB2 LEU A  84       1.901  -4.004  80.988  1.00 97.33           H  
ATOM    850  HG  LEU A  84       2.919  -5.020  83.117  1.00 97.33           H  
ATOM    851 HD11 LEU A  84       5.324  -3.816  82.009  1.00 97.33           H  
ATOM    852 HD12 LEU A  84       4.678  -5.430  81.791  1.00 97.33           H  
ATOM    853 HD13 LEU A  84       4.192  -4.142  80.717  1.00 97.33           H  
ATOM    854 HD21 LEU A  84       4.744  -3.153  84.032  1.00 97.33           H  
ATOM    855 HD22 LEU A  84       3.354  -2.132  83.725  1.00 97.33           H  
ATOM    856 HD23 LEU A  84       3.215  -3.506  84.810  1.00 97.33           H  
ATOM    857  N   GLU A  85      -1.015  -3.088  80.936  1.00 97.40           N  
ATOM    858  CA  GLU A  85      -2.064  -2.448  80.141  1.00 97.40           C  
ATOM    859  C   GLU A  85      -3.382  -2.232  80.900  1.00 97.40           C  
ATOM    860  O   GLU A  85      -4.102  -1.301  80.558  1.00 97.40           O  
ATOM    861  CB  GLU A  85      -2.314  -3.268  78.859  1.00 97.40           C  
ATOM    862  CG  GLU A  85      -1.227  -3.066  77.778  1.00 97.40           C  
ATOM    863  CD  GLU A  85      -1.271  -4.069  76.613  1.00 97.40           C  
ATOM    864  OE1 GLU A  85      -0.692  -3.732  75.559  1.00 97.40           O  
ATOM    865  OE2 GLU A  85      -1.843  -5.169  76.772  1.00 97.40           O1-
ATOM    866  H   GLU A  85      -0.835  -4.058  80.712  1.00 97.40           H  
ATOM    867  HA  GLU A  85      -1.701  -1.466  79.845  1.00 97.40           H  
ATOM    868  HB3 GLU A  85      -3.287  -3.027  78.428  1.00 97.40           H  
ATOM    869  HB2 GLU A  85      -2.375  -4.319  79.145  1.00 97.40           H  
ATOM    870  HG3 GLU A  85      -0.235  -3.122  78.225  1.00 97.40           H  
ATOM    871  HG2 GLU A  85      -1.319  -2.055  77.378  1.00 97.40           H  
ATOM    872  N   ASP A  86      -3.696  -3.077  81.894  1.00 96.11           N  
ATOM    873  CA  ASP A  86      -4.927  -2.977  82.690  1.00 96.11           C  
ATOM    874  C   ASP A  86      -4.751  -2.153  83.976  1.00 96.11           C  
ATOM    875  O   ASP A  86      -5.758  -1.687  84.508  1.00 96.11           O  
ATOM    876  CB  ASP A  86      -5.531  -4.367  83.012  1.00 96.11           C  
ATOM    877  CG  ASP A  86      -6.000  -5.182  81.794  1.00 96.11           C  
ATOM    878  OD1 ASP A  86      -6.396  -4.575  80.772  1.00 96.11           O  
ATOM    879  OD2 ASP A  86      -6.125  -6.415  81.960  1.00 96.11           O1-
ATOM    880  H   ASP A  86      -3.082  -3.852  82.104  1.00 96.11           H  
ATOM    881  HA  ASP A  86      -5.677  -2.428  82.117  1.00 96.11           H  
ATOM    882  HB3 ASP A  86      -6.386  -4.260  83.681  1.00 96.11           H  
ATOM    883  HB2 ASP A  86      -4.785  -4.959  83.546  1.00 96.11           H  
ATOM    884  N   ASP A  87      -3.505  -1.975  84.448  1.00 92.02           N  
ATOM    885  CA  ASP A  87      -3.178  -1.209  85.650  1.00 92.02           C  
ATOM    886  C   ASP A  87      -3.041   0.285  85.261  1.00 92.02           C  
ATOM    887  O   ASP A  87      -2.142   0.601  84.479  1.00 92.02           O  
ATOM    888  CB  ASP A  87      -1.887  -1.777  86.298  1.00 92.02           C  
ATOM    889  CG  ASP A  87      -1.436  -1.196  87.654  1.00 92.02           C  
ATOM    890  OD1 ASP A  87      -2.108  -0.296  88.204  1.00 92.02           O  
ATOM    891  OD2 ASP A  87      -0.409  -1.703  88.151  1.00 92.02           O1-
ATOM    892  H   ASP A  87      -2.723  -2.382  83.955  1.00 92.02           H  
ATOM    893  HA  ASP A  87      -3.980  -1.383  86.365  1.00 92.02           H  
ATOM    894  HB3 ASP A  87      -1.060  -1.711  85.589  1.00 92.02           H  
ATOM    895  HB2 ASP A  87      -2.035  -2.847  86.452  1.00 92.02           H  
ATOM    896  N   PRO A  88      -3.913   1.176  85.803  1.00 90.91           N  
ATOM    897  CA  PRO A  88      -3.895   2.615  85.470  1.00 90.91           C  
ATOM    898  C   PRO A  88      -2.658   3.424  85.920  1.00 90.91           C  
ATOM    899  O   PRO A  88      -2.572   4.593  85.546  1.00 90.91           O  
ATOM    900  CB  PRO A  88      -5.196   3.158  86.085  1.00 90.91           C  
ATOM    901  CG  PRO A  88      -5.477   2.232  87.251  1.00 90.91           C  
ATOM    902  CD  PRO A  88      -5.011   0.880  86.730  1.00 90.91           C  
ATOM    903  HA  PRO A  88      -3.960   2.718  84.391  1.00 90.91           H  
ATOM    904  HB3 PRO A  88      -6.002   3.082  85.355  1.00 90.91           H  
ATOM    905  HB2 PRO A  88      -5.141   4.203  86.395  1.00 90.91           H  
ATOM    906  HG3 PRO A  88      -6.519   2.238  87.571  1.00 90.91           H  
ATOM    907  HG2 PRO A  88      -4.860   2.525  88.102  1.00 90.91           H  
ATOM    908  HD2 PRO A  88      -4.725   0.242  87.566  1.00 90.91           H  
ATOM    909  HD3 PRO A  88      -5.815   0.390  86.179  1.00 90.91           H  
ATOM    910  N   LEU A  89      -1.696   2.823  86.642  1.00 87.66           N  
ATOM    911  CA  LEU A  89      -0.418   3.432  87.028  1.00 87.66           C  
ATOM    912  C   LEU A  89       0.515   3.708  85.836  1.00 87.66           C  
ATOM    913  O   LEU A  89       1.374   4.587  85.927  1.00 87.66           O  
ATOM    914  CB  LEU A  89       0.353   2.475  87.974  1.00 87.66           C  
ATOM    915  CG  LEU A  89      -0.188   2.335  89.410  1.00 87.66           C  
ATOM    916  CD1 LEU A  89       0.585   1.233  90.153  1.00 87.66           C  
ATOM    917  CD2 LEU A  89      -0.096   3.650  90.202  1.00 87.66           C  
ATOM    918  H   LEU A  89      -1.824   1.850  86.886  1.00 87.66           H  
ATOM    919  HA  LEU A  89      -0.608   4.388  87.516  1.00 87.66           H  
ATOM    920  HB3 LEU A  89       1.393   2.798  88.053  1.00 87.66           H  
ATOM    921  HB2 LEU A  89       0.404   1.488  87.509  1.00 87.66           H  
ATOM    922  HG  LEU A  89      -1.235   2.034  89.361  1.00 87.66           H  
ATOM    923 HD11 LEU A  89       0.190   1.074  91.157  1.00 87.66           H  
ATOM    924 HD12 LEU A  89       0.515   0.283  89.625  1.00 87.66           H  
ATOM    925 HD13 LEU A  89       1.644   1.479  90.248  1.00 87.66           H  
ATOM    926 HD21 LEU A  89      -0.426   3.511  91.232  1.00 87.66           H  
ATOM    927 HD22 LEU A  89       0.929   4.024  90.234  1.00 87.66           H  
ATOM    928 HD23 LEU A  89      -0.722   4.430  89.771  1.00 87.66           H  
ATOM    929  N   PHE A  90       0.393   2.946  84.748  1.00 91.23           N  
ATOM    930  CA  PHE A  90       1.347   2.945  83.647  1.00 91.23           C  
ATOM    931  C   PHE A  90       0.744   3.627  82.414  1.00 91.23           C  
ATOM    932  O   PHE A  90      -0.472   3.707  82.272  1.00 91.23           O  
ATOM    933  CB  PHE A  90       1.685   1.487  83.311  1.00 91.23           C  
ATOM    934  CG  PHE A  90       2.347   0.724  84.448  1.00 91.23           C  
ATOM    935  CD1 PHE A  90       3.666   1.030  84.851  1.00 91.23           C  
ATOM    936  CD2 PHE A  90       1.630  -0.284  85.121  1.00 91.23           C  
ATOM    937  CE1 PHE A  90       4.254   0.337  85.927  1.00 91.23           C  
ATOM    938  CE2 PHE A  90       2.225  -0.986  86.187  1.00 91.23           C  
ATOM    939  CZ  PHE A  90       3.537  -0.675  86.592  1.00 91.23           C  
ATOM    940  H   PHE A  90      -0.384   2.299  84.677  1.00 91.23           H  
ATOM    941  HA  PHE A  90       2.268   3.465  83.917  1.00 91.23           H  
ATOM    942  HB3 PHE A  90       2.373   1.500  82.474  1.00 91.23           H  
ATOM    943  HB2 PHE A  90       0.795   0.954  82.969  1.00 91.23           H  
ATOM    944  HD1 PHE A  90       4.228   1.802  84.344  1.00 91.23           H  
ATOM    945  HD2 PHE A  90       0.622  -0.520  84.811  1.00 91.23           H  
ATOM    946  HE1 PHE A  90       5.259   0.577  86.242  1.00 91.23           H  
ATOM    947  HE2 PHE A  90       1.673  -1.767  86.686  1.00 91.23           H  
ATOM    948  HZ  PHE A  90       3.996  -1.216  87.407  1.00 91.23           H  
ATOM    949  N   ASN A  91       1.598   4.131  81.512  1.00 92.97           N  
ATOM    950  CA  ASN A  91       1.193   4.668  80.212  1.00 92.97           C  
ATOM    951  C   ASN A  91       1.187   3.497  79.219  1.00 92.97           C  
ATOM    952  O   ASN A  91       2.191   3.243  78.550  1.00 92.97           O  
ATOM    953  CB  ASN A  91       2.220   5.737  79.757  1.00 92.97           C  
ATOM    954  CG  ASN A  91       1.932   6.291  78.359  1.00 92.97           C  
ATOM    955  ND2 ASN A  91       2.903   6.226  77.455  1.00 92.97           N  
ATOM    956  OD1 ASN A  91       0.816   6.714  78.079  1.00 92.97           O  
ATOM    957  H   ASN A  91       2.583   3.974  81.662  1.00 92.97           H  
ATOM    958  HA  ASN A  91       0.200   5.118  80.260  1.00 92.97           H  
ATOM    959  HB3 ASN A  91       3.233   5.346  79.814  1.00 92.97           H  
ATOM    960  HB2 ASN A  91       2.203   6.587  80.433  1.00 92.97           H  
ATOM    961 HD22 ASN A  91       2.802   6.689  76.559  1.00 92.97           H  
ATOM    962 HD21 ASN A  91       3.757   5.709  77.648  1.00 92.97           H  
ATOM    963  N   ALA A  92       0.046   2.813  79.137  1.00 95.64           N  
ATOM    964  CA  ALA A  92      -0.289   1.739  78.201  1.00 95.64           C  
ATOM    965  C   ALA A  92      -1.692   1.242  78.553  1.00 95.64           C  
ATOM    966  O   ALA A  92      -1.969   1.047  79.736  1.00 95.64           O  
ATOM    967  CB  ALA A  92       0.711   0.567  78.280  1.00 95.64           C  
ATOM    968  H   ALA A  92      -0.690   3.047  79.788  1.00 95.64           H  
ATOM    969  HA  ALA A  92      -0.295   2.148  77.189  1.00 95.64           H  
ATOM    970  HB1 ALA A  92       0.375  -0.283  77.685  1.00 95.64           H  
ATOM    971  HB2 ALA A  92       1.689   0.847  77.892  1.00 95.64           H  
ATOM    972  HB3 ALA A  92       0.843   0.219  79.306  1.00 95.64           H  
ATOM    973  N   GLY A  93      -2.539   1.032  77.528  1.00 96.01           N  
ATOM    974  CA  GLY A  93      -3.923   0.570  77.674  1.00 96.01           C  
ATOM    975  C   GLY A  93      -4.735   1.545  78.539  1.00 96.01           C  
ATOM    976  O   GLY A  93      -4.840   2.729  78.221  1.00 96.01           O  
ATOM    977  H   GLY A  93      -2.221   1.209  76.586  1.00 96.01           H  
ATOM    978  HA3 GLY A  93      -3.931  -0.437  78.092  1.00 96.01           H  
ATOM    979  HA2 GLY A  93      -4.386   0.502  76.691  1.00 96.01           H  
ATOM    980  N   ARG A  94      -5.313   1.030  79.633  1.00 93.29           N  
ATOM    981  CA  ARG A  94      -5.886   1.804  80.729  1.00 93.29           C  
ATOM    982  C   ARG A  94      -4.780   2.531  81.509  1.00 93.29           C  
ATOM    983  O   ARG A  94      -3.836   1.886  81.964  1.00 93.29           O  
ATOM    984  CB  ARG A  94      -6.738   0.871  81.608  1.00 93.29           C  
ATOM    985  CG  ARG A  94      -7.427   1.578  82.784  1.00 93.29           C  
ATOM    986  CD  ARG A  94      -8.424   0.667  83.510  1.00 93.29           C  
ATOM    987  NE  ARG A  94      -9.217   1.413  84.501  1.00 93.29           N  
ATOM    988  CZ  ARG A  94     -10.246   0.946  85.232  1.00 93.29           C  
ATOM    989  NH1 ARG A  94     -10.674  -0.322  85.132  1.00 93.29           N  
ATOM    990  NH2 ARG A  94     -10.862   1.775  86.084  1.00 93.29           N1+
ATOM    991  H   ARG A  94      -5.151   0.052  79.842  1.00 93.29           H  
ATOM    992  HA  ARG A  94      -6.545   2.560  80.314  1.00 93.29           H  
ATOM    993  HB3 ARG A  94      -6.125   0.054  81.992  1.00 93.29           H  
ATOM    994  HB2 ARG A  94      -7.500   0.409  80.979  1.00 93.29           H  
ATOM    995  HG3 ARG A  94      -7.886   2.523  82.487  1.00 93.29           H  
ATOM    996  HG2 ARG A  94      -6.637   1.830  83.492  1.00 93.29           H  
ATOM    997  HD3 ARG A  94      -7.857  -0.054  84.100  1.00 93.29           H  
ATOM    998  HD2 ARG A  94      -9.036   0.093  82.814  1.00 93.29           H  
ATOM    999  HE  ARG A  94      -8.954   2.381  84.617  1.00 93.29           H  
ATOM   1000 HH12 ARG A  94     -11.448  -0.655  85.687  1.00 93.29           H  
ATOM   1001 HH11 ARG A  94     -10.213  -0.955  84.493  1.00 93.29           H  
ATOM   1002 HH22 ARG A  94     -11.638   1.451  86.643  1.00 93.29           H  
ATOM   1003 HH21 ARG A  94     -10.562   2.735  86.170  1.00 93.29           H  
ATOM   1004  N   GLY A  95      -4.925   3.859  81.629  1.00 89.98           N  
ATOM   1005  CA  GLY A  95      -3.899   4.737  82.189  1.00 89.98           C  
ATOM   1006  C   GLY A  95      -3.019   5.350  81.093  1.00 89.98           C  
ATOM   1007  O   GLY A  95      -2.043   6.017  81.433  1.00 89.98           O  
ATOM   1008  H   GLY A  95      -5.739   4.305  81.229  1.00 89.98           H  
ATOM   1009  HA3 GLY A  95      -3.254   4.215  82.895  1.00 89.98           H  
ATOM   1010  HA2 GLY A  95      -4.382   5.544  82.738  1.00 89.98           H  
ATOM   1011  N   ALA A  96      -3.344   5.152  79.802  1.00 93.92           N  
ATOM   1012  CA  ALA A  96      -2.680   5.802  78.672  1.00 93.92           C  
ATOM   1013  C   ALA A  96      -2.892   7.322  78.665  1.00 93.92           C  
ATOM   1014  O   ALA A  96      -3.978   7.798  79.003  1.00 93.92           O  
ATOM   1015  CB  ALA A  96      -3.202   5.200  77.361  1.00 93.92           C  
ATOM   1016  H   ALA A  96      -4.138   4.571  79.572  1.00 93.92           H  
ATOM   1017  HA  ALA A  96      -1.611   5.595  78.741  1.00 93.92           H  
ATOM   1018  HB1 ALA A  96      -2.856   5.759  76.492  1.00 93.92           H  
ATOM   1019  HB2 ALA A  96      -2.853   4.174  77.246  1.00 93.92           H  
ATOM   1020  HB3 ALA A  96      -4.293   5.197  77.326  1.00 93.92           H  
ATOM   1021  N   VAL A  97      -1.857   8.061  78.260  1.00 93.56           N  
ATOM   1022  CA  VAL A  97      -1.907   9.489  77.981  1.00 93.56           C  
ATOM   1023  C   VAL A  97      -2.789   9.769  76.747  1.00 93.56           C  
ATOM   1024  O   VAL A  97      -2.995   8.901  75.893  1.00 93.56           O  
ATOM   1025  CB  VAL A  97      -0.463  10.014  77.765  1.00 93.56           C  
ATOM   1026  CG1 VAL A  97       0.418   9.847  79.020  1.00 93.56           C  
ATOM   1027  CG2 VAL A  97       0.226   9.430  76.520  1.00 93.56           C  
ATOM   1028  H   VAL A  97      -0.994   7.583  78.017  1.00 93.56           H  
ATOM   1029  HA  VAL A  97      -2.354   9.989  78.840  1.00 93.56           H  
ATOM   1030  HB  VAL A  97      -0.532  11.086  77.584  1.00 93.56           H  
ATOM   1031 HG11 VAL A  97       1.457  10.100  78.812  1.00 93.56           H  
ATOM   1032 HG12 VAL A  97       0.090  10.504  79.822  1.00 93.56           H  
ATOM   1033 HG13 VAL A  97       0.409   8.831  79.410  1.00 93.56           H  
ATOM   1034 HG21 VAL A  97       1.300   9.601  76.543  1.00 93.56           H  
ATOM   1035 HG22 VAL A  97       0.072   8.359  76.423  1.00 93.56           H  
ATOM   1036 HG23 VAL A  97      -0.158   9.878  75.602  1.00 93.56           H  
ATOM   1037  N   PHE A  98      -3.316  10.991  76.677  1.00 93.81           N  
ATOM   1038  CA  PHE A  98      -4.152  11.457  75.575  1.00 93.81           C  
ATOM   1039  C   PHE A  98      -3.331  12.187  74.506  1.00 93.81           C  
ATOM   1040  O   PHE A  98      -2.296  12.777  74.813  1.00 93.81           O  
ATOM   1041  CB  PHE A  98      -5.230  12.413  76.117  1.00 93.81           C  
ATOM   1042  CG  PHE A  98      -6.243  11.776  77.043  1.00 93.81           C  
ATOM   1043  CD1 PHE A  98      -7.363  11.103  76.514  1.00 93.81           C  
ATOM   1044  CD2 PHE A  98      -5.992  11.712  78.428  1.00 93.81           C  
ATOM   1045  CE1 PHE A  98      -8.247  10.456  77.364  1.00 93.81           C  
ATOM   1046  CE2 PHE A  98      -6.882  11.052  79.260  1.00 93.81           C  
ATOM   1047  CZ  PHE A  98      -8.003  10.435  78.731  1.00 93.81           C  
ATOM   1048  H   PHE A  98      -3.192  11.633  77.446  1.00 93.81           H  
ATOM   1049  HA  PHE A  98      -4.650  10.603  75.116  1.00 93.81           H  
ATOM   1050  HB3 PHE A  98      -5.786  12.850  75.286  1.00 93.81           H  
ATOM   1051  HB2 PHE A  98      -4.755  13.247  76.637  1.00 93.81           H  
ATOM   1052  HD1 PHE A  98      -7.536  11.090  75.449  1.00 93.81           H  
ATOM   1053  HD2 PHE A  98      -5.111  12.179  78.839  1.00 93.81           H  
ATOM   1054  HE1 PHE A  98      -9.115   9.955  76.961  1.00 93.81           H  
ATOM   1055  HE2 PHE A  98      -6.713  11.012  80.323  1.00 93.81           H  
ATOM   1056  HZ  PHE A  98      -8.680   9.934  79.397  1.00 93.81           H  
ATOM   1057  N   THR A  99      -3.883  12.203  73.286  1.00 95.88           N  
ATOM   1058  CA  THR A  99      -3.549  13.141  72.217  1.00 95.88           C  
ATOM   1059  C   THR A  99      -4.138  14.537  72.522  1.00 95.88           C  
ATOM   1060  O   THR A  99      -5.012  14.656  73.381  1.00 95.88           O  
ATOM   1061  CB  THR A  99      -4.150  12.653  70.869  1.00 95.88           C  
ATOM   1062  CG2 THR A  99      -3.762  11.218  70.496  1.00 95.88           C  
ATOM   1063  OG1 THR A  99      -5.559  12.788  70.777  1.00 95.88           O  
ATOM   1064  H   THR A  99      -4.726  11.664  73.127  1.00 95.88           H  
ATOM   1065  HA  THR A  99      -2.464  13.219  72.132  1.00 95.88           H  
ATOM   1066  HB  THR A  99      -3.745  13.287  70.082  1.00 95.88           H  
ATOM   1067 HG21 THR A  99      -4.122  10.988  69.497  1.00 95.88           H  
ATOM   1068 HG22 THR A  99      -2.683  11.088  70.495  1.00 95.88           H  
ATOM   1069 HG23 THR A  99      -4.184  10.480  71.177  1.00 95.88           H  
ATOM   1070  HG1 THR A  99      -5.818  12.564  69.879  1.00 95.88           H  
ATOM   1071  N   ALA A 100      -3.683  15.566  71.784  1.00 95.73           N  
ATOM   1072  CA  ALA A 100      -4.202  16.940  71.860  1.00 95.73           C  
ATOM   1073  C   ALA A 100      -5.705  17.064  71.541  1.00 95.73           C  
ATOM   1074  O   ALA A 100      -6.356  17.972  72.057  1.00 95.73           O  
ATOM   1075  CB  ALA A 100      -3.399  17.828  70.904  1.00 95.73           C  
ATOM   1076  H   ALA A 100      -2.974  15.396  71.082  1.00 95.73           H  
ATOM   1077  HA  ALA A 100      -4.042  17.303  72.876  1.00 95.73           H  
ATOM   1078  HB1 ALA A 100      -3.704  18.872  70.980  1.00 95.73           H  
ATOM   1079  HB2 ALA A 100      -2.332  17.784  71.122  1.00 95.73           H  
ATOM   1080  HB3 ALA A 100      -3.548  17.514  69.870  1.00 95.73           H  
ATOM   1081  N   GLU A 101      -6.216  16.132  70.719  1.00 95.38           N  
ATOM   1082  CA  GLU A 101      -7.611  16.009  70.307  1.00 95.38           C  
ATOM   1083  C   GLU A 101      -8.485  15.223  71.314  1.00 95.38           C  
ATOM   1084  O   GLU A 101      -9.685  15.096  71.074  1.00 95.38           O  
ATOM   1085  CB  GLU A 101      -7.669  15.383  68.893  1.00 95.38           C  
ATOM   1086  CG  GLU A 101      -6.862  16.142  67.802  1.00 95.38           C  
ATOM   1087  CD  GLU A 101      -5.366  15.794  67.646  1.00 95.38           C  
ATOM   1088  OE1 GLU A 101      -4.659  16.616  67.023  1.00 95.38           O  
ATOM   1089  OE2 GLU A 101      -4.939  14.721  68.128  1.00 95.38           O1-
ATOM   1090  H   GLU A 101      -5.593  15.434  70.335  1.00 95.38           H  
ATOM   1091  HA  GLU A 101      -8.038  17.012  70.242  1.00 95.38           H  
ATOM   1092  HB3 GLU A 101      -8.712  15.372  68.574  1.00 95.38           H  
ATOM   1093  HB2 GLU A 101      -7.384  14.331  68.939  1.00 95.38           H  
ATOM   1094  HG3 GLU A 101      -6.967  17.217  67.958  1.00 95.38           H  
ATOM   1095  HG2 GLU A 101      -7.325  15.940  66.835  1.00 95.38           H  
ATOM   1096  N   GLY A 102      -7.896  14.736  72.422  1.00 94.64           N  
ATOM   1097  CA  GLY A 102      -8.617  14.126  73.541  1.00 94.64           C  
ATOM   1098  C   GLY A 102      -8.866  12.619  73.370  1.00 94.64           C  
ATOM   1099  O   GLY A 102      -9.666  12.069  74.126  1.00 94.64           O  
ATOM   1100  H   GLY A 102      -6.900  14.867  72.543  1.00 94.64           H  
ATOM   1101  HA3 GLY A 102      -9.566  14.637  73.711  1.00 94.64           H  
ATOM   1102  HA2 GLY A 102      -8.022  14.269  74.442  1.00 94.64           H  
ATOM   1103  N   ARG A 103      -8.199  11.951  72.412  1.00 94.97           N  
ATOM   1104  CA  ARG A 103      -8.290  10.504  72.181  1.00 94.97           C  
ATOM   1105  C   ARG A 103      -7.101   9.769  72.816  1.00 94.97           C  
ATOM   1106  O   ARG A 103      -6.052  10.375  73.013  1.00 94.97           O  
ATOM   1107  CB  ARG A 103      -8.288  10.220  70.665  1.00 94.97           C  
ATOM   1108  CG  ARG A 103      -9.415  10.915  69.879  1.00 94.97           C  
ATOM   1109  CD  ARG A 103      -9.490  10.469  68.406  1.00 94.97           C  
ATOM   1110  NE  ARG A 103      -8.325  10.915  67.620  1.00 94.97           N  
ATOM   1111  CZ  ARG A 103      -8.181  12.067  66.941  1.00 94.97           C  
ATOM   1112  NH1 ARG A 103      -9.166  12.974  66.851  1.00 94.97           N  
ATOM   1113  NH2 ARG A 103      -7.010  12.312  66.342  1.00 94.97           N1+
ATOM   1114  H   ARG A 103      -7.532  12.449  71.838  1.00 94.97           H  
ATOM   1115  HA  ARG A 103      -9.215  10.108  72.607  1.00 94.97           H  
ATOM   1116  HB3 ARG A 103      -8.367   9.143  70.508  1.00 94.97           H  
ATOM   1117  HB2 ARG A 103      -7.324  10.512  70.244  1.00 94.97           H  
ATOM   1118  HG3 ARG A 103      -9.201  11.985  69.902  1.00 94.97           H  
ATOM   1119  HG2 ARG A 103     -10.387  10.802  70.361  1.00 94.97           H  
ATOM   1120  HD3 ARG A 103     -10.449  10.714  67.949  1.00 94.97           H  
ATOM   1121  HD2 ARG A 103      -9.426   9.381  68.377  1.00 94.97           H  
ATOM   1122  HE  ARG A 103      -7.528  10.290  67.634  1.00 94.97           H  
ATOM   1123 HH12 ARG A 103      -9.030  13.833  66.338  1.00 94.97           H  
ATOM   1124 HH11 ARG A 103     -10.051  12.801  67.303  1.00 94.97           H  
ATOM   1125 HH22 ARG A 103      -6.844  13.180  65.854  1.00 94.97           H  
ATOM   1126 HH21 ARG A 103      -6.263  11.629  66.402  1.00 94.97           H  
ATOM   1127  N   ASN A 104      -7.264   8.458  73.059  1.00 95.61           N  
ATOM   1128  CA  ASN A 104      -6.169   7.551  73.413  1.00 95.61           C  
ATOM   1129  C   ASN A 104      -5.778   6.764  72.154  1.00 95.61           C  
ATOM   1130  O   ASN A 104      -6.549   5.917  71.702  1.00 95.61           O  
ATOM   1131  CB  ASN A 104      -6.594   6.604  74.560  1.00 95.61           C  
ATOM   1132  CG  ASN A 104      -6.862   7.336  75.877  1.00 95.61           C  
ATOM   1133  ND2 ASN A 104      -5.813   7.861  76.512  1.00 95.61           N  
ATOM   1134  OD1 ASN A 104      -8.004   7.420  76.321  1.00 95.61           O  
ATOM   1135  H   ASN A 104      -8.156   8.021  72.874  1.00 95.61           H  
ATOM   1136  HA  ASN A 104      -5.302   8.122  73.754  1.00 95.61           H  
ATOM   1137  HB3 ASN A 104      -5.809   5.869  74.745  1.00 95.61           H  
ATOM   1138  HB2 ASN A 104      -7.483   6.035  74.281  1.00 95.61           H  
ATOM   1139 HD22 ASN A 104      -5.944   8.341  77.391  1.00 95.61           H  
ATOM   1140 HD21 ASN A 104      -4.881   7.790  76.128  1.00 95.61           H  
ATOM   1141  N   GLU A 105      -4.635   7.084  71.547  1.00 97.37           N  
ATOM   1142  CA  GLU A 105      -4.120   6.423  70.351  1.00 97.37           C  
ATOM   1143  C   GLU A 105      -2.894   5.625  70.806  1.00 97.37           C  
ATOM   1144  O   GLU A 105      -1.842   6.205  71.083  1.00 97.37           O  
ATOM   1145  CB  GLU A 105      -3.742   7.510  69.324  1.00 97.37           C  
ATOM   1146  CG  GLU A 105      -4.981   8.150  68.657  1.00 97.37           C  
ATOM   1147  CD  GLU A 105      -4.661   9.175  67.567  1.00 97.37           C  
ATOM   1148  OE1 GLU A 105      -3.475   9.301  67.192  1.00 97.37           O  
ATOM   1149  OE2 GLU A 105      -5.623   9.848  67.140  1.00 97.37           O1-
ATOM   1150  H   GLU A 105      -4.031   7.766  71.981  1.00 97.37           H  
ATOM   1151  HA  GLU A 105      -4.841   5.736  69.905  1.00 97.37           H  
ATOM   1152  HB3 GLU A 105      -3.113   7.068  68.552  1.00 97.37           H  
ATOM   1153  HB2 GLU A 105      -3.131   8.282  69.794  1.00 97.37           H  
ATOM   1154  HG3 GLU A 105      -5.605   8.630  69.413  1.00 97.37           H  
ATOM   1155  HG2 GLU A 105      -5.589   7.373  68.195  1.00 97.37           H  
ATOM   1156  N   LEU A 106      -3.072   4.310  70.953  1.00 98.42           N  
ATOM   1157  CA  LEU A 106      -2.124   3.382  71.557  1.00 98.42           C  
ATOM   1158  C   LEU A 106      -1.225   2.784  70.459  1.00 98.42           C  
ATOM   1159  O   LEU A 106      -1.666   2.611  69.317  1.00 98.42           O  
ATOM   1160  CB  LEU A 106      -2.924   2.223  72.209  1.00 98.42           C  
ATOM   1161  CG  LEU A 106      -4.084   2.642  73.151  1.00 98.42           C  
ATOM   1162  CD1 LEU A 106      -4.951   1.436  73.544  1.00 98.42           C  
ATOM   1163  CD2 LEU A 106      -3.587   3.377  74.404  1.00 98.42           C  
ATOM   1164  H   LEU A 106      -3.939   3.894  70.621  1.00 98.42           H  
ATOM   1165  HA  LEU A 106      -1.516   3.896  72.302  1.00 98.42           H  
ATOM   1166  HB3 LEU A 106      -2.231   1.579  72.751  1.00 98.42           H  
ATOM   1167  HB2 LEU A 106      -3.342   1.600  71.419  1.00 98.42           H  
ATOM   1168  HG  LEU A 106      -4.752   3.317  72.614  1.00 98.42           H  
ATOM   1169 HD11 LEU A 106      -5.819   1.757  74.121  1.00 98.42           H  
ATOM   1170 HD12 LEU A 106      -5.329   0.911  72.666  1.00 98.42           H  
ATOM   1171 HD13 LEU A 106      -4.401   0.721  74.154  1.00 98.42           H  
ATOM   1172 HD21 LEU A 106      -4.412   3.601  75.081  1.00 98.42           H  
ATOM   1173 HD22 LEU A 106      -2.858   2.783  74.954  1.00 98.42           H  
ATOM   1174 HD23 LEU A 106      -3.119   4.325  74.142  1.00 98.42           H  
ATOM   1175  N   ASP A 107       0.022   2.446  70.809  1.00 98.85           N  
ATOM   1176  CA  ASP A 107       1.016   1.820  69.932  1.00 98.85           C  
ATOM   1177  C   ASP A 107       1.645   0.620  70.656  1.00 98.85           C  
ATOM   1178  O   ASP A 107       1.831   0.683  71.872  1.00 98.85           O  
ATOM   1179  CB  ASP A 107       2.118   2.804  69.439  1.00 98.85           C  
ATOM   1180  CG  ASP A 107       1.738   4.237  69.033  1.00 98.85           C  
ATOM   1181  OD1 ASP A 107       0.653   4.429  68.444  1.00 98.85           O  
ATOM   1182  OD2 ASP A 107       2.579   5.133  69.274  1.00 98.85           O1-
ATOM   1183  H   ASP A 107       0.284   2.537  71.788  1.00 98.85           H  
ATOM   1184  HA  ASP A 107       0.496   1.419  69.063  1.00 98.85           H  
ATOM   1185  HB3 ASP A 107       2.597   2.339  68.583  1.00 98.85           H  
ATOM   1186  HB2 ASP A 107       2.889   2.889  70.201  1.00 98.85           H  
ATOM   1187  N   ALA A 108       2.006  -0.454  69.940  1.00 98.97           N  
ATOM   1188  CA  ALA A 108       2.644  -1.649  70.499  1.00 98.97           C  
ATOM   1189  C   ALA A 108       3.380  -2.473  69.438  1.00 98.97           C  
ATOM   1190  O   ALA A 108       3.044  -2.400  68.254  1.00 98.97           O  
ATOM   1191  CB  ALA A 108       1.615  -2.507  71.255  1.00 98.97           C  
ATOM   1192  H   ALA A 108       1.853  -0.451  68.931  1.00 98.97           H  
ATOM   1193  HA  ALA A 108       3.408  -1.309  71.199  1.00 98.97           H  
ATOM   1194  HB1 ALA A 108       2.071  -3.408  71.668  1.00 98.97           H  
ATOM   1195  HB2 ALA A 108       1.180  -1.957  72.088  1.00 98.97           H  
ATOM   1196  HB3 ALA A 108       0.806  -2.817  70.593  1.00 98.97           H  
ATOM   1197  N   ALA A 109       4.337  -3.304  69.875  1.00 98.98           N  
ATOM   1198  CA  ALA A 109       5.006  -4.318  69.062  1.00 98.98           C  
ATOM   1199  C   ALA A 109       5.405  -5.530  69.906  1.00 98.98           C  
ATOM   1200  O   ALA A 109       5.496  -5.435  71.128  1.00 98.98           O  
ATOM   1201  CB  ALA A 109       6.232  -3.740  68.343  1.00 98.98           C  
ATOM   1202  H   ALA A 109       4.530  -3.348  70.867  1.00 98.98           H  
ATOM   1203  HA  ALA A 109       4.305  -4.676  68.313  1.00 98.98           H  
ATOM   1204  HB1 ALA A 109       6.829  -4.526  67.881  1.00 98.98           H  
ATOM   1205  HB2 ALA A 109       5.937  -3.070  67.542  1.00 98.98           H  
ATOM   1206  HB3 ALA A 109       6.882  -3.202  69.029  1.00 98.98           H  
ATOM   1207  N   MET A 110       5.665  -6.641  69.205  1.00 98.98           N  
ATOM   1208  CA  MET A 110       6.186  -7.888  69.749  1.00 98.98           C  
ATOM   1209  C   MET A 110       7.027  -8.578  68.667  1.00 98.98           C  
ATOM   1210  O   MET A 110       6.653  -8.535  67.494  1.00 98.98           O  
ATOM   1211  CB  MET A 110       5.018  -8.750  70.278  1.00 98.98           C  
ATOM   1212  CG  MET A 110       5.424 -10.128  70.826  1.00 98.98           C  
ATOM   1213  SD  MET A 110       4.023 -11.105  71.428  1.00 98.98           S  
ATOM   1214  CE  MET A 110       3.907 -10.506  73.126  1.00 98.98           C  
ATOM   1215  H   MET A 110       5.549  -6.627  68.199  1.00 98.98           H  
ATOM   1216  HA  MET A 110       6.852  -7.651  70.575  1.00 98.98           H  
ATOM   1217  HB3 MET A 110       4.286  -8.894  69.481  1.00 98.98           H  
ATOM   1218  HB2 MET A 110       4.495  -8.203  71.062  1.00 98.98           H  
ATOM   1219  HG3 MET A 110       6.156 -10.023  71.628  1.00 98.98           H  
ATOM   1220  HG2 MET A 110       5.906 -10.710  70.043  1.00 98.98           H  
ATOM   1221  HE1 MET A 110       2.894 -10.640  73.502  1.00 98.98           H  
ATOM   1222  HE2 MET A 110       4.592 -11.067  73.760  1.00 98.98           H  
ATOM   1223  HE3 MET A 110       4.161  -9.448  73.180  1.00 98.98           H  
ATOM   1224  N   MET A 111       8.140  -9.204  69.079  1.00 98.98           N  
ATOM   1225  CA  MET A 111       9.061  -9.896  68.183  1.00 98.98           C  
ATOM   1226  C   MET A 111       9.600 -11.172  68.840  1.00 98.98           C  
ATOM   1227  O   MET A 111      10.102 -11.120  69.962  1.00 98.98           O  
ATOM   1228  CB  MET A 111      10.179  -8.928  67.733  1.00 98.98           C  
ATOM   1229  CG  MET A 111      11.129  -9.515  66.676  1.00 98.98           C  
ATOM   1230  SD  MET A 111      12.330  -8.334  66.019  1.00 98.98           S  
ATOM   1231  CE  MET A 111      13.000  -9.325  64.664  1.00 98.98           C  
ATOM   1232  H   MET A 111       8.384  -9.210  70.062  1.00 98.98           H  
ATOM   1233  HA  MET A 111       8.508 -10.207  67.297  1.00 98.98           H  
ATOM   1234  HB3 MET A 111      10.760  -8.608  68.599  1.00 98.98           H  
ATOM   1235  HB2 MET A 111       9.727  -8.023  67.325  1.00 98.98           H  
ATOM   1236  HG3 MET A 111      10.550  -9.894  65.837  1.00 98.98           H  
ATOM   1237  HG2 MET A 111      11.680 -10.366  67.076  1.00 98.98           H  
ATOM   1238  HE1 MET A 111      13.937  -8.899  64.312  1.00 98.98           H  
ATOM   1239  HE2 MET A 111      13.190 -10.347  64.988  1.00 98.98           H  
ATOM   1240  HE3 MET A 111      12.295  -9.340  63.834  1.00 98.98           H  
ATOM   1241  N   ASP A 112       9.513 -12.278  68.085  1.00 98.96           N  
ATOM   1242  CA  ASP A 112      10.102 -13.579  68.388  1.00 98.96           C  
ATOM   1243  C   ASP A 112      11.529 -13.594  67.812  1.00 98.96           C  
ATOM   1244  O   ASP A 112      11.694 -13.333  66.621  1.00 98.96           O  
ATOM   1245  CB  ASP A 112       9.230 -14.707  67.774  1.00 98.96           C  
ATOM   1246  CG  ASP A 112       9.678 -16.162  68.009  1.00 98.96           C  
ATOM   1247  OD1 ASP A 112      10.413 -16.423  68.988  1.00 98.96           O  
ATOM   1248  OD2 ASP A 112       9.169 -17.023  67.257  1.00 98.96           O1-
ATOM   1249  H   ASP A 112       9.099 -12.203  67.164  1.00 98.96           H  
ATOM   1250  HA  ASP A 112      10.143 -13.708  69.471  1.00 98.96           H  
ATOM   1251  HB3 ASP A 112       9.123 -14.534  66.701  1.00 98.96           H  
ATOM   1252  HB2 ASP A 112       8.217 -14.614  68.166  1.00 98.96           H  
ATOM   1253  N   GLY A 113      12.524 -13.912  68.655  1.00 98.92           N  
ATOM   1254  CA  GLY A 113      13.931 -13.948  68.258  1.00 98.92           C  
ATOM   1255  C   GLY A 113      14.338 -15.281  67.614  1.00 98.92           C  
ATOM   1256  O   GLY A 113      15.381 -15.325  66.961  1.00 98.92           O  
ATOM   1257  H   GLY A 113      12.317 -14.135  69.619  1.00 98.92           H  
ATOM   1258  HA3 GLY A 113      14.554 -13.778  69.136  1.00 98.92           H  
ATOM   1259  HA2 GLY A 113      14.142 -13.140  67.557  1.00 98.92           H  
ATOM   1260  N   LYS A 114      13.545 -16.356  67.780  1.00 98.73           N  
ATOM   1261  CA  LYS A 114      13.811 -17.674  67.194  1.00 98.73           C  
ATOM   1262  C   LYS A 114      13.655 -17.669  65.666  1.00 98.73           C  
ATOM   1263  O   LYS A 114      14.545 -18.139  64.959  1.00 98.73           O  
ATOM   1264  CB  LYS A 114      12.888 -18.721  67.853  1.00 98.73           C  
ATOM   1265  CG  LYS A 114      13.158 -20.175  67.420  1.00 98.73           C  
ATOM   1266  CD  LYS A 114      12.120 -21.158  67.976  1.00 98.73           C  
ATOM   1267  CE  LYS A 114      12.481 -22.618  67.663  1.00 98.73           C  
ATOM   1268  NZ  LYS A 114      11.480 -23.556  68.199  1.00 98.73           N1+
ATOM   1269  H   LYS A 114      12.700 -16.272  68.329  1.00 98.73           H  
ATOM   1270  HA  LYS A 114      14.844 -17.943  67.412  1.00 98.73           H  
ATOM   1271  HB3 LYS A 114      11.848 -18.474  67.640  1.00 98.73           H  
ATOM   1272  HB2 LYS A 114      12.993 -18.657  68.936  1.00 98.73           H  
ATOM   1273  HG3 LYS A 114      14.155 -20.464  67.753  1.00 98.73           H  
ATOM   1274  HG2 LYS A 114      13.163 -20.262  66.334  1.00 98.73           H  
ATOM   1275  HD3 LYS A 114      11.145 -20.918  67.549  1.00 98.73           H  
ATOM   1276  HD2 LYS A 114      12.020 -21.016  69.052  1.00 98.73           H  
ATOM   1277  HE3 LYS A 114      13.453 -22.865  68.091  1.00 98.73           H  
ATOM   1278  HE2 LYS A 114      12.556 -22.765  66.585  1.00 98.73           H  
ATOM   1279  HZ1 LYS A 114      11.424 -23.454  69.202  1.00 98.73           H  
ATOM   1280  HZ2 LYS A 114      10.577 -23.358  67.790  1.00 98.73           H  
ATOM   1281  HZ3 LYS A 114      11.750 -24.503  67.973  1.00 98.73           H  
ATOM   1282  N   THR A 115      12.513 -17.140  65.210  1.00 98.65           N  
ATOM   1283  CA  THR A 115      12.100 -17.107  63.808  1.00 98.65           C  
ATOM   1284  C   THR A 115      12.333 -15.725  63.158  1.00 98.65           C  
ATOM   1285  O   THR A 115      12.179 -15.615  61.941  1.00 98.65           O  
ATOM   1286  CB  THR A 115      10.583 -17.429  63.710  1.00 98.65           C  
ATOM   1287  CG2 THR A 115      10.220 -18.808  64.287  1.00 98.65           C  
ATOM   1288  OG1 THR A 115       9.792 -16.450  64.362  1.00 98.65           O  
ATOM   1289  H   THR A 115      11.845 -16.775  65.874  1.00 98.65           H  
ATOM   1290  HA  THR A 115      12.655 -17.848  63.230  1.00 98.65           H  
ATOM   1291  HB  THR A 115      10.290 -17.430  62.659  1.00 98.65           H  
ATOM   1292 HG21 THR A 115       9.159 -19.022  64.151  1.00 98.65           H  
ATOM   1293 HG22 THR A 115      10.781 -19.598  63.786  1.00 98.65           H  
ATOM   1294 HG23 THR A 115      10.435 -18.876  65.354  1.00 98.65           H  
ATOM   1295  HG1 THR A 115       9.766 -16.649  65.306  1.00 98.65           H  
ATOM   1296  N   LEU A 116      12.670 -14.703  63.969  1.00 98.87           N  
ATOM   1297  CA  LEU A 116      12.809 -13.285  63.606  1.00 98.87           C  
ATOM   1298  C   LEU A 116      11.490 -12.626  63.149  1.00 98.87           C  
ATOM   1299  O   LEU A 116      11.537 -11.502  62.655  1.00 98.87           O  
ATOM   1300  CB  LEU A 116      13.955 -13.052  62.587  1.00 98.87           C  
ATOM   1301  CG  LEU A 116      15.351 -13.506  63.069  1.00 98.87           C  
ATOM   1302  CD1 LEU A 116      16.385 -13.435  61.926  1.00 98.87           C  
ATOM   1303  CD2 LEU A 116      15.814 -12.725  64.313  1.00 98.87           C  
ATOM   1304  H   LEU A 116      12.783 -14.896  64.955  1.00 98.87           H  
ATOM   1305  HA  LEU A 116      13.079 -12.768  64.526  1.00 98.87           H  
ATOM   1306  HB3 LEU A 116      14.021 -11.992  62.333  1.00 98.87           H  
ATOM   1307  HB2 LEU A 116      13.706 -13.553  61.655  1.00 98.87           H  
ATOM   1308  HG  LEU A 116      15.283 -14.558  63.350  1.00 98.87           H  
ATOM   1309 HD11 LEU A 116      16.924 -14.377  61.834  1.00 98.87           H  
ATOM   1310 HD12 LEU A 116      15.916 -13.240  60.962  1.00 98.87           H  
ATOM   1311 HD13 LEU A 116      17.125 -12.649  62.082  1.00 98.87           H  
ATOM   1312 HD21 LEU A 116      16.889 -12.545  64.316  1.00 98.87           H  
ATOM   1313 HD22 LEU A 116      15.321 -11.756  64.398  1.00 98.87           H  
ATOM   1314 HD23 LEU A 116      15.582 -13.287  65.216  1.00 98.87           H  
ATOM   1315  N   ARG A 117      10.337 -13.300  63.325  1.00 98.91           N  
ATOM   1316  CA  ARG A 117       9.011 -12.746  63.049  1.00 98.91           C  
ATOM   1317  C   ARG A 117       8.680 -11.615  64.027  1.00 98.91           C  
ATOM   1318  O   ARG A 117       8.915 -11.761  65.225  1.00 98.91           O  
ATOM   1319  CB  ARG A 117       7.935 -13.841  63.137  1.00 98.91           C  
ATOM   1320  CG  ARG A 117       8.036 -14.933  62.055  1.00 98.91           C  
ATOM   1321  CD  ARG A 117       6.881 -15.954  62.092  1.00 98.91           C  
ATOM   1322  NE  ARG A 117       6.767 -16.630  63.399  1.00 98.91           N  
ATOM   1323  CZ  ARG A 117       5.665 -17.130  63.990  1.00 98.91           C  
ATOM   1324  NH1 ARG A 117       4.455 -17.084  63.412  1.00 98.91           N  
ATOM   1325  NH2 ARG A 117       5.787 -17.688  65.202  1.00 98.91           N1+
ATOM   1326  H   ARG A 117      10.358 -14.218  63.747  1.00 98.91           H  
ATOM   1327  HA  ARG A 117       9.001 -12.343  62.038  1.00 98.91           H  
ATOM   1328  HB3 ARG A 117       6.955 -13.378  63.028  1.00 98.91           H  
ATOM   1329  HB2 ARG A 117       7.957 -14.281  64.135  1.00 98.91           H  
ATOM   1330  HG3 ARG A 117       9.009 -15.422  62.016  1.00 98.91           H  
ATOM   1331  HG2 ARG A 117       7.950 -14.402  61.106  1.00 98.91           H  
ATOM   1332  HD3 ARG A 117       7.131 -16.761  61.402  1.00 98.91           H  
ATOM   1333  HD2 ARG A 117       5.952 -15.517  61.727  1.00 98.91           H  
ATOM   1334  HE  ARG A 117       7.642 -16.705  63.902  1.00 98.91           H  
ATOM   1335 HH12 ARG A 117       3.646 -17.470  63.876  1.00 98.91           H  
ATOM   1336 HH11 ARG A 117       4.347 -16.654  62.504  1.00 98.91           H  
ATOM   1337 HH22 ARG A 117       4.979 -18.062  65.680  1.00 98.91           H  
ATOM   1338 HH21 ARG A 117       6.685 -17.714  65.665  1.00 98.91           H  
ATOM   1339  N   ALA A 118       8.118 -10.532  63.478  1.00 98.97           N  
ATOM   1340  CA  ALA A 118       7.678  -9.359  64.219  1.00 98.97           C  
ATOM   1341  C   ALA A 118       6.256  -8.982  63.794  1.00 98.97           C  
ATOM   1342  O   ALA A 118       5.856  -9.256  62.662  1.00 98.97           O  
ATOM   1343  CB  ALA A 118       8.660  -8.210  63.948  1.00 98.97           C  
ATOM   1344  H   ALA A 118       7.930 -10.512  62.487  1.00 98.97           H  
ATOM   1345  HA  ALA A 118       7.664  -9.569  65.288  1.00 98.97           H  
ATOM   1346  HB1 ALA A 118       8.377  -7.326  64.515  1.00 98.97           H  
ATOM   1347  HB2 ALA A 118       9.675  -8.473  64.241  1.00 98.97           H  
ATOM   1348  HB3 ALA A 118       8.688  -7.942  62.891  1.00 98.97           H  
ATOM   1349  N   GLY A 119       5.522  -8.356  64.719  1.00 98.97           N  
ATOM   1350  CA  GLY A 119       4.202  -7.796  64.467  1.00 98.97           C  
ATOM   1351  C   GLY A 119       4.074  -6.529  65.313  1.00 98.97           C  
ATOM   1352  O   GLY A 119       4.709  -6.406  66.363  1.00 98.97           O  
ATOM   1353  H   GLY A 119       5.913  -8.187  65.638  1.00 98.97           H  
ATOM   1354  HA3 GLY A 119       3.432  -8.515  64.725  1.00 98.97           H  
ATOM   1355  HA2 GLY A 119       4.070  -7.556  63.414  1.00 98.97           H  
ATOM   1356  N   ALA A 120       3.244  -5.584  64.849  1.00 98.98           N  
ATOM   1357  CA  ALA A 120       3.123  -4.255  65.439  1.00 98.98           C  
ATOM   1358  C   ALA A 120       1.845  -3.547  64.990  1.00 98.98           C  
ATOM   1359  O   ALA A 120       1.281  -3.877  63.946  1.00 98.98           O  
ATOM   1360  CB  ALA A 120       4.354  -3.407  65.066  1.00 98.98           C  
ATOM   1361  H   ALA A 120       2.736  -5.731  63.988  1.00 98.98           H  
ATOM   1362  HA  ALA A 120       3.062  -4.365  66.520  1.00 98.98           H  
ATOM   1363  HB1 ALA A 120       4.298  -2.419  65.524  1.00 98.98           H  
ATOM   1364  HB2 ALA A 120       5.282  -3.868  65.402  1.00 98.98           H  
ATOM   1365  HB3 ALA A 120       4.431  -3.266  63.988  1.00 98.98           H  
ATOM   1366  N   VAL A 121       1.450  -2.548  65.791  1.00 98.95           N  
ATOM   1367  CA  VAL A 121       0.351  -1.630  65.519  1.00 98.95           C  
ATOM   1368  C   VAL A 121       0.628  -0.249  66.131  1.00 98.95           C  
ATOM   1369  O   VAL A 121       1.265  -0.167  67.178  1.00 98.95           O  
ATOM   1370  CB  VAL A 121      -1.015  -2.143  66.049  1.00 98.95           C  
ATOM   1371  CG1 VAL A 121      -1.551  -3.297  65.192  1.00 98.95           C  
ATOM   1372  CG2 VAL A 121      -1.030  -2.496  67.553  1.00 98.95           C  
ATOM   1373  H   VAL A 121       1.981  -2.347  66.631  1.00 98.95           H  
ATOM   1374  HA  VAL A 121       0.291  -1.499  64.444  1.00 98.95           H  
ATOM   1375  HB  VAL A 121      -1.731  -1.333  65.912  1.00 98.95           H  
ATOM   1376 HG11 VAL A 121      -2.615  -3.435  65.357  1.00 98.95           H  
ATOM   1377 HG12 VAL A 121      -1.427  -3.090  64.131  1.00 98.95           H  
ATOM   1378 HG13 VAL A 121      -1.046  -4.237  65.415  1.00 98.95           H  
ATOM   1379 HG21 VAL A 121      -2.012  -2.853  67.860  1.00 98.95           H  
ATOM   1380 HG22 VAL A 121      -0.313  -3.284  67.788  1.00 98.95           H  
ATOM   1381 HG23 VAL A 121      -0.795  -1.635  68.179  1.00 98.95           H  
ATOM   1382  N   ALA A 122       0.150   0.808  65.468  1.00 98.86           N  
ATOM   1383  CA  ALA A 122       0.230   2.190  65.914  1.00 98.86           C  
ATOM   1384  C   ALA A 122      -1.085   2.909  65.618  1.00 98.86           C  
ATOM   1385  O   ALA A 122      -1.683   2.721  64.555  1.00 98.86           O  
ATOM   1386  CB  ALA A 122       1.457   2.893  65.317  1.00 98.86           C  
ATOM   1387  H   ALA A 122      -0.353   0.650  64.604  1.00 98.86           H  
ATOM   1388  HA  ALA A 122       0.350   2.193  66.996  1.00 98.86           H  
ATOM   1389  HB1 ALA A 122       1.551   3.899  65.727  1.00 98.86           H  
ATOM   1390  HB2 ALA A 122       2.371   2.350  65.550  1.00 98.86           H  
ATOM   1391  HB3 ALA A 122       1.390   2.990  64.236  1.00 98.86           H  
ATOM   1392  N   GLY A 123      -1.530   3.741  66.560  1.00 98.26           N  
ATOM   1393  CA  GLY A 123      -2.727   4.561  66.451  1.00 98.26           C  
ATOM   1394  C   GLY A 123      -4.037   3.802  66.680  1.00 98.26           C  
ATOM   1395  O   GLY A 123      -5.084   4.290  66.261  1.00 98.26           O  
ATOM   1396  H   GLY A 123      -0.998   3.811  67.425  1.00 98.26           H  
ATOM   1397  HA3 GLY A 123      -2.761   5.047  65.475  1.00 98.26           H  
ATOM   1398  HA2 GLY A 123      -2.660   5.354  67.192  1.00 98.26           H  
ATOM   1399  N   VAL A 124      -4.001   2.614  67.298  1.00 98.42           N  
ATOM   1400  CA  VAL A 124      -5.193   1.818  67.622  1.00 98.42           C  
ATOM   1401  C   VAL A 124      -5.914   2.378  68.865  1.00 98.42           C  
ATOM   1402  O   VAL A 124      -5.256   2.801  69.815  1.00 98.42           O  
ATOM   1403  CB  VAL A 124      -4.866   0.311  67.821  1.00 98.42           C  
ATOM   1404  CG1 VAL A 124      -4.390  -0.301  66.499  1.00 98.42           C  
ATOM   1405  CG2 VAL A 124      -3.923  -0.054  68.981  1.00 98.42           C  
ATOM   1406  H   VAL A 124      -3.121   2.265  67.652  1.00 98.42           H  
ATOM   1407  HA  VAL A 124      -5.883   1.890  66.778  1.00 98.42           H  
ATOM   1408  HB  VAL A 124      -5.797  -0.197  68.062  1.00 98.42           H  
ATOM   1409 HG11 VAL A 124      -4.118  -1.347  66.618  1.00 98.42           H  
ATOM   1410 HG12 VAL A 124      -5.187  -0.249  65.758  1.00 98.42           H  
ATOM   1411 HG13 VAL A 124      -3.521   0.221  66.099  1.00 98.42           H  
ATOM   1412 HG21 VAL A 124      -3.754  -1.130  69.020  1.00 98.42           H  
ATOM   1413 HG22 VAL A 124      -2.950   0.418  68.874  1.00 98.42           H  
ATOM   1414 HG23 VAL A 124      -4.349   0.225  69.942  1.00 98.42           H  
ATOM   1415  N   THR A 125      -7.253   2.427  68.798  1.00 97.64           N  
ATOM   1416  CA  THR A 125      -8.092   3.229  69.695  1.00 97.64           C  
ATOM   1417  C   THR A 125      -9.230   2.439  70.372  1.00 97.64           C  
ATOM   1418  O   THR A 125      -9.950   3.052  71.161  1.00 97.64           O  
ATOM   1419  CB  THR A 125      -8.732   4.428  68.931  1.00 97.64           C  
ATOM   1420  CG2 THR A 125      -7.727   5.293  68.161  1.00 97.64           C  
ATOM   1421  OG1 THR A 125      -9.765   4.032  68.042  1.00 97.64           O  
ATOM   1422  H   THR A 125      -7.722   2.033  67.990  1.00 97.64           H  
ATOM   1423  HA  THR A 125      -7.491   3.634  70.510  1.00 97.64           H  
ATOM   1424  HB  THR A 125      -9.198   5.084  69.668  1.00 97.64           H  
ATOM   1425 HG21 THR A 125      -8.196   6.205  67.791  1.00 97.64           H  
ATOM   1426 HG22 THR A 125      -6.893   5.584  68.799  1.00 97.64           H  
ATOM   1427 HG23 THR A 125      -7.327   4.760  67.300  1.00 97.64           H  
ATOM   1428  HG1 THR A 125      -9.386   3.469  67.359  1.00 97.64           H  
ATOM   1429  N   ARG A 126      -9.399   1.136  70.072  1.00 97.11           N  
ATOM   1430  CA  ARG A 126     -10.510   0.331  70.602  1.00 97.11           C  
ATOM   1431  C   ARG A 126     -10.097  -1.027  71.185  1.00 97.11           C  
ATOM   1432  O   ARG A 126     -10.893  -1.593  71.931  1.00 97.11           O  
ATOM   1433  CB  ARG A 126     -11.600   0.132  69.528  1.00 97.11           C  
ATOM   1434  CG  ARG A 126     -12.152   1.444  68.938  1.00 97.11           C  
ATOM   1435  CD  ARG A 126     -13.479   1.294  68.174  1.00 97.11           C  
ATOM   1436  NE  ARG A 126     -14.620   1.033  69.078  1.00 97.11           N  
ATOM   1437  CZ  ARG A 126     -15.217  -0.138  69.376  1.00 97.11           C  
ATOM   1438  NH1 ARG A 126     -14.850  -1.302  68.821  1.00 97.11           N  
ATOM   1439  NH2 ARG A 126     -16.218  -0.142  70.265  1.00 97.11           N1+
ATOM   1440  H   ARG A 126      -8.798   0.694  69.388  1.00 97.11           H  
ATOM   1441  HA  ARG A 126     -10.979   0.855  71.436  1.00 97.11           H  
ATOM   1442  HB3 ARG A 126     -12.415  -0.434  69.978  1.00 97.11           H  
ATOM   1443  HB2 ARG A 126     -11.214  -0.484  68.715  1.00 97.11           H  
ATOM   1444  HG3 ARG A 126     -11.416   1.932  68.300  1.00 97.11           H  
ATOM   1445  HG2 ARG A 126     -12.316   2.129  69.771  1.00 97.11           H  
ATOM   1446  HD3 ARG A 126     -13.388   0.459  67.481  1.00 97.11           H  
ATOM   1447  HD2 ARG A 126     -13.664   2.167  67.548  1.00 97.11           H  
ATOM   1448  HE  ARG A 126     -14.952   1.852  69.568  1.00 97.11           H  
ATOM   1449 HH12 ARG A 126     -15.318  -2.160  69.071  1.00 97.11           H  
ATOM   1450 HH11 ARG A 126     -14.037  -1.336  68.222  1.00 97.11           H  
ATOM   1451 HH22 ARG A 126     -16.679  -1.004  70.518  1.00 97.11           H  
ATOM   1452 HH21 ARG A 126     -16.512   0.717  70.708  1.00 97.11           H  
ATOM   1453  N   THR A 127      -8.904  -1.548  70.862  1.00 98.42           N  
ATOM   1454  CA  THR A 127      -8.472  -2.862  71.347  1.00 98.42           C  
ATOM   1455  C   THR A 127      -7.900  -2.766  72.774  1.00 98.42           C  
ATOM   1456  O   THR A 127      -6.982  -1.973  72.990  1.00 98.42           O  
ATOM   1457  CB  THR A 127      -7.395  -3.486  70.430  1.00 98.42           C  
ATOM   1458  CG2 THR A 127      -7.020  -4.927  70.823  1.00 98.42           C  
ATOM   1459  OG1 THR A 127      -7.886  -3.507  69.104  1.00 98.42           O  
ATOM   1460  H   THR A 127      -8.264  -1.040  70.269  1.00 98.42           H  
ATOM   1461  HA  THR A 127      -9.331  -3.537  71.355  1.00 98.42           H  
ATOM   1462  HB  THR A 127      -6.493  -2.871  70.429  1.00 98.42           H  
ATOM   1463 HG21 THR A 127      -6.360  -5.373  70.086  1.00 98.42           H  
ATOM   1464 HG22 THR A 127      -6.502  -4.967  71.780  1.00 98.42           H  
ATOM   1465 HG23 THR A 127      -7.905  -5.561  70.897  1.00 98.42           H  
ATOM   1466  HG1 THR A 127      -8.008  -2.600  68.806  1.00 98.42           H  
ATOM   1467  N   ARG A 128      -8.459  -3.563  73.708  1.00 98.31           N  
ATOM   1468  CA  ARG A 128      -8.107  -3.577  75.136  1.00 98.31           C  
ATOM   1469  C   ARG A 128      -6.618  -3.853  75.410  1.00 98.31           C  
ATOM   1470  O   ARG A 128      -6.036  -3.192  76.272  1.00 98.31           O  
ATOM   1471  CB  ARG A 128      -9.004  -4.583  75.893  1.00 98.31           C  
ATOM   1472  CG  ARG A 128      -8.743  -4.650  77.415  1.00 98.31           C  
ATOM   1473  CD  ARG A 128      -9.664  -5.635  78.144  1.00 98.31           C  
ATOM   1474  NE  ARG A 128      -9.261  -5.828  79.548  1.00 98.31           N  
ATOM   1475  CZ  ARG A 128      -9.938  -6.478  80.514  1.00 98.31           C  
ATOM   1476  NH1 ARG A 128     -11.138  -7.037  80.303  1.00 98.31           N  
ATOM   1477  NH2 ARG A 128      -9.390  -6.580  81.730  1.00 98.31           N1+
ATOM   1478  H   ARG A 128      -9.204  -4.191  73.435  1.00 98.31           H  
ATOM   1479  HA  ARG A 128      -8.331  -2.582  75.523  1.00 98.31           H  
ATOM   1480  HB3 ARG A 128      -8.859  -5.580  75.472  1.00 98.31           H  
ATOM   1481  HB2 ARG A 128     -10.050  -4.335  75.716  1.00 98.31           H  
ATOM   1482  HG3 ARG A 128      -8.953  -3.650  77.794  1.00 98.31           H  
ATOM   1483  HG2 ARG A 128      -7.702  -4.854  77.666  1.00 98.31           H  
ATOM   1484  HD3 ARG A 128      -9.744  -6.577  77.604  1.00 98.31           H  
ATOM   1485  HD2 ARG A 128     -10.661  -5.194  78.185  1.00 98.31           H  
ATOM   1486  HE  ARG A 128      -8.358  -5.441  79.794  1.00 98.31           H  
ATOM   1487 HH12 ARG A 128     -11.621  -7.526  81.042  1.00 98.31           H  
ATOM   1488 HH11 ARG A 128     -11.558  -7.008  79.380  1.00 98.31           H  
ATOM   1489 HH22 ARG A 128      -9.873  -7.057  82.476  1.00 98.31           H  
ATOM   1490 HH21 ARG A 128      -8.455  -6.225  81.894  1.00 98.31           H  
ATOM   1491  N   HIS A 129      -6.048  -4.812  74.663  1.00 98.85           N  
ATOM   1492  CA  HIS A 129      -4.657  -5.234  74.770  1.00 98.85           C  
ATOM   1493  C   HIS A 129      -3.960  -5.073  73.404  1.00 98.85           C  
ATOM   1494  O   HIS A 129      -3.976  -6.018  72.613  1.00 98.85           O  
ATOM   1495  CB  HIS A 129      -4.598  -6.695  75.276  1.00 98.85           C  
ATOM   1496  CG  HIS A 129      -5.234  -6.942  76.623  1.00 98.85           C  
ATOM   1497  CD2 HIS A 129      -4.860  -6.460  77.861  1.00 98.85           C  
ATOM   1498  ND1 HIS A 129      -6.358  -7.761  76.783  1.00 98.85           N  
ATOM   1499  CE1 HIS A 129      -6.598  -7.761  78.087  1.00 98.85           C  
ATOM   1500  NE2 HIS A 129      -5.740  -7.008  78.774  1.00 98.85           N  
ATOM   1501  H   HIS A 129      -6.606  -5.299  73.976  1.00 98.85           H  
ATOM   1502  HA  HIS A 129      -4.132  -4.625  75.504  1.00 98.85           H  
ATOM   1503  HB3 HIS A 129      -3.560  -7.021  75.335  1.00 98.85           H  
ATOM   1504  HB2 HIS A 129      -5.082  -7.361  74.560  1.00 98.85           H  
ATOM   1505  HD2 HIS A 129      -4.063  -5.797  78.162  1.00 98.85           H  
ATOM   1506  HE1 HIS A 129      -7.412  -8.305  78.544  1.00 98.85           H  
ATOM   1507  HE2 HIS A 129      -5.748  -6.844  79.774  1.00 98.85           H  
ATOM   1508  N   PRO A 130      -3.349  -3.892  73.140  1.00 98.89           N  
ATOM   1509  CA  PRO A 130      -2.470  -3.665  71.972  1.00 98.89           C  
ATOM   1510  C   PRO A 130      -1.343  -4.690  71.723  1.00 98.89           C  
ATOM   1511  O   PRO A 130      -0.985  -4.887  70.563  1.00 98.89           O  
ATOM   1512  CB  PRO A 130      -1.895  -2.263  72.218  1.00 98.89           C  
ATOM   1513  CG  PRO A 130      -2.982  -1.549  72.994  1.00 98.89           C  
ATOM   1514  CD  PRO A 130      -3.559  -2.643  73.879  1.00 98.89           C  
ATOM   1515  HA  PRO A 130      -3.117  -3.637  71.093  1.00 98.89           H  
ATOM   1516  HB3 PRO A 130      -1.632  -1.742  71.296  1.00 98.89           H  
ATOM   1517  HB2 PRO A 130      -0.999  -2.320  72.837  1.00 98.89           H  
ATOM   1518  HG3 PRO A 130      -3.747  -1.199  72.300  1.00 98.89           H  
ATOM   1519  HG2 PRO A 130      -2.619  -0.695  73.566  1.00 98.89           H  
ATOM   1520  HD2 PRO A 130      -3.036  -2.676  74.832  1.00 98.89           H  
ATOM   1521  HD3 PRO A 130      -4.607  -2.439  74.081  1.00 98.89           H  
ATOM   1522  N   ILE A 131      -0.820  -5.331  72.785  1.00 98.97           N  
ATOM   1523  CA  ILE A 131       0.217  -6.365  72.695  1.00 98.97           C  
ATOM   1524  C   ILE A 131      -0.295  -7.689  72.080  1.00 98.97           C  
ATOM   1525  O   ILE A 131       0.468  -8.349  71.376  1.00 98.97           O  
ATOM   1526  CB  ILE A 131       0.855  -6.656  74.088  1.00 98.97           C  
ATOM   1527  CG1 ILE A 131       2.239  -7.331  73.994  1.00 98.97           C  
ATOM   1528  CG2 ILE A 131      -0.045  -7.478  75.036  1.00 98.97           C  
ATOM   1529  CD1 ILE A 131       3.311  -6.465  73.320  1.00 98.97           C  
ATOM   1530  H   ILE A 131      -1.123  -5.087  73.720  1.00 98.97           H  
ATOM   1531  HA  ILE A 131       0.986  -5.972  72.029  1.00 98.97           H  
ATOM   1532  HB  ILE A 131       1.007  -5.688  74.565  1.00 98.97           H  
ATOM   1533 HG13 ILE A 131       2.150  -8.281  73.469  1.00 98.97           H  
ATOM   1534 HG12 ILE A 131       2.584  -7.585  74.996  1.00 98.97           H  
ATOM   1535 HG21 ILE A 131       0.338  -7.471  76.056  1.00 98.97           H  
ATOM   1536 HG22 ILE A 131      -1.056  -7.077  75.061  1.00 98.97           H  
ATOM   1537 HG23 ILE A 131      -0.114  -8.522  74.733  1.00 98.97           H  
ATOM   1538 HD11 ILE A 131       4.310  -6.824  73.564  1.00 98.97           H  
ATOM   1539 HD12 ILE A 131       3.213  -6.488  72.235  1.00 98.97           H  
ATOM   1540 HD13 ILE A 131       3.248  -5.425  73.641  1.00 98.97           H  
ATOM   1541  N   SER A 132      -1.577  -8.029  72.317  1.00 98.95           N  
ATOM   1542  CA  SER A 132      -2.247  -9.177  71.702  1.00 98.95           C  
ATOM   1543  C   SER A 132      -2.543  -8.950  70.218  1.00 98.95           C  
ATOM   1544  O   SER A 132      -2.509  -9.911  69.453  1.00 98.95           O  
ATOM   1545  CB  SER A 132      -3.552  -9.511  72.446  1.00 98.95           C  
ATOM   1546  OG  SER A 132      -3.263 -10.207  73.633  1.00 98.95           O  
ATOM   1547  H   SER A 132      -2.150  -7.439  72.904  1.00 98.95           H  
ATOM   1548  HA  SER A 132      -1.578 -10.038  71.756  1.00 98.95           H  
ATOM   1549  HB3 SER A 132      -4.190 -10.160  71.845  1.00 98.95           H  
ATOM   1550  HB2 SER A 132      -4.133  -8.618  72.670  1.00 98.95           H  
ATOM   1551  HG  SER A 132      -2.768 -11.004  73.406  1.00 98.95           H  
ATOM   1552  N   LEU A 133      -2.803  -7.688  69.842  1.00 98.96           N  
ATOM   1553  CA  LEU A 133      -2.978  -7.266  68.458  1.00 98.96           C  
ATOM   1554  C   LEU A 133      -1.648  -7.234  67.688  1.00 98.96           C  
ATOM   1555  O   LEU A 133      -1.638  -7.625  66.524  1.00 98.96           O  
ATOM   1556  CB  LEU A 133      -3.740  -5.930  68.444  1.00 98.96           C  
ATOM   1557  CG  LEU A 133      -4.032  -5.349  67.050  1.00 98.96           C  
ATOM   1558  CD1 LEU A 133      -4.775  -6.325  66.123  1.00 98.96           C  
ATOM   1559  CD2 LEU A 133      -4.787  -4.019  67.180  1.00 98.96           C  
ATOM   1560  H   LEU A 133      -2.819  -6.956  70.538  1.00 98.96           H  
ATOM   1561  HA  LEU A 133      -3.607  -8.007  67.968  1.00 98.96           H  
ATOM   1562  HB3 LEU A 133      -3.191  -5.191  69.029  1.00 98.96           H  
ATOM   1563  HB2 LEU A 133      -4.685  -6.082  68.959  1.00 98.96           H  
ATOM   1564  HG  LEU A 133      -3.074  -5.133  66.586  1.00 98.96           H  
ATOM   1565 HD11 LEU A 133      -5.421  -5.802  65.420  1.00 98.96           H  
ATOM   1566 HD12 LEU A 133      -4.069  -6.908  65.532  1.00 98.96           H  
ATOM   1567 HD13 LEU A 133      -5.395  -7.026  66.679  1.00 98.96           H  
ATOM   1568 HD21 LEU A 133      -4.859  -3.510  66.220  1.00 98.96           H  
ATOM   1569 HD22 LEU A 133      -5.797  -4.175  67.551  1.00 98.96           H  
ATOM   1570 HD23 LEU A 133      -4.293  -3.348  67.882  1.00 98.96           H  
ATOM   1571  N   ALA A 134      -0.546  -6.850  68.356  1.00 98.97           N  
ATOM   1572  CA  ALA A 134       0.813  -6.977  67.831  1.00 98.97           C  
ATOM   1573  C   ALA A 134       1.216  -8.444  67.590  1.00 98.97           C  
ATOM   1574  O   ALA A 134       1.820  -8.729  66.559  1.00 98.97           O  
ATOM   1575  CB  ALA A 134       1.802  -6.277  68.773  1.00 98.97           C  
ATOM   1576  H   ALA A 134      -0.631  -6.511  69.305  1.00 98.97           H  
ATOM   1577  HA  ALA A 134       0.849  -6.461  66.869  1.00 98.97           H  
ATOM   1578  HB1 ALA A 134       2.823  -6.404  68.417  1.00 98.97           H  
ATOM   1579  HB2 ALA A 134       1.602  -5.207  68.831  1.00 98.97           H  
ATOM   1580  HB3 ALA A 134       1.758  -6.680  69.784  1.00 98.97           H  
ATOM   1581  N   ARG A 135       0.820  -9.355  68.498  1.00 98.96           N  
ATOM   1582  CA  ARG A 135       1.000 -10.799  68.334  1.00 98.96           C  
ATOM   1583  C   ARG A 135       0.122 -11.393  67.214  1.00 98.96           C  
ATOM   1584  O   ARG A 135       0.588 -12.277  66.497  1.00 98.96           O  
ATOM   1585  CB  ARG A 135       0.774 -11.516  69.682  1.00 98.96           C  
ATOM   1586  CG  ARG A 135       1.195 -12.997  69.640  1.00 98.96           C  
ATOM   1587  CD  ARG A 135       1.124 -13.710  70.996  1.00 98.96           C  
ATOM   1588  NE  ARG A 135       1.734 -15.044  70.901  1.00 98.96           N  
ATOM   1589  CZ  ARG A 135       1.972 -15.925  71.885  1.00 98.96           C  
ATOM   1590  NH1 ARG A 135       1.636 -15.691  73.159  1.00 98.96           N  
ATOM   1591  NH2 ARG A 135       2.564 -17.084  71.574  1.00 98.96           N1+
ATOM   1592  H   ARG A 135       0.343  -9.052  69.336  1.00 98.96           H  
ATOM   1593  HA  ARG A 135       2.043 -10.955  68.050  1.00 98.96           H  
ATOM   1594  HB3 ARG A 135      -0.271 -11.441  69.985  1.00 98.96           H  
ATOM   1595  HB2 ARG A 135       1.342 -11.005  70.457  1.00 98.96           H  
ATOM   1596  HG3 ARG A 135       2.174 -13.127  69.172  1.00 98.96           H  
ATOM   1597  HG2 ARG A 135       0.484 -13.501  68.984  1.00 98.96           H  
ATOM   1598  HD3 ARG A 135       0.076 -13.907  71.223  1.00 98.96           H  
ATOM   1599  HD2 ARG A 135       1.520 -13.104  71.812  1.00 98.96           H  
ATOM   1600  HE  ARG A 135       1.968 -15.340  69.960  1.00 98.96           H  
ATOM   1601 HH12 ARG A 135       1.839 -16.387  73.866  1.00 98.96           H  
ATOM   1602 HH11 ARG A 135       1.107 -14.865  73.413  1.00 98.96           H  
ATOM   1603 HH22 ARG A 135       2.754 -17.763  72.302  1.00 98.96           H  
ATOM   1604 HH21 ARG A 135       2.804 -17.292  70.614  1.00 98.96           H  
ATOM   1605  N   ALA A 136      -1.117 -10.890  67.073  1.00 98.95           N  
ATOM   1606  CA  ALA A 136      -2.067 -11.306  66.041  1.00 98.95           C  
ATOM   1607  C   ALA A 136      -1.648 -10.878  64.626  1.00 98.95           C  
ATOM   1608  O   ALA A 136      -1.903 -11.628  63.688  1.00 98.95           O  
ATOM   1609  CB  ALA A 136      -3.470 -10.787  66.380  1.00 98.95           C  
ATOM   1610  H   ALA A 136      -1.446 -10.188  67.723  1.00 98.95           H  
ATOM   1611  HA  ALA A 136      -2.107 -12.396  66.059  1.00 98.95           H  
ATOM   1612  HB1 ALA A 136      -4.205 -11.167  65.672  1.00 98.95           H  
ATOM   1613  HB2 ALA A 136      -3.783 -11.115  67.371  1.00 98.95           H  
ATOM   1614  HB3 ALA A 136      -3.517  -9.698  66.353  1.00 98.95           H  
ATOM   1615  N   VAL A 137      -0.976  -9.720  64.491  1.00 98.95           N  
ATOM   1616  CA  VAL A 137      -0.349  -9.284  63.240  1.00 98.95           C  
ATOM   1617  C   VAL A 137       0.815 -10.213  62.833  1.00 98.95           C  
ATOM   1618  O   VAL A 137       0.915 -10.544  61.654  1.00 98.95           O  
ATOM   1619  CB  VAL A 137       0.129  -7.800  63.314  1.00 98.95           C  
ATOM   1620  CG1 VAL A 137       1.103  -7.351  62.202  1.00 98.95           C  
ATOM   1621  CG2 VAL A 137      -1.079  -6.847  63.308  1.00 98.95           C  
ATOM   1622  H   VAL A 137      -0.827  -9.131  65.299  1.00 98.95           H  
ATOM   1623  HA  VAL A 137      -1.105  -9.354  62.454  1.00 98.95           H  
ATOM   1624  HB  VAL A 137       0.644  -7.658  64.265  1.00 98.95           H  
ATOM   1625 HG11 VAL A 137       1.322  -6.285  62.277  1.00 98.95           H  
ATOM   1626 HG12 VAL A 137       2.060  -7.868  62.255  1.00 98.95           H  
ATOM   1627 HG13 VAL A 137       0.682  -7.529  61.212  1.00 98.95           H  
ATOM   1628 HG21 VAL A 137      -0.770  -5.808  63.422  1.00 98.95           H  
ATOM   1629 HG22 VAL A 137      -1.622  -6.931  62.369  1.00 98.95           H  
ATOM   1630 HG23 VAL A 137      -1.787  -7.068  64.103  1.00 98.95           H  
ATOM   1631  N   MET A 138       1.625 -10.658  63.812  1.00 98.88           N  
ATOM   1632  CA  MET A 138       2.739 -11.585  63.598  1.00 98.88           C  
ATOM   1633  C   MET A 138       2.292 -12.986  63.134  1.00 98.88           C  
ATOM   1634  O   MET A 138       2.868 -13.514  62.183  1.00 98.88           O  
ATOM   1635  CB  MET A 138       3.595 -11.686  64.881  1.00 98.88           C  
ATOM   1636  CG  MET A 138       4.958 -12.349  64.639  1.00 98.88           C  
ATOM   1637  SD  MET A 138       5.877 -12.826  66.122  1.00 98.88           S  
ATOM   1638  CE  MET A 138       5.035 -14.383  66.496  1.00 98.88           C  
ATOM   1639  H   MET A 138       1.472 -10.353  64.763  1.00 98.88           H  
ATOM   1640  HA  MET A 138       3.362 -11.150  62.812  1.00 98.88           H  
ATOM   1641  HB3 MET A 138       3.058 -12.228  65.659  1.00 98.88           H  
ATOM   1642  HB2 MET A 138       3.769 -10.692  65.290  1.00 98.88           H  
ATOM   1643  HG3 MET A 138       5.582 -11.672  64.063  1.00 98.88           H  
ATOM   1644  HG2 MET A 138       4.856 -13.241  64.023  1.00 98.88           H  
ATOM   1645  HE1 MET A 138       5.714 -15.066  67.005  1.00 98.88           H  
ATOM   1646  HE2 MET A 138       4.174 -14.199  67.138  1.00 98.88           H  
ATOM   1647  HE3 MET A 138       4.695 -14.875  65.587  1.00 98.88           H  
ATOM   1648  N   GLU A 139       1.315 -13.573  63.846  1.00 98.78           N  
ATOM   1649  CA  GLU A 139       0.925 -14.976  63.697  1.00 98.78           C  
ATOM   1650  C   GLU A 139      -0.218 -15.213  62.703  1.00 98.78           C  
ATOM   1651  O   GLU A 139      -0.213 -16.255  62.048  1.00 98.78           O  
ATOM   1652  CB  GLU A 139       0.543 -15.557  65.074  1.00 98.78           C  
ATOM   1653  CG  GLU A 139       1.725 -15.592  66.064  1.00 98.78           C  
ATOM   1654  CD  GLU A 139       1.450 -16.287  67.405  1.00 98.78           C  
ATOM   1655  OE1 GLU A 139       2.449 -16.500  68.127  1.00 98.78           O  
ATOM   1656  OE2 GLU A 139       0.275 -16.596  67.707  1.00 98.78           O1-
ATOM   1657  H   GLU A 139       0.902 -13.075  64.624  1.00 98.78           H  
ATOM   1658  HA  GLU A 139       1.782 -15.545  63.331  1.00 98.78           H  
ATOM   1659  HB3 GLU A 139       0.144 -16.565  64.946  1.00 98.78           H  
ATOM   1660  HB2 GLU A 139      -0.266 -14.962  65.503  1.00 98.78           H  
ATOM   1661  HG3 GLU A 139       2.046 -14.573  66.279  1.00 98.78           H  
ATOM   1662  HG2 GLU A 139       2.571 -16.090  65.590  1.00 98.78           H  
ATOM   1663  N   LYS A 140      -1.189 -14.287  62.641  1.00 98.66           N  
ATOM   1664  CA  LYS A 140      -2.455 -14.475  61.922  1.00 98.66           C  
ATOM   1665  C   LYS A 140      -2.545 -13.602  60.655  1.00 98.66           C  
ATOM   1666  O   LYS A 140      -3.627 -13.503  60.076  1.00 98.66           O  
ATOM   1667  CB  LYS A 140      -3.653 -14.208  62.866  1.00 98.66           C  
ATOM   1668  CG  LYS A 140      -3.546 -14.798  64.288  1.00 98.66           C  
ATOM   1669  CD  LYS A 140      -3.392 -16.326  64.343  1.00 98.66           C  
ATOM   1670  CE  LYS A 140      -3.187 -16.826  65.782  1.00 98.66           C  
ATOM   1671  NZ  LYS A 140      -2.949 -18.279  65.831  1.00 98.66           N1+
ATOM   1672  H   LYS A 140      -1.116 -13.440  63.189  1.00 98.66           H  
ATOM   1673  HA  LYS A 140      -2.543 -15.505  61.573  1.00 98.66           H  
ATOM   1674  HB3 LYS A 140      -4.560 -14.583  62.392  1.00 98.66           H  
ATOM   1675  HB2 LYS A 140      -3.806 -13.135  62.972  1.00 98.66           H  
ATOM   1676  HG3 LYS A 140      -4.437 -14.513  64.850  1.00 98.66           H  
ATOM   1677  HG2 LYS A 140      -2.714 -14.330  64.814  1.00 98.66           H  
ATOM   1678  HD3 LYS A 140      -2.554 -16.641  63.722  1.00 98.66           H  
ATOM   1679  HD2 LYS A 140      -4.282 -16.788  63.912  1.00 98.66           H  
ATOM   1680  HE3 LYS A 140      -4.058 -16.589  66.394  1.00 98.66           H  
ATOM   1681  HE2 LYS A 140      -2.331 -16.326  66.235  1.00 98.66           H  
ATOM   1682  HZ1 LYS A 140      -2.122 -18.502  65.294  1.00 98.66           H  
ATOM   1683  HZ2 LYS A 140      -2.809 -18.563  66.790  1.00 98.66           H  
ATOM   1684  HZ3 LYS A 140      -3.744 -18.768  65.446  1.00 98.66           H  
ATOM   1685  N   SER A 141      -1.418 -13.008  60.230  1.00 98.30           N  
ATOM   1686  CA  SER A 141      -1.291 -12.259  58.982  1.00 98.30           C  
ATOM   1687  C   SER A 141       0.152 -12.404  58.449  1.00 98.30           C  
ATOM   1688  O   SER A 141       1.061 -12.667  59.240  1.00 98.30           O  
ATOM   1689  CB  SER A 141      -1.762 -10.793  59.195  1.00 98.30           C  
ATOM   1690  OG  SER A 141      -0.714  -9.869  59.419  1.00 98.30           O  
ATOM   1691  H   SER A 141      -0.560 -13.132  60.752  1.00 98.30           H  
ATOM   1692  HA  SER A 141      -1.962 -12.735  58.266  1.00 98.30           H  
ATOM   1693  HB3 SER A 141      -2.468 -10.720  60.021  1.00 98.30           H  
ATOM   1694  HB2 SER A 141      -2.307 -10.450  58.316  1.00 98.30           H  
ATOM   1695  HG  SER A 141      -0.234 -10.129  60.214  1.00 98.30           H  
ATOM   1696  N   PRO A 142       0.354 -12.183  57.130  1.00 97.52           N  
ATOM   1697  CA  PRO A 142       1.705 -12.137  56.544  1.00 97.52           C  
ATOM   1698  C   PRO A 142       2.475 -10.829  56.831  1.00 97.52           C  
ATOM   1699  O   PRO A 142       3.657 -10.767  56.501  1.00 97.52           O  
ATOM   1700  CB  PRO A 142       1.431 -12.317  55.043  1.00 97.52           C  
ATOM   1701  CG  PRO A 142       0.083 -11.647  54.827  1.00 97.52           C  
ATOM   1702  CD  PRO A 142      -0.678 -11.975  56.108  1.00 97.52           C  
ATOM   1703  HA  PRO A 142       2.314 -12.968  56.904  1.00 97.52           H  
ATOM   1704  HB3 PRO A 142       1.353 -13.381  54.816  1.00 97.52           H  
ATOM   1705  HB2 PRO A 142       2.208 -11.904  54.398  1.00 97.52           H  
ATOM   1706  HG3 PRO A 142      -0.429 -11.977  53.923  1.00 97.52           H  
ATOM   1707  HG2 PRO A 142       0.226 -10.569  54.756  1.00 97.52           H  
ATOM   1708  HD2 PRO A 142      -1.375 -11.176  56.357  1.00 97.52           H  
ATOM   1709  HD3 PRO A 142      -1.241 -12.901  55.985  1.00 97.52           H  
ATOM   1710  N   HIS A 143       1.794  -9.823  57.408  1.00 98.50           N  
ATOM   1711  CA  HIS A 143       2.291  -8.466  57.631  1.00 98.50           C  
ATOM   1712  C   HIS A 143       3.024  -8.315  58.972  1.00 98.50           C  
ATOM   1713  O   HIS A 143       2.837  -9.130  59.874  1.00 98.50           O  
ATOM   1714  CB  HIS A 143       1.106  -7.486  57.515  1.00 98.50           C  
ATOM   1715  CG  HIS A 143       0.338  -7.610  56.219  1.00 98.50           C  
ATOM   1716  CD2 HIS A 143      -0.997  -7.826  55.956  1.00 98.50           C  
ATOM   1717  ND1 HIS A 143       0.957  -7.574  54.981  1.00 98.50           N  
ATOM   1718  CE1 HIS A 143       0.006  -7.736  54.058  1.00 98.50           C  
ATOM   1719  NE2 HIS A 143      -1.206  -7.893  54.577  1.00 98.50           N  
ATOM   1720  H   HIS A 143       0.835  -9.976  57.686  1.00 98.50           H  
ATOM   1721  HA  HIS A 143       2.992  -8.225  56.837  1.00 98.50           H  
ATOM   1722  HB3 HIS A 143       1.461  -6.457  57.593  1.00 98.50           H  
ATOM   1723  HB2 HIS A 143       0.412  -7.630  58.343  1.00 98.50           H  
ATOM   1724  HD2 HIS A 143      -1.819  -7.951  56.644  1.00 98.50           H  
ATOM   1725  HD1 HIS A 143       1.946  -7.440  54.809  1.00 98.50           H  
ATOM   1726  HE1 HIS A 143       0.205  -7.742  52.996  1.00 98.50           H  
ATOM   1727  N   VAL A 144       3.848  -7.258  59.061  1.00 98.91           N  
ATOM   1728  CA  VAL A 144       4.671  -6.931  60.230  1.00 98.91           C  
ATOM   1729  C   VAL A 144       4.218  -5.624  60.915  1.00 98.91           C  
ATOM   1730  O   VAL A 144       4.517  -5.450  62.096  1.00 98.91           O  
ATOM   1731  CB  VAL A 144       6.177  -6.846  59.832  1.00 98.91           C  
ATOM   1732  CG1 VAL A 144       7.123  -6.223  60.880  1.00 98.91           C  
ATOM   1733  CG2 VAL A 144       6.713  -8.238  59.454  1.00 98.91           C  
ATOM   1734  H   VAL A 144       3.951  -6.648  58.263  1.00 98.91           H  
ATOM   1735  HA  VAL A 144       4.567  -7.715  60.981  1.00 98.91           H  
ATOM   1736  HB  VAL A 144       6.251  -6.228  58.937  1.00 98.91           H  
ATOM   1737 HG11 VAL A 144       8.166  -6.354  60.592  1.00 98.91           H  
ATOM   1738 HG12 VAL A 144       6.956  -5.152  60.992  1.00 98.91           H  
ATOM   1739 HG13 VAL A 144       6.992  -6.686  61.857  1.00 98.91           H  
ATOM   1740 HG21 VAL A 144       7.721  -8.173  59.051  1.00 98.91           H  
ATOM   1741 HG22 VAL A 144       6.751  -8.902  60.314  1.00 98.91           H  
ATOM   1742 HG23 VAL A 144       6.091  -8.722  58.702  1.00 98.91           H  
ATOM   1743  N   MET A 145       3.475  -4.750  60.215  1.00 98.95           N  
ATOM   1744  CA  MET A 145       2.903  -3.544  60.811  1.00 98.95           C  
ATOM   1745  C   MET A 145       1.615  -3.129  60.090  1.00 98.95           C  
ATOM   1746  O   MET A 145       1.567  -3.137  58.860  1.00 98.95           O  
ATOM   1747  CB  MET A 145       3.957  -2.415  60.894  1.00 98.95           C  
ATOM   1748  CG  MET A 145       3.463  -1.144  61.611  1.00 98.95           C  
ATOM   1749  SD  MET A 145       4.775   0.047  61.984  1.00 98.95           S  
ATOM   1750  CE  MET A 145       3.797   1.341  62.789  1.00 98.95           C  
ATOM   1751  H   MET A 145       3.238  -4.929  59.250  1.00 98.95           H  
ATOM   1752  HA  MET A 145       2.619  -3.795  61.833  1.00 98.95           H  
ATOM   1753  HB3 MET A 145       4.295  -2.157  59.890  1.00 98.95           H  
ATOM   1754  HB2 MET A 145       4.842  -2.781  61.416  1.00 98.95           H  
ATOM   1755  HG3 MET A 145       2.987  -1.418  62.553  1.00 98.95           H  
ATOM   1756  HG2 MET A 145       2.703  -0.638  61.015  1.00 98.95           H  
ATOM   1757  HE1 MET A 145       4.450   2.129  63.166  1.00 98.95           H  
ATOM   1758  HE2 MET A 145       3.096   1.782  62.081  1.00 98.95           H  
ATOM   1759  HE3 MET A 145       3.234   0.927  63.626  1.00 98.95           H  
ATOM   1760  N   MET A 146       0.615  -2.752  60.899  1.00 98.89           N  
ATOM   1761  CA  MET A 146      -0.661  -2.155  60.504  1.00 98.89           C  
ATOM   1762  C   MET A 146      -0.849  -0.845  61.288  1.00 98.89           C  
ATOM   1763  O   MET A 146      -0.143  -0.631  62.273  1.00 98.89           O  
ATOM   1764  CB  MET A 146      -1.795  -3.146  60.829  1.00 98.89           C  
ATOM   1765  CG  MET A 146      -1.747  -4.435  60.002  1.00 98.89           C  
ATOM   1766  SD  MET A 146      -3.110  -5.557  60.385  1.00 98.89           S  
ATOM   1767  CE  MET A 146      -2.628  -6.952  59.344  1.00 98.89           C  
ATOM   1768  H   MET A 146       0.767  -2.789  61.898  1.00 98.89           H  
ATOM   1769  HA  MET A 146      -0.665  -1.922  59.439  1.00 98.89           H  
ATOM   1770  HB3 MET A 146      -2.761  -2.670  60.671  1.00 98.89           H  
ATOM   1771  HB2 MET A 146      -1.766  -3.407  61.886  1.00 98.89           H  
ATOM   1772  HG3 MET A 146      -0.814  -4.968  60.182  1.00 98.89           H  
ATOM   1773  HG2 MET A 146      -1.780  -4.197  58.938  1.00 98.89           H  
ATOM   1774  HE1 MET A 146      -3.356  -7.758  59.422  1.00 98.89           H  
ATOM   1775  HE2 MET A 146      -2.569  -6.631  58.305  1.00 98.89           H  
ATOM   1776  HE3 MET A 146      -1.654  -7.330  59.652  1.00 98.89           H  
ATOM   1777  N   ILE A 147      -1.788   0.017  60.860  1.00 98.74           N  
ATOM   1778  CA  ILE A 147      -2.043   1.294  61.537  1.00 98.74           C  
ATOM   1779  C   ILE A 147      -3.519   1.727  61.515  1.00 98.74           C  
ATOM   1780  O   ILE A 147      -4.272   1.349  60.615  1.00 98.74           O  
ATOM   1781  CB  ILE A 147      -1.183   2.468  60.969  1.00 98.74           C  
ATOM   1782  CG1 ILE A 147      -1.342   2.722  59.450  1.00 98.74           C  
ATOM   1783  CG2 ILE A 147       0.297   2.345  61.366  1.00 98.74           C  
ATOM   1784  CD1 ILE A 147      -1.053   4.162  59.014  1.00 98.74           C  
ATOM   1785  H   ILE A 147      -2.348  -0.187  60.044  1.00 98.74           H  
ATOM   1786  HA  ILE A 147      -1.803   1.165  62.593  1.00 98.74           H  
ATOM   1787  HB  ILE A 147      -1.534   3.371  61.464  1.00 98.74           H  
ATOM   1788 HG13 ILE A 147      -2.343   2.462  59.108  1.00 98.74           H  
ATOM   1789 HG12 ILE A 147      -0.662   2.071  58.911  1.00 98.74           H  
ATOM   1790 HG21 ILE A 147       0.861   3.235  61.098  1.00 98.74           H  
ATOM   1791 HG22 ILE A 147       0.399   2.201  62.440  1.00 98.74           H  
ATOM   1792 HG23 ILE A 147       0.775   1.498  60.877  1.00 98.74           H  
ATOM   1793 HD11 ILE A 147      -1.206   4.277  57.941  1.00 98.74           H  
ATOM   1794 HD12 ILE A 147      -1.716   4.866  59.516  1.00 98.74           H  
ATOM   1795 HD13 ILE A 147      -0.022   4.444  59.226  1.00 98.74           H  
ATOM   1796  N   GLY A 148      -3.861   2.565  62.511  1.00 96.84           N  
ATOM   1797  CA  GLY A 148      -5.093   3.342  62.615  1.00 96.84           C  
ATOM   1798  C   GLY A 148      -6.344   2.465  62.731  1.00 96.84           C  
ATOM   1799  O   GLY A 148      -6.338   1.422  63.387  1.00 96.84           O  
ATOM   1800  H   GLY A 148      -3.161   2.767  63.214  1.00 96.84           H  
ATOM   1801  HA3 GLY A 148      -5.168   4.001  61.749  1.00 96.84           H  
ATOM   1802  HA2 GLY A 148      -5.029   3.981  63.495  1.00 96.84           H  
ATOM   1803  N   SER A 149      -7.424   2.931  62.084  1.00 96.33           N  
ATOM   1804  CA  SER A 149      -8.724   2.264  61.985  1.00 96.33           C  
ATOM   1805  C   SER A 149      -8.695   0.913  61.243  1.00 96.33           C  
ATOM   1806  O   SER A 149      -9.592   0.104  61.467  1.00 96.33           O  
ATOM   1807  CB  SER A 149      -9.731   3.249  61.353  1.00 96.33           C  
ATOM   1808  OG  SER A 149      -9.464   3.488  59.982  1.00 96.33           O  
ATOM   1809  H   SER A 149      -7.354   3.801  61.576  1.00 96.33           H  
ATOM   1810  HA  SER A 149      -9.053   2.064  63.007  1.00 96.33           H  
ATOM   1811  HB3 SER A 149      -9.727   4.199  61.888  1.00 96.33           H  
ATOM   1812  HB2 SER A 149     -10.743   2.851  61.437  1.00 96.33           H  
ATOM   1813  HG  SER A 149      -9.715   2.711  59.478  1.00 96.33           H  
ATOM   1814  N   GLY A 150      -7.674   0.686  60.397  1.00 96.93           N  
ATOM   1815  CA  GLY A 150      -7.464  -0.573  59.687  1.00 96.93           C  
ATOM   1816  C   GLY A 150      -6.909  -1.651  60.630  1.00 96.93           C  
ATOM   1817  O   GLY A 150      -7.274  -2.816  60.489  1.00 96.93           O  
ATOM   1818  H   GLY A 150      -6.972   1.402  60.272  1.00 96.93           H  
ATOM   1819  HA3 GLY A 150      -6.753  -0.393  58.883  1.00 96.93           H  
ATOM   1820  HA2 GLY A 150      -8.392  -0.913  59.224  1.00 96.93           H  
ATOM   1821  N   ALA A 151      -6.064  -1.265  61.603  1.00 98.33           N  
ATOM   1822  CA  ALA A 151      -5.547  -2.147  62.649  1.00 98.33           C  
ATOM   1823  C   ALA A 151      -6.617  -2.530  63.690  1.00 98.33           C  
ATOM   1824  O   ALA A 151      -6.648  -3.689  64.099  1.00 98.33           O  
ATOM   1825  CB  ALA A 151      -4.319  -1.498  63.298  1.00 98.33           C  
ATOM   1826  H   ALA A 151      -5.793  -0.293  61.667  1.00 98.33           H  
ATOM   1827  HA  ALA A 151      -5.210  -3.072  62.176  1.00 98.33           H  
ATOM   1828  HB1 ALA A 151      -3.998  -2.049  64.180  1.00 98.33           H  
ATOM   1829  HB2 ALA A 151      -3.479  -1.478  62.606  1.00 98.33           H  
ATOM   1830  HB3 ALA A 151      -4.513  -0.469  63.595  1.00 98.33           H  
ATOM   1831  N   ASP A 152      -7.513  -1.585  64.042  1.00 97.98           N  
ATOM   1832  CA  ASP A 152      -8.739  -1.834  64.818  1.00 97.98           C  
ATOM   1833  C   ASP A 152      -9.737  -2.748  64.088  1.00 97.98           C  
ATOM   1834  O   ASP A 152     -10.368  -3.578  64.741  1.00 97.98           O  
ATOM   1835  CB  ASP A 152      -9.468  -0.528  65.229  1.00 97.98           C  
ATOM   1836  CG  ASP A 152      -8.774   0.314  66.310  1.00 97.98           C  
ATOM   1837  OD1 ASP A 152      -8.271  -0.284  67.287  1.00 97.98           O  
ATOM   1838  OD2 ASP A 152      -8.906   1.556  66.238  1.00 97.98           O1-
ATOM   1839  H   ASP A 152      -7.399  -0.646  63.685  1.00 97.98           H  
ATOM   1840  HA  ASP A 152      -8.440  -2.376  65.718  1.00 97.98           H  
ATOM   1841  HB3 ASP A 152     -10.475  -0.746  65.590  1.00 97.98           H  
ATOM   1842  HB2 ASP A 152      -9.593   0.092  64.340  1.00 97.98           H  
ATOM   1843  N   ALA A 153      -9.856  -2.596  62.758  1.00 98.12           N  
ATOM   1844  CA  ALA A 153     -10.715  -3.425  61.915  1.00 98.12           C  
ATOM   1845  C   ALA A 153     -10.194  -4.864  61.765  1.00 98.12           C  
ATOM   1846  O   ALA A 153     -11.011  -5.782  61.758  1.00 98.12           O  
ATOM   1847  CB  ALA A 153     -10.921  -2.749  60.554  1.00 98.12           C  
ATOM   1848  H   ALA A 153      -9.328  -1.873  62.287  1.00 98.12           H  
ATOM   1849  HA  ALA A 153     -11.692  -3.482  62.396  1.00 98.12           H  
ATOM   1850  HB1 ALA A 153     -11.629  -3.310  59.944  1.00 98.12           H  
ATOM   1851  HB2 ALA A 153     -11.335  -1.748  60.674  1.00 98.12           H  
ATOM   1852  HB3 ALA A 153      -9.988  -2.662  59.999  1.00 98.12           H  
ATOM   1853  N   PHE A 154      -8.861  -5.041  61.715  1.00 98.66           N  
ATOM   1854  CA  PHE A 154      -8.197  -6.345  61.762  1.00 98.66           C  
ATOM   1855  C   PHE A 154      -8.389  -7.069  63.105  1.00 98.66           C  
ATOM   1856  O   PHE A 154      -8.625  -8.274  63.100  1.00 98.66           O  
ATOM   1857  CB  PHE A 154      -6.708  -6.199  61.380  1.00 98.66           C  
ATOM   1858  CG  PHE A 154      -5.848  -7.444  61.534  1.00 98.66           C  
ATOM   1859  CD1 PHE A 154      -5.000  -7.589  62.651  1.00 98.66           C  
ATOM   1860  CD2 PHE A 154      -5.979  -8.521  60.631  1.00 98.66           C  
ATOM   1861  CE1 PHE A 154      -4.270  -8.756  62.827  1.00 98.66           C  
ATOM   1862  CE2 PHE A 154      -5.234  -9.678  60.819  1.00 98.66           C  
ATOM   1863  CZ  PHE A 154      -4.383  -9.794  61.911  1.00 98.66           C  
ATOM   1864  H   PHE A 154      -8.255  -4.231  61.696  1.00 98.66           H  
ATOM   1865  HA  PHE A 154      -8.662  -6.971  60.998  1.00 98.66           H  
ATOM   1866  HB3 PHE A 154      -6.252  -5.384  61.945  1.00 98.66           H  
ATOM   1867  HB2 PHE A 154      -6.650  -5.895  60.339  1.00 98.66           H  
ATOM   1868  HD1 PHE A 154      -4.910  -6.785  63.363  1.00 98.66           H  
ATOM   1869  HD2 PHE A 154      -6.655  -8.446  59.792  1.00 98.66           H  
ATOM   1870  HE1 PHE A 154      -3.617  -8.856  63.680  1.00 98.66           H  
ATOM   1871  HE2 PHE A 154      -5.324 -10.497  60.121  1.00 98.66           H  
ATOM   1872  HZ  PHE A 154      -3.816 -10.702  62.054  1.00 98.66           H  
ATOM   1873  N   SER A 155      -8.322  -6.317  64.217  1.00 98.77           N  
ATOM   1874  CA  SER A 155      -8.492  -6.812  65.585  1.00 98.77           C  
ATOM   1875  C   SER A 155      -9.863  -7.473  65.834  1.00 98.77           C  
ATOM   1876  O   SER A 155      -9.932  -8.469  66.555  1.00 98.77           O  
ATOM   1877  CB  SER A 155      -8.253  -5.640  66.552  1.00 98.77           C  
ATOM   1878  OG  SER A 155      -8.036  -6.093  67.868  1.00 98.77           O  
ATOM   1879  H   SER A 155      -8.117  -5.331  64.129  1.00 98.77           H  
ATOM   1880  HA  SER A 155      -7.717  -7.564  65.748  1.00 98.77           H  
ATOM   1881  HB3 SER A 155      -9.101  -4.955  66.556  1.00 98.77           H  
ATOM   1882  HB2 SER A 155      -7.392  -5.053  66.245  1.00 98.77           H  
ATOM   1883  HG  SER A 155      -7.841  -5.326  68.418  1.00 98.77           H  
ATOM   1884  N   LYS A 156     -10.909  -6.929  65.188  1.00 98.36           N  
ATOM   1885  CA  LYS A 156     -12.276  -7.450  65.185  1.00 98.36           C  
ATOM   1886  C   LYS A 156     -12.407  -8.809  64.473  1.00 98.36           C  
ATOM   1887  O   LYS A 156     -13.121  -9.670  64.986  1.00 98.36           O  
ATOM   1888  CB  LYS A 156     -13.217  -6.411  64.545  1.00 98.36           C  
ATOM   1889  CG  LYS A 156     -13.391  -5.141  65.392  1.00 98.36           C  
ATOM   1890  CD  LYS A 156     -14.092  -4.012  64.625  1.00 98.36           C  
ATOM   1891  CE  LYS A 156     -14.185  -2.720  65.449  1.00 98.36           C  
ATOM   1892  NZ  LYS A 156     -14.818  -1.631  64.684  1.00 98.36           N1+
ATOM   1893  H   LYS A 156     -10.754  -6.109  64.618  1.00 98.36           H  
ATOM   1894  HA  LYS A 156     -12.576  -7.591  66.226  1.00 98.36           H  
ATOM   1895  HB3 LYS A 156     -14.204  -6.848  64.388  1.00 98.36           H  
ATOM   1896  HB2 LYS A 156     -12.846  -6.149  63.554  1.00 98.36           H  
ATOM   1897  HG3 LYS A 156     -12.426  -4.789  65.755  1.00 98.36           H  
ATOM   1898  HG2 LYS A 156     -13.975  -5.391  66.276  1.00 98.36           H  
ATOM   1899  HD3 LYS A 156     -15.092  -4.344  64.340  1.00 98.36           H  
ATOM   1900  HD2 LYS A 156     -13.556  -3.823  63.695  1.00 98.36           H  
ATOM   1901  HE3 LYS A 156     -13.190  -2.395  65.759  1.00 98.36           H  
ATOM   1902  HE2 LYS A 156     -14.764  -2.899  66.354  1.00 98.36           H  
ATOM   1903  HZ1 LYS A 156     -14.871  -0.798  65.253  1.00 98.36           H  
ATOM   1904  HZ2 LYS A 156     -14.270  -1.436  63.858  1.00 98.36           H  
ATOM   1905  HZ3 LYS A 156     -15.750  -1.908  64.409  1.00 98.36           H  
ATOM   1906  N   THR A 157     -11.703  -8.994  63.339  1.00 97.95           N  
ATOM   1907  CA  THR A 157     -11.669 -10.263  62.595  1.00 97.95           C  
ATOM   1908  C   THR A 157     -10.893 -11.381  63.324  1.00 97.95           C  
ATOM   1909  O   THR A 157     -11.178 -12.553  63.078  1.00 97.95           O  
ATOM   1910  CB  THR A 157     -11.079 -10.115  61.160  1.00 97.95           C  
ATOM   1911  CG2 THR A 157     -11.697  -8.979  60.336  1.00 97.95           C  
ATOM   1912  OG1 THR A 157      -9.664 -10.029  61.111  1.00 97.95           O  
ATOM   1913  H   THR A 157     -11.131  -8.244  62.977  1.00 97.95           H  
ATOM   1914  HA  THR A 157     -12.700 -10.606  62.490  1.00 97.95           H  
ATOM   1915  HB  THR A 157     -11.321 -11.037  60.628  1.00 97.95           H  
ATOM   1916 HG21 THR A 157     -11.342  -9.011  59.306  1.00 97.95           H  
ATOM   1917 HG22 THR A 157     -12.785  -9.058  60.313  1.00 97.95           H  
ATOM   1918 HG23 THR A 157     -11.440  -8.005  60.742  1.00 97.95           H  
ATOM   1919  HG1 THR A 157      -9.380  -9.281  61.647  1.00 97.95           H  
ATOM   1920  N   GLN A 158      -9.962 -11.005  64.219  1.00 98.52           N  
ATOM   1921  CA  GLN A 158      -9.193 -11.926  65.058  1.00 98.52           C  
ATOM   1922  C   GLN A 158      -9.875 -12.241  66.403  1.00 98.52           C  
ATOM   1923  O   GLN A 158      -9.343 -13.057  67.155  1.00 98.52           O  
ATOM   1924  CB  GLN A 158      -7.765 -11.361  65.249  1.00 98.52           C  
ATOM   1925  CG  GLN A 158      -6.945 -11.200  63.948  1.00 98.52           C  
ATOM   1926  CD  GLN A 158      -6.941 -12.440  63.052  1.00 98.52           C  
ATOM   1927  NE2 GLN A 158      -7.212 -12.262  61.758  1.00 98.52           N  
ATOM   1928  OE1 GLN A 158      -6.696 -13.548  63.522  1.00 98.52           O  
ATOM   1929  H   GLN A 158      -9.780 -10.021  64.359  1.00 98.52           H  
ATOM   1930  HA  GLN A 158      -9.126 -12.892  64.557  1.00 98.52           H  
ATOM   1931  HB3 GLN A 158      -7.205 -12.011  65.925  1.00 98.52           H  
ATOM   1932  HB2 GLN A 158      -7.818 -10.393  65.750  1.00 98.52           H  
ATOM   1933  HG3 GLN A 158      -5.915 -10.944  64.190  1.00 98.52           H  
ATOM   1934  HG2 GLN A 158      -7.329 -10.361  63.373  1.00 98.52           H  
ATOM   1935 HE22 GLN A 158      -7.218 -13.052  61.130  1.00 98.52           H  
ATOM   1936 HE21 GLN A 158      -7.437 -11.343  61.404  1.00 98.52           H  
ATOM   1937  N   GLY A 159     -11.039 -11.622  66.678  1.00 98.47           N  
ATOM   1938  CA  GLY A 159     -11.862 -11.884  67.860  1.00 98.47           C  
ATOM   1939  C   GLY A 159     -11.280 -11.294  69.156  1.00 98.47           C  
ATOM   1940  O   GLY A 159     -11.758 -11.643  70.234  1.00 98.47           O  
ATOM   1941  H   GLY A 159     -11.412 -10.966  66.006  1.00 98.47           H  
ATOM   1942  HA3 GLY A 159     -12.005 -12.959  67.983  1.00 98.47           H  
ATOM   1943  HA2 GLY A 159     -12.848 -11.450  67.695  1.00 98.47           H  
ATOM   1944  N   LEU A 160     -10.260 -10.422  69.062  1.00 98.73           N  
ATOM   1945  CA  LEU A 160      -9.615  -9.750  70.191  1.00 98.73           C  
ATOM   1946  C   LEU A 160     -10.562  -8.713  70.812  1.00 98.73           C  
ATOM   1947  O   LEU A 160     -11.267  -8.023  70.071  1.00 98.73           O  
ATOM   1948  CB  LEU A 160      -8.319  -9.072  69.704  1.00 98.73           C  
ATOM   1949  CG  LEU A 160      -7.268 -10.033  69.107  1.00 98.73           C  
ATOM   1950  CD1 LEU A 160      -6.115  -9.240  68.462  1.00 98.73           C  
ATOM   1951  CD2 LEU A 160      -6.767 -11.068  70.137  1.00 98.73           C  
ATOM   1952  H   LEU A 160      -9.926 -10.159  68.145  1.00 98.73           H  
ATOM   1953  HA  LEU A 160      -9.373 -10.500  70.945  1.00 98.73           H  
ATOM   1954  HB3 LEU A 160      -7.866  -8.509  70.522  1.00 98.73           H  
ATOM   1955  HB2 LEU A 160      -8.588  -8.337  68.947  1.00 98.73           H  
ATOM   1956  HG  LEU A 160      -7.738 -10.591  68.297  1.00 98.73           H  
ATOM   1957 HD11 LEU A 160      -5.141  -9.536  68.845  1.00 98.73           H  
ATOM   1958 HD12 LEU A 160      -6.095  -9.392  67.383  1.00 98.73           H  
ATOM   1959 HD13 LEU A 160      -6.208  -8.168  68.637  1.00 98.73           H  
ATOM   1960 HD21 LEU A 160      -5.689 -11.224  70.096  1.00 98.73           H  
ATOM   1961 HD22 LEU A 160      -7.008 -10.777  71.159  1.00 98.73           H  
ATOM   1962 HD23 LEU A 160      -7.232 -12.038  69.957  1.00 98.73           H  
ATOM   1963  N   GLU A 161     -10.562  -8.642  72.155  1.00 98.38           N  
ATOM   1964  CA  GLU A 161     -11.507  -7.851  72.945  1.00 98.38           C  
ATOM   1965  C   GLU A 161     -11.500  -6.354  72.598  1.00 98.38           C  
ATOM   1966  O   GLU A 161     -10.479  -5.684  72.758  1.00 98.38           O  
ATOM   1967  CB  GLU A 161     -11.318  -8.124  74.453  1.00 98.38           C  
ATOM   1968  CG  GLU A 161     -12.249  -7.278  75.361  1.00 98.38           C  
ATOM   1969  CD  GLU A 161     -12.275  -7.662  76.848  1.00 98.38           C  
ATOM   1970  OE1 GLU A 161     -12.974  -6.938  77.590  1.00 98.38           O  
ATOM   1971  OE2 GLU A 161     -11.598  -8.636  77.245  1.00 98.38           O1-
ATOM   1972  H   GLU A 161      -9.937  -9.234  72.682  1.00 98.38           H  
ATOM   1973  HA  GLU A 161     -12.495  -8.241  72.689  1.00 98.38           H  
ATOM   1974  HB3 GLU A 161     -10.277  -7.954  74.733  1.00 98.38           H  
ATOM   1975  HB2 GLU A 161     -11.511  -9.184  74.626  1.00 98.38           H  
ATOM   1976  HG3 GLU A 161     -13.271  -7.343  74.986  1.00 98.38           H  
ATOM   1977  HG2 GLU A 161     -11.965  -6.227  75.303  1.00 98.38           H  
ATOM   1978  N   GLN A 162     -12.671  -5.887  72.145  1.00 98.12           N  
ATOM   1979  CA  GLN A 162     -12.948  -4.497  71.828  1.00 98.12           C  
ATOM   1980  C   GLN A 162     -13.653  -3.843  73.019  1.00 98.12           C  
ATOM   1981  O   GLN A 162     -14.606  -4.408  73.558  1.00 98.12           O  
ATOM   1982  CB  GLN A 162     -13.848  -4.432  70.577  1.00 98.12           C  
ATOM   1983  CG  GLN A 162     -13.230  -5.004  69.286  1.00 98.12           C  
ATOM   1984  CD  GLN A 162     -11.924  -4.319  68.880  1.00 98.12           C  
ATOM   1985  NE2 GLN A 162     -10.808  -5.043  68.973  1.00 98.12           N  
ATOM   1986  OE1 GLN A 162     -11.928  -3.156  68.482  1.00 98.12           O  
ATOM   1987  H   GLN A 162     -13.454  -6.519  72.061  1.00 98.12           H  
ATOM   1988  HA  GLN A 162     -12.016  -3.965  71.632  1.00 98.12           H  
ATOM   1989  HB3 GLN A 162     -14.118  -3.392  70.406  1.00 98.12           H  
ATOM   1990  HB2 GLN A 162     -14.788  -4.951  70.771  1.00 98.12           H  
ATOM   1991  HG3 GLN A 162     -13.945  -4.881  68.474  1.00 98.12           H  
ATOM   1992  HG2 GLN A 162     -13.072  -6.078  69.387  1.00 98.12           H  
ATOM   1993 HE22 GLN A 162      -9.915  -4.637  68.727  1.00 98.12           H  
ATOM   1994 HE21 GLN A 162     -10.843  -6.001  69.298  1.00 98.12           H  
ATOM   1995  N   VAL A 163     -13.177  -2.646  73.371  1.00 95.72           N  
ATOM   1996  CA  VAL A 163     -13.734  -1.784  74.403  1.00 95.72           C  
ATOM   1997  C   VAL A 163     -13.972  -0.382  73.818  1.00 95.72           C  
ATOM   1998  O   VAL A 163     -13.362  -0.003  72.815  1.00 95.72           O  
ATOM   1999  CB  VAL A 163     -12.773  -1.664  75.624  1.00 95.72           C  
ATOM   2000  CG1 VAL A 163     -12.689  -2.982  76.412  1.00 95.72           C  
ATOM   2001  CG2 VAL A 163     -11.364  -1.139  75.284  1.00 95.72           C  
ATOM   2002  H   VAL A 163     -12.394  -2.254  72.861  1.00 95.72           H  
ATOM   2003  HA  VAL A 163     -14.698  -2.168  74.742  1.00 95.72           H  
ATOM   2004  HB  VAL A 163     -13.207  -0.939  76.315  1.00 95.72           H  
ATOM   2005 HG11 VAL A 163     -12.038  -2.884  77.282  1.00 95.72           H  
ATOM   2006 HG12 VAL A 163     -13.672  -3.288  76.772  1.00 95.72           H  
ATOM   2007 HG13 VAL A 163     -12.300  -3.793  75.797  1.00 95.72           H  
ATOM   2008 HG21 VAL A 163     -10.746  -1.076  76.178  1.00 95.72           H  
ATOM   2009 HG22 VAL A 163     -10.848  -1.801  74.589  1.00 95.72           H  
ATOM   2010 HG23 VAL A 163     -11.393  -0.143  74.845  1.00 95.72           H  
ATOM   2011  N   ASP A 164     -14.858   0.371  74.485  1.00 93.55           N  
ATOM   2012  CA  ASP A 164     -15.096   1.792  74.238  1.00 93.55           C  
ATOM   2013  C   ASP A 164     -13.841   2.593  74.677  1.00 93.55           C  
ATOM   2014  O   ASP A 164     -13.255   2.225  75.697  1.00 93.55           O  
ATOM   2015  CB  ASP A 164     -16.353   2.234  75.026  1.00 93.55           C  
ATOM   2016  CG  ASP A 164     -16.901   3.606  74.614  1.00 93.55           C  
ATOM   2017  OD1 ASP A 164     -16.494   4.603  75.250  1.00 93.55           O  
ATOM   2018  OD2 ASP A 164     -17.586   3.655  73.569  1.00 93.55           O1-
ATOM   2019  H   ASP A 164     -15.325  -0.016  75.292  1.00 93.55           H  
ATOM   2020  HA  ASP A 164     -15.296   1.895  73.172  1.00 93.55           H  
ATOM   2021  HB3 ASP A 164     -16.152   2.219  76.100  1.00 93.55           H  
ATOM   2022  HB2 ASP A 164     -17.144   1.495  74.889  1.00 93.55           H  
ATOM   2023  N   PRO A 165     -13.448   3.663  73.940  1.00 91.23           N  
ATOM   2024  CA  PRO A 165     -12.347   4.569  74.339  1.00 91.23           C  
ATOM   2025  C   PRO A 165     -12.333   5.120  75.785  1.00 91.23           C  
ATOM   2026  O   PRO A 165     -11.253   5.451  76.274  1.00 91.23           O  
ATOM   2027  CB  PRO A 165     -12.409   5.702  73.305  1.00 91.23           C  
ATOM   2028  CG  PRO A 165     -12.961   5.034  72.059  1.00 91.23           C  
ATOM   2029  CD  PRO A 165     -13.964   4.033  72.618  1.00 91.23           C  
ATOM   2030  HA  PRO A 165     -11.431   4.002  74.182  1.00 91.23           H  
ATOM   2031  HB3 PRO A 165     -11.437   6.166  73.130  1.00 91.23           H  
ATOM   2032  HB2 PRO A 165     -13.097   6.483  73.634  1.00 91.23           H  
ATOM   2033  HG3 PRO A 165     -12.158   4.499  71.552  1.00 91.23           H  
ATOM   2034  HG2 PRO A 165     -13.398   5.735  71.347  1.00 91.23           H  
ATOM   2035  HD2 PRO A 165     -14.939   4.505  72.727  1.00 91.23           H  
ATOM   2036  HD3 PRO A 165     -14.058   3.185  71.940  1.00 91.23           H  
ATOM   2037  N   SER A 166     -13.500   5.163  76.456  1.00 91.67           N  
ATOM   2038  CA  SER A 166     -13.648   5.507  77.876  1.00 91.67           C  
ATOM   2039  C   SER A 166     -13.052   4.480  78.868  1.00 91.67           C  
ATOM   2040  O   SER A 166     -12.883   4.832  80.034  1.00 91.67           O  
ATOM   2041  CB  SER A 166     -15.129   5.817  78.180  1.00 91.67           C  
ATOM   2042  OG  SER A 166     -15.936   4.655  78.188  1.00 91.67           O  
ATOM   2043  H   SER A 166     -14.353   4.892  75.983  1.00 91.67           H  
ATOM   2044  HA  SER A 166     -13.094   6.435  78.027  1.00 91.67           H  
ATOM   2045  HB3 SER A 166     -15.530   6.526  77.455  1.00 91.67           H  
ATOM   2046  HB2 SER A 166     -15.216   6.293  79.158  1.00 91.67           H  
ATOM   2047  HG  SER A 166     -16.202   4.472  77.279  1.00 91.67           H  
ATOM   2048  N   TYR A 167     -12.712   3.259  78.411  1.00 92.99           N  
ATOM   2049  CA  TYR A 167     -11.937   2.283  79.187  1.00 92.99           C  
ATOM   2050  C   TYR A 167     -10.483   2.745  79.407  1.00 92.99           C  
ATOM   2051  O   TYR A 167      -9.932   2.514  80.484  1.00 92.99           O  
ATOM   2052  CB  TYR A 167     -11.987   0.897  78.503  1.00 92.99           C  
ATOM   2053  CG  TYR A 167     -11.202  -0.192  79.224  1.00 92.99           C  
ATOM   2054  CD1 TYR A 167      -9.888  -0.515  78.821  1.00 92.99           C  
ATOM   2055  CD2 TYR A 167     -11.766  -0.846  80.338  1.00 92.99           C  
ATOM   2056  CE1 TYR A 167      -9.133  -1.460  79.542  1.00 92.99           C  
ATOM   2057  CE2 TYR A 167     -11.013  -1.794  81.058  1.00 92.99           C  
ATOM   2058  CZ  TYR A 167      -9.692  -2.093  80.668  1.00 92.99           C  
ATOM   2059  OH  TYR A 167      -8.959  -2.985  81.394  1.00 92.99           O  
ATOM   2060  H   TYR A 167     -12.902   3.016  77.447  1.00 92.99           H  
ATOM   2061  HA  TYR A 167     -12.406   2.189  80.169  1.00 92.99           H  
ATOM   2062  HB3 TYR A 167     -11.607   0.975  77.484  1.00 92.99           H  
ATOM   2063  HB2 TYR A 167     -13.024   0.570  78.411  1.00 92.99           H  
ATOM   2064  HD1 TYR A 167      -9.446  -0.014  77.974  1.00 92.99           H  
ATOM   2065  HD2 TYR A 167     -12.769  -0.604  80.659  1.00 92.99           H  
ATOM   2066  HE1 TYR A 167      -8.121  -1.684  79.236  1.00 92.99           H  
ATOM   2067  HE2 TYR A 167     -11.445  -2.281  81.920  1.00 92.99           H  
ATOM   2068  HH  TYR A 167      -8.084  -3.163  81.033  1.00 92.99           H  
ATOM   2069  N   PHE A 168      -9.902   3.389  78.380  1.00 93.04           N  
ATOM   2070  CA  PHE A 168      -8.526   3.884  78.383  1.00 93.04           C  
ATOM   2071  C   PHE A 168      -8.361   5.193  79.176  1.00 93.04           C  
ATOM   2072  O   PHE A 168      -7.244   5.494  79.600  1.00 93.04           O  
ATOM   2073  CB  PHE A 168      -8.033   4.039  76.933  1.00 93.04           C  
ATOM   2074  CG  PHE A 168      -8.191   2.791  76.082  1.00 93.04           C  
ATOM   2075  CD1 PHE A 168      -7.665   1.554  76.508  1.00 93.04           C  
ATOM   2076  CD2 PHE A 168      -8.869   2.858  74.849  1.00 93.04           C  
ATOM   2077  CE1 PHE A 168      -7.842   0.416  75.736  1.00 93.04           C  
ATOM   2078  CE2 PHE A 168      -9.065   1.702  74.109  1.00 93.04           C  
ATOM   2079  CZ  PHE A 168      -8.554   0.491  74.549  1.00 93.04           C  
ATOM   2080  H   PHE A 168     -10.427   3.550  77.532  1.00 93.04           H  
ATOM   2081  HA  PHE A 168      -7.911   3.128  78.859  1.00 93.04           H  
ATOM   2082  HB3 PHE A 168      -6.981   4.330  76.924  1.00 93.04           H  
ATOM   2083  HB2 PHE A 168      -8.579   4.851  76.453  1.00 93.04           H  
ATOM   2084  HD1 PHE A 168      -7.156   1.475  77.452  1.00 93.04           H  
ATOM   2085  HD2 PHE A 168      -9.257   3.799  74.491  1.00 93.04           H  
ATOM   2086  HE1 PHE A 168      -7.444  -0.529  76.074  1.00 93.04           H  
ATOM   2087  HE2 PHE A 168      -9.628   1.734  73.193  1.00 93.04           H  
ATOM   2088  HZ  PHE A 168      -8.730  -0.397  73.964  1.00 93.04           H  
ATOM   2089  N   PHE A 169      -9.477   5.921  79.378  1.00 88.67           N  
ATOM   2090  CA  PHE A 169      -9.568   7.156  80.151  1.00 88.67           C  
ATOM   2091  C   PHE A 169      -9.239   6.941  81.637  1.00 88.67           C  
ATOM   2092  O   PHE A 169      -9.738   5.994  82.247  1.00 88.67           O  
ATOM   2093  CB  PHE A 169     -10.983   7.771  79.960  1.00 88.67           C  
ATOM   2094  CG  PHE A 169     -11.309   9.061  80.708  1.00 88.67           C  
ATOM   2095  CD1 PHE A 169     -11.648   9.040  82.081  1.00 88.67           C  
ATOM   2096  CD2 PHE A 169     -11.158  10.311  80.070  1.00 88.67           C  
ATOM   2097  CE1 PHE A 169     -11.827  10.228  82.777  1.00 88.67           C  
ATOM   2098  CE2 PHE A 169     -11.347  11.488  80.781  1.00 88.67           C  
ATOM   2099  CZ  PHE A 169     -11.675  11.447  82.129  1.00 88.67           C  
ATOM   2100  H   PHE A 169     -10.347   5.580  78.996  1.00 88.67           H  
ATOM   2101  HA  PHE A 169      -8.827   7.833  79.730  1.00 88.67           H  
ATOM   2102  HB3 PHE A 169     -11.730   7.040  80.262  1.00 88.67           H  
ATOM   2103  HB2 PHE A 169     -11.153   7.944  78.896  1.00 88.67           H  
ATOM   2104  HD1 PHE A 169     -11.753   8.099  82.600  1.00 88.67           H  
ATOM   2105  HD2 PHE A 169     -10.894  10.360  79.024  1.00 88.67           H  
ATOM   2106  HE1 PHE A 169     -12.078  10.208  83.827  1.00 88.67           H  
ATOM   2107  HE2 PHE A 169     -11.231  12.441  80.285  1.00 88.67           H  
ATOM   2108  HZ  PHE A 169     -11.811  12.369  82.675  1.00 88.67           H  
ATOM   2109  N   THR A 170      -8.474   7.889  82.195  1.00 87.62           N  
ATOM   2110  CA  THR A 170      -8.330   8.106  83.631  1.00 87.62           C  
ATOM   2111  C   THR A 170      -8.255   9.627  83.867  1.00 87.62           C  
ATOM   2112  O   THR A 170      -7.747  10.361  83.015  1.00 87.62           O  
ATOM   2113  CB  THR A 170      -7.063   7.427  84.229  1.00 87.62           C  
ATOM   2114  CG2 THR A 170      -6.990   5.909  83.998  1.00 87.62           C  
ATOM   2115  OG1 THR A 170      -5.860   8.017  83.779  1.00 87.62           O  
ATOM   2116  H   THR A 170      -8.113   8.634  81.617  1.00 87.62           H  
ATOM   2117  HA  THR A 170      -9.216   7.728  84.146  1.00 87.62           H  
ATOM   2118  HB  THR A 170      -7.085   7.581  85.308  1.00 87.62           H  
ATOM   2119 HG21 THR A 170      -6.120   5.482  84.494  1.00 87.62           H  
ATOM   2120 HG22 THR A 170      -7.874   5.409  84.396  1.00 87.62           H  
ATOM   2121 HG23 THR A 170      -6.917   5.662  82.939  1.00 87.62           H  
ATOM   2122  HG1 THR A 170      -5.766   7.824  82.842  1.00 87.62           H  
ATOM   2123  N   GLU A 171      -8.779  10.065  85.024  1.00 86.99           N  
ATOM   2124  CA  GLU A 171      -8.889  11.475  85.410  1.00 86.99           C  
ATOM   2125  C   GLU A 171      -7.524  12.170  85.598  1.00 86.99           C  
ATOM   2126  O   GLU A 171      -7.412  13.358  85.301  1.00 86.99           O  
ATOM   2127  CB  GLU A 171      -9.769  11.565  86.680  1.00 86.99           C  
ATOM   2128  CG  GLU A 171     -10.165  12.996  87.124  1.00 86.99           C  
ATOM   2129  CD  GLU A 171     -11.120  13.747  86.177  1.00 86.99           C  
ATOM   2130  OE1 GLU A 171     -11.157  14.990  86.293  1.00 86.99           O  
ATOM   2131  OE2 GLU A 171     -11.812  13.089  85.368  1.00 86.99           O1-
ATOM   2132  H   GLU A 171      -9.187   9.402  85.667  1.00 86.99           H  
ATOM   2133  HA  GLU A 171      -9.399  11.983  84.591  1.00 86.99           H  
ATOM   2134  HB3 GLU A 171      -9.240  11.090  87.507  1.00 86.99           H  
ATOM   2135  HB2 GLU A 171     -10.670  10.964  86.547  1.00 86.99           H  
ATOM   2136  HG3 GLU A 171      -9.271  13.598  87.295  1.00 86.99           H  
ATOM   2137  HG2 GLU A 171     -10.663  12.931  88.092  1.00 86.99           H  
ATOM   2138  N   ARG A 172      -6.498  11.419  86.022  1.00 85.38           N  
ATOM   2139  CA  ARG A 172      -5.134  11.900  86.227  1.00 85.38           C  
ATOM   2140  C   ARG A 172      -4.437  12.238  84.896  1.00 85.38           C  
ATOM   2141  O   ARG A 172      -3.697  13.221  84.805  1.00 85.38           O  
ATOM   2142  CB  ARG A 172      -4.336  10.828  87.009  1.00 85.38           C  
ATOM   2143  CG  ARG A 172      -4.184   9.447  86.331  1.00 85.38           C  
ATOM   2144  CD  ARG A 172      -3.358   8.453  87.160  1.00 85.38           C  
ATOM   2145  NE  ARG A 172      -2.643   7.506  86.297  1.00 85.38           N  
ATOM   2146  CZ  ARG A 172      -1.495   7.743  85.647  1.00 85.38           C  
ATOM   2147  NH1 ARG A 172      -0.886   8.933  85.703  1.00 85.38           N  
ATOM   2148  NH2 ARG A 172      -0.950   6.761  84.931  1.00 85.38           N1+
ATOM   2149  H   ARG A 172      -6.695  10.446  86.196  1.00 85.38           H  
ATOM   2150  HA  ARG A 172      -5.176  12.814  86.825  1.00 85.38           H  
ATOM   2151  HB3 ARG A 172      -4.797  10.692  87.988  1.00 85.38           H  
ATOM   2152  HB2 ARG A 172      -3.342  11.228  87.213  1.00 85.38           H  
ATOM   2153  HG3 ARG A 172      -3.712   9.557  85.357  1.00 85.38           H  
ATOM   2154  HG2 ARG A 172      -5.166   9.014  86.147  1.00 85.38           H  
ATOM   2155  HD3 ARG A 172      -4.004   7.903  87.845  1.00 85.38           H  
ATOM   2156  HD2 ARG A 172      -2.623   8.969  87.779  1.00 85.38           H  
ATOM   2157  HE  ARG A 172      -3.063   6.587  86.196  1.00 85.38           H  
ATOM   2158 HH12 ARG A 172      -0.019   9.097  85.213  1.00 85.38           H  
ATOM   2159 HH11 ARG A 172      -1.279   9.678  86.258  1.00 85.38           H  
ATOM   2160 HH22 ARG A 172      -0.076   6.876  84.439  1.00 85.38           H  
ATOM   2161 HH21 ARG A 172      -1.401   5.850  84.914  1.00 85.38           H  
ATOM   2162  N   ARG A 173      -4.700  11.446  83.847  1.00 89.58           N  
ATOM   2163  CA  ARG A 173      -4.151  11.665  82.515  1.00 89.58           C  
ATOM   2164  C   ARG A 173      -4.898  12.800  81.806  1.00 89.58           C  
ATOM   2165  O   ARG A 173      -4.284  13.530  81.029  1.00 89.58           O  
ATOM   2166  CB  ARG A 173      -4.263  10.367  81.688  1.00 89.58           C  
ATOM   2167  CG  ARG A 173      -3.315   9.247  82.151  1.00 89.58           C  
ATOM   2168  CD  ARG A 173      -1.833   9.630  82.064  1.00 89.58           C  
ATOM   2169  NE  ARG A 173      -0.979   8.444  82.127  1.00 89.58           N  
ATOM   2170  CZ  ARG A 173       0.285   8.368  82.559  1.00 89.58           C  
ATOM   2171  NH1 ARG A 173       0.946   9.446  82.994  1.00 89.58           N  
ATOM   2172  NH2 ARG A 173       0.885   7.176  82.569  1.00 89.58           N1+
ATOM   2173  H   ARG A 173      -5.371  10.696  83.962  1.00 89.58           H  
ATOM   2174  HA  ARG A 173      -3.107  11.968  82.593  1.00 89.58           H  
ATOM   2175  HB3 ARG A 173      -4.058  10.576  80.636  1.00 89.58           H  
ATOM   2176  HB2 ARG A 173      -5.286   9.993  81.718  1.00 89.58           H  
ATOM   2177  HG3 ARG A 173      -3.504   8.361  81.545  1.00 89.58           H  
ATOM   2178  HG2 ARG A 173      -3.540   8.955  83.175  1.00 89.58           H  
ATOM   2179  HD3 ARG A 173      -1.574  10.307  82.877  1.00 89.58           H  
ATOM   2180  HD2 ARG A 173      -1.637  10.148  81.130  1.00 89.58           H  
ATOM   2181  HE  ARG A 173      -1.414   7.591  81.773  1.00 89.58           H  
ATOM   2182 HH12 ARG A 173       1.910   9.387  83.291  1.00 89.58           H  
ATOM   2183 HH11 ARG A 173       0.511  10.357  82.964  1.00 89.58           H  
ATOM   2184 HH22 ARG A 173       1.852   7.077  82.848  1.00 89.58           H  
ATOM   2185 HH21 ARG A 173       0.393   6.360  82.216  1.00 89.58           H  
ATOM   2186  N   TRP A 174      -6.186  12.998  82.113  1.00 90.24           N  
ATOM   2187  CA  TRP A 174      -6.986  14.094  81.569  1.00 90.24           C  
ATOM   2188  C   TRP A 174      -6.567  15.459  82.146  1.00 90.24           C  
ATOM   2189  O   TRP A 174      -6.488  16.426  81.393  1.00 90.24           O  
ATOM   2190  CB  TRP A 174      -8.487  13.813  81.761  1.00 90.24           C  
ATOM   2191  CG  TRP A 174      -9.371  14.812  81.077  1.00 90.24           C  
ATOM   2192  CD1 TRP A 174      -9.939  15.893  81.656  1.00 90.24           C  
ATOM   2193  CD2 TRP A 174      -9.663  14.920  79.650  1.00 90.24           C  
ATOM   2194  CE2 TRP A 174     -10.418  16.111  79.432  1.00 90.24           C  
ATOM   2195  CE3 TRP A 174      -9.345  14.142  78.512  1.00 90.24           C  
ATOM   2196  NE1 TRP A 174     -10.556  16.660  80.690  1.00 90.24           N  
ATOM   2197  CZ2 TRP A 174     -10.836  16.511  78.150  1.00 90.24           C  
ATOM   2198  CZ3 TRP A 174      -9.767  14.526  77.223  1.00 90.24           C  
ATOM   2199  CH2 TRP A 174     -10.508  15.710  77.040  1.00 90.24           C  
ATOM   2200  H   TRP A 174      -6.636  12.404  82.796  1.00 90.24           H  
ATOM   2201  HA  TRP A 174      -6.803  14.125  80.492  1.00 90.24           H  
ATOM   2202  HB3 TRP A 174      -8.742  13.770  82.821  1.00 90.24           H  
ATOM   2203  HB2 TRP A 174      -8.725  12.832  81.350  1.00 90.24           H  
ATOM   2204  HD1 TRP A 174      -9.871  16.133  82.707  1.00 90.24           H  
ATOM   2205  HE3 TRP A 174      -8.769  13.238  78.633  1.00 90.24           H  
ATOM   2206  HE1 TRP A 174     -10.993  17.548  80.907  1.00 90.24           H  
ATOM   2207  HZ2 TRP A 174     -11.401  17.422  78.019  1.00 90.24           H  
ATOM   2208  HZ3 TRP A 174      -9.515  13.909  76.374  1.00 90.24           H  
ATOM   2209  HH2 TRP A 174     -10.823  16.003  76.049  1.00 90.24           H  
ATOM   2210  N   LYS A 175      -6.254  15.502  83.453  1.00 88.33           N  
ATOM   2211  CA  LYS A 175      -5.676  16.669  84.126  1.00 88.33           C  
ATOM   2212  C   LYS A 175      -4.250  16.997  83.648  1.00 88.33           C  
ATOM   2213  O   LYS A 175      -3.900  18.176  83.598  1.00 88.33           O  
ATOM   2214  CB  LYS A 175      -5.716  16.452  85.650  1.00 88.33           C  
ATOM   2215  CG  LYS A 175      -7.125  16.606  86.244  1.00 88.33           C  
ATOM   2216  CD  LYS A 175      -7.163  16.291  87.746  1.00 88.33           C  
ATOM   2217  CE  LYS A 175      -8.535  16.595  88.367  1.00 88.33           C  
ATOM   2218  NZ  LYS A 175      -8.587  16.233  89.794  1.00 88.33           N1+
ATOM   2219  H   LYS A 175      -6.378  14.675  84.021  1.00 88.33           H  
ATOM   2220  HA  LYS A 175      -6.304  17.530  83.886  1.00 88.33           H  
ATOM   2221  HB3 LYS A 175      -5.073  17.186  86.140  1.00 88.33           H  
ATOM   2222  HB2 LYS A 175      -5.300  15.474  85.899  1.00 88.33           H  
ATOM   2223  HG3 LYS A 175      -7.830  15.961  85.720  1.00 88.33           H  
ATOM   2224  HG2 LYS A 175      -7.472  17.627  86.077  1.00 88.33           H  
ATOM   2225  HD3 LYS A 175      -6.388  16.864  88.257  1.00 88.33           H  
ATOM   2226  HD2 LYS A 175      -6.915  15.238  87.889  1.00 88.33           H  
ATOM   2227  HE3 LYS A 175      -9.312  16.040  87.848  1.00 88.33           H  
ATOM   2228  HE2 LYS A 175      -8.773  17.654  88.262  1.00 88.33           H  
ATOM   2229  HZ1 LYS A 175      -7.893  16.762  90.303  1.00 88.33           H  
ATOM   2230  HZ2 LYS A 175      -9.505  16.444  90.157  1.00 88.33           H  
ATOM   2231  HZ3 LYS A 175      -8.404  15.246  89.897  1.00 88.33           H  
ATOM   2232  N   SER A 176      -3.473  15.964  83.271  1.00 89.05           N  
ATOM   2233  CA  SER A 176      -2.146  16.101  82.664  1.00 89.05           C  
ATOM   2234  C   SER A 176      -2.216  16.668  81.235  1.00 89.05           C  
ATOM   2235  O   SER A 176      -1.348  17.457  80.866  1.00 89.05           O  
ATOM   2236  CB  SER A 176      -1.424  14.741  82.663  1.00 89.05           C  
ATOM   2237  OG  SER A 176      -1.110  14.334  83.979  1.00 89.05           O  
ATOM   2238  H   SER A 176      -3.831  15.023  83.358  1.00 89.05           H  
ATOM   2239  HA  SER A 176      -1.562  16.801  83.266  1.00 89.05           H  
ATOM   2240  HB3 SER A 176      -0.488  14.807  82.107  1.00 89.05           H  
ATOM   2241  HB2 SER A 176      -2.022  13.974  82.174  1.00 89.05           H  
ATOM   2242  HG  SER A 176      -1.932  14.132  84.438  1.00 89.05           H  
ATOM   2243  N   LEU A 177      -3.263  16.285  80.478  1.00 92.97           N  
ATOM   2244  CA  LEU A 177      -3.574  16.812  79.150  1.00 92.97           C  
ATOM   2245  C   LEU A 177      -3.976  18.296  79.203  1.00 92.97           C  
ATOM   2246  O   LEU A 177      -3.429  19.078  78.429  1.00 92.97           O  
ATOM   2247  CB  LEU A 177      -4.653  15.934  78.474  1.00 92.97           C  
ATOM   2248  CG  LEU A 177      -5.109  16.414  77.077  1.00 92.97           C  
ATOM   2249  CD1 LEU A 177      -3.957  16.362  76.059  1.00 92.97           C  
ATOM   2250  CD2 LEU A 177      -6.353  15.647  76.592  1.00 92.97           C  
ATOM   2251  H   LEU A 177      -3.926  15.620  80.852  1.00 92.97           H  
ATOM   2252  HA  LEU A 177      -2.661  16.740  78.555  1.00 92.97           H  
ATOM   2253  HB3 LEU A 177      -5.529  15.894  79.119  1.00 92.97           H  
ATOM   2254  HB2 LEU A 177      -4.293  14.907  78.405  1.00 92.97           H  
ATOM   2255  HG  LEU A 177      -5.431  17.452  77.145  1.00 92.97           H  
ATOM   2256 HD11 LEU A 177      -4.325  16.468  75.042  1.00 92.97           H  
ATOM   2257 HD12 LEU A 177      -3.250  17.176  76.220  1.00 92.97           H  
ATOM   2258 HD13 LEU A 177      -3.403  15.424  76.121  1.00 92.97           H  
ATOM   2259 HD21 LEU A 177      -6.193  15.178  75.624  1.00 92.97           H  
ATOM   2260 HD22 LEU A 177      -6.648  14.860  77.287  1.00 92.97           H  
ATOM   2261 HD23 LEU A 177      -7.207  16.317  76.485  1.00 92.97           H  
ATOM   2262  N   GLU A 178      -4.888  18.657  80.126  1.00 93.42           N  
ATOM   2263  CA  GLU A 178      -5.306  20.039  80.379  1.00 93.42           C  
ATOM   2264  C   GLU A 178      -4.139  20.960  80.765  1.00 93.42           C  
ATOM   2265  O   GLU A 178      -4.041  22.052  80.212  1.00 93.42           O  
ATOM   2266  CB  GLU A 178      -6.398  20.089  81.466  1.00 93.42           C  
ATOM   2267  CG  GLU A 178      -7.789  19.619  80.988  1.00 93.42           C  
ATOM   2268  CD  GLU A 178      -8.907  19.745  82.040  1.00 93.42           C  
ATOM   2269  OE1 GLU A 178     -10.080  19.632  81.622  1.00 93.42           O  
ATOM   2270  OE2 GLU A 178      -8.598  19.963  83.234  1.00 93.42           O1-
ATOM   2271  H   GLU A 178      -5.316  17.948  80.707  1.00 93.42           H  
ATOM   2272  HA  GLU A 178      -5.727  20.429  79.450  1.00 93.42           H  
ATOM   2273  HB3 GLU A 178      -6.482  21.105  81.856  1.00 93.42           H  
ATOM   2274  HB2 GLU A 178      -6.083  19.471  82.308  1.00 93.42           H  
ATOM   2275  HG3 GLU A 178      -7.745  18.581  80.659  1.00 93.42           H  
ATOM   2276  HG2 GLU A 178      -8.078  20.201  80.111  1.00 93.42           H  
ATOM   2277  N   SER A 179      -3.263  20.484  81.666  1.00 91.67           N  
ATOM   2278  CA  SER A 179      -2.058  21.189  82.108  1.00 91.67           C  
ATOM   2279  C   SER A 179      -1.046  21.423  80.971  1.00 91.67           C  
ATOM   2280  O   SER A 179      -0.468  22.507  80.902  1.00 91.67           O  
ATOM   2281  CB  SER A 179      -1.403  20.412  83.266  1.00 91.67           C  
ATOM   2282  OG  SER A 179      -2.189  20.513  84.435  1.00 91.67           O  
ATOM   2283  H   SER A 179      -3.420  19.573  82.075  1.00 91.67           H  
ATOM   2284  HA  SER A 179      -2.359  22.173  82.476  1.00 91.67           H  
ATOM   2285  HB3 SER A 179      -0.417  20.819  83.495  1.00 91.67           H  
ATOM   2286  HB2 SER A 179      -1.262  19.362  83.009  1.00 91.67           H  
ATOM   2287  HG  SER A 179      -2.945  19.925  84.343  1.00 91.67           H  
ATOM   2288  N   PHE A 180      -0.885  20.420  80.088  1.00 92.19           N  
ATOM   2289  CA  PHE A 180      -0.036  20.480  78.900  1.00 92.19           C  
ATOM   2290  C   PHE A 180      -0.545  21.485  77.851  1.00 92.19           C  
ATOM   2291  O   PHE A 180       0.244  22.297  77.373  1.00 92.19           O  
ATOM   2292  CB  PHE A 180       0.150  19.057  78.323  1.00 92.19           C  
ATOM   2293  CG  PHE A 180       0.984  18.954  77.056  1.00 92.19           C  
ATOM   2294  CD1 PHE A 180       0.386  19.130  75.789  1.00 92.19           C  
ATOM   2295  CD2 PHE A 180       2.388  18.851  77.138  1.00 92.19           C  
ATOM   2296  CE1 PHE A 180       1.170  19.143  74.644  1.00 92.19           C  
ATOM   2297  CE2 PHE A 180       3.155  18.854  75.980  1.00 92.19           C  
ATOM   2298  CZ  PHE A 180       2.548  18.995  74.739  1.00 92.19           C  
ATOM   2299  H   PHE A 180      -1.395  19.558  80.222  1.00 92.19           H  
ATOM   2300  HA  PHE A 180       0.948  20.828  79.222  1.00 92.19           H  
ATOM   2301  HB3 PHE A 180      -0.822  18.603  78.130  1.00 92.19           H  
ATOM   2302  HB2 PHE A 180       0.622  18.428  79.080  1.00 92.19           H  
ATOM   2303  HD1 PHE A 180      -0.684  19.258  75.706  1.00 92.19           H  
ATOM   2304  HD2 PHE A 180       2.872  18.764  78.101  1.00 92.19           H  
ATOM   2305  HE1 PHE A 180       0.707  19.266  73.676  1.00 92.19           H  
ATOM   2306  HE2 PHE A 180       4.229  18.757  76.045  1.00 92.19           H  
ATOM   2307  HZ  PHE A 180       3.151  19.002  73.843  1.00 92.19           H  
ATOM   2308  N   LEU A 181      -1.846  21.417  77.519  1.00 95.49           N  
ATOM   2309  CA  LEU A 181      -2.497  22.275  76.524  1.00 95.49           C  
ATOM   2310  C   LEU A 181      -2.567  23.755  76.950  1.00 95.49           C  
ATOM   2311  O   LEU A 181      -2.437  24.621  76.087  1.00 95.49           O  
ATOM   2312  CB  LEU A 181      -3.905  21.723  76.200  1.00 95.49           C  
ATOM   2313  CG  LEU A 181      -3.916  20.402  75.394  1.00 95.49           C  
ATOM   2314  CD1 LEU A 181      -5.336  19.813  75.333  1.00 95.49           C  
ATOM   2315  CD2 LEU A 181      -3.315  20.544  73.981  1.00 95.49           C  
ATOM   2316  H   LEU A 181      -2.434  20.715  77.952  1.00 95.49           H  
ATOM   2317  HA  LEU A 181      -1.889  22.243  75.619  1.00 95.49           H  
ATOM   2318  HB3 LEU A 181      -4.473  22.466  75.638  1.00 95.49           H  
ATOM   2319  HB2 LEU A 181      -4.447  21.587  77.137  1.00 95.49           H  
ATOM   2320  HG  LEU A 181      -3.303  19.679  75.930  1.00 95.49           H  
ATOM   2321 HD11 LEU A 181      -5.309  18.759  75.058  1.00 95.49           H  
ATOM   2322 HD12 LEU A 181      -5.846  19.888  76.294  1.00 95.49           H  
ATOM   2323 HD13 LEU A 181      -5.949  20.327  74.592  1.00 95.49           H  
ATOM   2324 HD21 LEU A 181      -3.977  20.143  73.213  1.00 95.49           H  
ATOM   2325 HD22 LEU A 181      -3.119  21.585  73.721  1.00 95.49           H  
ATOM   2326 HD23 LEU A 181      -2.372  20.003  73.905  1.00 95.49           H  
ATOM   2327  N   LYS A 182      -2.722  24.016  78.261  1.00 95.27           N  
ATOM   2328  CA  LYS A 182      -2.669  25.354  78.859  1.00 95.27           C  
ATOM   2329  C   LYS A 182      -1.252  25.956  78.854  1.00 95.27           C  
ATOM   2330  O   LYS A 182      -1.121  27.160  78.632  1.00 95.27           O  
ATOM   2331  CB  LYS A 182      -3.236  25.303  80.293  1.00 95.27           C  
ATOM   2332  CG  LYS A 182      -4.763  25.115  80.341  1.00 95.27           C  
ATOM   2333  CD  LYS A 182      -5.272  24.766  81.749  1.00 95.27           C  
ATOM   2334  CE  LYS A 182      -6.768  24.412  81.760  1.00 95.27           C  
ATOM   2335  NZ  LYS A 182      -7.230  24.010  83.101  1.00 95.27           N1+
ATOM   2336  H   LYS A 182      -2.845  23.247  78.907  1.00 95.27           H  
ATOM   2337  HA  LYS A 182      -3.306  26.012  78.264  1.00 95.27           H  
ATOM   2338  HB3 LYS A 182      -2.999  26.227  80.822  1.00 95.27           H  
ATOM   2339  HB2 LYS A 182      -2.737  24.505  80.847  1.00 95.27           H  
ATOM   2340  HG3 LYS A 182      -5.068  24.338  79.640  1.00 95.27           H  
ATOM   2341  HG2 LYS A 182      -5.248  26.029  79.996  1.00 95.27           H  
ATOM   2342  HD3 LYS A 182      -5.087  25.612  82.413  1.00 95.27           H  
ATOM   2343  HD2 LYS A 182      -4.690  23.933  82.147  1.00 95.27           H  
ATOM   2344  HE3 LYS A 182      -6.963  23.589  81.071  1.00 95.27           H  
ATOM   2345  HE2 LYS A 182      -7.361  25.262  81.421  1.00 95.27           H  
ATOM   2346  HZ1 LYS A 182      -7.089  24.770  83.751  1.00 95.27           H  
ATOM   2347  HZ2 LYS A 182      -8.212  23.776  83.064  1.00 95.27           H  
ATOM   2348  HZ3 LYS A 182      -6.710  23.201  83.410  1.00 95.27           H  
ATOM   2349  N   ALA A 183      -0.226  25.114  79.075  1.00 93.04           N  
ATOM   2350  CA  ALA A 183       1.188  25.499  79.050  1.00 93.04           C  
ATOM   2351  C   ALA A 183       1.737  25.762  77.635  1.00 93.04           C  
ATOM   2352  O   ALA A 183       2.699  26.518  77.505  1.00 93.04           O  
ATOM   2353  CB  ALA A 183       2.013  24.408  79.751  1.00 93.04           C  
ATOM   2354  H   ALA A 183      -0.416  24.139  79.264  1.00 93.04           H  
ATOM   2355  HA  ALA A 183       1.298  26.422  79.622  1.00 93.04           H  
ATOM   2356  HB1 ALA A 183       3.074  24.659  79.761  1.00 93.04           H  
ATOM   2357  HB2 ALA A 183       1.699  24.287  80.788  1.00 93.04           H  
ATOM   2358  HB3 ALA A 183       1.905  23.442  79.256  1.00 93.04           H  
ATOM   2359  N   ASN A 184       1.118  25.145  76.613  1.00 93.45           N  
ATOM   2360  CA  ASN A 184       1.480  25.252  75.194  1.00 93.45           C  
ATOM   2361  C   ASN A 184       0.331  25.996  74.545  1.00 93.45           C  
ATOM   2362  O   ASN A 184       0.234  26.130  73.325  1.00 93.45           O  
ATOM   2363  CB  ASN A 184       1.691  23.843  74.574  1.00 93.45           C  
ATOM   2364  CG  ASN A 184       2.966  23.150  75.069  1.00 93.45           C  
ATOM   2365  ND2 ASN A 184       2.849  22.289  76.081  1.00 93.45           N  
ATOM   2366  OD1 ASN A 184       4.047  23.387  74.537  1.00 93.45           O  
ATOM   2367  H   ASN A 184       0.355  24.516  76.822  1.00 93.45           H  
ATOM   2368  HA  ASN A 184       2.387  25.845  75.054  1.00 93.45           H  
ATOM   2369  HXT ASN A 184      -0.416  26.423  75.216  1.00 93.45           H  
ATOM   2370  HB3 ASN A 184       1.772  23.914  73.487  1.00 93.45           H  
ATOM   2371  HB2 ASN A 184       0.830  23.199  74.765  1.00 93.45           H  
ATOM   2372 HD22 ASN A 184       3.662  21.804  76.430  1.00 93.45           H  
ATOM   2373 HD21 ASN A 184       1.946  22.123  76.509  1.00 93.45           H  
ATOM   2374  N   THR A 212       5.087   4.244  78.412  1.00 93.76           N  
ATOM   2375  CA  THR A 212       5.458   2.977  77.751  1.00 93.76           C  
ATOM   2376  C   THR A 212       5.635   1.940  78.859  1.00 93.76           C  
ATOM   2377  O   THR A 212       6.064   2.303  79.954  1.00 93.76           O  
ATOM   2378  CB  THR A 212       6.746   3.109  76.901  1.00 93.76           C  
ATOM   2379  CG2 THR A 212       7.121   1.875  76.072  1.00 93.76           C  
ATOM   2380  OG1 THR A 212       6.543   4.155  75.982  1.00 93.76           O  
ATOM   2381  H2  THR A 212       4.154   3.992  78.736  1.00 93.76           H  
ATOM   2382  HA  THR A 212       4.622   2.685  77.119  1.00 93.76           H  
ATOM   2383  HB  THR A 212       7.589   3.371  77.544  1.00 93.76           H  
ATOM   2384 HG21 THR A 212       8.027   2.052  75.491  1.00 93.76           H  
ATOM   2385 HG22 THR A 212       7.306   1.004  76.696  1.00 93.76           H  
ATOM   2386 HG23 THR A 212       6.334   1.600  75.376  1.00 93.76           H  
ATOM   2387  HG1 THR A 212       6.567   4.945  76.515  1.00 93.76           H  
ATOM   2388  H   THR A 212       5.665   4.159  79.250  1.00  0.00           H  
ATOM   2389  N   VAL A 213       5.301   0.692  78.558  1.00 98.12           N  
ATOM   2390  CA  VAL A 213       5.575  -0.502  79.336  1.00 98.12           C  
ATOM   2391  C   VAL A 213       6.251  -1.483  78.374  1.00 98.12           C  
ATOM   2392  O   VAL A 213       6.044  -1.400  77.155  1.00 98.12           O  
ATOM   2393  CB  VAL A 213       4.258  -1.049  79.949  1.00 98.12           C  
ATOM   2394  CG1 VAL A 213       3.537   0.029  80.767  1.00 98.12           C  
ATOM   2395  CG2 VAL A 213       3.291  -1.683  78.924  1.00 98.12           C  
ATOM   2396  H   VAL A 213       4.941   0.510  77.622  1.00 98.12           H  
ATOM   2397  HA  VAL A 213       6.284  -0.270  80.135  1.00 98.12           H  
ATOM   2398  HB  VAL A 213       4.546  -1.829  80.652  1.00 98.12           H  
ATOM   2399 HG11 VAL A 213       2.670  -0.374  81.286  1.00 98.12           H  
ATOM   2400 HG12 VAL A 213       4.207   0.454  81.515  1.00 98.12           H  
ATOM   2401 HG13 VAL A 213       3.175   0.845  80.141  1.00 98.12           H  
ATOM   2402 HG21 VAL A 213       2.335  -1.947  79.374  1.00 98.12           H  
ATOM   2403 HG22 VAL A 213       3.085  -0.999  78.104  1.00 98.12           H  
ATOM   2404 HG23 VAL A 213       3.704  -2.596  78.494  1.00 98.12           H  
ATOM   2405  N   GLY A 214       7.011  -2.447  78.883  1.00 98.81           N  
ATOM   2406  CA  GLY A 214       7.546  -3.467  77.996  1.00 98.81           C  
ATOM   2407  C   GLY A 214       8.289  -4.518  78.805  1.00 98.81           C  
ATOM   2408  O   GLY A 214       8.588  -4.336  79.985  1.00 98.81           O  
ATOM   2409  H   GLY A 214       7.163  -2.552  79.878  1.00 98.81           H  
ATOM   2410  HA3 GLY A 214       8.215  -3.019  77.265  1.00 98.81           H  
ATOM   2411  HA2 GLY A 214       6.727  -3.943  77.454  1.00 98.81           H  
ATOM   2412  N   VAL A 215       8.546  -5.651  78.143  1.00 98.96           N  
ATOM   2413  CA  VAL A 215       9.107  -6.857  78.734  1.00 98.96           C  
ATOM   2414  C   VAL A 215       9.989  -7.540  77.685  1.00 98.96           C  
ATOM   2415  O   VAL A 215       9.629  -7.581  76.509  1.00 98.96           O  
ATOM   2416  CB  VAL A 215       7.996  -7.871  79.141  1.00 98.96           C  
ATOM   2417  CG1 VAL A 215       8.518  -9.179  79.775  1.00 98.96           C  
ATOM   2418  CG2 VAL A 215       6.973  -7.262  80.102  1.00 98.96           C  
ATOM   2419  H   VAL A 215       8.311  -5.716  77.160  1.00 98.96           H  
ATOM   2420  HA  VAL A 215       9.716  -6.600  79.600  1.00 98.96           H  
ATOM   2421  HB  VAL A 215       7.444  -8.145  78.242  1.00 98.96           H  
ATOM   2422 HG11 VAL A 215       7.688  -9.829  80.051  1.00 98.96           H  
ATOM   2423 HG12 VAL A 215       9.158  -9.759  79.115  1.00 98.96           H  
ATOM   2424 HG13 VAL A 215       9.087  -8.978  80.681  1.00 98.96           H  
ATOM   2425 HG21 VAL A 215       6.157  -7.959  80.248  1.00 98.96           H  
ATOM   2426 HG22 VAL A 215       7.421  -7.045  81.067  1.00 98.96           H  
ATOM   2427 HG23 VAL A 215       6.523  -6.345  79.731  1.00 98.96           H  
ATOM   2428  N   VAL A 216      11.101  -8.112  78.154  1.00 98.98           N  
ATOM   2429  CA  VAL A 216      11.908  -9.062  77.403  1.00 98.98           C  
ATOM   2430  C   VAL A 216      12.064 -10.325  78.262  1.00 98.98           C  
ATOM   2431  O   VAL A 216      12.148 -10.228  79.487  1.00 98.98           O  
ATOM   2432  CB  VAL A 216      13.303  -8.486  77.051  1.00 98.98           C  
ATOM   2433  CG1 VAL A 216      13.194  -7.270  76.126  1.00 98.98           C  
ATOM   2434  CG2 VAL A 216      14.192  -8.136  78.256  1.00 98.98           C  
ATOM   2435  H   VAL A 216      11.319  -8.040  79.140  1.00 98.98           H  
ATOM   2436  HA  VAL A 216      11.396  -9.349  76.484  1.00 98.98           H  
ATOM   2437  HB  VAL A 216      13.823  -9.246  76.469  1.00 98.98           H  
ATOM   2438 HG11 VAL A 216      14.184  -6.920  75.847  1.00 98.98           H  
ATOM   2439 HG12 VAL A 216      12.656  -7.508  75.212  1.00 98.98           H  
ATOM   2440 HG13 VAL A 216      12.681  -6.443  76.615  1.00 98.98           H  
ATOM   2441 HG21 VAL A 216      15.129  -7.698  77.924  1.00 98.98           H  
ATOM   2442 HG22 VAL A 216      13.703  -7.399  78.890  1.00 98.98           H  
ATOM   2443 HG23 VAL A 216      14.441  -9.003  78.867  1.00 98.98           H  
ATOM   2444  N   ALA A 217      12.072 -11.491  77.604  1.00 98.98           N  
ATOM   2445  CA  ALA A 217      12.129 -12.783  78.278  1.00 98.98           C  
ATOM   2446  C   ALA A 217      12.984 -13.781  77.497  1.00 98.98           C  
ATOM   2447  O   ALA A 217      13.090 -13.685  76.277  1.00 98.98           O  
ATOM   2448  CB  ALA A 217      10.701 -13.312  78.499  1.00 98.98           C  
ATOM   2449  H   ALA A 217      12.018 -11.510  76.594  1.00 98.98           H  
ATOM   2450  HA  ALA A 217      12.606 -12.662  79.250  1.00 98.98           H  
ATOM   2451  HB1 ALA A 217      10.710 -14.296  78.967  1.00 98.98           H  
ATOM   2452  HB2 ALA A 217      10.132 -12.647  79.151  1.00 98.98           H  
ATOM   2453  HB3 ALA A 217      10.157 -13.399  77.560  1.00 98.98           H  
ATOM   2454  N   LEU A 218      13.552 -14.723  78.257  1.00 98.95           N  
ATOM   2455  CA  LEU A 218      14.287 -15.900  77.823  1.00 98.95           C  
ATOM   2456  C   LEU A 218      13.571 -17.108  78.441  1.00 98.95           C  
ATOM   2457  O   LEU A 218      13.389 -17.135  79.659  1.00 98.95           O  
ATOM   2458  CB  LEU A 218      15.752 -15.771  78.307  1.00 98.95           C  
ATOM   2459  CG  LEU A 218      16.629 -17.041  78.189  1.00 98.95           C  
ATOM   2460  CD1 LEU A 218      16.705 -17.572  76.744  1.00 98.95           C  
ATOM   2461  CD2 LEU A 218      18.024 -16.798  78.799  1.00 98.95           C  
ATOM   2462  H   LEU A 218      13.397 -14.680  79.258  1.00 98.95           H  
ATOM   2463  HA  LEU A 218      14.268 -15.974  76.738  1.00 98.95           H  
ATOM   2464  HB3 LEU A 218      15.741 -15.470  79.356  1.00 98.95           H  
ATOM   2465  HB2 LEU A 218      16.229 -14.949  77.772  1.00 98.95           H  
ATOM   2466  HG  LEU A 218      16.178 -17.827  78.794  1.00 98.95           H  
ATOM   2467 HD11 LEU A 218      17.677 -18.003  76.509  1.00 98.95           H  
ATOM   2468 HD12 LEU A 218      15.969 -18.360  76.586  1.00 98.95           H  
ATOM   2469 HD13 LEU A 218      16.506 -16.790  76.011  1.00 98.95           H  
ATOM   2470 HD21 LEU A 218      18.230 -17.512  79.596  1.00 98.95           H  
ATOM   2471 HD22 LEU A 218      18.824 -16.894  78.066  1.00 98.95           H  
ATOM   2472 HD23 LEU A 218      18.113 -15.800  79.229  1.00 98.95           H  
ATOM   2473  N   ASP A 219      13.192 -18.086  77.606  1.00 98.91           N  
ATOM   2474  CA  ASP A 219      12.505 -19.307  78.042  1.00 98.91           C  
ATOM   2475  C   ASP A 219      13.497 -20.439  78.375  1.00 98.91           C  
ATOM   2476  O   ASP A 219      14.710 -20.282  78.219  1.00 98.91           O  
ATOM   2477  CB  ASP A 219      11.380 -19.734  77.053  1.00 98.91           C  
ATOM   2478  CG  ASP A 219      11.749 -19.888  75.566  1.00 98.91           C  
ATOM   2479  OD1 ASP A 219      12.894 -20.293  75.281  1.00 98.91           O1-
ATOM   2480  OD2 ASP A 219      10.830 -19.761  74.729  1.00 98.91           O  
ATOM   2481  H   ASP A 219      13.393 -18.014  76.617  1.00 98.91           H  
ATOM   2482  HA  ASP A 219      12.007 -19.099  78.989  1.00 98.91           H  
ATOM   2483  HB3 ASP A 219      10.601 -18.978  77.127  1.00 98.91           H  
ATOM   2484  HB2 ASP A 219      10.901 -20.656  77.384  1.00 98.91           H  
ATOM   2485  N   SER A 220      12.940 -21.576  78.819  1.00 98.28           N  
ATOM   2486  CA  SER A 220      13.648 -22.831  79.082  1.00 98.28           C  
ATOM   2487  C   SER A 220      14.223 -23.525  77.825  1.00 98.28           C  
ATOM   2488  O   SER A 220      15.028 -24.442  77.978  1.00 98.28           O  
ATOM   2489  CB  SER A 220      12.694 -23.755  79.869  1.00 98.28           C  
ATOM   2490  OG  SER A 220      11.594 -24.179  79.084  1.00 98.28           O  
ATOM   2491  H   SER A 220      11.936 -21.624  78.920  1.00 98.28           H  
ATOM   2492  HA  SER A 220      14.494 -22.597  79.730  1.00 98.28           H  
ATOM   2493  HB3 SER A 220      12.318 -23.250  80.760  1.00 98.28           H  
ATOM   2494  HB2 SER A 220      13.228 -24.640  80.217  1.00 98.28           H  
ATOM   2495  HG  SER A 220      11.912 -24.777  78.402  1.00 98.28           H  
ATOM   2496  N   HIS A 221      13.807 -23.083  76.625  1.00 97.90           N  
ATOM   2497  CA  HIS A 221      14.214 -23.621  75.323  1.00 97.90           C  
ATOM   2498  C   HIS A 221      15.349 -22.808  74.663  1.00 97.90           C  
ATOM   2499  O   HIS A 221      15.774 -23.173  73.567  1.00 97.90           O  
ATOM   2500  CB  HIS A 221      12.974 -23.715  74.405  1.00 97.90           C  
ATOM   2501  CG  HIS A 221      11.741 -24.299  75.055  1.00 97.90           C  
ATOM   2502  CD2 HIS A 221      10.595 -23.649  75.467  1.00 97.90           C  
ATOM   2503  ND1 HIS A 221      11.627 -25.657  75.373  1.00 97.90           N  
ATOM   2504  CE1 HIS A 221      10.442 -25.771  75.958  1.00 97.90           C  
ATOM   2505  NE2 HIS A 221       9.789 -24.612  76.045  1.00 97.90           N  
ATOM   2506  H   HIS A 221      13.161 -22.306  76.585  1.00 97.90           H  
ATOM   2507  HA  HIS A 221      14.588 -24.637  75.466  1.00 97.90           H  
ATOM   2508  HB3 HIS A 221      13.207 -24.304  73.518  1.00 97.90           H  
ATOM   2509  HB2 HIS A 221      12.705 -22.723  74.047  1.00 97.90           H  
ATOM   2510  HD2 HIS A 221      10.307 -22.609  75.414  1.00 97.90           H  
ATOM   2511  HE1 HIS A 221      10.051 -26.704  76.336  1.00 97.90           H  
ATOM   2512  HE2 HIS A 221       8.886 -24.461  76.478  1.00 97.90           H  
ATOM   2513  N   GLY A 222      15.833 -21.744  75.332  1.00 98.23           N  
ATOM   2514  CA  GLY A 222      16.976 -20.935  74.901  1.00 98.23           C  
ATOM   2515  C   GLY A 222      16.602 -19.809  73.921  1.00 98.23           C  
ATOM   2516  O   GLY A 222      17.507 -19.173  73.381  1.00 98.23           O  
ATOM   2517  H   GLY A 222      15.409 -21.493  76.214  1.00 98.23           H  
ATOM   2518  HA3 GLY A 222      17.743 -21.566  74.449  1.00 98.23           H  
ATOM   2519  HA2 GLY A 222      17.426 -20.484  75.786  1.00 98.23           H  
ATOM   2520  N   ASN A 223      15.304 -19.552  73.689  1.00 98.91           N  
ATOM   2521  CA  ASN A 223      14.811 -18.506  72.790  1.00 98.91           C  
ATOM   2522  C   ASN A 223      14.564 -17.210  73.567  1.00 98.91           C  
ATOM   2523  O   ASN A 223      13.947 -17.260  74.632  1.00 98.91           O  
ATOM   2524  CB  ASN A 223      13.487 -18.915  72.099  1.00 98.91           C  
ATOM   2525  CG  ASN A 223      13.505 -20.310  71.473  1.00 98.91           C  
ATOM   2526  ND2 ASN A 223      12.569 -21.166  71.885  1.00 98.91           N  
ATOM   2527  OD1 ASN A 223      14.341 -20.608  70.623  1.00 98.91           O  
ATOM   2528  H   ASN A 223      14.593 -20.072  74.190  1.00 98.91           H  
ATOM   2529  HA  ASN A 223      15.548 -18.280  72.023  1.00 98.91           H  
ATOM   2530  HB3 ASN A 223      13.243 -18.192  71.319  1.00 98.91           H  
ATOM   2531  HB2 ASN A 223      12.661 -18.868  72.809  1.00 98.91           H  
ATOM   2532 HD22 ASN A 223      12.544 -22.107  71.526  1.00 98.91           H  
ATOM   2533 HD21 ASN A 223      11.913 -20.887  72.605  1.00 98.91           H  
ATOM   2534  N   VAL A 224      14.985 -16.076  72.985  1.00 98.97           N  
ATOM   2535  CA  VAL A 224      14.658 -14.742  73.484  1.00 98.97           C  
ATOM   2536  C   VAL A 224      13.532 -14.107  72.648  1.00 98.97           C  
ATOM   2537  O   VAL A 224      13.353 -14.454  71.481  1.00 98.97           O  
ATOM   2538  CB  VAL A 224      15.884 -13.788  73.474  1.00 98.97           C  
ATOM   2539  CG1 VAL A 224      16.949 -14.233  74.484  1.00 98.97           C  
ATOM   2540  CG2 VAL A 224      16.503 -13.523  72.089  1.00 98.97           C  
ATOM   2541  H   VAL A 224      15.456 -16.114  72.091  1.00 98.97           H  
ATOM   2542  HA  VAL A 224      14.314 -14.820  74.512  1.00 98.97           H  
ATOM   2543  HB  VAL A 224      15.542 -12.822  73.844  1.00 98.97           H  
ATOM   2544 HG11 VAL A 224      17.772 -13.521  74.514  1.00 98.97           H  
ATOM   2545 HG12 VAL A 224      16.534 -14.292  75.490  1.00 98.97           H  
ATOM   2546 HG13 VAL A 224      17.356 -15.212  74.234  1.00 98.97           H  
ATOM   2547 HG21 VAL A 224      17.372 -12.871  72.173  1.00 98.97           H  
ATOM   2548 HG22 VAL A 224      16.836 -14.447  71.621  1.00 98.97           H  
ATOM   2549 HG23 VAL A 224      15.804 -13.035  71.409  1.00 98.97           H  
ATOM   2550  N   ALA A 225      12.803 -13.176  73.277  1.00 98.98           N  
ATOM   2551  CA  ALA A 225      11.732 -12.394  72.667  1.00 98.98           C  
ATOM   2552  C   ALA A 225      11.604 -11.043  73.382  1.00 98.98           C  
ATOM   2553  O   ALA A 225      12.024 -10.919  74.533  1.00 98.98           O  
ATOM   2554  CB  ALA A 225      10.415 -13.188  72.711  1.00 98.98           C  
ATOM   2555  H   ALA A 225      12.998 -12.962  74.246  1.00 98.98           H  
ATOM   2556  HA  ALA A 225      11.983 -12.196  71.625  1.00 98.98           H  
ATOM   2557  HB1 ALA A 225       9.589 -12.601  72.309  1.00 98.98           H  
ATOM   2558  HB2 ALA A 225      10.483 -14.101  72.119  1.00 98.98           H  
ATOM   2559  HB3 ALA A 225      10.149 -13.470  73.728  1.00 98.98           H  
ATOM   2560  N   ALA A 226      11.005 -10.066  72.684  1.00 98.98           N  
ATOM   2561  CA  ALA A 226      10.727  -8.721  73.189  1.00 98.98           C  
ATOM   2562  C   ALA A 226       9.279  -8.321  72.893  1.00 98.98           C  
ATOM   2563  O   ALA A 226       8.694  -8.807  71.926  1.00 98.98           O  
ATOM   2564  CB  ALA A 226      11.686  -7.723  72.525  1.00 98.98           C  
ATOM   2565  H   ALA A 226      10.663 -10.262  71.752  1.00 98.98           H  
ATOM   2566  HA  ALA A 226      10.867  -8.683  74.270  1.00 98.98           H  
ATOM   2567  HB1 ALA A 226      11.483  -6.701  72.847  1.00 98.98           H  
ATOM   2568  HB2 ALA A 226      12.720  -7.940  72.784  1.00 98.98           H  
ATOM   2569  HB3 ALA A 226      11.602  -7.751  71.437  1.00 98.98           H  
ATOM   2570  N   GLY A 227       8.748  -7.411  73.720  1.00 98.97           N  
ATOM   2571  CA  GLY A 227       7.455  -6.776  73.507  1.00 98.97           C  
ATOM   2572  C   GLY A 227       7.450  -5.425  74.221  1.00 98.97           C  
ATOM   2573  O   GLY A 227       8.122  -5.241  75.235  1.00 98.97           O  
ATOM   2574  H   GLY A 227       9.277  -7.091  74.521  1.00 98.97           H  
ATOM   2575  HA3 GLY A 227       6.645  -7.399  73.881  1.00 98.97           H  
ATOM   2576  HA2 GLY A 227       7.298  -6.613  72.444  1.00 98.97           H  
ATOM   2577  N   THR A 228       6.691  -4.477  73.664  1.00 98.95           N  
ATOM   2578  CA  THR A 228       6.589  -3.091  74.120  1.00 98.95           C  
ATOM   2579  C   THR A 228       5.153  -2.615  73.826  1.00 98.95           C  
ATOM   2580  O   THR A 228       4.584  -2.991  72.798  1.00 98.95           O  
ATOM   2581  CB  THR A 228       7.687  -2.188  73.467  1.00 98.95           C  
ATOM   2582  CG2 THR A 228       7.846  -0.837  74.175  1.00 98.95           C  
ATOM   2583  OG1 THR A 228       8.989  -2.760  73.458  1.00 98.95           O  
ATOM   2584  H   THR A 228       6.168  -4.697  72.818  1.00 98.95           H  
ATOM   2585  HA  THR A 228       6.727  -3.079  75.201  1.00 98.95           H  
ATOM   2586  HB  THR A 228       7.412  -1.998  72.428  1.00 98.95           H  
ATOM   2587 HG21 THR A 228       8.612  -0.224  73.698  1.00 98.95           H  
ATOM   2588 HG22 THR A 228       6.916  -0.271  74.153  1.00 98.95           H  
ATOM   2589 HG23 THR A 228       8.133  -0.966  75.219  1.00 98.95           H  
ATOM   2590  HG1 THR A 228       9.076  -3.215  72.618  1.00 98.95           H  
ATOM   2591  N   SER A 229       4.565  -1.784  74.693  1.00 98.83           N  
ATOM   2592  CA  SER A 229       3.257  -1.172  74.526  1.00 98.83           C  
ATOM   2593  C   SER A 229       3.284   0.243  75.119  1.00 98.83           C  
ATOM   2594  O   SER A 229       4.010   0.481  76.082  1.00 98.83           O  
ATOM   2595  CB  SER A 229       2.189  -2.119  75.093  1.00 98.83           C  
ATOM   2596  OG  SER A 229       0.902  -1.597  74.876  1.00 98.83           O  
ATOM   2597  H   SER A 229       5.075  -1.496  75.530  1.00 98.83           H  
ATOM   2598  HA  SER A 229       3.067  -1.051  73.460  1.00 98.83           H  
ATOM   2599  HB3 SER A 229       2.336  -2.278  76.161  1.00 98.83           H  
ATOM   2600  HB2 SER A 229       2.248  -3.095  74.610  1.00 98.83           H  
ATOM   2601  HG  SER A 229       0.272  -2.249  75.174  1.00 98.83           H  
ATOM   2602  N   THR A 230       2.544   1.197  74.543  1.00 98.07           N  
ATOM   2603  CA  THR A 230       2.518   2.585  74.955  1.00 98.07           C  
ATOM   2604  C   THR A 230       1.175   3.261  74.641  1.00 98.07           C  
ATOM   2605  O   THR A 230       0.465   2.873  73.711  1.00 98.07           O  
ATOM   2606  CB  THR A 230       3.756   3.303  74.364  1.00 98.07           C  
ATOM   2607  CG2 THR A 230       3.709   3.559  72.853  1.00 98.07           C  
ATOM   2608  OG1 THR A 230       3.969   4.533  75.009  1.00 98.07           O  
ATOM   2609  H   THR A 230       1.982   0.958  73.726  1.00 98.07           H  
ATOM   2610  HA  THR A 230       2.599   2.592  76.042  1.00 98.07           H  
ATOM   2611  HB  THR A 230       4.641   2.703  74.564  1.00 98.07           H  
ATOM   2612 HG21 THR A 230       4.623   4.042  72.506  1.00 98.07           H  
ATOM   2613 HG22 THR A 230       3.605   2.616  72.320  1.00 98.07           H  
ATOM   2614 HG23 THR A 230       2.872   4.194  72.562  1.00 98.07           H  
ATOM   2615  HG1 THR A 230       4.843   4.456  75.407  1.00 98.07           H  
ATOM   2616  N   GLY A 231       0.888   4.343  75.374  1.00 96.24           N  
ATOM   2617  CA  GLY A 231      -0.047   5.394  74.976  1.00 96.24           C  
ATOM   2618  C   GLY A 231       0.660   6.547  74.241  1.00 96.24           C  
ATOM   2619  O   GLY A 231       0.004   7.481  73.785  1.00 96.24           O  
ATOM   2620  H   GLY A 231       1.530   4.567  76.124  1.00 96.24           H  
ATOM   2621  HA3 GLY A 231      -0.523   5.798  75.869  1.00 96.24           H  
ATOM   2622  HA2 GLY A 231      -0.844   5.005  74.343  1.00 96.24           H  
ATOM   2623  N   GLY A 232       1.995   6.512  74.128  1.00 95.19           N  
ATOM   2624  CA  GLY A 232       2.795   7.552  73.499  1.00 95.19           C  
ATOM   2625  C   GLY A 232       3.196   8.634  74.505  1.00 95.19           C  
ATOM   2626  O   GLY A 232       3.799   8.326  75.537  1.00 95.19           O  
ATOM   2627  H   GLY A 232       2.507   5.707  74.485  1.00 95.19           H  
ATOM   2628  HA3 GLY A 232       2.277   7.980  72.640  1.00 95.19           H  
ATOM   2629  HA2 GLY A 232       3.699   7.083  73.115  1.00 95.19           H  
ATOM   2630  N   THR A 233       2.877   9.894  74.191  1.00 93.71           N  
ATOM   2631  CA  THR A 233       3.254  11.112  74.911  1.00 93.71           C  
ATOM   2632  C   THR A 233       2.014  12.013  75.074  1.00 93.71           C  
ATOM   2633  O   THR A 233       1.177  12.068  74.170  1.00 93.71           O  
ATOM   2634  CB  THR A 233       4.455  11.810  74.200  1.00 93.71           C  
ATOM   2635  CG2 THR A 233       5.726  10.953  74.119  1.00 93.71           C  
ATOM   2636  OG1 THR A 233       4.152  12.256  72.883  1.00 93.71           O  
ATOM   2637  H   THR A 233       2.301  10.064  73.382  1.00 93.71           H  
ATOM   2638  HA  THR A 233       3.575  10.835  75.918  1.00 93.71           H  
ATOM   2639  HB  THR A 233       4.703  12.703  74.778  1.00 93.71           H  
ATOM   2640 HG21 THR A 233       6.555  11.520  73.695  1.00 93.71           H  
ATOM   2641 HG22 THR A 233       6.031  10.618  75.110  1.00 93.71           H  
ATOM   2642 HG23 THR A 233       5.583  10.073  73.493  1.00 93.71           H  
ATOM   2643  HG1 THR A 233       3.454  12.895  72.944  1.00 93.71           H  
ATOM   2644  N   THR A 234       1.902  12.728  76.205  1.00 93.21           N  
ATOM   2645  CA  THR A 234       0.828  13.677  76.524  1.00 93.21           C  
ATOM   2646  C   THR A 234       0.721  14.803  75.485  1.00 93.21           C  
ATOM   2647  O   THR A 234       1.698  15.506  75.231  1.00 93.21           O  
ATOM   2648  CB  THR A 234       1.042  14.287  77.942  1.00 93.21           C  
ATOM   2649  CG2 THR A 234       0.854  13.287  79.087  1.00 93.21           C  
ATOM   2650  OG1 THR A 234       2.318  14.894  78.094  1.00 93.21           O  
ATOM   2651  H   THR A 234       2.647  12.700  76.884  1.00 93.21           H  
ATOM   2652  HA  THR A 234      -0.112  13.122  76.518  1.00 93.21           H  
ATOM   2653  HB  THR A 234       0.302  15.078  78.084  1.00 93.21           H  
ATOM   2654 HG21 THR A 234       0.977  13.776  80.054  1.00 93.21           H  
ATOM   2655 HG22 THR A 234      -0.145  12.853  79.068  1.00 93.21           H  
ATOM   2656 HG23 THR A 234       1.584  12.480  79.033  1.00 93.21           H  
ATOM   2657  HG1 THR A 234       2.437  15.503  77.369  1.00 93.21           H  
ATOM   2658  N   GLY A 235      -0.476  14.978  74.924  1.00 94.16           N  
ATOM   2659  CA  GLY A 235      -0.829  16.043  73.996  1.00 94.16           C  
ATOM   2660  C   GLY A 235      -0.177  15.870  72.616  1.00 94.16           C  
ATOM   2661  O   GLY A 235       0.038  16.878  71.945  1.00 94.16           O  
ATOM   2662  H   GLY A 235      -1.195  14.291  75.114  1.00 94.16           H  
ATOM   2663  HA3 GLY A 235      -0.562  17.009  74.417  1.00 94.16           H  
ATOM   2664  HA2 GLY A 235      -1.910  16.050  73.876  1.00 94.16           H  
ATOM   2665  N   LYS A 236       0.159  14.632  72.199  1.00 94.44           N  
ATOM   2666  CA  LYS A 236       0.700  14.340  70.866  1.00 94.44           C  
ATOM   2667  C   LYS A 236      -0.308  14.695  69.753  1.00 94.44           C  
ATOM   2668  O   LYS A 236      -1.521  14.584  69.956  1.00 94.44           O  
ATOM   2669  CB  LYS A 236       1.202  12.874  70.763  1.00 94.44           C  
ATOM   2670  CG  LYS A 236       0.166  11.726  70.806  1.00 94.44           C  
ATOM   2671  CD  LYS A 236       0.832  10.349  70.568  1.00 94.44           C  
ATOM   2672  CE  LYS A 236      -0.146   9.158  70.454  1.00 94.44           C  
ATOM   2673  NZ  LYS A 236       0.541   7.914  70.050  1.00 94.44           N1+
ATOM   2674  H   LYS A 236       0.020  13.861  72.839  1.00 94.44           H  
ATOM   2675  HA  LYS A 236       1.569  14.990  70.740  1.00 94.44           H  
ATOM   2676  HB3 LYS A 236       1.938  12.706  71.547  1.00 94.44           H  
ATOM   2677  HB2 LYS A 236       1.758  12.790  69.828  1.00 94.44           H  
ATOM   2678  HG3 LYS A 236      -0.585  11.890  70.034  1.00 94.44           H  
ATOM   2679  HG2 LYS A 236      -0.358  11.728  71.763  1.00 94.44           H  
ATOM   2680  HD3 LYS A 236       1.550  10.151  71.364  1.00 94.44           H  
ATOM   2681  HD2 LYS A 236       1.409  10.405  69.646  1.00 94.44           H  
ATOM   2682  HE3 LYS A 236      -0.913   9.371  69.709  1.00 94.44           H  
ATOM   2683  HE2 LYS A 236      -0.657   8.985  71.403  1.00 94.44           H  
ATOM   2684  HZ1 LYS A 236      -0.128   7.159  69.977  1.00 94.44           H  
ATOM   2685  HZ2 LYS A 236       0.990   8.040  69.151  1.00 94.44           H  
ATOM   2686  HZ3 LYS A 236       1.237   7.652  70.731  1.00 94.44           H  
ATOM   2687  N   ARG A 237       0.200  15.158  68.604  1.00 95.07           N  
ATOM   2688  CA  ARG A 237      -0.583  15.635  67.466  1.00 95.07           C  
ATOM   2689  C   ARG A 237      -0.213  14.862  66.200  1.00 95.07           C  
ATOM   2690  O   ARG A 237       0.856  14.255  66.136  1.00 95.07           O  
ATOM   2691  CB  ARG A 237      -0.293  17.136  67.247  1.00 95.07           C  
ATOM   2692  CG  ARG A 237      -0.636  18.022  68.456  1.00 95.07           C  
ATOM   2693  CD  ARG A 237      -0.486  19.528  68.185  1.00 95.07           C  
ATOM   2694  NE  ARG A 237      -1.546  20.052  67.304  1.00 95.07           N  
ATOM   2695  CZ  ARG A 237      -1.636  21.293  66.789  1.00 95.07           C  
ATOM   2696  NH1 ARG A 237      -0.703  22.230  67.017  1.00 95.07           N  
ATOM   2697  NH2 ARG A 237      -2.694  21.601  66.029  1.00 95.07           N1+
ATOM   2698  H   ARG A 237       1.202  15.222  68.504  1.00 95.07           H  
ATOM   2699  HA  ARG A 237      -1.654  15.502  67.640  1.00 95.07           H  
ATOM   2700  HB3 ARG A 237      -0.853  17.484  66.379  1.00 95.07           H  
ATOM   2701  HB2 ARG A 237       0.761  17.274  67.001  1.00 95.07           H  
ATOM   2702  HG3 ARG A 237      -0.086  17.747  69.355  1.00 95.07           H  
ATOM   2703  HG2 ARG A 237      -1.682  17.816  68.676  1.00 95.07           H  
ATOM   2704  HD3 ARG A 237       0.437  19.672  67.621  1.00 95.07           H  
ATOM   2705  HD2 ARG A 237      -0.377  20.098  69.108  1.00 95.07           H  
ATOM   2706  HE  ARG A 237      -2.284  19.396  67.086  1.00 95.07           H  
ATOM   2707 HH12 ARG A 237      -0.793  23.157  66.626  1.00 95.07           H  
ATOM   2708 HH11 ARG A 237       0.096  22.013  67.595  1.00 95.07           H  
ATOM   2709 HH22 ARG A 237      -2.792  22.526  65.636  1.00 95.07           H  
ATOM   2710 HH21 ARG A 237      -3.407  20.910  65.844  1.00 95.07           H  
ATOM   2711  N   TRP A 238      -1.086  14.978  65.186  1.00 95.16           N  
ATOM   2712  CA  TRP A 238      -0.837  14.591  63.793  1.00 95.16           C  
ATOM   2713  C   TRP A 238      -0.639  13.077  63.569  1.00 95.16           C  
ATOM   2714  O   TRP A 238      -0.000  12.694  62.589  1.00 95.16           O  
ATOM   2715  CB  TRP A 238       0.334  15.417  63.205  1.00 95.16           C  
ATOM   2716  CG  TRP A 238       0.323  16.899  63.449  1.00 95.16           C  
ATOM   2717  CD1 TRP A 238       1.306  17.594  64.067  1.00 95.16           C  
ATOM   2718  CD2 TRP A 238      -0.691  17.884  63.082  1.00 95.16           C  
ATOM   2719  CE2 TRP A 238      -0.232  19.175  63.484  1.00 95.16           C  
ATOM   2720  CE3 TRP A 238      -1.952  17.825  62.443  1.00 95.16           C  
ATOM   2721  NE1 TRP A 238       0.985  18.935  64.087  1.00 95.16           N  
ATOM   2722  CZ2 TRP A 238      -0.972  20.346  63.245  1.00 95.16           C  
ATOM   2723  CZ3 TRP A 238      -2.712  18.990  62.216  1.00 95.16           C  
ATOM   2724  CH2 TRP A 238      -2.222  20.249  62.609  1.00 95.16           C  
ATOM   2725  H   TRP A 238      -1.945  15.485  65.345  1.00 95.16           H  
ATOM   2726  HA  TRP A 238      -1.743  14.865  63.255  1.00 95.16           H  
ATOM   2727  HB3 TRP A 238       0.397  15.259  62.129  1.00 95.16           H  
ATOM   2728  HB2 TRP A 238       1.272  15.035  63.609  1.00 95.16           H  
ATOM   2729  HD1 TRP A 238       2.206  17.154  64.469  1.00 95.16           H  
ATOM   2730  HE3 TRP A 238      -2.341  16.870  62.123  1.00 95.16           H  
ATOM   2731  HE1 TRP A 238       1.592  19.634  64.489  1.00 95.16           H  
ATOM   2732  HZ2 TRP A 238      -0.590  21.307  63.554  1.00 95.16           H  
ATOM   2733  HZ3 TRP A 238      -3.675  18.921  61.736  1.00 95.16           H  
ATOM   2734  HH2 TRP A 238      -2.808  21.137  62.426  1.00 95.16           H  
ATOM   2735  N   GLY A 239      -1.194  12.239  64.462  1.00 97.14           N  
ATOM   2736  CA  GLY A 239      -1.039  10.785  64.413  1.00 97.14           C  
ATOM   2737  C   GLY A 239       0.416  10.367  64.678  1.00 97.14           C  
ATOM   2738  O   GLY A 239       0.896   9.434  64.044  1.00 97.14           O  
ATOM   2739  H   GLY A 239      -1.718  12.619  65.237  1.00 97.14           H  
ATOM   2740  HA3 GLY A 239      -1.367  10.406  63.444  1.00 97.14           H  
ATOM   2741  HA2 GLY A 239      -1.681  10.332  65.168  1.00 97.14           H  
ATOM   2742  N   ARG A 240       1.163  11.122  65.497  1.00 98.28           N  
ATOM   2743  CA  ARG A 240       2.574  10.877  65.784  1.00 98.28           C  
ATOM   2744  C   ARG A 240       2.799   9.518  66.478  1.00 98.28           C  
ATOM   2745  O   ARG A 240       2.185   9.224  67.506  1.00 98.28           O  
ATOM   2746  CB  ARG A 240       3.134  12.064  66.589  1.00 98.28           C  
ATOM   2747  CG  ARG A 240       4.554  11.869  67.151  1.00 98.28           C  
ATOM   2748  CD  ARG A 240       4.554  11.614  68.664  1.00 98.28           C  
ATOM   2749  NE  ARG A 240       5.884  11.239  69.160  1.00 98.28           N  
ATOM   2750  CZ  ARG A 240       6.158  10.267  70.041  1.00 98.28           C  
ATOM   2751  NH1 ARG A 240       5.204   9.461  70.516  1.00 98.28           N  
ATOM   2752  NH2 ARG A 240       7.415  10.106  70.457  1.00 98.28           N1+
ATOM   2753  H   ARG A 240       0.748  11.961  65.877  1.00 98.28           H  
ATOM   2754  HA  ARG A 240       3.095  10.863  64.831  1.00 98.28           H  
ATOM   2755  HB3 ARG A 240       2.449  12.328  67.397  1.00 98.28           H  
ATOM   2756  HB2 ARG A 240       3.148  12.934  65.930  1.00 98.28           H  
ATOM   2757  HG3 ARG A 240       5.107  12.779  66.963  1.00 98.28           H  
ATOM   2758  HG2 ARG A 240       5.103  11.092  66.616  1.00 98.28           H  
ATOM   2759  HD3 ARG A 240       3.837  10.830  68.894  1.00 98.28           H  
ATOM   2760  HD2 ARG A 240       4.222  12.504  69.199  1.00 98.28           H  
ATOM   2761  HE  ARG A 240       6.668  11.799  68.834  1.00 98.28           H  
ATOM   2762 HH12 ARG A 240       5.453   8.716  71.165  1.00 98.28           H  
ATOM   2763 HH11 ARG A 240       4.256   9.536  70.185  1.00 98.28           H  
ATOM   2764 HH22 ARG A 240       7.656   9.378  71.128  1.00 98.28           H  
ATOM   2765 HH21 ARG A 240       8.155  10.724  70.131  1.00 98.28           H  
ATOM   2766  N   VAL A 241       3.709   8.724  65.910  1.00 98.80           N  
ATOM   2767  CA  VAL A 241       4.053   7.369  66.326  1.00 98.80           C  
ATOM   2768  C   VAL A 241       5.264   7.449  67.284  1.00 98.80           C  
ATOM   2769  O   VAL A 241       6.125   8.320  67.136  1.00 98.80           O  
ATOM   2770  CB  VAL A 241       4.420   6.558  65.045  1.00 98.80           C  
ATOM   2771  CG1 VAL A 241       4.622   5.060  65.320  1.00 98.80           C  
ATOM   2772  CG2 VAL A 241       3.360   6.699  63.935  1.00 98.80           C  
ATOM   2773  H   VAL A 241       4.235   9.097  65.130  1.00 98.80           H  
ATOM   2774  HA  VAL A 241       3.202   6.907  66.832  1.00 98.80           H  
ATOM   2775  HB  VAL A 241       5.360   6.943  64.645  1.00 98.80           H  
ATOM   2776 HG11 VAL A 241       4.787   4.501  64.399  1.00 98.80           H  
ATOM   2777 HG12 VAL A 241       5.486   4.878  65.953  1.00 98.80           H  
ATOM   2778 HG13 VAL A 241       3.751   4.636  65.815  1.00 98.80           H  
ATOM   2779 HG21 VAL A 241       3.608   6.059  63.088  1.00 98.80           H  
ATOM   2780 HG22 VAL A 241       2.372   6.408  64.292  1.00 98.80           H  
ATOM   2781 HG23 VAL A 241       3.287   7.718  63.554  1.00 98.80           H  
ATOM   2782  N   GLY A 242       5.321   6.547  68.272  1.00 98.21           N  
ATOM   2783  CA  GLY A 242       6.456   6.366  69.178  1.00 98.21           C  
ATOM   2784  C   GLY A 242       7.535   5.438  68.606  1.00 98.21           C  
ATOM   2785  O   GLY A 242       7.435   4.994  67.467  1.00 98.21           O  
ATOM   2786  H   GLY A 242       4.562   5.882  68.345  1.00 98.21           H  
ATOM   2787  HA3 GLY A 242       6.077   5.921  70.097  1.00 98.21           H  
ATOM   2788  HA2 GLY A 242       6.905   7.326  69.437  1.00 98.21           H  
ATOM   2789  N   ASP A 243       8.555   5.091  69.405  1.00 98.79           N  
ATOM   2790  CA  ASP A 243       9.575   4.093  69.039  1.00 98.79           C  
ATOM   2791  C   ASP A 243       9.048   2.666  69.275  1.00 98.79           C  
ATOM   2792  O   ASP A 243       9.439   1.751  68.556  1.00 98.79           O  
ATOM   2793  CB  ASP A 243      10.857   4.283  69.893  1.00 98.79           C  
ATOM   2794  CG  ASP A 243      10.737   4.125  71.418  1.00 98.79           C  
ATOM   2795  OD1 ASP A 243       9.679   4.506  71.966  1.00 98.79           O1-
ATOM   2796  OD2 ASP A 243      11.717   3.637  72.016  1.00 98.79           O  
ATOM   2797  H   ASP A 243       8.602   5.465  70.342  1.00 98.79           H  
ATOM   2798  HA  ASP A 243       9.833   4.194  67.983  1.00 98.79           H  
ATOM   2799  HB3 ASP A 243      11.267   5.265  69.689  1.00 98.79           H  
ATOM   2800  HB2 ASP A 243      11.615   3.578  69.546  1.00 98.79           H  
ATOM   2801  N   ALA A 244       8.167   2.485  70.272  1.00 98.73           N  
ATOM   2802  CA  ALA A 244       7.508   1.240  70.674  1.00 98.73           C  
ATOM   2803  C   ALA A 244       7.056   0.290  69.542  1.00 98.73           C  
ATOM   2804  O   ALA A 244       7.465  -0.870  69.593  1.00 98.73           O  
ATOM   2805  CB  ALA A 244       6.412   1.516  71.713  1.00 98.73           C  
ATOM   2806  H   ALA A 244       8.030   3.292  70.861  1.00 98.73           H  
ATOM   2807  HA  ALA A 244       8.286   0.688  71.206  1.00 98.73           H  
ATOM   2808  HB1 ALA A 244       5.893   0.599  71.996  1.00 98.73           H  
ATOM   2809  HB2 ALA A 244       6.830   1.948  72.624  1.00 98.73           H  
ATOM   2810  HB3 ALA A 244       5.669   2.210  71.328  1.00 98.73           H  
ATOM   2811  N   PRO A 245       6.272   0.737  68.529  1.00 98.95           N  
ATOM   2812  CA  PRO A 245       5.834  -0.122  67.421  1.00 98.95           C  
ATOM   2813  C   PRO A 245       6.897  -0.326  66.323  1.00 98.95           C  
ATOM   2814  O   PRO A 245       6.746  -1.216  65.489  1.00 98.95           O  
ATOM   2815  CB  PRO A 245       4.620   0.605  66.831  1.00 98.95           C  
ATOM   2816  CG  PRO A 245       4.942   2.070  67.050  1.00 98.95           C  
ATOM   2817  CD  PRO A 245       5.678   2.072  68.388  1.00 98.95           C  
ATOM   2818  HA  PRO A 245       5.506  -1.079  67.807  1.00 98.95           H  
ATOM   2819  HB3 PRO A 245       3.733   0.334  67.401  1.00 98.95           H  
ATOM   2820  HB2 PRO A 245       4.424   0.361  65.785  1.00 98.95           H  
ATOM   2821  HG3 PRO A 245       4.071   2.719  67.043  1.00 98.95           H  
ATOM   2822  HG2 PRO A 245       5.607   2.415  66.258  1.00 98.95           H  
ATOM   2823  HD2 PRO A 245       6.414   2.866  68.401  1.00 98.95           H  
ATOM   2824  HD3 PRO A 245       4.974   2.243  69.201  1.00 98.95           H  
ATOM   2825  N   ILE A 246       7.941   0.512  66.282  1.00 98.97           N  
ATOM   2826  CA  ILE A 246       8.937   0.542  65.223  1.00 98.97           C  
ATOM   2827  C   ILE A 246       9.996  -0.515  65.590  1.00 98.97           C  
ATOM   2828  O   ILE A 246      10.752  -0.371  66.560  1.00 98.97           O  
ATOM   2829  CB  ILE A 246       9.536   1.981  65.142  1.00 98.97           C  
ATOM   2830  CG1 ILE A 246       8.467   3.087  64.961  1.00 98.97           C  
ATOM   2831  CG2 ILE A 246      10.641   2.129  64.077  1.00 98.97           C  
ATOM   2832  CD1 ILE A 246       7.635   2.997  63.673  1.00 98.97           C  
ATOM   2833  H   ILE A 246       8.109   1.127  67.067  1.00 98.97           H  
ATOM   2834  HA  ILE A 246       8.477   0.288  64.265  1.00 98.97           H  
ATOM   2835  HB  ILE A 246      10.002   2.194  66.100  1.00 98.97           H  
ATOM   2836 HG13 ILE A 246       8.949   4.065  64.999  1.00 98.97           H  
ATOM   2837 HG12 ILE A 246       7.789   3.080  65.812  1.00 98.97           H  
ATOM   2838 HG21 ILE A 246      11.053   3.138  64.073  1.00 98.97           H  
ATOM   2839 HG22 ILE A 246      11.472   1.444  64.244  1.00 98.97           H  
ATOM   2840 HG23 ILE A 246      10.251   1.934  63.082  1.00 98.97           H  
ATOM   2841 HD11 ILE A 246       6.909   3.808  63.636  1.00 98.97           H  
ATOM   2842 HD12 ILE A 246       8.256   3.089  62.783  1.00 98.97           H  
ATOM   2843 HD13 ILE A 246       7.080   2.062  63.609  1.00 98.97           H  
ATOM   2844  N   ILE A 247      10.026  -1.603  64.813  1.00 98.98           N  
ATOM   2845  CA  ILE A 247      10.939  -2.728  64.998  1.00 98.98           C  
ATOM   2846  C   ILE A 247      12.382  -2.297  64.684  1.00 98.98           C  
ATOM   2847  O   ILE A 247      12.645  -1.729  63.622  1.00 98.98           O  
ATOM   2848  CB  ILE A 247      10.562  -3.942  64.106  1.00 98.98           C  
ATOM   2849  CG1 ILE A 247       9.100  -4.402  64.322  1.00 98.98           C  
ATOM   2850  CG2 ILE A 247      11.534  -5.140  64.215  1.00 98.98           C  
ATOM   2851  CD1 ILE A 247       8.759  -4.838  65.757  1.00 98.98           C  
ATOM   2852  H   ILE A 247       9.422  -1.646  64.006  1.00 98.98           H  
ATOM   2853  HA  ILE A 247      10.874  -3.035  66.042  1.00 98.98           H  
ATOM   2854  HB  ILE A 247      10.623  -3.596  63.078  1.00 98.98           H  
ATOM   2855 HG13 ILE A 247       8.868  -5.211  63.629  1.00 98.98           H  
ATOM   2856 HG12 ILE A 247       8.419  -3.597  64.043  1.00 98.98           H  
ATOM   2857 HG21 ILE A 247      11.179  -5.989  63.631  1.00 98.98           H  
ATOM   2858 HG22 ILE A 247      12.528  -4.900  63.839  1.00 98.98           H  
ATOM   2859 HG23 ILE A 247      11.644  -5.469  65.248  1.00 98.98           H  
ATOM   2860 HD11 ILE A 247       7.784  -5.325  65.787  1.00 98.98           H  
ATOM   2861 HD12 ILE A 247       9.489  -5.541  66.159  1.00 98.98           H  
ATOM   2862 HD13 ILE A 247       8.714  -3.980  66.427  1.00 98.98           H  
ATOM   2863  N   GLY A 248      13.271  -2.569  65.645  1.00 98.95           N  
ATOM   2864  CA  GLY A 248      14.668  -2.166  65.632  1.00 98.95           C  
ATOM   2865  C   GLY A 248      14.894  -0.864  66.411  1.00 98.95           C  
ATOM   2866  O   GLY A 248      16.047  -0.570  66.703  1.00 98.95           O  
ATOM   2867  H   GLY A 248      12.950  -3.048  66.478  1.00 98.95           H  
ATOM   2868  HA3 GLY A 248      15.042  -2.044  64.615  1.00 98.95           H  
ATOM   2869  HA2 GLY A 248      15.248  -2.960  66.097  1.00 98.95           H  
ATOM   2870  N   ALA A 249      13.846  -0.088  66.729  1.00 98.92           N  
ATOM   2871  CA  ALA A 249      13.949   1.165  67.473  1.00 98.92           C  
ATOM   2872  C   ALA A 249      13.595   0.907  68.938  1.00 98.92           C  
ATOM   2873  O   ALA A 249      14.471   1.022  69.794  1.00 98.92           O  
ATOM   2874  CB  ALA A 249      12.979   2.200  66.888  1.00 98.92           C  
ATOM   2875  H   ALA A 249      12.921  -0.390  66.443  1.00 98.92           H  
ATOM   2876  HA  ALA A 249      14.960   1.570  67.429  1.00 98.92           H  
ATOM   2877  HB1 ALA A 249      13.049   3.145  67.427  1.00 98.92           H  
ATOM   2878  HB2 ALA A 249      13.200   2.394  65.839  1.00 98.92           H  
ATOM   2879  HB3 ALA A 249      11.946   1.874  66.952  1.00 98.92           H  
ATOM   2880  N   GLY A 250      12.336   0.540  69.217  1.00 98.88           N  
ATOM   2881  CA  GLY A 250      11.821   0.339  70.571  1.00 98.88           C  
ATOM   2882  C   GLY A 250      11.596  -1.128  70.942  1.00 98.88           C  
ATOM   2883  O   GLY A 250      11.457  -1.429  72.122  1.00 98.88           O  
ATOM   2884  H   GLY A 250      11.663   0.496  68.457  1.00 98.88           H  
ATOM   2885  HA3 GLY A 250      10.868   0.856  70.665  1.00 98.88           H  
ATOM   2886  HA2 GLY A 250      12.475   0.793  71.314  1.00 98.88           H  
ATOM   2887  N   THR A 251      11.558  -2.036  69.959  1.00 98.97           N  
ATOM   2888  CA  THR A 251      11.383  -3.481  70.126  1.00 98.97           C  
ATOM   2889  C   THR A 251      12.315  -4.199  69.141  1.00 98.97           C  
ATOM   2890  O   THR A 251      12.280  -3.885  67.954  1.00 98.97           O  
ATOM   2891  CB  THR A 251       9.931  -3.937  69.793  1.00 98.97           C  
ATOM   2892  CG2 THR A 251       9.670  -5.455  69.888  1.00 98.97           C  
ATOM   2893  OG1 THR A 251       9.022  -3.317  70.674  1.00 98.97           O  
ATOM   2894  H   THR A 251      11.725  -1.723  69.013  1.00 98.97           H  
ATOM   2895  HA  THR A 251      11.640  -3.784  71.142  1.00 98.97           H  
ATOM   2896  HB  THR A 251       9.664  -3.602  68.789  1.00 98.97           H  
ATOM   2897 HG21 THR A 251       8.615  -5.680  69.732  1.00 98.97           H  
ATOM   2898 HG22 THR A 251      10.225  -6.016  69.137  1.00 98.97           H  
ATOM   2899 HG23 THR A 251       9.946  -5.842  70.870  1.00 98.97           H  
ATOM   2900  HG1 THR A 251       9.032  -2.371  70.506  1.00 98.97           H  
ATOM   2901  N   TYR A 252      13.095  -5.175  69.627  1.00 98.98           N  
ATOM   2902  CA  TYR A 252      13.877  -6.068  68.771  1.00 98.98           C  
ATOM   2903  C   TYR A 252      14.160  -7.384  69.507  1.00 98.98           C  
ATOM   2904  O   TYR A 252      14.267  -7.368  70.731  1.00 98.98           O  
ATOM   2905  CB  TYR A 252      15.184  -5.384  68.298  1.00 98.98           C  
ATOM   2906  CG  TYR A 252      15.836  -6.124  67.145  1.00 98.98           C  
ATOM   2907  CD1 TYR A 252      16.920  -7.000  67.368  1.00 98.98           C  
ATOM   2908  CD2 TYR A 252      15.273  -6.016  65.857  1.00 98.98           C  
ATOM   2909  CE1 TYR A 252      17.383  -7.822  66.322  1.00 98.98           C  
ATOM   2910  CE2 TYR A 252      15.741  -6.833  64.813  1.00 98.98           C  
ATOM   2911  CZ  TYR A 252      16.771  -7.762  65.054  1.00 98.98           C  
ATOM   2912  OH  TYR A 252      17.154  -8.618  64.064  1.00 98.98           O  
ATOM   2913  H   TYR A 252      13.107  -5.381  70.618  1.00 98.98           H  
ATOM   2914  HA  TYR A 252      13.267  -6.313  67.901  1.00 98.98           H  
ATOM   2915  HB3 TYR A 252      15.885  -5.285  69.127  1.00 98.98           H  
ATOM   2916  HB2 TYR A 252      14.981  -4.370  67.956  1.00 98.98           H  
ATOM   2917  HD1 TYR A 252      17.356  -7.090  68.353  1.00 98.98           H  
ATOM   2918  HD2 TYR A 252      14.442  -5.350  65.680  1.00 98.98           H  
ATOM   2919  HE1 TYR A 252      18.183  -8.525  66.506  1.00 98.98           H  
ATOM   2920  HE2 TYR A 252      15.274  -6.772  63.843  1.00 98.98           H  
ATOM   2921  HH  TYR A 252      16.584  -8.573  63.291  1.00 98.98           H  
ATOM   2922  N   ALA A 253      14.311  -8.484  68.750  1.00 98.98           N  
ATOM   2923  CA  ALA A 253      14.703  -9.792  69.269  1.00 98.98           C  
ATOM   2924  C   ALA A 253      15.410 -10.638  68.206  1.00 98.98           C  
ATOM   2925  O   ALA A 253      15.020 -10.611  67.039  1.00 98.98           O  
ATOM   2926  CB  ALA A 253      13.491 -10.527  69.860  1.00 98.98           C  
ATOM   2927  H   ALA A 253      14.216  -8.423  67.745  1.00 98.98           H  
ATOM   2928  HA  ALA A 253      15.428  -9.639  70.059  1.00 98.98           H  
ATOM   2929  HB1 ALA A 253      13.787 -11.489  70.280  1.00 98.98           H  
ATOM   2930  HB2 ALA A 253      13.031  -9.950  70.663  1.00 98.98           H  
ATOM   2931  HB3 ALA A 253      12.729 -10.716  69.106  1.00 98.98           H  
ATOM   2932  N   ALA A 254      16.416 -11.402  68.662  1.00 98.93           N  
ATOM   2933  CA  ALA A 254      17.202 -12.342  67.869  1.00 98.93           C  
ATOM   2934  C   ALA A 254      17.962 -13.296  68.799  1.00 98.93           C  
ATOM   2935  O   ALA A 254      18.639 -12.834  69.717  1.00 98.93           O  
ATOM   2936  CB  ALA A 254      18.173 -11.584  66.946  1.00 98.93           C  
ATOM   2937  H   ALA A 254      16.686 -11.333  69.634  1.00 98.93           H  
ATOM   2938  HA  ALA A 254      16.523 -12.930  67.254  1.00 98.93           H  
ATOM   2939  HB1 ALA A 254      18.819 -12.272  66.400  1.00 98.93           H  
ATOM   2940  HB2 ALA A 254      17.636 -10.990  66.205  1.00 98.93           H  
ATOM   2941  HB3 ALA A 254      18.812 -10.906  67.512  1.00 98.93           H  
ATOM   2942  N   ASN A 255      17.883 -14.608  68.510  1.00 98.78           N  
ATOM   2943  CA  ASN A 255      18.649 -15.675  69.180  1.00 98.78           C  
ATOM   2944  C   ASN A 255      20.151 -15.661  68.829  1.00 98.78           C  
ATOM   2945  O   ASN A 255      20.917 -16.389  69.457  1.00 98.78           O  
ATOM   2946  CB  ASN A 255      18.041 -17.050  68.813  1.00 98.78           C  
ATOM   2947  CG  ASN A 255      16.740 -17.402  69.540  1.00 98.78           C  
ATOM   2948  ND2 ASN A 255      16.383 -18.687  69.503  1.00 98.78           N  
ATOM   2949  OD1 ASN A 255      16.067 -16.550  70.117  1.00 98.78           O  
ATOM   2950  H   ASN A 255      17.284 -14.908  67.752  1.00 98.78           H  
ATOM   2951  HA  ASN A 255      18.529 -15.502  70.250  1.00 98.78           H  
ATOM   2952  HB3 ASN A 255      18.745 -17.840  69.080  1.00 98.78           H  
ATOM   2953  HB2 ASN A 255      17.892 -17.129  67.735  1.00 98.78           H  
ATOM   2954 HD22 ASN A 255      15.542 -19.004  69.967  1.00 98.78           H  
ATOM   2955 HD21 ASN A 255      16.962 -19.364  69.028  1.00 98.78           H  
ATOM   2956  N   GLN A 256      20.549 -14.842  67.845  1.00 98.02           N  
ATOM   2957  CA  GLN A 256      21.931 -14.620  67.432  1.00 98.02           C  
ATOM   2958  C   GLN A 256      22.653 -13.580  68.315  1.00 98.02           C  
ATOM   2959  O   GLN A 256      23.858 -13.399  68.143  1.00 98.02           O  
ATOM   2960  CB  GLN A 256      21.949 -14.193  65.942  1.00 98.02           C  
ATOM   2961  CG  GLN A 256      21.560 -15.300  64.932  1.00 98.02           C  
ATOM   2962  CD  GLN A 256      20.065 -15.649  64.879  1.00 98.02           C  
ATOM   2963  NE2 GLN A 256      19.749 -16.907  64.571  1.00 98.02           N  
ATOM   2964  OE1 GLN A 256      19.205 -14.797  65.094  1.00 98.02           O  
ATOM   2965  H   GLN A 256      19.853 -14.301  67.352  1.00 98.02           H  
ATOM   2966  HA  GLN A 256      22.486 -15.555  67.524  1.00 98.02           H  
ATOM   2967  HB3 GLN A 256      22.957 -13.867  65.682  1.00 98.02           H  
ATOM   2968  HB2 GLN A 256      21.321 -13.312  65.797  1.00 98.02           H  
ATOM   2969  HG3 GLN A 256      22.143 -16.200  65.133  1.00 98.02           H  
ATOM   2970  HG2 GLN A 256      21.843 -14.974  63.930  1.00 98.02           H  
ATOM   2971 HE22 GLN A 256      18.779 -17.182  64.513  1.00 98.02           H  
ATOM   2972 HE21 GLN A 256      20.470 -17.590  64.391  1.00 98.02           H  
ATOM   2973  N   SER A 257      21.917 -12.903  69.218  1.00 98.52           N  
ATOM   2974  CA  SER A 257      22.402 -11.755  69.978  1.00 98.52           C  
ATOM   2975  C   SER A 257      21.567 -11.504  71.243  1.00 98.52           C  
ATOM   2976  O   SER A 257      21.961 -11.990  72.303  1.00 98.52           O  
ATOM   2977  CB  SER A 257      22.561 -10.541  69.041  1.00 98.52           C  
ATOM   2978  OG  SER A 257      21.370 -10.223  68.345  1.00 98.52           O  
ATOM   2979  H   SER A 257      20.933 -13.110  69.316  1.00 98.52           H  
ATOM   2980  HA  SER A 257      23.400 -12.006  70.341  1.00 98.52           H  
ATOM   2981  HB3 SER A 257      23.343 -10.746  68.316  1.00 98.52           H  
ATOM   2982  HB2 SER A 257      22.882  -9.674  69.617  1.00 98.52           H  
ATOM   2983  HG  SER A 257      21.588  -9.596  67.650  1.00 98.52           H  
ATOM   2984  N   CYS A 258      20.463 -10.743  71.141  1.00 98.93           N  
ATOM   2985  CA  CYS A 258      19.614 -10.396  72.282  1.00 98.93           C  
ATOM   2986  C   CYS A 258      18.200  -9.953  71.894  1.00 98.93           C  
ATOM   2987  O   CYS A 258      17.922  -9.694  70.723  1.00 98.93           O  
ATOM   2988  CB  CYS A 258      20.303  -9.352  73.194  1.00 98.93           C  
ATOM   2989  SG  CYS A 258      20.985  -7.799  72.520  1.00 98.93           S  
ATOM   2990  H   CYS A 258      20.184 -10.377  70.240  1.00 98.93           H  
ATOM   2991  HA  CYS A 258      19.471 -11.308  72.863  1.00 98.93           H  
ATOM   2992  HB3 CYS A 258      21.129  -9.838  73.712  1.00 98.93           H  
ATOM   2993  HB2 CYS A 258      19.623  -9.061  73.994  1.00 98.93           H  
ATOM   2994  N   ALA A 259      17.359  -9.835  72.934  1.00 98.98           N  
ATOM   2995  CA  ALA A 259      16.088  -9.126  72.932  1.00 98.98           C  
ATOM   2996  C   ALA A 259      16.202  -7.848  73.769  1.00 98.98           C  
ATOM   2997  O   ALA A 259      16.819  -7.883  74.833  1.00 98.98           O  
ATOM   2998  CB  ALA A 259      15.000 -10.045  73.495  1.00 98.98           C  
ATOM   2999  H   ALA A 259      17.685 -10.104  73.854  1.00 98.98           H  
ATOM   3000  HA  ALA A 259      15.828  -8.832  71.924  1.00 98.98           H  
ATOM   3001  HB1 ALA A 259      14.080  -9.493  73.674  1.00 98.98           H  
ATOM   3002  HB2 ALA A 259      14.770 -10.849  72.796  1.00 98.98           H  
ATOM   3003  HB3 ALA A 259      15.299 -10.493  74.443  1.00 98.98           H  
ATOM   3004  N   VAL A 260      15.598  -6.755  73.270  1.00 98.99           N  
ATOM   3005  CA  VAL A 260      15.588  -5.432  73.898  1.00 98.99           C  
ATOM   3006  C   VAL A 260      14.198  -4.782  73.755  1.00 98.99           C  
ATOM   3007  O   VAL A 260      13.583  -4.870  72.691  1.00 98.99           O  
ATOM   3008  CB  VAL A 260      16.659  -4.477  73.282  1.00 98.99           C  
ATOM   3009  CG1 VAL A 260      16.556  -3.004  73.742  1.00 98.99           C  
ATOM   3010  CG2 VAL A 260      18.085  -4.966  73.574  1.00 98.99           C  
ATOM   3011  H   VAL A 260      15.100  -6.823  72.391  1.00 98.99           H  
ATOM   3012  HA  VAL A 260      15.800  -5.547  74.960  1.00 98.99           H  
ATOM   3013  HB  VAL A 260      16.538  -4.491  72.198  1.00 98.99           H  
ATOM   3014 HG11 VAL A 260      17.440  -2.433  73.460  1.00 98.99           H  
ATOM   3015 HG12 VAL A 260      15.695  -2.495  73.308  1.00 98.99           H  
ATOM   3016 HG13 VAL A 260      16.472  -2.936  74.825  1.00 98.99           H  
ATOM   3017 HG21 VAL A 260      18.817  -4.374  73.030  1.00 98.99           H  
ATOM   3018 HG22 VAL A 260      18.314  -4.888  74.633  1.00 98.99           H  
ATOM   3019 HG23 VAL A 260      18.233  -6.002  73.282  1.00 98.99           H  
ATOM   3020  N   SER A 261      13.737  -4.117  74.820  1.00 98.96           N  
ATOM   3021  CA  SER A 261      12.600  -3.214  74.861  1.00 98.96           C  
ATOM   3022  C   SER A 261      13.121  -1.886  75.439  1.00 98.96           C  
ATOM   3023  O   SER A 261      14.076  -1.892  76.227  1.00 98.96           O  
ATOM   3024  CB  SER A 261      11.468  -3.850  75.689  1.00 98.96           C  
ATOM   3025  OG  SER A 261      10.362  -2.980  75.803  1.00 98.96           O  
ATOM   3026  H   SER A 261      14.371  -4.020  75.608  1.00 98.96           H  
ATOM   3027  HA  SER A 261      12.239  -3.035  73.849  1.00 98.96           H  
ATOM   3028  HB3 SER A 261      11.819  -4.086  76.693  1.00 98.96           H  
ATOM   3029  HB2 SER A 261      11.134  -4.785  75.237  1.00 98.96           H  
ATOM   3030  HG  SER A 261       9.897  -2.962  74.954  1.00 98.96           H  
ATOM   3031  N   ALA A 262      12.521  -0.760  75.035  1.00 98.78           N  
ATOM   3032  CA  ALA A 262      12.971   0.590  75.354  1.00 98.78           C  
ATOM   3033  C   ALA A 262      11.820   1.535  75.726  1.00 98.78           C  
ATOM   3034  O   ALA A 262      10.643   1.235  75.516  1.00 98.78           O  
ATOM   3035  CB  ALA A 262      13.841   1.123  74.207  1.00 98.78           C  
ATOM   3036  H   ALA A 262      11.712  -0.838  74.429  1.00 98.78           H  
ATOM   3037  HA  ALA A 262      13.593   0.539  76.248  1.00 98.78           H  
ATOM   3038  HB1 ALA A 262      14.369   2.020  74.519  1.00 98.78           H  
ATOM   3039  HB2 ALA A 262      14.586   0.393  73.890  1.00 98.78           H  
ATOM   3040  HB3 ALA A 262      13.236   1.385  73.340  1.00 98.78           H  
ATOM   3041  N   THR A 263      12.186   2.683  76.297  1.00 97.61           N  
ATOM   3042  CA  THR A 263      11.343   3.759  76.776  1.00 97.61           C  
ATOM   3043  C   THR A 263      12.188   5.041  76.753  1.00 97.61           C  
ATOM   3044  O   THR A 263      13.392   4.977  77.006  1.00 97.61           O  
ATOM   3045  CB  THR A 263      10.745   3.362  78.151  1.00 97.61           C  
ATOM   3046  CG2 THR A 263      11.775   2.753  79.126  1.00 97.61           C  
ATOM   3047  OG1 THR A 263      10.148   4.472  78.794  1.00 97.61           O  
ATOM   3048  H   THR A 263      13.180   2.837  76.454  1.00 97.61           H  
ATOM   3049  HA  THR A 263      10.527   3.895  76.063  1.00 97.61           H  
ATOM   3050  HB  THR A 263       9.955   2.635  77.982  1.00 97.61           H  
ATOM   3051 HG21 THR A 263      11.336   2.529  80.096  1.00 97.61           H  
ATOM   3052 HG22 THR A 263      12.167   1.805  78.757  1.00 97.61           H  
ATOM   3053 HG23 THR A 263      12.627   3.412  79.277  1.00 97.61           H  
ATOM   3054  HG1 THR A 263       9.493   4.865  78.223  1.00 97.61           H  
ATOM   3055  N   GLY A 264      11.581   6.202  76.478  1.00 95.88           N  
ATOM   3056  CA  GLY A 264      12.286   7.472  76.380  1.00 95.88           C  
ATOM   3057  C   GLY A 264      11.680   8.386  75.326  1.00 95.88           C  
ATOM   3058  O   GLY A 264      10.582   8.140  74.828  1.00 95.88           O  
ATOM   3059  H   GLY A 264      10.587   6.231  76.296  1.00 95.88           H  
ATOM   3060  HA3 GLY A 264      13.310   7.296  76.059  1.00 95.88           H  
ATOM   3061  HA2 GLY A 264      12.308   7.970  77.349  1.00 95.88           H  
ATOM   3062  N   THR A 265      12.415   9.440  74.964  1.00 94.78           N  
ATOM   3063  CA  THR A 265      12.152  10.332  73.833  1.00 94.78           C  
ATOM   3064  C   THR A 265      12.379   9.577  72.503  1.00 94.78           C  
ATOM   3065  O   THR A 265      13.422   9.690  71.857  1.00 94.78           O  
ATOM   3066  CB  THR A 265      13.003  11.633  73.979  1.00 94.78           C  
ATOM   3067  CG2 THR A 265      12.364  12.621  74.962  1.00 94.78           C  
ATOM   3068  OG1 THR A 265      14.347  11.435  74.409  1.00 94.78           O  
ATOM   3069  H   THR A 265      13.329   9.538  75.400  1.00 94.78           H  
ATOM   3070  HA  THR A 265      11.097  10.616  73.850  1.00 94.78           H  
ATOM   3071  HB  THR A 265      13.038  12.130  73.009  1.00 94.78           H  
ATOM   3072 HG21 THR A 265      12.956  13.533  75.051  1.00 94.78           H  
ATOM   3073 HG22 THR A 265      11.368  12.913  74.629  1.00 94.78           H  
ATOM   3074 HG23 THR A 265      12.260  12.189  75.958  1.00 94.78           H  
ATOM   3075  HG1 THR A 265      14.340  11.476  75.365  1.00 94.78           H  
ATOM   3076  N   GLY A 266      11.380   8.768  72.119  1.00 97.27           N  
ATOM   3077  CA  GLY A 266      11.413   7.729  71.091  1.00 97.27           C  
ATOM   3078  C   GLY A 266      11.923   8.146  69.711  1.00 97.27           C  
ATOM   3079  O   GLY A 266      12.505   7.326  69.009  1.00 97.27           O  
ATOM   3080  H   GLY A 266      10.609   8.696  72.776  1.00 97.27           H  
ATOM   3081  HA3 GLY A 266      10.413   7.318  70.965  1.00 97.27           H  
ATOM   3082  HA2 GLY A 266      12.029   6.912  71.469  1.00 97.27           H  
ATOM   3083  N   GLU A 267      11.816   9.429  69.351  1.00 98.37           N  
ATOM   3084  CA  GLU A 267      12.409  10.042  68.165  1.00 98.37           C  
ATOM   3085  C   GLU A 267      13.911   9.733  68.037  1.00 98.37           C  
ATOM   3086  O   GLU A 267      14.380   9.333  66.973  1.00 98.37           O  
ATOM   3087  CB  GLU A 267      12.177  11.565  68.217  1.00 98.37           C  
ATOM   3088  CG  GLU A 267      10.752  12.020  67.837  1.00 98.37           C  
ATOM   3089  CD  GLU A 267       9.684  11.965  68.931  1.00 98.37           C  
ATOM   3090  OE1 GLU A 267       9.993  11.538  70.064  1.00 98.37           O1-
ATOM   3091  OE2 GLU A 267       8.536  12.347  68.612  1.00 98.37           O  
ATOM   3092  H   GLU A 267      11.315  10.048  69.975  1.00 98.37           H  
ATOM   3093  HA  GLU A 267      11.919   9.628  67.282  1.00 98.37           H  
ATOM   3094  HB3 GLU A 267      12.861  12.048  67.518  1.00 98.37           H  
ATOM   3095  HB2 GLU A 267      12.462  11.965  69.192  1.00 98.37           H  
ATOM   3096  HG3 GLU A 267      10.396  11.466  66.970  1.00 98.37           H  
ATOM   3097  HG2 GLU A 267      10.825  13.059  67.530  1.00 98.37           H  
ATOM   3098  N   TYR A 268      14.660   9.847  69.137  1.00 98.71           N  
ATOM   3099  CA  TYR A 268      16.091   9.557  69.173  1.00 98.71           C  
ATOM   3100  C   TYR A 268      16.353   8.045  69.114  1.00 98.71           C  
ATOM   3101  O   TYR A 268      17.368   7.625  68.566  1.00 98.71           O  
ATOM   3102  CB  TYR A 268      16.693  10.126  70.467  1.00 98.71           C  
ATOM   3103  CG  TYR A 268      16.632  11.642  70.543  1.00 98.71           C  
ATOM   3104  CD1 TYR A 268      17.666  12.420  69.990  1.00 98.71           C  
ATOM   3105  CD2 TYR A 268      15.540  12.285  71.159  1.00 98.71           C  
ATOM   3106  CE1 TYR A 268      17.601  13.824  70.032  1.00 98.71           C  
ATOM   3107  CE2 TYR A 268      15.474  13.689  71.210  1.00 98.71           C  
ATOM   3108  CZ  TYR A 268      16.505  14.461  70.639  1.00 98.71           C  
ATOM   3109  OH  TYR A 268      16.446  15.822  70.668  1.00 98.71           O  
ATOM   3110  H   TYR A 268      14.201  10.087  70.011  1.00 98.71           H  
ATOM   3111  HA  TYR A 268      16.583  10.027  68.320  1.00 98.71           H  
ATOM   3112  HB3 TYR A 268      17.742   9.836  70.525  1.00 98.71           H  
ATOM   3113  HB2 TYR A 268      16.208   9.697  71.346  1.00 98.71           H  
ATOM   3114  HD1 TYR A 268      18.517  11.944  69.539  1.00 98.71           H  
ATOM   3115  HD2 TYR A 268      14.752  11.705  71.608  1.00 98.71           H  
ATOM   3116  HE1 TYR A 268      18.395  14.415  69.602  1.00 98.71           H  
ATOM   3117  HE2 TYR A 268      14.630  14.163  71.690  1.00 98.71           H  
ATOM   3118  HH  TYR A 268      15.708  16.148  71.164  1.00 98.71           H  
ATOM   3119  N   PHE A 269      15.414   7.226  69.606  1.00 98.83           N  
ATOM   3120  CA  PHE A 269      15.504   5.768  69.605  1.00 98.83           C  
ATOM   3121  C   PHE A 269      15.224   5.201  68.205  1.00 98.83           C  
ATOM   3122  O   PHE A 269      15.775   4.158  67.865  1.00 98.83           O  
ATOM   3123  CB  PHE A 269      14.516   5.147  70.618  1.00 98.83           C  
ATOM   3124  CG  PHE A 269      14.860   5.391  72.082  1.00 98.83           C  
ATOM   3125  CD1 PHE A 269      14.831   6.694  72.622  1.00 98.83           C  
ATOM   3126  CD2 PHE A 269      15.209   4.310  72.919  1.00 98.83           C  
ATOM   3127  CE1 PHE A 269      15.173   6.921  73.966  1.00 98.83           C  
ATOM   3128  CE2 PHE A 269      15.556   4.536  74.265  1.00 98.83           C  
ATOM   3129  CZ  PHE A 269      15.539   5.840  74.787  1.00 98.83           C  
ATOM   3130  H   PHE A 269      14.553   7.636  69.939  1.00 98.83           H  
ATOM   3131  HA  PHE A 269      16.512   5.488  69.887  1.00 98.83           H  
ATOM   3132  HB3 PHE A 269      14.475   4.067  70.463  1.00 98.83           H  
ATOM   3133  HB2 PHE A 269      13.502   5.489  70.436  1.00 98.83           H  
ATOM   3134  HD1 PHE A 269      14.554   7.534  72.011  1.00 98.83           H  
ATOM   3135  HD2 PHE A 269      15.212   3.300  72.533  1.00 98.83           H  
ATOM   3136  HE1 PHE A 269      15.159   7.926  74.360  1.00 98.83           H  
ATOM   3137  HE2 PHE A 269      15.832   3.710  74.906  1.00 98.83           H  
ATOM   3138  HZ  PHE A 269      15.807   6.007  75.818  1.00 98.83           H  
ATOM   3139  N   ILE A 270      14.433   5.904  67.380  1.00 98.95           N  
ATOM   3140  CA  ILE A 270      14.210   5.605  65.966  1.00 98.95           C  
ATOM   3141  C   ILE A 270      15.441   6.044  65.144  1.00 98.95           C  
ATOM   3142  O   ILE A 270      15.931   5.266  64.331  1.00 98.95           O  
ATOM   3143  CB  ILE A 270      12.905   6.311  65.483  1.00 98.95           C  
ATOM   3144  CG1 ILE A 270      11.651   5.794  66.229  1.00 98.95           C  
ATOM   3145  CG2 ILE A 270      12.677   6.144  63.969  1.00 98.95           C  
ATOM   3146  CD1 ILE A 270      10.444   6.741  66.138  1.00 98.95           C  
ATOM   3147  H   ILE A 270      13.931   6.691  67.776  1.00 98.95           H  
ATOM   3148  HA  ILE A 270      14.101   4.529  65.832  1.00 98.95           H  
ATOM   3149  HB  ILE A 270      13.004   7.378  65.689  1.00 98.95           H  
ATOM   3150 HG13 ILE A 270      11.866   5.632  67.282  1.00 98.95           H  
ATOM   3151 HG12 ILE A 270      11.372   4.810  65.850  1.00 98.95           H  
ATOM   3152 HG21 ILE A 270      11.721   6.549  63.643  1.00 98.95           H  
ATOM   3153 HG22 ILE A 270      13.442   6.657  63.386  1.00 98.95           H  
ATOM   3154 HG23 ILE A 270      12.688   5.089  63.693  1.00 98.95           H  
ATOM   3155 HD11 ILE A 270      10.685   7.730  66.527  1.00 98.95           H  
ATOM   3156 HD12 ILE A 270      10.083   6.859  65.117  1.00 98.95           H  
ATOM   3157 HD13 ILE A 270       9.610   6.358  66.723  1.00 98.95           H  
ATOM   3158  N   ARG A 271      15.981   7.251  65.384  1.00 98.91           N  
ATOM   3159  CA  ARG A 271      17.156   7.802  64.699  1.00 98.91           C  
ATOM   3160  C   ARG A 271      18.442   6.990  64.947  1.00 98.91           C  
ATOM   3161  O   ARG A 271      19.231   6.828  64.017  1.00 98.91           O  
ATOM   3162  CB  ARG A 271      17.358   9.261  65.154  1.00 98.91           C  
ATOM   3163  CG  ARG A 271      16.288  10.239  64.622  1.00 98.91           C  
ATOM   3164  CD  ARG A 271      16.211  11.577  65.383  1.00 98.91           C  
ATOM   3165  NE  ARG A 271      17.496  12.298  65.411  1.00 98.91           N  
ATOM   3166  CZ  ARG A 271      17.767  13.464  66.026  1.00 98.91           C  
ATOM   3167  NH1 ARG A 271      16.844  14.120  66.746  1.00 98.91           N  
ATOM   3168  NH2 ARG A 271      18.993  13.989  65.913  1.00 98.91           N1+
ATOM   3169  H   ARG A 271      15.581   7.836  66.106  1.00 98.91           H  
ATOM   3170  HA  ARG A 271      16.966   7.792  63.623  1.00 98.91           H  
ATOM   3171  HB3 ARG A 271      18.335   9.610  64.820  1.00 98.91           H  
ATOM   3172  HB2 ARG A 271      17.390   9.299  66.244  1.00 98.91           H  
ATOM   3173  HG3 ARG A 271      15.320   9.757  64.744  1.00 98.91           H  
ATOM   3174  HG2 ARG A 271      16.374  10.399  63.547  1.00 98.91           H  
ATOM   3175  HD3 ARG A 271      15.778  11.457  66.375  1.00 98.91           H  
ATOM   3176  HD2 ARG A 271      15.537  12.232  64.830  1.00 98.91           H  
ATOM   3177  HE  ARG A 271      18.232  11.868  64.866  1.00 98.91           H  
ATOM   3178 HH12 ARG A 271      17.069  14.987  67.212  1.00 98.91           H  
ATOM   3179 HH11 ARG A 271      15.915  13.735  66.845  1.00 98.91           H  
ATOM   3180 HH22 ARG A 271      19.224  14.854  66.381  1.00 98.91           H  
ATOM   3181 HH21 ARG A 271      19.705  13.531  65.360  1.00 98.91           H  
ATOM   3182  N   LEU A 272      18.624   6.489  66.179  1.00 98.88           N  
ATOM   3183  CA  LEU A 272      19.769   5.663  66.573  1.00 98.88           C  
ATOM   3184  C   LEU A 272      19.477   4.159  66.490  1.00 98.88           C  
ATOM   3185  O   LEU A 272      20.410   3.389  66.708  1.00 98.88           O  
ATOM   3186  CB  LEU A 272      20.194   6.029  68.011  1.00 98.88           C  
ATOM   3187  CG  LEU A 272      20.796   7.437  68.144  1.00 98.88           C  
ATOM   3188  CD1 LEU A 272      20.899   7.828  69.624  1.00 98.88           C  
ATOM   3189  CD2 LEU A 272      22.154   7.561  67.421  1.00 98.88           C  
ATOM   3190  H   LEU A 272      17.948   6.689  66.904  1.00 98.88           H  
ATOM   3191  HA  LEU A 272      20.609   5.848  65.902  1.00 98.88           H  
ATOM   3192  HB3 LEU A 272      20.919   5.309  68.397  1.00 98.88           H  
ATOM   3193  HB2 LEU A 272      19.326   5.948  68.663  1.00 98.88           H  
ATOM   3194  HG  LEU A 272      20.111   8.146  67.679  1.00 98.88           H  
ATOM   3195 HD11 LEU A 272      21.679   8.569  69.792  1.00 98.88           H  
ATOM   3196 HD12 LEU A 272      19.963   8.265  69.973  1.00 98.88           H  
ATOM   3197 HD13 LEU A 272      21.114   6.967  70.259  1.00 98.88           H  
ATOM   3198 HD21 LEU A 272      22.932   7.990  68.054  1.00 98.88           H  
ATOM   3199 HD22 LEU A 272      22.527   6.595  67.079  1.00 98.88           H  
ATOM   3200 HD23 LEU A 272      22.061   8.199  66.544  1.00 98.88           H  
ATOM   3201  N   THR A 273      18.217   3.768  66.209  1.00 98.91           N  
ATOM   3202  CA  THR A 273      17.715   2.387  66.134  1.00 98.91           C  
ATOM   3203  C   THR A 273      18.143   1.553  67.371  1.00 98.91           C  
ATOM   3204  O   THR A 273      18.776   0.507  67.237  1.00 98.91           O  
ATOM   3205  CB  THR A 273      18.111   1.685  64.797  1.00 98.91           C  
ATOM   3206  CG2 THR A 273      17.720   2.483  63.543  1.00 98.91           C  
ATOM   3207  OG1 THR A 273      19.486   1.367  64.711  1.00 98.91           O  
ATOM   3208  H   THR A 273      17.522   4.481  66.041  1.00 98.91           H  
ATOM   3209  HA  THR A 273      16.628   2.454  66.155  1.00 98.91           H  
ATOM   3210  HB  THR A 273      17.580   0.733  64.747  1.00 98.91           H  
ATOM   3211 HG21 THR A 273      18.026   1.960  62.638  1.00 98.91           H  
ATOM   3212 HG22 THR A 273      16.640   2.631  63.492  1.00 98.91           H  
ATOM   3213 HG23 THR A 273      18.192   3.465  63.526  1.00 98.91           H  
ATOM   3214  HG1 THR A 273      19.718   0.854  65.491  1.00 98.91           H  
ATOM   3215  N   VAL A 274      17.835   2.093  68.563  1.00 98.92           N  
ATOM   3216  CA  VAL A 274      18.383   1.691  69.862  1.00 98.92           C  
ATOM   3217  C   VAL A 274      18.254   0.195  70.210  1.00 98.92           C  
ATOM   3218  O   VAL A 274      19.247  -0.390  70.645  1.00 98.92           O  
ATOM   3219  CB  VAL A 274      17.805   2.582  71.004  1.00 98.92           C  
ATOM   3220  CG1 VAL A 274      17.897   2.015  72.436  1.00 98.92           C  
ATOM   3221  CG2 VAL A 274      18.441   3.981  70.962  1.00 98.92           C  
ATOM   3222  H   VAL A 274      17.279   2.938  68.572  1.00 98.92           H  
ATOM   3223  HA  VAL A 274      19.454   1.894  69.796  1.00 98.92           H  
ATOM   3224  HB  VAL A 274      16.743   2.723  70.796  1.00 98.92           H  
ATOM   3225 HG11 VAL A 274      17.633   2.767  73.179  1.00 98.92           H  
ATOM   3226 HG12 VAL A 274      17.210   1.180  72.577  1.00 98.92           H  
ATOM   3227 HG13 VAL A 274      18.902   1.671  72.676  1.00 98.92           H  
ATOM   3228 HG21 VAL A 274      17.968   4.659  71.673  1.00 98.92           H  
ATOM   3229 HG22 VAL A 274      19.503   3.948  71.196  1.00 98.92           H  
ATOM   3230 HG23 VAL A 274      18.347   4.419  69.971  1.00 98.92           H  
ATOM   3231  N   ALA A 275      17.071  -0.403  69.984  1.00 98.97           N  
ATOM   3232  CA  ALA A 275      16.814  -1.818  70.264  1.00 98.97           C  
ATOM   3233  C   ALA A 275      17.644  -2.784  69.403  1.00 98.97           C  
ATOM   3234  O   ALA A 275      18.087  -3.810  69.920  1.00 98.97           O  
ATOM   3235  CB  ALA A 275      15.312  -2.118  70.161  1.00 98.97           C  
ATOM   3236  H   ALA A 275      16.293   0.138  69.628  1.00 98.97           H  
ATOM   3237  HA  ALA A 275      17.113  -1.988  71.295  1.00 98.97           H  
ATOM   3238  HB1 ALA A 275      15.098  -3.152  70.433  1.00 98.97           H  
ATOM   3239  HB2 ALA A 275      14.740  -1.485  70.840  1.00 98.97           H  
ATOM   3240  HB3 ALA A 275      14.933  -1.954  69.152  1.00 98.97           H  
ATOM   3241  N   ARG A 276      17.879  -2.419  68.130  1.00 98.91           N  
ATOM   3242  CA  ARG A 276      18.769  -3.145  67.231  1.00 98.91           C  
ATOM   3243  C   ARG A 276      20.253  -2.874  67.519  1.00 98.91           C  
ATOM   3244  O   ARG A 276      21.037  -3.808  67.398  1.00 98.91           O  
ATOM   3245  CB  ARG A 276      18.424  -2.838  65.754  1.00 98.91           C  
ATOM   3246  CG  ARG A 276      19.368  -3.499  64.727  1.00 98.91           C  
ATOM   3247  CD  ARG A 276      19.283  -5.039  64.724  1.00 98.91           C  
ATOM   3248  NE  ARG A 276      20.448  -5.661  64.067  1.00 98.91           N  
ATOM   3249  CZ  ARG A 276      20.491  -6.548  63.055  1.00 98.91           C  
ATOM   3250  NH1 ARG A 276      19.400  -6.982  62.414  1.00 98.91           N  
ATOM   3251  NH2 ARG A 276      21.679  -7.021  62.672  1.00 98.91           N1+
ATOM   3252  H   ARG A 276      17.481  -1.558  67.774  1.00 98.91           H  
ATOM   3253  HA  ARG A 276      18.596  -4.208  67.404  1.00 98.91           H  
ATOM   3254  HB3 ARG A 276      18.447  -1.759  65.593  1.00 98.91           H  
ATOM   3255  HB2 ARG A 276      17.404  -3.153  65.547  1.00 98.91           H  
ATOM   3256  HG3 ARG A 276      20.395  -3.136  64.796  1.00 98.91           H  
ATOM   3257  HG2 ARG A 276      19.021  -3.138  63.760  1.00 98.91           H  
ATOM   3258  HD3 ARG A 276      18.399  -5.302  64.147  1.00 98.91           H  
ATOM   3259  HD2 ARG A 276      19.124  -5.468  65.711  1.00 98.91           H  
ATOM   3260  HE  ARG A 276      21.334  -5.403  64.477  1.00 98.91           H  
ATOM   3261 HH12 ARG A 276      18.493  -6.615  62.665  1.00 98.91           H  
ATOM   3262 HH11 ARG A 276      19.479  -7.610  61.627  1.00 98.91           H  
ATOM   3263 HH22 ARG A 276      22.522  -6.774  63.169  1.00 98.91           H  
ATOM   3264 HH21 ARG A 276      21.750  -7.644  61.880  1.00 98.91           H  
ATOM   3265  N   ASP A 277      20.616  -1.621  67.851  1.00 98.91           N  
ATOM   3266  CA  ASP A 277      21.997  -1.157  68.025  1.00 98.91           C  
ATOM   3267  C   ASP A 277      22.705  -1.859  69.203  1.00 98.91           C  
ATOM   3268  O   ASP A 277      23.857  -2.262  69.049  1.00 98.91           O  
ATOM   3269  CB  ASP A 277      22.057   0.392  68.111  1.00 98.91           C  
ATOM   3270  CG  ASP A 277      23.439   1.077  68.083  1.00 98.91           C  
ATOM   3271  OD1 ASP A 277      24.449   0.432  67.722  1.00 98.91           O1-
ATOM   3272  OD2 ASP A 277      23.452   2.305  68.318  1.00 98.91           O  
ATOM   3273  H   ASP A 277      19.902  -0.906  67.918  1.00 98.91           H  
ATOM   3274  HA  ASP A 277      22.525  -1.451  67.116  1.00 98.91           H  
ATOM   3275  HB3 ASP A 277      21.517   0.721  69.001  1.00 98.91           H  
ATOM   3276  HB2 ASP A 277      21.487   0.801  67.275  1.00 98.91           H  
ATOM   3277  N   VAL A 278      21.983  -2.071  70.318  1.00 98.96           N  
ATOM   3278  CA  VAL A 278      22.450  -2.853  71.468  1.00 98.96           C  
ATOM   3279  C   VAL A 278      22.769  -4.317  71.091  1.00 98.96           C  
ATOM   3280  O   VAL A 278      23.779  -4.846  71.547  1.00 98.96           O  
ATOM   3281  CB  VAL A 278      21.409  -2.830  72.629  1.00 98.96           C  
ATOM   3282  CG1 VAL A 278      21.661  -3.839  73.775  1.00 98.96           C  
ATOM   3283  CG2 VAL A 278      21.280  -1.420  73.227  1.00 98.96           C  
ATOM   3284  H   VAL A 278      21.038  -1.715  70.373  1.00 98.96           H  
ATOM   3285  HA  VAL A 278      23.376  -2.395  71.824  1.00 98.96           H  
ATOM   3286  HB  VAL A 278      20.438  -3.071  72.198  1.00 98.96           H  
ATOM   3287 HG11 VAL A 278      20.958  -3.687  74.595  1.00 98.96           H  
ATOM   3288 HG12 VAL A 278      21.537  -4.872  73.452  1.00 98.96           H  
ATOM   3289 HG13 VAL A 278      22.667  -3.732  74.183  1.00 98.96           H  
ATOM   3290 HG21 VAL A 278      20.542  -1.391  74.030  1.00 98.96           H  
ATOM   3291 HG22 VAL A 278      22.232  -1.083  73.634  1.00 98.96           H  
ATOM   3292 HG23 VAL A 278      20.972  -0.689  72.483  1.00 98.96           H  
ATOM   3293  N   CYS A 279      21.937  -4.925  70.232  1.00 98.92           N  
ATOM   3294  CA  CYS A 279      22.110  -6.306  69.780  1.00 98.92           C  
ATOM   3295  C   CYS A 279      23.042  -6.451  68.565  1.00 98.92           C  
ATOM   3296  O   CYS A 279      23.547  -7.548  68.347  1.00 98.92           O  
ATOM   3297  CB  CYS A 279      20.725  -6.952  69.591  1.00 98.92           C  
ATOM   3298  SG  CYS A 279      19.734  -6.981  71.115  1.00 98.92           S  
ATOM   3299  H   CYS A 279      21.132  -4.430  69.874  1.00 98.92           H  
ATOM   3300  HA  CYS A 279      22.621  -6.862  70.565  1.00 98.92           H  
ATOM   3301  HB3 CYS A 279      20.832  -7.978  69.256  1.00 98.92           H  
ATOM   3302  HB2 CYS A 279      20.159  -6.427  68.820  1.00 98.92           H  
ATOM   3303  N   ALA A 280      23.327  -5.353  67.846  1.00 98.91           N  
ATOM   3304  CA  ALA A 280      24.365  -5.274  66.818  1.00 98.91           C  
ATOM   3305  C   ALA A 280      25.770  -5.208  67.439  1.00 98.91           C  
ATOM   3306  O   ALA A 280      26.699  -5.763  66.862  1.00 98.91           O  
ATOM   3307  CB  ALA A 280      24.109  -4.057  65.916  1.00 98.91           C  
ATOM   3308  H   ALA A 280      22.850  -4.487  68.061  1.00 98.91           H  
ATOM   3309  HA  ALA A 280      24.306  -6.170  66.197  1.00 98.91           H  
ATOM   3310  HB1 ALA A 280      24.835  -4.012  65.103  1.00 98.91           H  
ATOM   3311  HB2 ALA A 280      23.118  -4.102  65.465  1.00 98.91           H  
ATOM   3312  HB3 ALA A 280      24.180  -3.122  66.471  1.00 98.91           H  
ATOM   3313  N   LEU A 281      25.893  -4.575  68.618  1.00 98.89           N  
ATOM   3314  CA  LEU A 281      27.112  -4.530  69.428  1.00 98.89           C  
ATOM   3315  C   LEU A 281      27.433  -5.886  70.085  1.00 98.89           C  
ATOM   3316  O   LEU A 281      28.608  -6.234  70.186  1.00 98.89           O  
ATOM   3317  CB  LEU A 281      26.956  -3.428  70.494  1.00 98.89           C  
ATOM   3318  CG  LEU A 281      27.053  -1.992  69.932  1.00 98.89           C  
ATOM   3319  CD1 LEU A 281      26.423  -0.971  70.897  1.00 98.89           C  
ATOM   3320  CD2 LEU A 281      28.493  -1.617  69.527  1.00 98.89           C  
ATOM   3321  H   LEU A 281      25.085  -4.113  69.013  1.00 98.89           H  
ATOM   3322  HA  LEU A 281      27.950  -4.281  68.775  1.00 98.89           H  
ATOM   3323  HB3 LEU A 281      27.695  -3.547  71.287  1.00 98.89           H  
ATOM   3324  HB2 LEU A 281      25.989  -3.566  70.976  1.00 98.89           H  
ATOM   3325  HG  LEU A 281      26.452  -1.956  69.023  1.00 98.89           H  
ATOM   3326 HD11 LEU A 281      25.746  -0.309  70.358  1.00 98.89           H  
ATOM   3327 HD12 LEU A 281      25.845  -1.449  71.688  1.00 98.89           H  
ATOM   3328 HD13 LEU A 281      27.163  -0.346  71.389  1.00 98.89           H  
ATOM   3329 HD21 LEU A 281      28.874  -0.749  70.064  1.00 98.89           H  
ATOM   3330 HD22 LEU A 281      29.191  -2.434  69.706  1.00 98.89           H  
ATOM   3331 HD23 LEU A 281      28.541  -1.380  68.466  1.00 98.89           H  
ATOM   3332  N   VAL A 282      26.401  -6.651  70.479  1.00 98.85           N  
ATOM   3333  CA  VAL A 282      26.554  -8.020  70.980  1.00 98.85           C  
ATOM   3334  C   VAL A 282      26.936  -9.007  69.854  1.00 98.85           C  
ATOM   3335  O   VAL A 282      27.771  -9.880  70.084  1.00 98.85           O  
ATOM   3336  CB  VAL A 282      25.261  -8.502  71.705  1.00 98.85           C  
ATOM   3337  CG1 VAL A 282      25.202 -10.010  72.031  1.00 98.85           C  
ATOM   3338  CG2 VAL A 282      25.035  -7.707  73.002  1.00 98.85           C  
ATOM   3339  H   VAL A 282      25.456  -6.303  70.394  1.00 98.85           H  
ATOM   3340  HA  VAL A 282      27.370  -8.023  71.705  1.00 98.85           H  
ATOM   3341  HB  VAL A 282      24.417  -8.288  71.050  1.00 98.85           H  
ATOM   3342 HG11 VAL A 282      24.309 -10.249  72.609  1.00 98.85           H  
ATOM   3343 HG12 VAL A 282      25.167 -10.626  71.133  1.00 98.85           H  
ATOM   3344 HG13 VAL A 282      26.067 -10.319  72.618  1.00 98.85           H  
ATOM   3345 HG21 VAL A 282      24.066  -7.943  73.437  1.00 98.85           H  
ATOM   3346 HG22 VAL A 282      25.798  -7.934  73.748  1.00 98.85           H  
ATOM   3347 HG23 VAL A 282      25.059  -6.633  72.833  1.00 98.85           H  
ATOM   3348  N   GLU A 283      26.342  -8.828  68.660  1.00 98.44           N  
ATOM   3349  CA  GLU A 283      26.554  -9.661  67.476  1.00 98.44           C  
ATOM   3350  C   GLU A 283      27.933  -9.442  66.826  1.00 98.44           C  
ATOM   3351  O   GLU A 283      28.667 -10.409  66.627  1.00 98.44           O  
ATOM   3352  CB  GLU A 283      25.406  -9.390  66.478  1.00 98.44           C  
ATOM   3353  CG  GLU A 283      25.399 -10.260  65.199  1.00 98.44           C  
ATOM   3354  CD  GLU A 283      24.264  -9.942  64.207  1.00 98.44           C  
ATOM   3355  OE1 GLU A 283      24.385 -10.403  63.050  1.00 98.44           O1-
ATOM   3356  OE2 GLU A 283      23.296  -9.247  64.593  1.00 98.44           O  
ATOM   3357  H   GLU A 283      25.661  -8.088  68.557  1.00 98.44           H  
ATOM   3358  HA  GLU A 283      26.489 -10.706  67.787  1.00 98.44           H  
ATOM   3359  HB3 GLU A 283      25.424  -8.337  66.193  1.00 98.44           H  
ATOM   3360  HB2 GLU A 283      24.460  -9.529  66.990  1.00 98.44           H  
ATOM   3361  HG3 GLU A 283      25.312 -11.310  65.483  1.00 98.44           H  
ATOM   3362  HG2 GLU A 283      26.349 -10.167  64.674  1.00 98.44           H  
ATOM   3363  N   LEU A 284      28.224  -8.181  66.466  1.00 98.47           N  
ATOM   3364  CA  LEU A 284      29.314  -7.810  65.564  1.00 98.47           C  
ATOM   3365  C   LEU A 284      30.608  -7.434  66.305  1.00 98.47           C  
ATOM   3366  O   LEU A 284      31.681  -7.777  65.809  1.00 98.47           O  
ATOM   3367  CB  LEU A 284      28.848  -6.658  64.640  1.00 98.47           C  
ATOM   3368  CG  LEU A 284      27.577  -6.955  63.800  1.00 98.47           C  
ATOM   3369  CD1 LEU A 284      27.094  -5.713  63.023  1.00 98.47           C  
ATOM   3370  CD2 LEU A 284      27.755  -8.157  62.856  1.00 98.47           C  
ATOM   3371  H   LEU A 284      27.570  -7.441  66.688  1.00 98.47           H  
ATOM   3372  HA  LEU A 284      29.557  -8.668  64.936  1.00 98.47           H  
ATOM   3373  HB3 LEU A 284      29.657  -6.375  63.969  1.00 98.47           H  
ATOM   3374  HB2 LEU A 284      28.674  -5.774  65.250  1.00 98.47           H  
ATOM   3375  HG  LEU A 284      26.770  -7.212  64.486  1.00 98.47           H  
ATOM   3376 HD11 LEU A 284      27.078  -5.877  61.946  1.00 98.47           H  
ATOM   3377 HD12 LEU A 284      26.082  -5.438  63.322  1.00 98.47           H  
ATOM   3378 HD13 LEU A 284      27.727  -4.846  63.199  1.00 98.47           H  
ATOM   3379 HD21 LEU A 284      26.879  -8.289  62.220  1.00 98.47           H  
ATOM   3380 HD22 LEU A 284      28.621  -8.031  62.209  1.00 98.47           H  
ATOM   3381 HD23 LEU A 284      27.888  -9.086  63.407  1.00 98.47           H  
ATOM   3382  N   LYS A 285      30.502  -6.763  67.468  1.00 98.26           N  
ATOM   3383  CA  LYS A 285      31.657  -6.400  68.300  1.00 98.26           C  
ATOM   3384  C   LYS A 285      31.963  -7.442  69.392  1.00 98.26           C  
ATOM   3385  O   LYS A 285      33.059  -7.393  69.950  1.00 98.26           O  
ATOM   3386  CB  LYS A 285      31.461  -4.999  68.925  1.00 98.26           C  
ATOM   3387  CG  LYS A 285      31.321  -3.839  67.926  1.00 98.26           C  
ATOM   3388  CD  LYS A 285      32.498  -3.657  66.952  1.00 98.26           C  
ATOM   3389  CE  LYS A 285      33.858  -3.436  67.635  1.00 98.26           C  
ATOM   3390  NZ  LYS A 285      34.914  -3.146  66.649  1.00 98.26           N1+
ATOM   3391  H   LYS A 285      29.590  -6.513  67.825  1.00 98.26           H  
ATOM   3392  HA  LYS A 285      32.553  -6.358  67.679  1.00 98.26           H  
ATOM   3393  HB3 LYS A 285      32.298  -4.778  69.589  1.00 98.26           H  
ATOM   3394  HB2 LYS A 285      30.585  -4.988  69.565  1.00 98.26           H  
ATOM   3395  HG3 LYS A 285      31.191  -2.914  68.487  1.00 98.26           H  
ATOM   3396  HG2 LYS A 285      30.398  -3.967  67.359  1.00 98.26           H  
ATOM   3397  HD3 LYS A 285      32.279  -2.795  66.323  1.00 98.26           H  
ATOM   3398  HD2 LYS A 285      32.546  -4.513  66.278  1.00 98.26           H  
ATOM   3399  HE3 LYS A 285      34.151  -4.317  68.205  1.00 98.26           H  
ATOM   3400  HE2 LYS A 285      33.798  -2.601  68.334  1.00 98.26           H  
ATOM   3401  HZ1 LYS A 285      34.678  -2.308  66.137  1.00 98.26           H  
ATOM   3402  HZ2 LYS A 285      35.796  -3.012  67.123  1.00 98.26           H  
ATOM   3403  HZ3 LYS A 285      34.993  -3.917  66.001  1.00 98.26           H  
ATOM   3404  N   GLY A 286      31.023  -8.362  69.675  1.00 98.17           N  
ATOM   3405  CA  GLY A 286      31.191  -9.429  70.666  1.00 98.17           C  
ATOM   3406  C   GLY A 286      31.105  -8.920  72.116  1.00 98.17           C  
ATOM   3407  O   GLY A 286      31.588  -9.605  73.017  1.00 98.17           O  
ATOM   3408  H   GLY A 286      30.144  -8.340  69.176  1.00 98.17           H  
ATOM   3409  HA3 GLY A 286      32.146  -9.933  70.512  1.00 98.17           H  
ATOM   3410  HA2 GLY A 286      30.414 -10.177  70.511  1.00 98.17           H  
ATOM   3411  N   MET A 287      30.526  -7.727  72.342  1.00 98.73           N  
ATOM   3412  CA  MET A 287      30.379  -7.096  73.656  1.00 98.73           C  
ATOM   3413  C   MET A 287      29.395  -7.850  74.563  1.00 98.73           C  
ATOM   3414  O   MET A 287      28.454  -8.472  74.068  1.00 98.73           O  
ATOM   3415  CB  MET A 287      29.910  -5.636  73.470  1.00 98.73           C  
ATOM   3416  CG  MET A 287      30.940  -4.750  72.752  1.00 98.73           C  
ATOM   3417  SD  MET A 287      30.395  -3.054  72.411  1.00 98.73           S  
ATOM   3418  CE  MET A 287      30.413  -2.358  74.082  1.00 98.73           C  
ATOM   3419  H   MET A 287      30.133  -7.218  71.562  1.00 98.73           H  
ATOM   3420  HA  MET A 287      31.356  -7.091  74.143  1.00 98.73           H  
ATOM   3421  HB3 MET A 287      29.693  -5.198  74.445  1.00 98.73           H  
ATOM   3422  HB2 MET A 287      28.967  -5.616  72.920  1.00 98.73           H  
ATOM   3423  HG3 MET A 287      31.212  -5.200  71.800  1.00 98.73           H  
ATOM   3424  HG2 MET A 287      31.860  -4.704  73.336  1.00 98.73           H  
ATOM   3425  HE1 MET A 287      30.163  -1.299  74.047  1.00 98.73           H  
ATOM   3426  HE2 MET A 287      29.684  -2.864  74.712  1.00 98.73           H  
ATOM   3427  HE3 MET A 287      31.400  -2.465  74.533  1.00 98.73           H  
ATOM   3428  N   SER A 288      29.601  -7.719  75.886  1.00 98.67           N  
ATOM   3429  CA  SER A 288      28.628  -8.126  76.903  1.00 98.67           C  
ATOM   3430  C   SER A 288      27.348  -7.274  76.807  1.00 98.67           C  
ATOM   3431  O   SER A 288      27.410  -6.124  76.368  1.00 98.67           O  
ATOM   3432  CB  SER A 288      29.282  -8.076  78.303  1.00 98.67           C  
ATOM   3433  OG  SER A 288      29.422  -6.765  78.816  1.00 98.67           O  
ATOM   3434  H   SER A 288      30.400  -7.199  76.215  1.00 98.67           H  
ATOM   3435  HA  SER A 288      28.363  -9.165  76.698  1.00 98.67           H  
ATOM   3436  HB3 SER A 288      30.258  -8.563  78.289  1.00 98.67           H  
ATOM   3437  HB2 SER A 288      28.672  -8.639  79.011  1.00 98.67           H  
ATOM   3438  HG  SER A 288      30.138  -6.326  78.351  1.00 98.67           H  
ATOM   3439  N   LEU A 289      26.214  -7.864  77.210  1.00 98.84           N  
ATOM   3440  CA  LEU A 289      24.884  -7.264  77.105  1.00 98.84           C  
ATOM   3441  C   LEU A 289      24.738  -5.937  77.875  1.00 98.84           C  
ATOM   3442  O   LEU A 289      24.094  -5.020  77.367  1.00 98.84           O  
ATOM   3443  CB  LEU A 289      23.844  -8.309  77.557  1.00 98.84           C  
ATOM   3444  CG  LEU A 289      22.375  -7.891  77.346  1.00 98.84           C  
ATOM   3445  CD1 LEU A 289      22.039  -7.707  75.856  1.00 98.84           C  
ATOM   3446  CD2 LEU A 289      21.427  -8.877  78.043  1.00 98.84           C  
ATOM   3447  H   LEU A 289      26.247  -8.801  77.591  1.00 98.84           H  
ATOM   3448  HA  LEU A 289      24.724  -7.047  76.047  1.00 98.84           H  
ATOM   3449  HB3 LEU A 289      24.005  -8.521  78.615  1.00 98.84           H  
ATOM   3450  HB2 LEU A 289      24.021  -9.253  77.037  1.00 98.84           H  
ATOM   3451  HG  LEU A 289      22.210  -6.928  77.821  1.00 98.84           H  
ATOM   3452 HD11 LEU A 289      21.030  -8.033  75.614  1.00 98.84           H  
ATOM   3453 HD12 LEU A 289      22.110  -6.658  75.568  1.00 98.84           H  
ATOM   3454 HD13 LEU A 289      22.718  -8.273  75.220  1.00 98.84           H  
ATOM   3455 HD21 LEU A 289      20.670  -9.256  77.366  1.00 98.84           H  
ATOM   3456 HD22 LEU A 289      21.956  -9.742  78.436  1.00 98.84           H  
ATOM   3457 HD23 LEU A 289      20.912  -8.403  78.879  1.00 98.84           H  
ATOM   3458  N   GLN A 290      25.361  -5.858  79.064  1.00 98.79           N  
ATOM   3459  CA  GLN A 290      25.380  -4.664  79.907  1.00 98.79           C  
ATOM   3460  C   GLN A 290      26.243  -3.539  79.312  1.00 98.79           C  
ATOM   3461  O   GLN A 290      25.788  -2.397  79.294  1.00 98.79           O  
ATOM   3462  CB  GLN A 290      25.810  -5.056  81.340  1.00 98.79           C  
ATOM   3463  CG  GLN A 290      25.802  -3.913  82.379  1.00 98.79           C  
ATOM   3464  CD  GLN A 290      24.419  -3.283  82.570  1.00 98.79           C  
ATOM   3465  NE2 GLN A 290      24.329  -1.960  82.453  1.00 98.79           N  
ATOM   3466  OE1 GLN A 290      23.442  -3.981  82.832  1.00 98.79           O  
ATOM   3467  H   GLN A 290      25.876  -6.656  79.407  1.00 98.79           H  
ATOM   3468  HA  GLN A 290      24.361  -4.284  79.947  1.00 98.79           H  
ATOM   3469  HB3 GLN A 290      26.808  -5.496  81.310  1.00 98.79           H  
ATOM   3470  HB2 GLN A 290      25.153  -5.852  81.697  1.00 98.79           H  
ATOM   3471  HG3 GLN A 290      26.527  -3.144  82.106  1.00 98.79           H  
ATOM   3472  HG2 GLN A 290      26.128  -4.301  83.344  1.00 98.79           H  
ATOM   3473 HE22 GLN A 290      23.431  -1.506  82.561  1.00 98.79           H  
ATOM   3474 HE21 GLN A 290      25.138  -1.396  82.218  1.00 98.79           H  
ATOM   3475  N   ALA A 291      27.438  -3.883  78.798  1.00 98.92           N  
ATOM   3476  CA  ALA A 291      28.341  -2.944  78.128  1.00 98.92           C  
ATOM   3477  C   ALA A 291      27.765  -2.379  76.821  1.00 98.92           C  
ATOM   3478  O   ALA A 291      27.990  -1.207  76.534  1.00 98.92           O  
ATOM   3479  CB  ALA A 291      29.694  -3.622  77.865  1.00 98.92           C  
ATOM   3480  H   ALA A 291      27.740  -4.847  78.835  1.00 98.92           H  
ATOM   3481  HA  ALA A 291      28.510  -2.106  78.808  1.00 98.92           H  
ATOM   3482  HB1 ALA A 291      30.401  -2.927  77.411  1.00 98.92           H  
ATOM   3483  HB2 ALA A 291      30.140  -3.978  78.794  1.00 98.92           H  
ATOM   3484  HB3 ALA A 291      29.591  -4.474  77.191  1.00 98.92           H  
ATOM   3485  N   ALA A 292      27.019  -3.211  76.074  1.00 98.96           N  
ATOM   3486  CA  ALA A 292      26.313  -2.833  74.853  1.00 98.96           C  
ATOM   3487  C   ALA A 292      25.106  -1.916  75.117  1.00 98.96           C  
ATOM   3488  O   ALA A 292      24.878  -0.999  74.330  1.00 98.96           O  
ATOM   3489  CB  ALA A 292      25.882  -4.104  74.115  1.00 98.96           C  
ATOM   3490  H   ALA A 292      26.908  -4.172  76.370  1.00 98.96           H  
ATOM   3491  HA  ALA A 292      27.011  -2.293  74.211  1.00 98.96           H  
ATOM   3492  HB1 ALA A 292      25.361  -3.846  73.197  1.00 98.96           H  
ATOM   3493  HB2 ALA A 292      26.744  -4.715  73.842  1.00 98.96           H  
ATOM   3494  HB3 ALA A 292      25.213  -4.719  74.718  1.00 98.96           H  
ATOM   3495  N   ALA A 293      24.383  -2.149  76.229  1.00 98.94           N  
ATOM   3496  CA  ALA A 293      23.288  -1.300  76.704  1.00 98.94           C  
ATOM   3497  C   ALA A 293      23.772   0.093  77.145  1.00 98.94           C  
ATOM   3498  O   ALA A 293      23.145   1.084  76.776  1.00 98.94           O  
ATOM   3499  CB  ALA A 293      22.526  -2.014  77.832  1.00 98.94           C  
ATOM   3500  H   ALA A 293      24.622  -2.935  76.819  1.00 98.94           H  
ATOM   3501  HA  ALA A 293      22.590  -1.161  75.879  1.00 98.94           H  
ATOM   3502  HB1 ALA A 293      21.677  -1.421  78.172  1.00 98.94           H  
ATOM   3503  HB2 ALA A 293      22.134  -2.973  77.493  1.00 98.94           H  
ATOM   3504  HB3 ALA A 293      23.163  -2.204  78.696  1.00 98.94           H  
ATOM   3505  N   ASP A 294      24.902   0.137  77.876  1.00 98.89           N  
ATOM   3506  CA  ASP A 294      25.593   1.361  78.297  1.00 98.89           C  
ATOM   3507  C   ASP A 294      26.216   2.142  77.130  1.00 98.89           C  
ATOM   3508  O   ASP A 294      26.177   3.370  77.155  1.00 98.89           O  
ATOM   3509  CB  ASP A 294      26.667   1.105  79.387  1.00 98.89           C  
ATOM   3510  CG  ASP A 294      26.155   0.510  80.711  1.00 98.89           C  
ATOM   3511  OD1 ASP A 294      25.006   0.820  81.097  1.00 98.89           O1-
ATOM   3512  OD2 ASP A 294      26.983  -0.120  81.405  1.00 98.89           O  
ATOM   3513  H   ASP A 294      25.340  -0.731  78.155  1.00 98.89           H  
ATOM   3514  HA  ASP A 294      24.834   2.021  78.715  1.00 98.89           H  
ATOM   3515  HB3 ASP A 294      27.182   2.036  79.629  1.00 98.89           H  
ATOM   3516  HB2 ASP A 294      27.419   0.424  78.984  1.00 98.89           H  
ATOM   3517  N   GLU A 295      26.754   1.439  76.119  1.00 98.91           N  
ATOM   3518  CA  GLU A 295      27.331   2.042  74.915  1.00 98.91           C  
ATOM   3519  C   GLU A 295      26.293   2.809  74.073  1.00 98.91           C  
ATOM   3520  O   GLU A 295      26.630   3.849  73.513  1.00 98.91           O  
ATOM   3521  CB  GLU A 295      28.070   0.951  74.105  1.00 98.91           C  
ATOM   3522  CG  GLU A 295      28.739   1.403  72.784  1.00 98.91           C  
ATOM   3523  CD  GLU A 295      29.883   2.413  72.952  1.00 98.91           C  
ATOM   3524  OE1 GLU A 295      29.915   3.377  72.155  1.00 98.91           O1-
ATOM   3525  OE2 GLU A 295      30.721   2.206  73.859  1.00 98.91           O  
ATOM   3526  H   GLU A 295      26.783   0.430  76.172  1.00 98.91           H  
ATOM   3527  HA  GLU A 295      28.072   2.772  75.248  1.00 98.91           H  
ATOM   3528  HB3 GLU A 295      27.372   0.145  73.877  1.00 98.91           H  
ATOM   3529  HB2 GLU A 295      28.826   0.499  74.745  1.00 98.91           H  
ATOM   3530  HG3 GLU A 295      27.988   1.793  72.096  1.00 98.91           H  
ATOM   3531  HG2 GLU A 295      29.163   0.527  72.292  1.00 98.91           H  
ATOM   3532  N   VAL A 296      25.049   2.308  74.026  1.00 98.91           N  
ATOM   3533  CA  VAL A 296      23.959   2.951  73.299  1.00 98.91           C  
ATOM   3534  C   VAL A 296      23.268   4.051  74.127  1.00 98.91           C  
ATOM   3535  O   VAL A 296      23.044   5.129  73.582  1.00 98.91           O  
ATOM   3536  CB  VAL A 296      22.916   1.918  72.796  1.00 98.91           C  
ATOM   3537  CG1 VAL A 296      21.654   2.529  72.159  1.00 98.91           C  
ATOM   3538  CG2 VAL A 296      23.571   0.968  71.783  1.00 98.91           C  
ATOM   3539  H   VAL A 296      24.833   1.444  74.503  1.00 98.91           H  
ATOM   3540  HA  VAL A 296      24.375   3.432  72.412  1.00 98.91           H  
ATOM   3541  HB  VAL A 296      22.589   1.316  73.646  1.00 98.91           H  
ATOM   3542 HG11 VAL A 296      21.031   1.754  71.711  1.00 98.91           H  
ATOM   3543 HG12 VAL A 296      21.035   3.049  72.890  1.00 98.91           H  
ATOM   3544 HG13 VAL A 296      21.913   3.234  71.368  1.00 98.91           H  
ATOM   3545 HG21 VAL A 296      22.849   0.275  71.357  1.00 98.91           H  
ATOM   3546 HG22 VAL A 296      24.022   1.522  70.960  1.00 98.91           H  
ATOM   3547 HG23 VAL A 296      24.356   0.376  72.246  1.00 98.91           H  
ATOM   3548  N   VAL A 297      22.940   3.786  75.403  1.00 98.84           N  
ATOM   3549  CA  VAL A 297      22.145   4.706  76.223  1.00 98.84           C  
ATOM   3550  C   VAL A 297      22.979   5.819  76.893  1.00 98.84           C  
ATOM   3551  O   VAL A 297      22.575   6.980  76.825  1.00 98.84           O  
ATOM   3552  CB  VAL A 297      21.304   3.958  77.294  1.00 98.84           C  
ATOM   3553  CG1 VAL A 297      20.620   4.866  78.338  1.00 98.84           C  
ATOM   3554  CG2 VAL A 297      20.239   3.067  76.628  1.00 98.84           C  
ATOM   3555  H   VAL A 297      23.150   2.882  75.808  1.00 98.84           H  
ATOM   3556  HA  VAL A 297      21.425   5.196  75.566  1.00 98.84           H  
ATOM   3557  HB  VAL A 297      21.974   3.297  77.839  1.00 98.84           H  
ATOM   3558 HG11 VAL A 297      19.943   4.285  78.956  1.00 98.84           H  
ATOM   3559 HG12 VAL A 297      21.335   5.335  79.015  1.00 98.84           H  
ATOM   3560 HG13 VAL A 297      20.032   5.654  77.868  1.00 98.84           H  
ATOM   3561 HG21 VAL A 297      19.638   2.550  77.375  1.00 98.84           H  
ATOM   3562 HG22 VAL A 297      19.558   3.656  76.012  1.00 98.84           H  
ATOM   3563 HG23 VAL A 297      20.690   2.306  75.991  1.00 98.84           H  
ATOM   3564  N   GLN A 298      24.107   5.466  77.532  1.00 98.72           N  
ATOM   3565  CA  GLN A 298      24.931   6.421  78.286  1.00 98.72           C  
ATOM   3566  C   GLN A 298      25.866   7.260  77.398  1.00 98.72           C  
ATOM   3567  O   GLN A 298      26.330   8.296  77.874  1.00 98.72           O  
ATOM   3568  CB  GLN A 298      25.756   5.701  79.380  1.00 98.72           C  
ATOM   3569  CG  GLN A 298      24.950   4.824  80.359  1.00 98.72           C  
ATOM   3570  CD  GLN A 298      23.874   5.572  81.154  1.00 98.72           C  
ATOM   3571  NE2 GLN A 298      22.795   4.872  81.500  1.00 98.72           N  
ATOM   3572  OE1 GLN A 298      24.019   6.748  81.480  1.00 98.72           O  
ATOM   3573  H   GLN A 298      24.416   4.503  77.533  1.00 98.72           H  
ATOM   3574  HA  GLN A 298      24.265   7.129  78.783  1.00 98.72           H  
ATOM   3575  HB3 GLN A 298      26.305   6.446  79.959  1.00 98.72           H  
ATOM   3576  HB2 GLN A 298      26.528   5.086  78.921  1.00 98.72           H  
ATOM   3577  HG3 GLN A 298      25.630   4.356  81.071  1.00 98.72           H  
ATOM   3578  HG2 GLN A 298      24.484   4.009  79.808  1.00 98.72           H  
ATOM   3579 HE22 GLN A 298      22.067   5.302  82.051  1.00 98.72           H  
ATOM   3580 HE21 GLN A 298      22.695   3.911  81.197  1.00 98.72           H  
ATOM   3581  N   LYS A 299      26.127   6.822  76.152  1.00 98.81           N  
ATOM   3582  CA  LYS A 299      27.023   7.514  75.225  1.00 98.81           C  
ATOM   3583  C   LYS A 299      26.248   8.024  74.003  1.00 98.81           C  
ATOM   3584  O   LYS A 299      26.046   9.232  73.924  1.00 98.81           O  
ATOM   3585  CB  LYS A 299      28.226   6.632  74.835  1.00 98.81           C  
ATOM   3586  CG  LYS A 299      29.019   6.086  76.034  1.00 98.81           C  
ATOM   3587  CD  LYS A 299      30.298   5.372  75.585  1.00 98.81           C  
ATOM   3588  CE  LYS A 299      30.962   4.565  76.710  1.00 98.81           C  
ATOM   3589  NZ  LYS A 299      32.157   3.852  76.225  1.00 98.81           N1+
ATOM   3590  H   LYS A 299      25.713   5.959  75.827  1.00 98.81           H  
ATOM   3591  HA  LYS A 299      27.446   8.401  75.701  1.00 98.81           H  
ATOM   3592  HB3 LYS A 299      28.895   7.218  74.203  1.00 98.81           H  
ATOM   3593  HB2 LYS A 299      27.907   5.793  74.225  1.00 98.81           H  
ATOM   3594  HG3 LYS A 299      28.394   5.387  76.592  1.00 98.81           H  
ATOM   3595  HG2 LYS A 299      29.268   6.896  76.721  1.00 98.81           H  
ATOM   3596  HD3 LYS A 299      31.000   6.113  75.200  1.00 98.81           H  
ATOM   3597  HD2 LYS A 299      30.058   4.720  74.746  1.00 98.81           H  
ATOM   3598  HE3 LYS A 299      30.261   3.828  77.105  1.00 98.81           H  
ATOM   3599  HE2 LYS A 299      31.245   5.219  77.534  1.00 98.81           H  
ATOM   3600  HZ1 LYS A 299      31.882   3.234  75.469  1.00 98.81           H  
ATOM   3601  HZ2 LYS A 299      32.835   4.516  75.881  1.00 98.81           H  
ATOM   3602  HZ3 LYS A 299      32.560   3.308  76.974  1.00 98.81           H  
ATOM   3603  N   LYS A 300      25.846   7.133  73.074  1.00 98.71           N  
ATOM   3604  CA  LYS A 300      25.250   7.501  71.778  1.00 98.71           C  
ATOM   3605  C   LYS A 300      23.952   8.326  71.887  1.00 98.71           C  
ATOM   3606  O   LYS A 300      23.848   9.365  71.236  1.00 98.71           O  
ATOM   3607  CB  LYS A 300      25.027   6.250  70.899  1.00 98.71           C  
ATOM   3608  CG  LYS A 300      26.321   5.536  70.472  1.00 98.71           C  
ATOM   3609  CD  LYS A 300      26.045   4.320  69.573  1.00 98.71           C  
ATOM   3610  CE  LYS A 300      27.323   3.548  69.207  1.00 98.71           C  
ATOM   3611  NZ  LYS A 300      27.056   2.470  68.237  1.00 98.71           N1+
ATOM   3612  H   LYS A 300      26.040   6.150  73.209  1.00 98.71           H  
ATOM   3613  HA  LYS A 300      25.982   8.133  71.270  1.00 98.71           H  
ATOM   3614  HB3 LYS A 300      24.493   6.543  69.993  1.00 98.71           H  
ATOM   3615  HB2 LYS A 300      24.374   5.546  71.411  1.00 98.71           H  
ATOM   3616  HG3 LYS A 300      26.883   5.219  71.350  1.00 98.71           H  
ATOM   3617  HG2 LYS A 300      26.964   6.239  69.941  1.00 98.71           H  
ATOM   3618  HD3 LYS A 300      25.540   4.658  68.666  1.00 98.71           H  
ATOM   3619  HD2 LYS A 300      25.347   3.652  70.080  1.00 98.71           H  
ATOM   3620  HE3 LYS A 300      27.767   3.115  70.103  1.00 98.71           H  
ATOM   3621  HE2 LYS A 300      28.064   4.221  68.774  1.00 98.71           H  
ATOM   3622  HZ1 LYS A 300      26.345   1.845  68.594  1.00 98.71           H  
ATOM   3623  HZ2 LYS A 300      26.731   2.870  67.368  1.00 98.71           H  
ATOM   3624  HZ3 LYS A 300      27.905   1.953  68.058  1.00 98.71           H  
ATOM   3625  N   LEU A 301      23.010   7.860  72.723  1.00 98.74           N  
ATOM   3626  CA  LEU A 301      21.727   8.504  73.006  1.00 98.74           C  
ATOM   3627  C   LEU A 301      21.888   9.835  73.755  1.00 98.74           C  
ATOM   3628  O   LEU A 301      21.267  10.818  73.354  1.00 98.74           O  
ATOM   3629  CB  LEU A 301      20.834   7.502  73.768  1.00 98.74           C  
ATOM   3630  CG  LEU A 301      19.401   7.968  74.092  1.00 98.74           C  
ATOM   3631  CD1 LEU A 301      18.562   8.151  72.819  1.00 98.74           C  
ATOM   3632  CD2 LEU A 301      18.724   7.007  75.079  1.00 98.74           C  
ATOM   3633  H   LEU A 301      23.171   6.979  73.196  1.00 98.74           H  
ATOM   3634  HA  LEU A 301      21.248   8.735  72.058  1.00 98.74           H  
ATOM   3635  HB3 LEU A 301      21.338   7.265  74.699  1.00 98.74           H  
ATOM   3636  HB2 LEU A 301      20.779   6.565  73.211  1.00 98.74           H  
ATOM   3637  HG  LEU A 301      19.455   8.927  74.603  1.00 98.74           H  
ATOM   3638 HD11 LEU A 301      17.498   8.211  73.046  1.00 98.74           H  
ATOM   3639 HD12 LEU A 301      18.843   9.073  72.316  1.00 98.74           H  
ATOM   3640 HD13 LEU A 301      18.707   7.331  72.115  1.00 98.74           H  
ATOM   3641 HD21 LEU A 301      17.968   7.523  75.672  1.00 98.74           H  
ATOM   3642 HD22 LEU A 301      18.244   6.182  74.554  1.00 98.74           H  
ATOM   3643 HD23 LEU A 301      19.436   6.571  75.778  1.00 98.74           H  
ATOM   3644  N   THR A 302      22.742   9.841  74.793  1.00 98.58           N  
ATOM   3645  CA  THR A 302      23.061  11.016  75.609  1.00 98.58           C  
ATOM   3646  C   THR A 302      23.739  12.142  74.800  1.00 98.58           C  
ATOM   3647  O   THR A 302      23.383  13.306  74.983  1.00 98.58           O  
ATOM   3648  CB  THR A 302      23.989  10.636  76.796  1.00 98.58           C  
ATOM   3649  CG2 THR A 302      24.425  11.798  77.708  1.00 98.58           C  
ATOM   3650  OG1 THR A 302      23.335   9.691  77.620  1.00 98.58           O  
ATOM   3651  H   THR A 302      23.225   8.988  75.034  1.00 98.58           H  
ATOM   3652  HA  THR A 302      22.122  11.406  76.008  1.00 98.58           H  
ATOM   3653  HB  THR A 302      24.886  10.151  76.407  1.00 98.58           H  
ATOM   3654 HG21 THR A 302      24.980  11.429  78.571  1.00 98.58           H  
ATOM   3655 HG22 THR A 302      25.079  12.501  77.191  1.00 98.58           H  
ATOM   3656 HG23 THR A 302      23.563  12.353  78.080  1.00 98.58           H  
ATOM   3657  HG1 THR A 302      23.234   8.866  77.134  1.00 98.58           H  
ATOM   3658  N   ALA A 303      24.666  11.770  73.898  1.00 98.52           N  
ATOM   3659  CA  ALA A 303      25.384  12.675  73.000  1.00 98.52           C  
ATOM   3660  C   ALA A 303      24.500  13.292  71.903  1.00 98.52           C  
ATOM   3661  O   ALA A 303      24.788  14.411  71.479  1.00 98.52           O  
ATOM   3662  CB  ALA A 303      26.571  11.930  72.371  1.00 98.52           C  
ATOM   3663  H   ALA A 303      24.912  10.791  73.818  1.00 98.52           H  
ATOM   3664  HA  ALA A 303      25.781  13.495  73.602  1.00 98.52           H  
ATOM   3665  HB1 ALA A 303      27.135  12.578  71.699  1.00 98.52           H  
ATOM   3666  HB2 ALA A 303      27.262  11.579  73.138  1.00 98.52           H  
ATOM   3667  HB3 ALA A 303      26.241  11.063  71.796  1.00 98.52           H  
ATOM   3668  N   LEU A 304      23.439  12.578  71.483  1.00 98.27           N  
ATOM   3669  CA  LEU A 304      22.447  13.074  70.526  1.00 98.27           C  
ATOM   3670  C   LEU A 304      21.413  14.021  71.176  1.00 98.27           C  
ATOM   3671  O   LEU A 304      20.741  14.751  70.449  1.00 98.27           O  
ATOM   3672  CB  LEU A 304      21.773  11.871  69.820  1.00 98.27           C  
ATOM   3673  CG  LEU A 304      21.119  12.204  68.457  1.00 98.27           C  
ATOM   3674  CD1 LEU A 304      22.146  12.708  67.422  1.00 98.27           C  
ATOM   3675  CD2 LEU A 304      20.300  11.015  67.918  1.00 98.27           C  
ATOM   3676  H   LEU A 304      23.275  11.656  71.865  1.00 98.27           H  
ATOM   3677  HA  LEU A 304      22.983  13.661  69.779  1.00 98.27           H  
ATOM   3678  HB3 LEU A 304      21.038  11.428  70.495  1.00 98.27           H  
ATOM   3679  HB2 LEU A 304      22.515  11.090  69.646  1.00 98.27           H  
ATOM   3680  HG  LEU A 304      20.401  13.007  68.617  1.00 98.27           H  
ATOM   3681 HD11 LEU A 304      22.012  12.249  66.446  1.00 98.27           H  
ATOM   3682 HD12 LEU A 304      22.053  13.786  67.280  1.00 98.27           H  
ATOM   3683 HD13 LEU A 304      23.172  12.506  67.729  1.00 98.27           H  
ATOM   3684 HD21 LEU A 304      19.360  11.352  67.483  1.00 98.27           H  
ATOM   3685 HD22 LEU A 304      20.834  10.456  67.150  1.00 98.27           H  
ATOM   3686 HD23 LEU A 304      20.041  10.316  68.710  1.00 98.27           H  
ATOM   3687  N   GLY A 305      21.321  14.017  72.518  1.00 97.28           N  
ATOM   3688  CA  GLY A 305      20.398  14.849  73.290  1.00 97.28           C  
ATOM   3689  C   GLY A 305      19.103  14.100  73.643  1.00 97.28           C  
ATOM   3690  O   GLY A 305      18.176  14.725  74.157  1.00 97.28           O  
ATOM   3691  H   GLY A 305      21.929  13.408  73.048  1.00 97.28           H  
ATOM   3692  HA3 GLY A 305      20.153  15.773  72.762  1.00 97.28           H  
ATOM   3693  HA2 GLY A 305      20.893  15.139  74.217  1.00 97.28           H  
ATOM   3694  N   GLY A 306      19.032  12.783  73.383  1.00 97.31           N  
ATOM   3695  CA  GLY A 306      17.908  11.929  73.752  1.00 97.31           C  
ATOM   3696  C   GLY A 306      18.068  11.423  75.188  1.00 97.31           C  
ATOM   3697  O   GLY A 306      19.169  11.408  75.744  1.00 97.31           O  
ATOM   3698  H   GLY A 306      19.838  12.321  72.986  1.00 97.31           H  
ATOM   3699  HA3 GLY A 306      17.882  11.072  73.082  1.00 97.31           H  
ATOM   3700  HA2 GLY A 306      16.961  12.459  73.645  1.00 97.31           H  
ATOM   3701  N   ASP A 307      16.968  10.949  75.771  1.00 95.93           N  
ATOM   3702  CA  ASP A 307      16.907  10.427  77.132  1.00 95.93           C  
ATOM   3703  C   ASP A 307      15.886   9.292  77.230  1.00 95.93           C  
ATOM   3704  O   ASP A 307      14.892   9.276  76.499  1.00 95.93           O  
ATOM   3705  CB  ASP A 307      16.703  11.559  78.172  1.00 95.93           C  
ATOM   3706  CG  ASP A 307      15.292  12.159  78.252  1.00 95.93           C  
ATOM   3707  OD1 ASP A 307      14.642  12.283  77.192  1.00 95.93           O1-
ATOM   3708  OD2 ASP A 307      14.884  12.495  79.383  1.00 95.93           O  
ATOM   3709  H   ASP A 307      16.102  10.942  75.241  1.00 95.93           H  
ATOM   3710  HA  ASP A 307      17.872   9.968  77.328  1.00 95.93           H  
ATOM   3711  HB3 ASP A 307      17.411  12.367  77.992  1.00 95.93           H  
ATOM   3712  HB2 ASP A 307      16.954  11.165  79.158  1.00 95.93           H  
ATOM   3713  N   GLY A 308      16.131   8.373  78.163  1.00 96.66           N  
ATOM   3714  CA  GLY A 308      15.294   7.231  78.478  1.00 96.66           C  
ATOM   3715  C   GLY A 308      16.166   6.055  78.895  1.00 96.66           C  
ATOM   3716  O   GLY A 308      17.188   6.251  79.556  1.00 96.66           O  
ATOM   3717  H   GLY A 308      17.007   8.430  78.684  1.00 96.66           H  
ATOM   3718  HA3 GLY A 308      14.704   6.951  77.618  1.00 96.66           H  
ATOM   3719  HA2 GLY A 308      14.609   7.483  79.286  1.00 96.66           H  
ATOM   3720  N   GLY A 309      15.771   4.838  78.517  1.00 97.98           N  
ATOM   3721  CA  GLY A 309      16.512   3.633  78.833  1.00 97.98           C  
ATOM   3722  C   GLY A 309      16.071   2.418  78.024  1.00 97.98           C  
ATOM   3723  O   GLY A 309      15.115   2.475  77.247  1.00 97.98           O  
ATOM   3724  H   GLY A 309      14.931   4.725  77.946  1.00 97.98           H  
ATOM   3725  HA3 GLY A 309      16.391   3.411  79.892  1.00 97.98           H  
ATOM   3726  HA2 GLY A 309      17.571   3.803  78.637  1.00 97.98           H  
ATOM   3727  N   VAL A 310      16.798   1.319  78.234  1.00 98.89           N  
ATOM   3728  CA  VAL A 310      16.567  -0.010  77.688  1.00 98.89           C  
ATOM   3729  C   VAL A 310      16.570  -1.025  78.838  1.00 98.89           C  
ATOM   3730  O   VAL A 310      17.304  -0.855  79.818  1.00 98.89           O  
ATOM   3731  CB  VAL A 310      17.628  -0.367  76.605  1.00 98.89           C  
ATOM   3732  CG1 VAL A 310      17.609   0.603  75.417  1.00 98.89           C  
ATOM   3733  CG2 VAL A 310      19.068  -0.529  77.140  1.00 98.89           C  
ATOM   3734  H   VAL A 310      17.527   1.382  78.941  1.00 98.89           H  
ATOM   3735  HA  VAL A 310      15.578  -0.037  77.231  1.00 98.89           H  
ATOM   3736  HB  VAL A 310      17.342  -1.340  76.205  1.00 98.89           H  
ATOM   3737 HG11 VAL A 310      18.267   0.251  74.622  1.00 98.89           H  
ATOM   3738 HG12 VAL A 310      16.606   0.690  75.003  1.00 98.89           H  
ATOM   3739 HG13 VAL A 310      17.934   1.604  75.702  1.00 98.89           H  
ATOM   3740 HG21 VAL A 310      19.777  -0.689  76.327  1.00 98.89           H  
ATOM   3741 HG22 VAL A 310      19.391   0.349  77.694  1.00 98.89           H  
ATOM   3742 HG23 VAL A 310      19.154  -1.387  77.807  1.00 98.89           H  
ATOM   3743  N   ILE A 311      15.826  -2.117  78.661  1.00 98.93           N  
ATOM   3744  CA  ILE A 311      16.061  -3.400  79.318  1.00 98.93           C  
ATOM   3745  C   ILE A 311      16.487  -4.418  78.247  1.00 98.93           C  
ATOM   3746  O   ILE A 311      16.148  -4.240  77.075  1.00 98.93           O  
ATOM   3747  CB  ILE A 311      14.779  -3.924  80.018  1.00 98.93           C  
ATOM   3748  CG1 ILE A 311      13.555  -4.096  79.085  1.00 98.93           C  
ATOM   3749  CG2 ILE A 311      14.444  -3.057  81.247  1.00 98.93           C  
ATOM   3750  CD1 ILE A 311      12.409  -4.882  79.726  1.00 98.93           C  
ATOM   3751  H   ILE A 311      15.260  -2.169  77.824  1.00 98.93           H  
ATOM   3752  HA  ILE A 311      16.869  -3.320  80.048  1.00 98.93           H  
ATOM   3753  HB  ILE A 311      15.020  -4.916  80.396  1.00 98.93           H  
ATOM   3754 HG13 ILE A 311      13.822  -4.620  78.169  1.00 98.93           H  
ATOM   3755 HG12 ILE A 311      13.202  -3.115  78.769  1.00 98.93           H  
ATOM   3756 HG21 ILE A 311      13.613  -3.467  81.818  1.00 98.93           H  
ATOM   3757 HG22 ILE A 311      15.292  -2.992  81.926  1.00 98.93           H  
ATOM   3758 HG23 ILE A 311      14.180  -2.040  80.955  1.00 98.93           H  
ATOM   3759 HD11 ILE A 311      11.701  -5.227  78.973  1.00 98.93           H  
ATOM   3760 HD12 ILE A 311      12.789  -5.755  80.249  1.00 98.93           H  
ATOM   3761 HD13 ILE A 311      11.861  -4.278  80.445  1.00 98.93           H  
ATOM   3762  N   ALA A 312      17.218  -5.466  78.658  1.00 98.96           N  
ATOM   3763  CA  ALA A 312      17.728  -6.480  77.739  1.00 98.96           C  
ATOM   3764  C   ALA A 312      17.904  -7.842  78.420  1.00 98.96           C  
ATOM   3765  O   ALA A 312      18.174  -7.907  79.619  1.00 98.96           O  
ATOM   3766  CB  ALA A 312      19.051  -5.994  77.124  1.00 98.96           C  
ATOM   3767  H   ALA A 312      17.482  -5.565  79.630  1.00 98.96           H  
ATOM   3768  HA  ALA A 312      16.997  -6.606  76.942  1.00 98.96           H  
ATOM   3769  HB1 ALA A 312      19.320  -6.602  76.260  1.00 98.96           H  
ATOM   3770  HB2 ALA A 312      18.987  -4.960  76.788  1.00 98.96           H  
ATOM   3771  HB3 ALA A 312      19.869  -6.049  77.839  1.00 98.96           H  
ATOM   3772  N   VAL A 313      17.785  -8.902  77.605  1.00 98.93           N  
ATOM   3773  CA  VAL A 313      18.093 -10.282  77.970  1.00 98.93           C  
ATOM   3774  C   VAL A 313      18.629 -11.013  76.724  1.00 98.93           C  
ATOM   3775  O   VAL A 313      18.123 -10.793  75.622  1.00 98.93           O  
ATOM   3776  CB  VAL A 313      16.864 -11.032  78.566  1.00 98.93           C  
ATOM   3777  CG1 VAL A 313      15.766 -11.373  77.543  1.00 98.93           C  
ATOM   3778  CG2 VAL A 313      17.262 -12.307  79.330  1.00 98.93           C  
ATOM   3779  H   VAL A 313      17.550  -8.753  76.632  1.00 98.93           H  
ATOM   3780  HA  VAL A 313      18.884 -10.260  78.718  1.00 98.93           H  
ATOM   3781  HB  VAL A 313      16.413 -10.360  79.297  1.00 98.93           H  
ATOM   3782 HG11 VAL A 313      14.849 -11.653  78.057  1.00 98.93           H  
ATOM   3783 HG12 VAL A 313      15.546 -10.521  76.905  1.00 98.93           H  
ATOM   3784 HG13 VAL A 313      16.046 -12.206  76.897  1.00 98.93           H  
ATOM   3785 HG21 VAL A 313      16.385 -12.783  79.770  1.00 98.93           H  
ATOM   3786 HG22 VAL A 313      17.741 -13.041  78.681  1.00 98.93           H  
ATOM   3787 HG23 VAL A 313      17.951 -12.081  80.143  1.00 98.93           H  
ATOM   3788  N   ALA A 314      19.660 -11.846  76.927  1.00 98.79           N  
ATOM   3789  CA  ALA A 314      20.350 -12.593  75.876  1.00 98.79           C  
ATOM   3790  C   ALA A 314      20.209 -14.113  76.114  1.00 98.79           C  
ATOM   3791  O   ALA A 314      19.977 -14.510  77.258  1.00 98.79           O  
ATOM   3792  CB  ALA A 314      21.820 -12.153  75.868  1.00 98.79           C  
ATOM   3793  H   ALA A 314      20.011 -11.981  77.867  1.00 98.79           H  
ATOM   3794  HA  ALA A 314      19.914 -12.323  74.919  1.00 98.79           H  
ATOM   3795  HB1 ALA A 314      22.402 -12.690  75.119  1.00 98.79           H  
ATOM   3796  HB2 ALA A 314      21.911 -11.089  75.651  1.00 98.79           H  
ATOM   3797  HB3 ALA A 314      22.282 -12.328  76.837  1.00 98.79           H  
ATOM   3798  N   PRO A 315      20.349 -14.945  75.047  1.00 98.22           N  
ATOM   3799  CA  PRO A 315      20.192 -16.417  75.130  1.00 98.22           C  
ATOM   3800  C   PRO A 315      21.100 -17.173  76.119  1.00 98.22           C  
ATOM   3801  O   PRO A 315      20.709 -18.248  76.573  1.00 98.22           O  
ATOM   3802  CB  PRO A 315      20.440 -16.910  73.695  1.00 98.22           C  
ATOM   3803  CG  PRO A 315      20.121 -15.719  72.819  1.00 98.22           C  
ATOM   3804  CD  PRO A 315      20.581 -14.540  73.658  1.00 98.22           C  
ATOM   3805  HA  PRO A 315      19.151 -16.603  75.393  1.00 98.22           H  
ATOM   3806  HB3 PRO A 315      19.840 -17.783  73.438  1.00 98.22           H  
ATOM   3807  HB2 PRO A 315      21.488 -17.181  73.554  1.00 98.22           H  
ATOM   3808  HG3 PRO A 315      19.045 -15.662  72.655  1.00 98.22           H  
ATOM   3809  HG2 PRO A 315      20.611 -15.755  71.851  1.00 98.22           H  
ATOM   3810  HD2 PRO A 315      21.649 -14.369  73.520  1.00 98.22           H  
ATOM   3811  HD3 PRO A 315      20.040 -13.653  73.335  1.00 98.22           H  
ATOM   3812  N   ASP A 316      22.277 -16.606  76.434  1.00 96.74           N  
ATOM   3813  CA  ASP A 316      23.262 -17.153  77.378  1.00 96.74           C  
ATOM   3814  C   ASP A 316      22.889 -16.952  78.865  1.00 96.74           C  
ATOM   3815  O   ASP A 316      23.573 -17.510  79.723  1.00 96.74           O  
ATOM   3816  CB  ASP A 316      24.708 -16.655  77.092  1.00 96.74           C  
ATOM   3817  CG  ASP A 316      24.964 -15.136  76.999  1.00 96.74           C  
ATOM   3818  OD1 ASP A 316      24.041 -14.331  77.253  1.00 96.74           O1-
ATOM   3819  OD2 ASP A 316      26.129 -14.794  76.704  1.00 96.74           O  
ATOM   3820  H   ASP A 316      22.522 -15.713  76.030  1.00 96.74           H  
ATOM   3821  HA  ASP A 316      23.278 -18.233  77.224  1.00 96.74           H  
ATOM   3822  HB3 ASP A 316      25.019 -17.082  76.138  1.00 96.74           H  
ATOM   3823  HB2 ASP A 316      25.396 -17.075  77.827  1.00 96.74           H  
ATOM   3824  N   GLY A 317      21.825 -16.182  79.150  1.00 96.96           N  
ATOM   3825  CA  GLY A 317      21.329 -15.944  80.503  1.00 96.96           C  
ATOM   3826  C   GLY A 317      21.802 -14.601  81.080  1.00 96.96           C  
ATOM   3827  O   GLY A 317      21.513 -14.337  82.249  1.00 96.96           O  
ATOM   3828  H   GLY A 317      21.313 -15.751  78.391  1.00 96.96           H  
ATOM   3829  HA3 GLY A 317      21.607 -16.750  81.184  1.00 96.96           H  
ATOM   3830  HA2 GLY A 317      20.240 -15.932  80.469  1.00 96.96           H  
ATOM   3831  N   GLN A 318      22.489 -13.745  80.296  1.00 97.84           N  
ATOM   3832  CA  GLN A 318      22.775 -12.358  80.680  1.00 97.84           C  
ATOM   3833  C   GLN A 318      21.483 -11.529  80.766  1.00 97.84           C  
ATOM   3834  O   GLN A 318      20.626 -11.645  79.889  1.00 97.84           O  
ATOM   3835  CB  GLN A 318      23.757 -11.688  79.695  1.00 97.84           C  
ATOM   3836  CG  GLN A 318      25.205 -12.201  79.775  1.00 97.84           C  
ATOM   3837  CD  GLN A 318      26.132 -11.376  78.878  1.00 97.84           C  
ATOM   3838  NE2 GLN A 318      26.654 -11.977  77.808  1.00 97.84           N  
ATOM   3839  OE1 GLN A 318      26.379 -10.202  79.148  1.00 97.84           O  
ATOM   3840  H   GLN A 318      22.730 -14.009  79.349  1.00 97.84           H  
ATOM   3841  HA  GLN A 318      23.243 -12.373  81.667  1.00 97.84           H  
ATOM   3842  HB3 GLN A 318      23.768 -10.615  79.894  1.00 97.84           H  
ATOM   3843  HB2 GLN A 318      23.390 -11.796  78.676  1.00 97.84           H  
ATOM   3844  HG3 GLN A 318      25.257 -13.258  79.511  1.00 97.84           H  
ATOM   3845  HG2 GLN A 318      25.569 -12.122  80.799  1.00 97.84           H  
ATOM   3846 HE22 GLN A 318      27.276 -11.477  77.191  1.00 97.84           H  
ATOM   3847 HE21 GLN A 318      26.415 -12.939  77.587  1.00 97.84           H  
ATOM   3848  N   ILE A 319      21.403 -10.696  81.811  1.00 98.03           N  
ATOM   3849  CA  ILE A 319      20.359  -9.699  82.039  1.00 98.03           C  
ATOM   3850  C   ILE A 319      21.045  -8.331  82.160  1.00 98.03           C  
ATOM   3851  O   ILE A 319      22.129  -8.243  82.741  1.00 98.03           O  
ATOM   3852  CB  ILE A 319      19.559 -10.013  83.344  1.00 98.03           C  
ATOM   3853  CG1 ILE A 319      18.587 -11.190  83.101  1.00 98.03           C  
ATOM   3854  CG2 ILE A 319      18.802  -8.816  83.974  1.00 98.03           C  
ATOM   3855  CD1 ILE A 319      18.052 -11.839  84.387  1.00 98.03           C  
ATOM   3856  H   ILE A 319      22.170 -10.661  82.467  1.00 98.03           H  
ATOM   3857  HA  ILE A 319      19.671  -9.666  81.192  1.00 98.03           H  
ATOM   3858  HB  ILE A 319      20.281 -10.348  84.091  1.00 98.03           H  
ATOM   3859 HG13 ILE A 319      19.082 -11.967  82.518  1.00 98.03           H  
ATOM   3860 HG12 ILE A 319      17.751 -10.853  82.486  1.00 98.03           H  
ATOM   3861 HG21 ILE A 319      18.161  -9.126  84.799  1.00 98.03           H  
ATOM   3862 HG22 ILE A 319      19.486  -8.072  84.384  1.00 98.03           H  
ATOM   3863 HG23 ILE A 319      18.173  -8.313  83.243  1.00 98.03           H  
ATOM   3864 HD11 ILE A 319      18.244 -12.911  84.379  1.00 98.03           H  
ATOM   3865 HD12 ILE A 319      18.519 -11.435  85.285  1.00 98.03           H  
ATOM   3866 HD13 ILE A 319      16.975 -11.693  84.482  1.00 98.03           H  
ATOM   3867  N   ALA A 320      20.392  -7.291  81.620  1.00 98.31           N  
ATOM   3868  CA  ALA A 320      20.908  -5.930  81.642  1.00 98.31           C  
ATOM   3869  C   ALA A 320      19.788  -4.891  81.610  1.00 98.31           C  
ATOM   3870  O   ALA A 320      18.645  -5.193  81.263  1.00 98.31           O  
ATOM   3871  CB  ALA A 320      21.856  -5.727  80.451  1.00 98.31           C  
ATOM   3872  H   ALA A 320      19.502  -7.426  81.157  1.00 98.31           H  
ATOM   3873  HA  ALA A 320      21.460  -5.773  82.571  1.00 98.31           H  
ATOM   3874  HB1 ALA A 320      22.258  -4.715  80.437  1.00 98.31           H  
ATOM   3875  HB2 ALA A 320      22.698  -6.418  80.481  1.00 98.31           H  
ATOM   3876  HB3 ALA A 320      21.328  -5.871  79.513  1.00 98.31           H  
ATOM   3877  N   TRP A 321      20.192  -3.659  81.940  1.00 98.48           N  
ATOM   3878  CA  TRP A 321      19.420  -2.436  81.789  1.00 98.48           C  
ATOM   3879  C   TRP A 321      20.368  -1.236  81.816  1.00 98.48           C  
ATOM   3880  O   TRP A 321      21.453  -1.313  82.394  1.00 98.48           O  
ATOM   3881  CB  TRP A 321      18.290  -2.326  82.840  1.00 98.48           C  
ATOM   3882  CG  TRP A 321      18.597  -2.677  84.270  1.00 98.48           C  
ATOM   3883  CD1 TRP A 321      19.604  -2.183  85.029  1.00 98.48           C  
ATOM   3884  CD2 TRP A 321      17.843  -3.566  85.149  1.00 98.48           C  
ATOM   3885  CE2 TRP A 321      18.493  -3.612  86.419  1.00 98.48           C  
ATOM   3886  CE3 TRP A 321      16.667  -4.337  85.003  1.00 98.48           C  
ATOM   3887  NE1 TRP A 321      19.559  -2.750  86.285  1.00 98.48           N  
ATOM   3888  CZ2 TRP A 321      18.016  -4.403  87.479  1.00 98.48           C  
ATOM   3889  CZ3 TRP A 321      16.164  -5.107  86.070  1.00 98.48           C  
ATOM   3890  CH2 TRP A 321      16.838  -5.149  87.304  1.00 98.48           C  
ATOM   3891  H   TRP A 321      21.151  -3.520  82.228  1.00 98.48           H  
ATOM   3892  HA  TRP A 321      18.974  -2.445  80.793  1.00 98.48           H  
ATOM   3893  HB3 TRP A 321      17.492  -2.997  82.528  1.00 98.48           H  
ATOM   3894  HB2 TRP A 321      17.849  -1.330  82.820  1.00 98.48           H  
ATOM   3895  HD1 TRP A 321      20.338  -1.466  84.695  1.00 98.48           H  
ATOM   3896  HE3 TRP A 321      16.135  -4.319  84.064  1.00 98.48           H  
ATOM   3897  HE1 TRP A 321      20.235  -2.540  87.009  1.00 98.48           H  
ATOM   3898  HZ2 TRP A 321      18.535  -4.430  88.425  1.00 98.48           H  
ATOM   3899  HZ3 TRP A 321      15.250  -5.661  85.939  1.00 98.48           H  
ATOM   3900  HH2 TRP A 321      16.448  -5.741  88.117  1.00 98.48           H  
ATOM   3901  N   SER A 322      19.928  -0.138  81.196  1.00 98.59           N  
ATOM   3902  CA  SER A 322      20.663   1.117  81.162  1.00 98.59           C  
ATOM   3903  C   SER A 322      19.650   2.244  80.967  1.00 98.59           C  
ATOM   3904  O   SER A 322      18.762   2.105  80.130  1.00 98.59           O  
ATOM   3905  CB  SER A 322      21.714   1.070  80.037  1.00 98.59           C  
ATOM   3906  OG  SER A 322      22.569   2.187  80.118  1.00 98.59           O  
ATOM   3907  H   SER A 322      19.025  -0.140  80.740  1.00 98.59           H  
ATOM   3908  HA  SER A 322      21.164   1.263  82.122  1.00 98.59           H  
ATOM   3909  HB3 SER A 322      21.244   1.046  79.053  1.00 98.59           H  
ATOM   3910  HB2 SER A 322      22.330   0.174  80.116  1.00 98.59           H  
ATOM   3911  HG  SER A 322      23.403   1.883  80.501  1.00 98.59           H  
ATOM   3912  N   PHE A 323      19.797   3.331  81.735  1.00 97.60           N  
ATOM   3913  CA  PHE A 323      18.891   4.477  81.715  1.00 97.60           C  
ATOM   3914  C   PHE A 323      19.656   5.716  82.199  1.00 97.60           C  
ATOM   3915  O   PHE A 323      20.249   5.687  83.278  1.00 97.60           O  
ATOM   3916  CB  PHE A 323      17.593   4.158  82.502  1.00 97.60           C  
ATOM   3917  CG  PHE A 323      17.743   3.904  83.990  1.00 97.60           C  
ATOM   3918  CD1 PHE A 323      18.274   2.682  84.453  1.00 97.60           C  
ATOM   3919  CD2 PHE A 323      17.485   4.935  84.913  1.00 97.60           C  
ATOM   3920  CE1 PHE A 323      18.513   2.500  85.806  1.00 97.60           C  
ATOM   3921  CE2 PHE A 323      17.733   4.736  86.263  1.00 97.60           C  
ATOM   3922  CZ  PHE A 323      18.242   3.523  86.705  1.00 97.60           C  
ATOM   3923  H   PHE A 323      20.548   3.378  82.408  1.00 97.60           H  
ATOM   3924  HA  PHE A 323      18.603   4.657  80.681  1.00 97.60           H  
ATOM   3925  HB3 PHE A 323      17.120   3.275  82.074  1.00 97.60           H  
ATOM   3926  HB2 PHE A 323      16.876   4.968  82.358  1.00 97.60           H  
ATOM   3927  HD1 PHE A 323      18.502   1.885  83.760  1.00 97.60           H  
ATOM   3928  HD2 PHE A 323      17.089   5.876  84.567  1.00 97.60           H  
ATOM   3929  HE1 PHE A 323      18.917   1.563  86.160  1.00 97.60           H  
ATOM   3930  HE2 PHE A 323      17.540   5.530  86.970  1.00 97.60           H  
ATOM   3931  HZ  PHE A 323      18.423   3.366  87.756  1.00 97.60           H  
ATOM   3932  N   ASN A 324      19.671   6.763  81.358  1.00 96.98           N  
ATOM   3933  CA  ASN A 324      20.387   8.022  81.601  1.00 96.98           C  
ATOM   3934  C   ASN A 324      19.547   9.054  82.385  1.00 96.98           C  
ATOM   3935  O   ASN A 324      20.126   9.987  82.942  1.00 96.98           O  
ATOM   3936  CB  ASN A 324      20.963   8.580  80.271  1.00 96.98           C  
ATOM   3937  CG  ASN A 324      19.946   8.966  79.186  1.00 96.98           C  
ATOM   3938  ND2 ASN A 324      20.429   9.565  78.097  1.00 96.98           N  
ATOM   3939  OD1 ASN A 324      18.749   8.730  79.318  1.00 96.98           O  
ATOM   3940  H   ASN A 324      19.147   6.716  80.493  1.00 96.98           H  
ATOM   3941  HA  ASN A 324      21.251   7.801  82.232  1.00 96.98           H  
ATOM   3942  HB3 ASN A 324      21.638   7.840  79.839  1.00 96.98           H  
ATOM   3943  HB2 ASN A 324      21.579   9.454  80.484  1.00 96.98           H  
ATOM   3944 HD22 ASN A 324      19.811   9.865  77.355  1.00 96.98           H  
ATOM   3945 HD21 ASN A 324      21.423   9.741  78.009  1.00 96.98           H  
ATOM   3946  N   THR A 325      18.229   8.828  82.471  1.00 93.17           N  
ATOM   3947  CA  THR A 325      17.231   9.516  83.290  1.00 93.17           C  
ATOM   3948  C   THR A 325      17.412   9.183  84.784  1.00 93.17           C  
ATOM   3949  O   THR A 325      17.983   8.148  85.124  1.00 93.17           O  
ATOM   3950  CB  THR A 325      15.815   9.092  82.793  1.00 93.17           C  
ATOM   3951  CG2 THR A 325      15.528   9.584  81.373  1.00 93.17           C  
ATOM   3952  OG1 THR A 325      15.566   7.689  82.813  1.00 93.17           O  
ATOM   3953  H   THR A 325      17.875   8.010  81.993  1.00 93.17           H  
ATOM   3954  HA  THR A 325      17.360  10.592  83.160  1.00 93.17           H  
ATOM   3955  HB  THR A 325      15.079   9.562  83.441  1.00 93.17           H  
ATOM   3956 HG21 THR A 325      14.520   9.317  81.054  1.00 93.17           H  
ATOM   3957 HG22 THR A 325      15.616  10.669  81.309  1.00 93.17           H  
ATOM   3958 HG23 THR A 325      16.231   9.156  80.662  1.00 93.17           H  
ATOM   3959  HG1 THR A 325      15.348   7.406  83.701  1.00 93.17           H  
ATOM   3960  N   SER A 326      16.952  10.059  85.690  1.00 90.83           N  
ATOM   3961  CA  SER A 326      17.097   9.897  87.146  1.00 90.83           C  
ATOM   3962  C   SER A 326      16.428   8.648  87.756  1.00 90.83           C  
ATOM   3963  O   SER A 326      16.861   8.209  88.822  1.00 90.83           O  
ATOM   3964  CB  SER A 326      16.665  11.193  87.855  1.00 90.83           C  
ATOM   3965  OG  SER A 326      15.265  11.372  87.861  1.00 90.83           O  
ATOM   3966  H   SER A 326      16.508  10.915  85.391  1.00 90.83           H  
ATOM   3967  HA  SER A 326      18.166   9.786  87.331  1.00 90.83           H  
ATOM   3968  HB3 SER A 326      17.136  12.064  87.397  1.00 90.83           H  
ATOM   3969  HB2 SER A 326      17.000  11.172  88.893  1.00 90.83           H  
ATOM   3970  HG  SER A 326      15.076  12.137  88.416  1.00 90.83           H  
ATOM   3971  N   GLY A 327      15.447   8.047  87.072  1.00 90.73           N  
ATOM   3972  CA  GLY A 327      14.855   6.776  87.442  1.00 90.73           C  
ATOM   3973  C   GLY A 327      14.379   5.988  86.220  1.00 90.73           C  
ATOM   3974  O   GLY A 327      14.357   6.489  85.091  1.00 90.73           O  
ATOM   3975  H   GLY A 327      15.101   8.465  86.217  1.00 90.73           H  
ATOM   3976  HA3 GLY A 327      14.021   6.954  88.116  1.00 90.73           H  
ATOM   3977  HA2 GLY A 327      15.574   6.163  87.985  1.00 90.73           H  
ATOM   3978  N   MET A 328      13.980   4.742  86.471  1.00 94.00           N  
ATOM   3979  CA  MET A 328      13.286   3.839  85.567  1.00 94.00           C  
ATOM   3980  C   MET A 328      12.632   2.775  86.438  1.00 94.00           C  
ATOM   3981  O   MET A 328      13.339   2.093  87.184  1.00 94.00           O  
ATOM   3982  CB  MET A 328      14.227   3.246  84.486  1.00 94.00           C  
ATOM   3983  CG  MET A 328      13.525   2.281  83.506  1.00 94.00           C  
ATOM   3984  SD  MET A 328      14.492   1.795  82.047  1.00 94.00           S  
ATOM   3985  CE  MET A 328      15.594   0.546  82.748  1.00 94.00           C  
ATOM   3986  H   MET A 328      14.007   4.446  87.445  1.00 94.00           H  
ATOM   3987  HA  MET A 328      12.488   4.409  85.095  1.00 94.00           H  
ATOM   3988  HB3 MET A 328      15.067   2.740  84.962  1.00 94.00           H  
ATOM   3989  HB2 MET A 328      14.659   4.064  83.909  1.00 94.00           H  
ATOM   3990  HG3 MET A 328      12.627   2.758  83.123  1.00 94.00           H  
ATOM   3991  HG2 MET A 328      13.187   1.379  84.016  1.00 94.00           H  
ATOM   3992  HE1 MET A 328      16.285   0.203  81.980  1.00 94.00           H  
ATOM   3993  HE2 MET A 328      16.173   0.962  83.571  1.00 94.00           H  
ATOM   3994  HE3 MET A 328      15.026  -0.311  83.108  1.00 94.00           H  
ATOM   3995  N   TYR A 329      11.310   2.605  86.307  1.00 92.67           N  
ATOM   3996  CA  TYR A 329      10.547   1.539  86.951  1.00 92.67           C  
ATOM   3997  C   TYR A 329      10.930   0.242  86.228  1.00 92.67           C  
ATOM   3998  O   TYR A 329      10.657   0.103  85.035  1.00 92.67           O  
ATOM   3999  CB  TYR A 329       9.030   1.794  86.767  1.00 92.67           C  
ATOM   4000  CG  TYR A 329       8.482   3.066  87.397  1.00 92.67           C  
ATOM   4001  CD1 TYR A 329       8.657   3.318  88.772  1.00 92.67           C  
ATOM   4002  CD2 TYR A 329       7.784   4.006  86.609  1.00 92.67           C  
ATOM   4003  CE1 TYR A 329       8.182   4.511  89.349  1.00 92.67           C  
ATOM   4004  CE2 TYR A 329       7.286   5.190  87.189  1.00 92.67           C  
ATOM   4005  CZ  TYR A 329       7.495   5.448  88.558  1.00 92.67           C  
ATOM   4006  OH  TYR A 329       7.023   6.594  89.125  1.00 92.67           O  
ATOM   4007  H   TYR A 329      10.823   3.150  85.601  1.00 92.67           H  
ATOM   4008  HA  TYR A 329      10.804   1.477  88.010  1.00 92.67           H  
ATOM   4009  HB3 TYR A 329       8.469   0.957  87.184  1.00 92.67           H  
ATOM   4010  HB2 TYR A 329       8.786   1.808  85.704  1.00 92.67           H  
ATOM   4011  HD1 TYR A 329       9.161   2.600  89.389  1.00 92.67           H  
ATOM   4012  HD2 TYR A 329       7.624   3.830  85.555  1.00 92.67           H  
ATOM   4013  HE1 TYR A 329       8.337   4.708  90.399  1.00 92.67           H  
ATOM   4014  HE2 TYR A 329       6.748   5.894  86.572  1.00 92.67           H  
ATOM   4015  HH  TYR A 329       6.377   7.023  88.584  1.00 92.67           H  
ATOM   4016  N   ARG A 330      11.620  -0.665  86.920  1.00 97.06           N  
ATOM   4017  CA  ARG A 330      12.221  -1.872  86.363  1.00 97.06           C  
ATOM   4018  C   ARG A 330      12.213  -2.995  87.400  1.00 97.06           C  
ATOM   4019  O   ARG A 330      12.202  -2.732  88.601  1.00 97.06           O  
ATOM   4020  CB  ARG A 330      13.635  -1.563  85.818  1.00 97.06           C  
ATOM   4021  CG  ARG A 330      14.689  -1.251  86.895  1.00 97.06           C  
ATOM   4022  CD  ARG A 330      15.954  -0.611  86.310  1.00 97.06           C  
ATOM   4023  NE  ARG A 330      17.000  -0.429  87.331  1.00 97.06           N  
ATOM   4024  CZ  ARG A 330      17.087   0.554  88.248  1.00 97.06           C  
ATOM   4025  NH1 ARG A 330      16.164   1.519  88.373  1.00 97.06           N  
ATOM   4026  NH2 ARG A 330      18.138   0.578  89.072  1.00 97.06           N1+
ATOM   4027  H   ARG A 330      11.748  -0.526  87.915  1.00 97.06           H  
ATOM   4028  HA  ARG A 330      11.596  -2.198  85.535  1.00 97.06           H  
ATOM   4029  HB3 ARG A 330      13.573  -0.731  85.115  1.00 97.06           H  
ATOM   4030  HB2 ARG A 330      13.984  -2.413  85.230  1.00 97.06           H  
ATOM   4031  HG3 ARG A 330      14.932  -2.124  87.504  1.00 97.06           H  
ATOM   4032  HG2 ARG A 330      14.241  -0.527  87.574  1.00 97.06           H  
ATOM   4033  HD3 ARG A 330      15.704   0.383  85.941  1.00 97.06           H  
ATOM   4034  HD2 ARG A 330      16.322  -1.161  85.445  1.00 97.06           H  
ATOM   4035  HE  ARG A 330      17.714  -1.145  87.338  1.00 97.06           H  
ATOM   4036 HH12 ARG A 330      16.278   2.246  89.066  1.00 97.06           H  
ATOM   4037 HH11 ARG A 330      15.348   1.528  87.774  1.00 97.06           H  
ATOM   4038 HH22 ARG A 330      18.240   1.323  89.750  1.00 97.06           H  
ATOM   4039 HH21 ARG A 330      18.853  -0.135  89.020  1.00 97.06           H  
ATOM   4040  N   ALA A 331      12.223  -4.232  86.898  1.00 98.34           N  
ATOM   4041  CA  ALA A 331      12.230  -5.443  87.705  1.00 98.34           C  
ATOM   4042  C   ALA A 331      12.734  -6.616  86.867  1.00 98.34           C  
ATOM   4043  O   ALA A 331      12.641  -6.575  85.641  1.00 98.34           O  
ATOM   4044  CB  ALA A 331      10.817  -5.710  88.252  1.00 98.34           C  
ATOM   4045  H   ALA A 331      12.222  -4.372  85.895  1.00 98.34           H  
ATOM   4046  HA  ALA A 331      12.933  -5.298  88.524  1.00 98.34           H  
ATOM   4047  HB1 ALA A 331      10.774  -6.639  88.822  1.00 98.34           H  
ATOM   4048  HB2 ALA A 331      10.492  -4.908  88.912  1.00 98.34           H  
ATOM   4049  HB3 ALA A 331      10.090  -5.782  87.443  1.00 98.34           H  
ATOM   4050  N   SER A 332      13.256  -7.645  87.546  1.00 98.49           N  
ATOM   4051  CA  SER A 332      13.699  -8.884  86.916  1.00 98.49           C  
ATOM   4052  C   SER A 332      13.636 -10.049  87.903  1.00 98.49           C  
ATOM   4053  O   SER A 332      13.824  -9.858  89.103  1.00 98.49           O  
ATOM   4054  CB  SER A 332      15.103  -8.720  86.283  1.00 98.49           C  
ATOM   4055  OG  SER A 332      16.128  -8.577  87.247  1.00 98.49           O  
ATOM   4056  H   SER A 332      13.297  -7.617  88.557  1.00 98.49           H  
ATOM   4057  HA  SER A 332      12.985  -9.107  86.122  1.00 98.49           H  
ATOM   4058  HB3 SER A 332      15.131  -7.880  85.594  1.00 98.49           H  
ATOM   4059  HB2 SER A 332      15.344  -9.601  85.688  1.00 98.49           H  
ATOM   4060  HG  SER A 332      16.016  -7.733  87.691  1.00 98.49           H  
ATOM   4061  N   ALA A 333      13.420 -11.241  87.336  1.00 98.42           N  
ATOM   4062  CA  ALA A 333      13.507 -12.532  88.001  1.00 98.42           C  
ATOM   4063  C   ALA A 333      14.142 -13.521  87.019  1.00 98.42           C  
ATOM   4064  O   ALA A 333      13.973 -13.379  85.808  1.00 98.42           O  
ATOM   4065  CB  ALA A 333      12.103 -12.986  88.426  1.00 98.42           C  
ATOM   4066  H   ALA A 333      13.297 -11.289  86.332  1.00 98.42           H  
ATOM   4067  HA  ALA A 333      14.148 -12.457  88.882  1.00 98.42           H  
ATOM   4068  HB1 ALA A 333      12.129 -13.970  88.896  1.00 98.42           H  
ATOM   4069  HB2 ALA A 333      11.673 -12.292  89.148  1.00 98.42           H  
ATOM   4070  HB3 ALA A 333      11.425 -13.040  87.574  1.00 98.42           H  
ATOM   4071  N   ALA A 334      14.856 -14.517  87.553  1.00 98.28           N  
ATOM   4072  CA  ALA A 334      15.518 -15.546  86.757  1.00 98.28           C  
ATOM   4073  C   ALA A 334      15.704 -16.821  87.576  1.00 98.28           C  
ATOM   4074  O   ALA A 334      15.475 -16.820  88.786  1.00 98.28           O  
ATOM   4075  CB  ALA A 334      16.843 -15.007  86.195  1.00 98.28           C  
ATOM   4076  H   ALA A 334      14.944 -14.606  88.556  1.00 98.28           H  
ATOM   4077  HA  ALA A 334      14.870 -15.822  85.926  1.00 98.28           H  
ATOM   4078  HB1 ALA A 334      17.378 -15.762  85.618  1.00 98.28           H  
ATOM   4079  HB2 ALA A 334      16.664 -14.163  85.531  1.00 98.28           H  
ATOM   4080  HB3 ALA A 334      17.500 -14.668  86.993  1.00 98.28           H  
ATOM   4081  N   ASP A 335      16.083 -17.900  86.875  1.00 97.07           N  
ATOM   4082  CA  ASP A 335      16.245 -19.239  87.434  1.00 97.07           C  
ATOM   4083  C   ASP A 335      17.383 -19.263  88.473  1.00 97.07           C  
ATOM   4084  O   ASP A 335      18.531 -18.985  88.124  1.00 97.07           O  
ATOM   4085  CB  ASP A 335      16.476 -20.270  86.303  1.00 97.07           C  
ATOM   4086  CG  ASP A 335      16.253 -21.750  86.663  1.00 97.07           C  
ATOM   4087  OD1 ASP A 335      15.554 -22.034  87.662  1.00 97.07           O1-
ATOM   4088  OD2 ASP A 335      16.672 -22.583  85.829  1.00 97.07           O  
ATOM   4089  H   ASP A 335      16.246 -17.813  85.881  1.00 97.07           H  
ATOM   4090  HA  ASP A 335      15.301 -19.464  87.936  1.00 97.07           H  
ATOM   4091  HB3 ASP A 335      17.479 -20.145  85.890  1.00 97.07           H  
ATOM   4092  HB2 ASP A 335      15.813 -20.031  85.473  1.00 97.07           H  
ATOM   4093  N   GLY A 336      17.023 -19.560  89.732  1.00 93.90           N  
ATOM   4094  CA  GLY A 336      17.940 -19.596  90.872  1.00 93.90           C  
ATOM   4095  C   GLY A 336      18.312 -18.202  91.414  1.00 93.90           C  
ATOM   4096  O   GLY A 336      19.163 -18.131  92.300  1.00 93.90           O  
ATOM   4097  H   GLY A 336      16.056 -19.781  89.922  1.00 93.90           H  
ATOM   4098  HA3 GLY A 336      18.851 -20.133  90.602  1.00 93.90           H  
ATOM   4099  HA2 GLY A 336      17.468 -20.164  91.674  1.00 93.90           H  
ATOM   4100  N   ARG A 337      17.704 -17.113  90.905  1.00 93.76           N  
ATOM   4101  CA  ARG A 337      17.959 -15.730  91.321  1.00 93.76           C  
ATOM   4102  C   ARG A 337      16.686 -15.129  91.956  1.00 93.76           C  
ATOM   4103  O   ARG A 337      15.590 -15.404  91.464  1.00 93.76           O  
ATOM   4104  CB  ARG A 337      18.371 -14.888  90.092  1.00 93.76           C  
ATOM   4105  CG  ARG A 337      19.613 -15.417  89.351  1.00 93.76           C  
ATOM   4106  CD  ARG A 337      20.187 -14.399  88.349  1.00 93.76           C  
ATOM   4107  NE  ARG A 337      21.208 -15.004  87.474  1.00 93.76           N  
ATOM   4108  CZ  ARG A 337      21.673 -14.526  86.302  1.00 93.76           C  
ATOM   4109  NH1 ARG A 337      21.241 -13.370  85.773  1.00 93.76           N  
ATOM   4110  NH2 ARG A 337      22.595 -15.231  85.636  1.00 93.76           N1+
ATOM   4111  H   ARG A 337      16.995 -17.230  90.192  1.00 93.76           H  
ATOM   4112  HA  ARG A 337      18.785 -15.721  92.030  1.00 93.76           H  
ATOM   4113  HB3 ARG A 337      18.563 -13.863  90.415  1.00 93.76           H  
ATOM   4114  HB2 ARG A 337      17.540 -14.829  89.388  1.00 93.76           H  
ATOM   4115  HG3 ARG A 337      19.440 -16.391  88.891  1.00 93.76           H  
ATOM   4116  HG2 ARG A 337      20.369 -15.577  90.122  1.00 93.76           H  
ATOM   4117  HD3 ARG A 337      20.746 -13.656  88.918  1.00 93.76           H  
ATOM   4118  HD2 ARG A 337      19.411 -13.849  87.819  1.00 93.76           H  
ATOM   4119  HE  ARG A 337      21.588 -15.879  87.806  1.00 93.76           H  
ATOM   4120 HH12 ARG A 337      21.584 -13.056  84.877  1.00 93.76           H  
ATOM   4121 HH11 ARG A 337      20.552 -12.818  86.262  1.00 93.76           H  
ATOM   4122 HH22 ARG A 337      22.938 -14.907  84.743  1.00 93.76           H  
ATOM   4123 HH21 ARG A 337      22.941 -16.105  86.007  1.00 93.76           H  
ATOM   4124  N   PRO A 338      16.838 -14.300  93.018  1.00 93.39           N  
ATOM   4125  CA  PRO A 338      15.699 -13.600  93.643  1.00 93.39           C  
ATOM   4126  C   PRO A 338      15.108 -12.504  92.737  1.00 93.39           C  
ATOM   4127  O   PRO A 338      15.836 -11.918  91.933  1.00 93.39           O  
ATOM   4128  CB  PRO A 338      16.312 -13.004  94.921  1.00 93.39           C  
ATOM   4129  CG  PRO A 338      17.766 -12.745  94.564  1.00 93.39           C  
ATOM   4130  CD  PRO A 338      18.106 -13.916  93.649  1.00 93.39           C  
ATOM   4131  HA  PRO A 338      14.913 -14.311  93.905  1.00 93.39           H  
ATOM   4132  HB3 PRO A 338      16.258 -13.741  95.724  1.00 93.39           H  
ATOM   4133  HB2 PRO A 338      15.805 -12.104  95.273  1.00 93.39           H  
ATOM   4134  HG3 PRO A 338      18.421 -12.670  95.432  1.00 93.39           H  
ATOM   4135  HG2 PRO A 338      17.841 -11.812  94.004  1.00 93.39           H  
ATOM   4136  HD2 PRO A 338      18.874 -13.630  92.930  1.00 93.39           H  
ATOM   4137  HD3 PRO A 338      18.475 -14.761  94.233  1.00 93.39           H  
ATOM   4138  N   LEU A 339      13.800 -12.240  92.899  1.00 97.10           N  
ATOM   4139  CA  LEU A 339      13.110 -11.140  92.224  1.00 97.10           C  
ATOM   4140  C   LEU A 339      13.589  -9.791  92.788  1.00 97.10           C  
ATOM   4141  O   LEU A 339      13.495  -9.567  93.995  1.00 97.10           O  
ATOM   4142  CB  LEU A 339      11.579 -11.334  92.322  1.00 97.10           C  
ATOM   4143  CG  LEU A 339      10.733 -10.412  91.405  1.00 97.10           C  
ATOM   4144  CD1 LEU A 339       9.392 -11.079  91.053  1.00 97.10           C  
ATOM   4145  CD2 LEU A 339      10.506  -9.001  91.990  1.00 97.10           C  
ATOM   4146  H   LEU A 339      13.262 -12.757  93.579  1.00 97.10           H  
ATOM   4147  HA  LEU A 339      13.377 -11.207  91.170  1.00 97.10           H  
ATOM   4148  HB3 LEU A 339      11.238 -11.262  93.356  1.00 97.10           H  
ATOM   4149  HB2 LEU A 339      11.379 -12.365  92.023  1.00 97.10           H  
ATOM   4150  HG  LEU A 339      11.270 -10.286  90.463  1.00 97.10           H  
ATOM   4151 HD11 LEU A 339       8.617 -10.350  90.817  1.00 97.10           H  
ATOM   4152 HD12 LEU A 339       9.492 -11.726  90.181  1.00 97.10           H  
ATOM   4153 HD13 LEU A 339       9.028 -11.695  91.876  1.00 97.10           H  
ATOM   4154 HD21 LEU A 339       9.451  -8.766  92.125  1.00 97.10           H  
ATOM   4155 HD22 LEU A 339      10.968  -8.873  92.967  1.00 97.10           H  
ATOM   4156 HD23 LEU A 339      10.918  -8.240  91.328  1.00 97.10           H  
ATOM   4157  N   THR A 340      14.090  -8.933  91.890  1.00 97.08           N  
ATOM   4158  CA  THR A 340      14.581  -7.590  92.189  1.00 97.08           C  
ATOM   4159  C   THR A 340      13.635  -6.552  91.560  1.00 97.08           C  
ATOM   4160  O   THR A 340      13.032  -6.826  90.522  1.00 97.08           O  
ATOM   4161  CB  THR A 340      16.001  -7.375  91.590  1.00 97.08           C  
ATOM   4162  CG2 THR A 340      17.040  -8.368  92.130  1.00 97.08           C  
ATOM   4163  OG1 THR A 340      16.019  -7.432  90.173  1.00 97.08           O  
ATOM   4164  H   THR A 340      14.098  -9.196  90.913  1.00 97.08           H  
ATOM   4165  HA  THR A 340      14.622  -7.422  93.267  1.00 97.08           H  
ATOM   4166  HB  THR A 340      16.337  -6.373  91.861  1.00 97.08           H  
ATOM   4167 HG21 THR A 340      18.037  -8.135  91.755  1.00 97.08           H  
ATOM   4168 HG22 THR A 340      17.082  -8.335  93.219  1.00 97.08           H  
ATOM   4169 HG23 THR A 340      16.811  -9.393  91.839  1.00 97.08           H  
ATOM   4170  HG1 THR A 340      15.882  -8.345  89.905  1.00 97.08           H  
ATOM   4171  N   VAL A 341      13.540  -5.378  92.204  1.00 97.18           N  
ATOM   4172  CA  VAL A 341      12.813  -4.214  91.701  1.00 97.18           C  
ATOM   4173  C   VAL A 341      13.659  -2.962  91.988  1.00 97.18           C  
ATOM   4174  O   VAL A 341      14.077  -2.760  93.130  1.00 97.18           O  
ATOM   4175  CB  VAL A 341      11.417  -4.029  92.369  1.00 97.18           C  
ATOM   4176  CG1 VAL A 341      10.657  -2.782  91.865  1.00 97.18           C  
ATOM   4177  CG2 VAL A 341      10.515  -5.264  92.201  1.00 97.18           C  
ATOM   4178  H   VAL A 341      14.056  -5.230  93.060  1.00 97.18           H  
ATOM   4179  HA  VAL A 341      12.677  -4.302  90.623  1.00 97.18           H  
ATOM   4180  HB  VAL A 341      11.562  -3.898  93.443  1.00 97.18           H  
ATOM   4181 HG11 VAL A 341       9.665  -2.735  92.308  1.00 97.18           H  
ATOM   4182 HG12 VAL A 341      11.160  -1.850  92.123  1.00 97.18           H  
ATOM   4183 HG13 VAL A 341      10.530  -2.807  90.783  1.00 97.18           H  
ATOM   4184 HG21 VAL A 341       9.519  -5.075  92.599  1.00 97.18           H  
ATOM   4185 HG22 VAL A 341      10.400  -5.541  91.154  1.00 97.18           H  
ATOM   4186 HG23 VAL A 341      10.914  -6.126  92.734  1.00 97.18           H  
ATOM   4187  N   GLY A 342      13.870  -2.145  90.947  1.00 95.31           N  
ATOM   4188  CA  GLY A 342      14.558  -0.862  91.025  1.00 95.31           C  
ATOM   4189  C   GLY A 342      13.612   0.233  90.521  1.00 95.31           C  
ATOM   4190  O   GLY A 342      12.736  -0.015  89.691  1.00 95.31           O  
ATOM   4191  H   GLY A 342      13.453  -2.376  90.053  1.00 95.31           H  
ATOM   4192  HA3 GLY A 342      15.440  -0.893  90.385  1.00 95.31           H  
ATOM   4193  HA2 GLY A 342      14.899  -0.632  92.036  1.00 95.31           H  
ATOM   4194  N   ILE A 343      13.832   1.464  91.003  1.00 93.42           N  
ATOM   4195  CA  ILE A 343      13.150   2.677  90.546  1.00 93.42           C  
ATOM   4196  C   ILE A 343      14.167   3.806  90.284  1.00 93.42           C  
ATOM   4197  O   ILE A 343      13.956   4.566  89.345  1.00 93.42           O  
ATOM   4198  CB  ILE A 343      12.044   3.161  91.542  1.00 93.42           C  
ATOM   4199  CG1 ILE A 343      10.940   2.081  91.670  1.00 93.42           C  
ATOM   4200  CG2 ILE A 343      11.418   4.526  91.159  1.00 93.42           C  
ATOM   4201  CD1 ILE A 343       9.754   2.435  92.577  1.00 93.42           C  
ATOM   4202  H   ILE A 343      14.524   1.591  91.731  1.00 93.42           H  
ATOM   4203  HA  ILE A 343      12.667   2.483  89.587  1.00 93.42           H  
ATOM   4204  HB  ILE A 343      12.503   3.278  92.524  1.00 93.42           H  
ATOM   4205 HG13 ILE A 343      11.373   1.158  92.054  1.00 93.42           H  
ATOM   4206 HG12 ILE A 343      10.564   1.833  90.679  1.00 93.42           H  
ATOM   4207 HG21 ILE A 343      10.678   4.854  91.887  1.00 93.42           H  
ATOM   4208 HG22 ILE A 343      12.150   5.331  91.122  1.00 93.42           H  
ATOM   4209 HG23 ILE A 343      10.933   4.475  90.185  1.00 93.42           H  
ATOM   4210 HD11 ILE A 343       9.091   1.577  92.678  1.00 93.42           H  
ATOM   4211 HD12 ILE A 343      10.092   2.721  93.572  1.00 93.42           H  
ATOM   4212 HD13 ILE A 343       9.150   3.246  92.172  1.00 93.42           H  
ATOM   4213  N   TYR A 344      15.247   3.887  91.080  1.00 92.70           N  
ATOM   4214  CA  TYR A 344      16.215   4.992  91.064  1.00 92.70           C  
ATOM   4215  C   TYR A 344      17.611   4.514  90.616  1.00 92.70           C  
ATOM   4216  O   TYR A 344      17.865   3.308  90.612  1.00 92.70           O  
ATOM   4217  CB  TYR A 344      16.257   5.590  92.486  1.00 92.70           C  
ATOM   4218  CG  TYR A 344      14.898   6.010  93.024  1.00 92.70           C  
ATOM   4219  CD1 TYR A 344      14.208   7.089  92.439  1.00 92.70           C  
ATOM   4220  CD2 TYR A 344      14.296   5.291  94.079  1.00 92.70           C  
ATOM   4221  CE1 TYR A 344      12.922   7.434  92.896  1.00 92.70           C  
ATOM   4222  CE2 TYR A 344      13.015   5.644  94.542  1.00 92.70           C  
ATOM   4223  CZ  TYR A 344      12.325   6.719  93.951  1.00 92.70           C  
ATOM   4224  OH  TYR A 344      11.090   7.078  94.403  1.00 92.70           O  
ATOM   4225  H   TYR A 344      15.364   3.220  91.830  1.00 92.70           H  
ATOM   4226  HA  TYR A 344      15.901   5.774  90.370  1.00 92.70           H  
ATOM   4227  HB3 TYR A 344      16.921   6.455  92.516  1.00 92.70           H  
ATOM   4228  HB2 TYR A 344      16.678   4.854  93.171  1.00 92.70           H  
ATOM   4229  HD1 TYR A 344      14.656   7.640  91.625  1.00 92.70           H  
ATOM   4230  HD2 TYR A 344      14.812   4.461  94.534  1.00 92.70           H  
ATOM   4231  HE1 TYR A 344      12.389   8.247  92.432  1.00 92.70           H  
ATOM   4232  HE2 TYR A 344      12.568   5.092  95.354  1.00 92.70           H  
ATOM   4233  HH  TYR A 344      10.827   6.626  95.213  1.00 92.70           H  
ATOM   4234  N   LYS A 345      18.494   5.464  90.244  1.00 89.97           N  
ATOM   4235  CA  LYS A 345      19.877   5.205  89.804  1.00 89.97           C  
ATOM   4236  C   LYS A 345      20.772   4.480  90.828  1.00 89.97           C  
ATOM   4237  O   LYS A 345      21.572   3.638  90.421  1.00 89.97           O  
ATOM   4238  CB  LYS A 345      20.569   6.511  89.350  1.00 89.97           C  
ATOM   4239  CG  LYS A 345      20.225   6.979  87.925  1.00 89.97           C  
ATOM   4240  CD  LYS A 345      21.254   7.998  87.402  1.00 89.97           C  
ATOM   4241  CE  LYS A 345      20.921   8.541  86.005  1.00 89.97           C  
ATOM   4242  NZ  LYS A 345      22.012   9.361  85.452  1.00 89.97           N1+
ATOM   4243  H   LYS A 345      18.210   6.434  90.255  1.00 89.97           H  
ATOM   4244  HA  LYS A 345      19.817   4.545  88.939  1.00 89.97           H  
ATOM   4245  HB3 LYS A 345      21.647   6.341  89.355  1.00 89.97           H  
ATOM   4246  HB2 LYS A 345      20.401   7.311  90.073  1.00 89.97           H  
ATOM   4247  HG3 LYS A 345      19.226   7.413  87.907  1.00 89.97           H  
ATOM   4248  HG2 LYS A 345      20.199   6.125  87.248  1.00 89.97           H  
ATOM   4249  HD3 LYS A 345      22.237   7.525  87.385  1.00 89.97           H  
ATOM   4250  HD2 LYS A 345      21.327   8.828  88.108  1.00 89.97           H  
ATOM   4251  HE3 LYS A 345      20.032   9.165  86.056  1.00 89.97           H  
ATOM   4252  HE2 LYS A 345      20.716   7.724  85.312  1.00 89.97           H  
ATOM   4253  HZ1 LYS A 345      22.844   8.798  85.352  1.00 89.97           H  
ATOM   4254  HZ2 LYS A 345      21.731   9.711  84.545  1.00 89.97           H  
ATOM   4255  HZ3 LYS A 345      22.199  10.139  86.068  1.00 89.97           H  
ATOM   4256  N   ASP A 346      20.631   4.822  92.119  1.00 89.26           N  
ATOM   4257  CA  ASP A 346      21.414   4.275  93.238  1.00 89.26           C  
ATOM   4258  C   ASP A 346      21.079   2.807  93.587  1.00 89.26           C  
ATOM   4259  O   ASP A 346      21.877   2.161  94.265  1.00 89.26           O  
ATOM   4260  CB  ASP A 346      21.373   5.163  94.518  1.00 89.26           C  
ATOM   4261  CG  ASP A 346      20.005   5.573  95.109  1.00 89.26           C  
ATOM   4262  OD1 ASP A 346      18.972   5.491  94.411  1.00 89.26           O1-
ATOM   4263  OD2 ASP A 346      20.021   6.066  96.257  1.00 89.26           O  
ATOM   4264  H   ASP A 346      19.930   5.502  92.381  1.00 89.26           H  
ATOM   4265  HA  ASP A 346      22.454   4.267  92.906  1.00 89.26           H  
ATOM   4266  HB3 ASP A 346      21.886   6.096  94.281  1.00 89.26           H  
ATOM   4267  HB2 ASP A 346      21.975   4.702  95.303  1.00 89.26           H  
ATOM   4268  N   GLU A 347      19.923   2.311  93.122  1.00 89.55           N  
ATOM   4269  CA  GLU A 347      19.431   0.952  93.351  1.00 89.55           C  
ATOM   4270  C   GLU A 347      19.973  -0.050  92.312  1.00 89.55           C  
ATOM   4271  O   GLU A 347      20.420   0.382  91.247  1.00 89.55           O  
ATOM   4272  CB  GLU A 347      17.891   1.010  93.352  1.00 89.55           C  
ATOM   4273  CG  GLU A 347      17.374   1.795  94.573  1.00 89.55           C  
ATOM   4274  CD  GLU A 347      15.856   1.804  94.742  1.00 89.55           C  
ATOM   4275  OE1 GLU A 347      15.437   1.986  95.905  1.00 89.55           O1-
ATOM   4276  OE2 GLU A 347      15.129   1.661  93.734  1.00 89.55           O  
ATOM   4277  H   GLU A 347      19.330   2.906  92.561  1.00 89.55           H  
ATOM   4278  HA  GLU A 347      19.771   0.632  94.338  1.00 89.55           H  
ATOM   4279  HB3 GLU A 347      17.450   0.014  93.333  1.00 89.55           H  
ATOM   4280  HB2 GLU A 347      17.547   1.490  92.437  1.00 89.55           H  
ATOM   4281  HG3 GLU A 347      17.701   2.833  94.512  1.00 89.55           H  
ATOM   4282  HG2 GLU A 347      17.827   1.385  95.478  1.00 89.55           H  
ATOM   4283  N   PRO A 348      19.907  -1.371  92.614  1.00 74.74           N  
ATOM   4284  CA  PRO A 348      20.332  -2.425  91.670  1.00 74.74           C  
ATOM   4285  C   PRO A 348      19.542  -2.455  90.345  1.00 74.74           C  
ATOM   4286  O   PRO A 348      18.195  -2.477  90.577  1.00 74.74           O1-
ATOM   4287  CB  PRO A 348      20.204  -3.732  92.474  1.00 74.74           C  
ATOM   4288  CG  PRO A 348      19.205  -3.421  93.577  1.00 74.74           C  
ATOM   4289  CD  PRO A 348      19.496  -1.959  93.893  1.00 74.74           C  
ATOM   4290  OXT PRO A 348      20.079  -2.446  89.259  1.00 74.74           O  
ATOM   4291  HA  PRO A 348      21.384  -2.266  91.421  1.00 74.74           H  
ATOM   4292  HB3 PRO A 348      21.171  -3.973  92.919  1.00 74.74           H  
ATOM   4293  HB2 PRO A 348      19.903  -4.593  91.875  1.00 74.74           H  
ATOM   4294  HG3 PRO A 348      19.299  -4.076  94.443  1.00 74.74           H  
ATOM   4295  HG2 PRO A 348      18.188  -3.518  93.194  1.00 74.74           H  
ATOM   4296  HD2 PRO A 348      18.633  -1.490  94.362  1.00 74.74           H  
ATOM   4297  HD3 PRO A 348      20.333  -1.883  94.589  1.00 74.74           H  
TER    4298      PRO A 348
ATOM   4299  N   TRP B  28      31.444  14.051  45.134  1.00 98.65           N1+
ATOM   4300  CA  TRP B  28      29.962  13.781  45.219  1.00 98.65           C  
ATOM   4301  C   TRP B  28      29.650  12.425  44.513  1.00 98.65           C  
ATOM   4302  O   TRP B  28      30.439  11.884  43.729  1.00 98.65           O  
ATOM   4303  CB  TRP B  28      29.127  14.965  44.650  1.00 98.65           C  
ATOM   4304  CG  TRP B  28      29.240  15.240  43.171  1.00 98.65           C  
ATOM   4305  CD1 TRP B  28      30.142  16.071  42.601  1.00 98.65           C  
ATOM   4306  CD2 TRP B  28      28.530  14.603  42.063  1.00 98.65           C  
ATOM   4307  CE2 TRP B  28      29.123  15.039  40.840  1.00 98.65           C  
ATOM   4308  CE3 TRP B  28      27.470  13.671  41.961  1.00 98.65           C  
ATOM   4309  NE1 TRP B  28      30.081  15.950  41.229  1.00 98.65           N  
ATOM   4310  CZ2 TRP B  28      28.722  14.539  39.590  1.00 98.65           C  
ATOM   4311  CZ3 TRP B  28      27.035  13.190  40.709  1.00 98.65           C  
ATOM   4312  CH2 TRP B  28      27.670  13.608  39.526  1.00 98.65           C  
ATOM   4313  H1  TRP B  28      31.653  14.898  45.642  1.00 98.65           H  
ATOM   4314  H2  TRP B  28      31.947  13.276  45.543  1.00 98.65           H  
ATOM   4315  H3  TRP B  28      31.704  14.164  44.164  1.00 98.65           H  
ATOM   4316  HA  TRP B  28      29.788  13.679  46.291  1.00 98.65           H  
ATOM   4317  HB3 TRP B  28      29.356  15.885  45.193  1.00 98.65           H  
ATOM   4318  HB2 TRP B  28      28.077  14.770  44.860  1.00 98.65           H  
ATOM   4319  HD1 TRP B  28      30.843  16.685  43.148  1.00 98.65           H  
ATOM   4320  HE3 TRP B  28      26.989  13.316  42.858  1.00 98.65           H  
ATOM   4321  HE1 TRP B  28      30.713  16.445  40.613  1.00 98.65           H  
ATOM   4322  HZ2 TRP B  28      29.224  14.864  38.692  1.00 98.65           H  
ATOM   4323  HZ3 TRP B  28      26.226  12.479  40.658  1.00 98.65           H  
ATOM   4324  HH2 TRP B  28      27.353  13.213  38.573  1.00 98.65           H  
ATOM   4325  N   ALA B  29      28.438  11.921  44.795  1.00 98.89           N  
ATOM   4326  CA  ALA B  29      27.852  10.726  44.190  1.00 98.89           C  
ATOM   4327  C   ALA B  29      26.340  10.693  44.439  1.00 98.89           C  
ATOM   4328  O   ALA B  29      25.883  11.173  45.472  1.00 98.89           O  
ATOM   4329  CB  ALA B  29      28.530   9.457  44.740  1.00 98.89           C  
ATOM   4330  H   ALA B  29      27.837  12.408  45.450  1.00 98.89           H  
ATOM   4331  HA  ALA B  29      28.004  10.772  43.113  1.00 98.89           H  
ATOM   4332  HB1 ALA B  29      28.007   8.557  44.417  1.00 98.89           H  
ATOM   4333  HB2 ALA B  29      29.559   9.373  44.393  1.00 98.89           H  
ATOM   4334  HB3 ALA B  29      28.550   9.452  45.829  1.00 98.89           H  
ATOM   4335  N   ILE B  30      25.595  10.091  43.504  1.00 98.94           N  
ATOM   4336  CA  ILE B  30      24.174   9.782  43.644  1.00 98.94           C  
ATOM   4337  C   ILE B  30      23.920   8.371  43.100  1.00 98.94           C  
ATOM   4338  O   ILE B  30      24.527   7.975  42.105  1.00 98.94           O  
ATOM   4339  CB  ILE B  30      23.256  10.806  42.908  1.00 98.94           C  
ATOM   4340  CG1 ILE B  30      21.753  10.567  43.194  1.00 98.94           C  
ATOM   4341  CG2 ILE B  30      23.510  10.913  41.389  1.00 98.94           C  
ATOM   4342  CD1 ILE B  30      20.855  11.751  42.821  1.00 98.94           C  
ATOM   4343  H   ILE B  30      26.035   9.736  42.663  1.00 98.94           H  
ATOM   4344  HA  ILE B  30      23.912   9.777  44.702  1.00 98.94           H  
ATOM   4345  HB  ILE B  30      23.503  11.779  43.329  1.00 98.94           H  
ATOM   4346 HG13 ILE B  30      21.612  10.355  44.255  1.00 98.94           H  
ATOM   4347 HG12 ILE B  30      21.401   9.683  42.661  1.00 98.94           H  
ATOM   4348 HG21 ILE B  30      22.933  11.723  40.944  1.00 98.94           H  
ATOM   4349 HG22 ILE B  30      24.556  11.120  41.179  1.00 98.94           H  
ATOM   4350 HG23 ILE B  30      23.245   9.997  40.865  1.00 98.94           H  
ATOM   4351 HD11 ILE B  30      19.859  11.641  43.246  1.00 98.94           H  
ATOM   4352 HD12 ILE B  30      21.268  12.690  43.191  1.00 98.94           H  
ATOM   4353 HD13 ILE B  30      20.736  11.831  41.740  1.00 98.94           H  
ATOM   4354  N   VAL B  31      23.014   7.650  43.771  1.00 98.92           N  
ATOM   4355  CA  VAL B  31      22.505   6.354  43.344  1.00 98.92           C  
ATOM   4356  C   VAL B  31      20.977   6.397  43.517  1.00 98.92           C  
ATOM   4357  O   VAL B  31      20.498   6.926  44.520  1.00 98.92           O  
ATOM   4358  CB  VAL B  31      23.068   5.184  44.202  1.00 98.92           C  
ATOM   4359  CG1 VAL B  31      22.707   3.809  43.611  1.00 98.92           C  
ATOM   4360  CG2 VAL B  31      24.589   5.264  44.417  1.00 98.92           C  
ATOM   4361  H   VAL B  31      22.571   8.040  44.594  1.00 98.92           H  
ATOM   4362  HA  VAL B  31      22.738   6.185  42.293  1.00 98.92           H  
ATOM   4363  HB  VAL B  31      22.623   5.231  45.193  1.00 98.92           H  
ATOM   4364 HG11 VAL B  31      23.162   3.000  44.183  1.00 98.92           H  
ATOM   4365 HG12 VAL B  31      21.632   3.639  43.599  1.00 98.92           H  
ATOM   4366 HG13 VAL B  31      23.061   3.720  42.587  1.00 98.92           H  
ATOM   4367 HG21 VAL B  31      24.938   4.423  45.016  1.00 98.92           H  
ATOM   4368 HG22 VAL B  31      25.128   5.254  43.470  1.00 98.92           H  
ATOM   4369 HG23 VAL B  31      24.877   6.166  44.958  1.00 98.92           H  
ATOM   4370  N   VAL B  32      20.244   5.851  42.539  1.00 98.86           N  
ATOM   4371  CA  VAL B  32      18.781   5.843  42.485  1.00 98.86           C  
ATOM   4372  C   VAL B  32      18.298   4.402  42.236  1.00 98.86           C  
ATOM   4373  O   VAL B  32      19.014   3.628  41.599  1.00 98.86           O  
ATOM   4374  CB  VAL B  32      18.266   6.731  41.310  1.00 98.86           C  
ATOM   4375  CG1 VAL B  32      16.724   6.831  41.234  1.00 98.86           C  
ATOM   4376  CG2 VAL B  32      18.880   8.144  41.342  1.00 98.86           C  
ATOM   4377  H   VAL B  32      20.712   5.425  41.748  1.00 98.86           H  
ATOM   4378  HA  VAL B  32      18.352   6.194  43.423  1.00 98.86           H  
ATOM   4379  HB  VAL B  32      18.593   6.287  40.368  1.00 98.86           H  
ATOM   4380 HG11 VAL B  32      16.407   7.593  40.528  1.00 98.86           H  
ATOM   4381 HG12 VAL B  32      16.263   5.902  40.906  1.00 98.86           H  
ATOM   4382 HG13 VAL B  32      16.287   7.081  42.199  1.00 98.86           H  
ATOM   4383 HG21 VAL B  32      18.423   8.797  40.598  1.00 98.86           H  
ATOM   4384 HG22 VAL B  32      18.761   8.610  42.318  1.00 98.86           H  
ATOM   4385 HG23 VAL B  32      19.947   8.119  41.121  1.00 98.86           H  
ATOM   4386  N   HIS B  33      17.079   4.086  42.709  1.00 98.03           N  
ATOM   4387  CA  HIS B  33      16.347   2.874  42.348  1.00 98.03           C  
ATOM   4388  C   HIS B  33      14.880   3.201  42.027  1.00 98.03           C  
ATOM   4389  O   HIS B  33      14.303   4.120  42.610  1.00 98.03           O  
ATOM   4390  CB  HIS B  33      16.507   1.780  43.427  1.00 98.03           C  
ATOM   4391  CG  HIS B  33      15.725   1.956  44.707  1.00 98.03           C  
ATOM   4392  CD2 HIS B  33      16.091   2.610  45.864  1.00 98.03           C  
ATOM   4393  ND1 HIS B  33      14.440   1.432  44.881  1.00 98.03           N  
ATOM   4394  CE1 HIS B  33      14.097   1.782  46.113  1.00 98.03           C  
ATOM   4395  NE2 HIS B  33      15.043   2.465  46.748  1.00 98.03           N  
ATOM   4396  H   HIS B  33      16.559   4.765  43.252  1.00 98.03           H  
ATOM   4397  HA  HIS B  33      16.791   2.493  41.432  1.00 98.03           H  
ATOM   4398  HB3 HIS B  33      17.560   1.669  43.681  1.00 98.03           H  
ATOM   4399  HB2 HIS B  33      16.212   0.820  43.001  1.00 98.03           H  
ATOM   4400  HD2 HIS B  33      16.970   3.165  46.132  1.00 98.03           H  
ATOM   4401  HE1 HIS B  33      13.140   1.566  46.557  1.00 98.03           H  
ATOM   4402  HE2 HIS B  33      14.995   2.839  47.688  1.00 98.03           H  
ATOM   4403  N   GLY B  34      14.321   2.412  41.098  1.00 92.80           N  
ATOM   4404  CA  GLY B  34      12.925   2.460  40.668  1.00 92.80           C  
ATOM   4405  C   GLY B  34      12.143   1.228  41.159  1.00 92.80           C  
ATOM   4406  O   GLY B  34      10.964   1.107  40.828  1.00 92.80           O  
ATOM   4407  H   GLY B  34      14.895   1.693  40.675  1.00 92.80           H  
ATOM   4408  HA3 GLY B  34      12.904   2.478  39.579  1.00 92.80           H  
ATOM   4409  HA2 GLY B  34      12.426   3.368  41.009  1.00 92.80           H  
ATOM   4410  N   GLY B  35      12.780   0.327  41.929  1.00 88.27           N  
ATOM   4411  CA  GLY B  35      12.162  -0.849  42.537  1.00 88.27           C  
ATOM   4412  C   GLY B  35      12.786  -2.143  42.002  1.00 88.27           C  
ATOM   4413  O   GLY B  35      13.281  -2.195  40.874  1.00 88.27           O  
ATOM   4414  H   GLY B  35      13.747   0.494  42.166  1.00 88.27           H  
ATOM   4415  HA3 GLY B  35      11.081  -0.879  42.392  1.00 88.27           H  
ATOM   4416  HA2 GLY B  35      12.337  -0.782  43.607  1.00 88.27           H  
ATOM   4417  N   ALA B  36      12.728  -3.191  42.841  1.00 84.97           N  
ATOM   4418  CA  ALA B  36      13.226  -4.544  42.584  1.00 84.97           C  
ATOM   4419  C   ALA B  36      12.063  -5.542  42.502  1.00 84.97           C  
ATOM   4420  O   ALA B  36      11.048  -5.356  43.175  1.00 84.97           O  
ATOM   4421  CB  ALA B  36      14.170  -4.940  43.730  1.00 84.97           C  
ATOM   4422  H   ALA B  36      12.294  -3.062  43.746  1.00 84.97           H  
ATOM   4423  HA  ALA B  36      13.778  -4.579  41.647  1.00 84.97           H  
ATOM   4424  HB1 ALA B  36      14.596  -5.930  43.572  1.00 84.97           H  
ATOM   4425  HB2 ALA B  36      15.000  -4.243  43.816  1.00 84.97           H  
ATOM   4426  HB3 ALA B  36      13.651  -4.952  44.690  1.00 84.97           H  
ATOM   4427  N   GLY B  37      12.251  -6.602  41.704  1.00 84.02           N  
ATOM   4428  CA  GLY B  37      11.246  -7.644  41.518  1.00 84.02           C  
ATOM   4429  C   GLY B  37      11.628  -8.520  40.320  1.00 84.02           C  
ATOM   4430  O   GLY B  37      12.734  -8.424  39.785  1.00 84.02           O  
ATOM   4431  H   GLY B  37      13.116  -6.704  41.187  1.00 84.02           H  
ATOM   4432  HA3 GLY B  37      10.266  -7.199  41.339  1.00 84.02           H  
ATOM   4433  HA2 GLY B  37      11.178  -8.260  42.415  1.00 84.02           H  
ATOM   4434  N   VAL B  38      10.692  -9.396  39.914  1.00 72.73           N  
ATOM   4435  CA  VAL B  38      10.828 -10.276  38.751  1.00 72.73           C  
ATOM   4436  C   VAL B  38      10.679  -9.450  37.458  1.00 72.73           C  
ATOM   4437  O   VAL B  38       9.560  -9.164  37.029  1.00 72.73           O  
ATOM   4438  CB  VAL B  38       9.792 -11.440  38.771  1.00 72.73           C  
ATOM   4439  CG1 VAL B  38       9.844 -12.343  37.517  1.00 72.73           C  
ATOM   4440  CG2 VAL B  38       9.967 -12.312  40.027  1.00 72.73           C  
ATOM   4441  H   VAL B  38       9.806  -9.438  40.395  1.00 72.73           H  
ATOM   4442  HA  VAL B  38      11.823 -10.721  38.777  1.00 72.73           H  
ATOM   4443  HB  VAL B  38       8.790 -11.012  38.821  1.00 72.73           H  
ATOM   4444 HG11 VAL B  38       9.165 -13.190  37.616  1.00 72.73           H  
ATOM   4445 HG12 VAL B  38       9.553 -11.817  36.608  1.00 72.73           H  
ATOM   4446 HG13 VAL B  38      10.847 -12.742  37.362  1.00 72.73           H  
ATOM   4447 HG21 VAL B  38       9.245 -13.129  40.045  1.00 72.73           H  
ATOM   4448 HG22 VAL B  38      10.964 -12.752  40.067  1.00 72.73           H  
ATOM   4449 HG23 VAL B  38       9.821 -11.738  40.942  1.00 72.73           H  
ATOM   4450  N   ILE B  39      11.829  -9.029  36.914  1.00 77.65           N  
ATOM   4451  CA  ILE B  39      11.940  -8.165  35.745  1.00 77.65           C  
ATOM   4452  C   ILE B  39      12.915  -8.875  34.790  1.00 77.65           C  
ATOM   4453  O   ILE B  39      14.127  -8.823  35.002  1.00 77.65           O  
ATOM   4454  CB  ILE B  39      12.482  -6.746  36.121  1.00 77.65           C  
ATOM   4455  CG1 ILE B  39      11.595  -6.001  37.149  1.00 77.65           C  
ATOM   4456  CG2 ILE B  39      12.703  -5.839  34.892  1.00 77.65           C  
ATOM   4457  CD1 ILE B  39      12.374  -5.001  38.018  1.00 77.65           C  
ATOM   4458  H   ILE B  39      12.705  -9.307  37.336  1.00 77.65           H  
ATOM   4459  HA  ILE B  39      10.976  -8.053  35.244  1.00 77.65           H  
ATOM   4460  HB  ILE B  39      13.451  -6.883  36.598  1.00 77.65           H  
ATOM   4461 HG13 ILE B  39      11.121  -6.700  37.834  1.00 77.65           H  
ATOM   4462 HG12 ILE B  39      10.772  -5.495  36.643  1.00 77.65           H  
ATOM   4463 HG21 ILE B  39      13.035  -4.843  35.184  1.00 77.65           H  
ATOM   4464 HG22 ILE B  39      13.460  -6.231  34.218  1.00 77.65           H  
ATOM   4465 HG23 ILE B  39      11.779  -5.720  34.325  1.00 77.65           H  
ATOM   4466 HD11 ILE B  39      11.693  -4.345  38.561  1.00 77.65           H  
ATOM   4467 HD12 ILE B  39      12.979  -5.522  38.760  1.00 77.65           H  
ATOM   4468 HD13 ILE B  39      13.042  -4.371  37.430  1.00 77.65           H  
ATOM   4469  N   GLU B  40      12.349  -9.567  33.789  1.00 77.74           N  
ATOM   4470  CA  GLU B  40      13.081 -10.329  32.775  1.00 77.74           C  
ATOM   4471  C   GLU B  40      13.085  -9.563  31.445  1.00 77.74           C  
ATOM   4472  O   GLU B  40      12.196  -8.744  31.201  1.00 77.74           O  
ATOM   4473  CB  GLU B  40      12.398 -11.702  32.562  1.00 77.74           C  
ATOM   4474  CG  GLU B  40      12.130 -12.549  33.830  1.00 77.74           C  
ATOM   4475  CD  GLU B  40      13.361 -13.103  34.569  1.00 77.74           C  
ATOM   4476  OE1 GLU B  40      13.136 -13.652  35.670  1.00 77.74           O  
ATOM   4477  OE2 GLU B  40      14.495 -12.990  34.052  1.00 77.74           O1-
ATOM   4478  H   GLU B  40      11.344  -9.565  33.695  1.00 77.74           H  
ATOM   4479  HA  GLU B  40      14.116 -10.480  33.088  1.00 77.74           H  
ATOM   4480  HB3 GLU B  40      12.992 -12.295  31.864  1.00 77.74           H  
ATOM   4481  HB2 GLU B  40      11.451 -11.547  32.049  1.00 77.74           H  
ATOM   4482  HG3 GLU B  40      11.519 -13.406  33.542  1.00 77.74           H  
ATOM   4483  HG2 GLU B  40      11.520 -11.982  34.534  1.00 77.74           H  
ATOM   4484  N   ARG B  41      14.061  -9.893  30.581  1.00 81.38           N  
ATOM   4485  CA  ARG B  41      14.156  -9.389  29.204  1.00 81.38           C  
ATOM   4486  C   ARG B  41      12.985  -9.838  28.307  1.00 81.38           C  
ATOM   4487  O   ARG B  41      12.670  -9.137  27.347  1.00 81.38           O  
ATOM   4488  CB  ARG B  41      15.495  -9.818  28.568  1.00 81.38           C  
ATOM   4489  CG  ARG B  41      16.747  -9.332  29.317  1.00 81.38           C  
ATOM   4490  CD  ARG B  41      18.042  -9.706  28.576  1.00 81.38           C  
ATOM   4491  NE  ARG B  41      19.239  -9.087  29.168  1.00 81.38           N  
ATOM   4492  CZ  ARG B  41      19.707  -7.842  28.957  1.00 81.38           C  
ATOM   4493  NH1 ARG B  41      19.082  -6.954  28.167  1.00 81.38           N  
ATOM   4494  NH2 ARG B  41      20.842  -7.481  29.561  1.00 81.38           N1+
ATOM   4495  H   ARG B  41      14.756 -10.572  30.856  1.00 81.38           H  
ATOM   4496  HA  ARG B  41      14.132  -8.299  29.245  1.00 81.38           H  
ATOM   4497  HB3 ARG B  41      15.536  -9.427  27.550  1.00 81.38           H  
ATOM   4498  HB2 ARG B  41      15.530 -10.905  28.475  1.00 81.38           H  
ATOM   4499  HG3 ARG B  41      16.755  -9.841  30.282  1.00 81.38           H  
ATOM   4500  HG2 ARG B  41      16.706  -8.267  29.536  1.00 81.38           H  
ATOM   4501  HD3 ARG B  41      17.972  -9.559  27.497  1.00 81.38           H  
ATOM   4502  HD2 ARG B  41      18.207 -10.775  28.719  1.00 81.38           H  
ATOM   4503  HE  ARG B  41      19.756  -9.670  29.814  1.00 81.38           H  
ATOM   4504 HH12 ARG B  41      19.459  -6.025  28.041  1.00 81.38           H  
ATOM   4505 HH11 ARG B  41      18.216  -7.201  27.711  1.00 81.38           H  
ATOM   4506 HH22 ARG B  41      21.192  -6.534  29.481  1.00 81.38           H  
ATOM   4507 HH21 ARG B  41      21.326  -8.136  30.166  1.00 81.38           H  
ATOM   4508  N   SER B  42      12.360 -10.978  28.644  1.00 79.81           N  
ATOM   4509  CA  SER B  42      11.164 -11.511  27.993  1.00 79.81           C  
ATOM   4510  C   SER B  42       9.856 -10.835  28.455  1.00 79.81           C  
ATOM   4511  O   SER B  42       8.859 -10.948  27.743  1.00 79.81           O  
ATOM   4512  CB  SER B  42      11.137 -13.038  28.218  1.00 79.81           C  
ATOM   4513  OG  SER B  42      10.880 -13.378  29.569  1.00 79.81           O  
ATOM   4514  H   SER B  42      12.687 -11.502  29.443  1.00 79.81           H  
ATOM   4515  HA  SER B  42      11.257 -11.337  26.919  1.00 79.81           H  
ATOM   4516  HB3 SER B  42      12.081 -13.489  27.910  1.00 79.81           H  
ATOM   4517  HB2 SER B  42      10.361 -13.492  27.600  1.00 79.81           H  
ATOM   4518  HG  SER B  42       9.957 -13.190  29.758  1.00 79.81           H  
ATOM   4519  N   GLN B  43       9.872 -10.175  29.628  1.00 77.20           N  
ATOM   4520  CA  GLN B  43       8.707  -9.528  30.236  1.00 77.20           C  
ATOM   4521  C   GLN B  43       8.587  -8.036  29.887  1.00 77.20           C  
ATOM   4522  O   GLN B  43       7.463  -7.536  29.854  1.00 77.20           O  
ATOM   4523  CB  GLN B  43       8.731  -9.750  31.766  1.00 77.20           C  
ATOM   4524  CG  GLN B  43       8.508 -11.215  32.208  1.00 77.20           C  
ATOM   4525  CD  GLN B  43       7.146 -11.790  31.804  1.00 77.20           C  
ATOM   4526  NE2 GLN B  43       7.120 -13.061  31.397  1.00 77.20           N  
ATOM   4527  OE1 GLN B  43       6.127 -11.109  31.876  1.00 77.20           O  
ATOM   4528  H   GLN B  43      10.738 -10.104  30.144  1.00 77.20           H  
ATOM   4529  HA  GLN B  43       7.801  -9.990  29.840  1.00 77.20           H  
ATOM   4530  HB3 GLN B  43       7.974  -9.124  32.242  1.00 77.20           H  
ATOM   4531  HB2 GLN B  43       9.684  -9.404  32.168  1.00 77.20           H  
ATOM   4532  HG3 GLN B  43       8.595 -11.284  33.293  1.00 77.20           H  
ATOM   4533  HG2 GLN B  43       9.290 -11.851  31.797  1.00 77.20           H  
ATOM   4534 HE22 GLN B  43       6.244 -13.483  31.126  1.00 77.20           H  
ATOM   4535 HE21 GLN B  43       7.966 -13.612  31.371  1.00 77.20           H  
ATOM   4536  N   LEU B  44       9.716  -7.364  29.596  1.00 80.38           N  
ATOM   4537  CA  LEU B  44       9.726  -6.009  29.045  1.00 80.38           C  
ATOM   4538  C   LEU B  44       9.888  -6.081  27.524  1.00 80.38           C  
ATOM   4539  O   LEU B  44      10.771  -6.789  27.040  1.00 80.38           O  
ATOM   4540  CB  LEU B  44      10.886  -5.174  29.641  1.00 80.38           C  
ATOM   4541  CG  LEU B  44      10.791  -4.858  31.150  1.00 80.38           C  
ATOM   4542  CD1 LEU B  44      11.996  -3.998  31.596  1.00 80.38           C  
ATOM   4543  CD2 LEU B  44       9.447  -4.205  31.541  1.00 80.38           C  
ATOM   4544  H   LEU B  44      10.610  -7.833  29.644  1.00 80.38           H  
ATOM   4545  HA  LEU B  44       8.783  -5.507  29.261  1.00 80.38           H  
ATOM   4546  HB3 LEU B  44      10.935  -4.224  29.105  1.00 80.38           H  
ATOM   4547  HB2 LEU B  44      11.833  -5.678  29.440  1.00 80.38           H  
ATOM   4548  HG  LEU B  44      10.860  -5.805  31.688  1.00 80.38           H  
ATOM   4549 HD11 LEU B  44      12.565  -4.499  32.377  1.00 80.38           H  
ATOM   4550 HD12 LEU B  44      12.689  -3.808  30.776  1.00 80.38           H  
ATOM   4551 HD13 LEU B  44      11.702  -3.021  31.980  1.00 80.38           H  
ATOM   4552 HD21 LEU B  44       9.557  -3.425  32.292  1.00 80.38           H  
ATOM   4553 HD22 LEU B  44       8.950  -3.748  30.685  1.00 80.38           H  
ATOM   4554 HD23 LEU B  44       8.766  -4.949  31.955  1.00 80.38           H  
ATOM   4555  N   THR B  45       9.087  -5.279  26.804  1.00 82.81           N  
ATOM   4556  CA  THR B  45       9.313  -4.972  25.388  1.00 82.81           C  
ATOM   4557  C   THR B  45      10.487  -3.964  25.246  1.00 82.81           C  
ATOM   4558  O   THR B  45      10.804  -3.290  26.230  1.00 82.81           O  
ATOM   4559  CB  THR B  45       8.026  -4.404  24.713  1.00 82.81           C  
ATOM   4560  CG2 THR B  45       6.734  -5.155  25.072  1.00 82.81           C  
ATOM   4561  OG1 THR B  45       7.835  -3.010  24.873  1.00 82.81           O  
ATOM   4562  H   THR B  45       8.375  -4.732  27.269  1.00 82.81           H  
ATOM   4563  HA  THR B  45       9.570  -5.909  24.895  1.00 82.81           H  
ATOM   4564  HB  THR B  45       8.149  -4.544  23.640  1.00 82.81           H  
ATOM   4565 HG21 THR B  45       5.893  -4.784  24.485  1.00 82.81           H  
ATOM   4566 HG22 THR B  45       6.833  -6.221  24.868  1.00 82.81           H  
ATOM   4567 HG23 THR B  45       6.474  -5.040  26.123  1.00 82.81           H  
ATOM   4568  HG1 THR B  45       7.988  -2.592  24.017  1.00 82.81           H  
ATOM   4569  N   PRO B  46      11.103  -3.838  24.045  1.00 87.99           N  
ATOM   4570  CA  PRO B  46      12.165  -2.837  23.797  1.00 87.99           C  
ATOM   4571  C   PRO B  46      11.792  -1.375  24.111  1.00 87.99           C  
ATOM   4572  O   PRO B  46      12.643  -0.634  24.598  1.00 87.99           O  
ATOM   4573  CB  PRO B  46      12.514  -3.024  22.312  1.00 87.99           C  
ATOM   4574  CG  PRO B  46      12.145  -4.467  22.017  1.00 87.99           C  
ATOM   4575  CD  PRO B  46      10.899  -4.682  22.866  1.00 87.99           C  
ATOM   4576  HA  PRO B  46      13.025  -3.123  24.407  1.00 87.99           H  
ATOM   4577  HB3 PRO B  46      13.561  -2.813  22.095  1.00 87.99           H  
ATOM   4578  HB2 PRO B  46      11.908  -2.366  21.685  1.00 87.99           H  
ATOM   4579  HG3 PRO B  46      12.943  -5.123  22.369  1.00 87.99           H  
ATOM   4580  HG2 PRO B  46      11.987  -4.667  20.957  1.00 87.99           H  
ATOM   4581  HD2 PRO B  46      10.017  -4.339  22.327  1.00 87.99           H  
ATOM   4582  HD3 PRO B  46      10.777  -5.741  23.095  1.00 87.99           H  
ATOM   4583  N   GLU B  47      10.525  -1.010  23.857  1.00 86.59           N  
ATOM   4584  CA  GLU B  47       9.941   0.305  24.113  1.00 86.59           C  
ATOM   4585  C   GLU B  47       9.710   0.567  25.611  1.00 86.59           C  
ATOM   4586  O   GLU B  47       9.978   1.680  26.060  1.00 86.59           O  
ATOM   4587  CB  GLU B  47       8.624   0.477  23.320  1.00 86.59           C  
ATOM   4588  CG  GLU B  47       8.747   0.273  21.787  1.00 86.59           C  
ATOM   4589  CD  GLU B  47       8.754  -1.180  21.270  1.00 86.59           C  
ATOM   4590  OE1 GLU B  47       9.218  -1.361  20.123  1.00 86.59           O  
ATOM   4591  OE2 GLU B  47       8.317  -2.090  22.010  1.00 86.59           O1-
ATOM   4592  H   GLU B  47       9.901  -1.679  23.423  1.00 86.59           H  
ATOM   4593  HA  GLU B  47      10.648   1.055  23.752  1.00 86.59           H  
ATOM   4594  HB3 GLU B  47       8.260   1.491  23.487  1.00 86.59           H  
ATOM   4595  HB2 GLU B  47       7.844  -0.164  23.734  1.00 86.59           H  
ATOM   4596  HG3 GLU B  47       9.638   0.791  21.427  1.00 86.59           H  
ATOM   4597  HG2 GLU B  47       7.902   0.768  21.306  1.00 86.59           H  
ATOM   4598  N   GLN B  48       9.255  -0.458  26.357  1.00 84.62           N  
ATOM   4599  CA  GLN B  48       9.099  -0.420  27.815  1.00 84.62           C  
ATOM   4600  C   GLN B  48      10.444  -0.294  28.542  1.00 84.62           C  
ATOM   4601  O   GLN B  48      10.574   0.550  29.427  1.00 84.62           O  
ATOM   4602  CB  GLN B  48       8.347  -1.670  28.310  1.00 84.62           C  
ATOM   4603  CG  GLN B  48       6.852  -1.681  27.946  1.00 84.62           C  
ATOM   4604  CD  GLN B  48       6.139  -2.949  28.423  1.00 84.62           C  
ATOM   4605  NE2 GLN B  48       4.819  -2.871  28.594  1.00 84.62           N  
ATOM   4606  OE1 GLN B  48       6.758  -3.994  28.617  1.00 84.62           O  
ATOM   4607  H   GLN B  48       9.052  -1.344  25.913  1.00 84.62           H  
ATOM   4608  HA  GLN B  48       8.505   0.462  28.067  1.00 84.62           H  
ATOM   4609  HB3 GLN B  48       8.433  -1.737  29.397  1.00 84.62           H  
ATOM   4610  HB2 GLN B  48       8.835  -2.563  27.916  1.00 84.62           H  
ATOM   4611  HG3 GLN B  48       6.722  -1.601  26.867  1.00 84.62           H  
ATOM   4612  HG2 GLN B  48       6.364  -0.809  28.384  1.00 84.62           H  
ATOM   4613 HE22 GLN B  48       4.303  -3.685  28.897  1.00 84.62           H  
ATOM   4614 HE21 GLN B  48       4.327  -2.008  28.418  1.00 84.62           H  
ATOM   4615  N   GLU B  49      11.421  -1.114  28.122  1.00 88.13           N  
ATOM   4616  CA  GLU B  49      12.801  -1.106  28.599  1.00 88.13           C  
ATOM   4617  C   GLU B  49      13.503   0.244  28.362  1.00 88.13           C  
ATOM   4618  O   GLU B  49      14.114   0.764  29.291  1.00 88.13           O  
ATOM   4619  CB  GLU B  49      13.541  -2.316  27.988  1.00 88.13           C  
ATOM   4620  CG  GLU B  49      15.054  -2.389  28.295  1.00 88.13           C  
ATOM   4621  CD  GLU B  49      15.759  -3.650  27.770  1.00 88.13           C  
ATOM   4622  OE1 GLU B  49      16.965  -3.528  27.461  1.00 88.13           O  
ATOM   4623  OE2 GLU B  49      15.119  -4.724  27.716  1.00 88.13           O1-
ATOM   4624  H   GLU B  49      11.216  -1.785  27.392  1.00 88.13           H  
ATOM   4625  HA  GLU B  49      12.765  -1.259  29.680  1.00 88.13           H  
ATOM   4626  HB3 GLU B  49      13.398  -2.323  26.907  1.00 88.13           H  
ATOM   4627  HB2 GLU B  49      13.053  -3.219  28.357  1.00 88.13           H  
ATOM   4628  HG3 GLU B  49      15.201  -2.354  29.374  1.00 88.13           H  
ATOM   4629  HG2 GLU B  49      15.555  -1.513  27.882  1.00 88.13           H  
ATOM   4630  N   LYS B  50      13.346   0.808  27.150  1.00 91.25           N  
ATOM   4631  CA  LYS B  50      13.837   2.136  26.770  1.00 91.25           C  
ATOM   4632  C   LYS B  50      13.200   3.277  27.586  1.00 91.25           C  
ATOM   4633  O   LYS B  50      13.915   4.212  27.941  1.00 91.25           O  
ATOM   4634  CB  LYS B  50      13.654   2.330  25.248  1.00 91.25           C  
ATOM   4635  CG  LYS B  50      14.119   3.692  24.698  1.00 91.25           C  
ATOM   4636  CD  LYS B  50      13.979   3.789  23.172  1.00 91.25           C  
ATOM   4637  CE  LYS B  50      14.425   5.158  22.634  1.00 91.25           C  
ATOM   4638  NZ  LYS B  50      14.266   5.249  21.172  1.00 91.25           N1+
ATOM   4639  H   LYS B  50      12.835   0.307  26.435  1.00 91.25           H  
ATOM   4640  HA  LYS B  50      14.909   2.148  26.978  1.00 91.25           H  
ATOM   4641  HB3 LYS B  50      12.603   2.187  24.989  1.00 91.25           H  
ATOM   4642  HB2 LYS B  50      14.204   1.543  24.730  1.00 91.25           H  
ATOM   4643  HG3 LYS B  50      15.158   3.862  24.983  1.00 91.25           H  
ATOM   4644  HG2 LYS B  50      13.539   4.498  25.148  1.00 91.25           H  
ATOM   4645  HD3 LYS B  50      12.940   3.600  22.898  1.00 91.25           H  
ATOM   4646  HD2 LYS B  50      14.568   2.996  22.708  1.00 91.25           H  
ATOM   4647  HE3 LYS B  50      15.471   5.340  22.884  1.00 91.25           H  
ATOM   4648  HE2 LYS B  50      13.841   5.954  23.097  1.00 91.25           H  
ATOM   4649  HZ1 LYS B  50      13.294   5.115  20.929  1.00 91.25           H  
ATOM   4650  HZ2 LYS B  50      14.568   6.159  20.855  1.00 91.25           H  
ATOM   4651  HZ3 LYS B  50      14.824   4.536  20.725  1.00 91.25           H  
ATOM   4652  N   ALA B  51      11.892   3.170  27.887  1.00 88.78           N  
ATOM   4653  CA  ALA B  51      11.154   4.128  28.714  1.00 88.78           C  
ATOM   4654  C   ALA B  51      11.621   4.140  30.178  1.00 88.78           C  
ATOM   4655  O   ALA B  51      11.733   5.224  30.749  1.00 88.78           O  
ATOM   4656  CB  ALA B  51       9.646   3.853  28.618  1.00 88.78           C  
ATOM   4657  H   ALA B  51      11.364   2.379  27.543  1.00 88.78           H  
ATOM   4658  HA  ALA B  51      11.335   5.123  28.303  1.00 88.78           H  
ATOM   4659  HB1 ALA B  51       9.076   4.574  29.206  1.00 88.78           H  
ATOM   4660  HB2 ALA B  51       9.299   3.930  27.587  1.00 88.78           H  
ATOM   4661  HB3 ALA B  51       9.388   2.858  28.980  1.00 88.78           H  
ATOM   4662  N   TYR B  52      11.930   2.956  30.738  1.00 89.39           N  
ATOM   4663  CA  TYR B  52      12.536   2.812  32.063  1.00 89.39           C  
ATOM   4664  C   TYR B  52      13.982   3.329  32.125  1.00 89.39           C  
ATOM   4665  O   TYR B  52      14.321   3.961  33.120  1.00 89.39           O  
ATOM   4666  CB  TYR B  52      12.426   1.355  32.568  1.00 89.39           C  
ATOM   4667  CG  TYR B  52      11.085   1.010  33.195  1.00 89.39           C  
ATOM   4668  CD1 TYR B  52      10.692   1.645  34.393  1.00 89.39           C  
ATOM   4669  CD2 TYR B  52      10.235   0.049  32.609  1.00 89.39           C  
ATOM   4670  CE1 TYR B  52       9.450   1.345  34.983  1.00 89.39           C  
ATOM   4671  CE2 TYR B  52       8.985  -0.243  33.192  1.00 89.39           C  
ATOM   4672  CZ  TYR B  52       8.589   0.411  34.376  1.00 89.39           C  
ATOM   4673  OH  TYR B  52       7.373   0.146  34.936  1.00 89.39           O  
ATOM   4674  H   TYR B  52      11.788   2.103  30.213  1.00 89.39           H  
ATOM   4675  HA  TYR B  52      11.957   3.445  32.739  1.00 89.39           H  
ATOM   4676  HB3 TYR B  52      13.164   1.184  33.354  1.00 89.39           H  
ATOM   4677  HB2 TYR B  52      12.677   0.649  31.774  1.00 89.39           H  
ATOM   4678  HD1 TYR B  52      11.342   2.369  34.863  1.00 89.39           H  
ATOM   4679  HD2 TYR B  52      10.535  -0.472  31.713  1.00 89.39           H  
ATOM   4680  HE1 TYR B  52       9.161   1.842  35.898  1.00 89.39           H  
ATOM   4681  HE2 TYR B  52       8.334  -0.971  32.730  1.00 89.39           H  
ATOM   4682  HH  TYR B  52       7.195   0.706  35.697  1.00 89.39           H  
ATOM   4683  N   ARG B  53      14.796   3.109  31.075  1.00 93.91           N  
ATOM   4684  CA  ARG B  53      16.160   3.648  30.999  1.00 93.91           C  
ATOM   4685  C   ARG B  53      16.196   5.174  30.853  1.00 93.91           C  
ATOM   4686  O   ARG B  53      17.020   5.802  31.513  1.00 93.91           O  
ATOM   4687  CB  ARG B  53      16.970   2.995  29.865  1.00 93.91           C  
ATOM   4688  CG  ARG B  53      17.251   1.510  30.106  1.00 93.91           C  
ATOM   4689  CD  ARG B  53      18.124   0.884  29.012  1.00 93.91           C  
ATOM   4690  NE  ARG B  53      18.155  -0.580  29.139  1.00 93.91           N  
ATOM   4691  CZ  ARG B  53      18.821  -1.325  30.039  1.00 93.91           C  
ATOM   4692  NH1 ARG B  53      19.670  -0.815  30.945  1.00 93.91           N  
ATOM   4693  NH2 ARG B  53      18.619  -2.643  30.020  1.00 93.91           N1+
ATOM   4694  H   ARG B  53      14.471   2.571  30.283  1.00 93.91           H  
ATOM   4695  HA  ARG B  53      16.651   3.413  31.943  1.00 93.91           H  
ATOM   4696  HB3 ARG B  53      17.929   3.505  29.762  1.00 93.91           H  
ATOM   4697  HB2 ARG B  53      16.450   3.126  28.915  1.00 93.91           H  
ATOM   4698  HG3 ARG B  53      16.346   0.934  30.271  1.00 93.91           H  
ATOM   4699  HG2 ARG B  53      17.803   1.460  31.046  1.00 93.91           H  
ATOM   4700  HD3 ARG B  53      19.153   1.221  29.141  1.00 93.91           H  
ATOM   4701  HD2 ARG B  53      17.824   1.204  28.014  1.00 93.91           H  
ATOM   4702  HE  ARG B  53      17.554  -1.075  28.494  1.00 93.91           H  
ATOM   4703 HH12 ARG B  53      20.161  -1.433  31.577  1.00 93.91           H  
ATOM   4704 HH11 ARG B  53      19.855   0.177  30.971  1.00 93.91           H  
ATOM   4705 HH22 ARG B  53      19.165  -3.246  30.626  1.00 93.91           H  
ATOM   4706 HH21 ARG B  53      18.019  -3.058  29.317  1.00 93.91           H  
ATOM   4707  N   ALA B  54      15.300   5.737  30.026  1.00 95.62           N  
ATOM   4708  CA  ALA B  54      15.144   7.178  29.822  1.00 95.62           C  
ATOM   4709  C   ALA B  54      14.663   7.909  31.085  1.00 95.62           C  
ATOM   4710  O   ALA B  54      15.167   8.994  31.373  1.00 95.62           O  
ATOM   4711  CB  ALA B  54      14.184   7.423  28.649  1.00 95.62           C  
ATOM   4712  H   ALA B  54      14.667   5.145  29.502  1.00 95.62           H  
ATOM   4713  HA  ALA B  54      16.120   7.585  29.552  1.00 95.62           H  
ATOM   4714  HB1 ALA B  54      14.044   8.489  28.466  1.00 95.62           H  
ATOM   4715  HB2 ALA B  54      14.570   6.982  27.729  1.00 95.62           H  
ATOM   4716  HB3 ALA B  54      13.202   6.986  28.837  1.00 95.62           H  
ATOM   4717  N   ALA B  55      13.741   7.276  31.832  1.00 93.79           N  
ATOM   4718  CA  ALA B  55      13.251   7.738  33.128  1.00 93.79           C  
ATOM   4719  C   ALA B  55      14.345   7.725  34.205  1.00 93.79           C  
ATOM   4720  O   ALA B  55      14.579   8.760  34.825  1.00 93.79           O  
ATOM   4721  CB  ALA B  55      12.050   6.883  33.552  1.00 93.79           C  
ATOM   4722  H   ALA B  55      13.363   6.396  31.509  1.00 93.79           H  
ATOM   4723  HA  ALA B  55      12.906   8.768  33.011  1.00 93.79           H  
ATOM   4724  HB1 ALA B  55      11.699   7.173  34.541  1.00 93.79           H  
ATOM   4725  HB2 ALA B  55      11.217   7.009  32.860  1.00 93.79           H  
ATOM   4726  HB3 ALA B  55      12.296   5.821  33.588  1.00 93.79           H  
ATOM   4727  N   MET B  56      15.021   6.575  34.374  1.00 96.77           N  
ATOM   4728  CA  MET B  56      16.119   6.392  35.328  1.00 96.77           C  
ATOM   4729  C   MET B  56      17.350   7.271  35.038  1.00 96.77           C  
ATOM   4730  O   MET B  56      18.002   7.685  35.994  1.00 96.77           O  
ATOM   4731  CB  MET B  56      16.497   4.900  35.426  1.00 96.77           C  
ATOM   4732  CG  MET B  56      15.432   4.023  36.119  1.00 96.77           C  
ATOM   4733  SD  MET B  56      15.063   4.393  37.859  1.00 96.77           S  
ATOM   4734  CE  MET B  56      16.710   4.192  38.569  1.00 96.77           C  
ATOM   4735  H   MET B  56      14.773   5.765  33.821  1.00 96.77           H  
ATOM   4736  HA  MET B  56      15.748   6.705  36.303  1.00 96.77           H  
ATOM   4737  HB3 MET B  56      17.439   4.791  35.963  1.00 96.77           H  
ATOM   4738  HB2 MET B  56      16.695   4.506  34.428  1.00 96.77           H  
ATOM   4739  HG3 MET B  56      15.739   2.978  36.059  1.00 96.77           H  
ATOM   4740  HG2 MET B  56      14.484   4.088  35.589  1.00 96.77           H  
ATOM   4741  HE1 MET B  56      16.647   4.049  39.644  1.00 96.77           H  
ATOM   4742  HE2 MET B  56      17.188   3.320  38.132  1.00 96.77           H  
ATOM   4743  HE3 MET B  56      17.325   5.068  38.367  1.00 96.77           H  
ATOM   4744  N   THR B  57      17.616   7.590  33.758  1.00 98.16           N  
ATOM   4745  CA  THR B  57      18.641   8.553  33.346  1.00 98.16           C  
ATOM   4746  C   THR B  57      18.254   9.991  33.738  1.00 98.16           C  
ATOM   4747  O   THR B  57      19.056  10.653  34.391  1.00 98.16           O  
ATOM   4748  CB  THR B  57      18.909   8.514  31.814  1.00 98.16           C  
ATOM   4749  CG2 THR B  57      19.850   9.601  31.262  1.00 98.16           C  
ATOM   4750  OG1 THR B  57      19.471   7.265  31.474  1.00 98.16           O  
ATOM   4751  H   THR B  57      17.047   7.198  33.019  1.00 98.16           H  
ATOM   4752  HA  THR B  57      19.567   8.299  33.867  1.00 98.16           H  
ATOM   4753  HB  THR B  57      17.960   8.583  31.281  1.00 98.16           H  
ATOM   4754 HG21 THR B  57      20.104   9.409  30.219  1.00 98.16           H  
ATOM   4755 HG22 THR B  57      19.387  10.586  31.293  1.00 98.16           H  
ATOM   4756 HG23 THR B  57      20.782   9.648  31.826  1.00 98.16           H  
ATOM   4757  HG1 THR B  57      18.796   6.590  31.599  1.00 98.16           H  
ATOM   4758  N   LYS B  58      17.033  10.424  33.367  1.00 98.39           N  
ATOM   4759  CA  LYS B  58      16.486  11.765  33.609  1.00 98.39           C  
ATOM   4760  C   LYS B  58      16.511  12.187  35.087  1.00 98.39           C  
ATOM   4761  O   LYS B  58      16.981  13.284  35.389  1.00 98.39           O  
ATOM   4762  CB  LYS B  58      15.062  11.850  33.008  1.00 98.39           C  
ATOM   4763  CG  LYS B  58      14.294  13.159  33.289  1.00 98.39           C  
ATOM   4764  CD  LYS B  58      12.857  13.132  32.753  1.00 98.39           C  
ATOM   4765  CE  LYS B  58      12.072  14.395  33.146  1.00 98.39           C  
ATOM   4766  NZ  LYS B  58      10.670  14.330  32.699  1.00 98.39           N1+
ATOM   4767  H   LYS B  58      16.430   9.802  32.845  1.00 98.39           H  
ATOM   4768  HA  LYS B  58      17.122  12.463  33.061  1.00 98.39           H  
ATOM   4769  HB3 LYS B  58      14.468  11.021  33.395  1.00 98.39           H  
ATOM   4770  HB2 LYS B  58      15.120  11.696  31.930  1.00 98.39           H  
ATOM   4771  HG3 LYS B  58      14.837  13.999  32.853  1.00 98.39           H  
ATOM   4772  HG2 LYS B  58      14.241  13.352  34.360  1.00 98.39           H  
ATOM   4773  HD3 LYS B  58      12.350  12.244  33.135  1.00 98.39           H  
ATOM   4774  HD2 LYS B  58      12.881  13.030  31.667  1.00 98.39           H  
ATOM   4775  HE3 LYS B  58      12.541  15.281  32.716  1.00 98.39           H  
ATOM   4776  HE2 LYS B  58      12.079  14.521  34.230  1.00 98.39           H  
ATOM   4777  HZ1 LYS B  58      10.217  13.531  33.121  1.00 98.39           H  
ATOM   4778  HZ2 LYS B  58      10.187  15.173  32.976  1.00 98.39           H  
ATOM   4779  HZ3 LYS B  58      10.638  14.240  31.693  1.00 98.39           H  
ATOM   4780  N   VAL B  59      16.002  11.315  35.974  1.00 98.49           N  
ATOM   4781  CA  VAL B  59      15.920  11.593  37.407  1.00 98.49           C  
ATOM   4782  C   VAL B  59      17.307  11.604  38.091  1.00 98.49           C  
ATOM   4783  O   VAL B  59      17.515  12.427  38.982  1.00 98.49           O  
ATOM   4784  CB  VAL B  59      14.962  10.611  38.143  1.00 98.49           C  
ATOM   4785  CG1 VAL B  59      13.552  10.608  37.531  1.00 98.49           C  
ATOM   4786  CG2 VAL B  59      15.489   9.171  38.291  1.00 98.49           C  
ATOM   4787  H   VAL B  59      15.622  10.433  35.657  1.00 98.49           H  
ATOM   4788  HA  VAL B  59      15.507  12.597  37.524  1.00 98.49           H  
ATOM   4789  HB  VAL B  59      14.817  11.014  39.144  1.00 98.49           H  
ATOM   4790 HG11 VAL B  59      12.812  10.250  38.247  1.00 98.49           H  
ATOM   4791 HG12 VAL B  59      13.260  11.606  37.215  1.00 98.49           H  
ATOM   4792 HG13 VAL B  59      13.484   9.971  36.654  1.00 98.49           H  
ATOM   4793 HG21 VAL B  59      14.751   8.528  38.769  1.00 98.49           H  
ATOM   4794 HG22 VAL B  59      15.722   8.742  37.319  1.00 98.49           H  
ATOM   4795 HG23 VAL B  59      16.393   9.126  38.895  1.00 98.49           H  
ATOM   4796  N   THR B  60      18.239  10.746  37.629  1.00 98.79           N  
ATOM   4797  CA  THR B  60      19.621  10.693  38.116  1.00 98.79           C  
ATOM   4798  C   THR B  60      20.445  11.919  37.675  1.00 98.79           C  
ATOM   4799  O   THR B  60      21.232  12.408  38.483  1.00 98.79           O  
ATOM   4800  CB  THR B  60      20.361   9.403  37.664  1.00 98.79           C  
ATOM   4801  CG2 THR B  60      21.813   9.245  38.154  1.00 98.79           C  
ATOM   4802  OG1 THR B  60      19.661   8.281  38.155  1.00 98.79           O  
ATOM   4803  H   THR B  60      18.006  10.117  36.873  1.00 98.79           H  
ATOM   4804  HA  THR B  60      19.588  10.694  39.208  1.00 98.79           H  
ATOM   4805  HB  THR B  60      20.351   9.341  36.574  1.00 98.79           H  
ATOM   4806 HG21 THR B  60      22.236   8.299  37.813  1.00 98.79           H  
ATOM   4807 HG22 THR B  60      22.467  10.035  37.788  1.00 98.79           H  
ATOM   4808 HG23 THR B  60      21.855   9.250  39.242  1.00 98.79           H  
ATOM   4809  HG1 THR B  60      18.879   8.148  37.609  1.00 98.79           H  
ATOM   4810  N   GLU B  61      20.214  12.426  36.448  1.00 98.77           N  
ATOM   4811  CA  GLU B  61      20.798  13.666  35.920  1.00 98.77           C  
ATOM   4812  C   GLU B  61      20.410  14.923  36.715  1.00 98.77           C  
ATOM   4813  O   GLU B  61      21.262  15.793  36.891  1.00 98.77           O  
ATOM   4814  CB  GLU B  61      20.418  13.857  34.436  1.00 98.77           C  
ATOM   4815  CG  GLU B  61      21.233  12.977  33.468  1.00 98.77           C  
ATOM   4816  CD  GLU B  61      20.848  13.094  31.984  1.00 98.77           C  
ATOM   4817  OE1 GLU B  61      21.657  12.605  31.165  1.00 98.77           O  
ATOM   4818  OE2 GLU B  61      19.765  13.642  31.674  1.00 98.77           O1-
ATOM   4819  H   GLU B  61      19.566  11.953  35.832  1.00 98.77           H  
ATOM   4820  HA  GLU B  61      21.883  13.571  35.985  1.00 98.77           H  
ATOM   4821  HB3 GLU B  61      20.535  14.903  34.143  1.00 98.77           H  
ATOM   4822  HB2 GLU B  61      19.357  13.635  34.316  1.00 98.77           H  
ATOM   4823  HG3 GLU B  61      21.126  11.933  33.748  1.00 98.77           H  
ATOM   4824  HG2 GLU B  61      22.292  13.216  33.574  1.00 98.77           H  
ATOM   4825  N   VAL B  62      19.150  14.996  37.178  1.00 98.81           N  
ATOM   4826  CA  VAL B  62      18.626  16.121  37.955  1.00 98.81           C  
ATOM   4827  C   VAL B  62      19.219  16.198  39.376  1.00 98.81           C  
ATOM   4828  O   VAL B  62      19.577  17.295  39.804  1.00 98.81           O  
ATOM   4829  CB  VAL B  62      17.068  16.105  37.994  1.00 98.81           C  
ATOM   4830  CG1 VAL B  62      16.408  16.951  39.106  1.00 98.81           C  
ATOM   4831  CG2 VAL B  62      16.515  16.536  36.623  1.00 98.81           C  
ATOM   4832  H   VAL B  62      18.501  14.249  36.974  1.00 98.81           H  
ATOM   4833  HA  VAL B  62      18.934  17.035  37.443  1.00 98.81           H  
ATOM   4834  HB  VAL B  62      16.746  15.074  38.154  1.00 98.81           H  
ATOM   4835 HG11 VAL B  62      15.326  16.994  38.984  1.00 98.81           H  
ATOM   4836 HG12 VAL B  62      16.592  16.534  40.097  1.00 98.81           H  
ATOM   4837 HG13 VAL B  62      16.776  17.977  39.095  1.00 98.81           H  
ATOM   4838 HG21 VAL B  62      15.429  16.489  36.595  1.00 98.81           H  
ATOM   4839 HG22 VAL B  62      16.802  17.561  36.388  1.00 98.81           H  
ATOM   4840 HG23 VAL B  62      16.888  15.900  35.821  1.00 98.81           H  
ATOM   4841  N   GLY B  63      19.363  15.048  40.056  1.00 98.86           N  
ATOM   4842  CA  GLY B  63      19.979  14.982  41.383  1.00 98.86           C  
ATOM   4843  C   GLY B  63      21.506  15.105  41.296  1.00 98.86           C  
ATOM   4844  O   GLY B  63      22.109  15.699  42.187  1.00 98.86           O  
ATOM   4845  H   GLY B  63      19.054  14.180  39.641  1.00 98.86           H  
ATOM   4846  HA3 GLY B  63      19.738  14.031  41.847  1.00 98.86           H  
ATOM   4847  HA2 GLY B  63      19.573  15.759  42.033  1.00 98.86           H  
ATOM   4848  N   ALA B  64      22.124  14.595  40.215  1.00 98.82           N  
ATOM   4849  CA  ALA B  64      23.545  14.775  39.911  1.00 98.82           C  
ATOM   4850  C   ALA B  64      23.906  16.240  39.634  1.00 98.82           C  
ATOM   4851  O   ALA B  64      24.964  16.670  40.084  1.00 98.82           O  
ATOM   4852  CB  ALA B  64      23.953  13.891  38.724  1.00 98.82           C  
ATOM   4853  H   ALA B  64      21.585  14.089  39.524  1.00 98.82           H  
ATOM   4854  HA  ALA B  64      24.115  14.449  40.784  1.00 98.82           H  
ATOM   4855  HB1 ALA B  64      24.999  14.043  38.458  1.00 98.82           H  
ATOM   4856  HB2 ALA B  64      23.831  12.835  38.961  1.00 98.82           H  
ATOM   4857  HB3 ALA B  64      23.356  14.107  37.839  1.00 98.82           H  
ATOM   4858  N   LYS B  65      23.013  16.987  38.955  1.00 98.80           N  
ATOM   4859  CA  LYS B  65      23.145  18.426  38.726  1.00 98.80           C  
ATOM   4860  C   LYS B  65      23.140  19.241  40.028  1.00 98.80           C  
ATOM   4861  O   LYS B  65      23.987  20.119  40.163  1.00 98.80           O  
ATOM   4862  CB  LYS B  65      22.104  18.929  37.699  1.00 98.80           C  
ATOM   4863  CG  LYS B  65      22.096  20.464  37.538  1.00 98.80           C  
ATOM   4864  CD  LYS B  65      21.312  20.972  36.319  1.00 98.80           C  
ATOM   4865  CE  LYS B  65      21.127  22.504  36.300  1.00 98.80           C  
ATOM   4866  NZ  LYS B  65      22.405  23.244  36.295  1.00 98.80           N1+
ATOM   4867  H   LYS B  65      22.170  16.555  38.599  1.00 98.80           H  
ATOM   4868  HA  LYS B  65      24.125  18.574  38.269  1.00 98.80           H  
ATOM   4869  HB3 LYS B  65      21.104  18.602  37.986  1.00 98.80           H  
ATOM   4870  HB2 LYS B  65      22.312  18.462  36.736  1.00 98.80           H  
ATOM   4871  HG3 LYS B  65      23.127  20.816  37.480  1.00 98.80           H  
ATOM   4872  HG2 LYS B  65      21.667  20.919  38.432  1.00 98.80           H  
ATOM   4873  HD3 LYS B  65      20.330  20.497  36.302  1.00 98.80           H  
ATOM   4874  HD2 LYS B  65      21.813  20.650  35.405  1.00 98.80           H  
ATOM   4875  HE3 LYS B  65      20.548  22.822  37.167  1.00 98.80           H  
ATOM   4876  HE2 LYS B  65      20.558  22.793  35.416  1.00 98.80           H  
ATOM   4877  HZ1 LYS B  65      22.908  23.047  37.153  1.00 98.80           H  
ATOM   4878  HZ2 LYS B  65      22.966  22.965  35.503  1.00 98.80           H  
ATOM   4879  HZ3 LYS B  65      22.223  24.236  36.250  1.00 98.80           H  
ATOM   4880  N   VAL B  66      22.233  18.918  40.967  1.00 98.87           N  
ATOM   4881  CA  VAL B  66      22.172  19.554  42.288  1.00 98.87           C  
ATOM   4882  C   VAL B  66      23.488  19.390  43.079  1.00 98.87           C  
ATOM   4883  O   VAL B  66      23.953  20.367  43.661  1.00 98.87           O  
ATOM   4884  CB  VAL B  66      20.971  19.025  43.129  1.00 98.87           C  
ATOM   4885  CG1 VAL B  66      20.993  19.411  44.622  1.00 98.87           C  
ATOM   4886  CG2 VAL B  66      19.630  19.480  42.524  1.00 98.87           C  
ATOM   4887  H   VAL B  66      21.560  18.185  40.787  1.00 98.87           H  
ATOM   4888  HA  VAL B  66      22.025  20.623  42.121  1.00 98.87           H  
ATOM   4889  HB  VAL B  66      20.981  17.936  43.084  1.00 98.87           H  
ATOM   4890 HG11 VAL B  66      20.057  19.128  45.098  1.00 98.87           H  
ATOM   4891 HG12 VAL B  66      21.791  18.913  45.174  1.00 98.87           H  
ATOM   4892 HG13 VAL B  66      21.108  20.487  44.751  1.00 98.87           H  
ATOM   4893 HG21 VAL B  66      18.787  19.024  43.044  1.00 98.87           H  
ATOM   4894 HG22 VAL B  66      19.516  20.562  42.593  1.00 98.87           H  
ATOM   4895 HG23 VAL B  66      19.546  19.212  41.474  1.00 98.87           H  
ATOM   4896  N   LEU B  67      24.088  18.189  43.023  1.00 98.82           N  
ATOM   4897  CA  LEU B  67      25.359  17.863  43.671  1.00 98.82           C  
ATOM   4898  C   LEU B  67      26.590  18.488  42.985  1.00 98.82           C  
ATOM   4899  O   LEU B  67      27.528  18.855  43.693  1.00 98.82           O  
ATOM   4900  CB  LEU B  67      25.499  16.330  43.764  1.00 98.82           C  
ATOM   4901  CG  LEU B  67      24.448  15.647  44.665  1.00 98.82           C  
ATOM   4902  CD1 LEU B  67      24.458  14.121  44.496  1.00 98.82           C  
ATOM   4903  CD2 LEU B  67      24.540  16.067  46.145  1.00 98.82           C  
ATOM   4904  H   LEU B  67      23.645  17.440  42.509  1.00 98.82           H  
ATOM   4905  HA  LEU B  67      25.328  18.278  44.680  1.00 98.82           H  
ATOM   4906  HB3 LEU B  67      26.489  16.083  44.138  1.00 98.82           H  
ATOM   4907  HB2 LEU B  67      25.446  15.915  42.756  1.00 98.82           H  
ATOM   4908  HG  LEU B  67      23.477  15.975  44.306  1.00 98.82           H  
ATOM   4909 HD11 LEU B  67      23.446  13.725  44.583  1.00 98.82           H  
ATOM   4910 HD12 LEU B  67      24.839  13.819  43.521  1.00 98.82           H  
ATOM   4911 HD13 LEU B  67      25.070  13.634  45.253  1.00 98.82           H  
ATOM   4912 HD21 LEU B  67      24.664  15.217  46.817  1.00 98.82           H  
ATOM   4913 HD22 LEU B  67      25.370  16.746  46.328  1.00 98.82           H  
ATOM   4914 HD23 LEU B  67      23.634  16.588  46.451  1.00 98.82           H  
ATOM   4915  N   LYS B  68      26.560  18.634  41.645  1.00 98.01           N  
ATOM   4916  CA  LYS B  68      27.566  19.361  40.856  1.00 98.01           C  
ATOM   4917  C   LYS B  68      27.589  20.866  41.173  1.00 98.01           C  
ATOM   4918  O   LYS B  68      28.671  21.444  41.259  1.00 98.01           O  
ATOM   4919  CB  LYS B  68      27.312  19.163  39.346  1.00 98.01           C  
ATOM   4920  CG  LYS B  68      27.707  17.785  38.792  1.00 98.01           C  
ATOM   4921  CD  LYS B  68      27.196  17.590  37.355  1.00 98.01           C  
ATOM   4922  CE  LYS B  68      27.504  16.199  36.782  1.00 98.01           C  
ATOM   4923  NZ  LYS B  68      26.993  16.045  35.409  1.00 98.01           N1+
ATOM   4924  H   LYS B  68      25.766  18.278  41.129  1.00 98.01           H  
ATOM   4925  HA  LYS B  68      28.547  18.948  41.103  1.00 98.01           H  
ATOM   4926  HB3 LYS B  68      27.880  19.904  38.780  1.00 98.01           H  
ATOM   4927  HB2 LYS B  68      26.266  19.370  39.126  1.00 98.01           H  
ATOM   4928  HG3 LYS B  68      27.326  16.997  39.437  1.00 98.01           H  
ATOM   4929  HG2 LYS B  68      28.792  17.686  38.813  1.00 98.01           H  
ATOM   4930  HD3 LYS B  68      27.636  18.358  36.716  1.00 98.01           H  
ATOM   4931  HD2 LYS B  68      26.119  17.758  37.334  1.00 98.01           H  
ATOM   4932  HE3 LYS B  68      27.046  15.430  37.403  1.00 98.01           H  
ATOM   4933  HE2 LYS B  68      28.580  16.023  36.774  1.00 98.01           H  
ATOM   4934  HZ1 LYS B  68      27.422  16.735  34.809  1.00 98.01           H  
ATOM   4935  HZ2 LYS B  68      27.215  15.120  35.068  1.00 98.01           H  
ATOM   4936  HZ3 LYS B  68      25.991  16.172  35.404  1.00 98.01           H  
ATOM   4937  N   ASP B  69      26.394  21.456  41.357  1.00 98.41           N
[truncated: 298,278 more chars]
