# Supplementary material for: The effects of nature‐inspired amino acid substitutions on structural and biochemical properties of the E. coli L‐asparaginase EcAIII
Source: Protein Sci. 2023 Jun 1;32(6):e4647. doi: 10.1002/pro.4647 (PMC10204187; doi:10.1002/pro.4647)
Supplement: Supplementary file 5 — DATA S2. Supporting Information. [file PRO-32-e4647-s005.zip › docking_results_orthologs_EcAIII_PDB_files/orthologs_T/InducedFit_QHOR01000130_1_14_post_ref.pdb]

TITLE     InducedFit_QHOR01000130.1_14_post_ref
REMARK   4      COMPLIES WITH FORMAT V. 3.0, 1-DEC-2006
REMARK 888
REMARK 888 WRITTEN BY MAESTRO (A PRODUCT OF SCHRODINGER, LLC)
ATOM      1  N   ILE A  55      15.939 -20.051  82.480  1.00 96.50           N1+
ATOM      2  CA  ILE A  55      14.854 -19.040  82.201  1.00 96.50           C  
ATOM      3  C   ILE A  55      15.246 -17.690  82.876  1.00 96.50           C  
ATOM      4  O   ILE A  55      16.089 -17.618  83.777  1.00 96.50           O  
ATOM      5  CB  ILE A  55      13.416 -19.473  82.663  1.00 96.50           C  
ATOM      6  CG1 ILE A  55      13.259 -19.757  84.183  1.00 96.50           C  
ATOM      7  CG2 ILE A  55      12.921 -20.671  81.837  1.00 96.50           C  
ATOM      8  CD1 ILE A  55      11.828 -20.118  84.616  1.00 96.50           C  
ATOM      9  H1  ILE A  55      15.705 -20.919  82.020  1.00 96.50           H  
ATOM     10  H2  ILE A  55      16.817 -19.701  82.123  1.00 96.50           H  
ATOM     11  H3  ILE A  55      16.001 -20.196  83.478  1.00 96.50           H  
ATOM     12  HA  ILE A  55      14.895 -18.920  81.117  1.00 96.50           H  
ATOM     13  HB  ILE A  55      12.735 -18.654  82.420  1.00 96.50           H  
ATOM     14 HG13 ILE A  55      13.585 -18.893  84.763  1.00 96.50           H  
ATOM     15 HG12 ILE A  55      13.918 -20.575  84.474  1.00 96.50           H  
ATOM     16 HG21 ILE A  55      11.856 -20.850  81.973  1.00 96.50           H  
ATOM     17 HG22 ILE A  55      13.075 -20.486  80.781  1.00 96.50           H  
ATOM     18 HG23 ILE A  55      13.454 -21.586  82.097  1.00 96.50           H  
ATOM     19 HD11 ILE A  55      11.754 -20.172  85.702  1.00 96.50           H  
ATOM     20 HD12 ILE A  55      11.107 -19.377  84.271  1.00 96.50           H  
ATOM     21 HD13 ILE A  55      11.523 -21.092  84.234  1.00 96.50           H  
ATOM     22  N   GLY A  56      14.600 -16.616  82.401  1.00 98.16           N  
ATOM     23  CA  GLY A  56      14.798 -15.272  82.926  1.00 98.16           C  
ATOM     24  C   GLY A  56      13.732 -14.352  82.331  1.00 98.16           C  
ATOM     25  O   GLY A  56      13.158 -14.635  81.279  1.00 98.16           O  
ATOM     26  H   GLY A  56      13.929 -16.716  81.649  1.00 98.16           H  
ATOM     27  HA3 GLY A  56      15.791 -14.909  82.660  1.00 98.16           H  
ATOM     28  HA2 GLY A  56      14.719 -15.273  84.015  1.00 98.16           H  
ATOM     29  N   LEU A  57      13.493 -13.227  83.016  1.00 98.91           N  
ATOM     30  CA  LEU A  57      12.509 -12.214  82.649  1.00 98.91           C  
ATOM     31  C   LEU A  57      12.945 -10.874  83.248  1.00 98.91           C  
ATOM     32  O   LEU A  57      13.400 -10.833  84.390  1.00 98.91           O  
ATOM     33  CB  LEU A  57      11.098 -12.672  83.108  1.00 98.91           C  
ATOM     34  CG  LEU A  57       9.954 -11.625  83.087  1.00 98.91           C  
ATOM     35  CD1 LEU A  57       9.593 -11.174  81.657  1.00 98.91           C  
ATOM     36  CD2 LEU A  57       8.725 -12.167  83.833  1.00 98.91           C  
ATOM     37  H   LEU A  57      14.011 -13.037  83.862  1.00 98.91           H  
ATOM     38  HA  LEU A  57      12.509 -12.111  81.564  1.00 98.91           H  
ATOM     39  HB3 LEU A  57      11.183 -13.051  84.125  1.00 98.91           H  
ATOM     40  HB2 LEU A  57      10.798 -13.533  82.513  1.00 98.91           H  
ATOM     41  HG  LEU A  57      10.268 -10.739  83.640  1.00 98.91           H  
ATOM     42 HD11 LEU A  57       8.566 -11.419  81.386  1.00 98.91           H  
ATOM     43 HD12 LEU A  57       9.707 -10.096  81.546  1.00 98.91           H  
ATOM     44 HD13 LEU A  57      10.233 -11.645  80.914  1.00 98.91           H  
ATOM     45 HD21 LEU A  57       7.797 -11.705  83.497  1.00 98.91           H  
ATOM     46 HD22 LEU A  57       8.633 -13.244  83.702  1.00 98.91           H  
ATOM     47 HD23 LEU A  57       8.808 -11.977  84.902  1.00 98.91           H  
ATOM     48  N   ALA A  58      12.749  -9.806  82.466  1.00 98.97           N  
ATOM     49  CA  ALA A  58      12.889  -8.417  82.882  1.00 98.97           C  
ATOM     50  C   ALA A  58      11.752  -7.601  82.267  1.00 98.97           C  
ATOM     51  O   ALA A  58      11.289  -7.930  81.177  1.00 98.97           O  
ATOM     52  CB  ALA A  58      14.267  -7.883  82.466  1.00 98.97           C  
ATOM     53  H   ALA A  58      12.383  -9.939  81.530  1.00 98.97           H  
ATOM     54  HA  ALA A  58      12.794  -8.346  83.963  1.00 98.97           H  
ATOM     55  HB1 ALA A  58      14.377  -6.828  82.718  1.00 98.97           H  
ATOM     56  HB2 ALA A  58      15.056  -8.428  82.981  1.00 98.97           H  
ATOM     57  HB3 ALA A  58      14.438  -7.988  81.396  1.00 98.97           H  
ATOM     58  N   ILE A  59      11.328  -6.550  82.981  1.00 98.97           N  
ATOM     59  CA  ILE A  59      10.244  -5.653  82.584  1.00 98.97           C  
ATOM     60  C   ILE A  59      10.601  -4.191  82.896  1.00 98.97           C  
ATOM     61  O   ILE A  59      11.500  -3.930  83.700  1.00 98.97           O  
ATOM     62  CB  ILE A  59       8.909  -6.003  83.308  1.00 98.97           C  
ATOM     63  CG1 ILE A  59       8.947  -5.847  84.847  1.00 98.97           C  
ATOM     64  CG2 ILE A  59       8.382  -7.391  82.901  1.00 98.97           C  
ATOM     65  CD1 ILE A  59       7.554  -5.794  85.473  1.00 98.97           C  
ATOM     66  H   ILE A  59      11.768  -6.338  83.868  1.00 98.97           H  
ATOM     67  HA  ILE A  59      10.093  -5.711  81.510  1.00 98.97           H  
ATOM     68  HB  ILE A  59       8.162  -5.295  82.942  1.00 98.97           H  
ATOM     69 HG13 ILE A  59       9.463  -4.939  85.154  1.00 98.97           H  
ATOM     70 HG12 ILE A  59       9.518  -6.664  85.288  1.00 98.97           H  
ATOM     71 HG21 ILE A  59       7.371  -7.559  83.270  1.00 98.97           H  
ATOM     72 HG22 ILE A  59       8.351  -7.495  81.818  1.00 98.97           H  
ATOM     73 HG23 ILE A  59       9.009  -8.192  83.291  1.00 98.97           H  
ATOM     74 HD11 ILE A  59       7.637  -5.532  86.525  1.00 98.97           H  
ATOM     75 HD12 ILE A  59       6.924  -5.046  84.991  1.00 98.97           H  
ATOM     76 HD13 ILE A  59       7.048  -6.756  85.408  1.00 98.97           H  
ATOM     77  N   HIS A  60       9.864  -3.264  82.277  1.00 98.76           N  
ATOM     78  CA  HIS A  60       9.857  -1.847  82.597  1.00 98.76           C  
ATOM     79  C   HIS A  60       8.423  -1.316  82.565  1.00 98.76           C  
ATOM     80  O   HIS A  60       7.599  -1.782  81.780  1.00 98.76           O  
ATOM     81  CB  HIS A  60      10.877  -1.031  81.767  1.00 98.76           C  
ATOM     82  CG  HIS A  60      10.523  -0.752  80.321  1.00 98.76           C  
ATOM     83  CD2 HIS A  60       9.551   0.051  79.761  1.00 98.76           C  
ATOM     84  ND1 HIS A  60      11.200  -1.302  79.242  1.00 98.76           N  
ATOM     85  CE1 HIS A  60      10.639  -0.825  78.127  1.00 98.76           C  
ATOM     86  NE2 HIS A  60       9.630  -0.003  78.374  1.00 98.76           N  
ATOM     87  H   HIS A  60       9.129  -3.573  81.643  1.00 98.76           H  
ATOM     88  HA  HIS A  60      10.171  -1.769  83.633  1.00 98.76           H  
ATOM     89  HB3 HIS A  60      11.857  -1.501  81.820  1.00 98.76           H  
ATOM     90  HB2 HIS A  60      11.007  -0.058  82.243  1.00 98.76           H  
ATOM     91  HD2 HIS A  60       8.794   0.659  80.233  1.00 98.76           H  
ATOM     92  HD1 HIS A  60      11.977  -1.947  79.258  1.00 98.76           H  
ATOM     93  HE1 HIS A  60      10.961  -1.074  77.126  1.00 98.76           H  
ATOM     94  N   GLY A  61       8.153  -0.319  83.409  1.00 97.03           N  
ATOM     95  CA  GLY A  61       6.940   0.494  83.428  1.00 97.03           C  
ATOM     96  C   GLY A  61       7.204   1.918  82.912  1.00 97.03           C  
ATOM     97  O   GLY A  61       6.336   2.780  83.026  1.00 97.03           O  
ATOM     98  H   GLY A  61       8.911  -0.022  84.023  1.00 97.03           H  
ATOM     99  HA3 GLY A  61       6.577   0.550  84.452  1.00 97.03           H  
ATOM    100  HA2 GLY A  61       6.140   0.046  82.835  1.00 97.03           H  
ATOM    101  N   GLY A  62       8.408   2.166  82.383  1.00 94.68           N  
ATOM    102  CA  GLY A  62       8.814   3.393  81.708  1.00 94.68           C  
ATOM    103  C   GLY A  62      10.023   4.045  82.380  1.00 94.68           C  
ATOM    104  O   GLY A  62      10.162   4.003  83.607  1.00 94.68           O  
ATOM    105  H   GLY A  62       9.074   1.413  82.385  1.00 94.68           H  
ATOM    106  HA3 GLY A  62       8.002   4.121  81.672  1.00 94.68           H  
ATOM    107  HA2 GLY A  62       9.046   3.140  80.673  1.00 94.68           H  
ATOM    108  N   ALA A  63      10.904   4.643  81.567  1.00 89.73           N  
ATOM    109  CA  ALA A  63      12.016   5.488  81.996  1.00 89.73           C  
ATOM    110  C   ALA A  63      11.501   6.922  82.181  1.00 89.73           C  
ATOM    111  O   ALA A  63      10.754   7.431  81.342  1.00 89.73           O  
ATOM    112  CB  ALA A  63      13.099   5.501  80.906  1.00 89.73           C  
ATOM    113  H   ALA A  63      10.716   4.613  80.565  1.00 89.73           H  
ATOM    114  HA  ALA A  63      12.448   5.125  82.925  1.00 89.73           H  
ATOM    115  HB1 ALA A  63      13.889   6.214  81.140  1.00 89.73           H  
ATOM    116  HB2 ALA A  63      13.577   4.526  80.828  1.00 89.73           H  
ATOM    117  HB3 ALA A  63      12.694   5.763  79.927  1.00 89.73           H  
ATOM    118  N   GLY A  64      11.916   7.560  83.281  1.00 80.49           N  
ATOM    119  CA  GLY A  64      11.423   8.850  83.746  1.00 80.49           C  
ATOM    120  C   GLY A  64      10.227   8.633  84.672  1.00 80.49           C  
ATOM    121  O   GLY A  64       9.087   8.558  84.218  1.00 80.49           O  
ATOM    122  H   GLY A  64      12.543   7.065  83.907  1.00 80.49           H  
ATOM    123  HA3 GLY A  64      11.127   9.485  82.910  1.00 80.49           H  
ATOM    124  HA2 GLY A  64      12.218   9.374  84.276  1.00 80.49           H  
ATOM    125  N   THR A  65      10.496   8.496  85.971  1.00 73.82           N  
ATOM    126  CA  THR A  65       9.509   8.257  87.022  1.00 73.82           C  
ATOM    127  C   THR A  65       9.071   9.599  87.640  1.00 73.82           C  
ATOM    128  O   THR A  65       9.667  10.650  87.391  1.00 73.82           O  
ATOM    129  CB  THR A  65      10.172   7.343  88.105  1.00 73.82           C  
ATOM    130  CG2 THR A  65      10.613   5.996  87.522  1.00 73.82           C  
ATOM    131  OG1 THR A  65      11.295   7.925  88.759  1.00 73.82           O  
ATOM    132  H   THR A  65      11.442   8.606  86.307  1.00 73.82           H  
ATOM    133  HA  THR A  65       8.630   7.757  86.611  1.00 73.82           H  
ATOM    134  HB  THR A  65       9.438   7.135  88.886  1.00 73.82           H  
ATOM    135 HG21 THR A  65      11.123   5.380  88.260  1.00 73.82           H  
ATOM    136 HG22 THR A  65       9.759   5.437  87.149  1.00 73.82           H  
ATOM    137 HG23 THR A  65      11.284   6.127  86.680  1.00 73.82           H  
ATOM    138  HG1 THR A  65      10.974   8.582  89.369  1.00 73.82           H  
ATOM    139  N   ILE A  66       8.062   9.546  88.515  1.00 73.00           N  
ATOM    140  CA  ILE A  66       7.760  10.569  89.522  1.00 73.00           C  
ATOM    141  C   ILE A  66       8.960  10.679  90.486  1.00 73.00           C  
ATOM    142  O   ILE A  66       9.447   9.639  90.940  1.00 73.00           O  
ATOM    143  CB  ILE A  66       6.490  10.190  90.350  1.00 73.00           C  
ATOM    144  CG1 ILE A  66       5.231  10.107  89.455  1.00 73.00           C  
ATOM    145  CG2 ILE A  66       6.209  11.116  91.558  1.00 73.00           C  
ATOM    146  CD1 ILE A  66       4.033   9.427  90.137  1.00 73.00           C  
ATOM    147  H   ILE A  66       7.591   8.661  88.643  1.00 73.00           H  
ATOM    148  HA  ILE A  66       7.599  11.525  89.020  1.00 73.00           H  
ATOM    149  HB  ILE A  66       6.656   9.190  90.751  1.00 73.00           H  
ATOM    150 HG13 ILE A  66       5.447   9.560  88.538  1.00 73.00           H  
ATOM    151 HG12 ILE A  66       4.945  11.110  89.138  1.00 73.00           H  
ATOM    152 HG21 ILE A  66       5.300  10.828  92.085  1.00 73.00           H  
ATOM    153 HG22 ILE A  66       7.001  11.081  92.301  1.00 73.00           H  
ATOM    154 HG23 ILE A  66       6.092  12.153  91.243  1.00 73.00           H  
ATOM    155 HD11 ILE A  66       3.397   8.934  89.403  1.00 73.00           H  
ATOM    156 HD12 ILE A  66       4.354   8.673  90.856  1.00 73.00           H  
ATOM    157 HD13 ILE A  66       3.419  10.154  90.668  1.00 73.00           H  
ATOM    158  N   GLU A  67       9.426  11.913  90.757  1.00 80.17           N  
ATOM    159  CA  GLU A  67      10.553  12.167  91.662  1.00 80.17           C  
ATOM    160  C   GLU A  67      10.302  11.624  93.074  1.00 80.17           C  
ATOM    161  O   GLU A  67       9.171  11.667  93.552  1.00 80.17           O  
ATOM    162  CB  GLU A  67      10.885  13.671  91.743  1.00 80.17           C  
ATOM    163  CG  GLU A  67      11.470  14.258  90.440  1.00 80.17           C  
ATOM    164  CD  GLU A  67      12.103  15.657  90.574  1.00 80.17           C  
ATOM    165  OE1 GLU A  67      12.686  16.096  89.559  1.00 80.17           O  
ATOM    166  OE2 GLU A  67      12.022  16.269  91.664  1.00 80.17           O1-
ATOM    167  H   GLU A  67       8.992  12.723  90.340  1.00 80.17           H  
ATOM    168  HA  GLU A  67      11.421  11.644  91.254  1.00 80.17           H  
ATOM    169  HB3 GLU A  67      11.591  13.827  92.561  1.00 80.17           H  
ATOM    170  HB2 GLU A  67       9.987  14.227  92.016  1.00 80.17           H  
ATOM    171  HG3 GLU A  67      10.691  14.304  89.678  1.00 80.17           H  
ATOM    172  HG2 GLU A  67      12.235  13.582  90.056  1.00 80.17           H  
ATOM    173  N   ARG A  68      11.378  11.150  93.717  1.00 83.51           N  
ATOM    174  CA  ARG A  68      11.370  10.582  95.067  1.00 83.51           C  
ATOM    175  C   ARG A  68      10.884  11.562  96.159  1.00 83.51           C  
ATOM    176  O   ARG A  68      10.355  11.115  97.175  1.00 83.51           O  
ATOM    177  CB  ARG A  68      12.781  10.029  95.342  1.00 83.51           C  
ATOM    178  CG  ARG A  68      12.891   9.126  96.579  1.00 83.51           C  
ATOM    179  CD  ARG A  68      14.273   8.463  96.671  1.00 83.51           C  
ATOM    180  NE  ARG A  68      14.318   7.430  97.719  1.00 83.51           N  
ATOM    181  CZ  ARG A  68      15.349   6.611  98.003  1.00 83.51           C  
ATOM    182  NH1 ARG A  68      16.508   6.659  97.327  1.00 83.51           N  
ATOM    183  NH2 ARG A  68      15.212   5.719  98.992  1.00 83.51           N1+
ATOM    184  H   ARG A  68      12.273  11.160  93.250  1.00 83.51           H  
ATOM    185  HA  ARG A  68      10.672   9.743  95.048  1.00 83.51           H  
ATOM    186  HB3 ARG A  68      13.495  10.850  95.423  1.00 83.51           H  
ATOM    187  HB2 ARG A  68      13.099   9.448  94.475  1.00 83.51           H  
ATOM    188  HG3 ARG A  68      12.085   8.392  96.629  1.00 83.51           H  
ATOM    189  HG2 ARG A  68      12.768   9.772  97.450  1.00 83.51           H  
ATOM    190  HD3 ARG A  68      14.986   9.219  97.001  1.00 83.51           H  
ATOM    191  HD2 ARG A  68      14.623   8.102  95.703  1.00 83.51           H  
ATOM    192  HE  ARG A  68      13.475   7.339  98.268  1.00 83.51           H  
ATOM    193 HH12 ARG A  68      17.268   6.036  97.559  1.00 83.51           H  
ATOM    194 HH11 ARG A  68      16.627   7.332  96.584  1.00 83.51           H  
ATOM    195 HH22 ARG A  68      15.969   5.094  99.227  1.00 83.51           H  
ATOM    196 HH21 ARG A  68      14.348   5.661  99.512  1.00 83.51           H  
ATOM    197  N   SER A  69      11.031  12.872  95.895  1.00 84.07           N  
ATOM    198  CA  SER A  69      10.512  13.986  96.687  1.00 84.07           C  
ATOM    199  C   SER A  69       8.976  14.140  96.638  1.00 84.07           C  
ATOM    200  O   SER A  69       8.404  14.636  97.609  1.00 84.07           O  
ATOM    201  CB  SER A  69      11.227  15.269  96.209  1.00 84.07           C  
ATOM    202  OG  SER A  69      10.867  15.604  94.880  1.00 84.07           O  
ATOM    203  H   SER A  69      11.469  13.142  95.026  1.00 84.07           H  
ATOM    204  HA  SER A  69      10.792  13.810  97.727  1.00 84.07           H  
ATOM    205  HB3 SER A  69      12.310  15.152  96.266  1.00 84.07           H  
ATOM    206  HB2 SER A  69      10.968  16.108  96.856  1.00 84.07           H  
ATOM    207  HG  SER A  69      11.405  16.341  94.578  1.00 84.07           H  
ATOM    208  N   ASN A  70       8.346  13.732  95.522  1.00 83.06           N  
ATOM    209  CA  ASN A  70       6.909  13.882  95.258  1.00 83.06           C  
ATOM    210  C   ASN A  70       6.144  12.552  95.377  1.00 83.06           C  
ATOM    211  O   ASN A  70       4.917  12.587  95.474  1.00 83.06           O  
ATOM    212  CB  ASN A  70       6.691  14.473  93.843  1.00 83.06           C  
ATOM    213  CG  ASN A  70       7.344  15.840  93.617  1.00 83.06           C  
ATOM    214  ND2 ASN A  70       7.064  16.813  94.487  1.00 83.06           N  
ATOM    215  OD1 ASN A  70       8.083  16.023  92.653  1.00 83.06           O  
ATOM    216  H   ASN A  70       8.890  13.325  94.773  1.00 83.06           H  
ATOM    217  HA  ASN A  70       6.458  14.556  95.989  1.00 83.06           H  
ATOM    218  HB3 ASN A  70       5.624  14.587  93.645  1.00 83.06           H  
ATOM    219  HB2 ASN A  70       7.068  13.779  93.089  1.00 83.06           H  
ATOM    220 HD22 ASN A  70       7.480  17.725  94.369  1.00 83.06           H  
ATOM    221 HD21 ASN A  70       6.456  16.642  95.274  1.00 83.06           H  
ATOM    222  N   MET A  71       6.858  11.415  95.361  1.00 87.57           N  
ATOM    223  CA  MET A  71       6.287  10.080  95.487  1.00 87.57           C  
ATOM    224  C   MET A  71       5.922   9.790  96.953  1.00 87.57           C  
ATOM    225  O   MET A  71       6.805   9.812  97.811  1.00 87.57           O  
ATOM    226  CB  MET A  71       7.293   9.047  94.935  1.00 87.57           C  
ATOM    227  CG  MET A  71       6.732   7.617  94.854  1.00 87.57           C  
ATOM    228  SD  MET A  71       5.648   7.291  93.442  1.00 87.57           S  
ATOM    229  CE  MET A  71       6.899   6.778  92.239  1.00 87.57           C  
ATOM    230  H   MET A  71       7.863  11.462  95.261  1.00 87.57           H  
ATOM    231  HA  MET A  71       5.384  10.034  94.874  1.00 87.57           H  
ATOM    232  HB3 MET A  71       8.200   9.046  95.542  1.00 87.57           H  
ATOM    233  HB2 MET A  71       7.613   9.351  93.938  1.00 87.57           H  
ATOM    234  HG3 MET A  71       6.183   7.370  95.759  1.00 87.57           H  
ATOM    235  HG2 MET A  71       7.551   6.904  94.808  1.00 87.57           H  
ATOM    236  HE1 MET A  71       6.429   6.621  91.271  1.00 87.57           H  
ATOM    237  HE2 MET A  71       7.673   7.539  92.133  1.00 87.57           H  
ATOM    238  HE3 MET A  71       7.370   5.846  92.551  1.00 87.57           H  
ATOM    239  N   THR A  72       4.638   9.484  97.196  1.00 91.74           N  
ATOM    240  CA  THR A  72       4.144   9.010  98.490  1.00 91.74           C  
ATOM    241  C   THR A  72       4.405   7.487  98.636  1.00 91.74           C  
ATOM    242  O   THR A  72       4.468   6.801  97.614  1.00 91.74           O  
ATOM    243  CB  THR A  72       2.618   9.274  98.640  1.00 91.74           C  
ATOM    244  CG2 THR A  72       2.211  10.729  98.358  1.00 91.74           C  
ATOM    245  OG1 THR A  72       1.800   8.404  97.877  1.00 91.74           O  
ATOM    246  H   THR A  72       3.968   9.485  96.442  1.00 91.74           H  
ATOM    247  HA  THR A  72       4.664   9.574  99.263  1.00 91.74           H  
ATOM    248  HB  THR A  72       2.357   9.081  99.680  1.00 91.74           H  
ATOM    249 HG21 THR A  72       1.156  10.892  98.580  1.00 91.74           H  
ATOM    250 HG22 THR A  72       2.787  11.420  98.974  1.00 91.74           H  
ATOM    251 HG23 THR A  72       2.374  11.000  97.314  1.00 91.74           H  
ATOM    252  HG1 THR A  72       0.882   8.619  98.062  1.00 91.74           H  
ATOM    253  N   PRO A  73       4.515   6.966  99.884  1.00 94.18           N  
ATOM    254  CA  PRO A  73       4.614   5.511 100.141  1.00 94.18           C  
ATOM    255  C   PRO A  73       3.500   4.644  99.523  1.00 94.18           C  
ATOM    256  O   PRO A  73       3.783   3.526  99.097  1.00 94.18           O  
ATOM    257  CB  PRO A  73       4.612   5.403 101.676  1.00 94.18           C  
ATOM    258  CG  PRO A  73       5.161   6.735 102.151  1.00 94.18           C  
ATOM    259  CD  PRO A  73       4.599   7.722 101.136  1.00 94.18           C  
ATOM    260  HA  PRO A  73       5.581   5.181  99.757  1.00 94.18           H  
ATOM    261  HB3 PRO A  73       5.200   4.560 102.039  1.00 94.18           H  
ATOM    262  HB2 PRO A  73       3.595   5.283 102.056  1.00 94.18           H  
ATOM    263  HG3 PRO A  73       6.250   6.722 102.080  1.00 94.18           H  
ATOM    264  HG2 PRO A  73       4.893   6.973 103.181  1.00 94.18           H  
ATOM    265  HD2 PRO A  73       3.599   8.042 101.429  1.00 94.18           H  
ATOM    266  HD3 PRO A  73       5.244   8.598 101.080  1.00 94.18           H  
ATOM    267  N   GLU A  74       2.273   5.189  99.468  1.00 94.53           N  
ATOM    268  CA  GLU A  74       1.088   4.564  98.885  1.00 94.53           C  
ATOM    269  C   GLU A  74       1.186   4.431  97.358  1.00 94.53           C  
ATOM    270  O   GLU A  74       0.907   3.347  96.850  1.00 94.53           O  
ATOM    271  CB  GLU A  74      -0.195   5.320  99.299  1.00 94.53           C  
ATOM    272  CG  GLU A  74      -0.504   5.296 100.819  1.00 94.53           C  
ATOM    273  CD  GLU A  74       0.317   6.239 101.720  1.00 94.53           C  
ATOM    274  OE1 GLU A  74       0.420   5.912 102.922  1.00 94.53           O  
ATOM    275  OE2 GLU A  74       0.829   7.265 101.215  1.00 94.53           O1-
ATOM    276  H   GLU A  74       2.120   6.104  99.873  1.00 94.53           H  
ATOM    277  HA  GLU A  74       1.021   3.552  99.292  1.00 94.53           H  
ATOM    278  HB3 GLU A  74      -1.044   4.873  98.780  1.00 94.53           H  
ATOM    279  HB2 GLU A  74      -0.158   6.348  98.934  1.00 94.53           H  
ATOM    280  HG3 GLU A  74      -0.411   4.272 101.185  1.00 94.53           H  
ATOM    281  HG2 GLU A  74      -1.550   5.566 100.961  1.00 94.53           H  
ATOM    282  N   ARG A  75       1.625   5.497  96.661  1.00 91.61           N  
ATOM    283  CA  ARG A  75       1.890   5.466  95.219  1.00 91.61           C  
ATOM    284  C   ARG A  75       3.073   4.557  94.860  1.00 91.61           C  
ATOM    285  O   ARG A  75       2.956   3.813  93.889  1.00 91.61           O  
ATOM    286  CB  ARG A  75       2.121   6.882  94.656  1.00 91.61           C  
ATOM    287  CG  ARG A  75       0.830   7.701  94.515  1.00 91.61           C  
ATOM    288  CD  ARG A  75       1.071   9.045  93.806  1.00 91.61           C  
ATOM    289  NE  ARG A  75      -0.196   9.669  93.383  1.00 91.61           N  
ATOM    290  CZ  ARG A  75      -0.370  10.626  92.450  1.00 91.61           C  
ATOM    291  NH1 ARG A  75       0.658  11.194  91.801  1.00 91.61           N  
ATOM    292  NH2 ARG A  75      -1.615  11.017  92.151  1.00 91.61           N1+
ATOM    293  H   ARG A  75       1.848   6.357  97.144  1.00 91.61           H  
ATOM    294  HA  ARG A  75       1.013   5.046  94.724  1.00 91.61           H  
ATOM    295  HB3 ARG A  75       2.550   6.794  93.656  1.00 91.61           H  
ATOM    296  HB2 ARG A  75       2.860   7.420  95.253  1.00 91.61           H  
ATOM    297  HG3 ARG A  75       0.480   7.903  95.528  1.00 91.61           H  
ATOM    298  HG2 ARG A  75       0.036   7.128  94.031  1.00 91.61           H  
ATOM    299  HD3 ARG A  75       1.807   8.961  93.006  1.00 91.61           H  
ATOM    300  HD2 ARG A  75       1.484   9.742  94.537  1.00 91.61           H  
ATOM    301  HE  ARG A  75      -1.022   9.306  93.838  1.00 91.61           H  
ATOM    302 HH12 ARG A  75       0.493  11.898  91.097  1.00 91.61           H  
ATOM    303 HH11 ARG A  75       1.605  10.916  92.015  1.00 91.61           H  
ATOM    304 HH22 ARG A  75      -1.782  11.679  91.406  1.00 91.61           H  
ATOM    305 HH21 ARG A  75      -2.411  10.598  92.610  1.00 91.61           H  
ATOM    306  N   GLU A  76       4.162   4.598  95.648  1.00 94.18           N  
ATOM    307  CA  GLU A  76       5.331   3.736  95.464  1.00 94.18           C  
ATOM    308  C   GLU A  76       4.999   2.240  95.593  1.00 94.18           C  
ATOM    309  O   GLU A  76       5.438   1.463  94.750  1.00 94.18           O  
ATOM    310  CB  GLU A  76       6.487   4.194  96.376  1.00 94.18           C  
ATOM    311  CG  GLU A  76       7.748   3.298  96.303  1.00 94.18           C  
ATOM    312  CD  GLU A  76       9.085   3.946  96.706  1.00 94.18           C  
ATOM    313  OE1 GLU A  76      10.091   3.206  96.642  1.00 94.18           O  
ATOM    314  OE2 GLU A  76       9.116   5.151  97.047  1.00 94.18           O1-
ATOM    315  H   GLU A  76       4.195   5.245  96.427  1.00 94.18           H  
ATOM    316  HA  GLU A  76       5.666   3.890  94.436  1.00 94.18           H  
ATOM    317  HB3 GLU A  76       6.146   4.259  97.410  1.00 94.18           H  
ATOM    318  HB2 GLU A  76       6.737   5.209  96.087  1.00 94.18           H  
ATOM    319  HG3 GLU A  76       7.864   2.935  95.283  1.00 94.18           H  
ATOM    320  HG2 GLU A  76       7.593   2.415  96.925  1.00 94.18           H  
ATOM    321  N   ARG A  77       4.165   1.890  96.586  1.00 96.46           N  
ATOM    322  CA  ARG A  77       3.590   0.558  96.771  1.00 96.46           C  
ATOM    323  C   ARG A  77       2.744   0.103  95.565  1.00 96.46           C  
ATOM    324  O   ARG A  77       2.906  -1.036  95.138  1.00 96.46           O  
ATOM    325  CB  ARG A  77       2.791   0.544  98.092  1.00 96.46           C  
ATOM    326  CG  ARG A  77       2.082  -0.784  98.439  1.00 96.46           C  
ATOM    327  CD  ARG A  77       1.122  -0.677  99.640  1.00 96.46           C  
ATOM    328  NE  ARG A  77      -0.061   0.153  99.336  1.00 96.46           N  
ATOM    329  CZ  ARG A  77      -1.158  -0.204  98.641  1.00 96.46           C  
ATOM    330  NH1 ARG A  77      -1.343  -1.451  98.179  1.00 96.46           N  
ATOM    331  NH2 ARG A  77      -2.091   0.723  98.392  1.00 96.46           N1+
ATOM    332  H   ARG A  77       3.856   2.597  97.240  1.00 96.46           H  
ATOM    333  HA  ARG A  77       4.419  -0.144  96.873  1.00 96.46           H  
ATOM    334  HB3 ARG A  77       2.051   1.343  98.050  1.00 96.46           H  
ATOM    335  HB2 ARG A  77       3.458   0.806  98.914  1.00 96.46           H  
ATOM    336  HG3 ARG A  77       2.789  -1.602  98.580  1.00 96.46           H  
ATOM    337  HG2 ARG A  77       1.480  -1.076  97.580  1.00 96.46           H  
ATOM    338  HD3 ARG A  77       1.633  -0.135 100.436  1.00 96.46           H  
ATOM    339  HD2 ARG A  77       0.871  -1.652 100.057  1.00 96.46           H  
ATOM    340  HE  ARG A  77       0.011   1.117  99.629  1.00 96.46           H  
ATOM    341 HH12 ARG A  77      -2.173  -1.690  97.657  1.00 96.46           H  
ATOM    342 HH11 ARG A  77      -0.645  -2.160  98.353  1.00 96.46           H  
ATOM    343 HH22 ARG A  77      -2.913   0.496  97.850  1.00 96.46           H  
ATOM    344 HH21 ARG A  77      -1.964   1.677  98.699  1.00 96.46           H  
ATOM    345  N   GLU A  78       1.888   0.991  95.029  1.00 95.92           N  
ATOM    346  CA  GLU A  78       1.042   0.738  93.857  1.00 95.92           C  
ATOM    347  C   GLU A  78       1.831   0.511  92.554  1.00 95.92           C  
ATOM    348  O   GLU A  78       1.457  -0.376  91.787  1.00 95.92           O  
ATOM    349  CB  GLU A  78       0.019   1.880  93.701  1.00 95.92           C  
ATOM    350  CG  GLU A  78      -1.084   1.868  94.786  1.00 95.92           C  
ATOM    351  CD  GLU A  78      -1.924   3.153  94.916  1.00 95.92           C  
ATOM    352  OE1 GLU A  78      -2.822   3.133  95.785  1.00 95.92           O  
ATOM    353  OE2 GLU A  78      -1.679   4.131  94.173  1.00 95.92           O1-
ATOM    354  H   GLU A  78       1.804   1.910  95.444  1.00 95.92           H  
ATOM    355  HA  GLU A  78       0.487  -0.182  94.050  1.00 95.92           H  
ATOM    356  HB3 GLU A  78      -0.448   1.819  92.719  1.00 95.92           H  
ATOM    357  HB2 GLU A  78       0.554   2.829  93.720  1.00 95.92           H  
ATOM    358  HG3 GLU A  78      -0.646   1.654  95.760  1.00 95.92           H  
ATOM    359  HG2 GLU A  78      -1.762   1.037  94.584  1.00 95.92           H  
ATOM    360  N   TYR A  79       2.922   1.274  92.348  1.00 95.00           N  
ATOM    361  CA  TYR A  79       3.872   1.086  91.246  1.00 95.00           C  
ATOM    362  C   TYR A  79       4.645  -0.239  91.349  1.00 95.00           C  
ATOM    363  O   TYR A  79       4.776  -0.924  90.336  1.00 95.00           O  
ATOM    364  CB  TYR A  79       4.832   2.296  91.146  1.00 95.00           C  
ATOM    365  CG  TYR A  79       4.278   3.466  90.350  1.00 95.00           C  
ATOM    366  CD1 TYR A  79       4.089   3.322  88.962  1.00 95.00           C  
ATOM    367  CD2 TYR A  79       3.959   4.692  90.967  1.00 95.00           C  
ATOM    368  CE1 TYR A  79       3.560   4.378  88.199  1.00 95.00           C  
ATOM    369  CE2 TYR A  79       3.397   5.741  90.212  1.00 95.00           C  
ATOM    370  CZ  TYR A  79       3.189   5.581  88.828  1.00 95.00           C  
ATOM    371  OH  TYR A  79       2.627   6.586  88.096  1.00 95.00           O  
ATOM    372  H   TYR A  79       3.145   2.005  93.011  1.00 95.00           H  
ATOM    373  HA  TYR A  79       3.283   1.035  90.328  1.00 95.00           H  
ATOM    374  HB3 TYR A  79       5.744   2.000  90.623  1.00 95.00           H  
ATOM    375  HB2 TYR A  79       5.159   2.621  92.135  1.00 95.00           H  
ATOM    376  HD1 TYR A  79       4.351   2.392  88.486  1.00 95.00           H  
ATOM    377  HD2 TYR A  79       4.140   4.840  92.019  1.00 95.00           H  
ATOM    378  HE1 TYR A  79       3.422   4.247  87.136  1.00 95.00           H  
ATOM    379  HE2 TYR A  79       3.128   6.665  90.700  1.00 95.00           H  
ATOM    380  HH  TYR A  79       2.437   6.324  87.190  1.00 95.00           H  
ATOM    381  N   ARG A  80       5.105  -0.593  92.561  1.00 97.49           N  
ATOM    382  CA  ARG A  80       5.800  -1.852  92.844  1.00 97.49           C  
ATOM    383  C   ARG A  80       4.893  -3.084  92.717  1.00 97.49           C  
ATOM    384  O   ARG A  80       5.374  -4.104  92.234  1.00 97.49           O  
ATOM    385  CB  ARG A  80       6.445  -1.807  94.241  1.00 97.49           C  
ATOM    386  CG  ARG A  80       7.643  -0.854  94.318  1.00 97.49           C  
ATOM    387  CD  ARG A  80       8.145  -0.651  95.755  1.00 97.49           C  
ATOM    388  NE  ARG A  80       9.409   0.100  95.785  1.00 97.49           N  
ATOM    389  CZ  ARG A  80      10.643  -0.378  95.544  1.00 97.49           C  
ATOM    390  NH1 ARG A  80      10.866  -1.675  95.286  1.00 97.49           N  
ATOM    391  NH2 ARG A  80      11.677   0.472  95.560  1.00 97.49           N1+
ATOM    392  H   ARG A  80       4.965   0.027  93.349  1.00 97.49           H  
ATOM    393  HA  ARG A  80       6.594  -1.967  92.105  1.00 97.49           H  
ATOM    394  HB3 ARG A  80       6.802  -2.803  94.511  1.00 97.49           H  
ATOM    395  HB2 ARG A  80       5.696  -1.541  94.990  1.00 97.49           H  
ATOM    396  HG3 ARG A  80       7.304   0.108  93.945  1.00 97.49           H  
ATOM    397  HG2 ARG A  80       8.445  -1.148  93.641  1.00 97.49           H  
ATOM    398  HD3 ARG A  80       8.172  -1.577  96.332  1.00 97.49           H  
ATOM    399  HD2 ARG A  80       7.438   0.002  96.268  1.00 97.49           H  
ATOM    400  HE  ARG A  80       9.325   1.092  95.976  1.00 97.49           H  
ATOM    401 HH12 ARG A  80      11.793  -2.012  95.060  1.00 97.49           H  
ATOM    402 HH11 ARG A  80      10.094  -2.325  95.289  1.00 97.49           H  
ATOM    403 HH22 ARG A  80      12.617   0.146  95.394  1.00 97.49           H  
ATOM    404 HH21 ARG A  80      11.517   1.448  95.782  1.00 97.49           H  
ATOM    405  N   THR A  81       3.613  -2.970  93.112  1.00 98.43           N  
ATOM    406  CA  THR A  81       2.623  -4.040  92.967  1.00 98.43           C  
ATOM    407  C   THR A  81       2.228  -4.262  91.491  1.00 98.43           C  
ATOM    408  O   THR A  81       2.027  -5.407  91.098  1.00 98.43           O  
ATOM    409  CB  THR A  81       1.334  -3.783  93.797  1.00 98.43           C  
ATOM    410  CG2 THR A  81       0.330  -4.951  93.809  1.00 98.43           C  
ATOM    411  OG1 THR A  81       1.673  -3.555  95.150  1.00 98.43           O  
ATOM    412  H   THR A  81       3.289  -2.103  93.519  1.00 98.43           H  
ATOM    413  HA  THR A  81       3.076  -4.961  93.339  1.00 98.43           H  
ATOM    414  HB  THR A  81       0.835  -2.884  93.429  1.00 98.43           H  
ATOM    415 HG21 THR A  81      -0.531  -4.719  94.436  1.00 98.43           H  
ATOM    416 HG22 THR A  81      -0.048  -5.186  92.818  1.00 98.43           H  
ATOM    417 HG23 THR A  81       0.791  -5.858  94.203  1.00 98.43           H  
ATOM    418  HG1 THR A  81       2.205  -2.754  95.202  1.00 98.43           H  
ATOM    419  N   GLY A  82       2.189  -3.182  90.688  1.00 98.29           N  
ATOM    420  CA  GLY A  82       1.942  -3.226  89.245  1.00 98.29           C  
ATOM    421  C   GLY A  82       3.074  -3.943  88.492  1.00 98.29           C  
ATOM    422  O   GLY A  82       2.800  -4.755  87.607  1.00 98.29           O  
ATOM    423  H   GLY A  82       2.364  -2.269  91.085  1.00 98.29           H  
ATOM    424  HA3 GLY A  82       1.884  -2.200  88.887  1.00 98.29           H  
ATOM    425  HA2 GLY A  82       0.985  -3.704  89.035  1.00 98.29           H  
ATOM    426  N   LEU A  83       4.333  -3.680  88.886  1.00 98.71           N  
ATOM    427  CA  LEU A  83       5.534  -4.370  88.409  1.00 98.71           C  
ATOM    428  C   LEU A  83       5.590  -5.837  88.888  1.00 98.71           C  
ATOM    429  O   LEU A  83       6.069  -6.687  88.141  1.00 98.71           O  
ATOM    430  CB  LEU A  83       6.789  -3.583  88.865  1.00 98.71           C  
ATOM    431  CG  LEU A  83       6.966  -2.204  88.176  1.00 98.71           C  
ATOM    432  CD1 LEU A  83       7.858  -1.253  88.999  1.00 98.71           C  
ATOM    433  CD2 LEU A  83       7.452  -2.310  86.717  1.00 98.71           C  
ATOM    434  H   LEU A  83       4.483  -2.987  89.607  1.00 98.71           H  
ATOM    435  HA  LEU A  83       5.507  -4.382  87.317  1.00 98.71           H  
ATOM    436  HB3 LEU A  83       7.692  -4.176  88.709  1.00 98.71           H  
ATOM    437  HB2 LEU A  83       6.720  -3.446  89.945  1.00 98.71           H  
ATOM    438  HG  LEU A  83       5.989  -1.730  88.147  1.00 98.71           H  
ATOM    439 HD11 LEU A  83       7.471  -0.234  88.963  1.00 98.71           H  
ATOM    440 HD12 LEU A  83       7.902  -1.532  90.051  1.00 98.71           H  
ATOM    441 HD13 LEU A  83       8.883  -1.229  88.631  1.00 98.71           H  
ATOM    442 HD21 LEU A  83       8.138  -1.505  86.453  1.00 98.71           H  
ATOM    443 HD22 LEU A  83       7.976  -3.244  86.530  1.00 98.71           H  
ATOM    444 HD23 LEU A  83       6.614  -2.251  86.022  1.00 98.71           H  
ATOM    445  N   GLU A  84       5.080  -6.122  90.099  1.00 98.81           N  
ATOM    446  CA  GLU A  84       5.069  -7.459  90.698  1.00 98.81           C  
ATOM    447  C   GLU A  84       4.077  -8.416  90.016  1.00 98.81           C  
ATOM    448  O   GLU A  84       4.449  -9.562  89.771  1.00 98.81           O  
ATOM    449  CB  GLU A  84       4.829  -7.349  92.216  1.00 98.81           C  
ATOM    450  CG  GLU A  84       4.929  -8.689  92.981  1.00 98.81           C  
ATOM    451  CD  GLU A  84       4.840  -8.571  94.512  1.00 98.81           C  
ATOM    452  OE1 GLU A  84       5.199  -9.575  95.164  1.00 98.81           O  
ATOM    453  OE2 GLU A  84       4.418  -7.505  95.018  1.00 98.81           O1-
ATOM    454  H   GLU A  84       4.714  -5.375  90.674  1.00 98.81           H  
ATOM    455  HA  GLU A  84       6.068  -7.878  90.561  1.00 98.81           H  
ATOM    456  HB3 GLU A  84       3.848  -6.910  92.390  1.00 98.81           H  
ATOM    457  HB2 GLU A  84       5.554  -6.654  92.638  1.00 98.81           H  
ATOM    458  HG3 GLU A  84       5.874  -9.170  92.725  1.00 98.81           H  
ATOM    459  HG2 GLU A  84       4.139  -9.367  92.658  1.00 98.81           H  
ATOM    460  N   ARG A  85       2.862  -7.935  89.687  1.00 98.92           N  
ATOM    461  CA  ARG A  85       1.864  -8.692  88.921  1.00 98.92           C  
ATOM    462  C   ARG A  85       2.319  -8.979  87.478  1.00 98.92           C  
ATOM    463  O   ARG A  85       1.997 -10.045  86.956  1.00 98.92           O  
ATOM    464  CB  ARG A  85       0.507  -7.958  88.880  1.00 98.92           C  
ATOM    465  CG  ARG A  85      -0.205  -7.761  90.233  1.00 98.92           C  
ATOM    466  CD  ARG A  85      -1.689  -7.349  90.112  1.00 98.92           C  
ATOM    467  NE  ARG A  85      -1.918  -6.218  89.187  1.00 98.92           N  
ATOM    468  CZ  ARG A  85      -1.823  -4.893  89.407  1.00 98.92           C  
ATOM    469  NH1 ARG A  85      -1.518  -4.371  90.603  1.00 98.92           N  
ATOM    470  NH2 ARG A  85      -2.041  -4.061  88.383  1.00 98.92           N1+
ATOM    471  H   ARG A  85       2.616  -6.986  89.939  1.00 98.92           H  
ATOM    472  HA  ARG A  85       1.717  -9.653  89.417  1.00 98.92           H  
ATOM    473  HB3 ARG A  85      -0.170  -8.515  88.230  1.00 98.92           H  
ATOM    474  HB2 ARG A  85       0.652  -6.983  88.412  1.00 98.92           H  
ATOM    475  HG3 ARG A  85       0.330  -7.123  90.929  1.00 98.92           H  
ATOM    476  HG2 ARG A  85      -0.202  -8.746  90.703  1.00 98.92           H  
ATOM    477  HD3 ARG A  85      -2.021  -7.002  91.090  1.00 98.92           H  
ATOM    478  HD2 ARG A  85      -2.325  -8.204  89.878  1.00 98.92           H  
ATOM    479  HE  ARG A  85      -2.130  -6.503  88.242  1.00 98.92           H  
ATOM    480 HH12 ARG A  85      -1.447  -3.371  90.724  1.00 98.92           H  
ATOM    481 HH11 ARG A  85      -1.344  -4.982  91.387  1.00 98.92           H  
ATOM    482 HH22 ARG A  85      -1.946  -3.061  88.504  1.00 98.92           H  
ATOM    483 HH21 ARG A  85      -2.273  -4.420  87.468  1.00 98.92           H  
ATOM    484  N   ALA A  86       3.055  -8.035  86.866  1.00 98.95           N  
ATOM    485  CA  ALA A  86       3.623  -8.168  85.525  1.00 98.95           C  
ATOM    486  C   ALA A  86       4.780  -9.181  85.468  1.00 98.95           C  
ATOM    487  O   ALA A  86       4.860  -9.942  84.504  1.00 98.95           O  
ATOM    488  CB  ALA A  86       4.057  -6.782  85.040  1.00 98.95           C  
ATOM    489  H   ALA A  86       3.262  -7.174  87.353  1.00 98.95           H  
ATOM    490  HA  ALA A  86       2.839  -8.526  84.855  1.00 98.95           H  
ATOM    491  HB1 ALA A  86       4.536  -6.828  84.062  1.00 98.95           H  
ATOM    492  HB2 ALA A  86       3.190  -6.128  84.960  1.00 98.95           H  
ATOM    493  HB3 ALA A  86       4.751  -6.311  85.735  1.00 98.95           H  
ATOM    494  N   LEU A  87       5.609  -9.217  86.527  1.00 98.91           N  
ATOM    495  CA  LEU A  87       6.630 -10.243  86.746  1.00 98.91           C  
ATOM    496  C   LEU A  87       6.016 -11.629  86.999  1.00 98.91           C  
ATOM    497  O   LEU A  87       6.537 -12.599  86.457  1.00 98.91           O  
ATOM    498  CB  LEU A  87       7.555  -9.835  87.915  1.00 98.91           C  
ATOM    499  CG  LEU A  87       8.644  -8.814  87.525  1.00 98.91           C  
ATOM    500  CD1 LEU A  87       9.289  -8.171  88.769  1.00 98.91           C  
ATOM    501  CD2 LEU A  87       9.690  -9.420  86.567  1.00 98.91           C  
ATOM    502  H   LEU A  87       5.496  -8.539  87.269  1.00 98.91           H  
ATOM    503  HA  LEU A  87       7.223 -10.319  85.833  1.00 98.91           H  
ATOM    504  HB3 LEU A  87       8.053 -10.712  88.329  1.00 98.91           H  
ATOM    505  HB2 LEU A  87       6.943  -9.441  88.727  1.00 98.91           H  
ATOM    506  HG  LEU A  87       8.146  -8.008  86.993  1.00 98.91           H  
ATOM    507 HD11 LEU A  87       9.252  -7.086  88.690  1.00 98.91           H  
ATOM    508 HD12 LEU A  87       8.767  -8.439  89.687  1.00 98.91           H  
ATOM    509 HD13 LEU A  87      10.334  -8.455  88.904  1.00 98.91           H  
ATOM    510 HD21 LEU A  87      10.708  -9.158  86.844  1.00 98.91           H  
ATOM    511 HD22 LEU A  87       9.639 -10.508  86.544  1.00 98.91           H  
ATOM    512 HD23 LEU A  87       9.537  -9.067  85.547  1.00 98.91           H  
ATOM    513  N   THR A  88       4.918 -11.700  87.773  1.00 98.88           N  
ATOM    514  CA  THR A  88       4.186 -12.937  88.067  1.00 98.88           C  
ATOM    515  C   THR A  88       3.539 -13.555  86.813  1.00 98.88           C  
ATOM    516  O   THR A  88       3.670 -14.761  86.612  1.00 98.88           O  
ATOM    517  CB  THR A  88       3.073 -12.725  89.131  1.00 98.88           C  
ATOM    518  CG2 THR A  88       2.251 -13.979  89.490  1.00 98.88           C  
ATOM    519  OG1 THR A  88       3.647 -12.250  90.331  1.00 98.88           O  
ATOM    520  H   THR A  88       4.556 -10.855  88.193  1.00 98.88           H  
ATOM    521  HA  THR A  88       4.899 -13.664  88.457  1.00 98.88           H  
ATOM    522  HB  THR A  88       2.384 -11.954  88.788  1.00 98.88           H  
ATOM    523 HG21 THR A  88       1.574 -13.777  90.321  1.00 98.88           H  
ATOM    524 HG22 THR A  88       1.635 -14.318  88.658  1.00 98.88           H  
ATOM    525 HG23 THR A  88       2.899 -14.805  89.785  1.00 98.88           H  
ATOM    526  HG1 THR A  88       4.017 -11.375  90.173  1.00 98.88           H  
ATOM    527  N   ALA A  89       2.888 -12.715  85.989  1.00 98.94           N  
ATOM    528  CA  ALA A  89       2.205 -13.107  84.755  1.00 98.94           C  
ATOM    529  C   ALA A  89       3.136 -13.710  83.692  1.00 98.94           C  
ATOM    530  O   ALA A  89       2.736 -14.666  83.028  1.00 98.94           O  
ATOM    531  CB  ALA A  89       1.452 -11.895  84.190  1.00 98.94           C  
ATOM    532  H   ALA A  89       2.824 -11.735  86.233  1.00 98.94           H  
ATOM    533  HA  ALA A  89       1.469 -13.870  85.016  1.00 98.94           H  
ATOM    534  HB1 ALA A  89       0.943 -12.138  83.257  1.00 98.94           H  
ATOM    535  HB2 ALA A  89       0.693 -11.555  84.893  1.00 98.94           H  
ATOM    536  HB3 ALA A  89       2.124 -11.057  83.992  1.00 98.94           H  
ATOM    537  N   GLY A  90       4.358 -13.165  83.571  1.00 98.93           N  
ATOM    538  CA  GLY A  90       5.351 -13.649  82.619  1.00 98.93           C  
ATOM    539  C   GLY A  90       6.148 -14.829  83.188  1.00 98.93           C  
ATOM    540  O   GLY A  90       6.440 -15.763  82.443  1.00 98.93           O  
ATOM    541  H   GLY A  90       4.612 -12.375  84.149  1.00 98.93           H  
ATOM    542  HA3 GLY A  90       6.036 -12.838  82.373  1.00 98.93           H  
ATOM    543  HA2 GLY A  90       4.869 -13.946  81.688  1.00 98.93           H  
ATOM    544  N   TYR A  91       6.507 -14.804  84.485  1.00 98.56           N  
ATOM    545  CA  TYR A  91       7.389 -15.806  85.090  1.00 98.56           C  
ATOM    546  C   TYR A  91       6.701 -17.157  85.349  1.00 98.56           C  
ATOM    547  O   TYR A  91       7.363 -18.182  85.197  1.00 98.56           O  
ATOM    548  CB  TYR A  91       8.066 -15.243  86.357  1.00 98.56           C  
ATOM    549  CG  TYR A  91       9.107 -16.149  86.996  1.00 98.56           C  
ATOM    550  CD1 TYR A  91       9.012 -16.495  88.360  1.00 98.56           C  
ATOM    551  CD2 TYR A  91      10.178 -16.649  86.224  1.00 98.56           C  
ATOM    552  CE1 TYR A  91       9.971 -17.345  88.944  1.00 98.56           C  
ATOM    553  CE2 TYR A  91      11.120 -17.518  86.802  1.00 98.56           C  
ATOM    554  CZ  TYR A  91      11.010 -17.878  88.157  1.00 98.56           C  
ATOM    555  OH  TYR A  91      11.912 -18.744  88.703  1.00 98.56           O  
ATOM    556  H   TYR A  91       6.246 -14.021  85.071  1.00 98.56           H  
ATOM    557  HA  TYR A  91       8.181 -15.996  84.364  1.00 98.56           H  
ATOM    558  HB3 TYR A  91       7.304 -15.002  87.100  1.00 98.56           H  
ATOM    559  HB2 TYR A  91       8.568 -14.306  86.115  1.00 98.56           H  
ATOM    560  HD1 TYR A  91       8.203 -16.114  88.966  1.00 98.56           H  
ATOM    561  HD2 TYR A  91      10.279 -16.378  85.184  1.00 98.56           H  
ATOM    562  HE1 TYR A  91       9.890 -17.604  89.989  1.00 98.56           H  
ATOM    563  HE2 TYR A  91      11.937 -17.893  86.207  1.00 98.56           H  
ATOM    564  HH  TYR A  91      11.751 -18.920  89.632  1.00 98.56           H  
ATOM    565  N   GLU A  92       5.397 -17.153  85.679  1.00 98.52           N  
ATOM    566  CA  GLU A  92       4.593 -18.374  85.797  1.00 98.52           C  
ATOM    567  C   GLU A  92       4.418 -19.121  84.466  1.00 98.52           C  
ATOM    568  O   GLU A  92       4.371 -20.348  84.484  1.00 98.52           O  
ATOM    569  CB  GLU A  92       3.227 -18.076  86.454  1.00 98.52           C  
ATOM    570  CG  GLU A  92       3.316 -17.820  87.976  1.00 98.52           C  
ATOM    571  CD  GLU A  92       3.708 -19.044  88.825  1.00 98.52           C  
ATOM    572  OE1 GLU A  92       4.273 -18.811  89.915  1.00 98.52           O  
ATOM    573  OE2 GLU A  92       3.450 -20.193  88.395  1.00 98.52           O1-
ATOM    574  H   GLU A  92       4.906 -16.276  85.802  1.00 98.52           H  
ATOM    575  HA  GLU A  92       5.146 -19.057  86.443  1.00 98.52           H  
ATOM    576  HB3 GLU A  92       2.514 -18.877  86.251  1.00 98.52           H  
ATOM    577  HB2 GLU A  92       2.792 -17.194  85.982  1.00 98.52           H  
ATOM    578  HG3 GLU A  92       2.347 -17.469  88.333  1.00 98.52           H  
ATOM    579  HG2 GLU A  92       4.018 -17.006  88.168  1.00 98.52           H  
ATOM    580  N   ILE A  93       4.387 -18.386  83.342  1.00 98.82           N  
ATOM    581  CA  ILE A  93       4.408 -18.954  81.995  1.00 98.82           C  
ATOM    582  C   ILE A  93       5.750 -19.651  81.682  1.00 98.82           C  
ATOM    583  O   ILE A  93       5.724 -20.783  81.202  1.00 98.82           O  
ATOM    584  CB  ILE A  93       4.048 -17.879  80.924  1.00 98.82           C  
ATOM    585  CG1 ILE A  93       2.538 -17.551  81.008  1.00 98.82           C  
ATOM    586  CG2 ILE A  93       4.438 -18.219  79.470  1.00 98.82           C  
ATOM    587  CD1 ILE A  93       2.111 -16.304  80.222  1.00 98.82           C  
ATOM    588  H   ILE A  93       4.434 -17.379  83.403  1.00 98.82           H  
ATOM    589  HA  ILE A  93       3.637 -19.728  81.959  1.00 98.82           H  
ATOM    590  HB  ILE A  93       4.585 -16.968  81.181  1.00 98.82           H  
ATOM    591 HG13 ILE A  93       2.245 -17.406  82.048  1.00 98.82           H  
ATOM    592 HG12 ILE A  93       1.961 -18.407  80.656  1.00 98.82           H  
ATOM    593 HG21 ILE A  93       4.173 -17.398  78.810  1.00 98.82           H  
ATOM    594 HG22 ILE A  93       5.510 -18.370  79.340  1.00 98.82           H  
ATOM    595 HG23 ILE A  93       3.920 -19.109  79.116  1.00 98.82           H  
ATOM    596 HD11 ILE A  93       1.161 -15.921  80.594  1.00 98.82           H  
ATOM    597 HD12 ILE A  93       2.844 -15.505  80.319  1.00 98.82           H  
ATOM    598 HD13 ILE A  93       1.985 -16.522  79.162  1.00 98.82           H  
ATOM    599  N   LEU A  94       6.880 -19.000  82.010  1.00 98.42           N  
ATOM    600  CA  LEU A  94       8.235 -19.531  81.810  1.00 98.42           C  
ATOM    601  C   LEU A  94       8.566 -20.747  82.695  1.00 98.42           C  
ATOM    602  O   LEU A  94       9.266 -21.641  82.223  1.00 98.42           O  
ATOM    603  CB  LEU A  94       9.279 -18.415  82.028  1.00 98.42           C  
ATOM    604  CG  LEU A  94       9.225 -17.274  80.992  1.00 98.42           C  
ATOM    605  CD1 LEU A  94      10.117 -16.095  81.418  1.00 98.42           C  
ATOM    606  CD2 LEU A  94       9.530 -17.751  79.556  1.00 98.42           C  
ATOM    607  H   LEU A  94       6.820 -18.073  82.409  1.00 98.42           H  
ATOM    608  HA  LEU A  94       8.296 -19.877  80.777  1.00 98.42           H  
ATOM    609  HB3 LEU A  94      10.283 -18.840  82.010  1.00 98.42           H  
ATOM    610  HB2 LEU A  94       9.147 -18.006  83.031  1.00 98.42           H  
ATOM    611  HG  LEU A  94       8.206 -16.898  80.993  1.00 98.42           H  
ATOM    612 HD11 LEU A  94       9.581 -15.151  81.309  1.00 98.42           H  
ATOM    613 HD12 LEU A  94      10.434 -16.168  82.459  1.00 98.42           H  
ATOM    614 HD13 LEU A  94      11.023 -16.032  80.818  1.00 98.42           H  
ATOM    615 HD21 LEU A  94      10.281 -17.141  79.054  1.00 98.42           H  
ATOM    616 HD22 LEU A  94       9.889 -18.779  79.537  1.00 98.42           H  
ATOM    617 HD23 LEU A  94       8.631 -17.718  78.941  1.00 98.42           H  
ATOM    618  N   LYS A  95       8.042 -20.779  83.935  1.00 96.36           N  
ATOM    619  CA  LYS A  95       8.143 -21.911  84.864  1.00 96.36           C  
ATOM    620  C   LYS A  95       7.437 -23.183  84.363  1.00 96.36           C  
ATOM    621  O   LYS A  95       7.936 -24.281  84.605  1.00 96.36           O  
ATOM    622  CB  LYS A  95       7.566 -21.513  86.237  1.00 96.36           C  
ATOM    623  CG  LYS A  95       8.514 -20.668  87.102  1.00 96.36           C  
ATOM    624  CD  LYS A  95       7.859 -20.146  88.393  1.00 96.36           C  
ATOM    625  CE  LYS A  95       7.276 -21.243  89.302  1.00 96.36           C  
ATOM    626  NZ  LYS A  95       6.768 -20.690  90.569  1.00 96.36           N1+
ATOM    627  H   LYS A  95       7.505 -19.986  84.261  1.00 96.36           H  
ATOM    628  HA  LYS A  95       9.203 -22.147  84.984  1.00 96.36           H  
ATOM    629  HB3 LYS A  95       7.345 -22.420  86.801  1.00 96.36           H  
ATOM    630  HB2 LYS A  95       6.610 -21.004  86.105  1.00 96.36           H  
ATOM    631  HG3 LYS A  95       8.890 -19.822  86.526  1.00 96.36           H  
ATOM    632  HG2 LYS A  95       9.393 -21.261  87.358  1.00 96.36           H  
ATOM    633  HD3 LYS A  95       7.084 -19.422  88.133  1.00 96.36           H  
ATOM    634  HD2 LYS A  95       8.611 -19.596  88.954  1.00 96.36           H  
ATOM    635  HE3 LYS A  95       8.039 -21.989  89.529  1.00 96.36           H  
ATOM    636  HE2 LYS A  95       6.452 -21.758  88.809  1.00 96.36           H  
ATOM    637  HZ1 LYS A  95       6.019 -20.036  90.371  1.00 96.36           H  
ATOM    638  HZ2 LYS A  95       6.406 -21.437  91.145  1.00 96.36           H  
ATOM    639  HZ3 LYS A  95       7.510 -20.213  91.060  1.00 96.36           H  
ATOM    640  N   ARG A  96       6.298 -23.003  83.675  1.00 97.30           N  
ATOM    641  CA  ARG A  96       5.457 -24.074  83.135  1.00 97.30           C  
ATOM    642  C   ARG A  96       5.893 -24.540  81.730  1.00 97.30           C  
ATOM    643  O   ARG A  96       5.228 -25.409  81.168  1.00 97.30           O  
ATOM    644  CB  ARG A  96       3.988 -23.600  83.160  1.00 97.30           C  
ATOM    645  CG  ARG A  96       3.473 -23.322  84.586  1.00 97.30           C  
ATOM    646  CD  ARG A  96       2.081 -22.672  84.611  1.00 97.30           C  
ATOM    647  NE  ARG A  96       1.749 -22.167  85.958  1.00 97.30           N  
ATOM    648  CZ  ARG A  96       0.572 -22.201  86.612  1.00 97.30           C  
ATOM    649  NH1 ARG A  96      -0.535 -22.753  86.091  1.00 97.30           N  
ATOM    650  NH2 ARG A  96       0.510 -21.656  87.833  1.00 97.30           N1+
ATOM    651  H   ARG A  96       5.964 -22.062  83.518  1.00 97.30           H  
ATOM    652  HA  ARG A  96       5.535 -24.949  83.784  1.00 97.30           H  
ATOM    653  HB3 ARG A  96       3.340 -24.347  82.700  1.00 97.30           H  
ATOM    654  HB2 ARG A  96       3.892 -22.699  82.552  1.00 97.30           H  
ATOM    655  HG3 ARG A  96       4.185 -22.774  85.204  1.00 97.30           H  
ATOM    656  HG2 ARG A  96       3.389 -24.302  85.060  1.00 97.30           H  
ATOM    657  HD3 ARG A  96       1.365 -23.460  84.381  1.00 97.30           H  
ATOM    658  HD2 ARG A  96       1.962 -21.911  83.839  1.00 97.30           H  
ATOM    659  HE  ARG A  96       2.515 -21.700  86.427  1.00 97.30           H  
ATOM    660 HH12 ARG A  96      -1.401 -22.762  86.610  1.00 97.30           H  
ATOM    661 HH11 ARG A  96      -0.505 -23.164  85.170  1.00 97.30           H  
ATOM    662 HH22 ARG A  96      -0.350 -21.660  88.361  1.00 97.30           H  
ATOM    663 HH21 ARG A  96       1.335 -21.221  88.232  1.00 97.30           H  
ATOM    664  N   GLY A  97       6.999 -23.990  81.196  1.00 97.50           N  
ATOM    665  CA  GLY A  97       7.570 -24.377  79.904  1.00 97.50           C  
ATOM    666  C   GLY A  97       6.927 -23.635  78.722  1.00 97.50           C  
ATOM    667  O   GLY A  97       7.228 -23.971  77.577  1.00 97.50           O  
ATOM    668  H   GLY A  97       7.494 -23.281  81.718  1.00 97.50           H  
ATOM    669  HA3 GLY A  97       7.491 -25.455  79.751  1.00 97.50           H  
ATOM    670  HA2 GLY A  97       8.633 -24.137  79.914  1.00 97.50           H  
ATOM    671  N   GLY A  98       6.070 -22.630  78.982  1.00 98.64           N  
ATOM    672  CA  GLY A  98       5.491 -21.736  77.980  1.00 98.64           C  
ATOM    673  C   GLY A  98       6.558 -20.760  77.463  1.00 98.64           C  
ATOM    674  O   GLY A  98       7.554 -20.493  78.140  1.00 98.64           O  
ATOM    675  H   GLY A  98       5.885 -22.391  79.947  1.00 98.64           H  
ATOM    676  HA3 GLY A  98       4.675 -21.177  78.434  1.00 98.64           H  
ATOM    677  HA2 GLY A  98       5.069 -22.315  77.156  1.00 98.64           H  
ATOM    678  N   SER A  99       6.344 -20.246  76.241  1.00 98.87           N  
ATOM    679  CA  SER A  99       7.348 -19.485  75.498  1.00 98.87           C  
ATOM    680  C   SER A  99       7.610 -18.072  76.050  1.00 98.87           C  
ATOM    681  O   SER A  99       6.785 -17.518  76.776  1.00 98.87           O  
ATOM    682  CB  SER A  99       6.998 -19.485  73.991  1.00 98.87           C  
ATOM    683  OG  SER A  99       6.033 -18.515  73.635  1.00 98.87           O  
ATOM    684  H   SER A  99       5.483 -20.449  75.753  1.00 98.87           H  
ATOM    685  HA  SER A  99       8.268 -20.055  75.612  1.00 98.87           H  
ATOM    686  HB3 SER A  99       6.655 -20.470  73.672  1.00 98.87           H  
ATOM    687  HB2 SER A  99       7.897 -19.274  73.410  1.00 98.87           H  
ATOM    688  HG  SER A  99       5.166 -18.830  73.914  1.00 98.87           H  
ATOM    689  N   SER A 100       8.756 -17.508  75.636  1.00 98.93           N  
ATOM    690  CA  SER A 100       9.169 -16.126  75.882  1.00 98.93           C  
ATOM    691  C   SER A 100       8.184 -15.097  75.313  1.00 98.93           C  
ATOM    692  O   SER A 100       7.976 -14.058  75.931  1.00 98.93           O  
ATOM    693  CB  SER A 100      10.560 -15.896  75.261  1.00 98.93           C  
ATOM    694  OG  SER A 100      11.544 -16.501  76.058  1.00 98.93           O  
ATOM    695  H   SER A 100       9.399 -18.063  75.082  1.00 98.93           H  
ATOM    696  HA  SER A 100       9.227 -15.969  76.961  1.00 98.93           H  
ATOM    697  HB3 SER A 100      10.804 -14.834  75.224  1.00 98.93           H  
ATOM    698  HB2 SER A 100      10.620 -16.278  74.240  1.00 98.93           H  
ATOM    699  HG  SER A 100      12.358 -16.563  75.547  1.00 98.93           H  
ATOM    700  N   LEU A 101       7.592 -15.408  74.150  1.00 98.92           N  
ATOM    701  CA  LEU A 101       6.647 -14.547  73.443  1.00 98.92           C  
ATOM    702  C   LEU A 101       5.279 -14.497  74.152  1.00 98.92           C  
ATOM    703  O   LEU A 101       4.685 -13.423  74.222  1.00 98.92           O  
ATOM    704  CB  LEU A 101       6.574 -15.026  71.977  1.00 98.92           C  
ATOM    705  CG  LEU A 101       6.458 -13.897  70.931  1.00 98.92           C  
ATOM    706  CD1 LEU A 101       7.058 -14.332  69.592  1.00 98.92           C  
ATOM    707  CD2 LEU A 101       5.018 -13.432  70.724  1.00 98.92           C  
ATOM    708  H   LEU A 101       7.795 -16.296  73.714  1.00 98.92           H  
ATOM    709  HA  LEU A 101       7.063 -13.539  73.461  1.00 98.92           H  
ATOM    710  HB3 LEU A 101       5.789 -15.772  71.837  1.00 98.92           H  
ATOM    711  HB2 LEU A 101       7.500 -15.561  71.760  1.00 98.92           H  
ATOM    712  HG  LEU A 101       7.047 -13.043  71.269  1.00 98.92           H  
ATOM    713 HD11 LEU A 101       7.122 -13.488  68.905  1.00 98.92           H  
ATOM    714 HD12 LEU A 101       8.064 -14.728  69.727  1.00 98.92           H  
ATOM    715 HD13 LEU A 101       6.461 -15.112  69.118  1.00 98.92           H  
ATOM    716 HD21 LEU A 101       4.965 -12.596  70.026  1.00 98.92           H  
ATOM    717 HD22 LEU A 101       4.424 -14.244  70.310  1.00 98.92           H  
ATOM    718 HD23 LEU A 101       4.554 -13.117  71.655  1.00 98.92           H  
ATOM    719  N   ASP A 102       4.849 -15.632  74.736  1.00 98.95           N  
ATOM    720  CA  ASP A 102       3.703 -15.733  75.652  1.00 98.95           C  
ATOM    721  C   ASP A 102       3.934 -14.934  76.948  1.00 98.95           C  
ATOM    722  O   ASP A 102       3.027 -14.229  77.391  1.00 98.95           O  
ATOM    723  CB  ASP A 102       3.350 -17.199  76.027  1.00 98.95           C  
ATOM    724  CG  ASP A 102       3.096 -18.182  74.873  1.00 98.95           C  
ATOM    725  OD1 ASP A 102       2.626 -17.745  73.801  1.00 98.95           O  
ATOM    726  OD2 ASP A 102       3.277 -19.394  75.120  1.00 98.95           O1-
ATOM    727  H   ASP A 102       5.395 -16.476  74.623  1.00 98.95           H  
ATOM    728  HA  ASP A 102       2.840 -15.290  75.150  1.00 98.95           H  
ATOM    729  HB3 ASP A 102       2.468 -17.214  76.669  1.00 98.95           H  
ATOM    730  HB2 ASP A 102       4.173 -17.617  76.605  1.00 98.95           H  
ATOM    731  N   ALA A 103       5.144 -15.065  77.520  1.00 98.97           N  
ATOM    732  CA  ALA A 103       5.557 -14.454  78.782  1.00 98.97           C  
ATOM    733  C   ALA A 103       5.651 -12.924  78.731  1.00 98.97           C  
ATOM    734  O   ALA A 103       5.133 -12.262  79.629  1.00 98.97           O  
ATOM    735  CB  ALA A 103       6.891 -15.068  79.223  1.00 98.97           C  
ATOM    736  H   ALA A 103       5.820 -15.683  77.091  1.00 98.97           H  
ATOM    737  HA  ALA A 103       4.809 -14.717  79.529  1.00 98.97           H  
ATOM    738  HB1 ALA A 103       7.243 -14.628  80.156  1.00 98.97           H  
ATOM    739  HB2 ALA A 103       6.780 -16.140  79.380  1.00 98.97           H  
ATOM    740  HB3 ALA A 103       7.673 -14.921  78.479  1.00 98.97           H  
ATOM    741  N   THR A 104       6.293 -12.392  77.678  1.00 98.98           N  
ATOM    742  CA  THR A 104       6.456 -10.955  77.459  1.00 98.98           C  
ATOM    743  C   THR A 104       5.148 -10.262  77.033  1.00 98.98           C  
ATOM    744  O   THR A 104       4.952  -9.113  77.428  1.00 98.98           O  
ATOM    745  CB  THR A 104       7.548 -10.644  76.406  1.00 98.98           C  
ATOM    746  CG2 THR A 104       8.939 -11.088  76.858  1.00 98.98           C  
ATOM    747  OG1 THR A 104       7.261 -11.213  75.141  1.00 98.98           O  
ATOM    748  H   THR A 104       6.708 -13.004  76.987  1.00 98.98           H  
ATOM    749  HA  THR A 104       6.768 -10.513  78.407  1.00 98.98           H  
ATOM    750  HB  THR A 104       7.610  -9.569  76.260  1.00 98.98           H  
ATOM    751 HG21 THR A 104       9.684 -10.865  76.097  1.00 98.98           H  
ATOM    752 HG22 THR A 104       9.226 -10.572  77.773  1.00 98.98           H  
ATOM    753 HG23 THR A 104       8.983 -12.150  77.070  1.00 98.98           H  
ATOM    754  HG1 THR A 104       7.442 -12.156  75.185  1.00 98.98           H  
ATOM    755  N   GLN A 105       4.252 -10.963  76.310  1.00 98.98           N  
ATOM    756  CA  GLN A 105       2.908 -10.468  76.006  1.00 98.98           C  
ATOM    757  C   GLN A 105       2.066 -10.326  77.285  1.00 98.98           C  
ATOM    758  O   GLN A 105       1.480  -9.266  77.483  1.00 98.98           O  
ATOM    759  CB  GLN A 105       2.205 -11.380  74.980  1.00 98.98           C  
ATOM    760  CG  GLN A 105       0.852 -10.824  74.475  1.00 98.98           C  
ATOM    761  CD  GLN A 105       0.051 -11.835  73.658  1.00 98.98           C  
ATOM    762  NE2 GLN A 105      -1.224 -11.537  73.400  1.00 98.98           N  
ATOM    763  OE1 GLN A 105       0.567 -12.872  73.255  1.00 98.98           O  
ATOM    764  H   GLN A 105       4.472 -11.901  76.002  1.00 98.98           H  
ATOM    765  HA  GLN A 105       3.015  -9.479  75.555  1.00 98.98           H  
ATOM    766  HB3 GLN A 105       2.065 -12.369  75.421  1.00 98.98           H  
ATOM    767  HB2 GLN A 105       2.857 -11.528  74.121  1.00 98.98           H  
ATOM    768  HG3 GLN A 105       1.029  -9.943  73.858  1.00 98.98           H  
ATOM    769  HG2 GLN A 105       0.221 -10.508  75.305  1.00 98.98           H  
ATOM    770 HE22 GLN A 105      -1.789 -12.178  72.862  1.00 98.98           H  
ATOM    771 HE21 GLN A 105      -1.637 -10.677  73.736  1.00 98.98           H  
ATOM    772  N   ALA A 106       2.050 -11.376  78.127  1.00 98.97           N  
ATOM    773  CA  ALA A 106       1.324 -11.429  79.399  1.00 98.97           C  
ATOM    774  C   ALA A 106       1.801 -10.391  80.428  1.00 98.97           C  
ATOM    775  O   ALA A 106       0.964  -9.807  81.115  1.00 98.97           O  
ATOM    776  CB  ALA A 106       1.429 -12.845  79.980  1.00 98.97           C  
ATOM    777  H   ALA A 106       2.563 -12.213  77.881  1.00 98.97           H  
ATOM    778  HA  ALA A 106       0.273 -11.226  79.184  1.00 98.97           H  
ATOM    779  HB1 ALA A 106       0.872 -12.937  80.913  1.00 98.97           H  
ATOM    780  HB2 ALA A 106       1.024 -13.583  79.286  1.00 98.97           H  
ATOM    781  HB3 ALA A 106       2.465 -13.116  80.185  1.00 98.97           H  
ATOM    782  N   ALA A 107       3.123 -10.159  80.484  1.00 98.98           N  
ATOM    783  CA  ALA A 107       3.758  -9.149  81.328  1.00 98.98           C  
ATOM    784  C   ALA A 107       3.366  -7.715  80.936  1.00 98.98           C  
ATOM    785  O   ALA A 107       2.949  -6.957  81.811  1.00 98.98           O  
ATOM    786  CB  ALA A 107       5.280  -9.343  81.294  1.00 98.98           C  
ATOM    787  H   ALA A 107       3.745 -10.701  79.899  1.00 98.98           H  
ATOM    788  HA  ALA A 107       3.417  -9.315  82.352  1.00 98.98           H  
ATOM    789  HB1 ALA A 107       5.787  -8.574  81.875  1.00 98.98           H  
ATOM    790  HB2 ALA A 107       5.560 -10.309  81.715  1.00 98.98           H  
ATOM    791  HB3 ALA A 107       5.663  -9.302  80.275  1.00 98.98           H  
ATOM    792  N   VAL A 108       3.449  -7.391  79.633  1.00 98.98           N  
ATOM    793  CA  VAL A 108       3.012  -6.110  79.067  1.00 98.98           C  
ATOM    794  C   VAL A 108       1.488  -5.890  79.168  1.00 98.98           C  
ATOM    795  O   VAL A 108       1.074  -4.751  79.362  1.00 98.98           O  
ATOM    796  CB  VAL A 108       3.489  -5.946  77.589  1.00 98.98           C  
ATOM    797  CG1 VAL A 108       2.785  -4.859  76.747  1.00 98.98           C  
ATOM    798  CG2 VAL A 108       5.002  -5.684  77.551  1.00 98.98           C  
ATOM    799  H   VAL A 108       3.799  -8.071  78.971  1.00 98.98           H  
ATOM    800  HA  VAL A 108       3.480  -5.322  79.660  1.00 98.98           H  
ATOM    801  HB  VAL A 108       3.313  -6.893  77.075  1.00 98.98           H  
ATOM    802 HG11 VAL A 108       3.243  -4.763  75.763  1.00 98.98           H  
ATOM    803 HG12 VAL A 108       1.732  -5.080  76.584  1.00 98.98           H  
ATOM    804 HG13 VAL A 108       2.837  -3.884  77.226  1.00 98.98           H  
ATOM    805 HG21 VAL A 108       5.366  -5.594  76.529  1.00 98.98           H  
ATOM    806 HG22 VAL A 108       5.251  -4.759  78.070  1.00 98.98           H  
ATOM    807 HG23 VAL A 108       5.556  -6.490  78.027  1.00 98.98           H  
ATOM    808  N   ARG A 109       0.688  -6.967  79.075  1.00 98.96           N  
ATOM    809  CA  ARG A 109      -0.774  -6.917  79.139  1.00 98.96           C  
ATOM    810  C   ARG A 109      -1.329  -6.540  80.528  1.00 98.96           C  
ATOM    811  O   ARG A 109      -2.367  -5.884  80.593  1.00 98.96           O  
ATOM    812  CB  ARG A 109      -1.363  -8.230  78.580  1.00 98.96           C  
ATOM    813  CG  ARG A 109      -2.868  -8.156  78.293  1.00 98.96           C  
ATOM    814  CD  ARG A 109      -3.421  -9.407  77.593  1.00 98.96           C  
ATOM    815  NE  ARG A 109      -4.785  -9.166  77.091  1.00 98.96           N  
ATOM    816  CZ  ARG A 109      -5.515  -9.942  76.269  1.00 98.96           C  
ATOM    817  NH1 ARG A 109      -5.079 -11.134  75.834  1.00 98.96           N  
ATOM    818  NH2 ARG A 109      -6.715  -9.500  75.872  1.00 98.96           N1+
ATOM    819  H   ARG A 109       1.096  -7.875  78.899  1.00 98.96           H  
ATOM    820  HA  ARG A 109      -1.076  -6.121  78.462  1.00 98.96           H  
ATOM    821  HB3 ARG A 109      -1.142  -9.064  79.247  1.00 98.96           H  
ATOM    822  HB2 ARG A 109      -0.874  -8.450  77.632  1.00 98.96           H  
ATOM    823  HG3 ARG A 109      -3.107  -7.255  77.732  1.00 98.96           H  
ATOM    824  HG2 ARG A 109      -3.372  -8.065  79.257  1.00 98.96           H  
ATOM    825  HD3 ARG A 109      -3.533 -10.195  78.339  1.00 98.96           H  
ATOM    826  HD2 ARG A 109      -2.741  -9.787  76.831  1.00 98.96           H  
ATOM    827  HE  ARG A 109      -5.197  -8.293  77.392  1.00 98.96           H  
ATOM    828 HH12 ARG A 109      -5.644 -11.697  75.215  1.00 98.96           H  
ATOM    829 HH11 ARG A 109      -4.172 -11.470  76.121  1.00 98.96           H  
ATOM    830 HH22 ARG A 109      -7.290 -10.058  75.257  1.00 98.96           H  
ATOM    831 HH21 ARG A 109      -7.047  -8.594  76.174  1.00 98.96           H  
ATOM    832  N   VAL A 110      -0.605  -6.902  81.602  1.00 98.95           N  
ATOM    833  CA  VAL A 110      -0.890  -6.460  82.971  1.00 98.95           C  
ATOM    834  C   VAL A 110      -0.565  -4.966  83.176  1.00 98.95           C  
ATOM    835  O   VAL A 110      -1.344  -4.266  83.824  1.00 98.95           O  
ATOM    836  CB  VAL A 110      -0.105  -7.308  84.014  1.00 98.95           C  
ATOM    837  CG1 VAL A 110      -0.063  -6.725  85.443  1.00 98.95           C  
ATOM    838  CG2 VAL A 110      -0.653  -8.743  84.076  1.00 98.95           C  
ATOM    839  H   VAL A 110       0.234  -7.452  81.475  1.00 98.95           H  
ATOM    840  HA  VAL A 110      -1.959  -6.592  83.155  1.00 98.95           H  
ATOM    841  HB  VAL A 110       0.930  -7.382  83.677  1.00 98.95           H  
ATOM    842 HG11 VAL A 110       0.371  -7.446  86.129  1.00 98.95           H  
ATOM    843 HG12 VAL A 110       0.550  -5.826  85.510  1.00 98.95           H  
ATOM    844 HG13 VAL A 110      -1.063  -6.488  85.807  1.00 98.95           H  
ATOM    845 HG21 VAL A 110      -0.072  -9.352  84.768  1.00 98.95           H  
ATOM    846 HG22 VAL A 110      -1.689  -8.755  84.414  1.00 98.95           H  
ATOM    847 HG23 VAL A 110      -0.619  -9.232  83.104  1.00 98.95           H  
ATOM    848  N   LEU A 111       0.560  -4.511  82.596  1.00 98.82           N  
ATOM    849  CA  LEU A 111       1.015  -3.118  82.615  1.00 98.82           C  
ATOM    850  C   LEU A 111       0.092  -2.185  81.801  1.00 98.82           C  
ATOM    851  O   LEU A 111      -0.042  -1.018  82.167  1.00 98.82           O  
ATOM    852  CB  LEU A 111       2.474  -3.054  82.104  1.00 98.82           C  
ATOM    853  CG  LEU A 111       3.505  -3.823  82.962  1.00 98.82           C  
ATOM    854  CD1 LEU A 111       4.828  -4.069  82.206  1.00 98.82           C  
ATOM    855  CD2 LEU A 111       3.753  -3.150  84.323  1.00 98.82           C  
ATOM    856  H   LEU A 111       1.141  -5.156  82.079  1.00 98.82           H  
ATOM    857  HA  LEU A 111       0.993  -2.770  83.650  1.00 98.82           H  
ATOM    858  HB3 LEU A 111       2.789  -2.016  82.042  1.00 98.82           H  
ATOM    859  HB2 LEU A 111       2.498  -3.437  81.085  1.00 98.82           H  
ATOM    860  HG  LEU A 111       3.091  -4.807  83.163  1.00 98.82           H  
ATOM    861 HD11 LEU A 111       5.112  -5.121  82.253  1.00 98.82           H  
ATOM    862 HD12 LEU A 111       4.761  -3.811  81.149  1.00 98.82           H  
ATOM    863 HD13 LEU A 111       5.654  -3.495  82.624  1.00 98.82           H  
ATOM    864 HD21 LEU A 111       4.726  -3.413  84.738  1.00 98.82           H  
ATOM    865 HD22 LEU A 111       3.718  -2.065  84.237  1.00 98.82           H  
ATOM    866 HD23 LEU A 111       3.002  -3.455  85.052  1.00 98.82           H  
ATOM    867  N   GLU A 112      -0.555  -2.724  80.751  1.00 98.82           N  
ATOM    868  CA  GLU A 112      -1.590  -2.062  79.956  1.00 98.82           C  
ATOM    869  C   GLU A 112      -2.898  -1.832  80.726  1.00 98.82           C  
ATOM    870  O   GLU A 112      -3.467  -0.752  80.612  1.00 98.82           O  
ATOM    871  CB  GLU A 112      -1.879  -2.866  78.677  1.00 98.82           C  
ATOM    872  CG  GLU A 112      -0.824  -2.685  77.566  1.00 98.82           C  
ATOM    873  CD  GLU A 112      -0.995  -3.633  76.369  1.00 98.82           C  
ATOM    874  OE1 GLU A 112      -0.334  -3.368  75.345  1.00 98.82           O  
ATOM    875  OE2 GLU A 112      -1.780  -4.601  76.457  1.00 98.82           O1-
ATOM    876  H   GLU A 112      -0.352  -3.681  80.493  1.00 98.82           H  
ATOM    877  HA  GLU A 112      -1.202  -1.088  79.664  1.00 98.82           H  
ATOM    878  HB3 GLU A 112      -2.860  -2.607  78.274  1.00 98.82           H  
ATOM    879  HB2 GLU A 112      -1.945  -3.917  78.954  1.00 98.82           H  
ATOM    880  HG3 GLU A 112       0.180  -2.815  77.966  1.00 98.82           H  
ATOM    881  HG2 GLU A 112      -0.872  -1.657  77.204  1.00 98.82           H  
ATOM    882  N   ASP A 113      -3.365  -2.837  81.484  1.00 98.71           N  
ATOM    883  CA  ASP A 113      -4.614  -2.760  82.257  1.00 98.71           C  
ATOM    884  C   ASP A 113      -4.506  -1.916  83.541  1.00 98.71           C  
ATOM    885  O   ASP A 113      -5.547  -1.552  84.088  1.00 98.71           O  
ATOM    886  CB  ASP A 113      -5.205  -4.161  82.567  1.00 98.71           C  
ATOM    887  CG  ASP A 113      -5.624  -4.996  81.342  1.00 98.71           C  
ATOM    888  OD1 ASP A 113      -5.906  -4.399  80.278  1.00 98.71           O  
ATOM    889  OD2 ASP A 113      -5.808  -6.219  81.523  1.00 98.71           O1-
ATOM    890  H   ASP A 113      -2.861  -3.712  81.526  1.00 98.71           H  
ATOM    891  HA  ASP A 113      -5.343  -2.226  81.645  1.00 98.71           H  
ATOM    892  HB3 ASP A 113      -6.083  -4.065  83.207  1.00 98.71           H  
ATOM    893  HB2 ASP A 113      -4.468  -4.739  83.128  1.00 98.71           H  
ATOM    894  N   ASP A 114      -3.278  -1.608  83.990  1.00 97.96           N  
ATOM    895  CA  ASP A 114      -3.013  -0.837  85.202  1.00 97.96           C  
ATOM    896  C   ASP A 114      -2.939   0.672  84.845  1.00 97.96           C  
ATOM    897  O   ASP A 114      -2.032   1.040  84.096  1.00 97.96           O  
ATOM    898  CB  ASP A 114      -1.695  -1.331  85.851  1.00 97.96           C  
ATOM    899  CG  ASP A 114      -1.369  -0.778  87.253  1.00 97.96           C  
ATOM    900  OD1 ASP A 114      -2.273  -0.238  87.926  1.00 97.96           O  
ATOM    901  OD2 ASP A 114      -0.235  -1.032  87.704  1.00 97.96           O1-
ATOM    902  H   ASP A 114      -2.467  -1.923  83.475  1.00 97.96           H  
ATOM    903  HA  ASP A 114      -3.815  -1.069  85.899  1.00 97.96           H  
ATOM    904  HB3 ASP A 114      -0.858  -1.146  85.177  1.00 97.96           H  
ATOM    905  HB2 ASP A 114      -1.739  -2.418  85.930  1.00 97.96           H  
ATOM    906  N   PRO A 115      -3.857   1.521  85.381  1.00 96.69           N  
ATOM    907  CA  PRO A 115      -3.896   2.974  85.086  1.00 96.69           C  
ATOM    908  C   PRO A 115      -2.676   3.825  85.501  1.00 96.69           C  
ATOM    909  O   PRO A 115      -2.632   5.000  85.136  1.00 96.69           O  
ATOM    910  CB  PRO A 115      -5.174   3.471  85.790  1.00 96.69           C  
ATOM    911  CG  PRO A 115      -5.435   2.458  86.885  1.00 96.69           C  
ATOM    912  CD  PRO A 115      -4.972   1.153  86.259  1.00 96.69           C  
ATOM    913  HA  PRO A 115      -4.018   3.108  84.013  1.00 96.69           H  
ATOM    914  HB3 PRO A 115      -6.003   3.477  85.085  1.00 96.69           H  
ATOM    915  HB2 PRO A 115      -5.098   4.480  86.197  1.00 96.69           H  
ATOM    916  HG3 PRO A 115      -6.472   2.436  87.219  1.00 96.69           H  
ATOM    917  HG2 PRO A 115      -4.806   2.688  87.747  1.00 96.69           H  
ATOM    918  HD2 PRO A 115      -4.716   0.451  87.050  1.00 96.69           H  
ATOM    919  HD3 PRO A 115      -5.766   0.715  85.652  1.00 96.69           H  
ATOM    920  N   HIS A 116      -1.721   3.244  86.244  1.00 94.32           N  
ATOM    921  CA  HIS A 116      -0.502   3.913  86.697  1.00 94.32           C  
ATOM    922  C   HIS A 116       0.554   4.107  85.593  1.00 94.32           C  
ATOM    923  O   HIS A 116       1.350   5.040  85.707  1.00 94.32           O  
ATOM    924  CB  HIS A 116       0.083   3.120  87.880  1.00 94.32           C  
ATOM    925  CG  HIS A 116      -0.736   3.233  89.140  1.00 94.32           C  
ATOM    926  CD2 HIS A 116      -0.753   4.216  90.113  1.00 94.32           C  
ATOM    927  ND1 HIS A 116      -1.606   2.236  89.552  1.00 94.32           N1+
ATOM    928  CE1 HIS A 116      -2.145   2.642  90.698  1.00 94.32           C  
ATOM    929  NE2 HIS A 116      -1.665   3.824  91.078  1.00 94.32           N  
ATOM    930  H   HIS A 116      -1.817   2.271  86.499  1.00 94.32           H  
ATOM    931  HA  HIS A 116      -0.763   4.912  87.054  1.00 94.32           H  
ATOM    932  HB3 HIS A 116       1.073   3.496  88.128  1.00 94.32           H  
ATOM    933  HB2 HIS A 116       0.220   2.070  87.614  1.00 94.32           H  
ATOM    934  HD2 HIS A 116      -0.206   5.144  90.204  1.00 94.32           H  
ATOM    935  HD1 HIS A 116      -1.799   1.366  89.064  1.00 94.32           H  
ATOM    936  HE1 HIS A 116      -2.866   2.071  91.266  1.00 94.32           H  
ATOM    937  HE2 HIS A 116      -1.896   4.318  91.933  1.00 94.32           H  
ATOM    938  N   PHE A 117       0.552   3.244  84.562  1.00 96.47           N  
ATOM    939  CA  PHE A 117       1.570   3.228  83.511  1.00 96.47           C  
ATOM    940  C   PHE A 117       1.037   3.767  82.177  1.00 96.47           C  
ATOM    941  O   PHE A 117      -0.161   3.683  81.908  1.00 96.47           O  
ATOM    942  CB  PHE A 117       2.073   1.790  83.316  1.00 96.47           C  
ATOM    943  CG  PHE A 117       2.725   1.157  84.530  1.00 96.47           C  
ATOM    944  CD1 PHE A 117       3.923   1.688  85.054  1.00 96.47           C  
ATOM    945  CD2 PHE A 117       2.112   0.069  85.181  1.00 96.47           C  
ATOM    946  CE1 PHE A 117       4.496   1.119  86.182  1.00 96.47           C  
ATOM    947  CE2 PHE A 117       2.704  -0.485  86.306  1.00 96.47           C  
ATOM    948  CZ  PHE A 117       3.885   0.041  86.809  1.00 96.47           C  
ATOM    949  H   PHE A 117      -0.157   2.525  84.507  1.00 96.47           H  
ATOM    950  HA  PHE A 117       2.423   3.845  83.801  1.00 96.47           H  
ATOM    951  HB3 PHE A 117       2.823   1.805  82.532  1.00 96.47           H  
ATOM    952  HB2 PHE A 117       1.265   1.149  82.960  1.00 96.47           H  
ATOM    953  HD1 PHE A 117       4.397   2.535  84.581  1.00 96.47           H  
ATOM    954  HD2 PHE A 117       1.192  -0.344  84.797  1.00 96.47           H  
ATOM    955  HE1 PHE A 117       5.416   1.523  86.578  1.00 96.47           H  
ATOM    956  HE2 PHE A 117       2.248  -1.335  86.788  1.00 96.47           H  
ATOM    957  HZ  PHE A 117       4.324  -0.387  87.695  1.00 96.47           H  
ATOM    958  N   ASN A 118       1.936   4.300  81.340  1.00 96.65           N  
ATOM    959  CA  ASN A 118       1.643   4.848  80.016  1.00 96.65           C  
ATOM    960  C   ASN A 118       1.686   3.715  78.973  1.00 96.65           C  
ATOM    961  O   ASN A 118       2.665   3.565  78.240  1.00 96.65           O  
ATOM    962  CB  ASN A 118       2.720   5.918  79.704  1.00 96.65           C  
ATOM    963  CG  ASN A 118       2.569   6.580  78.330  1.00 96.65           C  
ATOM    964  ND2 ASN A 118       3.643   6.617  77.546  1.00 96.65           N  
ATOM    965  OD1 ASN A 118       1.478   7.010  77.967  1.00 96.65           O  
ATOM    966  H   ASN A 118       2.907   4.259  81.611  1.00 96.65           H  
ATOM    967  HA  ASN A 118       0.655   5.311  80.004  1.00 96.65           H  
ATOM    968  HB3 ASN A 118       3.719   5.496  79.807  1.00 96.65           H  
ATOM    969  HB2 ASN A 118       2.654   6.713  80.446  1.00 96.65           H  
ATOM    970 HD22 ASN A 118       3.649   7.135  76.669  1.00 96.65           H  
ATOM    971 HD21 ASN A 118       4.486   6.109  77.798  1.00 96.65           H  
ATOM    972  N   ALA A 119       0.606   2.940  78.908  1.00 98.22           N  
ATOM    973  CA  ALA A 119       0.246   1.978  77.873  1.00 98.22           C  
ATOM    974  C   ALA A 119      -1.162   1.502  78.217  1.00 98.22           C  
ATOM    975  O   ALA A 119      -1.467   1.369  79.394  1.00 98.22           O  
ATOM    976  CB  ALA A 119       1.217   0.789  77.831  1.00 98.22           C  
ATOM    977  H   ALA A 119      -0.094   3.028  79.645  1.00 98.22           H  
ATOM    978  HA  ALA A 119       0.231   2.490  76.910  1.00 98.22           H  
ATOM    979  HB1 ALA A 119       0.931   0.076  77.058  1.00 98.22           H  
ATOM    980  HB2 ALA A 119       2.238   1.103  77.622  1.00 98.22           H  
ATOM    981  HB3 ALA A 119       1.216   0.258  78.784  1.00 98.22           H  
ATOM    982  N   GLY A 120      -2.014   1.239  77.220  1.00 98.32           N  
ATOM    983  CA  GLY A 120      -3.395   0.772  77.391  1.00 98.32           C  
ATOM    984  C   GLY A 120      -4.208   1.800  78.194  1.00 98.32           C  
ATOM    985  O   GLY A 120      -4.246   2.979  77.843  1.00 98.32           O  
ATOM    986  H   GLY A 120      -1.696   1.378  76.271  1.00 98.32           H  
ATOM    987  HA3 GLY A 120      -3.393  -0.199  77.887  1.00 98.32           H  
ATOM    988  HA2 GLY A 120      -3.856   0.626  76.414  1.00 98.32           H  
ATOM    989  N   LYS A 121      -4.832   1.343  79.288  1.00 98.08           N  
ATOM    990  CA  LYS A 121      -5.385   2.187  80.343  1.00 98.08           C  
ATOM    991  C   LYS A 121      -4.270   2.906  81.119  1.00 98.08           C  
ATOM    992  O   LYS A 121      -3.336   2.251  81.579  1.00 98.08           O  
ATOM    993  CB  LYS A 121      -6.287   1.330  81.250  1.00 98.08           C  
ATOM    994  CG  LYS A 121      -6.963   2.119  82.382  1.00 98.08           C  
ATOM    995  CD  LYS A 121      -8.069   1.318  83.077  1.00 98.08           C  
ATOM    996  CE  LYS A 121      -8.823   2.155  84.120  1.00 98.08           C  
ATOM    997  NZ  LYS A 121      -9.897   1.379  84.763  1.00 98.08           N1+
ATOM    998  H   LYS A 121      -4.715   0.369  79.539  1.00 98.08           H  
ATOM    999  HA  LYS A 121      -6.004   2.943  79.873  1.00 98.08           H  
ATOM   1000  HB3 LYS A 121      -5.721   0.499  81.676  1.00 98.08           H  
ATOM   1001  HB2 LYS A 121      -7.060   0.884  80.628  1.00 98.08           H  
ATOM   1002  HG3 LYS A 121      -7.373   3.048  81.986  1.00 98.08           H  
ATOM   1003  HG2 LYS A 121      -6.214   2.403  83.118  1.00 98.08           H  
ATOM   1004  HD3 LYS A 121      -7.628   0.438  83.549  1.00 98.08           H  
ATOM   1005  HD2 LYS A 121      -8.768   0.949  82.326  1.00 98.08           H  
ATOM   1006  HE3 LYS A 121      -9.262   3.035  83.650  1.00 98.08           H  
ATOM   1007  HE2 LYS A 121      -8.139   2.508  84.892  1.00 98.08           H  
ATOM   1008  HZ1 LYS A 121      -9.500   0.577  85.231  1.00 98.08           H  
ATOM   1009  HZ2 LYS A 121     -10.377   1.960  85.437  1.00 98.08           H  
ATOM   1010  HZ3 LYS A 121     -10.553   1.068  84.061  1.00 98.08           H  
ATOM   1011  N   GLY A 122      -4.400   4.235  81.253  1.00 96.52           N  
ATOM   1012  CA  GLY A 122      -3.373   5.083  81.858  1.00 96.52           C  
ATOM   1013  C   GLY A 122      -2.469   5.727  80.800  1.00 96.52           C  
ATOM   1014  O   GLY A 122      -1.479   6.353  81.177  1.00 96.52           O  
ATOM   1015  H   GLY A 122      -5.206   4.702  80.861  1.00 96.52           H  
ATOM   1016  HA3 GLY A 122      -2.747   4.525  82.554  1.00 96.52           H  
ATOM   1017  HA2 GLY A 122      -3.851   5.876  82.428  1.00 96.52           H  
ATOM   1018  N   SER A 123      -2.794   5.593  79.500  1.00 97.59           N  
ATOM   1019  CA  SER A 123      -2.101   6.254  78.394  1.00 97.59           C  
ATOM   1020  C   SER A 123      -2.192   7.786  78.477  1.00 97.59           C  
ATOM   1021  O   SER A 123      -3.225   8.323  78.880  1.00 97.59           O  
ATOM   1022  CB  SER A 123      -2.691   5.772  77.054  1.00 97.59           C  
ATOM   1023  OG  SER A 123      -2.147   4.517  76.712  1.00 97.59           O  
ATOM   1024  H   SER A 123      -3.607   5.049  79.250  1.00 97.59           H  
ATOM   1025  HA  SER A 123      -1.045   5.978  78.438  1.00 97.59           H  
ATOM   1026  HB3 SER A 123      -2.444   6.459  76.242  1.00 97.59           H  
ATOM   1027  HB2 SER A 123      -3.779   5.711  77.092  1.00 97.59           H  
ATOM   1028  HG  SER A 123      -2.657   3.839  77.168  1.00 97.59           H  
ATOM   1029  N   VAL A 124      -1.116   8.476  78.095  1.00 96.13           N  
ATOM   1030  CA  VAL A 124      -1.088   9.917  77.901  1.00 96.13           C  
ATOM   1031  C   VAL A 124      -1.948  10.325  76.689  1.00 96.13           C  
ATOM   1032  O   VAL A 124      -2.292   9.506  75.830  1.00 96.13           O  
ATOM   1033  CB  VAL A 124       0.380  10.368  77.712  1.00 96.13           C  
ATOM   1034  CG1 VAL A 124       1.240  10.126  78.969  1.00 96.13           C  
ATOM   1035  CG2 VAL A 124       1.041   9.771  76.457  1.00 96.13           C  
ATOM   1036  H   VAL A 124      -0.281   7.959  77.831  1.00 96.13           H  
ATOM   1037  HA  VAL A 124      -1.506  10.394  78.788  1.00 96.13           H  
ATOM   1038  HB  VAL A 124       0.367  11.445  77.560  1.00 96.13           H  
ATOM   1039 HG11 VAL A 124       2.299  10.295  78.771  1.00 96.13           H  
ATOM   1040 HG12 VAL A 124       0.959  10.800  79.775  1.00 96.13           H  
ATOM   1041 HG13 VAL A 124       1.148   9.110  79.350  1.00 96.13           H  
ATOM   1042 HG21 VAL A 124       2.123   9.849  76.506  1.00 96.13           H  
ATOM   1043 HG22 VAL A 124       0.811   8.717  76.326  1.00 96.13           H  
ATOM   1044 HG23 VAL A 124       0.708  10.272  75.547  1.00 96.13           H  
ATOM   1045  N   PHE A 125      -2.301  11.609  76.645  1.00 96.48           N  
ATOM   1046  CA  PHE A 125      -3.115  12.201  75.588  1.00 96.48           C  
ATOM   1047  C   PHE A 125      -2.256  12.932  74.551  1.00 96.48           C  
ATOM   1048  O   PHE A 125      -1.220  13.503  74.893  1.00 96.48           O  
ATOM   1049  CB  PHE A 125      -4.111  13.194  76.212  1.00 96.48           C  
ATOM   1050  CG  PHE A 125      -5.167  12.563  77.094  1.00 96.48           C  
ATOM   1051  CD1 PHE A 125      -6.346  12.043  76.524  1.00 96.48           C  
ATOM   1052  CD2 PHE A 125      -4.910  12.341  78.462  1.00 96.48           C  
ATOM   1053  CE1 PHE A 125      -7.281  11.405  77.325  1.00 96.48           C  
ATOM   1054  CE2 PHE A 125      -5.850  11.688  79.245  1.00 96.48           C  
ATOM   1055  CZ  PHE A 125      -7.030  11.233  78.680  1.00 96.48           C  
ATOM   1056  H   PHE A 125      -2.078  12.208  77.425  1.00 96.48           H  
ATOM   1057  HA  PHE A 125      -3.686  11.420  75.083  1.00 96.48           H  
ATOM   1058  HB3 PHE A 125      -4.631  13.734  75.419  1.00 96.48           H  
ATOM   1059  HB2 PHE A 125      -3.573  13.945  76.792  1.00 96.48           H  
ATOM   1060  HD1 PHE A 125      -6.526  12.143  75.466  1.00 96.48           H  
ATOM   1061  HD2 PHE A 125      -3.985  12.681  78.899  1.00 96.48           H  
ATOM   1062  HE1 PHE A 125      -8.194  11.025  76.891  1.00 96.48           H  
ATOM   1063  HE2 PHE A 125      -5.670  11.532  80.297  1.00 96.48           H  
ATOM   1064  HZ  PHE A 125      -7.750  10.732  79.301  1.00 96.48           H  
ATOM   1065  N   THR A 126      -2.768  12.963  73.314  1.00 97.01           N  
ATOM   1066  CA  THR A 126      -2.328  13.850  72.240  1.00 97.01           C  
ATOM   1067  C   THR A 126      -2.835  15.289  72.473  1.00 97.01           C  
ATOM   1068  O   THR A 126      -3.735  15.506  73.283  1.00 97.01           O  
ATOM   1069  CB  THR A 126      -2.883  13.362  70.869  1.00 97.01           C  
ATOM   1070  CG2 THR A 126      -2.590  11.889  70.570  1.00 97.01           C  
ATOM   1071  OG1 THR A 126      -4.266  13.618  70.696  1.00 97.01           O  
ATOM   1072  H   THR A 126      -3.624  12.454  73.124  1.00 97.01           H  
ATOM   1073  HA  THR A 126      -1.237  13.858  72.211  1.00 97.01           H  
ATOM   1074  HB  THR A 126      -2.382  13.935  70.088  1.00 97.01           H  
ATOM   1075 HG21 THR A 126      -2.730  11.684  69.512  1.00 97.01           H  
ATOM   1076 HG22 THR A 126      -1.563  11.643  70.820  1.00 97.01           H  
ATOM   1077 HG23 THR A 126      -3.232  11.211  71.131  1.00 97.01           H  
ATOM   1078  HG1 THR A 126      -4.680  12.836  70.312  1.00 97.01           H  
ATOM   1079  N   SER A 127      -2.284  16.240  71.705  1.00 95.70           N  
ATOM   1080  CA  SER A 127      -2.709  17.640  71.646  1.00 95.70           C  
ATOM   1081  C   SER A 127      -4.149  17.872  71.128  1.00 95.70           C  
ATOM   1082  O   SER A 127      -4.664  18.972  71.322  1.00 95.70           O  
ATOM   1083  CB  SER A 127      -1.647  18.453  70.876  1.00 95.70           C  
ATOM   1084  OG  SER A 127      -1.610  18.125  69.502  1.00 95.70           O  
ATOM   1085  H   SER A 127      -1.539  15.980  71.070  1.00 95.70           H  
ATOM   1086  HA  SER A 127      -2.704  18.001  72.675  1.00 95.70           H  
ATOM   1087  HB3 SER A 127      -0.657  18.292  71.303  1.00 95.70           H  
ATOM   1088  HB2 SER A 127      -1.852  19.520  70.968  1.00 95.70           H  
ATOM   1089  HG  SER A 127      -1.153  17.286  69.404  1.00 95.70           H  
ATOM   1090  N   ALA A 128      -4.793  16.843  70.543  1.00 97.07           N  
ATOM   1091  CA  ALA A 128      -6.220  16.838  70.207  1.00 97.07           C  
ATOM   1092  C   ALA A 128      -7.127  16.379  71.368  1.00 97.07           C  
ATOM   1093  O   ALA A 128      -8.340  16.559  71.270  1.00 97.07           O  
ATOM   1094  CB  ALA A 128      -6.443  15.946  68.977  1.00 97.07           C  
ATOM   1095  H   ALA A 128      -4.309  15.964  70.418  1.00 97.07           H  
ATOM   1096  HA  ALA A 128      -6.529  17.850  69.938  1.00 97.07           H  
ATOM   1097  HB1 ALA A 128      -7.496  15.906  68.698  1.00 97.07           H  
ATOM   1098  HB2 ALA A 128      -5.901  16.336  68.117  1.00 97.07           H  
ATOM   1099  HB3 ALA A 128      -6.111  14.922  69.152  1.00 97.07           H  
ATOM   1100  N   GLY A 129      -6.546  15.807  72.437  1.00 97.23           N  
ATOM   1101  CA  GLY A 129      -7.278  15.304  73.601  1.00 97.23           C  
ATOM   1102  C   GLY A 129      -7.690  13.831  73.447  1.00 97.23           C  
ATOM   1103  O   GLY A 129      -8.497  13.359  74.246  1.00 97.23           O  
ATOM   1104  H   GLY A 129      -5.540  15.697  72.454  1.00 97.23           H  
ATOM   1105  HA3 GLY A 129      -8.160  15.913  73.806  1.00 97.23           H  
ATOM   1106  HA2 GLY A 129      -6.634  15.386  74.475  1.00 97.23           H  
ATOM   1107  N   THR A 130      -7.150  13.108  72.450  1.00 97.27           N  
ATOM   1108  CA  THR A 130      -7.386  11.679  72.224  1.00 97.27           C  
ATOM   1109  C   THR A 130      -6.220  10.845  72.792  1.00 97.27           C  
ATOM   1110  O   THR A 130      -5.101  11.347  72.889  1.00 97.27           O  
ATOM   1111  CB  THR A 130      -7.489  11.371  70.701  1.00 97.27           C  
ATOM   1112  CG2 THR A 130      -8.585  12.175  69.987  1.00 97.27           C  
ATOM   1113  OG1 THR A 130      -6.264  11.556  70.010  1.00 97.27           O  
ATOM   1114  H   THR A 130      -6.488  13.543  71.823  1.00 97.27           H  
ATOM   1115  HA  THR A 130      -8.313  11.367  72.708  1.00 97.27           H  
ATOM   1116  HB  THR A 130      -7.743  10.315  70.589  1.00 97.27           H  
ATOM   1117 HG21 THR A 130      -8.679  11.873  68.944  1.00 97.27           H  
ATOM   1118 HG22 THR A 130      -9.553  12.019  70.464  1.00 97.27           H  
ATOM   1119 HG23 THR A 130      -8.376  13.246  70.002  1.00 97.27           H  
ATOM   1120  HG1 THR A 130      -6.385  11.327  69.084  1.00 97.27           H  
ATOM   1121  N   ASN A 131      -6.497   9.574  73.122  1.00 98.06           N  
ATOM   1122  CA  ASN A 131      -5.473   8.566  73.416  1.00 98.06           C  
ATOM   1123  C   ASN A 131      -5.145   7.816  72.118  1.00 98.06           C  
ATOM   1124  O   ASN A 131      -6.063   7.352  71.443  1.00 98.06           O  
ATOM   1125  CB  ASN A 131      -5.973   7.583  74.500  1.00 98.06           C  
ATOM   1126  CG  ASN A 131      -6.212   8.250  75.856  1.00 98.06           C  
ATOM   1127  ND2 ASN A 131      -5.142   8.703  76.512  1.00 98.06           N  
ATOM   1128  OD1 ASN A 131      -7.349   8.349  76.310  1.00 98.06           O  
ATOM   1129  H   ASN A 131      -7.449   9.239  73.051  1.00 98.06           H  
ATOM   1130  HA  ASN A 131      -4.568   9.055  73.785  1.00 98.06           H  
ATOM   1131  HB3 ASN A 131      -5.240   6.788  74.648  1.00 98.06           H  
ATOM   1132  HB2 ASN A 131      -6.893   7.091  74.179  1.00 98.06           H  
ATOM   1133 HD22 ASN A 131      -5.254   9.141  77.416  1.00 98.06           H  
ATOM   1134 HD21 ASN A 131      -4.216   8.624  76.117  1.00 98.06           H  
ATOM   1135  N   GLU A 132      -3.864   7.722  71.743  1.00 98.63           N  
ATOM   1136  CA  GLU A 132      -3.383   7.075  70.521  1.00 98.63           C  
ATOM   1137  C   GLU A 132      -2.179   6.211  70.909  1.00 98.63           C  
ATOM   1138  O   GLU A 132      -1.121   6.754  71.221  1.00 98.63           O  
ATOM   1139  CB  GLU A 132      -3.031   8.141  69.460  1.00 98.63           C  
ATOM   1140  CG  GLU A 132      -4.262   8.812  68.814  1.00 98.63           C  
ATOM   1141  CD  GLU A 132      -3.917   9.879  67.772  1.00 98.63           C  
ATOM   1142  OE1 GLU A 132      -2.727   9.991  67.406  1.00 98.63           O  
ATOM   1143  OE2 GLU A 132      -4.859  10.595  67.367  1.00 98.63           O1-
ATOM   1144  H   GLU A 132      -3.147   8.095  72.350  1.00 98.63           H  
ATOM   1145  HA  GLU A 132      -4.149   6.424  70.101  1.00 98.63           H  
ATOM   1146  HB3 GLU A 132      -2.440   7.671  68.672  1.00 98.63           H  
ATOM   1147  HB2 GLU A 132      -2.387   8.898  69.904  1.00 98.63           H  
ATOM   1148  HG3 GLU A 132      -4.879   9.274  69.584  1.00 98.63           H  
ATOM   1149  HG2 GLU A 132      -4.875   8.051  68.333  1.00 98.63           H  
ATOM   1150  N   MET A 133      -2.359   4.888  70.950  1.00 98.86           N  
ATOM   1151  CA  MET A 133      -1.391   3.923  71.472  1.00 98.86           C  
ATOM   1152  C   MET A 133      -0.636   3.218  70.337  1.00 98.86           C  
ATOM   1153  O   MET A 133      -1.197   2.994  69.261  1.00 98.86           O  
ATOM   1154  CB  MET A 133      -2.171   2.831  72.225  1.00 98.86           C  
ATOM   1155  CG  MET A 133      -2.883   3.343  73.484  1.00 98.86           C  
ATOM   1156  SD  MET A 133      -4.157   2.221  74.109  1.00 98.86           S  
ATOM   1157  CE  MET A 133      -5.434   2.454  72.840  1.00 98.86           C  
ATOM   1158  H   MET A 133      -3.257   4.523  70.637  1.00 98.86           H  
ATOM   1159  HA  MET A 133      -0.683   4.415  72.139  1.00 98.86           H  
ATOM   1160  HB3 MET A 133      -1.490   2.031  72.521  1.00 98.86           H  
ATOM   1161  HB2 MET A 133      -2.890   2.373  71.547  1.00 98.86           H  
ATOM   1162  HG3 MET A 133      -3.357   4.309  73.311  1.00 98.86           H  
ATOM   1163  HG2 MET A 133      -2.144   3.503  74.268  1.00 98.86           H  
ATOM   1164  HE1 MET A 133      -6.345   1.935  73.122  1.00 98.86           H  
ATOM   1165  HE2 MET A 133      -5.674   3.511  72.720  1.00 98.86           H  
ATOM   1166  HE3 MET A 133      -5.110   2.052  71.882  1.00 98.86           H  
ATOM   1167  N   ASP A 134       0.609   2.811  70.611  1.00 98.95           N  
ATOM   1168  CA  ASP A 134       1.484   2.038  69.724  1.00 98.95           C  
ATOM   1169  C   ASP A 134       2.003   0.805  70.480  1.00 98.95           C  
ATOM   1170  O   ASP A 134       2.129   0.846  71.707  1.00 98.95           O  
ATOM   1171  CB  ASP A 134       2.680   2.865  69.178  1.00 98.95           C  
ATOM   1172  CG  ASP A 134       2.436   4.315  68.742  1.00 98.95           C  
ATOM   1173  OD1 ASP A 134       1.378   4.581  68.133  1.00 98.95           O  
ATOM   1174  OD2 ASP A 134       3.342   5.139  68.997  1.00 98.95           O1-
ATOM   1175  H   ASP A 134       0.934   2.925  71.568  1.00 98.95           H  
ATOM   1176  HA  ASP A 134       0.895   1.681  68.877  1.00 98.95           H  
ATOM   1177  HB3 ASP A 134       3.084   2.330  68.322  1.00 98.95           H  
ATOM   1178  HB2 ASP A 134       3.474   2.888  69.922  1.00 98.95           H  
ATOM   1179  N   ALA A 135       2.346  -0.277  69.770  1.00 98.98           N  
ATOM   1180  CA  ALA A 135       2.884  -1.518  70.334  1.00 98.98           C  
ATOM   1181  C   ALA A 135       3.655  -2.341  69.304  1.00 98.98           C  
ATOM   1182  O   ALA A 135       3.426  -2.186  68.105  1.00 98.98           O  
ATOM   1183  CB  ALA A 135       1.780  -2.338  71.006  1.00 98.98           C  
ATOM   1184  H   ALA A 135       2.269  -0.239  68.753  1.00 98.98           H  
ATOM   1185  HA  ALA A 135       3.606  -1.253  71.101  1.00 98.98           H  
ATOM   1186  HB1 ALA A 135       2.165  -3.281  71.392  1.00 98.98           H  
ATOM   1187  HB2 ALA A 135       1.361  -1.786  71.843  1.00 98.98           H  
ATOM   1188  HB3 ALA A 135       0.967  -2.576  70.329  1.00 98.98           H  
ATOM   1189  N   ALA A 136       4.517  -3.252  69.771  1.00 98.99           N  
ATOM   1190  CA  ALA A 136       5.160  -4.278  68.956  1.00 98.99           C  
ATOM   1191  C   ALA A 136       5.664  -5.435  69.813  1.00 98.99           C  
ATOM   1192  O   ALA A 136       6.019  -5.238  70.973  1.00 98.99           O  
ATOM   1193  CB  ALA A 136       6.300  -3.704  68.104  1.00 98.99           C  
ATOM   1194  H   ALA A 136       4.655  -3.339  70.771  1.00 98.99           H  
ATOM   1195  HA  ALA A 136       4.401  -4.689  68.296  1.00 98.99           H  
ATOM   1196  HB1 ALA A 136       6.919  -4.494  67.680  1.00 98.99           H  
ATOM   1197  HB2 ALA A 136       5.909  -3.134  67.266  1.00 98.99           H  
ATOM   1198  HB3 ALA A 136       6.950  -3.058  68.689  1.00 98.99           H  
ATOM   1199  N   ILE A 137       5.718  -6.617  69.186  1.00 98.98           N  
ATOM   1200  CA  ILE A 137       6.257  -7.842  69.759  1.00 98.98           C  
ATOM   1201  C   ILE A 137       7.061  -8.579  68.672  1.00 98.98           C  
ATOM   1202  O   ILE A 137       6.701  -8.502  67.496  1.00 98.98           O  
ATOM   1203  CB  ILE A 137       5.116  -8.742  70.322  1.00 98.98           C  
ATOM   1204  CG1 ILE A 137       5.638  -9.803  71.314  1.00 98.98           C  
ATOM   1205  CG2 ILE A 137       4.207  -9.381  69.250  1.00 98.98           C  
ATOM   1206  CD1 ILE A 137       4.568 -10.313  72.286  1.00 98.98           C  
ATOM   1207  H   ILE A 137       5.436  -6.678  68.216  1.00 98.98           H  
ATOM   1208  HA  ILE A 137       6.944  -7.572  70.557  1.00 98.98           H  
ATOM   1209  HB  ILE A 137       4.474  -8.077  70.897  1.00 98.98           H  
ATOM   1210 HG13 ILE A 137       6.432  -9.376  71.921  1.00 98.98           H  
ATOM   1211 HG12 ILE A 137       6.092 -10.636  70.778  1.00 98.98           H  
ATOM   1212 HG21 ILE A 137       3.328  -9.831  69.708  1.00 98.98           H  
ATOM   1213 HG22 ILE A 137       3.851  -8.637  68.537  1.00 98.98           H  
ATOM   1214 HG23 ILE A 137       4.717 -10.165  68.688  1.00 98.98           H  
ATOM   1215 HD11 ILE A 137       5.009 -10.998  73.009  1.00 98.98           H  
ATOM   1216 HD12 ILE A 137       4.121  -9.493  72.847  1.00 98.98           H  
ATOM   1217 HD13 ILE A 137       3.767 -10.841  71.770  1.00 98.98           H  
ATOM   1218  N   MET A 138       8.146  -9.256  69.078  1.00 98.98           N  
ATOM   1219  CA  MET A 138       9.064  -9.926  68.161  1.00 98.98           C  
ATOM   1220  C   MET A 138       9.609 -11.221  68.772  1.00 98.98           C  
ATOM   1221  O   MET A 138      10.020 -11.228  69.932  1.00 98.98           O  
ATOM   1222  CB  MET A 138      10.178  -8.941  67.732  1.00 98.98           C  
ATOM   1223  CG  MET A 138      11.170  -9.495  66.694  1.00 98.98           C  
ATOM   1224  SD  MET A 138      12.332  -8.254  66.073  1.00 98.98           S  
ATOM   1225  CE  MET A 138      13.084  -9.152  64.695  1.00 98.98           C  
ATOM   1226  H   MET A 138       8.396  -9.274  70.059  1.00 98.98           H  
ATOM   1227  HA  MET A 138       8.507 -10.212  67.269  1.00 98.98           H  
ATOM   1228  HB3 MET A 138      10.735  -8.618  68.613  1.00 98.98           H  
ATOM   1229  HB2 MET A 138       9.720  -8.039  67.322  1.00 98.98           H  
ATOM   1230  HG3 MET A 138      10.629  -9.916  65.847  1.00 98.98           H  
ATOM   1231  HG2 MET A 138      11.759 -10.304  67.122  1.00 98.98           H  
ATOM   1232  HE1 MET A 138      13.962  -8.619  64.331  1.00 98.98           H  
ATOM   1233  HE2 MET A 138      13.386 -10.151  65.005  1.00 98.98           H  
ATOM   1234  HE3 MET A 138      12.373  -9.232  63.875  1.00 98.98           H  
ATOM   1235  N   ASP A 139       9.632 -12.270  67.937  1.00 98.95           N  
ATOM   1236  CA  ASP A 139      10.268 -13.561  68.177  1.00 98.95           C  
ATOM   1237  C   ASP A 139      11.754 -13.447  67.810  1.00 98.95           C  
ATOM   1238  O   ASP A 139      12.069 -12.884  66.764  1.00 98.95           O  
ATOM   1239  CB  ASP A 139       9.605 -14.654  67.292  1.00 98.95           C  
ATOM   1240  CG  ASP A 139       9.956 -16.119  67.609  1.00 98.95           C  
ATOM   1241  OD1 ASP A 139      10.452 -16.404  68.722  1.00 98.95           O  
ATOM   1242  OD2 ASP A 139       9.627 -16.960  66.745  1.00 98.95           O1-
ATOM   1243  H   ASP A 139       9.265 -12.148  67.000  1.00 98.95           H  
ATOM   1244  HA  ASP A 139      10.169 -13.807  69.236  1.00 98.95           H  
ATOM   1245  HB3 ASP A 139       9.837 -14.456  66.243  1.00 98.95           H  
ATOM   1246  HB2 ASP A 139       8.522 -14.553  67.334  1.00 98.95           H  
ATOM   1247  N   GLY A 140      12.633 -14.022  68.640  1.00 98.92           N  
ATOM   1248  CA  GLY A 140      14.061 -14.104  68.352  1.00 98.92           C  
ATOM   1249  C   GLY A 140      14.415 -15.378  67.573  1.00 98.92           C  
ATOM   1250  O   GLY A 140      15.469 -15.409  66.938  1.00 98.92           O  
ATOM   1251  H   GLY A 140      12.309 -14.467  69.490  1.00 98.92           H  
ATOM   1252  HA3 GLY A 140      14.616 -14.090  69.289  1.00 98.92           H  
ATOM   1253  HA2 GLY A 140      14.382 -13.242  67.772  1.00 98.92           H  
ATOM   1254  N   LYS A 141      13.570 -16.424  67.629  1.00 98.69           N  
ATOM   1255  CA  LYS A 141      13.820 -17.729  67.013  1.00 98.69           C  
ATOM   1256  C   LYS A 141      13.747 -17.686  65.479  1.00 98.69           C  
ATOM   1257  O   LYS A 141      14.624 -18.244  64.821  1.00 98.69           O  
ATOM   1258  CB  LYS A 141      12.840 -18.761  67.611  1.00 98.69           C  
ATOM   1259  CG  LYS A 141      13.089 -20.220  67.190  1.00 98.69           C  
ATOM   1260  CD  LYS A 141      11.971 -21.157  67.668  1.00 98.69           C  
ATOM   1261  CE  LYS A 141      12.296 -22.634  67.403  1.00 98.69           C  
ATOM   1262  NZ  LYS A 141      11.208 -23.520  67.852  1.00 98.69           N1+
ATOM   1263  H   LYS A 141      12.713 -16.342  68.161  1.00 98.69           H  
ATOM   1264  HA  LYS A 141      14.833 -18.036  67.269  1.00 98.69           H  
ATOM   1265  HB3 LYS A 141      11.822 -18.488  67.340  1.00 98.69           H  
ATOM   1266  HB2 LYS A 141      12.885 -18.706  68.699  1.00 98.69           H  
ATOM   1267  HG3 LYS A 141      14.047 -20.548  67.595  1.00 98.69           H  
ATOM   1268  HG2 LYS A 141      13.169 -20.303  66.106  1.00 98.69           H  
ATOM   1269  HD3 LYS A 141      11.045 -20.885  67.157  1.00 98.69           H  
ATOM   1270  HD2 LYS A 141      11.786 -20.996  68.730  1.00 98.69           H  
ATOM   1271  HE3 LYS A 141      13.212 -22.916  67.923  1.00 98.69           H  
ATOM   1272  HE2 LYS A 141      12.465 -22.799  66.338  1.00 98.69           H  
ATOM   1273  HZ1 LYS A 141      11.062 -23.400  68.844  1.00 98.69           H  
ATOM   1274  HZ2 LYS A 141      10.358 -23.289  67.357  1.00 98.69           H  
ATOM   1275  HZ3 LYS A 141      11.456 -24.481  67.663  1.00 98.69           H  
ATOM   1276  N   THR A 142      12.704 -17.026  64.956  1.00 98.68           N  
ATOM   1277  CA  THR A 142      12.414 -16.926  63.525  1.00 98.68           C  
ATOM   1278  C   THR A 142      12.583 -15.486  62.991  1.00 98.68           C  
ATOM   1279  O   THR A 142      12.489 -15.296  61.778  1.00 98.68           O  
ATOM   1280  CB  THR A 142      10.952 -17.376  63.245  1.00 98.68           C  
ATOM   1281  CG2 THR A 142      10.647 -18.798  63.744  1.00 98.68           C  
ATOM   1282  OG1 THR A 142       9.999 -16.487  63.799  1.00 98.68           O  
ATOM   1283  H   THR A 142      12.021 -16.615  65.577  1.00 98.68           H  
ATOM   1284  HA  THR A 142      13.085 -17.564  62.948  1.00 98.68           H  
ATOM   1285  HB  THR A 142      10.789 -17.372  62.166  1.00 98.68           H  
ATOM   1286 HG21 THR A 142       9.638 -19.103  63.464  1.00 98.68           H  
ATOM   1287 HG22 THR A 142      11.341 -19.519  63.311  1.00 98.68           H  
ATOM   1288 HG23 THR A 142      10.723 -18.878  64.829  1.00 98.68           H  
ATOM   1289  HG1 THR A 142       9.876 -16.703  64.731  1.00 98.68           H  
ATOM   1290  N   LEU A 143      12.806 -14.505  63.887  1.00 98.88           N  
ATOM   1291  CA  LEU A 143      12.828 -13.058  63.626  1.00 98.88           C  
ATOM   1292  C   LEU A 143      11.451 -12.480  63.230  1.00 98.88           C  
ATOM   1293  O   LEU A 143      11.403 -11.330  62.802  1.00 98.88           O  
ATOM   1294  CB  LEU A 143      13.943 -12.639  62.630  1.00 98.88           C  
ATOM   1295  CG  LEU A 143      15.371 -13.093  63.009  1.00 98.88           C  
ATOM   1296  CD1 LEU A 143      16.384 -12.689  61.915  1.00 98.88           C  
ATOM   1297  CD2 LEU A 143      15.798 -12.583  64.399  1.00 98.88           C  
ATOM   1298  H   LEU A 143      12.900 -14.759  64.860  1.00 98.88           H  
ATOM   1299  HA  LEU A 143      13.071 -12.585  64.572  1.00 98.88           H  
ATOM   1300  HB3 LEU A 143      13.954 -11.551  62.540  1.00 98.88           H  
ATOM   1301  HB2 LEU A 143      13.692 -13.004  61.635  1.00 98.88           H  
ATOM   1302  HG  LEU A 143      15.379 -14.183  63.048  1.00 98.88           H  
ATOM   1303 HD11 LEU A 143      16.902 -13.566  61.525  1.00 98.88           H  
ATOM   1304 HD12 LEU A 143      15.900 -12.199  61.070  1.00 98.88           H  
ATOM   1305 HD13 LEU A 143      17.144 -11.999  62.280  1.00 98.88           H  
ATOM   1306 HD21 LEU A 143      16.864 -12.363  64.454  1.00 98.88           H  
ATOM   1307 HD22 LEU A 143      15.268 -11.672  64.676  1.00 98.88           H  
ATOM   1308 HD23 LEU A 143      15.589 -13.331  65.163  1.00 98.88           H  
ATOM   1309  N   ALA A 144      10.358 -13.255  63.377  1.00 98.90           N  
ATOM   1310  CA  ALA A 144       8.984 -12.822  63.109  1.00 98.90           C  
ATOM   1311  C   ALA A 144       8.564 -11.691  64.053  1.00 98.90           C  
ATOM   1312  O   ALA A 144       8.724 -11.831  65.263  1.00 98.90           O  
ATOM   1313  CB  ALA A 144       8.025 -14.013  63.239  1.00 98.90           C  
ATOM   1314  H   ALA A 144      10.462 -14.198  63.726  1.00 98.90           H  
ATOM   1315  HA  ALA A 144       8.934 -12.462  62.082  1.00 98.90           H  
ATOM   1316  HB1 ALA A 144       6.993 -13.711  63.055  1.00 98.90           H  
ATOM   1317  HB2 ALA A 144       8.267 -14.790  62.513  1.00 98.90           H  
ATOM   1318  HB3 ALA A 144       8.066 -14.458  64.235  1.00 98.90           H  
ATOM   1319  N   ALA A 145       8.045 -10.603  63.471  1.00 98.97           N  
ATOM   1320  CA  ALA A 145       7.648  -9.399  64.189  1.00 98.97           C  
ATOM   1321  C   ALA A 145       6.226  -8.990  63.796  1.00 98.97           C  
ATOM   1322  O   ALA A 145       5.789  -9.258  62.677  1.00 98.97           O  
ATOM   1323  CB  ALA A 145       8.654  -8.282  63.869  1.00 98.97           C  
ATOM   1324  H   ALA A 145       7.917 -10.579  62.470  1.00 98.97           H  
ATOM   1325  HA  ALA A 145       7.655  -9.574  65.264  1.00 98.97           H  
ATOM   1326  HB1 ALA A 145       8.380  -7.354  64.369  1.00 98.97           H  
ATOM   1327  HB2 ALA A 145       9.657  -8.546  64.201  1.00 98.97           H  
ATOM   1328  HB3 ALA A 145       8.709  -8.085  62.798  1.00 98.97           H  
ATOM   1329  N   GLY A 146       5.544  -8.331  64.738  1.00 98.97           N  
ATOM   1330  CA  GLY A 146       4.256  -7.689  64.522  1.00 98.97           C  
ATOM   1331  C   GLY A 146       4.275  -6.366  65.285  1.00 98.97           C  
ATOM   1332  O   GLY A 146       4.982  -6.222  66.284  1.00 98.97           O  
ATOM   1333  H   GLY A 146       5.973  -8.173  65.641  1.00 98.97           H  
ATOM   1334  HA3 GLY A 146       3.453  -8.312  64.895  1.00 98.97           H  
ATOM   1335  HA2 GLY A 146       4.063  -7.516  63.464  1.00 98.97           H  
ATOM   1336  N   ALA A 147       3.482  -5.400  64.805  1.00 98.98           N  
ATOM   1337  CA  ALA A 147       3.471  -4.031  65.302  1.00 98.98           C  
ATOM   1338  C   ALA A 147       2.154  -3.338  64.961  1.00 98.98           C  
ATOM   1339  O   ALA A 147       1.483  -3.704  63.995  1.00 98.98           O  
ATOM   1340  CB  ALA A 147       4.672  -3.253  64.735  1.00 98.98           C  
ATOM   1341  H   ALA A 147       2.913  -5.572  63.988  1.00 98.98           H  
ATOM   1342  HA  ALA A 147       3.543  -4.061  66.387  1.00 98.98           H  
ATOM   1343  HB1 ALA A 147       4.693  -2.231  65.115  1.00 98.98           H  
ATOM   1344  HB2 ALA A 147       5.619  -3.719  65.006  1.00 98.98           H  
ATOM   1345  HB3 ALA A 147       4.638  -3.199  63.648  1.00 98.98           H  
ATOM   1346  N   VAL A 148       1.827  -2.330  65.778  1.00 98.98           N  
ATOM   1347  CA  VAL A 148       0.634  -1.505  65.663  1.00 98.98           C  
ATOM   1348  C   VAL A 148       0.931  -0.057  66.077  1.00 98.98           C  
ATOM   1349  O   VAL A 148       1.788   0.168  66.927  1.00 98.98           O  
ATOM   1350  CB  VAL A 148      -0.543  -2.038  66.517  1.00 98.98           C  
ATOM   1351  CG1 VAL A 148      -1.150  -3.325  65.945  1.00 98.98           C  
ATOM   1352  CG2 VAL A 148      -0.197  -2.217  68.005  1.00 98.98           C  
ATOM   1353  H   VAL A 148       2.443  -2.097  66.549  1.00 98.98           H  
ATOM   1354  HA  VAL A 148       0.349  -1.493  64.624  1.00 98.98           H  
ATOM   1355  HB  VAL A 148      -1.343  -1.297  66.465  1.00 98.98           H  
ATOM   1356 HG11 VAL A 148      -2.015  -3.612  66.535  1.00 98.98           H  
ATOM   1357 HG12 VAL A 148      -1.476  -3.190  64.914  1.00 98.98           H  
ATOM   1358 HG13 VAL A 148      -0.447  -4.157  65.974  1.00 98.98           H  
ATOM   1359 HG21 VAL A 148      -1.035  -2.644  68.551  1.00 98.98           H  
ATOM   1360 HG22 VAL A 148       0.649  -2.889  68.134  1.00 98.98           H  
ATOM   1361 HG23 VAL A 148       0.052  -1.270  68.483  1.00 98.98           H  
ATOM   1362  N   ALA A 149       0.231   0.898  65.464  1.00 98.95           N  
ATOM   1363  CA  ALA A 149       0.436   2.327  65.633  1.00 98.95           C  
ATOM   1364  C   ALA A 149      -0.893   3.081  65.617  1.00 98.95           C  
ATOM   1365  O   ALA A 149      -1.781   2.754  64.825  1.00 98.95           O  
ATOM   1366  CB  ALA A 149       1.406   2.838  64.562  1.00 98.95           C  
ATOM   1367  H   ALA A 149      -0.481   0.625  64.798  1.00 98.95           H  
ATOM   1368  HA  ALA A 149       0.888   2.509  66.609  1.00 98.95           H  
ATOM   1369  HB1 ALA A 149       1.348   3.923  64.490  1.00 98.95           H  
ATOM   1370  HB2 ALA A 149       2.434   2.566  64.798  1.00 98.95           H  
ATOM   1371  HB3 ALA A 149       1.162   2.444  63.576  1.00 98.95           H  
ATOM   1372  N   SER A 150      -1.009   4.101  66.472  1.00 98.80           N  
ATOM   1373  CA  SER A 150      -2.045   5.138  66.466  1.00 98.80           C  
ATOM   1374  C   SER A 150      -3.442   4.603  66.850  1.00 98.80           C  
ATOM   1375  O   SER A 150      -4.465   5.144  66.426  1.00 98.80           O  
ATOM   1376  CB  SER A 150      -2.004   5.970  65.155  1.00 98.80           C  
ATOM   1377  OG  SER A 150      -0.899   6.863  65.155  1.00 98.80           O  
ATOM   1378  H   SER A 150      -0.233   4.269  67.104  1.00 98.80           H  
ATOM   1379  HA  SER A 150      -1.790   5.813  67.283  1.00 98.80           H  
ATOM   1380  HB3 SER A 150      -2.906   6.572  65.034  1.00 98.80           H  
ATOM   1381  HB2 SER A 150      -1.949   5.328  64.277  1.00 98.80           H  
ATOM   1382  HG  SER A 150      -0.600   6.949  64.251  1.00 98.80           H  
ATOM   1383  N   LEU A 151      -3.497   3.523  67.643  1.00 98.88           N  
ATOM   1384  CA  LEU A 151      -4.725   2.834  68.036  1.00 98.88           C  
ATOM   1385  C   LEU A 151      -5.500   3.663  69.064  1.00 98.88           C  
ATOM   1386  O   LEU A 151      -4.938   4.046  70.086  1.00 98.88           O  
ATOM   1387  CB  LEU A 151      -4.396   1.457  68.649  1.00 98.88           C  
ATOM   1388  CG  LEU A 151      -3.586   0.501  67.755  1.00 98.88           C  
ATOM   1389  CD1 LEU A 151      -3.189  -0.741  68.573  1.00 98.88           C  
ATOM   1390  CD2 LEU A 151      -4.321   0.147  66.446  1.00 98.88           C  
ATOM   1391  H   LEU A 151      -2.638   3.144  68.020  1.00 98.88           H  
ATOM   1392  HA  LEU A 151      -5.340   2.695  67.145  1.00 98.88           H  
ATOM   1393  HB3 LEU A 151      -5.328   0.968  68.938  1.00 98.88           H  
ATOM   1394  HB2 LEU A 151      -3.840   1.605  69.575  1.00 98.88           H  
ATOM   1395  HG  LEU A 151      -2.653   0.992  67.473  1.00 98.88           H  
ATOM   1396 HD11 LEU A 151      -3.187  -1.656  67.985  1.00 98.88           H  
ATOM   1397 HD12 LEU A 151      -2.188  -0.606  68.978  1.00 98.88           H  
ATOM   1398 HD13 LEU A 151      -3.847  -0.905  69.425  1.00 98.88           H  
ATOM   1399 HD21 LEU A 151      -4.312  -0.920  66.231  1.00 98.88           H  
ATOM   1400 HD22 LEU A 151      -5.366   0.454  66.468  1.00 98.88           H  
ATOM   1401 HD23 LEU A 151      -3.854   0.648  65.597  1.00 98.88           H  
ATOM   1402  N   LYS A 152      -6.780   3.900  68.774  1.00 98.67           N  
ATOM   1403  CA  LYS A 152      -7.692   4.696  69.586  1.00 98.67           C  
ATOM   1404  C   LYS A 152      -8.701   3.822  70.347  1.00 98.67           C  
ATOM   1405  O   LYS A 152      -9.271   4.310  71.322  1.00 98.67           O  
ATOM   1406  CB  LYS A 152      -8.421   5.680  68.647  1.00 98.67           C  
ATOM   1407  CG  LYS A 152      -7.496   6.766  68.067  1.00 98.67           C  
ATOM   1408  CD  LYS A 152      -8.089   7.463  66.834  1.00 98.67           C  
ATOM   1409  CE  LYS A 152      -7.162   8.565  66.298  1.00 98.67           C  
ATOM   1410  NZ  LYS A 152      -7.649   9.149  65.036  1.00 98.67           N1+
ATOM   1411  H   LYS A 152      -7.175   3.515  67.922  1.00 98.67           H  
ATOM   1412  HA  LYS A 152      -7.137   5.270  70.328  1.00 98.67           H  
ATOM   1413  HB3 LYS A 152      -9.242   6.173  69.171  1.00 98.67           H  
ATOM   1414  HB2 LYS A 152      -8.881   5.115  67.834  1.00 98.67           H  
ATOM   1415  HG3 LYS A 152      -6.532   6.337  67.793  1.00 98.67           H  
ATOM   1416  HG2 LYS A 152      -7.286   7.504  68.842  1.00 98.67           H  
ATOM   1417  HD3 LYS A 152      -9.062   7.885  67.089  1.00 98.67           H  
ATOM   1418  HD2 LYS A 152      -8.269   6.717  66.058  1.00 98.67           H  
ATOM   1419  HE3 LYS A 152      -6.160   8.167  66.127  1.00 98.67           H  
ATOM   1420  HE2 LYS A 152      -7.075   9.359  67.040  1.00 98.67           H  
ATOM   1421  HZ1 LYS A 152      -8.564   9.554  65.173  1.00 98.67           H  
ATOM   1422  HZ2 LYS A 152      -7.009   9.869  64.731  1.00 98.67           H  
ATOM   1423  HZ3 LYS A 152      -7.702   8.432  64.326  1.00 98.67           H  
ATOM   1424  N   HIS A 153      -8.936   2.579  69.888  1.00 98.79           N  
ATOM   1425  CA  HIS A 153     -10.051   1.748  70.349  1.00 98.79           C  
ATOM   1426  C   HIS A 153      -9.665   0.292  70.646  1.00 98.79           C  
ATOM   1427  O   HIS A 153     -10.547  -0.563  70.655  1.00 98.79           O  
ATOM   1428  CB  HIS A 153     -11.230   1.845  69.351  1.00 98.79           C  
ATOM   1429  CG  HIS A 153     -11.663   3.249  69.009  1.00 98.79           C  
ATOM   1430  CD2 HIS A 153     -12.277   4.227  69.761  1.00 98.79           C  
ATOM   1431  ND1 HIS A 153     -11.464   3.808  67.759  1.00 98.79           N  
ATOM   1432  CE1 HIS A 153     -11.931   5.057  67.809  1.00 98.79           C  
ATOM   1433  NE2 HIS A 153     -12.434   5.384  68.994  1.00 98.79           N  
ATOM   1434  H   HIS A 153      -8.448   2.255  69.063  1.00 98.79           H  
ATOM   1435  HA  HIS A 153     -10.387   2.132  71.308  1.00 98.79           H  
ATOM   1436  HB3 HIS A 153     -12.102   1.338  69.760  1.00 98.79           H  
ATOM   1437  HB2 HIS A 153     -10.979   1.325  68.425  1.00 98.79           H  
ATOM   1438  HD2 HIS A 153     -12.593   4.196  70.794  1.00 98.79           H  
ATOM   1439  HD1 HIS A 153     -11.025   3.358  66.963  1.00 98.79           H  
ATOM   1440  HE1 HIS A 153     -11.895   5.738  66.971  1.00 98.79           H  
ATOM   1441  N   ILE A 154      -8.380   0.018  70.909  1.00 98.90           N  
ATOM   1442  CA  ILE A 154      -7.890  -1.330  71.199  1.00 98.90           C  
ATOM   1443  C   ILE A 154      -7.454  -1.385  72.671  1.00 98.90           C  
ATOM   1444  O   ILE A 154      -6.530  -0.667  73.051  1.00 98.90           O  
ATOM   1445  CB  ILE A 154      -6.697  -1.692  70.269  1.00 98.90           C  
ATOM   1446  CG1 ILE A 154      -7.093  -1.623  68.774  1.00 98.90           C  
ATOM   1447  CG2 ILE A 154      -6.027  -3.044  70.594  1.00 98.90           C  
ATOM   1448  CD1 ILE A 154      -8.131  -2.664  68.323  1.00 98.90           C  
ATOM   1449  H   ILE A 154      -7.696   0.760  70.915  1.00 98.90           H  
ATOM   1450  HA  ILE A 154      -8.669  -2.080  71.055  1.00 98.90           H  
ATOM   1451  HB  ILE A 154      -5.933  -0.927  70.415  1.00 98.90           H  
ATOM   1452 HG13 ILE A 154      -6.199  -1.718  68.160  1.00 98.90           H  
ATOM   1453 HG12 ILE A 154      -7.472  -0.628  68.539  1.00 98.90           H  
ATOM   1454 HG21 ILE A 154      -5.230  -3.267  69.885  1.00 98.90           H  
ATOM   1455 HG22 ILE A 154      -5.574  -3.035  71.582  1.00 98.90           H  
ATOM   1456 HG23 ILE A 154      -6.740  -3.868  70.568  1.00 98.90           H  
ATOM   1457 HD11 ILE A 154      -8.334  -2.564  67.259  1.00 98.90           H  
ATOM   1458 HD12 ILE A 154      -7.782  -3.683  68.487  1.00 98.90           H  
ATOM   1459 HD13 ILE A 154      -9.081  -2.542  68.843  1.00 98.90           H  
ATOM   1460  N   LYS A 155      -8.148  -2.225  73.464  1.00 98.75           N  
ATOM   1461  CA  LYS A 155      -7.949  -2.409  74.909  1.00 98.75           C  
ATOM   1462  C   LYS A 155      -6.506  -2.776  75.289  1.00 98.75           C  
ATOM   1463  O   LYS A 155      -5.981  -2.235  76.264  1.00 98.75           O  
ATOM   1464  CB  LYS A 155      -8.941  -3.472  75.434  1.00 98.75           C  
ATOM   1465  CG  LYS A 155      -8.920  -3.676  76.964  1.00 98.75           C  
ATOM   1466  CD  LYS A 155      -9.952  -4.714  77.436  1.00 98.75           C  
ATOM   1467  CE  LYS A 155      -9.948  -4.965  78.956  1.00 98.75           C  
ATOM   1468  NZ  LYS A 155      -8.740  -5.677  79.414  1.00 98.75           N1+
ATOM   1469  H   LYS A 155      -8.898  -2.766  73.058  1.00 98.75           H  
ATOM   1470  HA  LYS A 155      -8.202  -1.466  75.392  1.00 98.75           H  
ATOM   1471  HB3 LYS A 155      -8.751  -4.426  74.940  1.00 98.75           H  
ATOM   1472  HB2 LYS A 155      -9.949  -3.183  75.147  1.00 98.75           H  
ATOM   1473  HG3 LYS A 155      -9.125  -2.724  77.449  1.00 98.75           H  
ATOM   1474  HG2 LYS A 155      -7.927  -3.978  77.293  1.00 98.75           H  
ATOM   1475  HD3 LYS A 155      -9.797  -5.653  76.903  1.00 98.75           H  
ATOM   1476  HD2 LYS A 155     -10.947  -4.373  77.146  1.00 98.75           H  
ATOM   1477  HE3 LYS A 155     -10.812  -5.574  79.223  1.00 98.75           H  
ATOM   1478  HE2 LYS A 155     -10.046  -4.026  79.500  1.00 98.75           H  
ATOM   1479  HZ1 LYS A 155      -7.917  -5.114  79.237  1.00 98.75           H  
ATOM   1480  HZ2 LYS A 155      -8.798  -5.850  80.407  1.00 98.75           H  
ATOM   1481  HZ3 LYS A 155      -8.650  -6.555  78.925  1.00 98.75           H  
ATOM   1482  N   ASN A 156      -5.916  -3.693  74.505  1.00 98.90           N  
ATOM   1483  CA  ASN A 156      -4.591  -4.263  74.723  1.00 98.90           C  
ATOM   1484  C   ASN A 156      -3.820  -4.254  73.390  1.00 98.90           C  
ATOM   1485  O   ASN A 156      -3.888  -5.246  72.662  1.00 98.90           O  
ATOM   1486  CB  ASN A 156      -4.742  -5.693  75.308  1.00 98.90           C  
ATOM   1487  CG  ASN A 156      -5.337  -5.704  76.719  1.00 98.90           C  
ATOM   1488  ND2 ASN A 156      -4.628  -5.106  77.677  1.00 98.90           N  
ATOM   1489  OD1 ASN A 156      -6.417  -6.251  76.940  1.00 98.90           O  
ATOM   1490  H   ASN A 156      -6.426  -4.061  73.715  1.00 98.90           H  
ATOM   1491  HA  ASN A 156      -4.059  -3.652  75.451  1.00 98.90           H  
ATOM   1492  HB3 ASN A 156      -3.771  -6.187  75.356  1.00 98.90           H  
ATOM   1493  HB2 ASN A 156      -5.362  -6.311  74.657  1.00 98.90           H  
ATOM   1494 HD22 ASN A 156      -4.987  -5.040  78.624  1.00 98.90           H  
ATOM   1495 HD21 ASN A 156      -3.727  -4.696  77.461  1.00 98.90           H  
ATOM   1496  N   PRO A 157      -3.121  -3.136  73.074  1.00 98.94           N  
ATOM   1497  CA  PRO A 157      -2.288  -2.998  71.860  1.00 98.94           C  
ATOM   1498  C   PRO A 157      -1.287  -4.130  71.549  1.00 98.94           C  
ATOM   1499  O   PRO A 157      -1.133  -4.460  70.375  1.00 98.94           O  
ATOM   1500  CB  PRO A 157      -1.581  -1.650  72.061  1.00 98.94           C  
ATOM   1501  CG  PRO A 157      -2.575  -0.830  72.859  1.00 98.94           C  
ATOM   1502  CD  PRO A 157      -3.188  -1.860  73.796  1.00 98.94           C  
ATOM   1503  HA  PRO A 157      -2.976  -2.910  71.017  1.00 98.94           H  
ATOM   1504  HB3 PRO A 157      -1.295  -1.168  71.126  1.00 98.94           H  
ATOM   1505  HB2 PRO A 157      -0.678  -1.782  72.657  1.00 98.94           H  
ATOM   1506  HG3 PRO A 157      -3.343  -0.433  72.193  1.00 98.94           H  
ATOM   1507  HG2 PRO A 157      -2.120   0.002  73.394  1.00 98.94           H  
ATOM   1508  HD2 PRO A 157      -2.606  -1.926  74.714  1.00 98.94           H  
ATOM   1509  HD3 PRO A 157      -4.201  -1.565  74.064  1.00 98.94           H  
ATOM   1510  N   ILE A 158      -0.653  -4.728  72.578  1.00 98.97           N  
ATOM   1511  CA  ILE A 158       0.304  -5.832  72.417  1.00 98.97           C  
ATOM   1512  C   ILE A 158      -0.338  -7.138  71.900  1.00 98.97           C  
ATOM   1513  O   ILE A 158       0.344  -7.923  71.242  1.00 98.97           O  
ATOM   1514  CB  ILE A 158       1.061  -6.147  73.748  1.00 98.97           C  
ATOM   1515  CG1 ILE A 158       2.403  -6.881  73.532  1.00 98.97           C  
ATOM   1516  CG2 ILE A 158       0.221  -6.918  74.795  1.00 98.97           C  
ATOM   1517  CD1 ILE A 158       3.379  -6.113  72.633  1.00 98.97           C  
ATOM   1518  H   ILE A 158      -0.795  -4.393  73.524  1.00 98.97           H  
ATOM   1519  HA  ILE A 158       1.015  -5.500  71.661  1.00 98.97           H  
ATOM   1520  HB  ILE A 158       1.309  -5.184  74.193  1.00 98.97           H  
ATOM   1521 HG13 ILE A 158       2.234  -7.875  73.118  1.00 98.97           H  
ATOM   1522 HG12 ILE A 158       2.880  -7.044  74.498  1.00 98.97           H  
ATOM   1523 HG21 ILE A 158       0.710  -6.934  75.768  1.00 98.97           H  
ATOM   1524 HG22 ILE A 158      -0.760  -6.467  74.924  1.00 98.97           H  
ATOM   1525 HG23 ILE A 158       0.060  -7.957  74.511  1.00 98.97           H  
ATOM   1526 HD11 ILE A 158       4.400  -6.461  72.765  1.00 98.97           H  
ATOM   1527 HD12 ILE A 158       3.136  -6.237  71.578  1.00 98.97           H  
ATOM   1528 HD13 ILE A 158       3.360  -5.048  72.858  1.00 98.97           H  
ATOM   1529  N   SER A 159      -1.634  -7.333  72.192  1.00 98.90           N  
ATOM   1530  CA  SER A 159      -2.407  -8.492  71.753  1.00 98.90           C  
ATOM   1531  C   SER A 159      -2.855  -8.375  70.287  1.00 98.90           C  
ATOM   1532  O   SER A 159      -3.022  -9.411  69.646  1.00 98.90           O  
ATOM   1533  CB  SER A 159      -3.597  -8.707  72.704  1.00 98.90           C  
ATOM   1534  OG  SER A 159      -3.121  -9.092  73.978  1.00 98.90           O  
ATOM   1535  H   SER A 159      -2.137  -6.628  72.714  1.00 98.90           H  
ATOM   1536  HA  SER A 159      -1.768  -9.374  71.809  1.00 98.90           H  
ATOM   1537  HB3 SER A 159      -4.245  -9.502  72.333  1.00 98.90           H  
ATOM   1538  HB2 SER A 159      -4.212  -7.812  72.795  1.00 98.90           H  
ATOM   1539  HG  SER A 159      -2.705  -8.330  74.389  1.00 98.90           H  
ATOM   1540  N   LEU A 160      -2.984  -7.139  69.766  1.00 98.96           N  
ATOM   1541  CA  LEU A 160      -3.175  -6.876  68.339  1.00 98.96           C  
ATOM   1542  C   LEU A 160      -1.841  -6.917  67.568  1.00 98.96           C  
ATOM   1543  O   LEU A 160      -1.851  -7.342  66.416  1.00 98.96           O  
ATOM   1544  CB  LEU A 160      -3.928  -5.543  68.137  1.00 98.96           C  
ATOM   1545  CG  LEU A 160      -4.323  -5.229  66.670  1.00 98.96           C  
ATOM   1546  CD1 LEU A 160      -5.254  -6.286  66.052  1.00 98.96           C  
ATOM   1547  CD2 LEU A 160      -4.910  -3.814  66.557  1.00 98.96           C  
ATOM   1548  H   LEU A 160      -2.832  -6.331  70.354  1.00 98.96           H  
ATOM   1549  HA  LEU A 160      -3.809  -7.668  67.938  1.00 98.96           H  
ATOM   1550  HB3 LEU A 160      -3.310  -4.732  68.527  1.00 98.96           H  
ATOM   1551  HB2 LEU A 160      -4.832  -5.548  68.748  1.00 98.96           H  
ATOM   1552  HG  LEU A 160      -3.424  -5.229  66.057  1.00 98.96           H  
ATOM   1553 HD11 LEU A 160      -5.926  -5.856  65.310  1.00 98.96           H  
ATOM   1554 HD12 LEU A 160      -4.678  -7.057  65.542  1.00 98.96           H  
ATOM   1555 HD13 LEU A 160      -5.864  -6.772  66.809  1.00 98.96           H  
ATOM   1556 HD21 LEU A 160      -4.442  -3.266  65.741  1.00 98.96           H  
ATOM   1557 HD22 LEU A 160      -5.983  -3.815  66.376  1.00 98.96           H  
ATOM   1558 HD23 LEU A 160      -4.743  -3.242  67.466  1.00 98.96           H  
ATOM   1559  N   ALA A 161      -0.717  -6.533  68.204  1.00 98.98           N  
ATOM   1560  CA  ALA A 161       0.632  -6.698  67.650  1.00 98.98           C  
ATOM   1561  C   ALA A 161       1.004  -8.178  67.455  1.00 98.98           C  
ATOM   1562  O   ALA A 161       1.546  -8.528  66.409  1.00 98.98           O  
ATOM   1563  CB  ALA A 161       1.665  -5.999  68.545  1.00 98.98           C  
ATOM   1564  H   ALA A 161      -0.776  -6.155  69.140  1.00 98.98           H  
ATOM   1565  HA  ALA A 161       0.656  -6.214  66.672  1.00 98.98           H  
ATOM   1566  HB1 ALA A 161       2.662  -6.092  68.116  1.00 98.98           H  
ATOM   1567  HB2 ALA A 161       1.451  -4.938  68.654  1.00 98.98           H  
ATOM   1568  HB3 ALA A 161       1.700  -6.435  69.542  1.00 98.98           H  
ATOM   1569  N   ARG A 162       0.639  -9.022  68.436  1.00 98.95           N  
ATOM   1570  CA  ARG A 162       0.721 -10.483  68.375  1.00 98.95           C  
ATOM   1571  C   ARG A 162      -0.123 -11.078  67.234  1.00 98.95           C  
ATOM   1572  O   ARG A 162       0.342 -11.986  66.548  1.00 98.95           O  
ATOM   1573  CB  ARG A 162       0.296 -11.051  69.749  1.00 98.95           C  
ATOM   1574  CG  ARG A 162       0.306 -12.587  69.865  1.00 98.95           C  
ATOM   1575  CD  ARG A 162       1.726 -13.164  69.907  1.00 98.95           C  
ATOM   1576  NE  ARG A 162       1.721 -14.637  69.880  1.00 98.95           N  
ATOM   1577  CZ  ARG A 162       1.980 -15.510  70.872  1.00 98.95           C  
ATOM   1578  NH1 ARG A 162       2.253 -15.132  72.127  1.00 98.95           N  
ATOM   1579  NH2 ARG A 162       1.964 -16.818  70.596  1.00 98.95           N1+
ATOM   1580  H   ARG A 162       0.224  -8.642  69.276  1.00 98.95           H  
ATOM   1581  HA  ARG A 162       1.762 -10.745  68.183  1.00 98.95           H  
ATOM   1582  HB3 ARG A 162      -0.713 -10.709  69.977  1.00 98.95           H  
ATOM   1583  HB2 ARG A 162       0.930 -10.631  70.531  1.00 98.95           H  
ATOM   1584  HG3 ARG A 162      -0.304 -13.074  69.102  1.00 98.95           H  
ATOM   1585  HG2 ARG A 162      -0.188 -12.831  70.803  1.00 98.95           H  
ATOM   1586  HD3 ARG A 162       2.193 -12.836  70.834  1.00 98.95           H  
ATOM   1587  HD2 ARG A 162       2.351 -12.763  69.111  1.00 98.95           H  
ATOM   1588  HE  ARG A 162       1.467 -15.042  68.986  1.00 98.95           H  
ATOM   1589 HH12 ARG A 162       2.441 -15.835  72.833  1.00 98.95           H  
ATOM   1590 HH11 ARG A 162       2.202 -14.158  72.393  1.00 98.95           H  
ATOM   1591 HH22 ARG A 162       2.152 -17.494  71.325  1.00 98.95           H  
ATOM   1592 HH21 ARG A 162       1.744 -17.134  69.659  1.00 98.95           H  
ATOM   1593  N   LEU A 163      -1.339 -10.538  67.054  1.00 98.89           N  
ATOM   1594  CA  LEU A 163      -2.292 -10.943  66.024  1.00 98.89           C  
ATOM   1595  C   LEU A 163      -1.819 -10.581  64.603  1.00 98.89           C  
ATOM   1596  O   LEU A 163      -2.010 -11.386  63.695  1.00 98.89           O  
ATOM   1597  CB  LEU A 163      -3.656 -10.306  66.358  1.00 98.89           C  
ATOM   1598  CG  LEU A 163      -4.867 -10.897  65.616  1.00 98.89           C  
ATOM   1599  CD1 LEU A 163      -5.120 -12.359  66.027  1.00 98.89           C  
ATOM   1600  CD2 LEU A 163      -6.106 -10.009  65.842  1.00 98.89           C  
ATOM   1601  H   LEU A 163      -1.646  -9.799  67.670  1.00 98.89           H  
ATOM   1602  HA  LEU A 163      -2.381 -12.030  66.084  1.00 98.89           H  
ATOM   1603  HB3 LEU A 163      -3.600  -9.238  66.151  1.00 98.89           H  
ATOM   1604  HB2 LEU A 163      -3.849 -10.391  67.427  1.00 98.89           H  
ATOM   1605  HG  LEU A 163      -4.666 -10.889  64.545  1.00 98.89           H  
ATOM   1606 HD11 LEU A 163      -6.157 -12.657  65.874  1.00 98.89           H  
ATOM   1607 HD12 LEU A 163      -4.496 -13.030  65.439  1.00 98.89           H  
ATOM   1608 HD13 LEU A 163      -4.877 -12.531  67.076  1.00 98.89           H  
ATOM   1609 HD21 LEU A 163      -6.918 -10.544  66.332  1.00 98.89           H  
ATOM   1610 HD22 LEU A 163      -5.883  -9.149  66.472  1.00 98.89           H  
ATOM   1611 HD23 LEU A 163      -6.477  -9.616  64.895  1.00 98.89           H  
ATOM   1612  N   VAL A 164      -1.187  -9.401  64.448  1.00 98.92           N  
ATOM   1613  CA  VAL A 164      -0.576  -8.921  63.204  1.00 98.92           C  
ATOM   1614  C   VAL A 164       0.573  -9.832  62.728  1.00 98.92           C  
ATOM   1615  O   VAL A 164       0.589 -10.187  61.550  1.00 98.92           O  
ATOM   1616  CB  VAL A 164      -0.109  -7.432  63.323  1.00 98.92           C  
ATOM   1617  CG1 VAL A 164       0.972  -6.958  62.324  1.00 98.92           C  
ATOM   1618  CG2 VAL A 164      -1.315  -6.479  63.228  1.00 98.92           C  
ATOM   1619  H   VAL A 164      -1.098  -8.786  65.246  1.00 98.92           H  
ATOM   1620  HA  VAL A 164      -1.355  -8.969  62.443  1.00 98.92           H  
ATOM   1621  HB  VAL A 164       0.316  -7.300  64.318  1.00 98.92           H  
ATOM   1622 HG11 VAL A 164       1.188  -5.898  62.454  1.00 98.92           H  
ATOM   1623 HG12 VAL A 164       1.917  -7.484  62.454  1.00 98.92           H  
ATOM   1624 HG13 VAL A 164       0.651  -7.093  61.292  1.00 98.92           H  
ATOM   1625 HG21 VAL A 164      -1.020  -5.447  63.417  1.00 98.92           H  
ATOM   1626 HG22 VAL A 164      -1.768  -6.517  62.237  1.00 98.92           H  
ATOM   1627 HG23 VAL A 164      -2.093  -6.731  63.947  1.00 98.92           H  
ATOM   1628  N   MET A 165       1.455 -10.248  63.656  1.00 98.84           N  
ATOM   1629  CA  MET A 165       2.549 -11.197  63.415  1.00 98.84           C  
ATOM   1630  C   MET A 165       2.074 -12.551  62.850  1.00 98.84           C  
ATOM   1631  O   MET A 165       2.727 -13.094  61.961  1.00 98.84           O  
ATOM   1632  CB  MET A 165       3.330 -11.406  64.734  1.00 98.84           C  
ATOM   1633  CG  MET A 165       4.602 -12.266  64.623  1.00 98.84           C  
ATOM   1634  SD  MET A 165       5.444 -12.534  66.205  1.00 98.84           S  
ATOM   1635  CE  MET A 165       4.328 -13.769  66.925  1.00 98.84           C  
ATOM   1636  H   MET A 165       1.360  -9.916  64.606  1.00 98.84           H  
ATOM   1637  HA  MET A 165       3.219 -10.739  62.685  1.00 98.84           H  
ATOM   1638  HB3 MET A 165       2.666 -11.851  65.472  1.00 98.84           H  
ATOM   1639  HB2 MET A 165       3.613 -10.446  65.157  1.00 98.84           H  
ATOM   1640  HG3 MET A 165       5.305 -11.790  63.941  1.00 98.84           H  
ATOM   1641  HG2 MET A 165       4.383 -13.246  64.199  1.00 98.84           H  
ATOM   1642  HE1 MET A 165       4.694 -14.089  67.898  1.00 98.84           H  
ATOM   1643  HE2 MET A 165       3.328 -13.360  67.056  1.00 98.84           H  
ATOM   1644  HE3 MET A 165       4.261 -14.645  66.280  1.00 98.84           H  
ATOM   1645  N   GLU A 166       0.959 -13.063  63.398  1.00 98.51           N  
ATOM   1646  CA  GLU A 166       0.458 -14.410  63.142  1.00 98.51           C  
ATOM   1647  C   GLU A 166      -0.533 -14.524  61.973  1.00 98.51           C  
ATOM   1648  O   GLU A 166      -0.527 -15.570  61.324  1.00 98.51           O  
ATOM   1649  CB  GLU A 166      -0.181 -14.955  64.434  1.00 98.51           C  
ATOM   1650  CG  GLU A 166       0.858 -15.247  65.537  1.00 98.51           C  
ATOM   1651  CD  GLU A 166       0.266 -15.836  66.826  1.00 98.51           C  
ATOM   1652  OE1 GLU A 166       0.993 -16.633  67.459  1.00 98.51           O  
ATOM   1653  OE2 GLU A 166      -0.876 -15.473  67.187  1.00 98.51           O1-
ATOM   1654  H   GLU A 166       0.485 -12.546  64.125  1.00 98.51           H  
ATOM   1655  HA  GLU A 166       1.301 -15.058  62.895  1.00 98.51           H  
ATOM   1656  HB3 GLU A 166      -0.747 -15.864  64.222  1.00 98.51           H  
ATOM   1657  HB2 GLU A 166      -0.907 -14.226  64.800  1.00 98.51           H  
ATOM   1658  HG3 GLU A 166       1.393 -14.335  65.802  1.00 98.51           H  
ATOM   1659  HG2 GLU A 166       1.610 -15.933  65.142  1.00 98.51           H  
ATOM   1660  N   LYS A 167      -1.393 -13.509  61.755  1.00 98.30           N  
ATOM   1661  CA  LYS A 167      -2.593 -13.659  60.919  1.00 98.30           C  
ATOM   1662  C   LYS A 167      -2.769 -12.597  59.820  1.00 98.30           C  
ATOM   1663  O   LYS A 167      -3.533 -12.871  58.893  1.00 98.30           O  
ATOM   1664  CB  LYS A 167      -3.853 -13.715  61.812  1.00 98.30           C  
ATOM   1665  CG  LYS A 167      -3.866 -14.880  62.816  1.00 98.30           C  
ATOM   1666  CD  LYS A 167      -5.241 -15.067  63.469  1.00 98.30           C  
ATOM   1667  CE  LYS A 167      -5.206 -16.040  64.657  1.00 98.30           C  
ATOM   1668  NZ  LYS A 167      -6.529 -16.165  65.292  1.00 98.30           N1+
ATOM   1669  H   LYS A 167      -1.349 -12.682  62.336  1.00 98.30           H  
ATOM   1670  HA  LYS A 167      -2.551 -14.605  60.375  1.00 98.30           H  
ATOM   1671  HB3 LYS A 167      -4.734 -13.805  61.174  1.00 98.30           H  
ATOM   1672  HB2 LYS A 167      -3.974 -12.779  62.357  1.00 98.30           H  
ATOM   1673  HG3 LYS A 167      -3.123 -14.693  63.591  1.00 98.30           H  
ATOM   1674  HG2 LYS A 167      -3.569 -15.805  62.320  1.00 98.30           H  
ATOM   1675  HD3 LYS A 167      -5.940 -15.434  62.716  1.00 98.30           H  
ATOM   1676  HD2 LYS A 167      -5.625 -14.097  63.784  1.00 98.30           H  
ATOM   1677  HE3 LYS A 167      -4.494 -15.693  65.407  1.00 98.30           H  
ATOM   1678  HE2 LYS A 167      -4.874 -17.026  64.329  1.00 98.30           H  
ATOM   1679  HZ1 LYS A 167      -7.196 -16.515  64.619  1.00 98.30           H  
ATOM   1680  HZ2 LYS A 167      -6.471 -16.805  66.072  1.00 98.30           H  
ATOM   1681  HZ3 LYS A 167      -6.832 -15.260  65.622  1.00 98.30           H  
ATOM   1682  N   SER A 168      -2.104 -11.428  59.901  1.00 97.38           N  
ATOM   1683  CA  SER A 168      -2.238 -10.387  58.867  1.00 97.38           C  
ATOM   1684  C   SER A 168      -1.395 -10.655  57.605  1.00 97.38           C  
ATOM   1685  O   SER A 168      -1.749 -10.150  56.540  1.00 97.38           O  
ATOM   1686  CB  SER A 168      -1.974  -8.983  59.454  1.00 97.38           C  
ATOM   1687  OG  SER A 168      -0.607  -8.645  59.543  1.00 97.38           O  
ATOM   1688  H   SER A 168      -1.480 -11.239  60.673  1.00 97.38           H  
ATOM   1689  HA  SER A 168      -3.282 -10.378  58.548  1.00 97.38           H  
ATOM   1690  HB3 SER A 168      -2.431  -8.863  60.432  1.00 97.38           H  
ATOM   1691  HB2 SER A 168      -2.441  -8.238  58.811  1.00 97.38           H  
ATOM   1692  HG  SER A 168      -0.199  -9.163  60.248  1.00 97.38           H  
ATOM   1693  N   GLY A 169      -0.291 -11.408  57.756  1.00 96.32           N  
ATOM   1694  CA  GLY A 169       0.728 -11.598  56.721  1.00 96.32           C  
ATOM   1695  C   GLY A 169       1.692 -10.399  56.630  1.00 96.32           C  
ATOM   1696  O   GLY A 169       2.530 -10.377  55.730  1.00 96.32           O  
ATOM   1697  H   GLY A 169      -0.089 -11.799  58.665  1.00 96.32           H  
ATOM   1698  HA3 GLY A 169       0.262 -11.768  55.749  1.00 96.32           H  
ATOM   1699  HA2 GLY A 169       1.304 -12.493  56.959  1.00 96.32           H  
ATOM   1700  N   HIS A 170       1.568  -9.411  57.536  1.00 98.43           N  
ATOM   1701  CA  HIS A 170       2.356  -8.182  57.591  1.00 98.43           C  
ATOM   1702  C   HIS A 170       3.028  -8.033  58.962  1.00 98.43           C  
ATOM   1703  O   HIS A 170       2.632  -8.690  59.926  1.00 98.43           O  
ATOM   1704  CB  HIS A 170       1.450  -6.964  57.305  1.00 98.43           C  
ATOM   1705  CG  HIS A 170       0.599  -7.060  56.063  1.00 98.43           C  
ATOM   1706  CD2 HIS A 170      -0.738  -6.810  55.862  1.00 98.43           C  
ATOM   1707  ND1 HIS A 170       1.091  -7.462  54.833  1.00 98.43           N  
ATOM   1708  CE1 HIS A 170       0.072  -7.433  53.970  1.00 98.43           C  
ATOM   1709  NE2 HIS A 170      -1.068  -7.034  54.522  1.00 98.43           N  
ATOM   1710  H   HIS A 170       0.854  -9.489  58.248  1.00 98.43           H  
ATOM   1711  HA  HIS A 170       3.141  -8.219  56.840  1.00 98.43           H  
ATOM   1712  HB3 HIS A 170       2.062  -6.066  57.211  1.00 98.43           H  
ATOM   1713  HB2 HIS A 170       0.784  -6.782  58.149  1.00 98.43           H  
ATOM   1714  HD2 HIS A 170      -1.475  -6.475  56.576  1.00 98.43           H  
ATOM   1715  HD1 HIS A 170       2.049  -7.716  54.626  1.00 98.43           H  
ATOM   1716  HE1 HIS A 170       0.169  -7.693  52.926  1.00 98.43           H  
ATOM   1717  N   VAL A 171       4.035  -7.149  59.013  1.00 98.92           N  
ATOM   1718  CA  VAL A 171       4.821  -6.858  60.212  1.00 98.92           C  
ATOM   1719  C   VAL A 171       4.365  -5.565  60.923  1.00 98.92           C  
ATOM   1720  O   VAL A 171       4.664  -5.421  62.105  1.00 98.92           O  
ATOM   1721  CB  VAL A 171       6.340  -6.796  59.860  1.00 98.92           C  
ATOM   1722  CG1 VAL A 171       7.264  -6.186  60.934  1.00 98.92           C  
ATOM   1723  CG2 VAL A 171       6.867  -8.197  59.500  1.00 98.92           C  
ATOM   1724  H   VAL A 171       4.303  -6.654  58.175  1.00 98.92           H  
ATOM   1725  HA  VAL A 171       4.685  -7.663  60.936  1.00 98.92           H  
ATOM   1726  HB  VAL A 171       6.447  -6.184  58.964  1.00 98.92           H  
ATOM   1727 HG11 VAL A 171       8.312  -6.338  60.681  1.00 98.92           H  
ATOM   1728 HG12 VAL A 171       7.112  -5.111  61.037  1.00 98.92           H  
ATOM   1729 HG13 VAL A 171       7.092  -6.642  61.909  1.00 98.92           H  
ATOM   1730 HG21 VAL A 171       7.889  -8.147  59.129  1.00 98.92           H  
ATOM   1731 HG22 VAL A 171       6.867  -8.858  60.365  1.00 98.92           H  
ATOM   1732 HG23 VAL A 171       6.263  -8.674  58.729  1.00 98.92           H  
ATOM   1733  N   MET A 172       3.629  -4.667  60.243  1.00 98.95           N  
ATOM   1734  CA  MET A 172       3.118  -3.434  60.849  1.00 98.95           C  
ATOM   1735  C   MET A 172       1.822  -2.982  60.162  1.00 98.95           C  
ATOM   1736  O   MET A 172       1.745  -3.025  58.934  1.00 98.95           O  
ATOM   1737  CB  MET A 172       4.221  -2.348  60.855  1.00 98.95           C  
ATOM   1738  CG  MET A 172       3.857  -1.068  61.627  1.00 98.95           C  
ATOM   1739  SD  MET A 172       5.265   0.045  61.894  1.00 98.95           S  
ATOM   1740  CE  MET A 172       4.432   1.421  62.728  1.00 98.95           C  
ATOM   1741  H   MET A 172       3.386  -4.826  59.276  1.00 98.95           H  
ATOM   1742  HA  MET A 172       2.864  -3.655  61.885  1.00 98.95           H  
ATOM   1743  HB3 MET A 172       4.479  -2.086  59.828  1.00 98.95           H  
ATOM   1744  HB2 MET A 172       5.135  -2.759  61.286  1.00 98.95           H  
ATOM   1745  HG3 MET A 172       3.451  -1.329  62.605  1.00 98.95           H  
ATOM   1746  HG2 MET A 172       3.072  -0.519  61.108  1.00 98.95           H  
ATOM   1747  HE1 MET A 172       5.166   2.102  63.160  1.00 98.95           H  
ATOM   1748  HE2 MET A 172       3.816   1.982  62.028  1.00 98.95           H  
ATOM   1749  HE3 MET A 172       3.787   1.051  63.524  1.00 98.95           H  
ATOM   1750  N   MET A 173       0.841  -2.547  60.974  1.00 98.94           N  
ATOM   1751  CA  MET A 173      -0.441  -1.985  60.538  1.00 98.94           C  
ATOM   1752  C   MET A 173      -0.839  -0.822  61.462  1.00 98.94           C  
ATOM   1753  O   MET A 173      -0.742  -0.998  62.671  1.00 98.94           O  
ATOM   1754  CB  MET A 173      -1.548  -3.062  60.566  1.00 98.94           C  
ATOM   1755  CG  MET A 173      -1.346  -4.233  59.591  1.00 98.94           C  
ATOM   1756  SD  MET A 173      -2.763  -5.359  59.474  1.00 98.94           S  
ATOM   1757  CE  MET A 173      -3.947  -4.291  58.615  1.00 98.94           C  
ATOM   1758  H   MET A 173       0.986  -2.559  61.975  1.00 98.94           H  
ATOM   1759  HA  MET A 173      -0.330  -1.615  59.525  1.00 98.94           H  
ATOM   1760  HB3 MET A 173      -2.501  -2.579  60.352  1.00 98.94           H  
ATOM   1761  HB2 MET A 173      -1.643  -3.463  61.576  1.00 98.94           H  
ATOM   1762  HG3 MET A 173      -0.484  -4.826  59.898  1.00 98.94           H  
ATOM   1763  HG2 MET A 173      -1.126  -3.859  58.592  1.00 98.94           H  
ATOM   1764  HE1 MET A 173      -4.858  -4.839  58.385  1.00 98.94           H  
ATOM   1765  HE2 MET A 173      -4.220  -3.436  59.231  1.00 98.94           H  
ATOM   1766  HE3 MET A 173      -3.515  -3.922  57.685  1.00 98.94           H  
ATOM   1767  N   ASP A 174      -1.336   0.307  60.923  1.00 98.82           N  
ATOM   1768  CA  ASP A 174      -1.726   1.478  61.730  1.00 98.82           C  
ATOM   1769  C   ASP A 174      -3.241   1.764  61.667  1.00 98.82           C  
ATOM   1770  O   ASP A 174      -3.919   1.368  60.717  1.00 98.82           O  
ATOM   1771  CB  ASP A 174      -0.921   2.755  61.362  1.00 98.82           C  
ATOM   1772  CG  ASP A 174      -1.272   3.445  60.030  1.00 98.82           C  
ATOM   1773  OD1 ASP A 174      -0.993   2.847  58.972  1.00 98.82           O  
ATOM   1774  OD2 ASP A 174      -1.908   4.519  60.082  1.00 98.82           O1-
ATOM   1775  H   ASP A 174      -1.402   0.413  59.918  1.00 98.82           H  
ATOM   1776  HA  ASP A 174      -1.509   1.283  62.780  1.00 98.82           H  
ATOM   1777  HB3 ASP A 174       0.134   2.487  61.308  1.00 98.82           H  
ATOM   1778  HB2 ASP A 174      -0.981   3.468  62.185  1.00 98.82           H  
ATOM   1779  N   SER A 175      -3.689   2.529  62.680  1.00 98.01           N  
ATOM   1780  CA  SER A 175      -4.939   3.292  62.778  1.00 98.01           C  
ATOM   1781  C   SER A 175      -6.210   2.458  62.499  1.00 98.01           C  
ATOM   1782  O   SER A 175      -6.346   1.369  63.056  1.00 98.01           O  
ATOM   1783  CB  SER A 175      -4.825   4.579  61.919  1.00 98.01           C  
ATOM   1784  OG  SER A 175      -3.825   5.440  62.423  1.00 98.01           O  
ATOM   1785  H   SER A 175      -3.031   2.741  63.419  1.00 98.01           H  
ATOM   1786  HA  SER A 175      -5.024   3.597  63.822  1.00 98.01           H  
ATOM   1787  HB3 SER A 175      -5.750   5.156  61.940  1.00 98.01           H  
ATOM   1788  HB2 SER A 175      -4.616   4.346  60.874  1.00 98.01           H  
ATOM   1789  HG  SER A 175      -2.986   5.207  62.012  1.00 98.01           H  
ATOM   1790  N   GLU A 176      -7.110   2.990  61.651  1.00 98.01           N  
ATOM   1791  CA  GLU A 176      -8.373   2.402  61.197  1.00 98.01           C  
ATOM   1792  C   GLU A 176      -8.228   1.001  60.575  1.00 98.01           C  
ATOM   1793  O   GLU A 176      -9.109   0.167  60.768  1.00 98.01           O  
ATOM   1794  CB  GLU A 176      -9.017   3.395  60.199  1.00 98.01           C  
ATOM   1795  CG  GLU A 176     -10.365   2.953  59.574  1.00 98.01           C  
ATOM   1796  CD  GLU A 176     -10.955   3.921  58.532  1.00 98.01           C  
ATOM   1797  OE1 GLU A 176     -12.174   3.792  58.284  1.00 98.01           O  
ATOM   1798  OE2 GLU A 176     -10.201   4.751  57.975  1.00 98.01           O1-
ATOM   1799  H   GLU A 176      -6.908   3.896  61.254  1.00 98.01           H  
ATOM   1800  HA  GLU A 176      -9.023   2.312  62.069  1.00 98.01           H  
ATOM   1801  HB3 GLU A 176      -8.294   3.597  59.406  1.00 98.01           H  
ATOM   1802  HB2 GLU A 176      -9.172   4.348  60.708  1.00 98.01           H  
ATOM   1803  HG3 GLU A 176     -11.092   2.797  60.372  1.00 98.01           H  
ATOM   1804  HG2 GLU A 176     -10.257   1.994  59.067  1.00 98.01           H  
ATOM   1805  N   GLY A 177      -7.123   0.778  59.846  1.00 98.57           N  
ATOM   1806  CA  GLY A 177      -6.841  -0.466  59.141  1.00 98.57           C  
ATOM   1807  C   GLY A 177      -6.433  -1.593  60.100  1.00 98.57           C  
ATOM   1808  O   GLY A 177      -6.816  -2.743  59.883  1.00 98.57           O  
ATOM   1809  H   GLY A 177      -6.438   1.515  59.757  1.00 98.57           H  
ATOM   1810  HA3 GLY A 177      -6.015  -0.251  58.473  1.00 98.57           H  
ATOM   1811  HA2 GLY A 177      -7.693  -0.768  58.529  1.00 98.57           H  
ATOM   1812  N   ALA A 178      -5.699  -1.258  61.175  1.00 98.88           N  
ATOM   1813  CA  ALA A 178      -5.342  -2.174  62.259  1.00 98.88           C  
ATOM   1814  C   ALA A 178      -6.549  -2.541  63.140  1.00 98.88           C  
ATOM   1815  O   ALA A 178      -6.637  -3.686  63.578  1.00 98.88           O  
ATOM   1816  CB  ALA A 178      -4.230  -1.536  63.097  1.00 98.88           C  
ATOM   1817  H   ALA A 178      -5.410  -0.296  61.294  1.00 98.88           H  
ATOM   1818  HA  ALA A 178      -4.948  -3.090  61.814  1.00 98.88           H  
ATOM   1819  HB1 ALA A 178      -3.818  -2.238  63.820  1.00 98.88           H  
ATOM   1820  HB2 ALA A 178      -3.411  -1.216  62.459  1.00 98.88           H  
ATOM   1821  HB3 ALA A 178      -4.584  -0.658  63.637  1.00 98.88           H  
ATOM   1822  N   GLU A 179      -7.464  -1.577  63.348  1.00 98.81           N  
ATOM   1823  CA  GLU A 179      -8.733  -1.750  64.061  1.00 98.81           C  
ATOM   1824  C   GLU A 179      -9.775  -2.560  63.277  1.00 98.81           C  
ATOM   1825  O   GLU A 179     -10.532  -3.307  63.896  1.00 98.81           O  
ATOM   1826  CB  GLU A 179      -9.303  -0.374  64.445  1.00 98.81           C  
ATOM   1827  CG  GLU A 179      -8.481   0.320  65.548  1.00 98.81           C  
ATOM   1828  CD  GLU A 179      -8.972   1.714  65.957  1.00 98.81           C  
ATOM   1829  OE1 GLU A 179      -8.265   2.312  66.795  1.00 98.81           O  
ATOM   1830  OE2 GLU A 179     -10.027   2.174  65.466  1.00 98.81           O1-
ATOM   1831  H   GLU A 179      -7.297  -0.654  62.969  1.00 98.81           H  
ATOM   1832  HA  GLU A 179      -8.529  -2.304  64.978  1.00 98.81           H  
ATOM   1833  HB3 GLU A 179     -10.341  -0.473  64.767  1.00 98.81           H  
ATOM   1834  HB2 GLU A 179      -9.324   0.264  63.560  1.00 98.81           H  
ATOM   1835  HG3 GLU A 179      -7.438   0.398  65.241  1.00 98.81           H  
ATOM   1836  HG2 GLU A 179      -8.491  -0.307  66.438  1.00 98.81           H  
ATOM   1837  N   ALA A 180      -9.783  -2.427  61.940  1.00 98.71           N  
ATOM   1838  CA  ALA A 180     -10.590  -3.242  61.033  1.00 98.71           C  
ATOM   1839  C   ALA A 180     -10.147  -4.712  61.061  1.00 98.71           C  
ATOM   1840  O   ALA A 180     -10.997  -5.587  61.217  1.00 98.71           O  
ATOM   1841  CB  ALA A 180     -10.520  -2.664  59.612  1.00 98.71           C  
ATOM   1842  H   ALA A 180      -9.167  -1.753  61.504  1.00 98.71           H  
ATOM   1843  HA  ALA A 180     -11.628  -3.195  61.366  1.00 98.71           H  
ATOM   1844  HB1 ALA A 180     -11.104  -3.264  58.913  1.00 98.71           H  
ATOM   1845  HB2 ALA A 180     -10.919  -1.650  59.583  1.00 98.71           H  
ATOM   1846  HB3 ALA A 180      -9.496  -2.626  59.241  1.00 98.71           H  
ATOM   1847  N   PHE A 181      -8.823  -4.937  61.005  1.00 98.78           N  
ATOM   1848  CA  PHE A 181      -8.181  -6.238  61.190  1.00 98.78           C  
ATOM   1849  C   PHE A 181      -8.433  -6.881  62.572  1.00 98.78           C  
ATOM   1850  O   PHE A 181      -8.552  -8.104  62.645  1.00 98.78           O  
ATOM   1851  CB  PHE A 181      -6.685  -6.123  60.812  1.00 98.78           C  
ATOM   1852  CG  PHE A 181      -5.819  -7.322  61.154  1.00 98.78           C  
ATOM   1853  CD1 PHE A 181      -5.075  -7.345  62.353  1.00 98.78           C  
ATOM   1854  CD2 PHE A 181      -5.899  -8.493  60.373  1.00 98.78           C  
ATOM   1855  CE1 PHE A 181      -4.403  -8.499  62.727  1.00 98.78           C  
ATOM   1856  CE2 PHE A 181      -5.214  -9.636  60.760  1.00 98.78           C  
ATOM   1857  CZ  PHE A 181      -4.474  -9.638  61.935  1.00 98.78           C  
ATOM   1858  H   PHE A 181      -8.198  -4.153  60.875  1.00 98.78           H  
ATOM   1859  HA  PHE A 181      -8.637  -6.915  60.464  1.00 98.78           H  
ATOM   1860  HB3 PHE A 181      -6.246  -5.235  61.268  1.00 98.78           H  
ATOM   1861  HB2 PHE A 181      -6.614  -5.968  59.735  1.00 98.78           H  
ATOM   1862  HD1 PHE A 181      -5.037  -6.472  62.988  1.00 98.78           H  
ATOM   1863  HD2 PHE A 181      -6.509  -8.511  59.485  1.00 98.78           H  
ATOM   1864  HE1 PHE A 181      -3.833  -8.515  63.644  1.00 98.78           H  
ATOM   1865  HE2 PHE A 181      -5.272 -10.530  60.158  1.00 98.78           H  
ATOM   1866  HZ  PHE A 181      -3.949 -10.530  62.231  1.00 98.78           H  
ATOM   1867  N   ALA A 182      -8.552  -6.056  63.628  1.00 98.85           N  
ATOM   1868  CA  ALA A 182      -8.906  -6.486  64.983  1.00 98.85           C  
ATOM   1869  C   ALA A 182     -10.318  -7.091  65.043  1.00 98.85           C  
ATOM   1870  O   ALA A 182     -10.473  -8.192  65.566  1.00 98.85           O  
ATOM   1871  CB  ALA A 182      -8.777  -5.302  65.958  1.00 98.85           C  
ATOM   1872  H   ALA A 182      -8.423  -5.062  63.496  1.00 98.85           H  
ATOM   1873  HA  ALA A 182      -8.186  -7.251  65.279  1.00 98.85           H  
ATOM   1874  HB1 ALA A 182      -8.626  -5.648  66.980  1.00 98.85           H  
ATOM   1875  HB2 ALA A 182      -7.928  -4.672  65.707  1.00 98.85           H  
ATOM   1876  HB3 ALA A 182      -9.660  -4.663  65.960  1.00 98.85           H  
ATOM   1877  N   GLN A 183     -11.300  -6.376  64.464  1.00 98.50           N  
ATOM   1878  CA  GLN A 183     -12.707  -6.774  64.387  1.00 98.50           C  
ATOM   1879  C   GLN A 183     -12.965  -8.043  63.557  1.00 98.50           C  
ATOM   1880  O   GLN A 183     -13.831  -8.828  63.943  1.00 98.50           O  
ATOM   1881  CB  GLN A 183     -13.546  -5.599  63.855  1.00 98.50           C  
ATOM   1882  CG  GLN A 183     -13.647  -4.427  64.844  1.00 98.50           C  
ATOM   1883  CD  GLN A 183     -14.389  -3.251  64.216  1.00 98.50           C  
ATOM   1884  NE2 GLN A 183     -13.667  -2.409  63.475  1.00 98.50           N  
ATOM   1885  OE1 GLN A 183     -15.595  -3.103  64.398  1.00 98.50           O  
ATOM   1886  H   GLN A 183     -11.073  -5.482  64.050  1.00 98.50           H  
ATOM   1887  HA  GLN A 183     -13.037  -6.992  65.405  1.00 98.50           H  
ATOM   1888  HB3 GLN A 183     -14.555  -5.942  63.618  1.00 98.50           H  
ATOM   1889  HB2 GLN A 183     -13.119  -5.253  62.912  1.00 98.50           H  
ATOM   1890  HG3 GLN A 183     -12.662  -4.097  65.170  1.00 98.50           H  
ATOM   1891  HG2 GLN A 183     -14.175  -4.744  65.745  1.00 98.50           H  
ATOM   1892 HE22 GLN A 183     -14.108  -1.614  63.035  1.00 98.50           H  
ATOM   1893 HE21 GLN A 183     -12.673  -2.556  63.360  1.00 98.50           H  
ATOM   1894  N   GLU A 184     -12.190  -8.248  62.475  1.00 97.93           N  
ATOM   1895  CA  GLU A 184     -12.207  -9.469  61.656  1.00 97.93           C  
ATOM   1896  C   GLU A 184     -11.781 -10.736  62.421  1.00 97.93           C  
ATOM   1897  O   GLU A 184     -12.243 -11.824  62.078  1.00 97.93           O  
ATOM   1898  CB  GLU A 184     -11.301  -9.295  60.421  1.00 97.93           C  
ATOM   1899  CG  GLU A 184     -11.827  -8.291  59.372  1.00 97.93           C  
ATOM   1900  CD  GLU A 184     -10.853  -8.026  58.212  1.00 97.93           C  
ATOM   1901  OE1 GLU A 184     -10.972  -6.940  57.605  1.00 97.93           O  
ATOM   1902  OE2 GLU A 184     -10.001  -8.901  57.932  1.00 97.93           O1-
ATOM   1903  H   GLU A 184     -11.517  -7.542  62.207  1.00 97.93           H  
ATOM   1904  HA  GLU A 184     -13.232  -9.628  61.313  1.00 97.93           H  
ATOM   1905  HB3 GLU A 184     -11.156 -10.265  59.941  1.00 97.93           H  
ATOM   1906  HB2 GLU A 184     -10.311  -8.978  60.752  1.00 97.93           H  
ATOM   1907  HG3 GLU A 184     -12.090  -7.349  59.848  1.00 97.93           H  
ATOM   1908  HG2 GLU A 184     -12.755  -8.675  58.946  1.00 97.93           H  
ATOM   1909  N   ASN A 185     -10.919 -10.565  63.436  1.00 98.40           N  
ATOM   1910  CA  ASN A 185     -10.377 -11.624  64.292  1.00 98.40           C  
ATOM   1911  C   ASN A 185     -11.040 -11.644  65.686  1.00 98.40           C  
ATOM   1912  O   ASN A 185     -10.560 -12.369  66.557  1.00 98.40           O  
ATOM   1913  CB  ASN A 185      -8.848 -11.432  64.372  1.00 98.40           C  
ATOM   1914  CG  ASN A 185      -8.132 -11.833  63.078  1.00 98.40           C  
ATOM   1915  ND2 ASN A 185      -7.838 -10.866  62.210  1.00 98.40           N  
ATOM   1916  OD1 ASN A 185      -7.846 -13.008  62.867  1.00 98.40           O  
ATOM   1917  H   ASN A 185     -10.605  -9.628  63.652  1.00 98.40           H  
ATOM   1918  HA  ASN A 185     -10.578 -12.584  63.813  1.00 98.40           H  
ATOM   1919  HB3 ASN A 185      -8.427 -12.060  65.157  1.00 98.40           H  
ATOM   1920  HB2 ASN A 185      -8.617 -10.401  64.641  1.00 98.40           H  
ATOM   1921 HD22 ASN A 185      -7.367 -11.087  61.345  1.00 98.40           H  
ATOM   1922 HD21 ASN A 185      -8.085  -9.902  62.405  1.00 98.40           H  
ATOM   1923  N   GLY A 186     -12.150 -10.906  65.867  1.00 97.69           N  
ATOM   1924  CA  GLY A 186     -13.027 -11.019  67.032  1.00 97.69           C  
ATOM   1925  C   GLY A 186     -12.624 -10.134  68.222  1.00 97.69           C  
ATOM   1926  O   GLY A 186     -13.241 -10.270  69.278  1.00 97.69           O  
ATOM   1927  H   GLY A 186     -12.480 -10.326  65.107  1.00 97.69           H  
ATOM   1928  HA3 GLY A 186     -13.092 -12.057  67.362  1.00 97.69           H  
ATOM   1929  HA2 GLY A 186     -14.032 -10.732  66.722  1.00 97.69           H  
ATOM   1930  N   ILE A 187     -11.633  -9.233  68.080  1.00 98.13           N  
ATOM   1931  CA  ILE A 187     -11.306  -8.226  69.095  1.00 98.13           C  
ATOM   1932  C   ILE A 187     -12.305  -7.058  68.994  1.00 98.13           C  
ATOM   1933  O   ILE A 187     -12.308  -6.334  67.996  1.00 98.13           O  
ATOM   1934  CB  ILE A 187      -9.841  -7.702  68.974  1.00 98.13           C  
ATOM   1935  CG1 ILE A 187      -8.840  -8.830  69.319  1.00 98.13           C  
ATOM   1936  CG2 ILE A 187      -9.534  -6.438  69.819  1.00 98.13           C  
ATOM   1937  CD1 ILE A 187      -7.378  -8.494  68.995  1.00 98.13           C  
ATOM   1938  H   ILE A 187     -11.160  -9.142  67.190  1.00 98.13           H  
ATOM   1939  HA  ILE A 187     -11.401  -8.680  70.083  1.00 98.13           H  
ATOM   1940  HB  ILE A 187      -9.675  -7.437  67.932  1.00 98.13           H  
ATOM   1941 HG13 ILE A 187      -9.104  -9.741  68.781  1.00 98.13           H  
ATOM   1942 HG12 ILE A 187      -8.924  -9.076  70.378  1.00 98.13           H  
ATOM   1943 HG21 ILE A 187      -8.491  -6.138  69.729  1.00 98.13           H  
ATOM   1944 HG22 ILE A 187     -10.118  -5.573  69.506  1.00 98.13           H  
ATOM   1945 HG23 ILE A 187      -9.737  -6.612  70.876  1.00 98.13           H  
ATOM   1946 HD11 ILE A 187      -6.799  -9.401  68.816  1.00 98.13           H  
ATOM   1947 HD12 ILE A 187      -7.310  -7.876  68.101  1.00 98.13           H  
ATOM   1948 HD13 ILE A 187      -6.900  -7.956  69.814  1.00 98.13           H  
ATOM   1949  N   GLU A 188     -13.135  -6.921  70.040  1.00 96.77           N  
ATOM   1950  CA  GLU A 188     -14.137  -5.868  70.196  1.00 96.77           C  
ATOM   1951  C   GLU A 188     -13.474  -4.502  70.444  1.00 96.77           C  
ATOM   1952  O   GLU A 188     -12.541  -4.422  71.247  1.00 96.77           O  
ATOM   1953  CB  GLU A 188     -15.083  -6.281  71.346  1.00 96.77           C  
ATOM   1954  CG  GLU A 188     -16.220  -5.278  71.658  1.00 96.77           C  
ATOM   1955  CD  GLU A 188     -17.213  -5.727  72.746  1.00 96.77           C  
ATOM   1956  OE1 GLU A 188     -18.259  -5.050  72.853  1.00 96.77           O  
ATOM   1957  OE2 GLU A 188     -16.932  -6.717  73.459  1.00 96.77           O1-
ATOM   1958  H   GLU A 188     -13.069  -7.574  70.806  1.00 96.77           H  
ATOM   1959  HA  GLU A 188     -14.718  -5.815  69.273  1.00 96.77           H  
ATOM   1960  HB3 GLU A 188     -14.491  -6.446  72.248  1.00 96.77           H  
ATOM   1961  HB2 GLU A 188     -15.525  -7.247  71.097  1.00 96.77           H  
ATOM   1962  HG3 GLU A 188     -16.776  -5.072  70.742  1.00 96.77           H  
ATOM   1963  HG2 GLU A 188     -15.800  -4.327  71.985  1.00 96.77           H  
ATOM   1964  N   LEU A 189     -13.982  -3.457  69.768  1.00 97.89           N  
ATOM   1965  CA  LEU A 189     -13.507  -2.086  69.953  1.00 97.89           C  
ATOM   1966  C   LEU A 189     -14.000  -1.498  71.284  1.00 97.89           C  
ATOM   1967  O   LEU A 189     -15.161  -1.674  71.654  1.00 97.89           O  
ATOM   1968  CB  LEU A 189     -13.923  -1.183  68.774  1.00 97.89           C  
ATOM   1969  CG  LEU A 189     -13.359  -1.580  67.392  1.00 97.89           C  
ATOM   1970  CD1 LEU A 189     -13.730  -0.508  66.345  1.00 97.89           C  
ATOM   1971  CD2 LEU A 189     -11.839  -1.853  67.404  1.00 97.89           C  
ATOM   1972  H   LEU A 189     -14.756  -3.587  69.134  1.00 97.89           H  
ATOM   1973  HA  LEU A 189     -12.419  -2.127  69.989  1.00 97.89           H  
ATOM   1974  HB3 LEU A 189     -13.600  -0.167  68.997  1.00 97.89           H  
ATOM   1975  HB2 LEU A 189     -15.012  -1.138  68.713  1.00 97.89           H  
ATOM   1976  HG  LEU A 189     -13.841  -2.510  67.091  1.00 97.89           H  
ATOM   1977 HD11 LEU A 189     -12.929  -0.319  65.631  1.00 97.89           H  
ATOM   1978 HD12 LEU A 189     -14.607  -0.812  65.774  1.00 97.89           H  
ATOM   1979 HD13 LEU A 189     -13.974   0.449  66.806  1.00 97.89           H  
ATOM   1980 HD21 LEU A 189     -11.380  -1.693  66.430  1.00 97.89           H  
ATOM   1981 HD22 LEU A 189     -11.318  -1.213  68.115  1.00 97.89           H  
ATOM   1982 HD23 LEU A 189     -11.635  -2.889  67.675  1.00 97.89           H  
ATOM   1983  N   THR A 190     -13.079  -0.807  71.962  1.00 97.79           N  
ATOM   1984  CA  THR A 190     -13.240  -0.231  73.291  1.00 97.79           C  
ATOM   1985  C   THR A 190     -13.298   1.302  73.177  1.00 97.79           C  
ATOM   1986  O   THR A 190     -12.533   1.891  72.417  1.00 97.79           O  
ATOM   1987  CB  THR A 190     -12.015  -0.638  74.152  1.00 97.79           C  
ATOM   1988  CG2 THR A 190     -11.862   0.060  75.512  1.00 97.79           C  
ATOM   1989  OG1 THR A 190     -12.106  -2.028  74.391  1.00 97.79           O  
ATOM   1990  H   THR A 190     -12.161  -0.690  71.549  1.00 97.79           H  
ATOM   1991  HA  THR A 190     -14.156  -0.593  73.762  1.00 97.79           H  
ATOM   1992  HB  THR A 190     -11.098  -0.473  73.584  1.00 97.79           H  
ATOM   1993 HG21 THR A 190     -11.058  -0.394  76.091  1.00 97.79           H  
ATOM   1994 HG22 THR A 190     -11.609   1.111  75.389  1.00 97.79           H  
ATOM   1995 HG23 THR A 190     -12.777  -0.004  76.102  1.00 97.79           H  
ATOM   1996  HG1 THR A 190     -12.159  -2.479  73.543  1.00 97.79           H  
ATOM   1997  N   ASP A 191     -14.213   1.918  73.941  1.00 97.01           N  
ATOM   1998  CA  ASP A 191     -14.456   3.364  73.982  1.00 97.01           C  
ATOM   1999  C   ASP A 191     -13.242   4.102  74.597  1.00 97.01           C  
ATOM   2000  O   ASP A 191     -12.633   3.593  75.539  1.00 97.01           O  
ATOM   2001  CB  ASP A 191     -15.796   3.612  74.732  1.00 97.01           C  
ATOM   2002  CG  ASP A 191     -16.478   4.995  74.637  1.00 97.01           C  
ATOM   2003  OD1 ASP A 191     -15.791   6.023  74.459  1.00 97.01           O  
ATOM   2004  OD2 ASP A 191     -17.701   5.016  74.898  1.00 97.01           O1-
ATOM   2005  H   ASP A 191     -14.802   1.361  74.543  1.00 97.01           H  
ATOM   2006  HA  ASP A 191     -14.575   3.702  72.950  1.00 97.01           H  
ATOM   2007  HB3 ASP A 191     -15.653   3.378  75.787  1.00 97.01           H  
ATOM   2008  HB2 ASP A 191     -16.517   2.867  74.388  1.00 97.01           H  
ATOM   2009  N   GLN A 192     -12.943   5.299  74.057  1.00 95.66           N  
ATOM   2010  CA  GLN A 192     -11.919   6.256  74.498  1.00 95.66           C  
ATOM   2011  C   GLN A 192     -11.857   6.540  76.014  1.00 95.66           C  
ATOM   2012  O   GLN A 192     -10.765   6.767  76.536  1.00 95.66           O  
ATOM   2013  CB  GLN A 192     -12.072   7.569  73.693  1.00 95.66           C  
ATOM   2014  CG  GLN A 192     -11.331   7.558  72.339  1.00 95.66           C  
ATOM   2015  CD  GLN A 192      -9.848   7.925  72.468  1.00 95.66           C  
ATOM   2016  NE2 GLN A 192      -8.956   7.044  72.021  1.00 95.66           N  
ATOM   2017  OE1 GLN A 192      -9.508   9.006  72.940  1.00 95.66           O  
ATOM   2018  H   GLN A 192     -13.533   5.631  73.307  1.00 95.66           H  
ATOM   2019  HA  GLN A 192     -10.971   5.815  74.215  1.00 95.66           H  
ATOM   2020  HB3 GLN A 192     -11.736   8.428  74.278  1.00 95.66           H  
ATOM   2021  HB2 GLN A 192     -13.132   7.756  73.516  1.00 95.66           H  
ATOM   2022  HG3 GLN A 192     -11.783   8.303  71.683  1.00 95.66           H  
ATOM   2023  HG2 GLN A 192     -11.456   6.597  71.835  1.00 95.66           H  
ATOM   2024 HE22 GLN A 192      -7.966   7.254  72.041  1.00 95.66           H  
ATOM   2025 HE21 GLN A 192      -9.256   6.146  71.661  1.00 95.66           H  
ATOM   2026  N   LYS A 193     -13.021   6.492  76.685  1.00 97.19           N  
ATOM   2027  CA  LYS A 193     -13.197   6.713  78.123  1.00 97.19           C  
ATOM   2028  C   LYS A 193     -12.552   5.642  79.029  1.00 97.19           C  
ATOM   2029  O   LYS A 193     -12.318   5.939  80.200  1.00 97.19           O  
ATOM   2030  CB  LYS A 193     -14.707   6.869  78.410  1.00 97.19           C  
ATOM   2031  CG  LYS A 193     -15.518   5.561  78.328  1.00 97.19           C  
ATOM   2032  CD  LYS A 193     -17.030   5.803  78.262  1.00 97.19           C  
ATOM   2033  CE  LYS A 193     -17.827   4.488  78.226  1.00 97.19           C  
ATOM   2034  NZ  LYS A 193     -19.238   4.715  77.868  1.00 97.19           N1+
ATOM   2035  H   LYS A 193     -13.867   6.298  76.165  1.00 97.19           H  
ATOM   2036  HA  LYS A 193     -12.714   7.663  78.362  1.00 97.19           H  
ATOM   2037  HB3 LYS A 193     -15.120   7.609  77.723  1.00 97.19           H  
ATOM   2038  HB2 LYS A 193     -14.841   7.288  79.408  1.00 97.19           H  
ATOM   2039  HG3 LYS A 193     -15.295   4.934  79.192  1.00 97.19           H  
ATOM   2040  HG2 LYS A 193     -15.208   4.992  77.452  1.00 97.19           H  
ATOM   2041  HD3 LYS A 193     -17.252   6.406  77.380  1.00 97.19           H  
ATOM   2042  HD2 LYS A 193     -17.340   6.397  79.123  1.00 97.19           H  
ATOM   2043  HE3 LYS A 193     -17.773   3.985  79.192  1.00 97.19           H  
ATOM   2044  HE2 LYS A 193     -17.403   3.806  77.489  1.00 97.19           H  
ATOM   2045  HZ1 LYS A 193     -19.272   5.126  76.944  1.00 97.19           H  
ATOM   2046  HZ2 LYS A 193     -19.732   3.835  77.859  1.00 97.19           H  
ATOM   2047  HZ3 LYS A 193     -19.666   5.341  78.535  1.00 97.19           H  
ATOM   2048  N   TYR A 194     -12.269   4.436  78.500  1.00 98.28           N  
ATOM   2049  CA  TYR A 194     -11.532   3.387  79.215  1.00 98.28           C  
ATOM   2050  C   TYR A 194     -10.052   3.755  79.416  1.00 98.28           C  
ATOM   2051  O   TYR A 194      -9.504   3.469  80.481  1.00 98.28           O  
ATOM   2052  CB  TYR A 194     -11.687   2.034  78.482  1.00 98.28           C  
ATOM   2053  CG  TYR A 194     -10.847   0.889  79.039  1.00 98.28           C  
ATOM   2054  CD1 TYR A 194      -9.621   0.551  78.431  1.00 98.28           C  
ATOM   2055  CD2 TYR A 194     -11.264   0.191  80.191  1.00 98.28           C  
ATOM   2056  CE1 TYR A 194      -8.803  -0.456  78.977  1.00 98.28           C  
ATOM   2057  CE2 TYR A 194     -10.450  -0.822  80.737  1.00 98.28           C  
ATOM   2058  CZ  TYR A 194      -9.214  -1.140  80.138  1.00 98.28           C  
ATOM   2059  OH  TYR A 194      -8.417  -2.103  80.688  1.00 98.28           O  
ATOM   2060  H   TYR A 194     -12.492   4.249  77.531  1.00 98.28           H  
ATOM   2061  HA  TYR A 194     -11.982   3.278  80.204  1.00 98.28           H  
ATOM   2062  HB3 TYR A 194     -11.408   2.168  77.438  1.00 98.28           H  
ATOM   2063  HB2 TYR A 194     -12.735   1.731  78.475  1.00 98.28           H  
ATOM   2064  HD1 TYR A 194      -9.298   1.084  77.552  1.00 98.28           H  
ATOM   2065  HD2 TYR A 194     -12.200   0.443  80.668  1.00 98.28           H  
ATOM   2066  HE1 TYR A 194      -7.858  -0.692  78.508  1.00 98.28           H  
ATOM   2067  HE2 TYR A 194     -10.769  -1.347  81.626  1.00 98.28           H  
ATOM   2068  HH  TYR A 194      -7.583  -2.230  80.227  1.00 98.28           H  
ATOM   2069  N   PHE A 195      -9.443   4.375  78.390  1.00 98.20           N  
ATOM   2070  CA  PHE A 195      -8.029   4.753  78.379  1.00 98.20           C  
ATOM   2071  C   PHE A 195      -7.738   6.008  79.221  1.00 98.20           C  
ATOM   2072  O   PHE A 195      -6.591   6.198  79.626  1.00 98.20           O  
ATOM   2073  CB  PHE A 195      -7.544   4.931  76.927  1.00 98.20           C  
ATOM   2074  CG  PHE A 195      -7.871   3.761  76.018  1.00 98.20           C  
ATOM   2075  CD1 PHE A 195      -7.298   2.494  76.236  1.00 98.20           C  
ATOM   2076  CD2 PHE A 195      -8.852   3.901  75.020  1.00 98.20           C  
ATOM   2077  CE1 PHE A 195      -7.689   1.413  75.462  1.00 98.20           C  
ATOM   2078  CE2 PHE A 195      -9.256   2.804  74.273  1.00 98.20           C  
ATOM   2079  CZ  PHE A 195      -8.678   1.563  74.497  1.00 98.20           C  
ATOM   2080  H   PHE A 195      -9.966   4.584  77.551  1.00 98.20           H  
ATOM   2081  HA  PHE A 195      -7.477   3.925  78.808  1.00 98.20           H  
ATOM   2082  HB3 PHE A 195      -6.463   5.079  76.920  1.00 98.20           H  
ATOM   2083  HB2 PHE A 195      -7.980   5.833  76.497  1.00 98.20           H  
ATOM   2084  HD1 PHE A 195      -6.573   2.356  77.017  1.00 98.20           H  
ATOM   2085  HD2 PHE A 195      -9.289   4.868  74.851  1.00 98.20           H  
ATOM   2086  HE1 PHE A 195      -7.226   0.454  75.630  1.00 98.20           H  
ATOM   2087  HE2 PHE A 195     -10.024   2.918  73.522  1.00 98.20           H  
ATOM   2088  HZ  PHE A 195      -8.994   0.714  73.910  1.00 98.20           H  
ATOM   2089  N   PHE A 196      -8.785   6.815  79.477  1.00 97.24           N  
ATOM   2090  CA  PHE A 196      -8.763   8.031  80.284  1.00 97.24           C  
ATOM   2091  C   PHE A 196      -8.394   7.757  81.751  1.00 97.24           C  
ATOM   2092  O   PHE A 196      -8.965   6.859  82.371  1.00 97.24           O  
ATOM   2093  CB  PHE A 196     -10.144   8.733  80.169  1.00 97.24           C  
ATOM   2094  CG  PHE A 196     -10.340  10.041  80.933  1.00 97.24           C  
ATOM   2095  CD1 PHE A 196     -10.598  10.040  82.323  1.00 97.24           C  
ATOM   2096  CD2 PHE A 196     -10.143  11.278  80.284  1.00 97.24           C  
ATOM   2097  CE1 PHE A 196     -10.659  11.237  83.026  1.00 97.24           C  
ATOM   2098  CE2 PHE A 196     -10.221  12.464  81.001  1.00 97.24           C  
ATOM   2099  CZ  PHE A 196     -10.470  12.444  82.367  1.00 97.24           C  
ATOM   2100  H   PHE A 196      -9.687   6.562  79.100  1.00 97.24           H  
ATOM   2101  HA  PHE A 196      -8.000   8.675  79.850  1.00 97.24           H  
ATOM   2102  HB3 PHE A 196     -10.919   8.048  80.510  1.00 97.24           H  
ATOM   2103  HB2 PHE A 196     -10.361   8.921  79.116  1.00 97.24           H  
ATOM   2104  HD1 PHE A 196     -10.732   9.107  82.851  1.00 97.24           H  
ATOM   2105  HD2 PHE A 196      -9.937  11.311  79.224  1.00 97.24           H  
ATOM   2106  HE1 PHE A 196     -10.847  11.231  84.090  1.00 97.24           H  
ATOM   2107  HE2 PHE A 196     -10.079  13.407  80.494  1.00 97.24           H  
ATOM   2108  HZ  PHE A 196     -10.516  13.372  82.918  1.00 97.24           H  
ATOM   2109  N   THR A 197      -7.515   8.615  82.285  1.00 95.64           N  
ATOM   2110  CA  THR A 197      -7.302   8.816  83.715  1.00 95.64           C  
ATOM   2111  C   THR A 197      -7.077  10.324  83.941  1.00 95.64           C  
ATOM   2112  O   THR A 197      -6.567  11.013  83.053  1.00 95.64           O  
ATOM   2113  CB  THR A 197      -6.098   8.008  84.276  1.00 95.64           C  
ATOM   2114  CG2 THR A 197      -6.149   6.499  83.992  1.00 95.64           C  
ATOM   2115  OG1 THR A 197      -4.840   8.513  83.879  1.00 95.64           O  
ATOM   2116  H   THR A 197      -7.086   9.315  81.696  1.00 95.64           H  
ATOM   2117  HA  THR A 197      -8.206   8.529  84.256  1.00 95.64           H  
ATOM   2118  HB  THR A 197      -6.119   8.118  85.361  1.00 95.64           H  
ATOM   2119 HG21 THR A 197      -5.293   5.992  84.432  1.00 95.64           H  
ATOM   2120 HG22 THR A 197      -7.052   6.052  84.409  1.00 95.64           H  
ATOM   2121 HG23 THR A 197      -6.138   6.287  82.923  1.00 95.64           H  
ATOM   2122  HG1 THR A 197      -4.163   7.890  84.157  1.00 95.64           H  
ATOM   2123  N   GLN A 198      -7.503  10.811  85.119  1.00 96.10           N  
ATOM   2124  CA  GLN A 198      -7.539  12.238  85.447  1.00 96.10           C  
ATOM   2125  C   GLN A 198      -6.141  12.880  85.546  1.00 96.10           C  
ATOM   2126  O   GLN A 198      -5.995  14.025  85.127  1.00 96.10           O  
ATOM   2127  CB  GLN A 198      -8.358  12.442  86.742  1.00 96.10           C  
ATOM   2128  CG  GLN A 198      -8.747  13.906  87.047  1.00 96.10           C  
ATOM   2129  CD  GLN A 198      -9.706  14.497  86.008  1.00 96.10           C  
ATOM   2130  NE2 GLN A 198      -9.408  15.694  85.502  1.00 96.10           N  
ATOM   2131  OE1 GLN A 198     -10.719  13.886  85.674  1.00 96.10           O  
ATOM   2132  H   GLN A 198      -7.911  10.190  85.802  1.00 96.10           H  
ATOM   2133  HA  GLN A 198      -8.063  12.728  84.624  1.00 96.10           H  
ATOM   2134  HB3 GLN A 198      -7.802  12.039  87.590  1.00 96.10           H  
ATOM   2135  HB2 GLN A 198      -9.271  11.846  86.688  1.00 96.10           H  
ATOM   2136  HG3 GLN A 198      -7.857  14.530  87.138  1.00 96.10           H  
ATOM   2137  HG2 GLN A 198      -9.245  13.951  88.016  1.00 96.10           H  
ATOM   2138 HE22 GLN A 198     -10.023  16.123  84.826  1.00 96.10           H  
ATOM   2139 HE21 GLN A 198      -8.559  16.180  85.772  1.00 96.10           H  
ATOM   2140  N   ASP A 199      -5.143  12.130  86.051  1.00 90.91           N  
ATOM   2141  CA  ASP A 199      -3.746  12.574  86.183  1.00 90.91           C  
ATOM   2142  C   ASP A 199      -3.083  12.876  84.829  1.00 90.91           C  
ATOM   2143  O   ASP A 199      -2.376  13.877  84.721  1.00 90.91           O  
ATOM   2144  CB  ASP A 199      -2.842  11.590  86.973  1.00 90.91           C  
ATOM   2145  CG  ASP A 199      -3.293  11.176  88.387  1.00 90.91           C  
ATOM   2146  OD1 ASP A 199      -4.192  11.828  88.963  1.00 90.91           O  
ATOM   2147  OD2 ASP A 199      -2.635  10.257  88.923  1.00 90.91           O1-
ATOM   2148  H   ASP A 199      -5.346  11.201  86.389  1.00 90.91           H  
ATOM   2149  HA  ASP A 199      -3.770  13.515  86.737  1.00 90.91           H  
ATOM   2150  HB3 ASP A 199      -1.846  12.026  87.075  1.00 90.91           H  
ATOM   2151  HB2 ASP A 199      -2.724  10.672  86.394  1.00 90.91           H  
ATOM   2152  N   ARG A 200      -3.365  12.052  83.813  1.00 93.36           N  
ATOM   2153  CA  ARG A 200      -2.865  12.216  82.453  1.00 93.36           C  
ATOM   2154  C   ARG A 200      -3.578  13.371  81.743  1.00 93.36           C  
ATOM   2155  O   ARG A 200      -2.957  14.080  80.949  1.00 93.36           O  
ATOM   2156  CB  ARG A 200      -3.134  10.918  81.667  1.00 93.36           C  
ATOM   2157  CG  ARG A 200      -2.385   9.694  82.207  1.00 93.36           C  
ATOM   2158  CD  ARG A 200      -0.868   9.760  82.031  1.00 93.36           C  
ATOM   2159  NE  ARG A 200      -0.291   8.458  82.347  1.00 93.36           N  
ATOM   2160  CZ  ARG A 200       0.563   8.114  83.316  1.00 93.36           C  
ATOM   2161  NH1 ARG A 200       1.129   9.017  84.125  1.00 93.36           N  
ATOM   2162  NH2 ARG A 200       0.816   6.814  83.470  1.00 93.36           N1+
ATOM   2163  H   ARG A 200      -4.016  11.296  83.988  1.00 93.36           H  
ATOM   2164  HA  ARG A 200      -1.798  12.439  82.475  1.00 93.36           H  
ATOM   2165  HB3 ARG A 200      -2.891  11.052  80.612  1.00 93.36           H  
ATOM   2166  HB2 ARG A 200      -4.199  10.687  81.698  1.00 93.36           H  
ATOM   2167  HG3 ARG A 200      -2.772   8.807  81.702  1.00 93.36           H  
ATOM   2168  HG2 ARG A 200      -2.602   9.555  83.265  1.00 93.36           H  
ATOM   2169  HD3 ARG A 200      -0.424  10.548  82.637  1.00 93.36           H  
ATOM   2170  HD2 ARG A 200      -0.645   9.974  80.991  1.00 93.36           H  
ATOM   2171  HE  ARG A 200      -0.683   7.696  81.791  1.00 93.36           H  
ATOM   2172 HH12 ARG A 200       1.765   8.735  84.859  1.00 93.36           H  
ATOM   2173 HH11 ARG A 200       0.937  10.000  84.011  1.00 93.36           H  
ATOM   2174 HH22 ARG A 200       1.359   6.462  84.250  1.00 93.36           H  
ATOM   2175 HH21 ARG A 200       0.338   6.140  82.881  1.00 93.36           H  
ATOM   2176  N   TRP A 201      -4.866  13.578  82.041  1.00 95.38           N  
ATOM   2177  CA  TRP A 201      -5.660  14.678  81.498  1.00 95.38           C  
ATOM   2178  C   TRP A 201      -5.214  16.045  82.044  1.00 95.38           C  
ATOM   2179  O   TRP A 201      -5.090  16.982  81.261  1.00 95.38           O  
ATOM   2180  CB  TRP A 201      -7.158  14.418  81.740  1.00 95.38           C  
ATOM   2181  CG  TRP A 201      -8.082  15.450  81.162  1.00 95.38           C  
ATOM   2182  CD1 TRP A 201      -8.673  16.455  81.847  1.00 95.38           C  
ATOM   2183  CD2 TRP A 201      -8.445  15.652  79.763  1.00 95.38           C  
ATOM   2184  CE2 TRP A 201      -9.301  16.792  79.677  1.00 95.38           C  
ATOM   2185  CE3 TRP A 201      -8.134  14.990  78.552  1.00 95.38           C  
ATOM   2186  NE1 TRP A 201      -9.402  17.240  80.979  1.00 95.38           N  
ATOM   2187  CZ2 TRP A 201      -9.830  17.244  78.455  1.00 95.38           C  
ATOM   2188  CZ3 TRP A 201      -8.655  15.435  77.321  1.00 95.38           C  
ATOM   2189  CH2 TRP A 201      -9.503  16.559  77.270  1.00 95.38           C  
ATOM   2190  H   TRP A 201      -5.324  12.989  82.724  1.00 95.38           H  
ATOM   2191  HA  TRP A 201      -5.504  14.694  80.417  1.00 95.38           H  
ATOM   2192  HB3 TRP A 201      -7.363  14.327  82.807  1.00 95.38           H  
ATOM   2193  HB2 TRP A 201      -7.429  13.457  81.301  1.00 95.38           H  
ATOM   2194  HD1 TRP A 201      -8.570  16.610  82.912  1.00 95.38           H  
ATOM   2195  HE3 TRP A 201      -7.484  14.129  78.573  1.00 95.38           H  
ATOM   2196  HE1 TRP A 201      -9.929  18.045  81.286  1.00 95.38           H  
ATOM   2197  HZ2 TRP A 201     -10.473  18.111  78.425  1.00 95.38           H  
ATOM   2198  HZ3 TRP A 201      -8.401  14.909  76.413  1.00 95.38           H  
ATOM   2199  HH2 TRP A 201      -9.899  16.894  76.323  1.00 95.38           H  
ATOM   2200  N   ASP A 202      -4.947  16.124  83.358  1.00 93.51           N  
ATOM   2201  CA  ASP A 202      -4.415  17.317  84.027  1.00 93.51           C  
ATOM   2202  C   ASP A 202      -2.978  17.646  83.593  1.00 93.51           C  
ATOM   2203  O   ASP A 202      -2.661  18.828  83.479  1.00 93.51           O  
ATOM   2204  CB  ASP A 202      -4.507  17.243  85.572  1.00 93.51           C  
ATOM   2205  CG  ASP A 202      -5.921  17.091  86.163  1.00 93.51           C  
ATOM   2206  OD1 ASP A 202      -6.908  17.441  85.478  1.00 93.51           O  
ATOM   2207  OD2 ASP A 202      -5.988  16.735  87.360  1.00 93.51           O1-
ATOM   2208  H   ASP A 202      -5.111  15.320  83.950  1.00 93.51           H  
ATOM   2209  HA  ASP A 202      -5.026  18.162  83.699  1.00 93.51           H  
ATOM   2210  HB3 ASP A 202      -4.066  18.140  86.011  1.00 93.51           H  
ATOM   2211  HB2 ASP A 202      -3.912  16.396  85.920  1.00 93.51           H  
ATOM   2212  N   ALA A 203      -2.159  16.617  83.309  1.00 90.32           N  
ATOM   2213  CA  ALA A 203      -0.819  16.760  82.734  1.00 90.32           C  
ATOM   2214  C   ALA A 203      -0.830  17.357  81.315  1.00 90.32           C  
ATOM   2215  O   ALA A 203       0.063  18.139  80.995  1.00 90.32           O  
ATOM   2216  CB  ALA A 203      -0.103  15.400  82.745  1.00 90.32           C  
ATOM   2217  H   ALA A 203      -2.483  15.671  83.456  1.00 90.32           H  
ATOM   2218  HA  ALA A 203      -0.255  17.441  83.375  1.00 90.32           H  
ATOM   2219  HB1 ALA A 203       0.905  15.482  82.338  1.00 90.32           H  
ATOM   2220  HB2 ALA A 203      -0.014  15.013  83.760  1.00 90.32           H  
ATOM   2221  HB3 ALA A 203      -0.639  14.659  82.152  1.00 90.32           H  
ATOM   2222  N   LEU A 204      -1.860  17.017  80.518  1.00 94.47           N  
ATOM   2223  CA  LEU A 204      -2.105  17.585  79.193  1.00 94.47           C  
ATOM   2224  C   LEU A 204      -2.463  19.081  79.260  1.00 94.47           C  
ATOM   2225  O   LEU A 204      -1.868  19.863  78.520  1.00 94.47           O  
ATOM   2226  CB  LEU A 204      -3.192  16.758  78.467  1.00 94.47           C  
ATOM   2227  CG  LEU A 204      -3.517  17.221  77.032  1.00 94.47           C  
ATOM   2228  CD1 LEU A 204      -2.316  16.989  76.101  1.00 94.47           C  
ATOM   2229  CD2 LEU A 204      -4.811  16.569  76.510  1.00 94.47           C  
ATOM   2230  H   LEU A 204      -2.551  16.361  80.855  1.00 94.47           H  
ATOM   2231  HA  LEU A 204      -1.175  17.494  78.629  1.00 94.47           H  
ATOM   2232  HB3 LEU A 204      -4.111  16.801  79.045  1.00 94.47           H  
ATOM   2233  HB2 LEU A 204      -2.905  15.705  78.455  1.00 94.47           H  
ATOM   2234  HG  LEU A 204      -3.720  18.292  77.037  1.00 94.47           H  
ATOM   2235 HD11 LEU A 204      -2.605  16.975  75.052  1.00 94.47           H  
ATOM   2236 HD12 LEU A 204      -1.590  17.792  76.219  1.00 94.47           H  
ATOM   2237 HD13 LEU A 204      -1.806  16.051  76.320  1.00 94.47           H  
ATOM   2238 HD21 LEU A 204      -4.652  16.043  75.573  1.00 94.47           H  
ATOM   2239 HD22 LEU A 204      -5.225  15.848  77.216  1.00 94.47           H  
ATOM   2240 HD23 LEU A 204      -5.582  17.317  76.330  1.00 94.47           H  
ATOM   2241  N   GLN A 205      -3.408  19.450  80.147  1.00 93.89           N  
ATOM   2242  CA  GLN A 205      -3.869  20.833  80.324  1.00 93.89           C  
ATOM   2243  C   GLN A 205      -2.780  21.758  80.898  1.00 93.89           C  
ATOM   2244  O   GLN A 205      -2.748  22.934  80.541  1.00 93.89           O  
ATOM   2245  CB  GLN A 205      -5.130  20.891  81.224  1.00 93.89           C  
ATOM   2246  CG  GLN A 205      -6.378  20.082  80.796  1.00 93.89           C  
ATOM   2247  CD  GLN A 205      -6.568  19.894  79.287  1.00 93.89           C  
ATOM   2248  NE2 GLN A 205      -6.644  18.639  78.840  1.00 93.89           N  
ATOM   2249  OE1 GLN A 205      -6.661  20.864  78.538  1.00 93.89           O  
ATOM   2250  H   GLN A 205      -3.856  18.748  80.722  1.00 93.89           H  
ATOM   2251  HA  GLN A 205      -4.119  21.228  79.338  1.00 93.89           H  
ATOM   2252  HB3 GLN A 205      -5.433  21.936  81.301  1.00 93.89           H  
ATOM   2253  HB2 GLN A 205      -4.867  20.594  82.241  1.00 93.89           H  
ATOM   2254  HG3 GLN A 205      -7.273  20.558  81.198  1.00 93.89           H  
ATOM   2255  HG2 GLN A 205      -6.348  19.105  81.273  1.00 93.89           H  
ATOM   2256 HE22 GLN A 205      -6.799  18.454  77.862  1.00 93.89           H  
ATOM   2257 HE21 GLN A 205      -6.570  17.866  79.487  1.00 93.89           H  
ATOM   2258  N   LYS A 206      -1.905  21.203  81.752  1.00 89.15           N  
ATOM   2259  CA  LYS A 206      -0.775  21.887  82.376  1.00 89.15           C  
ATOM   2260  C   LYS A 206       0.341  22.229  81.368  1.00 89.15           C  
ATOM   2261  O   LYS A 206       0.922  23.309  81.474  1.00 89.15           O  
ATOM   2262  CB  LYS A 206      -0.288  21.010  83.548  1.00 89.15           C  
ATOM   2263  CG  LYS A 206       0.780  21.633  84.460  1.00 89.15           C  
ATOM   2264  CD  LYS A 206       1.046  20.744  85.685  1.00 89.15           C  
ATOM   2265  CE  LYS A 206       1.993  21.390  86.708  1.00 89.15           C  
ATOM   2266  NZ  LYS A 206       2.202  20.519  87.879  1.00 89.15           N1+
ATOM   2267  H   LYS A 206      -2.024  20.231  82.008  1.00 89.15           H  
ATOM   2268  HA  LYS A 206      -1.146  22.827  82.789  1.00 89.15           H  
ATOM   2269  HB3 LYS A 206       0.065  20.048  83.173  1.00 89.15           H  
ATOM   2270  HB2 LYS A 206      -1.152  20.793  84.175  1.00 89.15           H  
ATOM   2271  HG3 LYS A 206       0.447  22.619  84.786  1.00 89.15           H  
ATOM   2272  HG2 LYS A 206       1.708  21.784  83.907  1.00 89.15           H  
ATOM   2273  HD3 LYS A 206       1.465  19.794  85.346  1.00 89.15           H  
ATOM   2274  HD2 LYS A 206       0.097  20.500  86.167  1.00 89.15           H  
ATOM   2275  HE3 LYS A 206       1.583  22.341  87.051  1.00 89.15           H  
ATOM   2276  HE2 LYS A 206       2.959  21.602  86.249  1.00 89.15           H  
ATOM   2277  HZ1 LYS A 206       2.615  19.647  87.582  1.00 89.15           H  
ATOM   2278  HZ2 LYS A 206       2.820  20.976  88.535  1.00 89.15           H  
ATOM   2279  HZ3 LYS A 206       1.316  20.335  88.327  1.00 89.15           H  
ATOM   2280  N   ILE A 207       0.588  21.347  80.382  1.00 87.89           N  
ATOM   2281  CA  ILE A 207       1.511  21.559  79.259  1.00 87.89           C  
ATOM   2282  C   ILE A 207       0.930  22.617  78.305  1.00 87.89           C  
ATOM   2283  O   ILE A 207       1.618  23.579  77.965  1.00 87.89           O  
ATOM   2284  CB  ILE A 207       1.772  20.215  78.503  1.00 87.89           C  
ATOM   2285  CG1 ILE A 207       2.557  19.212  79.379  1.00 87.89           C  
ATOM   2286  CG2 ILE A 207       2.520  20.401  77.161  1.00 87.89           C  
ATOM   2287  CD1 ILE A 207       2.449  17.757  78.896  1.00 87.89           C  
ATOM   2288  H   ILE A 207       0.082  20.470  80.397  1.00 87.89           H  
ATOM   2289  HA  ILE A 207       2.458  21.941  79.647  1.00 87.89           H  
ATOM   2290  HB  ILE A 207       0.802  19.772  78.272  1.00 87.89           H  
ATOM   2291 HG13 ILE A 207       2.206  19.256  80.409  1.00 87.89           H  
ATOM   2292 HG12 ILE A 207       3.606  19.505  79.430  1.00 87.89           H  
ATOM   2293 HG21 ILE A 207       2.753  19.450  76.686  1.00 87.89           H  
ATOM   2294 HG22 ILE A 207       1.935  20.965  76.434  1.00 87.89           H  
ATOM   2295 HG23 ILE A 207       3.463  20.932  77.302  1.00 87.89           H  
ATOM   2296 HD11 ILE A 207       2.909  17.080  79.616  1.00 87.89           H  
ATOM   2297 HD12 ILE A 207       1.408  17.457  78.783  1.00 87.89           H  
ATOM   2298 HD13 ILE A 207       2.947  17.600  77.939  1.00 87.89           H  
ATOM   2299  N   LYS A 208      -0.341  22.467  77.903  1.00 90.24           N  
ATOM   2300  CA  LYS A 208      -1.047  23.402  77.019  1.00 90.24           C  
ATOM   2301  C   LYS A 208      -1.104  24.841  77.564  1.00 90.24           C  
ATOM   2302  O   LYS A 208      -0.941  25.781  76.787  1.00 90.24           O  
ATOM   2303  CB  LYS A 208      -2.469  22.878  76.739  1.00 90.24           C  
ATOM   2304  CG  LYS A 208      -2.518  21.691  75.766  1.00 90.24           C  
ATOM   2305  CD  LYS A 208      -3.952  21.176  75.577  1.00 90.24           C  
ATOM   2306  CE  LYS A 208      -4.059  20.100  74.487  1.00 90.24           C  
ATOM   2307  NZ  LYS A 208      -5.449  19.647  74.308  1.00 90.24           N1+
ATOM   2308  H   LYS A 208      -0.889  21.698  78.266  1.00 90.24           H  
ATOM   2309  HA  LYS A 208      -0.497  23.432  76.076  1.00 90.24           H  
ATOM   2310  HB3 LYS A 208      -3.068  23.678  76.300  1.00 90.24           H  
ATOM   2311  HB2 LYS A 208      -2.960  22.620  77.679  1.00 90.24           H  
ATOM   2312  HG3 LYS A 208      -1.879  20.881  76.119  1.00 90.24           H  
ATOM   2313  HG2 LYS A 208      -2.108  21.999  74.803  1.00 90.24           H  
ATOM   2314  HD3 LYS A 208      -4.606  22.015  75.335  1.00 90.24           H  
ATOM   2315  HD2 LYS A 208      -4.308  20.774  76.527  1.00 90.24           H  
ATOM   2316  HE3 LYS A 208      -3.441  19.240  74.741  1.00 90.24           H  
ATOM   2317  HE2 LYS A 208      -3.693  20.488  73.536  1.00 90.24           H  
ATOM   2318  HZ1 LYS A 208      -5.482  18.962  73.566  1.00 90.24           H  
ATOM   2319  HZ2 LYS A 208      -5.788  19.237  75.166  1.00 90.24           H  
ATOM   2320  HZ3 LYS A 208      -6.029  20.434  74.058  1.00 90.24           H  
ATOM   2321  N   ALA A 209      -1.294  24.979  78.888  1.00 88.20           N  
ATOM   2322  CA  ALA A 209      -1.262  26.253  79.606  1.00 88.20           C  
ATOM   2323  C   ALA A 209       0.135  26.894  79.620  1.00 88.20           C  
ATOM   2324  O   ALA A 209       0.228  28.106  79.442  1.00 88.20           O  
ATOM   2325  CB  ALA A 209      -1.782  26.048  81.037  1.00 88.20           C  
ATOM   2326  H   ALA A 209      -1.448  24.155  79.454  1.00 88.20           H  
ATOM   2327  HA  ALA A 209      -1.940  26.941  79.096  1.00 88.20           H  
ATOM   2328  HB1 ALA A 209      -1.756  26.978  81.605  1.00 88.20           H  
ATOM   2329  HB2 ALA A 209      -2.815  25.699  81.031  1.00 88.20           H  
ATOM   2330  HB3 ALA A 209      -1.187  25.311  81.578  1.00 88.20           H  
ATOM   2331  N   ALA A 210       1.187  26.074  79.793  1.00 83.38           N  
ATOM   2332  CA  ALA A 210       2.587  26.503  79.774  1.00 83.38           C  
ATOM   2333  C   ALA A 210       3.065  26.974  78.388  1.00 83.38           C  
ATOM   2334  O   ALA A 210       3.802  27.957  78.318  1.00 83.38           O  
ATOM   2335  CB  ALA A 210       3.474  25.368  80.306  1.00 83.38           C  
ATOM   2336  H   ALA A 210       1.029  25.085  79.931  1.00 83.38           H  
ATOM   2337  HA  ALA A 210       2.682  27.348  80.459  1.00 83.38           H  
ATOM   2338  HB1 ALA A 210       4.523  25.666  80.334  1.00 83.38           H  
ATOM   2339  HB2 ALA A 210       3.188  25.091  81.321  1.00 83.38           H  
ATOM   2340  HB3 ALA A 210       3.402  24.474  79.687  1.00 83.38           H  
ATOM   2341  N   GLU A 211       2.608  26.297  77.319  1.00 82.34           N  
ATOM   2342  CA  GLU A 211       2.850  26.677  75.925  1.00 82.34           C  
ATOM   2343  C   GLU A 211       2.172  27.999  75.537  1.00 82.34           C  
ATOM   2344  O   GLU A 211       2.807  28.817  74.874  1.00 82.34           O  
ATOM   2345  CB  GLU A 211       2.399  25.546  74.982  1.00 82.34           C  
ATOM   2346  CG  GLU A 211       3.333  24.316  75.006  1.00 82.34           C  
ATOM   2347  CD  GLU A 211       2.879  23.136  74.131  1.00 82.34           C  
ATOM   2348  OE1 GLU A 211       3.661  22.162  74.068  1.00 82.34           O  
ATOM   2349  OE2 GLU A 211       1.776  23.200  73.541  1.00 82.34           O1-
ATOM   2350  H   GLU A 211       2.031  25.478  77.461  1.00 82.34           H  
ATOM   2351  HA  GLU A 211       3.926  26.819  75.798  1.00 82.34           H  
ATOM   2352  HB3 GLU A 211       2.326  25.921  73.959  1.00 82.34           H  
ATOM   2353  HB2 GLU A 211       1.390  25.240  75.264  1.00 82.34           H  
ATOM   2354  HG3 GLU A 211       3.453  23.955  76.027  1.00 82.34           H  
ATOM   2355  HG2 GLU A 211       4.327  24.621  74.677  1.00 82.34           H  
ATOM   2356  N   LYS A 212       0.918  28.198  75.982  1.00 80.92           N  
ATOM   2357  CA  LYS A 212       0.144  29.419  75.750  1.00 80.92           C  
ATOM   2358  C   LYS A 212       0.721  30.645  76.488  1.00 80.92           C  
ATOM   2359  O   LYS A 212       0.658  31.751  75.953  1.00 80.92           O  
ATOM   2360  CB  LYS A 212      -1.335  29.148  76.096  1.00 80.92           C  
ATOM   2361  CG  LYS A 212      -2.288  30.311  75.761  1.00 80.92           C  
ATOM   2362  CD  LYS A 212      -3.767  29.929  75.912  1.00 80.92           C  
ATOM   2363  CE  LYS A 212      -4.707  31.083  75.525  1.00 80.92           C  
ATOM   2364  NZ  LYS A 212      -6.125  30.699  75.645  1.00 80.92           N1+
ATOM   2365  H   LYS A 212       0.458  27.469  76.511  1.00 80.92           H  
ATOM   2366  HA  LYS A 212       0.197  29.633  74.681  1.00 80.92           H  
ATOM   2367  HB3 LYS A 212      -1.432  28.883  77.150  1.00 80.92           H  
ATOM   2368  HB2 LYS A 212      -1.659  28.271  75.534  1.00 80.92           H  
ATOM   2369  HG3 LYS A 212      -2.102  30.646  74.739  1.00 80.92           H  
ATOM   2370  HG2 LYS A 212      -2.074  31.163  76.407  1.00 80.92           H  
ATOM   2371  HD3 LYS A 212      -3.954  29.626  76.943  1.00 80.92           H  
ATOM   2372  HD2 LYS A 212      -3.976  29.055  75.292  1.00 80.92           H  
ATOM   2373  HE3 LYS A 212      -4.518  31.394  74.497  1.00 80.92           H  
ATOM   2374  HE2 LYS A 212      -4.524  31.949  76.162  1.00 80.92           H  
ATOM   2375  HZ1 LYS A 212      -6.326  30.438  76.600  1.00 80.92           H  
ATOM   2376  HZ2 LYS A 212      -6.709  31.479  75.381  1.00 80.92           H  
ATOM   2377  HZ3 LYS A 212      -6.316  29.916  75.035  1.00 80.92           H  
ATOM   2378  N   ARG A 213       1.318  30.424  77.672  1.00 74.54           N  
ATOM   2379  CA  ARG A 213       2.072  31.434  78.417  1.00 74.54           C  
ATOM   2380  C   ARG A 213       3.412  31.792  77.746  1.00 74.54           C  
ATOM   2381  O   ARG A 213       3.830  32.942  77.861  1.00 74.54           O  
ATOM   2382  CB  ARG A 213       2.296  30.953  79.862  1.00 74.54           C  
ATOM   2383  CG  ARG A 213       1.006  30.935  80.698  1.00 74.54           C  
ATOM   2384  CD  ARG A 213       1.201  30.248  82.058  1.00 74.54           C  
ATOM   2385  NE  ARG A 213      -0.073  30.086  82.780  1.00 74.54           N  
ATOM   2386  CZ  ARG A 213      -0.249  29.554  84.004  1.00 74.54           C  
ATOM   2387  NH1 ARG A 213       0.776  29.080  84.731  1.00 74.54           N  
ATOM   2388  NH2 ARG A 213      -1.486  29.496  84.513  1.00 74.54           N1+
ATOM   2389  H   ARG A 213       1.315  29.491  78.062  1.00 74.54           H  
ATOM   2390  HA  ARG A 213       1.477  32.347  78.460  1.00 74.54           H  
ATOM   2391  HB3 ARG A 213       3.011  31.608  80.365  1.00 74.54           H  
ATOM   2392  HB2 ARG A 213       2.754  29.963  79.851  1.00 74.54           H  
ATOM   2393  HG3 ARG A 213       0.148  30.534  80.159  1.00 74.54           H  
ATOM   2394  HG2 ARG A 213       0.763  31.983  80.882  1.00 74.54           H  
ATOM   2395  HD3 ARG A 213       1.791  30.915  82.686  1.00 74.54           H  
ATOM   2396  HD2 ARG A 213       1.762  29.316  81.972  1.00 74.54           H  
ATOM   2397  HE  ARG A 213      -0.889  30.421  82.288  1.00 74.54           H  
ATOM   2398 HH12 ARG A 213       0.622  28.690  85.650  1.00 74.54           H  
ATOM   2399 HH11 ARG A 213       1.714  29.120  84.361  1.00 74.54           H  
ATOM   2400 HH22 ARG A 213      -1.644  29.105  85.431  1.00 74.54           H  
ATOM   2401 HH21 ARG A 213      -2.272  29.849  83.988  1.00 74.54           H  
ATOM   2402  N   ARG A 214       4.047  30.833  77.049  1.00 68.47           N  
ATOM   2403  CA  ARG A 214       5.315  31.042  76.345  1.00 68.47           C  
ATOM   2404  C   ARG A 214       5.154  31.865  75.051  1.00 68.47           C  
ATOM   2405  O   ARG A 214       6.013  32.701  74.775  1.00 68.47           O  
ATOM   2406  CB  ARG A 214       6.009  29.684  76.103  1.00 68.47           C  
ATOM   2407  CG  ARG A 214       7.477  29.811  75.641  1.00 68.47           C  
ATOM   2408  CD  ARG A 214       8.190  28.466  75.410  1.00 68.47           C  
ATOM   2409  NE  ARG A 214       7.734  27.786  74.184  1.00 68.47           N  
ATOM   2410  CZ  ARG A 214       8.215  26.641  73.662  1.00 68.47           C  
ATOM   2411  NH1 ARG A 214       9.203  25.946  74.247  1.00 68.47           N  
ATOM   2412  NH2 ARG A 214       7.690  26.181  72.519  1.00 68.47           N1+
ATOM   2413  H   ARG A 214       3.651  29.904  76.998  1.00 68.47           H  
ATOM   2414  HA  ARG A 214       5.959  31.615  77.016  1.00 68.47           H  
ATOM   2415  HB3 ARG A 214       5.436  29.098  75.383  1.00 68.47           H  
ATOM   2416  HB2 ARG A 214       5.995  29.112  77.032  1.00 68.47           H  
ATOM   2417  HG3 ARG A 214       8.063  30.435  76.317  1.00 68.47           H  
ATOM   2418  HG2 ARG A 214       7.469  30.347  74.691  1.00 68.47           H  
ATOM   2419  HD3 ARG A 214       7.911  27.790  76.219  1.00 68.47           H  
ATOM   2420  HD2 ARG A 214       9.274  28.576  75.460  1.00 68.47           H  
ATOM   2421  HE  ARG A 214       6.982  28.248  73.693  1.00 68.47           H  
ATOM   2422 HH12 ARG A 214       9.545  25.089  73.838  1.00 68.47           H  
ATOM   2423 HH11 ARG A 214       9.608  26.278  75.110  1.00 68.47           H  
ATOM   2424 HH22 ARG A 214       8.028  25.322  72.109  1.00 68.47           H  
ATOM   2425 HH21 ARG A 214       6.945  26.683  72.059  1.00 68.47           H  
ATOM   2426  N   THR A 215       4.053  31.648  74.307  1.00 62.62           N  
ATOM   2427  CA  THR A 215       3.713  32.405  73.095  1.00 62.62           C  
ATOM   2428  C   THR A 215       3.196  33.833  73.388  1.00 62.62           C  
ATOM   2429  O   THR A 215       3.300  34.682  72.504  1.00 62.62           O  
ATOM   2430  CB  THR A 215       2.646  31.674  72.237  1.00 62.62           C  
ATOM   2431  CG2 THR A 215       3.118  30.307  71.719  1.00 62.62           C  
ATOM   2432  OG1 THR A 215       1.421  31.512  72.929  1.00 62.62           O  
ATOM   2433  H   THR A 215       3.390  30.936  74.585  1.00 62.62           H  
ATOM   2434  HA  THR A 215       4.619  32.504  72.493  1.00 62.62           H  
ATOM   2435  HB  THR A 215       2.424  32.286  71.361  1.00 62.62           H  
ATOM   2436 HG21 THR A 215       2.347  29.828  71.115  1.00 62.62           H  
ATOM   2437 HG22 THR A 215       4.004  30.416  71.093  1.00 62.62           H  
ATOM   2438 HG23 THR A 215       3.373  29.626  72.528  1.00 62.62           H  
ATOM   2439  HG1 THR A 215       1.057  32.380  73.122  1.00 62.62           H  
ATOM   2440  N   THR A 216       2.708  34.089  74.615  1.00 57.35           N  
ATOM   2441  CA  THR A 216       2.392  35.432  75.123  1.00 57.35           C  
ATOM   2442  C   THR A 216       3.573  36.038  75.928  1.00 57.35           C  
ATOM   2443  O   THR A 216       3.392  37.062  76.588  1.00 57.35           O  
ATOM   2444  CB  THR A 216       1.102  35.425  75.991  1.00 57.35           C  
ATOM   2445  CG2 THR A 216      -0.139  34.957  75.215  1.00 57.35           C  
ATOM   2446  OG1 THR A 216       1.241  34.636  77.155  1.00 57.35           O  
ATOM   2447  H   THR A 216       2.652  33.340  75.290  1.00 57.35           H  
ATOM   2448  HA  THR A 216       2.215  36.109  74.285  1.00 57.35           H  
ATOM   2449  HB  THR A 216       0.896  36.441  76.330  1.00 57.35           H  
ATOM   2450 HG21 THR A 216      -1.024  34.954  75.853  1.00 57.35           H  
ATOM   2451 HG22 THR A 216      -0.344  35.623  74.376  1.00 57.35           H  
ATOM   2452 HG23 THR A 216      -0.020  33.953  74.809  1.00 57.35           H  
ATOM   2453  HG1 THR A 216       1.170  33.711  76.903  1.00 57.35           H  
ATOM   2454  N   GLY A 217       4.774  35.437  75.814  1.00 51.91           N  
ATOM   2455  CA  GLY A 217       6.042  35.929  76.355  1.00 51.91           C  
ATOM   2456  C   GLY A 217       6.158  35.634  77.853  1.00 51.91           C  
ATOM   2457  O   GLY A 217       6.921  36.288  78.562  1.00 51.91           O  
ATOM   2458  H   GLY A 217       4.835  34.611  75.234  1.00 51.91           H  
ATOM   2459  HA3 GLY A 217       6.171  36.995  76.159  1.00 51.91           H  
ATOM   2460  HA2 GLY A 217       6.851  35.414  75.837  1.00 51.91           H  
ATOM   2461  HXT GLY A 217       5.577  34.792  78.227  1.00 51.91           H  
ATOM   2462  N   THR A 232       5.608   4.292  78.249  1.00 93.59           N  
ATOM   2463  CA  THR A 232       5.905   2.993  77.607  1.00 93.59           C  
ATOM   2464  C   THR A 232       5.990   1.954  78.724  1.00 93.59           C  
ATOM   2465  O   THR A 232       6.436   2.295  79.819  1.00 93.59           O  
ATOM   2466  CB  THR A 232       7.216   3.022  76.785  1.00 93.59           C  
ATOM   2467  CG2 THR A 232       7.512   1.756  75.971  1.00 93.59           C  
ATOM   2468  OG1 THR A 232       7.131   4.089  75.867  1.00 93.59           O  
ATOM   2469  H2  THR A 232       4.650   4.128  78.553  1.00 93.59           H  
ATOM   2470  HA  THR A 232       5.068   2.758  76.958  1.00 93.59           H  
ATOM   2471  HB  THR A 232       8.059   3.210  77.450  1.00 93.59           H  
ATOM   2472 HG21 THR A 232       8.417   1.881  75.377  1.00 93.59           H  
ATOM   2473 HG22 THR A 232       7.675   0.891  76.613  1.00 93.59           H  
ATOM   2474 HG23 THR A 232       6.699   1.514  75.290  1.00 93.59           H  
ATOM   2475  HG1 THR A 232       7.314   4.867  76.387  1.00 93.59           H  
ATOM   2476  H   THR A 232       6.178   4.207  79.089  1.00  0.00           H  
ATOM   2477  N   VAL A 233       5.568   0.727  78.442  1.00 98.79           N  
ATOM   2478  CA  VAL A 233       5.733  -0.455  79.269  1.00 98.79           C  
ATOM   2479  C   VAL A 233       6.376  -1.523  78.377  1.00 98.79           C  
ATOM   2480  O   VAL A 233       6.117  -1.556  77.167  1.00 98.79           O  
ATOM   2481  CB  VAL A 233       4.380  -0.874  79.904  1.00 98.79           C  
ATOM   2482  CG1 VAL A 233       3.666   0.310  80.572  1.00 98.79           C  
ATOM   2483  CG2 VAL A 233       3.424  -1.612  78.949  1.00 98.79           C  
ATOM   2484  H   VAL A 233       5.217   0.551  77.501  1.00 98.79           H  
ATOM   2485  HA  VAL A 233       6.436  -0.226  80.070  1.00 98.79           H  
ATOM   2486  HB  VAL A 233       4.631  -1.571  80.702  1.00 98.79           H  
ATOM   2487 HG11 VAL A 233       2.770  -0.010  81.103  1.00 98.79           H  
ATOM   2488 HG12 VAL A 233       4.335   0.797  81.281  1.00 98.79           H  
ATOM   2489 HG13 VAL A 233       3.349   1.061  79.849  1.00 98.79           H  
ATOM   2490 HG21 VAL A 233       2.439  -1.760  79.390  1.00 98.79           H  
ATOM   2491 HG22 VAL A 233       3.295  -1.067  78.015  1.00 98.79           H  
ATOM   2492 HG23 VAL A 233       3.816  -2.598  78.708  1.00 98.79           H  
ATOM   2493  N   GLY A 234       7.198  -2.399  78.955  1.00 98.95           N  
ATOM   2494  CA  GLY A 234       7.931  -3.383  78.167  1.00 98.95           C  
ATOM   2495  C   GLY A 234       8.214  -4.645  78.975  1.00 98.95           C  
ATOM   2496  O   GLY A 234       8.053  -4.681  80.196  1.00 98.95           O  
ATOM   2497  H   GLY A 234       7.366  -2.375  79.953  1.00 98.95           H  
ATOM   2498  HA3 GLY A 234       8.874  -2.945  77.850  1.00 98.95           H  
ATOM   2499  HA2 GLY A 234       7.377  -3.668  77.273  1.00 98.95           H  
ATOM   2500  N   ALA A 235       8.663  -5.677  78.247  1.00 98.98           N  
ATOM   2501  CA  ALA A 235       9.070  -6.976  78.767  1.00 98.98           C  
ATOM   2502  C   ALA A 235      10.011  -7.663  77.772  1.00 98.98           C  
ATOM   2503  O   ALA A 235       9.813  -7.554  76.564  1.00 98.98           O  
ATOM   2504  CB  ALA A 235       7.840  -7.846  79.053  1.00 98.98           C  
ATOM   2505  H   ALA A 235       8.751  -5.569  77.244  1.00 98.98           H  
ATOM   2506  HA  ALA A 235       9.610  -6.815  79.694  1.00 98.98           H  
ATOM   2507  HB1 ALA A 235       8.129  -8.796  79.506  1.00 98.98           H  
ATOM   2508  HB2 ALA A 235       7.151  -7.354  79.740  1.00 98.98           H  
ATOM   2509  HB3 ALA A 235       7.294  -8.064  78.137  1.00 98.98           H  
ATOM   2510  N   VAL A 236      11.003  -8.384  78.309  1.00 98.99           N  
ATOM   2511  CA  VAL A 236      11.946  -9.224  77.570  1.00 98.99           C  
ATOM   2512  C   VAL A 236      12.181 -10.514  78.379  1.00 98.99           C  
ATOM   2513  O   VAL A 236      12.205 -10.448  79.608  1.00 98.99           O  
ATOM   2514  CB  VAL A 236      13.305  -8.507  77.326  1.00 98.99           C  
ATOM   2515  CG1 VAL A 236      13.172  -7.300  76.388  1.00 98.99           C  
ATOM   2516  CG2 VAL A 236      14.074  -8.113  78.603  1.00 98.99           C  
ATOM   2517  H   VAL A 236      11.101  -8.415  79.316  1.00 98.99           H  
ATOM   2518  HA  VAL A 236      11.513  -9.500  76.610  1.00 98.99           H  
ATOM   2519  HB  VAL A 236      13.930  -9.210  76.780  1.00 98.99           H  
ATOM   2520 HG11 VAL A 236      14.147  -6.862  76.174  1.00 98.99           H  
ATOM   2521 HG12 VAL A 236      12.724  -7.586  75.438  1.00 98.99           H  
ATOM   2522 HG13 VAL A 236      12.551  -6.520  76.825  1.00 98.99           H  
ATOM   2523 HG21 VAL A 236      14.974  -7.552  78.360  1.00 98.99           H  
ATOM   2524 HG22 VAL A 236      13.467  -7.483  79.252  1.00 98.99           H  
ATOM   2525 HG23 VAL A 236      14.393  -8.982  79.179  1.00 98.99           H  
ATOM   2526  N   ALA A 237      12.321 -11.663  77.694  1.00 98.96           N  
ATOM   2527  CA  ALA A 237      12.387 -12.975  78.348  1.00 98.96           C  
ATOM   2528  C   ALA A 237      13.285 -13.979  77.617  1.00 98.96           C  
ATOM   2529  O   ALA A 237      13.558 -13.819  76.428  1.00 98.96           O  
ATOM   2530  CB  ALA A 237      10.964 -13.550  78.479  1.00 98.96           C  
ATOM   2531  H   ALA A 237      12.307 -11.663  76.682  1.00 98.96           H  
ATOM   2532  HA  ALA A 237      12.810 -12.855  79.346  1.00 98.96           H  
ATOM   2533  HB1 ALA A 237      10.963 -14.483  79.041  1.00 98.96           H  
ATOM   2534  HB2 ALA A 237      10.297 -12.862  78.994  1.00 98.96           H  
ATOM   2535  HB3 ALA A 237      10.534 -13.764  77.500  1.00 98.96           H  
ATOM   2536  N   LEU A 238      13.668 -15.022  78.372  1.00 98.84           N  
ATOM   2537  CA  LEU A 238      14.330 -16.245  77.924  1.00 98.84           C  
ATOM   2538  C   LEU A 238      13.543 -17.442  78.491  1.00 98.84           C  
ATOM   2539  O   LEU A 238      13.213 -17.432  79.679  1.00 98.84           O  
ATOM   2540  CB  LEU A 238      15.800 -16.231  78.407  1.00 98.84           C  
ATOM   2541  CG  LEU A 238      16.633 -17.489  78.056  1.00 98.84           C  
ATOM   2542  CD1 LEU A 238      16.699 -17.773  76.544  1.00 98.84           C  
ATOM   2543  CD2 LEU A 238      18.037 -17.408  78.677  1.00 98.84           C  
ATOM   2544  H   LEU A 238      13.380 -15.037  79.343  1.00 98.84           H  
ATOM   2545  HA  LEU A 238      14.307 -16.285  76.837  1.00 98.84           H  
ATOM   2546  HB3 LEU A 238      15.807 -16.098  79.490  1.00 98.84           H  
ATOM   2547  HB2 LEU A 238      16.302 -15.352  78.001  1.00 98.84           H  
ATOM   2548  HG  LEU A 238      16.153 -18.348  78.528  1.00 98.84           H  
ATOM   2549 HD11 LEU A 238      17.700 -18.058  76.219  1.00 98.84           H  
ATOM   2550 HD12 LEU A 238      16.028 -18.593  76.290  1.00 98.84           H  
ATOM   2551 HD13 LEU A 238      16.399 -16.916  75.944  1.00 98.84           H  
ATOM   2552 HD21 LEU A 238      18.411 -18.400  78.929  1.00 98.84           H  
ATOM   2553 HD22 LEU A 238      18.754 -16.943  78.001  1.00 98.84           H  
ATOM   2554 HD23 LEU A 238      18.029 -16.826  79.597  1.00 98.84           H  
ATOM   2555  N   ASP A 239      13.267 -18.445  77.638  1.00 98.56           N  
ATOM   2556  CA  ASP A 239      12.455 -19.623  77.970  1.00 98.56           C  
ATOM   2557  C   ASP A 239      13.334 -20.883  78.123  1.00 98.56           C  
ATOM   2558  O   ASP A 239      14.557 -20.814  77.982  1.00 98.56           O  
ATOM   2559  CB  ASP A 239      11.259 -19.814  76.984  1.00 98.56           C  
ATOM   2560  CG  ASP A 239      11.562 -20.008  75.484  1.00 98.56           C  
ATOM   2561  OD1 ASP A 239      12.649 -20.519  75.151  1.00 98.56           O1-
ATOM   2562  OD2 ASP A 239      10.635 -19.788  74.677  1.00 98.56           O  
ATOM   2563  H   ASP A 239      13.587 -18.389  76.681  1.00 98.56           H  
ATOM   2564  HA  ASP A 239      12.006 -19.476  78.952  1.00 98.56           H  
ATOM   2565  HB3 ASP A 239      10.632 -18.927  77.070  1.00 98.56           H  
ATOM   2566  HB2 ASP A 239      10.621 -20.633  77.318  1.00 98.56           H  
ATOM   2567  N   GLN A 240      12.675 -22.016  78.421  1.00 97.08           N  
ATOM   2568  CA  GLN A 240      13.292 -23.335  78.594  1.00 97.08           C  
ATOM   2569  C   GLN A 240      13.851 -23.959  77.296  1.00 97.08           C  
ATOM   2570  O   GLN A 240      14.661 -24.880  77.389  1.00 97.08           O  
ATOM   2571  CB  GLN A 240      12.285 -24.290  79.273  1.00 97.08           C  
ATOM   2572  CG  GLN A 240      11.923 -23.869  80.713  1.00 97.08           C  
ATOM   2573  CD  GLN A 240      11.060 -24.891  81.459  1.00 97.08           C  
ATOM   2574  NE2 GLN A 240      10.268 -24.421  82.423  1.00 97.08           N  
ATOM   2575  OE1 GLN A 240      11.120 -26.090  81.196  1.00 97.08           O  
ATOM   2576  H   GLN A 240      11.670 -21.987  78.520  1.00 97.08           H  
ATOM   2577  HA  GLN A 240      14.143 -23.212  79.266  1.00 97.08           H  
ATOM   2578  HB3 GLN A 240      12.711 -25.295  79.292  1.00 97.08           H  
ATOM   2579  HB2 GLN A 240      11.375 -24.359  78.674  1.00 97.08           H  
ATOM   2580  HG3 GLN A 240      11.404 -22.910  80.698  1.00 97.08           H  
ATOM   2581  HG2 GLN A 240      12.835 -23.730  81.293  1.00 97.08           H  
ATOM   2582 HE22 GLN A 240       9.690 -25.052  82.960  1.00 97.08           H  
ATOM   2583 HE21 GLN A 240      10.213 -23.427  82.602  1.00 97.08           H  
ATOM   2584  N   SER A 241      13.430 -23.447  76.127  1.00 97.45           N  
ATOM   2585  CA  SER A 241      13.898 -23.864  74.802  1.00 97.45           C  
ATOM   2586  C   SER A 241      15.086 -23.026  74.277  1.00 97.45           C  
ATOM   2587  O   SER A 241      15.600 -23.342  73.204  1.00 97.45           O  
ATOM   2588  CB  SER A 241      12.704 -23.823  73.824  1.00 97.45           C  
ATOM   2589  OG  SER A 241      11.889 -24.964  73.998  1.00 97.45           O  
ATOM   2590  H   SER A 241      12.785 -22.668  76.133  1.00 97.45           H  
ATOM   2591  HA  SER A 241      14.264 -24.891  74.847  1.00 97.45           H  
ATOM   2592  HB3 SER A 241      13.040 -23.826  72.786  1.00 97.45           H  
ATOM   2593  HB2 SER A 241      12.102 -22.926  73.960  1.00 97.45           H  
ATOM   2594  HG  SER A 241      11.477 -24.915  74.864  1.00 97.45           H  
ATOM   2595  N   GLY A 242      15.515 -21.995  75.029  1.00 97.97           N  
ATOM   2596  CA  GLY A 242      16.647 -21.132  74.684  1.00 97.97           C  
ATOM   2597  C   GLY A 242      16.261 -19.978  73.741  1.00 97.97           C  
ATOM   2598  O   GLY A 242      17.157 -19.302  73.235  1.00 97.97           O  
ATOM   2599  H   GLY A 242      15.034 -21.788  75.894  1.00 97.97           H  
ATOM   2600  HA3 GLY A 242      17.451 -21.715  74.233  1.00 97.97           H  
ATOM   2601  HA2 GLY A 242      17.048 -20.710  75.605  1.00 97.97           H  
ATOM   2602  N   ASN A 243      14.959 -19.743  73.504  1.00 98.88           N  
ATOM   2603  CA  ASN A 243      14.449 -18.675  72.644  1.00 98.88           C  
ATOM   2604  C   ASN A 243      14.311 -17.359  73.414  1.00 98.88           C  
ATOM   2605  O   ASN A 243      13.912 -17.362  74.579  1.00 98.88           O  
ATOM   2606  CB  ASN A 243      13.077 -19.021  72.019  1.00 98.88           C  
ATOM   2607  CG  ASN A 243      13.006 -20.402  71.367  1.00 98.88           C  
ATOM   2608  ND2 ASN A 243      11.996 -21.190  71.741  1.00 98.88           N  
ATOM   2609  OD1 ASN A 243      13.839 -20.747  70.532  1.00 98.88           O  
ATOM   2610  H   ASN A 243      14.256 -20.293  73.985  1.00 98.88           H  
ATOM   2611  HA  ASN A 243      15.153 -18.496  71.837  1.00 98.88           H  
ATOM   2612  HB3 ASN A 243      12.823 -18.280  71.260  1.00 98.88           H  
ATOM   2613  HB2 ASN A 243      12.294 -18.946  72.772  1.00 98.88           H  
ATOM   2614 HD22 ASN A 243      11.898 -22.115  71.354  1.00 98.88           H  
ATOM   2615 HD21 ASN A 243      11.349 -20.873  72.452  1.00 98.88           H  
ATOM   2616  N   LEU A 244      14.585 -16.260  72.704  1.00 98.96           N  
ATOM   2617  CA  LEU A 244      14.403 -14.888  73.157  1.00 98.96           C  
ATOM   2618  C   LEU A 244      13.141 -14.292  72.518  1.00 98.96           C  
ATOM   2619  O   LEU A 244      12.731 -14.724  71.442  1.00 98.96           O  
ATOM   2620  CB  LEU A 244      15.660 -14.086  72.755  1.00 98.96           C  
ATOM   2621  CG  LEU A 244      16.881 -14.405  73.644  1.00 98.96           C  
ATOM   2622  CD1 LEU A 244      18.173 -13.857  73.018  1.00 98.96           C  
ATOM   2623  CD2 LEU A 244      16.672 -13.882  75.080  1.00 98.96           C  
ATOM   2624  H   LEU A 244      14.897 -16.362  71.745  1.00 98.96           H  
ATOM   2625  HA  LEU A 244      14.278 -14.863  74.238  1.00 98.96           H  
ATOM   2626  HB3 LEU A 244      15.466 -13.014  72.796  1.00 98.96           H  
ATOM   2627  HB2 LEU A 244      15.899 -14.296  71.711  1.00 98.96           H  
ATOM   2628  HG  LEU A 244      17.003 -15.487  73.705  1.00 98.96           H  
ATOM   2629 HD11 LEU A 244      18.859 -13.453  73.757  1.00 98.96           H  
ATOM   2630 HD12 LEU A 244      18.715 -14.639  72.488  1.00 98.96           H  
ATOM   2631 HD13 LEU A 244      17.961 -13.063  72.306  1.00 98.96           H  
ATOM   2632 HD21 LEU A 244      17.570 -13.445  75.512  1.00 98.96           H  
ATOM   2633 HD22 LEU A 244      15.896 -13.118  75.118  1.00 98.96           H  
ATOM   2634 HD23 LEU A 244      16.363 -14.684  75.745  1.00 98.96           H  
ATOM   2635  N   ALA A 245      12.568 -13.285  73.192  1.00 98.98           N  
ATOM   2636  CA  ALA A 245      11.471 -12.468  72.678  1.00 98.98           C  
ATOM   2637  C   ALA A 245      11.403 -11.152  73.458  1.00 98.98           C  
ATOM   2638  O   ALA A 245      11.816 -11.108  74.618  1.00 98.98           O  
ATOM   2639  CB  ALA A 245      10.130 -13.218  72.763  1.00 98.98           C  
ATOM   2640  H   ALA A 245      12.947 -12.997  74.084  1.00 98.98           H  
ATOM   2641  HA  ALA A 245      11.688 -12.238  71.634  1.00 98.98           H  
ATOM   2642  HB1 ALA A 245       9.344 -12.667  72.246  1.00 98.98           H  
ATOM   2643  HB2 ALA A 245      10.181 -14.207  72.308  1.00 98.98           H  
ATOM   2644  HB3 ALA A 245       9.812 -13.334  73.797  1.00 98.98           H  
ATOM   2645  N   ALA A 246      10.858 -10.119  72.801  1.00 98.99           N  
ATOM   2646  CA  ALA A 246      10.639  -8.792  73.367  1.00 98.99           C  
ATOM   2647  C   ALA A 246       9.234  -8.304  73.012  1.00 98.99           C  
ATOM   2648  O   ALA A 246       8.803  -8.502  71.879  1.00 98.99           O  
ATOM   2649  CB  ALA A 246      11.681  -7.820  72.801  1.00 98.99           C  
ATOM   2650  H   ALA A 246      10.524 -10.253  71.855  1.00 98.99           H  
ATOM   2651  HA  ALA A 246      10.734  -8.824  74.453  1.00 98.99           H  
ATOM   2652  HB1 ALA A 246      11.548  -6.822  73.219  1.00 98.99           H  
ATOM   2653  HB2 ALA A 246      12.694  -8.142  73.037  1.00 98.99           H  
ATOM   2654  HB3 ALA A 246      11.605  -7.738  71.715  1.00 98.99           H  
ATOM   2655  N   ALA A 247       8.585  -7.637  73.977  1.00 98.98           N  
ATOM   2656  CA  ALA A 247       7.292  -6.969  73.851  1.00 98.98           C  
ATOM   2657  C   ALA A 247       7.420  -5.534  74.372  1.00 98.98           C  
ATOM   2658  O   ALA A 247       8.138  -5.303  75.345  1.00 98.98           O  
ATOM   2659  CB  ALA A 247       6.254  -7.732  74.683  1.00 98.98           C  
ATOM   2660  H   ALA A 247       9.038  -7.518  74.876  1.00 98.98           H  
ATOM   2661  HA  ALA A 247       6.972  -6.945  72.809  1.00 98.98           H  
ATOM   2662  HB1 ALA A 247       5.266  -7.281  74.616  1.00 98.98           H  
ATOM   2663  HB2 ALA A 247       6.164  -8.767  74.357  1.00 98.98           H  
ATOM   2664  HB3 ALA A 247       6.524  -7.727  75.738  1.00 98.98           H  
ATOM   2665  N   THR A 248       6.776  -4.570  73.706  1.00 98.97           N  
ATOM   2666  CA  THR A 248       6.808  -3.148  74.057  1.00 98.97           C  
ATOM   2667  C   THR A 248       5.425  -2.561  73.727  1.00 98.97           C  
ATOM   2668  O   THR A 248       4.826  -2.929  72.712  1.00 98.97           O  
ATOM   2669  CB  THR A 248       7.977  -2.386  73.352  1.00 98.97           C  
ATOM   2670  CG2 THR A 248       8.300  -1.041  74.021  1.00 98.97           C  
ATOM   2671  OG1 THR A 248       9.206  -3.095  73.296  1.00 98.97           O  
ATOM   2672  H   THR A 248       6.305  -4.801  72.834  1.00 98.97           H  
ATOM   2673  HA  THR A 248       6.948  -3.066  75.135  1.00 98.97           H  
ATOM   2674  HB  THR A 248       7.688  -2.193  72.318  1.00 98.97           H  
ATOM   2675 HG21 THR A 248       9.107  -0.521  73.502  1.00 98.97           H  
ATOM   2676 HG22 THR A 248       7.435  -0.381  74.030  1.00 98.97           H  
ATOM   2677 HG23 THR A 248       8.614  -1.175  75.058  1.00 98.97           H  
ATOM   2678  HG1 THR A 248       9.226  -3.520  72.440  1.00 98.97           H  
ATOM   2679  N   SER A 249       4.894  -1.651  74.550  1.00 98.95           N  
ATOM   2680  CA  SER A 249       3.621  -0.955  74.329  1.00 98.95           C  
ATOM   2681  C   SER A 249       3.680   0.443  74.938  1.00 98.95           C  
ATOM   2682  O   SER A 249       4.324   0.610  75.969  1.00 98.95           O  
ATOM   2683  CB  SER A 249       2.438  -1.793  74.844  1.00 98.95           C  
ATOM   2684  OG  SER A 249       2.227  -2.893  73.982  1.00 98.95           O  
ATOM   2685  H   SER A 249       5.386  -1.411  75.413  1.00 98.95           H  
ATOM   2686  HA  SER A 249       3.485  -0.800  73.261  1.00 98.95           H  
ATOM   2687  HB3 SER A 249       1.521  -1.202  74.866  1.00 98.95           H  
ATOM   2688  HB2 SER A 249       2.618  -2.128  75.864  1.00 98.95           H  
ATOM   2689  HG  SER A 249       3.085  -3.200  73.708  1.00 98.95           H  
ATOM   2690  N   THR A 250       3.034   1.440  74.324  1.00 98.77           N  
ATOM   2691  CA  THR A 250       3.060   2.820  74.761  1.00 98.77           C  
ATOM   2692  C   THR A 250       1.728   3.528  74.490  1.00 98.77           C  
ATOM   2693  O   THR A 250       1.011   3.182  73.549  1.00 98.77           O  
ATOM   2694  CB  THR A 250       4.301   3.522  74.160  1.00 98.77           C  
ATOM   2695  CG2 THR A 250       4.204   3.841  72.660  1.00 98.77           C  
ATOM   2696  OG1 THR A 250       4.544   4.726  74.841  1.00 98.77           O  
ATOM   2697  H   THR A 250       2.526   1.259  73.458  1.00 98.77           H  
ATOM   2698  HA  THR A 250       3.159   2.813  75.845  1.00 98.77           H  
ATOM   2699  HB  THR A 250       5.179   2.896  74.316  1.00 98.77           H  
ATOM   2700 HG21 THR A 250       5.135   4.275  72.295  1.00 98.77           H  
ATOM   2701 HG22 THR A 250       4.015   2.933  72.094  1.00 98.77           H  
ATOM   2702 HG23 THR A 250       3.403   4.543  72.430  1.00 98.77           H  
ATOM   2703  HG1 THR A 250       5.373   4.589  75.308  1.00 98.77           H  
ATOM   2704  N   GLY A 251       1.460   4.577  75.273  1.00 97.97           N  
ATOM   2705  CA  GLY A 251       0.508   5.638  74.959  1.00 97.97           C  
ATOM   2706  C   GLY A 251       1.173   6.800  74.199  1.00 97.97           C  
ATOM   2707  O   GLY A 251       0.500   7.760  73.826  1.00 97.97           O  
ATOM   2708  H   GLY A 251       2.108   4.757  76.031  1.00 97.97           H  
ATOM   2709  HA3 GLY A 251       0.098   6.024  75.891  1.00 97.97           H  
ATOM   2710  HA2 GLY A 251      -0.337   5.260  74.382  1.00 97.97           H  
ATOM   2711  N   GLY A 252       2.494   6.745  73.975  1.00 96.66           N  
ATOM   2712  CA  GLY A 252       3.270   7.792  73.329  1.00 96.66           C  
ATOM   2713  C   GLY A 252       3.837   8.755  74.372  1.00 96.66           C  
ATOM   2714  O   GLY A 252       4.404   8.318  75.371  1.00 96.66           O  
ATOM   2715  H   GLY A 252       3.025   5.956  74.338  1.00 96.66           H  
ATOM   2716  HA3 GLY A 252       2.676   8.320  72.584  1.00 96.66           H  
ATOM   2717  HA2 GLY A 252       4.095   7.318  72.800  1.00 96.66           H  
ATOM   2718  N   THR A 253       3.677  10.064  74.152  1.00 94.37           N  
ATOM   2719  CA  THR A 253       4.138  11.134  75.015  1.00 94.37           C  
ATOM   2720  C   THR A 253       3.039  12.211  75.079  1.00 94.37           C  
ATOM   2721  O   THR A 253       2.299  12.398  74.108  1.00 94.37           O  
ATOM   2722  CB  THR A 253       5.556  11.561  74.577  1.00 94.37           C  
ATOM   2723  CG2 THR A 253       5.649  12.129  73.150  1.00 94.37           C  
ATOM   2724  OG1 THR A 253       6.059  12.531  75.463  1.00 94.37           O  
ATOM   2725  H   THR A 253       3.081  10.366  73.397  1.00 94.37           H  
ATOM   2726  HA  THR A 253       4.229  10.739  76.030  1.00 94.37           H  
ATOM   2727  HB  THR A 253       6.216  10.694  74.650  1.00 94.37           H  
ATOM   2728 HG21 THR A 253       6.682  12.364  72.892  1.00 94.37           H  
ATOM   2729 HG22 THR A 253       5.293  11.409  72.414  1.00 94.37           H  
ATOM   2730 HG23 THR A 253       5.061  13.039  73.035  1.00 94.37           H  
ATOM   2731  HG1 THR A 253       5.617  13.356  75.308  1.00 94.37           H  
ATOM   2732  N   THR A 254       2.890  12.876  76.232  1.00 94.28           N  
ATOM   2733  CA  THR A 254       1.775  13.772  76.544  1.00 94.28           C  
ATOM   2734  C   THR A 254       1.890  15.046  75.691  1.00 94.28           C  
ATOM   2735  O   THR A 254       2.937  15.693  75.674  1.00 94.28           O  
ATOM   2736  CB  THR A 254       1.790  14.163  78.053  1.00 94.28           C  
ATOM   2737  CG2 THR A 254       0.422  14.673  78.540  1.00 94.28           C  
ATOM   2738  OG1 THR A 254       2.153  13.083  78.903  1.00 94.28           O  
ATOM   2739  H   THR A 254       3.540  12.707  76.988  1.00 94.28           H  
ATOM   2740  HA  THR A 254       0.852  13.245  76.306  1.00 94.28           H  
ATOM   2741  HB  THR A 254       2.536  14.942  78.224  1.00 94.28           H  
ATOM   2742 HG21 THR A 254       0.466  14.979  79.586  1.00 94.28           H  
ATOM   2743 HG22 THR A 254       0.099  15.541  77.966  1.00 94.28           H  
ATOM   2744 HG23 THR A 254      -0.354  13.913  78.447  1.00 94.28           H  
ATOM   2745  HG1 THR A 254       1.603  12.336  78.717  1.00 94.28           H  
ATOM   2746  N   ASN A 255       0.813  15.378  74.974  1.00 94.59           N  
ATOM   2747  CA  ASN A 255       0.666  16.544  74.104  1.00 94.59           C  
ATOM   2748  C   ASN A 255       1.336  16.316  72.736  1.00 94.59           C  
ATOM   2749  O   ASN A 255       1.621  17.281  72.029  1.00 94.59           O  
ATOM   2750  CB  ASN A 255       1.037  17.881  74.808  1.00 94.59           C  
ATOM   2751  CG  ASN A 255       0.354  19.111  74.198  1.00 94.59           C  
ATOM   2752  ND2 ASN A 255       1.111  20.142  73.845  1.00 94.59           N  
ATOM   2753  OD1 ASN A 255      -0.862  19.134  74.031  1.00 94.59           O  
ATOM   2754  H   ASN A 255       0.029  14.724  74.990  1.00 94.59           H  
ATOM   2755  HA  ASN A 255      -0.402  16.573  73.891  1.00 94.59           H  
ATOM   2756  HB3 ASN A 255       2.119  18.018  74.795  1.00 94.59           H  
ATOM   2757  HB2 ASN A 255       0.749  17.847  75.858  1.00 94.59           H  
ATOM   2758 HD22 ASN A 255       0.690  20.977  73.467  1.00 94.59           H  
ATOM   2759 HD21 ASN A 255       2.114  20.131  73.965  1.00 94.59           H  
ATOM   2760  N   LYS A 256       1.574  15.052  72.331  1.00 94.78           N  
ATOM   2761  CA  LYS A 256       2.052  14.711  70.986  1.00 94.78           C  
ATOM   2762  C   LYS A 256       1.058  15.170  69.902  1.00 94.78           C  
ATOM   2763  O   LYS A 256      -0.146  15.305  70.158  1.00 94.78           O  
ATOM   2764  CB  LYS A 256       2.378  13.195  70.851  1.00 94.78           C  
ATOM   2765  CG  LYS A 256       1.205  12.180  70.892  1.00 94.78           C  
ATOM   2766  CD  LYS A 256       1.649  10.744  70.516  1.00 94.78           C  
ATOM   2767  CE  LYS A 256       0.543   9.668  70.536  1.00 94.78           C  
ATOM   2768  NZ  LYS A 256       1.039   8.369  70.042  1.00 94.78           N1+
ATOM   2769  H   LYS A 256       1.402  14.298  72.982  1.00 94.78           H  
ATOM   2770  HA  LYS A 256       2.981  15.265  70.832  1.00 94.78           H  
ATOM   2771  HB3 LYS A 256       3.114  12.923  71.606  1.00 94.78           H  
ATOM   2772  HB2 LYS A 256       2.892  13.070  69.897  1.00 94.78           H  
ATOM   2773  HG3 LYS A 256       0.433  12.489  70.187  1.00 94.78           H  
ATOM   2774  HG2 LYS A 256       0.745  12.184  71.882  1.00 94.78           H  
ATOM   2775  HD3 LYS A 256       2.467  10.434  71.166  1.00 94.78           H  
ATOM   2776  HD2 LYS A 256       2.041  10.764  69.502  1.00 94.78           H  
ATOM   2777  HE3 LYS A 256      -0.282   9.966  69.891  1.00 94.78           H  
ATOM   2778  HE2 LYS A 256       0.144   9.535  71.543  1.00 94.78           H  
ATOM   2779  HZ1 LYS A 256       0.293   7.687  70.100  1.00 94.78           H  
ATOM   2780  HZ2 LYS A 256       1.338   8.448  69.077  1.00 94.78           H  
ATOM   2781  HZ3 LYS A 256       1.810   8.043  70.605  1.00 94.78           H  
ATOM   2782  N   ARG A 257       1.537  15.378  68.673  1.00 96.95           N  
ATOM   2783  CA  ARG A 257       0.658  15.571  67.519  1.00 96.95           C  
ATOM   2784  C   ARG A 257      -0.133  14.275  67.226  1.00 96.95           C  
ATOM   2785  O   ARG A 257       0.455  13.198  67.318  1.00 96.95           O  
ATOM   2786  CB  ARG A 257       1.511  15.943  66.296  1.00 96.95           C  
ATOM   2787  CG  ARG A 257       2.088  17.363  66.378  1.00 96.95           C  
ATOM   2788  CD  ARG A 257       2.889  17.733  65.119  1.00 96.95           C  
ATOM   2789  NE  ARG A 257       3.094  19.184  64.997  1.00 96.95           N  
ATOM   2790  CZ  ARG A 257       2.182  20.069  64.552  1.00 96.95           C  
ATOM   2791  NH1 ARG A 257       0.939  19.698  64.206  1.00 96.95           N  
ATOM   2792  NH2 ARG A 257       2.519  21.360  64.446  1.00 96.95           N1+
ATOM   2793  H   ARG A 257       2.527  15.302  68.483  1.00 96.95           H  
ATOM   2794  HA  ARG A 257      -0.005  16.404  67.743  1.00 96.95           H  
ATOM   2795  HB3 ARG A 257       0.877  15.903  65.409  1.00 96.95           H  
ATOM   2796  HB2 ARG A 257       2.302  15.210  66.138  1.00 96.95           H  
ATOM   2797  HG3 ARG A 257       2.773  17.378  67.226  1.00 96.95           H  
ATOM   2798  HG2 ARG A 257       1.318  18.101  66.608  1.00 96.95           H  
ATOM   2799  HD3 ARG A 257       2.510  17.271  64.206  1.00 96.95           H  
ATOM   2800  HD2 ARG A 257       3.901  17.357  65.246  1.00 96.95           H  
ATOM   2801  HE  ARG A 257       3.992  19.526  65.310  1.00 96.95           H  
ATOM   2802 HH12 ARG A 257       0.285  20.384  63.836  1.00 96.95           H  
ATOM   2803 HH11 ARG A 257       0.651  18.735  64.287  1.00 96.95           H  
ATOM   2804 HH22 ARG A 257       1.842  22.027  64.098  1.00 96.95           H  
ATOM   2805 HH21 ARG A 257       3.444  21.677  64.700  1.00 96.95           H  
ATOM   2806  N   PRO A 258      -1.431  14.385  66.855  1.00 98.13           N  
ATOM   2807  CA  PRO A 258      -2.185  13.271  66.249  1.00 98.13           C  
ATOM   2808  C   PRO A 258      -1.447  12.586  65.086  1.00 98.13           C  
ATOM   2809  O   PRO A 258      -0.854  13.268  64.251  1.00 98.13           O  
ATOM   2810  CB  PRO A 258      -3.492  13.927  65.778  1.00 98.13           C  
ATOM   2811  CG  PRO A 258      -3.683  15.093  66.727  1.00 98.13           C  
ATOM   2812  CD  PRO A 258      -2.262  15.585  66.956  1.00 98.13           C  
ATOM   2813  HA  PRO A 258      -2.398  12.558  67.047  1.00 98.13           H  
ATOM   2814  HB3 PRO A 258      -4.336  13.237  65.798  1.00 98.13           H  
ATOM   2815  HB2 PRO A 258      -3.396  14.303  64.758  1.00 98.13           H  
ATOM   2816  HG3 PRO A 258      -4.090  14.722  67.668  1.00 98.13           H  
ATOM   2817  HG2 PRO A 258      -4.352  15.862  66.341  1.00 98.13           H  
ATOM   2818  HD2 PRO A 258      -1.964  16.295  66.182  1.00 98.13           H  
ATOM   2819  HD3 PRO A 258      -2.187  16.067  67.929  1.00 98.13           H  
ATOM   2820  N   GLY A 259      -1.465  11.249  65.103  1.00 98.60           N  
ATOM   2821  CA  GLY A 259      -0.833  10.374  64.124  1.00 98.60           C  
ATOM   2822  C   GLY A 259       0.651  10.101  64.419  1.00 98.60           C  
ATOM   2823  O   GLY A 259       1.228   9.251  63.747  1.00 98.60           O  
ATOM   2824  H   GLY A 259      -1.954  10.779  65.860  1.00 98.60           H  
ATOM   2825  HA3 GLY A 259      -0.934  10.776  63.115  1.00 98.60           H  
ATOM   2826  HA2 GLY A 259      -1.373   9.429  64.145  1.00 98.60           H  
ATOM   2827  N   ARG A 260       1.293  10.791  65.380  1.00 98.57           N  
ATOM   2828  CA  ARG A 260       2.709  10.596  65.712  1.00 98.57           C  
ATOM   2829  C   ARG A 260       2.967   9.205  66.312  1.00 98.57           C  
ATOM   2830  O   ARG A 260       2.370   8.843  67.328  1.00 98.57           O  
ATOM   2831  CB  ARG A 260       3.195  11.702  66.676  1.00 98.57           C  
ATOM   2832  CG  ARG A 260       4.655  11.574  67.179  1.00 98.57           C  
ATOM   2833  CD  ARG A 260       4.826  10.788  68.486  1.00 98.57           C  
ATOM   2834  NE  ARG A 260       6.176  10.869  69.056  1.00 98.57           N  
ATOM   2835  CZ  ARG A 260       6.571  10.149  70.116  1.00 98.57           C  
ATOM   2836  NH1 ARG A 260       5.759   9.246  70.675  1.00 98.57           N  
ATOM   2837  NH2 ARG A 260       7.786  10.328  70.633  1.00 98.57           N1+
ATOM   2838  H   ARG A 260       0.759  11.452  65.929  1.00 98.57           H  
ATOM   2839  HA  ARG A 260       3.281  10.693  64.793  1.00 98.57           H  
ATOM   2840  HB3 ARG A 260       2.528  11.771  67.533  1.00 98.57           H  
ATOM   2841  HB2 ARG A 260       3.099  12.657  66.157  1.00 98.57           H  
ATOM   2842  HG3 ARG A 260       5.001  12.571  67.402  1.00 98.57           H  
ATOM   2843  HG2 ARG A 260       5.309  11.185  66.397  1.00 98.57           H  
ATOM   2844  HD3 ARG A 260       4.579   9.739  68.359  1.00 98.57           H  
ATOM   2845  HD2 ARG A 260       4.158  11.188  69.243  1.00 98.57           H  
ATOM   2846  HE  ARG A 260       6.841  11.509  68.630  1.00 98.57           H  
ATOM   2847 HH12 ARG A 260       6.107   8.655  71.431  1.00 98.57           H  
ATOM   2848 HH11 ARG A 260       4.879   9.014  70.244  1.00 98.57           H  
ATOM   2849 HH22 ARG A 260       8.060   9.830  71.477  1.00 98.57           H  
ATOM   2850 HH21 ARG A 260       8.448  10.981  70.216  1.00 98.57           H  
ATOM   2851  N   ILE A 261       3.947   8.506  65.737  1.00 98.87           N  
ATOM   2852  CA  ILE A 261       4.458   7.208  66.159  1.00 98.87           C  
ATOM   2853  C   ILE A 261       5.693   7.437  67.056  1.00 98.87           C  
ATOM   2854  O   ILE A 261       6.497   8.338  66.804  1.00 98.87           O  
ATOM   2855  CB  ILE A 261       4.782   6.412  64.854  1.00 98.87           C  
ATOM   2856  CG1 ILE A 261       3.470   5.802  64.317  1.00 98.87           C  
ATOM   2857  CG2 ILE A 261       5.865   5.322  65.000  1.00 98.87           C  
ATOM   2858  CD1 ILE A 261       3.527   5.301  62.868  1.00 98.87           C  
ATOM   2859  H   ILE A 261       4.455   8.950  64.983  1.00 98.87           H  
ATOM   2860  HA  ILE A 261       3.701   6.674  66.739  1.00 98.87           H  
ATOM   2861  HB  ILE A 261       5.158   7.114  64.109  1.00 98.87           H  
ATOM   2862 HG13 ILE A 261       2.661   6.533  64.378  1.00 98.87           H  
ATOM   2863 HG12 ILE A 261       3.185   4.989  64.982  1.00 98.87           H  
ATOM   2864 HG21 ILE A 261       5.968   4.703  64.111  1.00 98.87           H  
ATOM   2865 HG22 ILE A 261       6.847   5.767  65.159  1.00 98.87           H  
ATOM   2866 HG23 ILE A 261       5.651   4.666  65.841  1.00 98.87           H  
ATOM   2867 HD11 ILE A 261       2.588   4.830  62.582  1.00 98.87           H  
ATOM   2868 HD12 ILE A 261       3.688   6.132  62.182  1.00 98.87           H  
ATOM   2869 HD13 ILE A 261       4.308   4.561  62.713  1.00 98.87           H  
ATOM   2870  N   GLY A 262       5.819   6.633  68.119  1.00 98.37           N  
ATOM   2871  CA  GLY A 262       6.992   6.546  68.989  1.00 98.37           C  
ATOM   2872  C   GLY A 262       8.020   5.531  68.471  1.00 98.37           C  
ATOM   2873  O   GLY A 262       7.896   5.031  67.357  1.00 98.37           O  
ATOM   2874  H   GLY A 262       5.091   5.942  68.262  1.00 98.37           H  
ATOM   2875  HA3 GLY A 262       6.659   6.233  69.978  1.00 98.37           H  
ATOM   2876  HA2 GLY A 262       7.472   7.520  69.098  1.00 98.37           H  
ATOM   2877  N   ASP A 263       9.035   5.191  69.276  1.00 98.80           N  
ATOM   2878  CA  ASP A 263      10.053   4.186  68.924  1.00 98.80           C  
ATOM   2879  C   ASP A 263       9.494   2.763  69.052  1.00 98.80           C  
ATOM   2880  O   ASP A 263       9.907   1.875  68.312  1.00 98.80           O  
ATOM   2881  CB  ASP A 263      11.288   4.306  69.855  1.00 98.80           C  
ATOM   2882  CG  ASP A 263      11.053   4.161  71.367  1.00 98.80           C  
ATOM   2883  OD1 ASP A 263      10.126   4.828  71.880  1.00 98.80           O1-
ATOM   2884  OD2 ASP A 263      11.825   3.403  71.989  1.00 98.80           O  
ATOM   2885  H   ASP A 263       9.088   5.576  70.209  1.00 98.80           H  
ATOM   2886  HA  ASP A 263      10.364   4.327  67.888  1.00 98.80           H  
ATOM   2887  HB3 ASP A 263      11.755   5.267  69.688  1.00 98.80           H  
ATOM   2888  HB2 ASP A 263      12.033   3.568  69.552  1.00 98.80           H  
ATOM   2889  N   THR A 264       8.560   2.562  69.986  1.00 98.87           N  
ATOM   2890  CA  THR A 264       7.849   1.333  70.333  1.00 98.87           C  
ATOM   2891  C   THR A 264       7.532   0.369  69.159  1.00 98.87           C  
ATOM   2892  O   THR A 264       8.025  -0.761  69.203  1.00 98.87           O  
ATOM   2893  CB  THR A 264       6.660   1.686  71.265  1.00 98.87           C  
ATOM   2894  CG2 THR A 264       5.725   0.517  71.577  1.00 98.87           C  
ATOM   2895  OG1 THR A 264       7.120   2.212  72.501  1.00 98.87           O  
ATOM   2896  H   THR A 264       8.382   3.342  70.604  1.00 98.87           H  
ATOM   2897  HA  THR A 264       8.557   0.772  70.946  1.00 98.87           H  
ATOM   2898  HB  THR A 264       6.065   2.476  70.809  1.00 98.87           H  
ATOM   2899 HG21 THR A 264       4.964   0.804  72.299  1.00 98.87           H  
ATOM   2900 HG22 THR A 264       5.206   0.198  70.675  1.00 98.87           H  
ATOM   2901 HG23 THR A 264       6.264  -0.342  71.972  1.00 98.87           H  
ATOM   2902  HG1 THR A 264       7.733   1.618  72.915  1.00 98.87           H  
ATOM   2903  N   PRO A 265       6.748   0.775  68.128  1.00 98.97           N  
ATOM   2904  CA  PRO A 265       6.364  -0.114  67.027  1.00 98.97           C  
ATOM   2905  C   PRO A 265       7.434  -0.257  65.931  1.00 98.97           C  
ATOM   2906  O   PRO A 265       7.326  -1.150  65.092  1.00 98.97           O  
ATOM   2907  CB  PRO A 265       5.110   0.536  66.437  1.00 98.97           C  
ATOM   2908  CG  PRO A 265       5.361   2.019  66.618  1.00 98.97           C  
ATOM   2909  CD  PRO A 265       6.096   2.079  67.960  1.00 98.97           C  
ATOM   2910  HA  PRO A 265       6.111  -1.091  67.416  1.00 98.97           H  
ATOM   2911  HB3 PRO A 265       4.250   0.230  67.028  1.00 98.97           H  
ATOM   2912  HB2 PRO A 265       4.915   0.253  65.402  1.00 98.97           H  
ATOM   2913  HG3 PRO A 265       4.454   2.622  66.584  1.00 98.97           H  
ATOM   2914  HG2 PRO A 265       6.016   2.371  65.820  1.00 98.97           H  
ATOM   2915  HD2 PRO A 265       6.805   2.900  67.975  1.00 98.97           H  
ATOM   2916  HD3 PRO A 265       5.378   2.231  68.760  1.00 98.97           H  
ATOM   2917  N   VAL A 266       8.441   0.626  65.911  1.00 98.96           N  
ATOM   2918  CA  VAL A 266       9.507   0.650  64.923  1.00 98.96           C  
ATOM   2919  C   VAL A 266      10.485  -0.460  65.352  1.00 98.96           C  
ATOM   2920  O   VAL A 266      11.194  -0.345  66.361  1.00 98.96           O  
ATOM   2921  CB  VAL A 266      10.159   2.066  64.927  1.00 98.96           C  
ATOM   2922  CG1 VAL A 266      11.297   2.219  63.901  1.00 98.96           C  
ATOM   2923  CG2 VAL A 266       9.119   3.185  64.697  1.00 98.96           C  
ATOM   2924  H   VAL A 266       8.554   1.254  66.693  1.00 98.96           H  
ATOM   2925  HA  VAL A 266       9.101   0.438  63.931  1.00 98.96           H  
ATOM   2926  HB  VAL A 266      10.596   2.241  65.908  1.00 98.96           H  
ATOM   2927 HG11 VAL A 266      11.799   3.179  64.019  1.00 98.96           H  
ATOM   2928 HG12 VAL A 266      12.061   1.447  64.010  1.00 98.96           H  
ATOM   2929 HG13 VAL A 266      10.918   2.177  62.882  1.00 98.96           H  
ATOM   2930 HG21 VAL A 266       9.588   4.170  64.692  1.00 98.96           H  
ATOM   2931 HG22 VAL A 266       8.603   3.062  63.744  1.00 98.96           H  
ATOM   2932 HG23 VAL A 266       8.362   3.208  65.480  1.00 98.96           H  
ATOM   2933  N   ILE A 267      10.469  -1.575  64.611  1.00 98.97           N  
ATOM   2934  CA  ILE A 267      11.311  -2.738  64.888  1.00 98.97           C  
ATOM   2935  C   ILE A 267      12.785  -2.401  64.596  1.00 98.97           C  
ATOM   2936  O   ILE A 267      13.090  -1.831  63.547  1.00 98.97           O  
ATOM   2937  CB  ILE A 267      10.895  -3.971  64.038  1.00 98.97           C  
ATOM   2938  CG1 ILE A 267       9.413  -4.368  64.243  1.00 98.97           C  
ATOM   2939  CG2 ILE A 267      11.818  -5.201  64.199  1.00 98.97           C  
ATOM   2940  CD1 ILE A 267       9.030  -4.746  65.683  1.00 98.97           C  
ATOM   2941  H   ILE A 267       9.883  -1.631  63.791  1.00 98.97           H  
ATOM   2942  HA  ILE A 267      11.200  -2.988  65.943  1.00 98.97           H  
ATOM   2943  HB  ILE A 267      10.987  -3.666  63.002  1.00 98.97           H  
ATOM   2944 HG13 ILE A 267       9.161  -5.191  63.574  1.00 98.97           H  
ATOM   2945 HG12 ILE A 267       8.770  -3.546  63.926  1.00 98.97           H  
ATOM   2946 HG21 ILE A 267      11.422  -6.065  63.664  1.00 98.97           H  
ATOM   2947 HG22 ILE A 267      12.817  -5.022  63.801  1.00 98.97           H  
ATOM   2948 HG23 ILE A 267      11.926  -5.475  65.248  1.00 98.97           H  
ATOM   2949 HD11 ILE A 267       8.079  -5.279  65.698  1.00 98.97           H  
ATOM   2950 HD12 ILE A 267       9.773  -5.389  66.154  1.00 98.97           H  
ATOM   2951 HD13 ILE A 267       8.914  -3.855  66.300  1.00 98.97           H  
ATOM   2952  N   GLY A 268      13.654  -2.749  65.554  1.00 98.93           N  
ATOM   2953  CA  GLY A 268      15.064  -2.387  65.549  1.00 98.93           C  
ATOM   2954  C   GLY A 268      15.314  -1.059  66.279  1.00 98.93           C  
ATOM   2955  O   GLY A 268      16.462  -0.629  66.296  1.00 98.93           O  
ATOM   2956  H   GLY A 268      13.309  -3.224  66.380  1.00 98.93           H  
ATOM   2957  HA3 GLY A 268      15.456  -2.317  64.533  1.00 98.93           H  
ATOM   2958  HA2 GLY A 268      15.627  -3.174  66.050  1.00 98.93           H  
ATOM   2959  N   ALA A 269      14.291  -0.423  66.882  1.00 98.91           N  
ATOM   2960  CA  ALA A 269      14.408   0.810  67.664  1.00 98.91           C  
ATOM   2961  C   ALA A 269      13.885   0.587  69.089  1.00 98.91           C  
ATOM   2962  O   ALA A 269      14.694   0.532  70.015  1.00 98.91           O  
ATOM   2963  CB  ALA A 269      13.679   1.961  66.954  1.00 98.91           C  
ATOM   2964  H   ALA A 269      13.361  -0.814  66.816  1.00 98.91           H  
ATOM   2965  HA  ALA A 269      15.454   1.105  67.759  1.00 98.91           H  
ATOM   2966  HB1 ALA A 269      13.712   2.872  67.552  1.00 98.91           H  
ATOM   2967  HB2 ALA A 269      14.142   2.179  65.991  1.00 98.91           H  
ATOM   2968  HB3 ALA A 269      12.631   1.734  66.775  1.00 98.91           H  
ATOM   2969  N   GLY A 270      12.562   0.465  69.238  1.00 98.86           N  
ATOM   2970  CA  GLY A 270      11.911   0.288  70.529  1.00 98.86           C  
ATOM   2971  C   GLY A 270      11.690  -1.180  70.883  1.00 98.86           C  
ATOM   2972  O   GLY A 270      11.599  -1.495  72.065  1.00 98.86           O  
ATOM   2973  H   GLY A 270      11.959   0.564  68.425  1.00 98.86           H  
ATOM   2974  HA3 GLY A 270      10.941   0.778  70.515  1.00 98.86           H  
ATOM   2975  HA2 GLY A 270      12.476   0.773  71.325  1.00 98.86           H  
ATOM   2976  N   THR A 271      11.622  -2.067  69.880  1.00 98.98           N  
ATOM   2977  CA  THR A 271      11.446  -3.512  70.044  1.00 98.98           C  
ATOM   2978  C   THR A 271      12.442  -4.237  69.130  1.00 98.98           C  
ATOM   2979  O   THR A 271      12.545  -3.879  67.957  1.00 98.98           O  
ATOM   2980  CB  THR A 271      10.028  -3.981  69.607  1.00 98.98           C  
ATOM   2981  CG2 THR A 271       9.753  -5.490  69.777  1.00 98.98           C  
ATOM   2982  OG1 THR A 271       9.043  -3.304  70.350  1.00 98.98           O  
ATOM   2983  H   THR A 271      11.781  -1.752  68.934  1.00 98.98           H  
ATOM   2984  HA  THR A 271      11.631  -3.810  71.078  1.00 98.98           H  
ATOM   2985  HB  THR A 271       9.859  -3.713  68.562  1.00 98.98           H  
ATOM   2986 HG21 THR A 271       8.718  -5.729  69.534  1.00 98.98           H  
ATOM   2987 HG22 THR A 271      10.376  -6.098  69.121  1.00 98.98           H  
ATOM   2988 HG23 THR A 271       9.933  -5.813  70.803  1.00 98.98           H  
ATOM   2989  HG1 THR A 271       9.063  -2.373  70.111  1.00 98.98           H  
ATOM   2990  N   TYR A 272      13.113  -5.273  69.654  1.00 98.98           N  
ATOM   2991  CA  TYR A 272      13.931  -6.186  68.855  1.00 98.98           C  
ATOM   2992  C   TYR A 272      14.149  -7.502  69.615  1.00 98.98           C  
ATOM   2993  O   TYR A 272      14.192  -7.490  70.843  1.00 98.98           O  
ATOM   2994  CB  TYR A 272      15.270  -5.521  68.460  1.00 98.98           C  
ATOM   2995  CG  TYR A 272      16.055  -6.299  67.420  1.00 98.98           C  
ATOM   2996  CD1 TYR A 272      17.132  -7.124  67.807  1.00 98.98           C  
ATOM   2997  CD2 TYR A 272      15.669  -6.240  66.064  1.00 98.98           C  
ATOM   2998  CE1 TYR A 272      17.792  -7.913  66.847  1.00 98.98           C  
ATOM   2999  CE2 TYR A 272      16.338  -7.023  65.103  1.00 98.98           C  
ATOM   3000  CZ  TYR A 272      17.390  -7.872  65.498  1.00 98.98           C  
ATOM   3001  OH  TYR A 272      18.022  -8.654  64.575  1.00 98.98           O  
ATOM   3002  H   TYR A 272      13.014  -5.508  70.634  1.00 98.98           H  
ATOM   3003  HA  TYR A 272      13.372  -6.418  67.949  1.00 98.98           H  
ATOM   3004  HB3 TYR A 272      15.882  -5.369  69.350  1.00 98.98           H  
ATOM   3005  HB2 TYR A 272      15.097  -4.529  68.045  1.00 98.98           H  
ATOM   3006  HD1 TYR A 272      17.434  -7.178  68.843  1.00 98.98           H  
ATOM   3007  HD2 TYR A 272      14.843  -5.614  65.760  1.00 98.98           H  
ATOM   3008  HE1 TYR A 272      18.598  -8.562  67.151  1.00 98.98           H  
ATOM   3009  HE2 TYR A 272      16.028  -6.983  64.069  1.00 98.98           H  
ATOM   3010  HH  TYR A 272      17.685  -8.532  63.684  1.00 98.98           H  
ATOM   3011  N   ALA A 273      14.328  -8.605  68.871  1.00 98.98           N  
ATOM   3012  CA  ALA A 273      14.719  -9.904  69.412  1.00 98.98           C  
ATOM   3013  C   ALA A 273      15.438 -10.739  68.350  1.00 98.98           C  
ATOM   3014  O   ALA A 273      15.076 -10.679  67.175  1.00 98.98           O  
ATOM   3015  CB  ALA A 273      13.499 -10.641  69.990  1.00 98.98           C  
ATOM   3016  H   ALA A 273      14.287  -8.547  67.862  1.00 98.98           H  
ATOM   3017  HA  ALA A 273      15.440  -9.734  70.207  1.00 98.98           H  
ATOM   3018  HB1 ALA A 273      13.783 -11.611  70.400  1.00 98.98           H  
ATOM   3019  HB2 ALA A 273      13.038 -10.072  70.798  1.00 98.98           H  
ATOM   3020  HB3 ALA A 273      12.739 -10.813  69.229  1.00 98.98           H  
ATOM   3021  N   ASN A 274      16.431 -11.521  68.807  1.00 98.95           N  
ATOM   3022  CA  ASN A 274      17.272 -12.404  67.998  1.00 98.95           C  
ATOM   3023  C   ASN A 274      17.975 -13.379  68.958  1.00 98.95           C  
ATOM   3024  O   ASN A 274      18.664 -12.922  69.868  1.00 98.95           O  
ATOM   3025  CB  ASN A 274      18.249 -11.538  67.156  1.00 98.95           C  
ATOM   3026  CG  ASN A 274      19.268 -12.297  66.296  1.00 98.95           C  
ATOM   3027  ND2 ASN A 274      20.292 -11.585  65.821  1.00 98.95           N  
ATOM   3028  OD1 ASN A 274      19.134 -13.494  66.046  1.00 98.95           O  
ATOM   3029  H   ASN A 274      16.667 -11.491  69.789  1.00 98.95           H  
ATOM   3030  HA  ASN A 274      16.624 -12.959  67.321  1.00 98.95           H  
ATOM   3031  HB3 ASN A 274      18.791 -10.864  67.819  1.00 98.95           H  
ATOM   3032  HB2 ASN A 274      17.681 -10.901  66.477  1.00 98.95           H  
ATOM   3033 HD22 ASN A 274      20.998 -12.020  65.245  1.00 98.95           H  
ATOM   3034 HD21 ASN A 274      20.376 -10.601  66.035  1.00 98.95           H  
ATOM   3035  N   ASN A 275      17.813 -14.696  68.723  1.00 98.81           N  
ATOM   3036  CA  ASN A 275      18.430 -15.786  69.501  1.00 98.81           C  
ATOM   3037  C   ASN A 275      19.968 -15.799  69.463  1.00 98.81           C  
ATOM   3038  O   ASN A 275      20.566 -16.307  70.410  1.00 98.81           O  
ATOM   3039  CB  ASN A 275      17.899 -17.155  69.010  1.00 98.81           C  
ATOM   3040  CG  ASN A 275      16.525 -17.549  69.554  1.00 98.81           C  
ATOM   3041  ND2 ASN A 275      16.187 -18.835  69.431  1.00 98.81           N  
ATOM   3042  OD1 ASN A 275      15.779 -16.722  70.072  1.00 98.81           O  
ATOM   3043  H   ASN A 275      17.224 -14.986  67.954  1.00 98.81           H  
ATOM   3044  HA  ASN A 275      18.093 -15.617  70.525  1.00 98.81           H  
ATOM   3045  HB3 ASN A 275      18.575 -17.945  69.343  1.00 98.81           H  
ATOM   3046  HB2 ASN A 275      17.896 -17.201  67.919  1.00 98.81           H  
ATOM   3047 HD22 ASN A 275      15.299 -19.168  69.781  1.00 98.81           H  
ATOM   3048 HD21 ASN A 275      16.824 -19.492  69.006  1.00 98.81           H  
ATOM   3049  N   ALA A 276      20.580 -15.252  68.399  1.00 98.48           N  
ATOM   3050  CA  ALA A 276      22.034 -15.131  68.265  1.00 98.48           C  
ATOM   3051  C   ALA A 276      22.659 -14.075  69.197  1.00 98.48           C  
ATOM   3052  O   ALA A 276      23.879 -14.081  69.359  1.00 98.48           O  
ATOM   3053  CB  ALA A 276      22.366 -14.810  66.799  1.00 98.48           C  
ATOM   3054  H   ALA A 276      20.026 -14.852  67.654  1.00 98.48           H  
ATOM   3055  HA  ALA A 276      22.481 -16.095  68.512  1.00 98.48           H  
ATOM   3056  HB1 ALA A 276      23.444 -14.792  66.633  1.00 98.48           H  
ATOM   3057  HB2 ALA A 276      21.947 -15.559  66.127  1.00 98.48           H  
ATOM   3058  HB3 ALA A 276      21.973 -13.838  66.502  1.00 98.48           H  
ATOM   3059  N   THR A 277      21.829 -13.183  69.764  1.00 98.74           N  
ATOM   3060  CA  THR A 277      22.248 -12.020  70.538  1.00 98.74           C  
ATOM   3061  C   THR A 277      21.303 -11.843  71.748  1.00 98.74           C  
ATOM   3062  O   THR A 277      21.546 -12.481  72.771  1.00 98.74           O  
ATOM   3063  CB  THR A 277      22.299 -10.746  69.644  1.00 98.74           C  
ATOM   3064  CG2 THR A 277      23.334 -10.826  68.520  1.00 98.74           C  
ATOM   3065  OG1 THR A 277      21.056 -10.452  69.033  1.00 98.74           O  
ATOM   3066  H   THR A 277      20.835 -13.251  69.590  1.00 98.74           H  
ATOM   3067  HA  THR A 277      23.245 -12.189  70.950  1.00 98.74           H  
ATOM   3068  HB  THR A 277      22.558  -9.893  70.272  1.00 98.74           H  
ATOM   3069 HG21 THR A 277      23.314  -9.916  67.926  1.00 98.74           H  
ATOM   3070 HG22 THR A 277      24.341 -10.950  68.919  1.00 98.74           H  
ATOM   3071 HG23 THR A 277      23.137 -11.647  67.831  1.00 98.74           H  
ATOM   3072  HG1 THR A 277      21.184  -9.729  68.406  1.00 98.74           H  
ATOM   3073  N   CYS A 278      20.289 -10.969  71.640  1.00 98.94           N  
ATOM   3074  CA  CYS A 278      19.479 -10.478  72.745  1.00 98.94           C  
ATOM   3075  C   CYS A 278      18.078 -10.042  72.297  1.00 98.94           C  
ATOM   3076  O   CYS A 278      17.885  -9.600  71.163  1.00 98.94           O  
ATOM   3077  CB  CYS A 278      20.212  -9.348  73.501  1.00 98.94           C  
ATOM   3078  SG  CYS A 278      20.448  -7.869  72.467  1.00 98.94           S  
ATOM   3079  H   CYS A 278      20.137 -10.515  70.748  1.00 98.94           H  
ATOM   3080  HA  CYS A 278      19.331 -11.302  73.436  1.00 98.94           H  
ATOM   3081  HB3 CYS A 278      21.179  -9.694  73.863  1.00 98.94           H  
ATOM   3082  HB2 CYS A 278      19.639  -9.051  74.380  1.00 98.94           H  
ATOM   3083  HG  CYS A 278      19.153  -7.555  72.373  1.00 98.94           H  
ATOM   3084  N   ALA A 279      17.149 -10.120  73.262  1.00 98.98           N  
ATOM   3085  CA  ALA A 279      15.891  -9.383  73.286  1.00 98.98           C  
ATOM   3086  C   ALA A 279      16.128  -8.001  73.910  1.00 98.98           C  
ATOM   3087  O   ALA A 279      16.881  -7.909  74.878  1.00 98.98           O  
ATOM   3088  CB  ALA A 279      14.869 -10.180  74.105  1.00 98.98           C  
ATOM   3089  H   ALA A 279      17.421 -10.516  74.153  1.00 98.98           H  
ATOM   3090  HA  ALA A 279      15.503  -9.254  72.280  1.00 98.98           H  
ATOM   3091  HB1 ALA A 279      13.982  -9.584  74.318  1.00 98.98           H  
ATOM   3092  HB2 ALA A 279      14.542 -11.066  73.564  1.00 98.98           H  
ATOM   3093  HB3 ALA A 279      15.282 -10.507  75.058  1.00 98.98           H  
ATOM   3094  N   VAL A 280      15.486  -6.965  73.347  1.00 98.99           N  
ATOM   3095  CA  VAL A 280      15.583  -5.576  73.800  1.00 98.99           C  
ATOM   3096  C   VAL A 280      14.194  -4.919  73.720  1.00 98.99           C  
ATOM   3097  O   VAL A 280      13.499  -5.072  72.715  1.00 98.99           O  
ATOM   3098  CB  VAL A 280      16.551  -4.721  72.923  1.00 98.99           C  
ATOM   3099  CG1 VAL A 280      16.705  -3.263  73.419  1.00 98.99           C  
ATOM   3100  CG2 VAL A 280      17.944  -5.354  72.794  1.00 98.99           C  
ATOM   3101  H   VAL A 280      14.890  -7.122  72.543  1.00 98.99           H  
ATOM   3102  HA  VAL A 280      15.924  -5.553  74.835  1.00 98.99           H  
ATOM   3103  HB  VAL A 280      16.148  -4.672  71.910  1.00 98.99           H  
ATOM   3104 HG11 VAL A 280      17.485  -2.735  72.870  1.00 98.99           H  
ATOM   3105 HG12 VAL A 280      15.790  -2.685  73.293  1.00 98.99           H  
ATOM   3106 HG13 VAL A 280      16.976  -3.233  74.475  1.00 98.99           H  
ATOM   3107 HG21 VAL A 280      18.598  -4.725  72.194  1.00 98.99           H  
ATOM   3108 HG22 VAL A 280      18.414  -5.499  73.767  1.00 98.99           H  
ATOM   3109 HG23 VAL A 280      17.895  -6.319  72.291  1.00 98.99           H  
ATOM   3110  N   SER A 281      13.852  -4.154  74.766  1.00 98.98           N  
ATOM   3111  CA  SER A 281      12.682  -3.281  74.824  1.00 98.98           C  
ATOM   3112  C   SER A 281      13.135  -1.944  75.431  1.00 98.98           C  
ATOM   3113  O   SER A 281      13.801  -1.961  76.466  1.00 98.98           O  
ATOM   3114  CB  SER A 281      11.568  -3.979  75.633  1.00 98.98           C  
ATOM   3115  OG  SER A 281      10.426  -3.163  75.772  1.00 98.98           O  
ATOM   3116  H   SER A 281      14.484  -4.082  75.553  1.00 98.98           H  
ATOM   3117  HA  SER A 281      12.312  -3.094  73.816  1.00 98.98           H  
ATOM   3118  HB3 SER A 281      11.918  -4.240  76.630  1.00 98.98           H  
ATOM   3119  HB2 SER A 281      11.270  -4.909  75.147  1.00 98.98           H  
ATOM   3120  HG  SER A 281       9.971  -3.120  74.922  1.00 98.98           H  
ATOM   3121  N   ALA A 282      12.792  -0.803  74.816  1.00 98.83           N  
ATOM   3122  CA  ALA A 282      13.291   0.533  75.165  1.00 98.83           C  
ATOM   3123  C   ALA A 282      12.176   1.557  75.441  1.00 98.83           C  
ATOM   3124  O   ALA A 282      11.029   1.361  75.043  1.00 98.83           O  
ATOM   3125  CB  ALA A 282      14.277   1.008  74.089  1.00 98.83           C  
ATOM   3126  H   ALA A 282      12.160  -0.863  74.022  1.00 98.83           H  
ATOM   3127  HA  ALA A 282      13.849   0.470  76.095  1.00 98.83           H  
ATOM   3128  HB1 ALA A 282      14.729   1.951  74.387  1.00 98.83           H  
ATOM   3129  HB2 ALA A 282      15.083   0.291  73.938  1.00 98.83           H  
ATOM   3130  HB3 ALA A 282      13.782   1.170  73.132  1.00 98.83           H  
ATOM   3131  N   THR A 283      12.530   2.636  76.151  1.00 98.01           N  
ATOM   3132  CA  THR A 283      11.670   3.688  76.665  1.00 98.01           C  
ATOM   3133  C   THR A 283      12.467   5.010  76.733  1.00 98.01           C  
ATOM   3134  O   THR A 283      13.673   5.000  76.978  1.00 98.01           O  
ATOM   3135  CB  THR A 283      11.024   3.194  77.991  1.00 98.01           C  
ATOM   3136  CG2 THR A 283      12.018   2.563  78.986  1.00 98.01           C  
ATOM   3137  OG1 THR A 283      10.377   4.243  78.685  1.00 98.01           O  
ATOM   3138  H   THR A 283      13.504   2.731  76.434  1.00 98.01           H  
ATOM   3139  HA  THR A 283      10.870   3.850  75.938  1.00 98.01           H  
ATOM   3140  HB  THR A 283      10.266   2.452  77.742  1.00 98.01           H  
ATOM   3141 HG21 THR A 283      11.541   2.326  79.937  1.00 98.01           H  
ATOM   3142 HG22 THR A 283      12.422   1.626  78.602  1.00 98.01           H  
ATOM   3143 HG23 THR A 283      12.862   3.220  79.179  1.00 98.01           H  
ATOM   3144  HG1 THR A 283       9.740   4.652  78.096  1.00 98.01           H  
ATOM   3145  N   GLY A 284      11.807   6.161  76.563  1.00 95.49           N  
ATOM   3146  CA  GLY A 284      12.418   7.486  76.617  1.00 95.49           C  
ATOM   3147  C   GLY A 284      12.024   8.339  75.419  1.00 95.49           C  
ATOM   3148  O   GLY A 284      10.952   8.147  74.849  1.00 95.49           O  
ATOM   3149  H   GLY A 284      10.812   6.129  76.384  1.00 95.49           H  
ATOM   3150  HA3 GLY A 284      13.500   7.428  76.624  1.00 95.49           H  
ATOM   3151  HA2 GLY A 284      12.111   7.988  77.535  1.00 95.49           H  
ATOM   3152  N   ASP A 285      12.877   9.299  75.043  1.00 94.85           N  
ATOM   3153  CA  ASP A 285      12.660  10.262  73.959  1.00 94.85           C  
ATOM   3154  C   ASP A 285      12.745   9.556  72.593  1.00 94.85           C  
ATOM   3155  O   ASP A 285      13.782   9.577  71.924  1.00 94.85           O  
ATOM   3156  CB  ASP A 285      13.705  11.401  74.051  1.00 94.85           C  
ATOM   3157  CG  ASP A 285      13.666  12.221  75.343  1.00 94.85           C  
ATOM   3158  OD1 ASP A 285      12.600  12.267  75.991  1.00 94.85           O1-
ATOM   3159  OD2 ASP A 285      14.719  12.813  75.659  1.00 94.85           O  
ATOM   3160  H   ASP A 285      13.744   9.394  75.569  1.00 94.85           H  
ATOM   3161  HA  ASP A 285      11.660  10.692  74.060  1.00 94.85           H  
ATOM   3162  HB3 ASP A 285      13.556  12.097  73.225  1.00 94.85           H  
ATOM   3163  HB2 ASP A 285      14.709  10.988  73.948  1.00 94.85           H  
ATOM   3164  N   GLY A 286      11.641   8.897  72.218  1.00 97.05           N  
ATOM   3165  CA  GLY A 286      11.502   7.898  71.160  1.00 97.05           C  
ATOM   3166  C   GLY A 286      12.098   8.273  69.802  1.00 97.05           C  
ATOM   3167  O   GLY A 286      12.715   7.429  69.158  1.00 97.05           O  
ATOM   3168  H   GLY A 286      10.918   8.878  72.931  1.00 97.05           H  
ATOM   3169  HA3 GLY A 286      10.444   7.673  71.025  1.00 97.05           H  
ATOM   3170  HA2 GLY A 286      11.971   6.979  71.512  1.00 97.05           H  
ATOM   3171  N   GLU A 287      12.026   9.551  69.414  1.00 98.05           N  
ATOM   3172  CA  GLU A 287      12.655  10.128  68.226  1.00 98.05           C  
ATOM   3173  C   GLU A 287      14.146   9.767  68.112  1.00 98.05           C  
ATOM   3174  O   GLU A 287      14.622   9.396  67.042  1.00 98.05           O  
ATOM   3175  CB  GLU A 287      12.473  11.663  68.242  1.00 98.05           C  
ATOM   3176  CG  GLU A 287      11.071  12.167  67.828  1.00 98.05           C  
ATOM   3177  CD  GLU A 287       9.961  12.054  68.874  1.00 98.05           C  
ATOM   3178  OE1 GLU A 287      10.269  11.774  70.051  1.00 98.05           O1-
ATOM   3179  OE2 GLU A 287       8.790  12.244  68.478  1.00 98.05           O  
ATOM   3180  H   GLU A 287      11.517  10.193  70.010  1.00 98.05           H  
ATOM   3181  HA  GLU A 287      12.162   9.717  67.345  1.00 98.05           H  
ATOM   3182  HB3 GLU A 287      13.186  12.106  67.545  1.00 98.05           H  
ATOM   3183  HB2 GLU A 287      12.756  12.071  69.214  1.00 98.05           H  
ATOM   3184  HG3 GLU A 287      10.748  11.646  66.930  1.00 98.05           H  
ATOM   3185  HG2 GLU A 287      11.150  13.223  67.568  1.00 98.05           H  
ATOM   3186  N   TYR A 288      14.880   9.817  69.225  1.00 98.04           N  
ATOM   3187  CA  TYR A 288      16.304   9.517  69.255  1.00 98.04           C  
ATOM   3188  C   TYR A 288      16.571   8.012  69.293  1.00 98.04           C  
ATOM   3189  O   TYR A 288      17.589   7.582  68.761  1.00 98.04           O  
ATOM   3190  CB  TYR A 288      16.921  10.169  70.494  1.00 98.04           C  
ATOM   3191  CG  TYR A 288      16.885  11.681  70.415  1.00 98.04           C  
ATOM   3192  CD1 TYR A 288      17.650  12.345  69.439  1.00 98.04           C  
ATOM   3193  CD2 TYR A 288      16.082  12.430  71.296  1.00 98.04           C  
ATOM   3194  CE1 TYR A 288      17.673  13.750  69.393  1.00 98.04           C  
ATOM   3195  CE2 TYR A 288      16.102  13.837  71.252  1.00 98.04           C  
ATOM   3196  CZ  TYR A 288      16.921  14.496  70.317  1.00 98.04           C  
ATOM   3197  OH  TYR A 288      17.001  15.855  70.316  1.00 98.04           O  
ATOM   3198  H   TYR A 288      14.417  10.028  70.106  1.00 98.04           H  
ATOM   3199  HA  TYR A 288      16.786   9.918  68.363  1.00 98.04           H  
ATOM   3200  HB3 TYR A 288      17.967   9.871  70.592  1.00 98.04           H  
ATOM   3201  HB2 TYR A 288      16.422   9.827  71.402  1.00 98.04           H  
ATOM   3202  HD1 TYR A 288      18.238  11.780  68.733  1.00 98.04           H  
ATOM   3203  HD2 TYR A 288      15.469  11.928  72.026  1.00 98.04           H  
ATOM   3204  HE1 TYR A 288      18.295  14.248  68.664  1.00 98.04           H  
ATOM   3205  HE2 TYR A 288      15.514  14.408  71.956  1.00 98.04           H  
ATOM   3206  HH  TYR A 288      17.810  16.153  69.919  1.00 98.04           H  
ATOM   3207  N   PHE A 289      15.648   7.204  69.830  1.00 98.50           N  
ATOM   3208  CA  PHE A 289      15.739   5.743  69.805  1.00 98.50           C  
ATOM   3209  C   PHE A 289      15.473   5.191  68.392  1.00 98.50           C  
ATOM   3210  O   PHE A 289      16.037   4.155  68.041  1.00 98.50           O  
ATOM   3211  CB  PHE A 289      14.751   5.125  70.817  1.00 98.50           C  
ATOM   3212  CG  PHE A 289      15.221   5.216  72.260  1.00 98.50           C  
ATOM   3213  CD1 PHE A 289      15.793   4.090  72.887  1.00 98.50           C  
ATOM   3214  CD2 PHE A 289      15.105   6.423  72.980  1.00 98.50           C  
ATOM   3215  CE1 PHE A 289      16.288   4.180  74.202  1.00 98.50           C  
ATOM   3216  CE2 PHE A 289      15.582   6.509  74.302  1.00 98.50           C  
ATOM   3217  CZ  PHE A 289      16.189   5.392  74.906  1.00 98.50           C  
ATOM   3218  H   PHE A 289      14.793   7.618  70.177  1.00 98.50           H  
ATOM   3219  HA  PHE A 289      16.750   5.448  70.086  1.00 98.50           H  
ATOM   3220  HB3 PHE A 289      14.587   4.070  70.586  1.00 98.50           H  
ATOM   3221  HB2 PHE A 289      13.773   5.593  70.738  1.00 98.50           H  
ATOM   3222  HD1 PHE A 289      15.861   3.150  72.360  1.00 98.50           H  
ATOM   3223  HD2 PHE A 289      14.656   7.289  72.521  1.00 98.50           H  
ATOM   3224  HE1 PHE A 289      16.732   3.318  74.679  1.00 98.50           H  
ATOM   3225  HE2 PHE A 289      15.493   7.438  74.845  1.00 98.50           H  
ATOM   3226  HZ  PHE A 289      16.568   5.449  75.915  1.00 98.50           H  
ATOM   3227  N   ILE A 290      14.689   5.906  67.566  1.00 98.93           N  
ATOM   3228  CA  ILE A 290      14.503   5.633  66.139  1.00 98.93           C  
ATOM   3229  C   ILE A 290      15.770   6.038  65.357  1.00 98.93           C  
ATOM   3230  O   ILE A 290      16.249   5.256  64.546  1.00 98.93           O  
ATOM   3231  CB  ILE A 290      13.253   6.388  65.588  1.00 98.93           C  
ATOM   3232  CG1 ILE A 290      11.946   5.951  66.282  1.00 98.93           C  
ATOM   3233  CG2 ILE A 290      13.088   6.191  64.068  1.00 98.93           C  
ATOM   3234  CD1 ILE A 290      10.776   6.927  66.072  1.00 98.93           C  
ATOM   3235  H   ILE A 290      14.185   6.692  67.962  1.00 98.93           H  
ATOM   3236  HA  ILE A 290      14.356   4.562  65.995  1.00 98.93           H  
ATOM   3237  HB  ILE A 290      13.390   7.454  65.773  1.00 98.93           H  
ATOM   3238 HG13 ILE A 290      12.104   5.846  67.352  1.00 98.93           H  
ATOM   3239 HG12 ILE A 290      11.660   4.955  65.939  1.00 98.93           H  
ATOM   3240 HG21 ILE A 290      12.154   6.596  63.685  1.00 98.93           H  
ATOM   3241 HG22 ILE A 290      13.886   6.675  63.505  1.00 98.93           H  
ATOM   3242 HG23 ILE A 290      13.097   5.130  63.821  1.00 98.93           H  
ATOM   3243 HD11 ILE A 290       9.909   6.619  66.650  1.00 98.93           H  
ATOM   3244 HD12 ILE A 290      11.036   7.934  66.395  1.00 98.93           H  
ATOM   3245 HD13 ILE A 290      10.455   6.979  65.033  1.00 98.93           H  
ATOM   3246  N   ARG A 291      16.324   7.237  65.595  1.00 98.88           N  
ATOM   3247  CA  ARG A 291      17.497   7.772  64.895  1.00 98.88           C  
ATOM   3248  C   ARG A 291      18.789   7.000  65.221  1.00 98.88           C  
ATOM   3249  O   ARG A 291      19.582   6.758  64.311  1.00 98.88           O  
ATOM   3250  CB  ARG A 291      17.654   9.265  65.242  1.00 98.88           C  
ATOM   3251  CG  ARG A 291      16.549  10.164  64.645  1.00 98.88           C  
ATOM   3252  CD  ARG A 291      16.412  11.547  65.310  1.00 98.88           C  
ATOM   3253  NE  ARG A 291      17.675  12.306  65.354  1.00 98.88           N  
ATOM   3254  CZ  ARG A 291      17.837  13.587  65.735  1.00 98.88           C  
ATOM   3255  NH1 ARG A 291      16.808  14.349  66.135  1.00 98.88           N  
ATOM   3256  NH2 ARG A 291      19.064  14.121  65.711  1.00 98.88           N1+
ATOM   3257  H   ARG A 291      15.918   7.837  66.300  1.00 98.88           H  
ATOM   3258  HA  ARG A 291      17.329   7.683  63.819  1.00 98.88           H  
ATOM   3259  HB3 ARG A 291      18.616   9.620  64.869  1.00 98.88           H  
ATOM   3260  HB2 ARG A 291      17.692   9.384  66.326  1.00 98.88           H  
ATOM   3261  HG3 ARG A 291      15.604   9.653  64.813  1.00 98.88           H  
ATOM   3262  HG2 ARG A 291      16.608  10.243  63.560  1.00 98.88           H  
ATOM   3263  HD3 ARG A 291      15.920  11.498  66.281  1.00 98.88           H  
ATOM   3264  HD2 ARG A 291      15.764  12.142  64.667  1.00 98.88           H  
ATOM   3265  HE  ARG A 291      18.488  11.800  65.031  1.00 98.88           H  
ATOM   3266 HH12 ARG A 291      16.953  15.307  66.418  1.00 98.88           H  
ATOM   3267 HH11 ARG A 291      15.876  13.961  66.165  1.00 98.88           H  
ATOM   3268 HH22 ARG A 291      19.211  15.077  65.999  1.00 98.88           H  
ATOM   3269 HH21 ARG A 291      19.856  13.588  65.376  1.00 98.88           H  
ATOM   3270  N   ALA A 292      18.958   6.606  66.496  1.00 98.79           N  
ATOM   3271  CA  ALA A 292      20.059   5.765  66.970  1.00 98.79           C  
ATOM   3272  C   ALA A 292      19.824   4.261  66.735  1.00 98.79           C  
ATOM   3273  O   ALA A 292      20.781   3.502  66.887  1.00 98.79           O  
ATOM   3274  CB  ALA A 292      20.302   6.046  68.463  1.00 98.79           C  
ATOM   3275  H   ALA A 292      18.275   6.870  67.194  1.00 98.79           H  
ATOM   3276  HA  ALA A 292      20.967   6.041  66.430  1.00 98.79           H  
ATOM   3277  HB1 ALA A 292      21.151   5.477  68.844  1.00 98.79           H  
ATOM   3278  HB2 ALA A 292      20.516   7.101  68.638  1.00 98.79           H  
ATOM   3279  HB3 ALA A 292      19.433   5.781  69.065  1.00 98.79           H  
ATOM   3280  N   THR A 293      18.579   3.866  66.383  1.00 98.87           N  
ATOM   3281  CA  THR A 293      18.104   2.502  66.083  1.00 98.87           C  
ATOM   3282  C   THR A 293      18.536   1.477  67.164  1.00 98.87           C  
ATOM   3283  O   THR A 293      19.165   0.462  66.864  1.00 98.87           O  
ATOM   3284  CB  THR A 293      18.527   2.028  64.658  1.00 98.87           C  
ATOM   3285  CG2 THR A 293      18.028   2.934  63.524  1.00 98.87           C  
ATOM   3286  OG1 THR A 293      19.925   1.910  64.525  1.00 98.87           O  
ATOM   3287  H   THR A 293      17.873   4.581  66.286  1.00 98.87           H  
ATOM   3288  HA  THR A 293      17.015   2.541  66.110  1.00 98.87           H  
ATOM   3289  HB  THR A 293      18.111   1.035  64.482  1.00 98.87           H  
ATOM   3290 HG21 THR A 293      18.382   2.580  62.556  1.00 98.87           H  
ATOM   3291 HG22 THR A 293      16.938   2.947  63.487  1.00 98.87           H  
ATOM   3292 HG23 THR A 293      18.379   3.959  63.641  1.00 98.87           H  
ATOM   3293  HG1 THR A 293      20.235   1.271  65.173  1.00 98.87           H  
ATOM   3294  N   VAL A 294      18.199   1.811  68.420  1.00 98.90           N  
ATOM   3295  CA  VAL A 294      18.706   1.198  69.651  1.00 98.90           C  
ATOM   3296  C   VAL A 294      18.494  -0.322  69.789  1.00 98.90           C  
ATOM   3297  O   VAL A 294      19.412  -0.998  70.250  1.00 98.90           O  
ATOM   3298  CB  VAL A 294      18.123   1.931  70.892  1.00 98.90           C  
ATOM   3299  CG1 VAL A 294      18.314   1.235  72.258  1.00 98.90           C  
ATOM   3300  CG2 VAL A 294      18.689   3.357  70.966  1.00 98.90           C  
ATOM   3301  H   VAL A 294      17.651   2.650  68.555  1.00 98.90           H  
ATOM   3302  HA  VAL A 294      19.783   1.366  69.646  1.00 98.90           H  
ATOM   3303  HB  VAL A 294      17.046   2.025  70.743  1.00 98.90           H  
ATOM   3304 HG11 VAL A 294      17.970   1.874  73.070  1.00 98.90           H  
ATOM   3305 HG12 VAL A 294      17.743   0.309  72.333  1.00 98.90           H  
ATOM   3306 HG13 VAL A 294      19.363   1.004  72.445  1.00 98.90           H  
ATOM   3307 HG21 VAL A 294      18.300   3.885  71.832  1.00 98.90           H  
ATOM   3308 HG22 VAL A 294      19.777   3.350  71.047  1.00 98.90           H  
ATOM   3309 HG23 VAL A 294      18.425   3.937  70.083  1.00 98.90           H  
ATOM   3310  N   GLY A 295      17.315  -0.829  69.387  1.00 98.93           N  
ATOM   3311  CA  GLY A 295      16.914  -2.232  69.525  1.00 98.93           C  
ATOM   3312  C   GLY A 295      17.862  -3.183  68.781  1.00 98.93           C  
ATOM   3313  O   GLY A 295      18.324  -4.162  69.369  1.00 98.93           O  
ATOM   3314  H   GLY A 295      16.620  -0.196  69.016  1.00 98.93           H  
ATOM   3315  HA3 GLY A 295      15.905  -2.351  69.129  1.00 98.93           H  
ATOM   3316  HA2 GLY A 295      16.872  -2.497  70.581  1.00 98.93           H  
ATOM   3317  N   HIS A 296      18.182  -2.866  67.514  1.00 98.94           N  
ATOM   3318  CA  HIS A 296      19.160  -3.604  66.716  1.00 98.94           C  
ATOM   3319  C   HIS A 296      20.614  -3.218  67.046  1.00 98.94           C  
ATOM   3320  O   HIS A 296      21.500  -4.031  66.800  1.00 98.94           O  
ATOM   3321  CB  HIS A 296      18.868  -3.424  65.212  1.00 98.94           C  
ATOM   3322  CG  HIS A 296      19.802  -4.215  64.323  1.00 98.94           C  
ATOM   3323  CD2 HIS A 296      20.031  -5.570  64.221  1.00 98.94           C  
ATOM   3324  ND1 HIS A 296      20.686  -3.625  63.437  1.00 98.94           N  
ATOM   3325  CE1 HIS A 296      21.392  -4.606  62.871  1.00 98.94           C  
ATOM   3326  NE2 HIS A 296      21.050  -5.814  63.298  1.00 98.94           N  
ATOM   3327  H   HIS A 296      17.788  -2.036  67.090  1.00 98.94           H  
ATOM   3328  HA  HIS A 296      19.046  -4.666  66.940  1.00 98.94           H  
ATOM   3329  HB3 HIS A 296      18.919  -2.369  64.939  1.00 98.94           H  
ATOM   3330  HB2 HIS A 296      17.851  -3.751  64.994  1.00 98.94           H  
ATOM   3331  HD2 HIS A 296      19.568  -6.381  64.759  1.00 98.94           H  
ATOM   3332  HD1 HIS A 296      20.803  -2.631  63.275  1.00 98.94           H  
ATOM   3333  HE1 HIS A 296      22.178  -4.436  62.153  1.00 98.94           H  
ATOM   3334  N   ASP A 297      20.853  -2.009  67.579  1.00 98.94           N  
ATOM   3335  CA  ASP A 297      22.196  -1.506  67.870  1.00 98.94           C  
ATOM   3336  C   ASP A 297      22.898  -2.278  69.006  1.00 98.94           C  
ATOM   3337  O   ASP A 297      24.090  -2.549  68.879  1.00 98.94           O  
ATOM   3338  CB  ASP A 297      22.193   0.022  68.085  1.00 98.94           C  
ATOM   3339  CG  ASP A 297      23.582   0.664  68.128  1.00 98.94           C  
ATOM   3340  OD1 ASP A 297      24.287   0.595  67.099  1.00 98.94           O1-
ATOM   3341  OD2 ASP A 297      23.938   1.176  69.209  1.00 98.94           O  
ATOM   3342  H   ASP A 297      20.086  -1.372  67.750  1.00 98.94           H  
ATOM   3343  HA  ASP A 297      22.791  -1.706  66.980  1.00 98.94           H  
ATOM   3344  HB3 ASP A 297      21.634   0.262  68.989  1.00 98.94           H  
ATOM   3345  HB2 ASP A 297      21.648   0.502  67.273  1.00 98.94           H  
ATOM   3346  N   VAL A 298      22.145  -2.688  70.044  1.00 98.97           N  
ATOM   3347  CA  VAL A 298      22.638  -3.569  71.111  1.00 98.97           C  
ATOM   3348  C   VAL A 298      22.976  -4.981  70.579  1.00 98.97           C  
ATOM   3349  O   VAL A 298      24.023  -5.517  70.938  1.00 98.97           O  
ATOM   3350  CB  VAL A 298      21.618  -3.704  72.280  1.00 98.97           C  
ATOM   3351  CG1 VAL A 298      22.063  -4.646  73.422  1.00 98.97           C  
ATOM   3352  CG2 VAL A 298      21.275  -2.334  72.886  1.00 98.97           C  
ATOM   3353  H   VAL A 298      21.170  -2.424  70.089  1.00 98.97           H  
ATOM   3354  HA  VAL A 298      23.554  -3.125  71.505  1.00 98.97           H  
ATOM   3355  HB  VAL A 298      20.697  -4.114  71.868  1.00 98.97           H  
ATOM   3356 HG11 VAL A 298      21.307  -4.694  74.207  1.00 98.97           H  
ATOM   3357 HG12 VAL A 298      22.231  -5.669  73.089  1.00 98.97           H  
ATOM   3358 HG13 VAL A 298      22.986  -4.297  73.882  1.00 98.97           H  
ATOM   3359 HG21 VAL A 298      20.617  -2.428  73.751  1.00 98.97           H  
ATOM   3360 HG22 VAL A 298      22.179  -1.818  73.200  1.00 98.97           H  
ATOM   3361 HG23 VAL A 298      20.773  -1.686  72.174  1.00 98.97           H  
ATOM   3362  N   SER A 299      22.124  -5.523  69.688  1.00 98.93           N  
ATOM   3363  CA  SER A 299      22.342  -6.782  68.970  1.00 98.93           C  
ATOM   3364  C   SER A 299      23.604  -6.752  68.084  1.00 98.93           C  
ATOM   3365  O   SER A 299      24.427  -7.659  68.177  1.00 98.93           O  
ATOM   3366  CB  SER A 299      21.060  -7.142  68.180  1.00 98.93           C  
ATOM   3367  OG  SER A 299      21.231  -8.228  67.288  1.00 98.93           O  
ATOM   3368  H   SER A 299      21.291  -5.010  69.436  1.00 98.93           H  
ATOM   3369  HA  SER A 299      22.498  -7.560  69.720  1.00 98.93           H  
ATOM   3370  HB3 SER A 299      20.708  -6.295  67.596  1.00 98.93           H  
ATOM   3371  HB2 SER A 299      20.256  -7.389  68.875  1.00 98.93           H  
ATOM   3372  HG  SER A 299      21.767  -7.937  66.545  1.00 98.93           H  
ATOM   3373  N   ALA A 300      23.742  -5.694  67.271  1.00 98.93           N  
ATOM   3374  CA  ALA A 300      24.857  -5.464  66.356  1.00 98.93           C  
ATOM   3375  C   ALA A 300      26.217  -5.293  67.053  1.00 98.93           C  
ATOM   3376  O   ALA A 300      27.214  -5.798  66.542  1.00 98.93           O  
ATOM   3377  CB  ALA A 300      24.539  -4.237  65.497  1.00 98.93           C  
ATOM   3378  H   ALA A 300      23.011  -4.993  67.250  1.00 98.93           H  
ATOM   3379  HA  ALA A 300      24.931  -6.332  65.698  1.00 98.93           H  
ATOM   3380  HB1 ALA A 300      25.387  -3.992  64.866  1.00 98.93           H  
ATOM   3381  HB2 ALA A 300      23.680  -4.417  64.850  1.00 98.93           H  
ATOM   3382  HB3 ALA A 300      24.323  -3.360  66.108  1.00 98.93           H  
ATOM   3383  N   LEU A 301      26.233  -4.622  68.216  1.00 98.91           N  
ATOM   3384  CA  LEU A 301      27.419  -4.457  69.058  1.00 98.91           C  
ATOM   3385  C   LEU A 301      27.901  -5.776  69.687  1.00 98.91           C  
ATOM   3386  O   LEU A 301      29.109  -5.949  69.839  1.00 98.91           O  
ATOM   3387  CB  LEU A 301      27.124  -3.407  70.147  1.00 98.91           C  
ATOM   3388  CG  LEU A 301      27.201  -1.947  69.651  1.00 98.91           C  
ATOM   3389  CD1 LEU A 301      26.526  -0.995  70.657  1.00 98.91           C  
ATOM   3390  CD2 LEU A 301      28.652  -1.529  69.321  1.00 98.91           C  
ATOM   3391  H   LEU A 301      25.377  -4.210  68.564  1.00 98.91           H  
ATOM   3392  HA  LEU A 301      28.232  -4.097  68.424  1.00 98.91           H  
ATOM   3393  HB3 LEU A 301      27.808  -3.525  70.987  1.00 98.91           H  
ATOM   3394  HB2 LEU A 301      26.131  -3.603  70.553  1.00 98.91           H  
ATOM   3395  HG  LEU A 301      26.634  -1.875  68.722  1.00 98.91           H  
ATOM   3396 HD11 LEU A 301      27.107  -0.095  70.851  1.00 98.91           H  
ATOM   3397 HD12 LEU A 301      25.555  -0.673  70.287  1.00 98.91           H  
ATOM   3398 HD13 LEU A 301      26.348  -1.478  71.615  1.00 98.91           H  
ATOM   3399 HD21 LEU A 301      28.980  -0.651  69.877  1.00 98.91           H  
ATOM   3400 HD22 LEU A 301      29.368  -2.321  69.542  1.00 98.91           H  
ATOM   3401 HD23 LEU A 301      28.750  -1.296  68.262  1.00 98.91           H  
ATOM   3402  N   MET A 302      26.974  -6.693  70.009  1.00 98.91           N  
ATOM   3403  CA  MET A 302      27.301  -8.033  70.496  1.00 98.91           C  
ATOM   3404  C   MET A 302      27.811  -8.954  69.376  1.00 98.91           C  
ATOM   3405  O   MET A 302      28.799  -9.656  69.586  1.00 98.91           O  
ATOM   3406  CB  MET A 302      26.076  -8.667  71.182  1.00 98.91           C  
ATOM   3407  CG  MET A 302      25.664  -7.984  72.493  1.00 98.91           C  
ATOM   3408  SD  MET A 302      24.032  -8.492  73.088  1.00 98.91           S  
ATOM   3409  CE  MET A 302      24.361 -10.221  73.517  1.00 98.91           C  
ATOM   3410  H   MET A 302      25.993  -6.490  69.868  1.00 98.91           H  
ATOM   3411  HA  MET A 302      28.098  -7.946  71.235  1.00 98.91           H  
ATOM   3412  HB3 MET A 302      26.303  -9.710  71.402  1.00 98.91           H  
ATOM   3413  HB2 MET A 302      25.227  -8.685  70.498  1.00 98.91           H  
ATOM   3414  HG3 MET A 302      25.648  -6.903  72.371  1.00 98.91           H  
ATOM   3415  HG2 MET A 302      26.395  -8.188  73.274  1.00 98.91           H  
ATOM   3416  HE1 MET A 302      23.449 -10.685  73.883  1.00 98.91           H  
ATOM   3417  HE2 MET A 302      24.693 -10.785  72.647  1.00 98.91           H  
ATOM   3418  HE3 MET A 302      25.122 -10.286  74.295  1.00 98.91           H  
ATOM   3419  N   GLU A 303      27.119  -8.943  68.224  1.00 98.62           N  
ATOM   3420  CA  GLU A 303      27.358  -9.857  67.108  1.00 98.62           C  
ATOM   3421  C   GLU A 303      28.625  -9.518  66.305  1.00 98.62           C  
ATOM   3422  O   GLU A 303      29.313 -10.442  65.872  1.00 98.62           O  
ATOM   3423  CB  GLU A 303      26.096  -9.885  66.218  1.00 98.62           C  
ATOM   3424  CG  GLU A 303      26.079 -10.987  65.132  1.00 98.62           C  
ATOM   3425  CD  GLU A 303      24.761 -11.122  64.342  1.00 98.62           C  
ATOM   3426  OE1 GLU A 303      24.797 -11.856  63.329  1.00 98.62           O1-
ATOM   3427  OE2 GLU A 303      23.740 -10.514  64.739  1.00 98.62           O  
ATOM   3428  H   GLU A 303      26.311  -8.340  68.138  1.00 98.62           H  
ATOM   3429  HA  GLU A 303      27.489 -10.857  67.527  1.00 98.62           H  
ATOM   3430  HB3 GLU A 303      25.962  -8.909  65.745  1.00 98.62           H  
ATOM   3431  HB2 GLU A 303      25.237 -10.015  66.867  1.00 98.62           H  
ATOM   3432  HG3 GLU A 303      26.275 -11.950  65.605  1.00 98.62           H  
ATOM   3433  HG2 GLU A 303      26.894 -10.826  64.427  1.00 98.62           H  
ATOM   3434  N   TYR A 304      28.895  -8.216  66.109  1.00 98.60           N  
ATOM   3435  CA  TYR A 304      29.940  -7.731  65.204  1.00 98.60           C  
ATOM   3436  C   TYR A 304      31.159  -7.171  65.951  1.00 98.60           C  
ATOM   3437  O   TYR A 304      32.274  -7.415  65.491  1.00 98.60           O  
ATOM   3438  CB  TYR A 304      29.362  -6.664  64.249  1.00 98.60           C  
ATOM   3439  CG  TYR A 304      28.080  -7.022  63.509  1.00 98.60           C  
ATOM   3440  CD1 TYR A 304      27.830  -8.340  63.069  1.00 98.60           C  
ATOM   3441  CD2 TYR A 304      27.099  -6.029  63.303  1.00 98.60           C  
ATOM   3442  CE1 TYR A 304      26.575  -8.677  62.530  1.00 98.60           C  
ATOM   3443  CE2 TYR A 304      25.846  -6.363  62.757  1.00 98.60           C  
ATOM   3444  CZ  TYR A 304      25.572  -7.699  62.409  1.00 98.60           C  
ATOM   3445  OH  TYR A 304      24.334  -8.051  61.964  1.00 98.60           O  
ATOM   3446  H   TYR A 304      28.273  -7.514  66.490  1.00 98.60           H  
ATOM   3447  HA  TYR A 304      30.305  -8.556  64.592  1.00 98.60           H  
ATOM   3448  HB3 TYR A 304      30.115  -6.361  63.526  1.00 98.60           H  
ATOM   3449  HB2 TYR A 304      29.144  -5.777  64.840  1.00 98.60           H  
ATOM   3450  HD1 TYR A 304      28.574  -9.112  63.190  1.00 98.60           H  
ATOM   3451  HD2 TYR A 304      27.288  -5.012  63.606  1.00 98.60           H  
ATOM   3452  HE1 TYR A 304      26.375  -9.697  62.237  1.00 98.60           H  
ATOM   3453  HE2 TYR A 304      25.088  -5.603  62.640  1.00 98.60           H  
ATOM   3454  HH  TYR A 304      23.778  -7.294  61.748  1.00 98.60           H  
ATOM   3455  N   TYR A 305      30.945  -6.445  67.067  1.00 98.12           N  
ATOM   3456  CA  TYR A 305      32.034  -5.853  67.859  1.00 98.12           C  
ATOM   3457  C   TYR A 305      32.462  -6.742  69.044  1.00 98.12           C  
ATOM   3458  O   TYR A 305      33.512  -6.478  69.629  1.00 98.12           O  
ATOM   3459  CB  TYR A 305      31.651  -4.428  68.330  1.00 98.12           C  
ATOM   3460  CG  TYR A 305      32.835  -3.506  68.573  1.00 98.12           C  
ATOM   3461  CD1 TYR A 305      33.113  -3.017  69.866  1.00 98.12           C  
ATOM   3462  CD2 TYR A 305      33.672  -3.135  67.500  1.00 98.12           C  
ATOM   3463  CE1 TYR A 305      34.222  -2.179  70.089  1.00 98.12           C  
ATOM   3464  CE2 TYR A 305      34.785  -2.301  67.720  1.00 98.12           C  
ATOM   3465  CZ  TYR A 305      35.063  -1.826  69.016  1.00 98.12           C  
ATOM   3466  OH  TYR A 305      36.145  -1.023  69.230  1.00 98.12           O  
ATOM   3467  H   TYR A 305      30.004  -6.284  67.397  1.00 98.12           H  
ATOM   3468  HA  TYR A 305      32.917  -5.760  67.225  1.00 98.12           H  
ATOM   3469  HB3 TYR A 305      31.026  -4.463  69.221  1.00 98.12           H  
ATOM   3470  HB2 TYR A 305      31.040  -3.933  67.580  1.00 98.12           H  
ATOM   3471  HD1 TYR A 305      32.482  -3.284  70.695  1.00 98.12           H  
ATOM   3472  HD2 TYR A 305      33.468  -3.498  66.505  1.00 98.12           H  
ATOM   3473  HE1 TYR A 305      34.425  -1.816  71.085  1.00 98.12           H  
ATOM   3474  HE2 TYR A 305      35.425  -2.030  66.893  1.00 98.12           H  
ATOM   3475  HH  TYR A 305      36.241  -0.755  70.147  1.00 98.12           H  
ATOM   3476  N   GLY A 306      31.679  -7.788  69.364  1.00 98.27           N  
ATOM   3477  CA  GLY A 306      32.024  -8.790  70.373  1.00 98.27           C  
ATOM   3478  C   GLY A 306      31.762  -8.332  71.818  1.00 98.27           C  
ATOM   3479  O   GLY A 306      32.289  -8.963  72.734  1.00 98.27           O  
ATOM   3480  H   GLY A 306      30.826  -7.942  68.845  1.00 98.27           H  
ATOM   3481  HA3 GLY A 306      33.071  -9.080  70.271  1.00 98.27           H  
ATOM   3482  HA2 GLY A 306      31.437  -9.689  70.185  1.00 98.27           H  
ATOM   3483  N   MET A 307      30.976  -7.260  72.039  1.00 98.74           N  
ATOM   3484  CA  MET A 307      30.595  -6.771  73.371  1.00 98.74           C  
ATOM   3485  C   MET A 307      29.720  -7.766  74.149  1.00 98.74           C  
ATOM   3486  O   MET A 307      29.002  -8.566  73.548  1.00 98.74           O  
ATOM   3487  CB  MET A 307      29.833  -5.433  73.247  1.00 98.74           C  
ATOM   3488  CG  MET A 307      30.718  -4.246  72.864  1.00 98.74           C  
ATOM   3489  SD  MET A 307      29.826  -2.666  72.838  1.00 98.74           S  
ATOM   3490  CE  MET A 307      31.195  -1.500  73.048  1.00 98.74           C  
ATOM   3491  H   MET A 307      30.562  -6.780  71.251  1.00 98.74           H  
ATOM   3492  HA  MET A 307      31.507  -6.607  73.949  1.00 98.74           H  
ATOM   3493  HB3 MET A 307      29.351  -5.184  74.193  1.00 98.74           H  
ATOM   3494  HB2 MET A 307      29.022  -5.534  72.526  1.00 98.74           H  
ATOM   3495  HG3 MET A 307      31.151  -4.425  71.883  1.00 98.74           H  
ATOM   3496  HG2 MET A 307      31.543  -4.165  73.571  1.00 98.74           H  
ATOM   3497  HE1 MET A 307      30.818  -0.477  73.032  1.00 98.74           H  
ATOM   3498  HE2 MET A 307      31.694  -1.668  74.002  1.00 98.74           H  
ATOM   3499  HE3 MET A 307      31.925  -1.610  72.247  1.00 98.74           H  
ATOM   3500  N   SER A 308      29.738  -7.627  75.485  1.00 98.86           N  
ATOM   3501  CA  SER A 308      28.712  -8.190  76.363  1.00 98.86           C  
ATOM   3502  C   SER A 308      27.389  -7.412  76.213  1.00 98.86           C  
ATOM   3503  O   SER A 308      27.396  -6.273  75.741  1.00 98.86           O  
ATOM   3504  CB  SER A 308      29.231  -8.206  77.820  1.00 98.86           C  
ATOM   3505  OG  SER A 308      29.167  -6.944  78.460  1.00 98.86           O  
ATOM   3506  H   SER A 308      30.359  -6.952  75.907  1.00 98.86           H  
ATOM   3507  HA  SER A 308      28.539  -9.225  76.059  1.00 98.86           H  
ATOM   3508  HB3 SER A 308      30.256  -8.578  77.862  1.00 98.86           H  
ATOM   3509  HB2 SER A 308      28.631  -8.899  78.411  1.00 98.86           H  
ATOM   3510  HG  SER A 308      29.971  -6.451  78.262  1.00 98.86           H  
ATOM   3511  N   LEU A 309      26.284  -8.032  76.656  1.00 98.88           N  
ATOM   3512  CA  LEU A 309      24.948  -7.431  76.720  1.00 98.88           C  
ATOM   3513  C   LEU A 309      24.917  -6.088  77.473  1.00 98.88           C  
ATOM   3514  O   LEU A 309      24.286  -5.148  76.996  1.00 98.88           O  
ATOM   3515  CB  LEU A 309      23.998  -8.462  77.367  1.00 98.88           C  
ATOM   3516  CG  LEU A 309      22.545  -7.996  77.602  1.00 98.88           C  
ATOM   3517  CD1 LEU A 309      21.748  -7.875  76.294  1.00 98.88           C  
ATOM   3518  CD2 LEU A 309      21.850  -8.907  78.614  1.00 98.88           C  
ATOM   3519  H   LEU A 309      26.357  -8.973  77.015  1.00 98.88           H  
ATOM   3520  HA  LEU A 309      24.622  -7.243  75.697  1.00 98.88           H  
ATOM   3521  HB3 LEU A 309      24.426  -8.758  78.326  1.00 98.88           H  
ATOM   3522  HB2 LEU A 309      23.987  -9.367  76.760  1.00 98.88           H  
ATOM   3523  HG  LEU A 309      22.546  -7.017  78.071  1.00 98.88           H  
ATOM   3524 HD11 LEU A 309      20.801  -8.412  76.348  1.00 98.88           H  
ATOM   3525 HD12 LEU A 309      21.527  -6.832  76.068  1.00 98.88           H  
ATOM   3526 HD13 LEU A 309      22.299  -8.278  75.446  1.00 98.88           H  
ATOM   3527 HD21 LEU A 309      20.850  -8.545  78.845  1.00 98.88           H  
ATOM   3528 HD22 LEU A 309      21.771  -9.922  78.233  1.00 98.88           H  
ATOM   3529 HD23 LEU A 309      22.401  -8.947  79.555  1.00 98.88           H  
ATOM   3530  N   ASN A 310      25.605  -6.039  78.625  1.00 98.85           N  
ATOM   3531  CA  ASN A 310      25.692  -4.888  79.520  1.00 98.85           C  
ATOM   3532  C   ASN A 310      26.429  -3.694  78.879  1.00 98.85           C  
ATOM   3533  O   ASN A 310      25.926  -2.575  78.961  1.00 98.85           O  
ATOM   3534  CB  ASN A 310      26.341  -5.378  80.837  1.00 98.85           C  
ATOM   3535  CG  ASN A 310      26.398  -4.367  81.988  1.00 98.85           C  
ATOM   3536  ND2 ASN A 310      25.398  -3.493  82.122  1.00 98.85           N  
ATOM   3537  OD1 ASN A 310      27.344  -4.387  82.772  1.00 98.85           O  
ATOM   3538  H   ASN A 310      26.112  -6.861  78.920  1.00 98.85           H  
ATOM   3539  HA  ASN A 310      24.670  -4.570  79.730  1.00 98.85           H  
ATOM   3540  HB3 ASN A 310      27.353  -5.735  80.639  1.00 98.85           H  
ATOM   3541  HB2 ASN A 310      25.784  -6.239  81.211  1.00 98.85           H  
ATOM   3542 HD22 ASN A 310      25.418  -2.818  82.871  1.00 98.85           H  
ATOM   3543 HD21 ASN A 310      24.621  -3.492  81.475  1.00 98.85           H  
ATOM   3544  N   ASP A 311      27.574  -3.959  78.228  1.00 98.90           N  
ATOM   3545  CA  ASP A 311      28.392  -2.958  77.530  1.00 98.90           C  
ATOM   3546  C   ASP A 311      27.720  -2.430  76.253  1.00 98.90           C  
ATOM   3547  O   ASP A 311      27.805  -1.231  75.988  1.00 98.90           O  
ATOM   3548  CB  ASP A 311      29.813  -3.474  77.196  1.00 98.90           C  
ATOM   3549  CG  ASP A 311      30.625  -4.009  78.389  1.00 98.90           C  
ATOM   3550  OD1 ASP A 311      30.429  -3.513  79.522  1.00 98.90           O1-
ATOM   3551  OD2 ASP A 311      31.519  -4.842  78.123  1.00 98.90           O  
ATOM   3552  H   ASP A 311      27.918  -4.910  78.201  1.00 98.90           H  
ATOM   3553  HA  ASP A 311      28.496  -2.101  78.199  1.00 98.90           H  
ATOM   3554  HB3 ASP A 311      30.398  -2.675  76.736  1.00 98.90           H  
ATOM   3555  HB2 ASP A 311      29.735  -4.275  76.458  1.00 98.90           H  
ATOM   3556  N   ALA A 312      27.049  -3.323  75.507  1.00 98.95           N  
ATOM   3557  CA  ALA A 312      26.287  -2.999  74.303  1.00 98.95           C  
ATOM   3558  C   ALA A 312      25.028  -2.163  74.589  1.00 98.95           C  
ATOM   3559  O   ALA A 312      24.717  -1.267  73.805  1.00 98.95           O  
ATOM   3560  CB  ALA A 312      25.931  -4.301  73.575  1.00 98.95           C  
ATOM   3561  H   ALA A 312      27.045  -4.297  75.785  1.00 98.95           H  
ATOM   3562  HA  ALA A 312      26.933  -2.413  73.649  1.00 98.95           H  
ATOM   3563  HB1 ALA A 312      25.339  -4.099  72.686  1.00 98.95           H  
ATOM   3564  HB2 ALA A 312      26.828  -4.830  73.255  1.00 98.95           H  
ATOM   3565  HB3 ALA A 312      25.356  -4.976  74.211  1.00 98.95           H  
ATOM   3566  N   ALA A 313      24.351  -2.452  75.715  1.00 98.94           N  
ATOM   3567  CA  ALA A 313      23.173  -1.731  76.198  1.00 98.94           C  
ATOM   3568  C   ALA A 313      23.486  -0.306  76.684  1.00 98.94           C  
ATOM   3569  O   ALA A 313      22.675   0.587  76.441  1.00 98.94           O  
ATOM   3570  CB  ALA A 313      22.471  -2.559  77.281  1.00 98.94           C  
ATOM   3571  H   ALA A 313      24.661  -3.223  76.292  1.00 98.94           H  
ATOM   3572  HA  ALA A 313      22.473  -1.636  75.370  1.00 98.94           H  
ATOM   3573  HB1 ALA A 313      21.558  -2.070  77.618  1.00 98.94           H  
ATOM   3574  HB2 ALA A 313      22.178  -3.536  76.897  1.00 98.94           H  
ATOM   3575  HB3 ALA A 313      23.112  -2.716  78.150  1.00 98.94           H  
ATOM   3576  N   ARG A 314      24.666  -0.101  77.301  1.00 98.85           N  
ATOM   3577  CA  ARG A 314      25.180   1.234  77.618  1.00 98.85           C  
ATOM   3578  C   ARG A 314      25.583   2.006  76.355  1.00 98.85           C  
ATOM   3579  O   ARG A 314      25.196   3.163  76.240  1.00 98.85           O  
ATOM   3580  CB  ARG A 314      26.380   1.175  78.581  1.00 98.85           C  
ATOM   3581  CG  ARG A 314      26.046   0.706  80.004  1.00 98.85           C  
ATOM   3582  CD  ARG A 314      27.229   0.963  80.952  1.00 98.85           C  
ATOM   3583  NE  ARG A 314      27.070   0.302  82.258  1.00 98.85           N  
ATOM   3584  CZ  ARG A 314      27.675  -0.828  82.671  1.00 98.85           C  
ATOM   3585  NH1 ARG A 314      28.522  -1.515  81.886  1.00 98.85           N  
ATOM   3586  NH2 ARG A 314      27.427  -1.278  83.907  1.00 98.85           N1+
ATOM   3587  H   ARG A 314      25.282  -0.882  77.483  1.00 98.85           H  
ATOM   3588  HA  ARG A 314      24.384   1.800  78.107  1.00 98.85           H  
ATOM   3589  HB3 ARG A 314      26.814   2.174  78.657  1.00 98.85           H  
ATOM   3590  HB2 ARG A 314      27.164   0.541  78.163  1.00 98.85           H  
ATOM   3591  HG3 ARG A 314      25.682  -0.319  80.052  1.00 98.85           H  
ATOM   3592  HG2 ARG A 314      25.217   1.332  80.336  1.00 98.85           H  
ATOM   3593  HD3 ARG A 314      27.208   2.021  81.213  1.00 98.85           H  
ATOM   3594  HD2 ARG A 314      28.198   0.804  80.477  1.00 98.85           H  
ATOM   3595  HE  ARG A 314      26.430   0.757  82.893  1.00 98.85           H  
ATOM   3596 HH12 ARG A 314      28.936  -2.381  82.203  1.00 98.85           H  
ATOM   3597 HH11 ARG A 314      28.722  -1.196  80.949  1.00 98.85           H  
ATOM   3598 HH22 ARG A 314      27.857  -2.136  84.227  1.00 98.85           H  
ATOM   3599 HH21 ARG A 314      26.820  -0.767  84.531  1.00 98.85           H  
ATOM   3600  N   ALA A 315      26.327   1.365  75.436  1.00 98.89           N  
ATOM   3601  CA  ALA A 315      26.838   1.978  74.207  1.00 98.89           C  
ATOM   3602  C   ALA A 315      25.747   2.486  73.245  1.00 98.89           C  
ATOM   3603  O   ALA A 315      25.957   3.517  72.606  1.00 98.89           O  
ATOM   3604  CB  ALA A 315      27.782   0.991  73.506  1.00 98.89           C  
ATOM   3605  H   ALA A 315      26.612   0.409  75.605  1.00 98.89           H  
ATOM   3606  HA  ALA A 315      27.429   2.846  74.505  1.00 98.89           H  
ATOM   3607  HB1 ALA A 315      28.157   1.395  72.565  1.00 98.89           H  
ATOM   3608  HB2 ALA A 315      28.647   0.768  74.131  1.00 98.89           H  
ATOM   3609  HB3 ALA A 315      27.281   0.047  73.294  1.00 98.89           H  
ATOM   3610  N   ALA A 316      24.596   1.791  73.196  1.00 98.86           N  
ATOM   3611  CA  ALA A 316      23.406   2.209  72.452  1.00 98.86           C  
ATOM   3612  C   ALA A 316      22.666   3.392  73.099  1.00 98.86           C  
ATOM   3613  O   ALA A 316      22.145   4.240  72.375  1.00 98.86           O  
ATOM   3614  CB  ALA A 316      22.469   1.005  72.281  1.00 98.86           C  
ATOM   3615  H   ALA A 316      24.510   0.938  73.732  1.00 98.86           H  
ATOM   3616  HA  ALA A 316      23.725   2.536  71.464  1.00 98.86           H  
ATOM   3617  HB1 ALA A 316      21.618   1.256  71.648  1.00 98.86           H  
ATOM   3618  HB2 ALA A 316      22.986   0.169  71.806  1.00 98.86           H  
ATOM   3619  HB3 ALA A 316      22.085   0.656  73.241  1.00 98.86           H  
ATOM   3620  N   LEU A 317      22.657   3.445  74.442  1.00 98.62           N  
ATOM   3621  CA  LEU A 317      22.064   4.528  75.228  1.00 98.62           C  
ATOM   3622  C   LEU A 317      22.945   5.796  75.254  1.00 98.62           C  
ATOM   3623  O   LEU A 317      22.402   6.896  75.349  1.00 98.62           O  
ATOM   3624  CB  LEU A 317      21.754   3.987  76.640  1.00 98.62           C  
ATOM   3625  CG  LEU A 317      20.904   4.911  77.540  1.00 98.62           C  
ATOM   3626  CD1 LEU A 317      19.517   5.225  76.938  1.00 98.62           C  
ATOM   3627  CD2 LEU A 317      20.789   4.315  78.954  1.00 98.62           C  
ATOM   3628  H   LEU A 317      23.110   2.712  74.970  1.00 98.62           H  
ATOM   3629  HA  LEU A 317      21.122   4.799  74.748  1.00 98.62           H  
ATOM   3630  HB3 LEU A 317      22.697   3.762  77.142  1.00 98.62           H  
ATOM   3631  HB2 LEU A 317      21.234   3.032  76.549  1.00 98.62           H  
ATOM   3632  HG  LEU A 317      21.435   5.856  77.655  1.00 98.62           H  
ATOM   3633 HD11 LEU A 317      18.727   5.198  77.686  1.00 98.62           H  
ATOM   3634 HD12 LEU A 317      19.504   6.224  76.501  1.00 98.62           H  
ATOM   3635 HD13 LEU A 317      19.240   4.520  76.153  1.00 98.62           H  
ATOM   3636 HD21 LEU A 317      20.863   5.095  79.710  1.00 98.62           H  
ATOM   3637 HD22 LEU A 317      19.846   3.791  79.096  1.00 98.62           H  
ATOM   3638 HD23 LEU A 317      21.581   3.595  79.159  1.00 98.62           H  
ATOM   3639  N   ASP A 318      24.273   5.630  75.124  1.00 98.72           N  
ATOM   3640  CA  ASP A 318      25.247   6.714  74.951  1.00 98.72           C  
ATOM   3641  C   ASP A 318      25.113   7.405  73.584  1.00 98.72           C  
ATOM   3642  O   ASP A 318      25.349   8.607  73.514  1.00 98.72           O  
ATOM   3643  CB  ASP A 318      26.718   6.271  75.166  1.00 98.72           C  
ATOM   3644  CG  ASP A 318      27.074   5.704  76.553  1.00 98.72           C  
ATOM   3645  OD1 ASP A 318      26.362   6.012  77.536  1.00 98.72           O1-
ATOM   3646  OD2 ASP A 318      28.153   5.075  76.629  1.00 98.72           O  
ATOM   3647  H   ASP A 318      24.652   4.692  75.119  1.00 98.72           H  
ATOM   3648  HA  ASP A 318      25.016   7.473  75.701  1.00 98.72           H  
ATOM   3649  HB3 ASP A 318      27.385   7.114  74.984  1.00 98.72           H  
ATOM   3650  HB2 ASP A 318      26.966   5.508  74.426  1.00 98.72           H  
ATOM   3651  N   LYS A 319      24.707   6.663  72.539  1.00 98.57           N  
ATOM   3652  CA  LYS A 319      24.404   7.212  71.213  1.00 98.57           C  
ATOM   3653  C   LYS A 319      23.109   8.042  71.196  1.00 98.57           C  
ATOM   3654  O   LYS A 319      23.067   9.047  70.489  1.00 98.57           O  
ATOM   3655  CB  LYS A 319      24.377   6.077  70.173  1.00 98.57           C  
ATOM   3656  CG  LYS A 319      25.779   5.506  69.893  1.00 98.57           C  
ATOM   3657  CD  LYS A 319      25.728   4.122  69.238  1.00 98.57           C  
ATOM   3658  CE  LYS A 319      27.113   3.464  69.136  1.00 98.57           C  
ATOM   3659  NZ  LYS A 319      27.019   2.072  68.668  1.00 98.57           N1+
ATOM   3660  H   LYS A 319      24.542   5.674  72.664  1.00 98.57           H  
ATOM   3661  HA  LYS A 319      25.216   7.887  70.939  1.00 98.57           H  
ATOM   3662  HB3 LYS A 319      23.958   6.432  69.230  1.00 98.57           H  
ATOM   3663  HB2 LYS A 319      23.707   5.290  70.519  1.00 98.57           H  
ATOM   3664  HG3 LYS A 319      26.346   5.438  70.821  1.00 98.57           H  
ATOM   3665  HG2 LYS A 319      26.332   6.195  69.255  1.00 98.57           H  
ATOM   3666  HD3 LYS A 319      25.274   4.200  68.249  1.00 98.57           H  
ATOM   3667  HD2 LYS A 319      25.068   3.491  69.831  1.00 98.57           H  
ATOM   3668  HE3 LYS A 319      27.592   3.453  70.116  1.00 98.57           H  
ATOM   3669  HE2 LYS A 319      27.759   4.030  68.464  1.00 98.57           H  
ATOM   3670  HZ1 LYS A 319      26.404   1.551  69.279  1.00 98.57           H  
ATOM   3671  HZ2 LYS A 319      26.625   2.046  67.736  1.00 98.57           H  
ATOM   3672  HZ3 LYS A 319      27.933   1.644  68.656  1.00 98.57           H  
ATOM   3673  N   VAL A 320      22.105   7.683  72.010  1.00 98.12           N  
ATOM   3674  CA  VAL A 320      20.906   8.489  72.258  1.00 98.12           C  
ATOM   3675  C   VAL A 320      21.279   9.771  73.036  1.00 98.12           C  
ATOM   3676  O   VAL A 320      20.839  10.863  72.666  1.00 98.12           O  
ATOM   3677  CB  VAL A 320      19.859   7.623  73.018  1.00 98.12           C  
ATOM   3678  CG1 VAL A 320      18.670   8.406  73.603  1.00 98.12           C  
ATOM   3679  CG2 VAL A 320      19.319   6.496  72.129  1.00 98.12           C  
ATOM   3680  H   VAL A 320      22.200   6.814  72.519  1.00 98.12           H  
ATOM   3681  HA  VAL A 320      20.485   8.798  71.299  1.00 98.12           H  
ATOM   3682  HB  VAL A 320      20.352   7.152  73.867  1.00 98.12           H  
ATOM   3683 HG11 VAL A 320      17.951   7.734  74.066  1.00 98.12           H  
ATOM   3684 HG12 VAL A 320      18.991   9.086  74.389  1.00 98.12           H  
ATOM   3685 HG13 VAL A 320      18.149   8.984  72.843  1.00 98.12           H  
ATOM   3686 HG21 VAL A 320      18.607   5.887  72.685  1.00 98.12           H  
ATOM   3687 HG22 VAL A 320      18.802   6.889  71.253  1.00 98.12           H  
ATOM   3688 HG23 VAL A 320      20.113   5.837  71.777  1.00 98.12           H  
ATOM   3689  N   ALA A 321      22.134   9.654  74.066  1.00 97.57           N  
ATOM   3690  CA  ALA A 321      22.622  10.772  74.878  1.00 97.57           C  
ATOM   3691  C   ALA A 321      23.437  11.809  74.086  1.00 97.57           C  
ATOM   3692  O   ALA A 321      23.315  13.001  74.365  1.00 97.57           O  
ATOM   3693  CB  ALA A 321      23.445  10.225  76.054  1.00 97.57           C  
ATOM   3694  H   ALA A 321      22.499   8.743  74.308  1.00 97.57           H  
ATOM   3695  HA  ALA A 321      21.752  11.284  75.289  1.00 97.57           H  
ATOM   3696  HB1 ALA A 321      23.679  11.014  76.769  1.00 97.57           H  
ATOM   3697  HB2 ALA A 321      22.903   9.447  76.589  1.00 97.57           H  
ATOM   3698  HB3 ALA A 321      24.389   9.795  75.720  1.00 97.57           H  
ATOM   3699  N   LYS A 322      24.222  11.342  73.098  1.00 98.08           N  
ATOM   3700  CA  LYS A 322      25.002  12.170  72.173  1.00 98.08           C  
ATOM   3701  C   LYS A 322      24.137  12.962  71.176  1.00 98.08           C  
ATOM   3702  O   LYS A 322      24.570  14.030  70.746  1.00 98.08           O  
ATOM   3703  CB  LYS A 322      26.029  11.283  71.440  1.00 98.08           C  
ATOM   3704  CG  LYS A 322      27.217  10.879  72.332  1.00 98.08           C  
ATOM   3705  CD  LYS A 322      28.022   9.705  71.755  1.00 98.08           C  
ATOM   3706  CE  LYS A 322      29.107   9.212  72.725  1.00 98.08           C  
ATOM   3707  NZ  LYS A 322      29.829   8.043  72.191  1.00 98.08           N1+
ATOM   3708  H   LYS A 322      24.286  10.343  72.957  1.00 98.08           H  
ATOM   3709  HA  LYS A 322      25.549  12.902  72.770  1.00 98.08           H  
ATOM   3710  HB3 LYS A 322      26.432  11.806  70.572  1.00 98.08           H  
ATOM   3711  HB2 LYS A 322      25.524  10.399  71.048  1.00 98.08           H  
ATOM   3712  HG3 LYS A 322      26.869  10.627  73.334  1.00 98.08           H  
ATOM   3713  HG2 LYS A 322      27.874  11.739  72.462  1.00 98.08           H  
ATOM   3714  HD3 LYS A 322      28.477  10.015  70.813  1.00 98.08           H  
ATOM   3715  HD2 LYS A 322      27.343   8.886  71.513  1.00 98.08           H  
ATOM   3716  HE3 LYS A 322      28.658   8.931  73.678  1.00 98.08           H  
ATOM   3717  HE2 LYS A 322      29.824  10.008  72.928  1.00 98.08           H  
ATOM   3718  HZ1 LYS A 322      30.276   8.290  71.320  1.00 98.08           H  
ATOM   3719  HZ2 LYS A 322      30.529   7.747  72.856  1.00 98.08           H  
ATOM   3720  HZ3 LYS A 322      29.177   7.288  72.034  1.00 98.08           H  
ATOM   3721  N   LEU A 323      22.931  12.457  70.859  1.00 97.37           N  
ATOM   3722  CA  LEU A 323      21.925  13.174  70.071  1.00 97.37           C  
ATOM   3723  C   LEU A 323      21.065  14.131  70.925  1.00 97.37           C  
ATOM   3724  O   LEU A 323      20.359  14.953  70.343  1.00 97.37           O  
ATOM   3725  CB  LEU A 323      21.034  12.166  69.311  1.00 97.37           C  
ATOM   3726  CG  LEU A 323      21.762  11.317  68.246  1.00 97.37           C  
ATOM   3727  CD1 LEU A 323      20.818  10.248  67.652  1.00 97.37           C  
ATOM   3728  CD2 LEU A 323      22.423  12.183  67.156  1.00 97.37           C  
ATOM   3729  H   LEU A 323      22.646  11.567  71.243  1.00 97.37           H  
ATOM   3730  HA  LEU A 323      22.432  13.803  69.337  1.00 97.37           H  
ATOM   3731  HB3 LEU A 323      20.247  12.718  68.800  1.00 97.37           H  
ATOM   3732  HB2 LEU A 323      20.538  11.512  70.029  1.00 97.37           H  
ATOM   3733  HG  LEU A 323      22.567  10.778  68.742  1.00 97.37           H  
ATOM   3734 HD11 LEU A 323      21.280   9.261  67.690  1.00 97.37           H  
ATOM   3735 HD12 LEU A 323      19.876  10.181  68.197  1.00 97.37           H  
ATOM   3736 HD13 LEU A 323      20.565  10.449  66.611  1.00 97.37           H  
ATOM   3737 HD21 LEU A 323      22.399  11.710  66.177  1.00 97.37           H  
ATOM   3738 HD22 LEU A 323      21.942  13.157  67.059  1.00 97.37           H  
ATOM   3739 HD23 LEU A 323      23.473  12.358  67.390  1.00 97.37           H  
ATOM   3740  N   GLY A 324      21.156  14.040  72.264  1.00 94.97           N  
ATOM   3741  CA  GLY A 324      20.463  14.923  73.204  1.00 94.97           C  
ATOM   3742  C   GLY A 324      19.172  14.303  73.761  1.00 94.97           C  
ATOM   3743  O   GLY A 324      18.384  15.029  74.365  1.00 94.97           O  
ATOM   3744  H   GLY A 324      21.774  13.349  72.667  1.00 94.97           H  
ATOM   3745  HA3 GLY A 324      20.237  15.890  72.751  1.00 94.97           H  
ATOM   3746  HA2 GLY A 324      21.135  15.122  74.039  1.00 94.97           H  
ATOM   3747  N   GLY A 325      18.953  12.996  73.574  1.00 94.53           N  
ATOM   3748  CA  GLY A 325      17.814  12.270  74.122  1.00 94.53           C  
ATOM   3749  C   GLY A 325      18.150  11.630  75.468  1.00 94.53           C  
ATOM   3750  O   GLY A 325      19.298  11.253  75.703  1.00 94.53           O  
ATOM   3751  H   GLY A 325      19.677  12.437  73.134  1.00 94.53           H  
ATOM   3752  HA3 GLY A 325      17.556  11.468  73.433  1.00 94.53           H  
ATOM   3753  HA2 GLY A 325      16.939  12.915  74.205  1.00 94.53           H  
ATOM   3754  N   GLU A 326      17.144  11.451  76.325  1.00 94.65           N  
ATOM   3755  CA  GLU A 326      17.211  10.625  77.524  1.00 94.65           C  
ATOM   3756  C   GLU A 326      16.263   9.428  77.370  1.00 94.65           C  
ATOM   3757  O   GLU A 326      15.325   9.448  76.566  1.00 94.65           O  
ATOM   3758  CB  GLU A 326      16.786  11.440  78.761  1.00 94.65           C  
ATOM   3759  CG  GLU A 326      17.820  12.503  79.179  1.00 94.65           C  
ATOM   3760  CD  GLU A 326      17.507  13.178  80.518  1.00 94.65           C  
ATOM   3761  OE1 GLU A 326      16.704  12.622  81.299  1.00 94.65           O1-
ATOM   3762  OE2 GLU A 326      18.094  14.255  80.751  1.00 94.65           O  
ATOM   3763  H   GLU A 326      16.222  11.795  76.073  1.00 94.65           H  
ATOM   3764  HA  GLU A 326      18.222  10.247  77.661  1.00 94.65           H  
ATOM   3765  HB3 GLU A 326      16.659  10.749  79.596  1.00 94.65           H  
ATOM   3766  HB2 GLU A 326      15.811  11.903  78.598  1.00 94.65           H  
ATOM   3767  HG3 GLU A 326      17.901  13.268  78.405  1.00 94.65           H  
ATOM   3768  HG2 GLU A 326      18.804  12.041  79.266  1.00 94.65           H  
ATOM   3769  N   GLY A 327      16.488   8.396  78.181  1.00 96.01           N  
ATOM   3770  CA  GLY A 327      15.650   7.219  78.259  1.00 96.01           C  
ATOM   3771  C   GLY A 327      16.308   6.090  79.037  1.00 96.01           C  
ATOM   3772  O   GLY A 327      17.203   6.303  79.862  1.00 96.01           O  
ATOM   3773  H   GLY A 327      17.307   8.424  78.793  1.00 96.01           H  
ATOM   3774  HA3 GLY A 327      15.460   6.867  77.249  1.00 96.01           H  
ATOM   3775  HA2 GLY A 327      14.694   7.466  78.722  1.00 96.01           H  
ATOM   3776  N   GLY A 328      15.847   4.878  78.751  1.00 97.86           N  
ATOM   3777  CA  GLY A 328      16.372   3.634  79.261  1.00 97.86           C  
ATOM   3778  C   GLY A 328      15.917   2.480  78.382  1.00 97.86           C  
ATOM   3779  O   GLY A 328      15.131   2.638  77.446  1.00 97.86           O  
ATOM   3780  H   GLY A 328      15.107   4.778  78.050  1.00 97.86           H  
ATOM   3781  HA3 GLY A 328      16.032   3.475  80.283  1.00 97.86           H  
ATOM   3782  HA2 GLY A 328      17.460   3.654  79.251  1.00 97.86           H  
ATOM   3783  N   LEU A 329      16.427   1.299  78.689  1.00 98.84           N  
ATOM   3784  CA  LEU A 329      16.070   0.037  78.053  1.00 98.84           C  
ATOM   3785  C   LEU A 329      16.308  -1.120  79.023  1.00 98.84           C  
ATOM   3786  O   LEU A 329      17.090  -0.998  79.964  1.00 98.84           O  
ATOM   3787  CB  LEU A 329      16.805  -0.124  76.689  1.00 98.84           C  
ATOM   3788  CG  LEU A 329      18.334  -0.383  76.751  1.00 98.84           C  
ATOM   3789  CD1 LEU A 329      18.698  -1.875  76.914  1.00 98.84           C  
ATOM   3790  CD2 LEU A 329      19.053   0.212  75.529  1.00 98.84           C  
ATOM   3791  H   LEU A 329      17.042   1.227  79.491  1.00 98.84           H  
ATOM   3792  HA  LEU A 329      14.995   0.064  77.876  1.00 98.84           H  
ATOM   3793  HB3 LEU A 329      16.613   0.773  76.101  1.00 98.84           H  
ATOM   3794  HB2 LEU A 329      16.332  -0.919  76.111  1.00 98.84           H  
ATOM   3795  HG  LEU A 329      18.724   0.157  77.614  1.00 98.84           H  
ATOM   3796 HD11 LEU A 329      19.458  -2.195  76.200  1.00 98.84           H  
ATOM   3797 HD12 LEU A 329      19.089  -2.075  77.910  1.00 98.84           H  
ATOM   3798 HD13 LEU A 329      17.837  -2.524  76.767  1.00 98.84           H  
ATOM   3799 HD21 LEU A 329      20.118   0.332  75.726  1.00 98.84           H  
ATOM   3800 HD22 LEU A 329      18.949  -0.429  74.653  1.00 98.84           H  
ATOM   3801 HD23 LEU A 329      18.666   1.197  75.271  1.00 98.84           H  
ATOM   3802  N   ILE A 330      15.635  -2.236  78.730  1.00 98.96           N  
ATOM   3803  CA  ILE A 330      15.847  -3.538  79.349  1.00 98.96           C  
ATOM   3804  C   ILE A 330      16.283  -4.520  78.254  1.00 98.96           C  
ATOM   3805  O   ILE A 330      15.861  -4.381  77.103  1.00 98.96           O  
ATOM   3806  CB  ILE A 330      14.548  -4.066  80.018  1.00 98.96           C  
ATOM   3807  CG1 ILE A 330      13.358  -4.255  79.042  1.00 98.96           C  
ATOM   3808  CG2 ILE A 330      14.174  -3.166  81.209  1.00 98.96           C  
ATOM   3809  CD1 ILE A 330      12.106  -4.853  79.679  1.00 98.96           C  
ATOM   3810  H   ILE A 330      15.015  -2.238  77.930  1.00 98.96           H  
ATOM   3811  HA  ILE A 330      16.640  -3.484  80.095  1.00 98.96           H  
ATOM   3812  HB  ILE A 330      14.780  -5.048  80.437  1.00 98.96           H  
ATOM   3813 HG13 ILE A 330      13.632  -4.906  78.215  1.00 98.96           H  
ATOM   3814 HG12 ILE A 330      13.099  -3.298  78.596  1.00 98.96           H  
ATOM   3815 HG21 ILE A 330      13.374  -3.600  81.807  1.00 98.96           H  
ATOM   3816 HG22 ILE A 330      15.029  -3.020  81.868  1.00 98.96           H  
ATOM   3817 HG23 ILE A 330      13.849  -2.180  80.878  1.00 98.96           H  
ATOM   3818 HD11 ILE A 330      11.573  -5.477  78.964  1.00 98.96           H  
ATOM   3819 HD12 ILE A 330      12.364  -5.472  80.533  1.00 98.96           H  
ATOM   3820 HD13 ILE A 330      11.419  -4.076  80.012  1.00 98.96           H  
ATOM   3821  N   ALA A 331      17.120  -5.494  78.630  1.00 98.97           N  
ATOM   3822  CA  ALA A 331      17.608  -6.513  77.712  1.00 98.97           C  
ATOM   3823  C   ALA A 331      18.008  -7.790  78.457  1.00 98.97           C  
ATOM   3824  O   ALA A 331      18.346  -7.741  79.641  1.00 98.97           O  
ATOM   3825  CB  ALA A 331      18.762  -5.951  76.862  1.00 98.97           C  
ATOM   3826  H   ALA A 331      17.454  -5.549  79.584  1.00 98.97           H  
ATOM   3827  HA  ALA A 331      16.781  -6.779  77.056  1.00 98.97           H  
ATOM   3828  HB1 ALA A 331      19.093  -6.680  76.122  1.00 98.97           H  
ATOM   3829  HB2 ALA A 331      18.456  -5.062  76.310  1.00 98.97           H  
ATOM   3830  HB3 ALA A 331      19.621  -5.680  77.476  1.00 98.97           H  
ATOM   3831  N   ILE A 332      17.967  -8.905  77.715  1.00 98.93           N  
ATOM   3832  CA  ILE A 332      18.359 -10.242  78.153  1.00 98.93           C  
ATOM   3833  C   ILE A 332      18.924 -11.000  76.940  1.00 98.93           C  
ATOM   3834  O   ILE A 332      18.330 -10.934  75.863  1.00 98.93           O  
ATOM   3835  CB  ILE A 332      17.173 -11.029  78.797  1.00 98.93           C  
ATOM   3836  CG1 ILE A 332      17.586 -12.411  79.359  1.00 98.93           C  
ATOM   3837  CG2 ILE A 332      15.957 -11.191  77.869  1.00 98.93           C  
ATOM   3838  CD1 ILE A 332      16.531 -13.054  80.269  1.00 98.93           C  
ATOM   3839  H   ILE A 332      17.676  -8.839  76.749  1.00 98.93           H  
ATOM   3840  HA  ILE A 332      19.148 -10.135  78.892  1.00 98.93           H  
ATOM   3841  HB  ILE A 332      16.842 -10.424  79.642  1.00 98.93           H  
ATOM   3842 HG13 ILE A 332      18.513 -12.323  79.921  1.00 98.93           H  
ATOM   3843 HG12 ILE A 332      17.798 -13.098  78.539  1.00 98.93           H  
ATOM   3844 HG21 ILE A 332      15.078 -11.507  78.428  1.00 98.93           H  
ATOM   3845 HG22 ILE A 332      15.715 -10.252  77.381  1.00 98.93           H  
ATOM   3846 HG23 ILE A 332      16.133 -11.932  77.092  1.00 98.93           H  
ATOM   3847 HD11 ILE A 332      16.983 -13.832  80.885  1.00 98.93           H  
ATOM   3848 HD12 ILE A 332      16.071 -12.326  80.937  1.00 98.93           H  
ATOM   3849 HD13 ILE A 332      15.735 -13.517  79.687  1.00 98.93           H  
ATOM   3850  N   ASP A 333      20.061 -11.687  77.135  1.00 98.64           N  
ATOM   3851  CA  ASP A 333      20.748 -12.467  76.099  1.00 98.64           C  
ATOM   3852  C   ASP A 333      20.400 -13.964  76.222  1.00 98.64           C  
ATOM   3853  O   ASP A 333      19.725 -14.366  77.173  1.00 98.64           O  
ATOM   3854  CB  ASP A 333      22.277 -12.176  76.047  1.00 98.64           C  
ATOM   3855  CG  ASP A 333      23.140 -12.455  77.290  1.00 98.64           C  
ATOM   3856  OD1 ASP A 333      22.679 -13.176  78.198  1.00 98.64           O1-
ATOM   3857  OD2 ASP A 333      24.309 -12.009  77.281  1.00 98.64           O  
ATOM   3858  H   ASP A 333      20.483 -11.711  78.055  1.00 98.64           H  
ATOM   3859  HA  ASP A 333      20.367 -12.165  75.128  1.00 98.64           H  
ATOM   3860  HB3 ASP A 333      22.386 -11.112  75.838  1.00 98.64           H  
ATOM   3861  HB2 ASP A 333      22.726 -12.689  75.196  1.00 98.64           H  
ATOM   3862  N   HIS A 334      20.868 -14.769  75.253  1.00 95.17           N  
ATOM   3863  CA  HIS A 334      20.637 -16.218  75.213  1.00 95.17           C  
ATOM   3864  C   HIS A 334      21.378 -17.012  76.313  1.00 95.17           C  
ATOM   3865  O   HIS A 334      21.010 -18.160  76.559  1.00 95.17           O  
ATOM   3866  CB  HIS A 334      20.924 -16.754  73.795  1.00 95.17           C  
ATOM   3867  CG  HIS A 334      22.359 -16.717  73.322  1.00 95.17           C  
ATOM   3868  CD2 HIS A 334      23.057 -15.796  72.571  1.00 95.17           C  
ATOM   3869  ND1 HIS A 334      23.246 -17.755  73.551  1.00 95.17           N  
ATOM   3870  CE1 HIS A 334      24.395 -17.434  72.950  1.00 95.17           C  
ATOM   3871  NE2 HIS A 334      24.355 -16.256  72.339  1.00 95.17           N  
ATOM   3872  H   HIS A 334      21.417 -14.380  74.499  1.00 95.17           H  
ATOM   3873  HA  HIS A 334      19.571 -16.371  75.393  1.00 95.17           H  
ATOM   3874  HB3 HIS A 334      20.323 -16.199  73.075  1.00 95.17           H  
ATOM   3875  HB2 HIS A 334      20.575 -17.785  73.722  1.00 95.17           H  
ATOM   3876  HD2 HIS A 334      22.722 -14.851  72.170  1.00 95.17           H  
ATOM   3877  HD1 HIS A 334      23.056 -18.603  74.066  1.00 95.17           H  
ATOM   3878  HE1 HIS A 334      25.270 -18.065  72.965  1.00 95.17           H  
ATOM   3879  N   GLN A 335      22.375 -16.388  76.965  1.00 95.26           N  
ATOM   3880  CA  GLN A 335      23.103 -16.916  78.120  1.00 95.26           C  
ATOM   3881  C   GLN A 335      22.355 -16.706  79.456  1.00 95.26           C  
ATOM   3882  O   GLN A 335      22.699 -17.372  80.433  1.00 95.26           O  
ATOM   3883  CB  GLN A 335      24.518 -16.294  78.186  1.00 95.26           C  
ATOM   3884  CG  GLN A 335      25.462 -16.674  77.022  1.00 95.26           C  
ATOM   3885  CD  GLN A 335      25.463 -15.699  75.836  1.00 95.26           C  
ATOM   3886  NE2 GLN A 335      26.535 -15.727  75.042  1.00 95.26           N  
ATOM   3887  OE1 GLN A 335      24.515 -14.953  75.609  1.00 95.26           O  
ATOM   3888  H   GLN A 335      22.633 -15.452  76.682  1.00 95.26           H  
ATOM   3889  HA  GLN A 335      23.217 -17.994  77.992  1.00 95.26           H  
ATOM   3890  HB3 GLN A 335      24.994 -16.637  79.106  1.00 95.26           H  
ATOM   3891  HB2 GLN A 335      24.461 -15.211  78.291  1.00 95.26           H  
ATOM   3892  HG3 GLN A 335      25.246 -17.681  76.664  1.00 95.26           H  
ATOM   3893  HG2 GLN A 335      26.481 -16.703  77.411  1.00 95.26           H  
ATOM   3894 HE22 GLN A 335      26.572 -15.123  74.233  1.00 95.26           H  
ATOM   3895 HE21 GLN A 335      27.304 -16.351  75.234  1.00 95.26           H  
ATOM   3896  N   GLY A 336      21.348 -15.814  79.481  1.00 96.20           N  
ATOM   3897  CA  GLY A 336      20.500 -15.552  80.644  1.00 96.20           C  
ATOM   3898  C   GLY A 336      21.003 -14.396  81.522  1.00 96.20           C  
ATOM   3899  O   GLY A 336      20.432 -14.180  82.590  1.00 96.20           O  
ATOM   3900  H   GLY A 336      21.138 -15.292  78.640  1.00 96.20           H  
ATOM   3901  HA3 GLY A 336      20.368 -16.450  81.250  1.00 96.20           H  
ATOM   3902  HA2 GLY A 336      19.514 -15.268  80.277  1.00 96.20           H  
ATOM   3903  N   ASN A 337      22.022 -13.634  81.082  1.00 97.97           N  
ATOM   3904  CA  ASN A 337      22.428 -12.357  81.686  1.00 97.97           C  
ATOM   3905  C   ASN A 337      21.362 -11.289  81.395  1.00 97.97           C  
ATOM   3906  O   ASN A 337      20.799 -11.294  80.302  1.00 97.97           O  
ATOM   3907  CB  ASN A 337      23.789 -11.866  81.132  1.00 97.97           C  
ATOM   3908  CG  ASN A 337      24.911 -12.906  81.202  1.00 97.97           C  
ATOM   3909  ND2 ASN A 337      25.513 -13.228  80.056  1.00 97.97           N  
ATOM   3910  OD1 ASN A 337      25.237 -13.402  82.277  1.00 97.97           O  
ATOM   3911  H   ASN A 337      22.427 -13.833  80.175  1.00 97.97           H  
ATOM   3912  HA  ASN A 337      22.504 -12.463  82.771  1.00 97.97           H  
ATOM   3913  HB3 ASN A 337      24.114 -10.988  81.691  1.00 97.97           H  
ATOM   3914  HB2 ASN A 337      23.680 -11.529  80.101  1.00 97.97           H  
ATOM   3915 HD22 ASN A 337      26.263 -13.902  80.047  1.00 97.97           H  
ATOM   3916 HD21 ASN A 337      25.197 -12.822  79.182  1.00 97.97           H  
ATOM   3917  N   VAL A 338      21.111 -10.399  82.365  1.00 98.59           N  
ATOM   3918  CA  VAL A 338      20.078  -9.362  82.294  1.00 98.59           C  
ATOM   3919  C   VAL A 338      20.699  -7.996  82.646  1.00 98.59           C  
ATOM   3920  O   VAL A 338      21.591  -7.935  83.495  1.00 98.59           O  
ATOM   3921  CB  VAL A 338      18.917  -9.689  83.285  1.00 98.59           C  
ATOM   3922  CG1 VAL A 338      17.891  -8.559  83.492  1.00 98.59           C  
ATOM   3923  CG2 VAL A 338      18.166 -10.965  82.866  1.00 98.59           C  
ATOM   3924  H   VAL A 338      21.634 -10.437  83.228  1.00 98.59           H  
ATOM   3925  HA  VAL A 338      19.673  -9.296  81.284  1.00 98.59           H  
ATOM   3926  HB  VAL A 338      19.357  -9.893  84.263  1.00 98.59           H  
ATOM   3927 HG11 VAL A 338      17.058  -8.897  84.107  1.00 98.59           H  
ATOM   3928 HG12 VAL A 338      18.331  -7.715  84.015  1.00 98.59           H  
ATOM   3929 HG13 VAL A 338      17.488  -8.204  82.543  1.00 98.59           H  
ATOM   3930 HG21 VAL A 338      17.359 -11.201  83.562  1.00 98.59           H  
ATOM   3931 HG22 VAL A 338      17.726 -10.845  81.878  1.00 98.59           H  
ATOM   3932 HG23 VAL A 338      18.823 -11.834  82.836  1.00 98.59           H  
ATOM   3933  N   THR A 339      20.208  -6.926  81.998  1.00 98.75           N  
ATOM   3934  CA  THR A 339      20.665  -5.554  82.223  1.00 98.75           C  
ATOM   3935  C   THR A 339      19.502  -4.561  82.004  1.00 98.75           C  
ATOM   3936  O   THR A 339      18.661  -4.807  81.138  1.00 98.75           O  
ATOM   3937  CB  THR A 339      21.866  -5.215  81.293  1.00 98.75           C  
ATOM   3938  CG2 THR A 339      21.516  -5.069  79.800  1.00 98.75           C  
ATOM   3939  OG1 THR A 339      22.473  -4.007  81.699  1.00 98.75           O  
ATOM   3940  H   THR A 339      19.473  -7.043  81.312  1.00 98.75           H  
ATOM   3941  HA  THR A 339      20.980  -5.454  83.264  1.00 98.75           H  
ATOM   3942  HB  THR A 339      22.619  -5.998  81.392  1.00 98.75           H  
ATOM   3943 HG21 THR A 339      22.416  -4.958  79.197  1.00 98.75           H  
ATOM   3944 HG22 THR A 339      20.983  -5.948  79.439  1.00 98.75           H  
ATOM   3945 HG23 THR A 339      20.891  -4.198  79.600  1.00 98.75           H  
ATOM   3946  HG1 THR A 339      22.817  -4.128  82.588  1.00 98.75           H  
ATOM   3947  N   LEU A 340      19.458  -3.481  82.810  1.00 98.68           N  
ATOM   3948  CA  LEU A 340      18.371  -2.490  82.811  1.00 98.68           C  
ATOM   3949  C   LEU A 340      18.891  -1.026  82.882  1.00 98.68           C  
ATOM   3950  O   LEU A 340      18.494  -0.309  83.803  1.00 98.68           O  
ATOM   3951  CB  LEU A 340      17.335  -2.787  83.940  1.00 98.68           C  
ATOM   3952  CG  LEU A 340      16.834  -4.247  84.091  1.00 98.68           C  
ATOM   3953  CD1 LEU A 340      17.750  -5.083  85.007  1.00 98.68           C  
ATOM   3954  CD2 LEU A 340      15.389  -4.300  84.620  1.00 98.68           C  
ATOM   3955  H   LEU A 340      20.185  -3.340  83.495  1.00 98.68           H  
ATOM   3956  HA  LEU A 340      17.831  -2.559  81.869  1.00 98.68           H  
ATOM   3957  HB3 LEU A 340      16.478  -2.147  83.732  1.00 98.68           H  
ATOM   3958  HB2 LEU A 340      17.711  -2.451  84.908  1.00 98.68           H  
ATOM   3959  HG  LEU A 340      16.803  -4.707  83.103  1.00 98.68           H  
ATOM   3960 HD11 LEU A 340      17.195  -5.866  85.521  1.00 98.68           H  
ATOM   3961 HD12 LEU A 340      18.537  -5.574  84.441  1.00 98.68           H  
ATOM   3962 HD13 LEU A 340      18.236  -4.476  85.770  1.00 98.68           H  
ATOM   3963 HD21 LEU A 340      14.933  -5.267  84.408  1.00 98.68           H  
ATOM   3964 HD22 LEU A 340      15.347  -4.147  85.699  1.00 98.68           H  
ATOM   3965 HD23 LEU A 340      14.758  -3.548  84.151  1.00 98.68           H  
ATOM   3966  N   PRO A 341      19.785  -0.583  81.960  1.00 98.62           N  
ATOM   3967  CA  PRO A 341      20.367   0.776  82.012  1.00 98.62           C  
ATOM   3968  C   PRO A 341      19.378   1.900  81.644  1.00 98.62           C  
ATOM   3969  O   PRO A 341      18.480   1.690  80.829  1.00 98.62           O  
ATOM   3970  CB  PRO A 341      21.525   0.703  81.004  1.00 98.62           C  
ATOM   3971  CG  PRO A 341      21.055  -0.297  79.966  1.00 98.62           C  
ATOM   3972  CD  PRO A 341      20.305  -1.324  80.808  1.00 98.62           C  
ATOM   3973  HA  PRO A 341      20.767   0.972  83.009  1.00 98.62           H  
ATOM   3974  HB3 PRO A 341      22.416   0.320  81.503  1.00 98.62           H  
ATOM   3975  HB2 PRO A 341      21.791   1.664  80.564  1.00 98.62           H  
ATOM   3976  HG3 PRO A 341      21.878  -0.721  79.395  1.00 98.62           H  
ATOM   3977  HG2 PRO A 341      20.370   0.187  79.271  1.00 98.62           H  
ATOM   3978  HD2 PRO A 341      19.536  -1.843  80.237  1.00 98.62           H  
ATOM   3979  HD3 PRO A 341      21.015  -2.059  81.170  1.00 98.62           H  
ATOM   3980  N   PHE A 342      19.588   3.079  82.250  1.00 97.14           N  
ATOM   3981  CA  PHE A 342      18.813   4.299  82.020  1.00 97.14           C  
ATOM   3982  C   PHE A 342      19.653   5.524  82.421  1.00 97.14           C  
ATOM   3983  O   PHE A 342      20.474   5.431  83.335  1.00 97.14           O  
ATOM   3984  CB  PHE A 342      17.450   4.219  82.751  1.00 97.14           C  
ATOM   3985  CG  PHE A 342      17.507   4.217  84.268  1.00 97.14           C  
ATOM   3986  CD1 PHE A 342      17.818   3.031  84.962  1.00 97.14           C  
ATOM   3987  CD2 PHE A 342      17.422   5.426  84.986  1.00 97.14           C  
ATOM   3988  CE1 PHE A 342      17.984   3.054  86.337  1.00 97.14           C  
ATOM   3989  CE2 PHE A 342      17.585   5.429  86.363  1.00 97.14           C  
ATOM   3990  CZ  PHE A 342      17.852   4.246  87.037  1.00 97.14           C  
ATOM   3991  H   PHE A 342      20.349   3.175  82.908  1.00 97.14           H  
ATOM   3992  HA  PHE A 342      18.623   4.380  80.952  1.00 97.14           H  
ATOM   3993  HB3 PHE A 342      16.915   3.325  82.434  1.00 97.14           H  
ATOM   3994  HB2 PHE A 342      16.823   5.055  82.437  1.00 97.14           H  
ATOM   3995  HD1 PHE A 342      17.939   2.104  84.424  1.00 97.14           H  
ATOM   3996  HD2 PHE A 342      17.236   6.351  84.462  1.00 97.14           H  
ATOM   3997  HE1 PHE A 342      18.225   2.142  86.859  1.00 97.14           H  
ATOM   3998  HE2 PHE A 342      17.512   6.358  86.908  1.00 97.14           H  
ATOM   3999  HZ  PHE A 342      17.973   4.253  88.109  1.00 97.14           H  
ATOM   4000  N   ASN A 343      19.424   6.653  81.744  1.00 94.50           N  
ATOM   4001  CA  ASN A 343      20.091   7.937  81.988  1.00 94.50           C  
ATOM   4002  C   ASN A 343      19.120   9.009  82.513  1.00 94.50           C  
ATOM   4003  O   ASN A 343      19.535  10.124  82.821  1.00 94.50           O  
ATOM   4004  CB  ASN A 343      20.904   8.416  80.755  1.00 94.50           C  
ATOM   4005  CG  ASN A 343      20.119   8.573  79.450  1.00 94.50           C  
ATOM   4006  ND2 ASN A 343      20.780   8.455  78.304  1.00 94.50           N  
ATOM   4007  OD1 ASN A 343      18.912   8.774  79.459  1.00 94.50           O  
ATOM   4008  H   ASN A 343      18.715   6.636  81.011  1.00 94.50           H  
ATOM   4009  HA  ASN A 343      20.814   7.818  82.797  1.00 94.50           H  
ATOM   4010  HB3 ASN A 343      21.721   7.714  80.586  1.00 94.50           H  
ATOM   4011  HB2 ASN A 343      21.375   9.375  80.976  1.00 94.50           H  
ATOM   4012 HD22 ASN A 343      20.283   8.570  77.434  1.00 94.50           H  
ATOM   4013 HD21 ASN A 343      21.768   8.255  78.288  1.00 94.50           H  
ATOM   4014  N   THR A 344      17.841   8.656  82.670  1.00 92.41           N  
ATOM   4015  CA  THR A 344      16.800   9.421  83.349  1.00 92.41           C  
ATOM   4016  C   THR A 344      17.021   9.434  84.883  1.00 92.41           C  
ATOM   4017  O   THR A 344      17.884   8.728  85.414  1.00 92.41           O  
ATOM   4018  CB  THR A 344      15.425   8.803  82.940  1.00 92.41           C  
ATOM   4019  CG2 THR A 344      15.081   9.085  81.474  1.00 92.41           C  
ATOM   4020  OG1 THR A 344      15.331   7.392  83.111  1.00 92.41           O  
ATOM   4021  H   THR A 344      17.566   7.725  82.395  1.00 92.41           H  
ATOM   4022  HA  THR A 344      16.848  10.457  83.006  1.00 92.41           H  
ATOM   4023  HB  THR A 344      14.638   9.254  83.546  1.00 92.41           H  
ATOM   4024 HG21 THR A 344      14.102   8.686  81.209  1.00 92.41           H  
ATOM   4025 HG22 THR A 344      15.060  10.158  81.278  1.00 92.41           H  
ATOM   4026 HG23 THR A 344      15.817   8.641  80.807  1.00 92.41           H  
ATOM   4027  HG1 THR A 344      14.995   7.187  83.984  1.00 92.41           H  
ATOM   4028  N   SER A 345      16.252  10.256  85.612  1.00 89.17           N  
ATOM   4029  CA  SER A 345      16.226  10.310  87.082  1.00 89.17           C  
ATOM   4030  C   SER A 345      15.851   8.980  87.773  1.00 89.17           C  
ATOM   4031  O   SER A 345      16.367   8.693  88.854  1.00 89.17           O  
ATOM   4032  CB  SER A 345      15.301  11.469  87.515  1.00 89.17           C  
ATOM   4033  OG  SER A 345      13.941  11.210  87.214  1.00 89.17           O  
ATOM   4034  H   SER A 345      15.605  10.878  85.148  1.00 89.17           H  
ATOM   4035  HA  SER A 345      17.238  10.561  87.402  1.00 89.17           H  
ATOM   4036  HB3 SER A 345      15.601  12.401  87.034  1.00 89.17           H  
ATOM   4037  HB2 SER A 345      15.386  11.633  88.590  1.00 89.17           H  
ATOM   4038  HG  SER A 345      13.413  11.959  87.505  1.00 89.17           H  
ATOM   4039  N   GLY A 346      15.003   8.170  87.134  1.00 92.42           N  
ATOM   4040  CA  GLY A 346      14.569   6.849  87.561  1.00 92.42           C  
ATOM   4041  C   GLY A 346      14.010   6.090  86.355  1.00 92.42           C  
ATOM   4042  O   GLY A 346      13.830   6.671  85.278  1.00 92.42           O  
ATOM   4043  H   GLY A 346      14.606   8.502  86.270  1.00 92.42           H  
ATOM   4044  HA3 GLY A 346      13.793   6.948  88.320  1.00 92.42           H  
ATOM   4045  HA2 GLY A 346      15.392   6.288  88.005  1.00 92.42           H  
ATOM   4046  N   MET A 347      13.698   4.808  86.542  1.00 95.79           N  
ATOM   4047  CA  MET A 347      12.997   3.933  85.609  1.00 95.79           C  
ATOM   4048  C   MET A 347      12.229   2.912  86.446  1.00 95.79           C  
ATOM   4049  O   MET A 347      12.858   2.192  87.225  1.00 95.79           O  
ATOM   4050  CB  MET A 347      13.973   3.301  84.582  1.00 95.79           C  
ATOM   4051  CG  MET A 347      13.302   2.309  83.607  1.00 95.79           C  
ATOM   4052  SD  MET A 347      14.278   1.809  82.160  1.00 95.79           S  
ATOM   4053  CE  MET A 347      15.422   0.606  82.881  1.00 95.79           C  
ATOM   4054  H   MET A 347      13.765   4.452  87.496  1.00 95.79           H  
ATOM   4055  HA  MET A 347      12.263   4.535  85.074  1.00 95.79           H  
ATOM   4056  HB3 MET A 347      14.788   2.800  85.105  1.00 95.79           H  
ATOM   4057  HB2 MET A 347      14.437   4.100  84.003  1.00 95.79           H  
ATOM   4058  HG3 MET A 347      12.399   2.761  83.208  1.00 95.79           H  
ATOM   4059  HG2 MET A 347      12.972   1.413  84.129  1.00 95.79           H  
ATOM   4060  HE1 MET A 347      16.129   0.266  82.124  1.00 95.79           H  
ATOM   4061  HE2 MET A 347      15.989   1.052  83.696  1.00 95.79           H  
ATOM   4062  HE3 MET A 347      14.880  -0.260  83.258  1.00 95.79           H  
ATOM   4063  N   TYR A 348      10.904   2.807  86.254  1.00 96.39           N  
ATOM   4064  CA  TYR A 348      10.068   1.769  86.863  1.00 96.39           C  
ATOM   4065  C   TYR A 348      10.461   0.454  86.181  1.00 96.39           C  
ATOM   4066  O   TYR A 348      10.340   0.342  84.959  1.00 96.39           O  
ATOM   4067  CB  TYR A 348       8.565   2.026  86.582  1.00 96.39           C  
ATOM   4068  CG  TYR A 348       7.959   3.300  87.147  1.00 96.39           C  
ATOM   4069  CD1 TYR A 348       8.006   3.569  88.530  1.00 96.39           C  
ATOM   4070  CD2 TYR A 348       7.346   4.233  86.282  1.00 96.39           C  
ATOM   4071  CE1 TYR A 348       7.514   4.789  89.033  1.00 96.39           C  
ATOM   4072  CE2 TYR A 348       6.835   5.444  86.788  1.00 96.39           C  
ATOM   4073  CZ  TYR A 348       6.937   5.733  88.162  1.00 96.39           C  
ATOM   4074  OH  TYR A 348       6.479   6.925  88.641  1.00 96.39           O  
ATOM   4075  H   TYR A 348      10.484   3.369  85.518  1.00 96.39           H  
ATOM   4076  HA  TYR A 348      10.255   1.716  87.937  1.00 96.39           H  
ATOM   4077  HB3 TYR A 348       7.978   1.192  86.969  1.00 96.39           H  
ATOM   4078  HB2 TYR A 348       8.397   2.026  85.506  1.00 96.39           H  
ATOM   4079  HD1 TYR A 348       8.452   2.858  89.207  1.00 96.39           H  
ATOM   4080  HD2 TYR A 348       7.278   4.039  85.220  1.00 96.39           H  
ATOM   4081  HE1 TYR A 348       7.593   4.998  90.089  1.00 96.39           H  
ATOM   4082  HE2 TYR A 348       6.386   6.154  86.110  1.00 96.39           H  
ATOM   4083  HH  TYR A 348       5.539   7.000  88.510  1.00 96.39           H  
ATOM   4084  N   ARG A 349      10.993  -0.503  86.938  1.00 98.42           N  
ATOM   4085  CA  ARG A 349      11.618  -1.711  86.416  1.00 98.42           C  
ATOM   4086  C   ARG A 349      11.574  -2.852  87.429  1.00 98.42           C  
ATOM   4087  O   ARG A 349      11.402  -2.630  88.627  1.00 98.42           O  
ATOM   4088  CB  ARG A 349      13.054  -1.394  85.926  1.00 98.42           C  
ATOM   4089  CG  ARG A 349      14.078  -1.073  87.031  1.00 98.42           C  
ATOM   4090  CD  ARG A 349      15.362  -0.436  86.475  1.00 98.42           C  
ATOM   4091  NE  ARG A 349      16.394  -0.253  87.512  1.00 98.42           N  
ATOM   4092  CZ  ARG A 349      16.517   0.754  88.400  1.00 98.42           C  
ATOM   4093  NH1 ARG A 349      15.639   1.763  88.476  1.00 98.42           N  
ATOM   4094  NH2 ARG A 349      17.552   0.749  89.249  1.00 98.42           N1+
ATOM   4095  H   ARG A 349      11.019  -0.384  87.943  1.00 98.42           H  
ATOM   4096  HA  ARG A 349      11.027  -2.054  85.572  1.00 98.42           H  
ATOM   4097  HB3 ARG A 349      13.024  -0.575  85.209  1.00 98.42           H  
ATOM   4098  HB2 ARG A 349      13.419  -2.247  85.358  1.00 98.42           H  
ATOM   4099  HG3 ARG A 349      14.306  -1.955  87.631  1.00 98.42           H  
ATOM   4100  HG2 ARG A 349      13.617  -0.358  87.711  1.00 98.42           H  
ATOM   4101  HD3 ARG A 349      15.126   0.550  86.074  1.00 98.42           H  
ATOM   4102  HD2 ARG A 349      15.751  -1.009  85.635  1.00 98.42           H  
ATOM   4103  HE  ARG A 349      17.037  -1.027  87.611  1.00 98.42           H  
ATOM   4104 HH12 ARG A 349      15.762   2.491  89.165  1.00 98.42           H  
ATOM   4105 HH11 ARG A 349      14.825   1.780  87.873  1.00 98.42           H  
ATOM   4106 HH22 ARG A 349      17.656   1.487  89.933  1.00 98.42           H  
ATOM   4107 HH21 ARG A 349      18.184  -0.040  89.273  1.00 98.42           H  
ATOM   4108  N   GLY A 350      11.766  -4.063  86.903  1.00 98.72           N  
ATOM   4109  CA  GLY A 350      11.945  -5.247  87.717  1.00 98.72           C  
ATOM   4110  C   GLY A 350      12.505  -6.361  86.840  1.00 98.72           C  
ATOM   4111  O   GLY A 350      12.479  -6.288  85.611  1.00 98.72           O  
ATOM   4112  H   GLY A 350      11.888  -4.173  85.904  1.00 98.72           H  
ATOM   4113  HA3 GLY A 350      11.001  -5.550  88.170  1.00 98.72           H  
ATOM   4114  HA2 GLY A 350      12.660  -5.024  88.508  1.00 98.72           H  
ATOM   4115  N   TYR A 351      13.008  -7.407  87.502  1.00 98.78           N  
ATOM   4116  CA  TYR A 351      13.555  -8.604  86.879  1.00 98.78           C  
ATOM   4117  C   TYR A 351      13.539  -9.759  87.883  1.00 98.78           C  
ATOM   4118  O   TYR A 351      13.514  -9.538  89.094  1.00 98.78           O  
ATOM   4119  CB  TYR A 351      14.969  -8.333  86.305  1.00 98.78           C  
ATOM   4120  CG  TYR A 351      16.077  -8.138  87.328  1.00 98.78           C  
ATOM   4121  CD1 TYR A 351      16.265  -6.879  87.936  1.00 98.78           C  
ATOM   4122  CD2 TYR A 351      16.914  -9.217  87.684  1.00 98.78           C  
ATOM   4123  CE1 TYR A 351      17.284  -6.700  88.891  1.00 98.78           C  
ATOM   4124  CE2 TYR A 351      17.920  -9.043  88.653  1.00 98.78           C  
ATOM   4125  CZ  TYR A 351      18.106  -7.784  89.256  1.00 98.78           C  
ATOM   4126  OH  TYR A 351      19.082  -7.617  90.195  1.00 98.78           O  
ATOM   4127  H   TYR A 351      13.011  -7.403  88.515  1.00 98.78           H  
ATOM   4128  HA  TYR A 351      12.888  -8.889  86.068  1.00 98.78           H  
ATOM   4129  HB3 TYR A 351      14.953  -7.475  85.632  1.00 98.78           H  
ATOM   4130  HB2 TYR A 351      15.250  -9.177  85.674  1.00 98.78           H  
ATOM   4131  HD1 TYR A 351      15.630  -6.046  87.670  1.00 98.78           H  
ATOM   4132  HD2 TYR A 351      16.780 -10.184  87.223  1.00 98.78           H  
ATOM   4133  HE1 TYR A 351      17.421  -5.731  89.350  1.00 98.78           H  
ATOM   4134  HE2 TYR A 351      18.549  -9.877  88.931  1.00 98.78           H  
ATOM   4135  HH  TYR A 351      19.126  -6.721  90.535  1.00 98.78           H  
ATOM   4136  N   VAL A 352      13.583 -10.977  87.335  1.00 97.20           N  
ATOM   4137  CA  VAL A 352      13.693 -12.213  88.095  1.00 97.20           C  
ATOM   4138  C   VAL A 352      15.184 -12.593  88.155  1.00 97.20           C  
ATOM   4139  O   VAL A 352      15.817 -12.703  87.102  1.00 97.20           O  
ATOM   4140  CB  VAL A 352      12.929 -13.373  87.400  1.00 97.20           C  
ATOM   4141  CG1 VAL A 352      12.855 -14.610  88.309  1.00 97.20           C  
ATOM   4142  CG2 VAL A 352      11.513 -12.969  86.949  1.00 97.20           C  
ATOM   4143  H   VAL A 352      13.609 -11.071  86.327  1.00 97.20           H  
ATOM   4144  HA  VAL A 352      13.297 -12.079  89.102  1.00 97.20           H  
ATOM   4145  HB  VAL A 352      13.460 -13.669  86.493  1.00 97.20           H  
ATOM   4146 HG11 VAL A 352      12.303 -15.409  87.826  1.00 97.20           H  
ATOM   4147 HG12 VAL A 352      13.841 -15.004  88.547  1.00 97.20           H  
ATOM   4148 HG13 VAL A 352      12.349 -14.380  89.248  1.00 97.20           H  
ATOM   4149 HG21 VAL A 352      10.984 -13.812  86.507  1.00 97.20           H  
ATOM   4150 HG22 VAL A 352      10.917 -12.602  87.778  1.00 97.20           H  
ATOM   4151 HG23 VAL A 352      11.539 -12.179  86.200  1.00 97.20           H  
ATOM   4152  N   ASP A 353      15.719 -12.774  89.375  1.00 93.89           N  
ATOM   4153  CA  ASP A 353      17.128 -13.126  89.608  1.00 93.89           C  
ATOM   4154  C   ASP A 353      17.375 -14.643  89.332  1.00 93.89           C  
ATOM   4155  O   ASP A 353      16.412 -15.365  89.058  1.00 93.89           O  
ATOM   4156  CB  ASP A 353      17.620 -12.598  90.995  1.00 93.89           C  
ATOM   4157  CG  ASP A 353      17.253 -13.369  92.279  1.00 93.89           C  
ATOM   4158  OD1 ASP A 353      16.396 -14.275  92.229  1.00 93.89           O1-
ATOM   4159  OD2 ASP A 353      17.807 -12.994  93.336  1.00 93.89           O  
ATOM   4160  H   ASP A 353      15.139 -12.687  90.200  1.00 93.89           H  
ATOM   4161  HA  ASP A 353      17.712 -12.588  88.859  1.00 93.89           H  
ATOM   4162  HB3 ASP A 353      17.173 -11.612  91.131  1.00 93.89           H  
ATOM   4163  HB2 ASP A 353      18.689 -12.391  90.975  1.00 93.89           H  
ATOM   4164  N   PRO A 354      18.632 -15.135  89.456  1.00 87.48           N  
ATOM   4165  CA  PRO A 354      18.946 -16.574  89.299  1.00 87.48           C  
ATOM   4166  C   PRO A 354      18.284 -17.551  90.297  1.00 87.48           C  
ATOM   4167  O   PRO A 354      18.260 -18.748  90.013  1.00 87.48           O  
ATOM   4168  CB  PRO A 354      20.480 -16.635  89.398  1.00 87.48           C  
ATOM   4169  CG  PRO A 354      20.947 -15.245  89.006  1.00 87.48           C  
ATOM   4170  CD  PRO A 354      19.863 -14.355  89.594  1.00 87.48           C  
ATOM   4171  HA  PRO A 354      18.646 -16.858  88.289  1.00 87.48           H  
ATOM   4172  HB3 PRO A 354      20.912 -17.409  88.762  1.00 87.48           H  
ATOM   4173  HB2 PRO A 354      20.792 -16.842  90.424  1.00 87.48           H  
ATOM   4174  HG3 PRO A 354      20.946 -15.153  87.919  1.00 87.48           H  
ATOM   4175  HG2 PRO A 354      21.948 -15.005  89.366  1.00 87.48           H  
ATOM   4176  HD2 PRO A 354      20.054 -14.187  90.655  1.00 87.48           H  
ATOM   4177  HD3 PRO A 354      19.836 -13.391  89.084  1.00 87.48           H  
ATOM   4178  N   ASN A 355      17.764 -17.038  91.425  1.00 89.36           N  
ATOM   4179  CA  ASN A 355      17.099 -17.816  92.479  1.00 89.36           C  
ATOM   4180  C   ASN A 355      15.571 -17.906  92.280  1.00 89.36           C  
ATOM   4181  O   ASN A 355      14.929 -18.676  92.994  1.00 89.36           O  
ATOM   4182  CB  ASN A 355      17.408 -17.209  93.871  1.00 89.36           C  
ATOM   4183  CG  ASN A 355      18.904 -17.021  94.140  1.00 89.36           C  
ATOM   4184  ND2 ASN A 355      19.355 -15.767  94.232  1.00 89.36           N  
ATOM   4185  OD1 ASN A 355      19.643 -17.995  94.263  1.00 89.36           O  
ATOM   4186  H   ASN A 355      17.799 -16.040  91.580  1.00 89.36           H  
ATOM   4187  HA  ASN A 355      17.459 -18.847  92.474  1.00 89.36           H  
ATOM   4188  HB3 ASN A 355      17.011 -17.858  94.653  1.00 89.36           H  
ATOM   4189  HB2 ASN A 355      16.898 -16.253  93.994  1.00 89.36           H  
ATOM   4190 HD22 ASN A 355      20.333 -15.595  94.410  1.00 89.36           H  
ATOM   4191 HD21 ASN A 355      18.728 -14.981  94.110  1.00 89.36           H  
ATOM   4192  N   GLY A 356      15.013 -17.132  91.332  1.00 90.40           N  
ATOM   4193  CA  GLY A 356      13.584 -17.102  91.018  1.00 90.40           C  
ATOM   4194  C   GLY A 356      12.818 -16.023  91.804  1.00 90.40           C  
ATOM   4195  O   GLY A 356      11.601 -15.928  91.644  1.00 90.40           O  
ATOM   4196  H   GLY A 356      15.608 -16.518  90.792  1.00 90.40           H  
ATOM   4197  HA3 GLY A 356      13.124 -18.074  91.198  1.00 90.40           H  
ATOM   4198  HA2 GLY A 356      13.479 -16.898  89.954  1.00 90.40           H  
ATOM   4199  N   LYS A 357      13.504 -15.214  92.630  1.00 95.85           N  
ATOM   4200  CA  LYS A 357      12.946 -14.085  93.376  1.00 95.85           C  
ATOM   4201  C   LYS A 357      12.848 -12.835  92.483  1.00 95.85           C  
ATOM   4202  O   LYS A 357      13.730 -12.596  91.658  1.00 95.85           O  
ATOM   4203  CB  LYS A 357      13.826 -13.842  94.626  1.00 95.85           C  
ATOM   4204  CG  LYS A 357      13.411 -12.647  95.506  1.00 95.85           C  
ATOM   4205  CD  LYS A 357      14.360 -12.429  96.692  1.00 95.85           C  
ATOM   4206  CE  LYS A 357      13.977 -11.187  97.512  1.00 95.85           C  
ATOM   4207  NZ  LYS A 357      14.933 -10.938  98.605  1.00 95.85           N1+
ATOM   4208  H   LYS A 357      14.511 -15.307  92.680  1.00 95.85           H  
ATOM   4209  HA  LYS A 357      11.942 -14.353  93.715  1.00 95.85           H  
ATOM   4210  HB3 LYS A 357      14.858 -13.686  94.317  1.00 95.85           H  
ATOM   4211  HB2 LYS A 357      13.832 -14.747  95.236  1.00 95.85           H  
ATOM   4212  HG3 LYS A 357      12.392 -12.794  95.867  1.00 95.85           H  
ATOM   4213  HG2 LYS A 357      13.403 -11.731  94.918  1.00 95.85           H  
ATOM   4214  HD3 LYS A 357      15.380 -12.328  96.316  1.00 95.85           H  
ATOM   4215  HD2 LYS A 357      14.351 -13.315  97.328  1.00 95.85           H  
ATOM   4216  HE3 LYS A 357      12.979 -11.306  97.935  1.00 95.85           H  
ATOM   4217  HE2 LYS A 357      13.950 -10.305  96.871  1.00 95.85           H  
ATOM   4218  HZ1 LYS A 357      15.854 -10.790  98.219  1.00 95.85           H  
ATOM   4219  HZ2 LYS A 357      14.649 -10.117  99.121  1.00 95.85           H  
ATOM   4220  HZ3 LYS A 357      14.953 -11.735  99.226  1.00 95.85           H  
ATOM   4221  N   PHE A 358      11.792 -12.037  92.706  1.00 98.19           N  
ATOM   4222  CA  PHE A 358      11.580 -10.760  92.029  1.00 98.19           C  
ATOM   4223  C   PHE A 358      12.360  -9.642  92.732  1.00 98.19           C  
ATOM   4224  O   PHE A 358      12.175  -9.423  93.930  1.00 98.19           O  
ATOM   4225  CB  PHE A 358      10.071 -10.429  92.004  1.00 98.19           C  
ATOM   4226  CG  PHE A 358       9.166 -11.468  91.361  1.00 98.19           C  
ATOM   4227  CD1 PHE A 358       9.595 -12.231  90.253  1.00 98.19           C  
ATOM   4228  CD2 PHE A 358       7.823 -11.578  91.779  1.00 98.19           C  
ATOM   4229  CE1 PHE A 358       8.731 -13.132  89.648  1.00 98.19           C  
ATOM   4230  CE2 PHE A 358       6.974 -12.487  91.163  1.00 98.19           C  
ATOM   4231  CZ  PHE A 358       7.430 -13.268  90.109  1.00 98.19           C  
ATOM   4232  H   PHE A 358      11.108 -12.291  93.403  1.00 98.19           H  
ATOM   4233  HA  PHE A 358      11.937 -10.830  91.000  1.00 98.19           H  
ATOM   4234  HB3 PHE A 358       9.916  -9.484  91.482  1.00 98.19           H  
ATOM   4235  HB2 PHE A 358       9.720 -10.267  93.024  1.00 98.19           H  
ATOM   4236  HD1 PHE A 358      10.603 -12.138  89.881  1.00 98.19           H  
ATOM   4237  HD2 PHE A 358       7.454 -10.972  92.594  1.00 98.19           H  
ATOM   4238  HE1 PHE A 358       9.073 -13.726  88.815  1.00 98.19           H  
ATOM   4239  HE2 PHE A 358       5.958 -12.589  91.511  1.00 98.19           H  
ATOM   4240  HZ  PHE A 358       6.769 -13.981  89.640  1.00 98.19           H  
ATOM   4241  N   VAL A 359      13.184  -8.937  91.947  1.00 98.41           N  
ATOM   4242  CA  VAL A 359      13.838  -7.688  92.320  1.00 98.41           C  
ATOM   4243  C   VAL A 359      13.104  -6.572  91.560  1.00 98.41           C  
ATOM   4244  O   VAL A 359      12.964  -6.677  90.343  1.00 98.41           O  
ATOM   4245  CB  VAL A 359      15.333  -7.684  91.889  1.00 98.41           C  
ATOM   4246  CG1 VAL A 359      16.041  -6.331  92.120  1.00 98.41           C  
ATOM   4247  CG2 VAL A 359      16.120  -8.810  92.585  1.00 98.41           C  
ATOM   4248  H   VAL A 359      13.282  -9.199  90.973  1.00 98.41           H  
ATOM   4249  HA  VAL A 359      13.770  -7.510  93.395  1.00 98.41           H  
ATOM   4250  HB  VAL A 359      15.384  -7.893  90.819  1.00 98.41           H  
ATOM   4251 HG11 VAL A 359      17.111  -6.405  91.924  1.00 98.41           H  
ATOM   4252 HG12 VAL A 359      15.659  -5.550  91.463  1.00 98.41           H  
ATOM   4253 HG13 VAL A 359      15.921  -5.991  93.149  1.00 98.41           H  
ATOM   4254 HG21 VAL A 359      17.164  -8.813  92.273  1.00 98.41           H  
ATOM   4255 HG22 VAL A 359      16.095  -8.698  93.669  1.00 98.41           H  
ATOM   4256 HG23 VAL A 359      15.714  -9.793  92.343  1.00 98.41           H  
ATOM   4257  N   ILE A 360      12.630  -5.549  92.288  1.00 98.28           N  
ATOM   4258  CA  ILE A 360      11.874  -4.422  91.736  1.00 98.28           C  
ATOM   4259  C   ILE A 360      12.525  -3.115  92.216  1.00 98.28           C  
ATOM   4260  O   ILE A 360      12.892  -3.009  93.387  1.00 98.28           O  
ATOM   4261  CB  ILE A 360      10.372  -4.470  92.155  1.00 98.28           C  
ATOM   4262  CG1 ILE A 360       9.689  -5.729  91.566  1.00 98.28           C  
ATOM   4263  CG2 ILE A 360       9.572  -3.211  91.750  1.00 98.28           C  
ATOM   4264  CD1 ILE A 360       8.259  -5.975  92.063  1.00 98.28           C  
ATOM   4265  H   ILE A 360      12.794  -5.524  93.284  1.00 98.28           H  
ATOM   4266  HA  ILE A 360      11.922  -4.433  90.647  1.00 98.28           H  
ATOM   4267  HB  ILE A 360      10.330  -4.550  93.243  1.00 98.28           H  
ATOM   4268 HG13 ILE A 360      10.268  -6.624  91.791  1.00 98.28           H  
ATOM   4269 HG12 ILE A 360       9.679  -5.647  90.480  1.00 98.28           H  
ATOM   4270 HG21 ILE A 360       8.527  -3.292  92.044  1.00 98.28           H  
ATOM   4271 HG22 ILE A 360       9.952  -2.303  92.215  1.00 98.28           H  
ATOM   4272 HG23 ILE A 360       9.599  -3.068  90.670  1.00 98.28           H  
ATOM   4273 HD11 ILE A 360       8.032  -7.041  92.079  1.00 98.28           H  
ATOM   4274 HD12 ILE A 360       8.103  -5.589  93.070  1.00 98.28           H  
ATOM   4275 HD13 ILE A 360       7.537  -5.496  91.403  1.00 98.28           H  
ATOM   4276  N   GLU A 361      12.689  -2.166  91.281  1.00 96.86           N  
ATOM   4277  CA  GLU A 361      13.436  -0.920  91.456  1.00 96.86           C  
ATOM   4278  C   GLU A 361      12.710   0.235  90.739  1.00 96.86           C  
ATOM   4279  O   GLU A 361      11.957  -0.005  89.795  1.00 96.86           O  
ATOM   4280  CB  GLU A 361      14.872  -1.117  90.913  1.00 96.86           C  
ATOM   4281  CG  GLU A 361      15.713  -2.166  91.688  1.00 96.86           C  
ATOM   4282  CD  GLU A 361      17.096  -2.488  91.099  1.00 96.86           C  
ATOM   4283  OE1 GLU A 361      17.995  -2.791  91.912  1.00 96.86           O1-
ATOM   4284  OE2 GLU A 361      17.244  -2.465  89.856  1.00 96.86           O  
ATOM   4285  H   GLU A 361      12.323  -2.322  90.350  1.00 96.86           H  
ATOM   4286  HA  GLU A 361      13.486  -0.663  92.516  1.00 96.86           H  
ATOM   4287  HB3 GLU A 361      15.398  -0.163  90.937  1.00 96.86           H  
ATOM   4288  HB2 GLU A 361      14.807  -1.399  89.863  1.00 96.86           H  
ATOM   4289  HG3 GLU A 361      15.192  -3.120  91.722  1.00 96.86           H  
ATOM   4290  HG2 GLU A 361      15.820  -1.841  92.724  1.00 96.86           H  
ATOM   4291  N   ILE A 362      12.946   1.474  91.205  1.00 94.84           N  
ATOM   4292  CA  ILE A 362      12.334   2.690  90.651  1.00 94.84           C  
ATOM   4293  C   ILE A 362      13.401   3.774  90.410  1.00 94.84           C  
ATOM   4294  O   ILE A 362      13.420   4.356  89.330  1.00 94.84           O  
ATOM   4295  CB  ILE A 362      11.202   3.272  91.560  1.00 94.84           C  
ATOM   4296  CG1 ILE A 362      10.077   2.231  91.777  1.00 94.84           C  
ATOM   4297  CG2 ILE A 362      10.601   4.596  91.022  1.00 94.84           C  
ATOM   4298  CD1 ILE A 362       8.919   2.719  92.660  1.00 94.84           C  
ATOM   4299  H   ILE A 362      13.578   1.602  91.981  1.00 94.84           H  
ATOM   4300  HA  ILE A 362      11.896   2.473  89.675  1.00 94.84           H  
ATOM   4301  HB  ILE A 362      11.635   3.489  92.538  1.00 94.84           H  
ATOM   4302 HG13 ILE A 362      10.482   1.328  92.234  1.00 94.84           H  
ATOM   4303 HG12 ILE A 362       9.680   1.920  90.811  1.00 94.84           H  
ATOM   4304 HG21 ILE A 362       9.845   5.004  91.691  1.00 94.84           H  
ATOM   4305 HG22 ILE A 362      11.341   5.386  90.903  1.00 94.84           H  
ATOM   4306 HG23 ILE A 362      10.129   4.438  90.054  1.00 94.84           H  
ATOM   4307 HD11 ILE A 362       8.438   1.882  93.161  1.00 94.84           H  
ATOM   4308 HD12 ILE A 362       9.266   3.409  93.429  1.00 94.84           H  
ATOM   4309 HD13 ILE A 362       8.156   3.227  92.068  1.00 94.84           H  
ATOM   4310  N   TYR A 363      14.269   4.024  91.401  1.00 91.69           N  
ATOM   4311  CA  TYR A 363      15.274   5.094  91.368  1.00 91.69           C  
ATOM   4312  C   TYR A 363      16.669   4.527  91.054  1.00 91.69           C  
ATOM   4313  O   TYR A 363      16.844   3.308  91.029  1.00 91.69           O  
ATOM   4314  CB  TYR A 363      15.280   5.803  92.742  1.00 91.69           C  
ATOM   4315  CG  TYR A 363      13.904   6.146  93.289  1.00 91.69           C  
ATOM   4316  CD1 TYR A 363      13.076   7.070  92.616  1.00 91.69           C  
ATOM   4317  CD2 TYR A 363      13.432   5.505  94.454  1.00 91.69           C  
ATOM   4318  CE1 TYR A 363      11.781   7.342  93.100  1.00 91.69           C  
ATOM   4319  CE2 TYR A 363      12.142   5.781  94.940  1.00 91.69           C  
ATOM   4320  CZ  TYR A 363      11.317   6.697  94.263  1.00 91.69           C  
ATOM   4321  OH  TYR A 363      10.070   6.965  94.738  1.00 91.69           O  
ATOM   4322  H   TYR A 363      14.204   3.509  92.266  1.00 91.69           H  
ATOM   4323  HA  TYR A 363      15.030   5.830  90.600  1.00 91.69           H  
ATOM   4324  HB3 TYR A 363      15.869   6.720  92.689  1.00 91.69           H  
ATOM   4325  HB2 TYR A 363      15.782   5.170  93.476  1.00 91.69           H  
ATOM   4326  HD1 TYR A 363      13.424   7.559  91.718  1.00 91.69           H  
ATOM   4327  HD2 TYR A 363      14.053   4.793  94.978  1.00 91.69           H  
ATOM   4328  HE1 TYR A 363      11.147   8.045  92.580  1.00 91.69           H  
ATOM   4329  HE2 TYR A 363      11.790   5.289  95.834  1.00 91.69           H  
ATOM   4330  HH  TYR A 363       9.836   6.442  95.515  1.00 91.69           H  
ATOM   4331  N   ARG A 364      17.652   5.425  90.857  1.00 87.33           N  
ATOM   4332  CA  ARG A 364      19.081   5.078  90.810  1.00 87.33           C  
ATOM   4333  C   ARG A 364      19.592   4.451  92.128  1.00 87.33           C  
ATOM   4334  O   ARG A 364      19.250   5.227  93.200  1.00 87.33           O1-
ATOM   4335  CB  ARG A 364      19.933   6.308  90.433  1.00 87.33           C  
ATOM   4336  CG  ARG A 364      19.668   6.872  89.028  1.00 87.33           C  
ATOM   4337  CD  ARG A 364      20.719   7.923  88.640  1.00 87.33           C  
ATOM   4338  NE  ARG A 364      20.419   8.594  87.363  1.00 87.33           N  
ATOM   4339  CZ  ARG A 364      21.226   9.444  86.697  1.00 87.33           C  
ATOM   4340  NH1 ARG A 364      22.448   9.777  87.141  1.00 87.33           N  
ATOM   4341  NH2 ARG A 364      20.793   9.979  85.552  1.00 87.33           N1+
ATOM   4342  OXT ARG A 364      20.215   3.411  92.167  1.00 87.33           O  
ATOM   4343  H   ARG A 364      17.432   6.411  90.844  1.00 87.33           H  
ATOM   4344  HA  ARG A 364      19.219   4.327  90.030  1.00 87.33           H  
ATOM   4345  HB3 ARG A 364      20.988   6.030  90.489  1.00 87.33           H  
ATOM   4346  HB2 ARG A 364      19.794   7.100  91.171  1.00 87.33           H  
ATOM   4347  HG3 ARG A 364      18.649   7.240  88.902  1.00 87.33           H  
ATOM   4348  HG2 ARG A 364      19.778   6.031  88.342  1.00 87.33           H  
ATOM   4349  HD3 ARG A 364      21.653   7.391  88.454  1.00 87.33           H  
ATOM   4350  HD2 ARG A 364      20.919   8.627  89.449  1.00 87.33           H  
ATOM   4351  HE  ARG A 364      19.515   8.388  86.957  1.00 87.33           H  
ATOM   4352 HH12 ARG A 364      23.029  10.417  86.619  1.00 87.33           H  
ATOM   4353 HH11 ARG A 364      22.795   9.384  88.004  1.00 87.33           H  
ATOM   4354 HH22 ARG A 364      21.370  10.619  85.025  1.00 87.33           H  
ATOM   4355 HH21 ARG A 364      19.880   9.737  85.190  1.00 87.33           H  
TER    4356      ARG A 364
ATOM   4357  N   ILE B  55      31.530  14.131  44.939  1.00 96.50           N1+
ATOM   4358  CA  ILE B  55      30.029  13.971  44.908  1.00 96.50           C  
ATOM   4359  C   ILE B  55      29.688  12.606  44.237  1.00 96.50           C  
ATOM   4360  O   ILE B  55      30.493  11.996  43.525  1.00 96.50           O  
ATOM   4361  CB  ILE B  55      29.259  15.133  44.183  1.00 96.50           C  
ATOM   4362  CG1 ILE B  55      29.632  15.353  42.690  1.00 96.50           C  
ATOM   4363  CG2 ILE B  55      29.395  16.446  44.970  1.00 96.50           C  
ATOM   4364  CD1 ILE B  55      28.813  16.449  41.988  1.00 96.50           C  
ATOM   4365  H1  ILE B  55      31.759  15.001  45.399  1.00 96.50           H  
ATOM   4366  H2  ILE B  55      31.934  13.358  45.448  1.00 96.50           H  
ATOM   4367  H3  ILE B  55      31.876  14.142  43.989  1.00 96.50           H  
ATOM   4368  HA  ILE B  55      29.760  13.925  45.964  1.00 96.50           H  
ATOM   4369  HB  ILE B  55      28.195  14.886  44.212  1.00 96.50           H  
ATOM   4370 HG13 ILE B  55      29.515  14.425  42.132  1.00 96.50           H  
ATOM   4371 HG12 ILE B  55      30.688  15.615  42.611  1.00 96.50           H  
ATOM   4372 HG21 ILE B  55      28.700  17.207  44.619  1.00 96.50           H  
ATOM   4373 HG22 ILE B  55      29.172  16.279  46.018  1.00 96.50           H  
ATOM   4374 HG23 ILE B  55      30.404  16.852  44.904  1.00 96.50           H  
ATOM   4375 HD11 ILE B  55      29.011  16.453  40.916  1.00 96.50           H  
ATOM   4376 HD12 ILE B  55      27.743  16.301  42.128  1.00 96.50           H  
ATOM   4377 HD13 ILE B  55      29.068  17.443  42.357  1.00 96.50           H  
ATOM   4378  N   GLY B  56      28.456  12.145  44.495  1.00 98.16           N  
ATOM   4379  CA  GLY B  56      27.936  10.905  43.935  1.00 98.16           C  
ATOM   4380  C   GLY B  56      26.438  10.823  44.231  1.00 98.16           C  
ATOM   4381  O   GLY B  56      25.933  11.464  45.153  1.00 98.16           O  
ATOM   4382  H   GLY B  56      27.832  12.667  45.099  1.00 98.16           H  
ATOM   4383  HA3 GLY B  56      28.448  10.050  44.378  1.00 98.16           H  
ATOM   4384  HA2 GLY B  56      28.101  10.877  42.856  1.00 98.16           H  
ATOM   4385  N   LEU B  57      25.737  10.002  43.439  1.00 98.91           N  
ATOM   4386  CA  LEU B  57      24.296   9.788  43.519  1.00 98.91           C  
ATOM   4387  C   LEU B  57      23.975   8.408  42.935  1.00 98.91           C  
ATOM   4388  O   LEU B  57      24.556   8.023  41.922  1.00 98.91           O  
ATOM   4389  CB  LEU B  57      23.561  10.956  42.805  1.00 98.91           C  
ATOM   4390  CG  LEU B  57      22.049  10.786  42.506  1.00 98.91           C  
ATOM   4391  CD1 LEU B  57      21.195  10.733  43.789  1.00 98.91           C  
ATOM   4392  CD2 LEU B  57      21.570  11.897  41.561  1.00 98.91           C  
ATOM   4393  H   LEU B  57      26.210   9.484  42.712  1.00 98.91           H  
ATOM   4394  HA  LEU B  57      24.007   9.781  44.569  1.00 98.91           H  
ATOM   4395  HB3 LEU B  57      24.067  11.143  41.860  1.00 98.91           H  
ATOM   4396  HB2 LEU B  57      23.705  11.866  43.385  1.00 98.91           H  
ATOM   4397  HG  LEU B  57      21.891   9.851  41.968  1.00 98.91           H  
ATOM   4398 HD11 LEU B  57      20.474  11.549  43.848  1.00 98.91           H  
ATOM   4399 HD12 LEU B  57      20.633   9.801  43.847  1.00 98.91           H  
ATOM   4400 HD13 LEU B  57      21.811  10.796  44.684  1.00 98.91           H  
ATOM   4401 HD21 LEU B  57      20.497  12.075  41.637  1.00 98.91           H  
ATOM   4402 HD22 LEU B  57      22.084  12.835  41.769  1.00 98.91           H  
ATOM   4403 HD23 LEU B  57      21.778  11.638  40.524  1.00 98.91           H  
ATOM   4404  N   ALA B  58      23.019   7.724  43.575  1.00 98.97           N  
ATOM   4405  CA  ALA B  58      22.408   6.486  43.106  1.00 98.97           C  
ATOM   4406  C   ALA B  58      20.910   6.523  43.414  1.00 98.97           C  
ATOM   4407  O   ALA B  58      20.504   7.159  44.385  1.00 98.97           O  
ATOM   4408  CB  ALA B  58      23.097   5.281  43.761  1.00 98.97           C  
ATOM   4409  H   ALA B  58      22.605   8.117  44.411  1.00 98.97           H  
ATOM   4410  HA  ALA B  58      22.515   6.413  42.027  1.00 98.97           H  
ATOM   4411  HB1 ALA B  58      22.618   4.345  43.476  1.00 98.97           H  
ATOM   4412  HB2 ALA B  58      24.139   5.225  43.450  1.00 98.97           H  
ATOM   4413  HB3 ALA B  58      23.080   5.344  44.847  1.00 98.97           H  
ATOM   4414  N   ILE B  59      20.120   5.839  42.576  1.00 98.97           N  
ATOM   4415  CA  ILE B  59      18.663   5.769  42.670  1.00 98.97           C  
ATOM   4416  C   ILE B  59      18.158   4.353  42.345  1.00 98.97           C  
ATOM   4417  O   ILE B  59      18.869   3.575  41.706  1.00 98.97           O  
ATOM   4418  CB  ILE B  59      17.972   6.775  41.701  1.00 98.97           C  
ATOM   4419  CG1 ILE B  59      18.265   6.529  40.202  1.00 98.97           C  
ATOM   4420  CG2 ILE B  59      18.257   8.238  42.091  1.00 98.97           C  
ATOM   4421  CD1 ILE B  59      17.293   7.261  39.278  1.00 98.97           C  
ATOM   4422  H   ILE B  59      20.533   5.333  41.801  1.00 98.97           H  
ATOM   4423  HA  ILE B  59      18.349   5.982  43.689  1.00 98.97           H  
ATOM   4424  HB  ILE B  59      16.896   6.648  41.835  1.00 98.97           H  
ATOM   4425 HG13 ILE B  59      18.208   5.473  39.945  1.00 98.97           H  
ATOM   4426 HG12 ILE B  59      19.287   6.829  39.970  1.00 98.97           H  
ATOM   4427 HG21 ILE B  59      17.631   8.930  41.531  1.00 98.97           H  
ATOM   4428 HG22 ILE B  59      18.057   8.405  43.147  1.00 98.97           H  
ATOM   4429 HG23 ILE B  59      19.296   8.511  41.904  1.00 98.97           H  
ATOM   4430 HD11 ILE B  59      17.448   6.931  38.253  1.00 98.97           H  
ATOM   4431 HD12 ILE B  59      16.255   7.059  39.542  1.00 98.97           H  
ATOM   4432 HD13 ILE B  59      17.448   8.338  39.307  1.00 98.97           H  
ATOM   4433  N   HIS B  60      16.905   4.081  42.744  1.00 98.77           N  
ATOM   4434  CA  HIS B  60      16.132   2.950  42.245  1.00 98.77           C  
ATOM   4435  C   HIS B  60      14.674   3.352  41.996  1.00 98.77           C  
ATOM   4436  O   HIS B  60      14.142   4.221  42.684  1.00 98.77           O  
ATOM   4437  CB  HIS B  60      16.306   1.677  43.116  1.00 98.77           C  
ATOM   4438  CG  HIS B  60      15.884   1.711  44.569  1.00 98.77           C  
ATOM   4439  CD2 HIS B  60      16.538   1.303  45.711  1.00 98.77           C  
ATOM   4440  ND1 HIS B  60      14.644   2.148  45.003  1.00 98.77           N  
ATOM   4441  CE1 HIS B  60      14.614   2.016  46.331  1.00 98.77           C  
ATOM   4442  NE2 HIS B  60      15.732   1.510  46.830  1.00 98.77           N  
ATOM   4443  H   HIS B  60      16.385   4.771  43.271  1.00 98.77           H  
ATOM   4444  HA  HIS B  60      16.518   2.717  41.258  1.00 98.77           H  
ATOM   4445  HB3 HIS B  60      17.354   1.377  43.087  1.00 98.77           H  
ATOM   4446  HB2 HIS B  60      15.765   0.850  42.658  1.00 98.77           H  
ATOM   4447  HD2 HIS B  60      17.514   0.857  45.821  1.00 98.77           H  
ATOM   4448  HD1 HIS B  60      13.895   2.502  44.425  1.00 98.77           H  
ATOM   4449  HE1 HIS B  60      13.766   2.290  46.940  1.00 98.77           H  
ATOM   4450  N   GLY B  61      14.063   2.676  41.014  1.00 97.06           N  
ATOM   4451  CA  GLY B  61      12.631   2.703  40.736  1.00 97.06           C  
ATOM   4452  C   GLY B  61      11.928   1.499  41.388  1.00 97.06           C  
ATOM   4453  O   GLY B  61      10.699   1.457  41.397  1.00 97.06           O  
ATOM   4454  H   GLY B  61      14.606   1.996  40.496  1.00 97.06           H  
ATOM   4455  HA3 GLY B  61      12.502   2.642  39.658  1.00 97.06           H  
ATOM   4456  HA2 GLY B  61      12.171   3.637  41.065  1.00 97.06           H  
ATOM   4457  N   GLY B  62      12.701   0.545  41.939  1.00 94.74           N  
ATOM   4458  CA  GLY B  62      12.222  -0.588  42.720  1.00 94.74           C  
ATOM   4459  C   GLY B  62      12.700  -1.910  42.116  1.00 94.74           C  
ATOM   4460  O   GLY B  62      12.867  -2.042  40.901  1.00 94.74           O  
ATOM   4461  H   GLY B  62      13.703   0.641  41.870  1.00 94.74           H  
ATOM   4462  HA3 GLY B  62      11.136  -0.605  42.824  1.00 94.74           H  
ATOM   4463  HA2 GLY B  62      12.644  -0.484  43.717  1.00 94.74           H  
ATOM   4464  N   ALA B  63      12.895  -2.894  43.009  1.00 89.95           N  
ATOM   4465  CA  ALA B  63      13.216  -4.286  42.704  1.00 89.95           C  
ATOM   4466  C   ALA B  63      11.962  -5.056  42.268  1.00 89.95           C  
ATOM   4467  O   ALA B  63      10.865  -4.766  42.748  1.00 89.95           O  
ATOM   4468  CB  ALA B  63      13.857  -4.928  43.943  1.00 89.95           C  
ATOM   4469  H   ALA B  63      12.719  -2.698  43.987  1.00 89.95           H  
ATOM   4470  HA  ALA B  63      13.943  -4.316  41.895  1.00 89.95           H  
ATOM   4471  HB1 ALA B  63      14.052  -5.989  43.789  1.00 89.95           H  
ATOM   4472  HB2 ALA B  63      14.816  -4.461  44.169  1.00 89.95           H  
ATOM   4473  HB3 ALA B  63      13.220  -4.833  44.824  1.00 89.95           H  
ATOM   4474  N   GLY B  64      12.158  -6.029  41.365  1.00 80.55           N  
ATOM   4475  CA  GLY B  64      11.082  -6.796  40.744  1.00 80.55           C  
ATOM   4476  C   GLY B  64      10.530  -5.988  39.565  1.00 80.55           C  
ATOM   4477  O   GLY B  64       9.443  -5.419  39.654  1.00 80.55           O  
ATOM   4478  H   GLY B  64      13.096  -6.209  41.032  1.00 80.55           H  
ATOM   4479  HA3 GLY B  64      10.289  -7.023  41.459  1.00 80.55           H  
ATOM   4480  HA2 GLY B  64      11.478  -7.748  40.389  1.00 80.55           H  
ATOM   4481  N   THR B  65      11.300  -5.942  38.468  1.00 73.88           N  
ATOM   4482  CA  THR B  65      10.945  -5.286  37.207  1.00 73.88           C  
ATOM   4483  C   THR B  65       9.963  -6.137  36.377  1.00 73.88           C  
ATOM   4484  O   THR B  65       9.765  -7.319  36.665  1.00 73.88           O  
ATOM   4485  CB  THR B  65      12.222  -5.067  36.344  1.00 73.88           C  
ATOM   4486  CG2 THR B  65      13.263  -4.194  37.050  1.00 73.88           C  
ATOM   4487  OG1 THR B  65      12.828  -6.283  35.938  1.00 73.88           O  
ATOM   4488  H   THR B  65      12.184  -6.431  38.463  1.00 73.88           H  
ATOM   4489  HA  THR B  65      10.481  -4.323  37.423  1.00 73.88           H  
ATOM   4490  HB  THR B  65      11.949  -4.548  35.424  1.00 73.88           H  
ATOM   4491 HG21 THR B  65      14.206  -4.171  36.507  1.00 73.88           H  
ATOM   4492 HG22 THR B  65      12.910  -3.172  37.142  1.00 73.88           H  
ATOM   4493 HG23 THR B  65      13.466  -4.545  38.057  1.00 73.88           H  
ATOM   4494  HG1 THR B  65      12.218  -6.754  35.364  1.00 73.88           H  
ATOM   4495  N   ILE B  66       9.412  -5.521  35.316  1.00 72.49           N  
ATOM   4496  CA  ILE B  66       8.733  -6.221  34.223  1.00 72.49           C  
ATOM   4497  C   ILE B  66       9.727  -7.174  33.530  1.00 72.49           C  
ATOM   4498  O   ILE B  66      10.841  -6.749  33.214  1.00 72.49           O  
ATOM   4499  CB  ILE B  66       8.167  -5.218  33.166  1.00 72.49           C  
ATOM   4500  CG1 ILE B  66       7.041  -4.351  33.773  1.00 72.49           C  
ATOM   4501  CG2 ILE B  66       7.671  -5.864  31.848  1.00 72.49           C  
ATOM   4502  CD1 ILE B  66       6.661  -3.139  32.909  1.00 72.49           C  
ATOM   4503  H   ILE B  66       9.622  -4.547  35.145  1.00 72.49           H  
ATOM   4504  HA  ILE B  66       7.908  -6.799  34.645  1.00 72.49           H  
ATOM   4505  HB  ILE B  66       8.980  -4.542  32.900  1.00 72.49           H  
ATOM   4506 HG13 ILE B  66       7.328  -3.986  34.759  1.00 72.49           H  
ATOM   4507 HG12 ILE B  66       6.157  -4.969  33.936  1.00 72.49           H  
ATOM   4508 HG21 ILE B  66       7.247  -5.124  31.170  1.00 72.49           H  
ATOM   4509 HG22 ILE B  66       8.474  -6.340  31.293  1.00 72.49           H  
ATOM   4510 HG23 ILE B  66       6.903  -6.615  32.038  1.00 72.49           H  
ATOM   4511 HD11 ILE B  66       6.307  -2.316  33.530  1.00 72.49           H  
ATOM   4512 HD12 ILE B  66       7.509  -2.776  32.329  1.00 72.49           H  
ATOM   4513 HD13 ILE B  66       5.862  -3.390  32.211  1.00 72.49           H  
ATOM   4514  N   GLU B  67       9.293  -8.430  33.321  1.00 80.09           N  
ATOM   4515  CA  GLU B  67      10.018  -9.494  32.616  1.00 80.09           C  
ATOM   4516  C   GLU B  67      10.590  -9.026  31.272  1.00 80.09           C  
ATOM   4517  O   GLU B  67       9.887  -8.342  30.534  1.00 80.09           O  
ATOM   4518  CB  GLU B  67       9.057 -10.687  32.397  1.00 80.09           C  
ATOM   4519  CG  GLU B  67       9.044 -11.708  33.555  1.00 80.09           C  
ATOM   4520  CD  GLU B  67      10.263 -12.649  33.623  1.00 80.09           C  
ATOM   4521  OE1 GLU B  67      10.327 -13.395  34.625  1.00 80.09           O  
ATOM   4522  OE2 GLU B  67      11.106 -12.628  32.697  1.00 80.09           O1-
ATOM   4523  H   GLU B  67       8.369  -8.682  33.640  1.00 80.09           H  
ATOM   4524  HA  GLU B  67      10.853  -9.798  33.250  1.00 80.09           H  
ATOM   4525  HB3 GLU B  67       9.247 -11.194  31.449  1.00 80.09           H  
ATOM   4526  HB2 GLU B  67       8.043 -10.300  32.294  1.00 80.09           H  
ATOM   4527  HG3 GLU B  67       8.156 -12.333  33.456  1.00 80.09           H  
ATOM   4528  HG2 GLU B  67       8.942 -11.184  34.506  1.00 80.09           H  
ATOM   4529  N   ARG B  68      11.845  -9.401  30.979  1.00 83.44           N  
ATOM   4530  CA  ARG B  68      12.555  -8.979  29.767  1.00 83.44           C  
ATOM   4531  C   ARG B  68      11.898  -9.472  28.460  1.00 83.44           C  
ATOM   4532  O   ARG B  68      11.990  -8.785  27.445  1.00 83.44           O  
ATOM   4533  CB  ARG B  68      14.040  -9.373  29.886  1.00 83.44           C  
ATOM   4534  CG  ARG B  68      14.938  -8.732  28.814  1.00 83.44           C  
ATOM   4535  CD  ARG B  68      16.433  -8.979  29.063  1.00 83.44           C  
ATOM   4536  NE  ARG B  68      17.270  -8.192  28.141  1.00 83.44           N  
ATOM   4537  CZ  ARG B  68      18.615  -8.175  28.072  1.00 83.44           C  
ATOM   4538  NH1 ARG B  68      19.381  -8.922  28.883  1.00 83.44           N  
ATOM   4539  NH2 ARG B  68      19.205  -7.387  27.166  1.00 83.44           N1+
ATOM   4540  H   ARG B  68      12.359  -9.983  31.627  1.00 83.44           H  
ATOM   4541  HA  ARG B  68      12.505  -7.889  29.748  1.00 83.44           H  
ATOM   4542  HB3 ARG B  68      14.144 -10.459  29.854  1.00 83.44           H  
ATOM   4543  HB2 ARG B  68      14.406  -9.068  30.866  1.00 83.44           H  
ATOM   4544  HG3 ARG B  68      14.725  -7.670  28.684  1.00 83.44           H  
ATOM   4545  HG2 ARG B  68      14.681  -9.209  27.867  1.00 83.44           H  
ATOM   4546  HD3 ARG B  68      16.648 -10.020  28.817  1.00 83.44           H  
ATOM   4547  HD2 ARG B  68      16.706  -8.839  30.110  1.00 83.44           H  
ATOM   4548  HE  ARG B  68      16.759  -7.599  27.503  1.00 83.44           H  
ATOM   4549 HH12 ARG B  68      20.388  -8.895  28.813  1.00 83.44           H  
ATOM   4550 HH11 ARG B  68      18.948  -9.527  29.565  1.00 83.44           H  
ATOM   4551 HH22 ARG B  68      20.211  -7.355  27.090  1.00 83.44           H  
ATOM   4552 HH21 ARG B  68      18.648  -6.812  26.549  1.00 83.44           H  
ATOM   4553  N   SER B  69      11.199 -10.617  28.538  1.00 83.84           N  
ATOM   4554  CA  SER B  69      10.354 -11.178  27.483  1.00 83.84           C  
ATOM   4555  C   SER B  69       9.041 -10.402  27.234  1.00 83.84           C  
ATOM   4556  O   SER B  69       8.483 -10.531  26.145  1.00 83.84           O  
ATOM   4557  CB  SER B  69      10.089 -12.664  27.813  1.00 83.84           C  
ATOM   4558  OG  SER B  69       9.256 -12.832  28.947  1.00 83.84           O  
ATOM   4559  H   SER B  69      11.178 -11.109  29.420  1.00 83.84           H  
ATOM   4560  HA  SER B  69      10.928 -11.143  26.555  1.00 83.84           H  
ATOM   4561  HB3 SER B  69      11.028 -13.193  27.980  1.00 83.84           H  
ATOM   4562  HB2 SER B  69       9.607 -13.152  26.966  1.00 83.84           H  
ATOM   4563  HG  SER B  69       9.789 -12.761  29.743  1.00 83.84           H  
ATOM   4564  N   ASN B  70       8.569  -9.631  28.231  1.00 82.99           N  
ATOM   4565  CA  ASN B  70       7.305  -8.882  28.196  1.00 82.99           C  
ATOM   4566  C   ASN B  70       7.519  -7.362  28.070  1.00 82.99           C  
ATOM   4567  O   ASN B  70       6.548  -6.654  27.801  1.00 82.99           O  
ATOM   4568  CB  ASN B  70       6.474  -9.188  29.468  1.00 82.99           C  
ATOM   4569  CG  ASN B  70       6.114 -10.666  29.682  1.00 82.99           C  
ATOM   4570  ND2 ASN B  70       5.829 -11.410  28.611  1.00 82.99           N  
ATOM   4571  OD1 ASN B  70       6.073 -11.131  30.818  1.00 82.99           O  
ATOM   4572  H   ASN B  70       9.096  -9.561  29.091  1.00 82.99           H  
ATOM   4573  HA  ASN B  70       6.717  -9.166  27.321  1.00 82.99           H  
ATOM   4574  HB3 ASN B  70       5.533  -8.636  29.438  1.00 82.99           H  
ATOM   4575  HB2 ASN B  70       7.006  -8.831  30.352  1.00 82.99           H  
ATOM   4576 HD22 ASN B  70       5.595 -12.385  28.725  1.00 82.99           H  
ATOM   4577 HD21 ASN B  70       5.876 -11.017  27.682  1.00 82.99           H  
ATOM   4578  N   MET B  71       8.760  -6.879  28.255  1.00 87.48           N  
ATOM   4579  CA  MET B  71       9.129  -5.475  28.111  1.00 87.48           C  
ATOM   4580  C   MET B  71       9.286  -5.123  26.623  1.00 87.48           C  
ATOM   4581  O   MET B  71      10.123  -5.723  25.947  1.00 87.48           O  
ATOM   4582  CB  MET B  71      10.430  -5.207  28.902  1.00 87.48           C  
ATOM   4583  CG  MET B  71      10.863  -3.729  28.921  1.00 87.48           C  
ATOM   4584  SD  MET B  71       9.913  -2.662  30.037  1.00 87.48           S  
ATOM   4585  CE  MET B  71      10.892  -2.853  31.548  1.00 87.48           C  
ATOM   4586  H   MET B  71       9.511  -7.516  28.483  1.00 87.48           H  
ATOM   4587  HA  MET B  71       8.337  -4.861  28.546  1.00 87.48           H  
ATOM   4588  HB3 MET B  71      11.242  -5.812  28.497  1.00 87.48           H  
ATOM   4589  HB2 MET B  71      10.301  -5.545  29.930  1.00 87.48           H  
ATOM   4590  HG3 MET B  71      10.793  -3.307  27.923  1.00 87.48           H  
ATOM   4591  HG2 MET B  71      11.917  -3.649  29.187  1.00 87.48           H  
ATOM   4592  HE1 MET B  71      10.413  -2.317  32.366  1.00 87.48           H  
ATOM   4593  HE2 MET B  71      10.979  -3.904  31.824  1.00 87.48           H  
ATOM   4594  HE3 MET B  71      11.894  -2.447  31.407  1.00 87.48           H  
ATOM   4595  N   THR B  72       8.512  -4.129  26.160  1.00 91.55           N  
ATOM   4596  CA  THR B  72       8.663  -3.532  24.832  1.00 91.55           C  
ATOM   4597  C   THR B  72       9.782  -2.459  24.861  1.00 91.55           C  
ATOM   4598  O   THR B  72       9.996  -1.864  25.919  1.00 91.55           O  
ATOM   4599  CB  THR B  72       7.339  -2.863  24.361  1.00 91.55           C  
ATOM   4600  CG2 THR B  72       6.116  -3.789  24.439  1.00 91.55           C  
ATOM   4601  OG1 THR B  72       7.042  -1.640  25.012  1.00 91.55           O  
ATOM   4602  H   THR B  72       7.847  -3.680  26.773  1.00 91.55           H  
ATOM   4603  HA  THR B  72       8.901  -4.336  24.137  1.00 91.55           H  
ATOM   4604  HB  THR B  72       7.464  -2.609  23.309  1.00 91.55           H  
ATOM   4605 HG21 THR B  72       5.236  -3.317  24.000  1.00 91.55           H  
ATOM   4606 HG22 THR B  72       6.296  -4.717  23.896  1.00 91.55           H  
ATOM   4607 HG23 THR B  72       5.870  -4.049  25.470  1.00 91.55           H  
ATOM   4608  HG1 THR B  72       6.227  -1.293  24.638  1.00 91.55           H  
ATOM   4609  N   PRO B  73      10.456  -2.192  23.713  1.00 94.09           N  
ATOM   4610  CA  PRO B  73      11.441  -1.093  23.596  1.00 94.09           C  
ATOM   4611  C   PRO B  73      10.943   0.304  24.015  1.00 94.09           C  
ATOM   4612  O   PRO B  73      11.722   1.070  24.578  1.00 94.09           O  
ATOM   4613  CB  PRO B  73      11.845  -1.113  22.112  1.00 94.09           C  
ATOM   4614  CG  PRO B  73      11.603  -2.544  21.671  1.00 94.09           C  
ATOM   4615  CD  PRO B  73      10.362  -2.943  22.459  1.00 94.09           C  
ATOM   4616  HA  PRO B  73      12.301  -1.365  24.210  1.00 94.09           H  
ATOM   4617  HB3 PRO B  73      12.878  -0.801  21.953  1.00 94.09           H  
ATOM   4618  HB2 PRO B  73      11.207  -0.448  21.526  1.00 94.09           H  
ATOM   4619  HG3 PRO B  73      12.445  -3.164  21.982  1.00 94.09           H  
ATOM   4620  HG2 PRO B  73      11.484  -2.652  20.593  1.00 94.09           H  
ATOM   4621  HD2 PRO B  73       9.458  -2.642  21.929  1.00 94.09           H  
ATOM   4622  HD3 PRO B  73      10.345  -4.024  22.592  1.00 94.09           H  
ATOM   4623  N   GLU B  74       9.654   0.588  23.757  1.00 94.36           N  
ATOM   4624  CA  GLU B  74       8.965   1.824  24.117  1.00 94.36           C  
ATOM   4625  C   GLU B  74       8.798   1.983  25.636  1.00 94.36           C  
ATOM   4626  O   GLU B  74       9.116   3.054  26.147  1.00 94.36           O  
ATOM   4627  CB  GLU B  74       7.602   1.928  23.394  1.00 94.36           C  
ATOM   4628  CG  GLU B  74       7.691   2.036  21.850  1.00 94.36           C  
ATOM   4629  CD  GLU B  74       7.984   0.741  21.068  1.00 94.36           C  
ATOM   4630  OE1 GLU B  74       8.494   0.878  19.935  1.00 94.36           O  
ATOM   4631  OE2 GLU B  74       7.703  -0.361  21.593  1.00 94.36           O1-
ATOM   4632  H   GLU B  74       9.090  -0.089  23.258  1.00 94.36           H  
ATOM   4633  HA  GLU B  74       9.586   2.654  23.774  1.00 94.36           H  
ATOM   4634  HB3 GLU B  74       7.081   2.814  23.760  1.00 94.36           H  
ATOM   4635  HB2 GLU B  74       6.961   1.093  23.682  1.00 94.36           H  
ATOM   4636  HG3 GLU B  74       8.430   2.794  21.587  1.00 94.36           H  
ATOM   4637  HG2 GLU B  74       6.738   2.413  21.477  1.00 94.36           H  
ATOM   4638  N   ARG B  75       8.363   0.915  26.333  1.00 91.43           N  
ATOM   4639  CA  ARG B  75       8.290   0.882  27.797  1.00 91.43           C  
ATOM   4640  C   ARG B  75       9.674   0.940  28.454  1.00 91.43           C  
ATOM   4641  O   ARG B  75       9.812   1.655  29.444  1.00 91.43           O  
ATOM   4642  CB  ARG B  75       7.526  -0.360  28.297  1.00 91.43           C  
ATOM   4643  CG  ARG B  75       6.005  -0.255  28.122  1.00 91.43           C  
ATOM   4644  CD  ARG B  75       5.267  -1.439  28.771  1.00 91.43           C  
ATOM   4645  NE  ARG B  75       3.821  -1.179  28.884  1.00 91.43           N  
ATOM   4646  CZ  ARG B  75       2.935  -1.799  29.690  1.00 91.43           C  
ATOM   4647  NH1 ARG B  75       3.281  -2.821  30.487  1.00 91.43           N  
ATOM   4648  NH2 ARG B  75       1.666  -1.373  29.701  1.00 91.43           N1+
ATOM   4649  H   ARG B  75       8.131   0.057  25.849  1.00 91.43           H  
ATOM   4650  HA  ARG B  75       7.749   1.770  28.128  1.00 91.43           H  
ATOM   4651  HB3 ARG B  75       7.713  -0.475  29.367  1.00 91.43           H  
ATOM   4652  HB2 ARG B  75       7.912  -1.266  27.827  1.00 91.43           H  
ATOM   4653  HG3 ARG B  75       5.816  -0.277  27.048  1.00 91.43           H  
ATOM   4654  HG2 ARG B  75       5.619   0.702  28.476  1.00 91.43           H  
ATOM   4655  HD3 ARG B  75       5.732  -1.748  29.708  1.00 91.43           H  
ATOM   4656  HD2 ARG B  75       5.336  -2.291  28.093  1.00 91.43           H  
ATOM   4657  HE  ARG B  75       3.477  -0.429  28.303  1.00 91.43           H  
ATOM   4658 HH12 ARG B  75       2.595  -3.255  31.089  1.00 91.43           H  
ATOM   4659 HH11 ARG B  75       4.231  -3.162  30.489  1.00 91.43           H  
ATOM   4660 HH22 ARG B  75       0.996  -1.768  30.346  1.00 91.43           H  
ATOM   4661 HH21 ARG B  75       1.379  -0.595  29.124  1.00 91.43           H  
ATOM   4662  N   GLU B  76      10.671   0.230  27.894  1.00 94.09           N  
ATOM   4663  CA  GLU B  76      12.040   0.217  28.411  1.00 94.09           C  
ATOM   4664  C   GLU B  76      12.685   1.613  28.351  1.00 94.09           C  
ATOM   4665  O   GLU B  76      13.286   2.033  29.335  1.00 94.09           O  
ATOM   4666  CB  GLU B  76      12.891  -0.838  27.674  1.00 94.09           C  
ATOM   4667  CG  GLU B  76      14.193  -1.158  28.440  1.00 94.09           C  
ATOM   4668  CD  GLU B  76      15.121  -2.215  27.825  1.00 94.09           C  
ATOM   4669  OE1 GLU B  76      16.250  -2.326  28.355  1.00 94.09           O  
ATOM   4670  OE2 GLU B  76      14.714  -2.898  26.859  1.00 94.09           O1-
ATOM   4671  H   GLU B  76      10.486  -0.348  27.084  1.00 94.09           H  
ATOM   4672  HA  GLU B  76      11.972  -0.078  29.461  1.00 94.09           H  
ATOM   4673  HB3 GLU B  76      13.134  -0.484  26.670  1.00 94.09           H  
ATOM   4674  HB2 GLU B  76      12.312  -1.747  27.532  1.00 94.09           H  
ATOM   4675  HG3 GLU B  76      13.908  -1.521  29.426  1.00 94.09           H  
ATOM   4676  HG2 GLU B  76      14.765  -0.245  28.597  1.00 94.09           H  
ATOM   4677  N   ARG B  77      12.477   2.322  27.229  1.00 96.39           N  
ATOM   4678  CA  ARG B  77      12.853   3.719  27.019  1.00 96.39           C  
ATOM   4679  C   ARG B  77      12.197   4.674  28.035  1.00 96.39           C  
ATOM   4680  O   ARG B  77      12.892   5.547  28.545  1.00 96.39           O  
ATOM   4681  CB  ARG B  77      12.526   4.098  25.558  1.00 96.39           C  
ATOM   4682  CG  ARG B  77      12.818   5.560  25.153  1.00 96.39           C  
ATOM   4683  CD  ARG B  77      12.258   5.938  23.767  1.00 96.39           C  
ATOM   4684  NE  ARG B  77      10.782   5.974  23.750  1.00 96.39           N  
ATOM   4685  CZ  ARG B  77       9.978   6.949  24.216  1.00 96.39           C  
ATOM   4686  NH1 ARG B  77      10.458   8.102  24.710  1.00 96.39           N  
ATOM   4687  NH2 ARG B  77       8.654   6.756  24.193  1.00 96.39           N1+
ATOM   4688  H   ARG B  77      11.977   1.886  26.464  1.00 96.39           H  
ATOM   4689  HA  ARG B  77      13.934   3.790  27.153  1.00 96.39           H  
ATOM   4690  HB3 ARG B  77      11.473   3.883  25.382  1.00 96.39           H  
ATOM   4691  HB2 ARG B  77      13.075   3.435  24.888  1.00 96.39           H  
ATOM   4692  HG3 ARG B  77      13.878   5.802  25.223  1.00 96.39           H  
ATOM   4693  HG2 ARG B  77      12.330   6.211  25.877  1.00 96.39           H  
ATOM   4694  HD3 ARG B  77      12.516   5.142  23.068  1.00 96.39           H  
ATOM   4695  HD2 ARG B  77      12.717   6.844  23.369  1.00 96.39           H  
ATOM   4696  HE  ARG B  77      10.343   5.129  23.415  1.00 96.39           H  
ATOM   4697 HH12 ARG B  77       9.833   8.815  25.055  1.00 96.39           H  
ATOM   4698 HH11 ARG B  77      11.455   8.260  24.739  1.00 96.39           H  
ATOM   4699 HH22 ARG B  77       8.024   7.455  24.560  1.00 96.39           H  
ATOM   4700 HH21 ARG B  77       8.267   5.887  23.855  1.00 96.39           H  
ATOM   4701  N   GLU B  78      10.897   4.485  28.324  1.00 95.71           N  
ATOM   4702  CA  GLU B  78      10.134   5.269  29.303  1.00 95.71           C  
ATOM   4703  C   GLU B  78      10.606   5.077  30.757  1.00 95.71           C  
ATOM   4704  O   GLU B  78      10.651   6.062  31.494  1.00 95.71           O  
ATOM   4705  CB  GLU B  78       8.631   4.962  29.157  1.00 95.71           C  
ATOM   4706  CG  GLU B  78       8.009   5.553  27.870  1.00 95.71           C  
ATOM   4707  CD  GLU B  78       6.620   5.016  27.478  1.00 95.71           C  
ATOM   4708  OE1 GLU B  78       6.108   5.518  26.454  1.00 95.71           O  
ATOM   4709  OE2 GLU B  78       6.079   4.128  28.176  1.00 95.71           O1-
ATOM   4710  H   GLU B  78      10.386   3.750  27.853  1.00 95.71           H  
ATOM   4711  HA  GLU B  78      10.283   6.324  29.064  1.00 95.71           H  
ATOM   4712  HB3 GLU B  78       8.094   5.349  30.022  1.00 95.71           H  
ATOM   4713  HB2 GLU B  78       8.494   3.882  29.178  1.00 95.71           H  
ATOM   4714  HG3 GLU B  78       8.679   5.397  27.026  1.00 95.71           H  
ATOM   4715  HG2 GLU B  78       7.935   6.636  27.985  1.00 95.71           H  
ATOM   4716  N   TYR B  79      10.988   3.840  31.127  1.00 94.96           N  
ATOM   4717  CA  TYR B  79      11.617   3.518  32.413  1.00 94.96           C  
ATOM   4718  C   TYR B  79      13.019   4.132  32.557  1.00 94.96           C  
ATOM   4719  O   TYR B  79      13.315   4.678  33.619  1.00 94.96           O  
ATOM   4720  CB  TYR B  79      11.640   1.987  32.637  1.00 94.96           C  
ATOM   4721  CG  TYR B  79      10.357   1.432  33.230  1.00 94.96           C  
ATOM   4722  CD1 TYR B  79      10.028   1.743  34.563  1.00 94.96           C  
ATOM   4723  CD2 TYR B  79       9.491   0.613  32.477  1.00 94.96           C  
ATOM   4724  CE1 TYR B  79       8.834   1.271  35.135  1.00 94.96           C  
ATOM   4725  CE2 TYR B  79       8.278   0.165  33.035  1.00 94.96           C  
ATOM   4726  CZ  TYR B  79       7.945   0.499  34.363  1.00 94.96           C  
ATOM   4727  OH  TYR B  79       6.763   0.080  34.899  1.00 94.96           O  
ATOM   4728  H   TYR B  79      10.892   3.076  30.472  1.00 94.96           H  
ATOM   4729  HA  TYR B  79      10.997   3.970  33.190  1.00 94.96           H  
ATOM   4730  HB3 TYR B  79      12.424   1.731  33.353  1.00 94.96           H  
ATOM   4731  HB2 TYR B  79      11.903   1.459  31.719  1.00 94.96           H  
ATOM   4732  HD1 TYR B  79      10.700   2.351  35.146  1.00 94.96           H  
ATOM   4733  HD2 TYR B  79       9.747   0.325  31.471  1.00 94.96           H  
ATOM   4734  HE1 TYR B  79       8.600   1.521  36.159  1.00 94.96           H  
ATOM   4735  HE2 TYR B  79       7.606  -0.434  32.439  1.00 94.96           H  
ATOM   4736  HH  TYR B  79       6.586   0.474  35.759  1.00 94.96           H  
ATOM   4737  N   ARG B  80      13.834   4.074  31.489  1.00 97.50           N  
ATOM   4738  CA  ARG B  80      15.170   4.675  31.435  1.00 97.50           C  
ATOM   4739  C   ARG B  80      15.141   6.210  31.451  1.00 97.50           C  
ATOM   4740  O   ARG B  80      16.012   6.796  32.085  1.00 97.50           O  
ATOM   4741  CB  ARG B  80      15.939   4.162  30.204  1.00 97.50           C  
ATOM   4742  CG  ARG B  80      16.324   2.680  30.309  1.00 97.50           C  
ATOM   4743  CD  ARG B  80      16.897   2.118  28.999  1.00 97.50           C  
ATOM   4744  NE  ARG B  80      17.432   0.759  29.179  1.00 97.50           N  
ATOM   4745  CZ  ARG B  80      18.621   0.417  29.708  1.00 97.50           C  
ATOM   4746  NH1 ARG B  80      19.513   1.336  30.107  1.00 97.50           N  
ATOM   4747  NH2 ARG B  80      18.914  -0.882  29.841  1.00 97.50           N1+
ATOM   4748  H   ARG B  80      13.523   3.600  30.651  1.00 97.50           H  
ATOM   4749  HA  ARG B  80      15.710   4.360  32.329  1.00 97.50           H  
ATOM   4750  HB3 ARG B  80      16.862   4.733  30.086  1.00 97.50           H  
ATOM   4751  HB2 ARG B  80      15.355   4.339  29.299  1.00 97.50           H  
ATOM   4752  HG3 ARG B  80      15.412   2.134  30.530  1.00 97.50           H  
ATOM   4753  HG2 ARG B  80      16.978   2.486  31.159  1.00 97.50           H  
ATOM   4754  HD3 ARG B  80      17.593   2.802  28.511  1.00 97.50           H  
ATOM   4755  HD2 ARG B  80      16.069   1.984  28.302  1.00 97.50           H  
ATOM   4756  HE  ARG B  80      16.813   0.006  28.905  1.00 97.50           H  
ATOM   4757 HH12 ARG B  80      20.385   1.064  30.543  1.00 97.50           H  
ATOM   4758 HH11 ARG B  80      19.305   2.317  29.995  1.00 97.50           H  
ATOM   4759 HH22 ARG B  80      19.802  -1.174  30.223  1.00 97.50           H  
ATOM   4760 HH21 ARG B  80      18.253  -1.579  29.520  1.00 97.50           H  
ATOM   4761  N   THR B  81      14.138   6.828  30.802  1.00 98.40           N  
ATOM   4762  CA  THR B  81      13.917   8.277  30.818  1.00 98.40           C  
ATOM   4763  C   THR B  81      13.466   8.773  32.207  1.00 98.40           C  
ATOM   4764  O   THR B  81      13.890   9.848  32.621  1.00 98.40           O  
ATOM   4765  CB  THR B  81      12.857   8.716  29.769  1.00 98.40           C  
ATOM   4766  CG2 THR B  81      12.555  10.225  29.724  1.00 98.40           C  
ATOM   4767  OG1 THR B  81      13.297   8.352  28.476  1.00 98.40           O  
ATOM   4768  H   THR B  81      13.469   6.277  30.282  1.00 98.40           H  
ATOM   4769  HA  THR B  81      14.862   8.764  30.572  1.00 98.40           H  
ATOM   4770  HB  THR B  81      11.924   8.180  29.952  1.00 98.40           H  
ATOM   4771 HG21 THR B  81      11.875  10.464  28.904  1.00 98.40           H  
ATOM   4772 HG22 THR B  81      12.081  10.574  30.640  1.00 98.40           H  
ATOM   4773 HG23 THR B  81      13.467  10.806  29.578  1.00 98.40           H  
ATOM   4774  HG1 THR B  81      13.352   7.392  28.433  1.00 98.40           H  
ATOM   4775  N   GLY B  82      12.664   7.965  32.922  1.00 98.27           N  
ATOM   4776  CA  GLY B  82      12.210   8.239  34.284  1.00 98.27           C  
ATOM   4777  C   GLY B  82      13.366   8.210  35.294  1.00 98.27           C  
ATOM   4778  O   GLY B  82      13.447   9.087  36.154  1.00 98.27           O  
ATOM   4779  H   GLY B  82      12.353   7.095  32.511  1.00 98.27           H  
ATOM   4780  HA3 GLY B  82      11.498   7.461  34.546  1.00 98.27           H  
ATOM   4781  HA2 GLY B  82      11.694   9.198  34.331  1.00 98.27           H  
ATOM   4782  N   LEU B  83      14.277   7.233  35.146  1.00 98.72           N  
ATOM   4783  CA  LEU B  83      15.524   7.115  35.904  1.00 98.72           C  
ATOM   4784  C   LEU B  83      16.524   8.238  35.552  1.00 98.72           C  
ATOM   4785  O   LEU B  83      17.235   8.699  36.441  1.00 98.72           O  
ATOM   4786  CB  LEU B  83      16.133   5.712  35.658  1.00 98.72           C  
ATOM   4787  CG  LEU B  83      15.311   4.546  36.269  1.00 98.72           C  
ATOM   4788  CD1 LEU B  83      15.609   3.200  35.579  1.00 98.72           C  
ATOM   4789  CD2 LEU B  83      15.456   4.438  37.800  1.00 98.72           C  
ATOM   4790  H   LEU B  83      14.134   6.537  34.426  1.00 98.72           H  
ATOM   4791  HA  LEU B  83      15.285   7.211  36.965  1.00 98.72           H  
ATOM   4792  HB3 LEU B  83      17.155   5.665  36.038  1.00 98.72           H  
ATOM   4793  HB2 LEU B  83      16.222   5.574  34.580  1.00 98.72           H  
ATOM   4794  HG  LEU B  83      14.262   4.747  36.069  1.00 98.72           H  
ATOM   4795 HD11 LEU B  83      14.695   2.617  35.461  1.00 98.72           H  
ATOM   4796 HD12 LEU B  83      16.027   3.329  34.582  1.00 98.72           H  
ATOM   4797 HD13 LEU B  83      16.314   2.594  36.147  1.00 98.72           H  
ATOM   4798 HD21 LEU B  83      15.427   3.404  38.142  1.00 98.72           H  
ATOM   4799 HD22 LEU B  83      16.397   4.860  38.149  1.00 98.72           H  
ATOM   4800 HD23 LEU B  83      14.646   4.963  38.306  1.00 98.72           H  
ATOM   4801  N   GLU B  84      16.543   8.686  34.284  1.00 98.80           N  
ATOM   4802  CA  GLU B  84      17.424   9.747  33.793  1.00 98.80           C  
ATOM   4803  C   GLU B  84      17.046  11.140  34.327  1.00 98.80           C  
ATOM   4804  O   GLU B  84      17.946  11.879  34.719  1.00 98.80           O  
ATOM   4805  CB  GLU B  84      17.486   9.702  32.254  1.00 98.80           C  
ATOM   4806  CG  GLU B  84      18.475  10.705  31.619  1.00 98.80           C  
ATOM   4807  CD  GLU B  84      18.672  10.551  30.101  1.00 98.80           C  
ATOM   4808  OE1 GLU B  84      19.668  11.127  29.612  1.00 98.80           O  
ATOM   4809  OE2 GLU B  84      17.845   9.877  29.444  1.00 98.80           O1-
ATOM   4810  H   GLU B  84      15.943   8.253  33.594  1.00 98.80           H  
ATOM   4811  HA  GLU B  84      18.428   9.524  34.160  1.00 98.80           H  
ATOM   4812  HB3 GLU B  84      16.488   9.874  31.850  1.00 98.80           H  
ATOM   4813  HB2 GLU B  84      17.768   8.696  31.944  1.00 98.80           H  
ATOM   4814  HG3 GLU B  84      19.445  10.599  32.106  1.00 98.80           H  
ATOM   4815  HG2 GLU B  84      18.146  11.728  31.805  1.00 98.80           H  
ATOM   4816  N   ARG B  85      15.737  11.456  34.376  1.00 98.91           N  
ATOM   4817  CA  ARG B  85      15.206  12.688  34.974  1.00 98.91           C  
ATOM   4818  C   ARG B  85      15.446  12.756  36.493  1.00 98.91           C  
ATOM   4819  O   ARG B  85      15.714  13.844  37.001  1.00 98.91           O  
ATOM   4820  CB  ARG B  85      13.696  12.828  34.685  1.00 98.91           C  
ATOM   4821  CG  ARG B  85      13.339  13.119  33.216  1.00 98.91           C  
ATOM   4822  CD  ARG B  85      11.825  13.277  32.970  1.00 98.91           C  
ATOM   4823  NE  ARG B  85      11.075  12.011  33.123  1.00 98.91           N  
ATOM   4824  CZ  ARG B  85      10.095  11.522  32.337  1.00 98.91           C  
ATOM   4825  NH1 ARG B  85       9.670  12.159  31.235  1.00 98.91           N  
ATOM   4826  NH2 ARG B  85       9.516  10.360  32.663  1.00 98.91           N1+
ATOM   4827  H   ARG B  85      15.056  10.802  34.012  1.00 98.91           H  
ATOM   4828  HA  ARG B  85      15.724  13.536  34.524  1.00 98.91           H  
ATOM   4829  HB3 ARG B  85      13.301  13.656  35.276  1.00 98.91           H  
ATOM   4830  HB2 ARG B  85      13.178  11.932  35.031  1.00 98.91           H  
ATOM   4831  HG3 ARG B  85      13.704  12.290  32.615  1.00 98.91           H  
ATOM   4832  HG2 ARG B  85      13.871  13.992  32.836  1.00 98.91           H  
ATOM   4833  HD3 ARG B  85      11.638  13.802  32.034  1.00 98.91           H  
ATOM   4834  HD2 ARG B  85      11.419  13.920  33.752  1.00 98.91           H  
ATOM   4835  HE  ARG B  85      11.332  11.465  33.934  1.00 98.91           H  
ATOM   4836 HH12 ARG B  85       8.929  11.772  30.669  1.00 98.91           H  
ATOM   4837 HH11 ARG B  85      10.089  13.038  30.970  1.00 98.91           H  
ATOM   4838 HH22 ARG B  85       8.775   9.977  32.094  1.00 98.91           H  
ATOM   4839 HH21 ARG B  85       9.776   9.864  33.508  1.00 98.91           H  
ATOM   4840  N   ALA B  86      15.355  11.606  37.183  1.00 98.95           N  
ATOM   4841  CA  ALA B  86      15.612  11.480  38.618  1.00 98.95           C  
ATOM   4842  C   ALA B  86      17.101  11.643  38.972  1.00 98.95           C  
ATOM   4843  O   ALA B  86      17.409  12.276  39.982  1.00 98.95           O  
ATOM   4844  CB  ALA B  86      15.054  10.138  39.100  1.00 98.95           C  
ATOM   4845  H   ALA B  86      15.111  10.753  36.699  1.00 98.95           H  
ATOM   4846  HA  ALA B  86      15.065  12.272  39.133  1.00 98.95           H  
ATOM   4847  HB1 ALA B  86      15.283   9.957  40.151  1.00 98.95           H  
ATOM   4848  HB2 ALA B  86      13.971  10.122  38.986  1.00 98.95           H  
ATOM   4849  HB3 ALA B  86      15.450   9.306  38.519  1.00 98.95           H  
ATOM   4850  N   LEU B  87      17.992  11.129  38.105  1.00 98.91           N  
ATOM   4851  CA  LEU B  87      19.437  11.359  38.167  1.00 98.91           C  
ATOM   4852  C   LEU B  87      19.808  12.823  37.880  1.00 98.91           C  
ATOM   4853  O   LEU B  87      20.668  13.348  38.580  1.00 98.91           O  
ATOM   4854  CB  LEU B  87      20.172  10.408  37.195  1.00 98.91           C  
ATOM   4855  CG  LEU B  87      20.338   8.971  37.731  1.00 98.91           C  
ATOM   4856  CD1 LEU B  87      20.737   7.992  36.609  1.00 98.91           C  
ATOM   4857  CD2 LEU B  87      21.298   8.906  38.937  1.00 98.91           C  
ATOM   4858  H   LEU B  87      17.662  10.597  37.311  1.00 98.91           H  
ATOM   4859  HA  LEU B  87      19.760  11.143  39.187  1.00 98.91           H  
ATOM   4860  HB3 LEU B  87      21.164  10.796  36.964  1.00 98.91           H  
ATOM   4861  HB2 LEU B  87      19.637  10.397  36.245  1.00 98.91           H  
ATOM   4862  HG  LEU B  87      19.361   8.647  38.080  1.00 98.91           H  
ATOM   4863 HD11 LEU B  87      20.062   7.138  36.600  1.00 98.91           H  
ATOM   4864 HD12 LEU B  87      20.676   8.452  35.622  1.00 98.91           H  
ATOM   4865 HD13 LEU B  87      21.752   7.608  36.718  1.00 98.91           H  
ATOM   4866 HD21 LEU B  87      22.006   8.085  38.860  1.00 98.91           H  
ATOM   4867 HD22 LEU B  87      21.882   9.820  39.040  1.00 98.91           H  
ATOM   4868 HD23 LEU B  87      20.747   8.766  39.866  1.00 98.91           H  
ATOM   4869  N   THR B  88      19.143  13.462  36.900  1.00 98.88           N  
ATOM   4870  CA  THR B  88      19.346  14.871  36.539  1.00 98.88           C  
ATOM   4871  C   THR B  88      18.938  15.836  37.668  1.00 98.88           C  
ATOM   4872  O   THR B  88      19.703  16.750  37.972  1.00 98.88           O  
ATOM   4873  CB  THR B  88      18.563  15.270  35.256  1.00 98.88           C  
ATOM   4874  CG2 THR B  88      18.710  16.741  34.819  1.00 98.88           C  
ATOM   4875  OG1 THR B  88      18.991  14.473  34.172  1.00 98.88           O  
ATOM   4876  H   THR B  88      18.453  12.957  36.360  1.00 98.88           H  
ATOM   4877  HA  THR B  88      20.410  15.018  36.352  1.00 98.88           H  
ATOM   4878  HB  THR B  88      17.503  15.061  35.398  1.00 98.88           H  
ATOM   4879 HG21 THR B  88      18.232  16.911  33.854  1.00 98.88           H  
ATOM   4880 HG22 THR B  88      18.246  17.428  35.526  1.00 98.88           H  
ATOM   4881 HG23 THR B  88      19.760  17.021  34.722  1.00 98.88           H  
ATOM   4882  HG1 THR B  88      18.742  13.558  34.342  1.00 98.88           H  
ATOM   4883  N   ALA B  89      17.766  15.591  38.282  1.00 98.94           N  
ATOM   4884  CA  ALA B  89      17.202  16.390  39.370  1.00 98.94           C  
ATOM   4885  C   ALA B  89      18.065  16.409  40.641  1.00 98.94           C  
ATOM   4886  O   ALA B  89      18.170  17.462  41.270  1.00 98.94           O  
ATOM   4887  CB  ALA B  89      15.787  15.883  39.684  1.00 98.94           C  
ATOM   4888  H   ALA B  89      17.197  14.817  37.966  1.00 98.94           H  
ATOM   4889  HA  ALA B  89      17.120  17.418  39.013  1.00 98.94           H  
ATOM   4890  HB1 ALA B  89      15.334  16.442  40.504  1.00 98.94           H  
ATOM   4891  HB2 ALA B  89      15.137  15.998  38.817  1.00 98.94           H  
ATOM   4892  HB3 ALA B  89      15.788  14.828  39.964  1.00 98.94           H  
ATOM   4893  N   GLY B  90      18.681  15.263  40.977  1.00 98.92           N  
ATOM   4894  CA  GLY B  90      19.543  15.141  42.147  1.00 98.92           C  
ATOM   4895  C   GLY B  90      20.976  15.596  41.840  1.00 98.92           C  
ATOM   4896  O   GLY B  90      21.593  16.230  42.693  1.00 98.92           O  
ATOM   4897  H   GLY B  90      18.540  14.437  40.413  1.00 98.92           H  
ATOM   4898  HA3 GLY B  90      19.558  14.102  42.472  1.00 98.92           H  
ATOM   4899  HA2 GLY B  90      19.142  15.724  42.975  1.00 98.92           H  
ATOM   4900  N   TYR B  91      21.515  15.281  40.647  1.00 98.56           N  
ATOM   4901  CA  TYR B  91      22.919  15.535  40.312  1.00 98.56           C  
ATOM   4902  C   TYR B  91      23.223  17.010  40.005  1.00 98.56           C  
ATOM   4903  O   TYR B  91      24.309  17.463  40.361  1.00 98.56           O  
ATOM   4904  CB  TYR B  91      23.389  14.594  39.182  1.00 98.56           C  
ATOM   4905  CG  TYR B  91      24.871  14.667  38.852  1.00 98.56           C  
ATOM   4906  CD1 TYR B  91      25.297  14.923  37.532  1.00 98.56           C  
ATOM   4907  CD2 TYR B  91      25.831  14.476  39.869  1.00 98.56           C  
ATOM   4908  CE1 TYR B  91      26.671  15.002  37.234  1.00 98.56           C  
ATOM   4909  CE2 TYR B  91      27.202  14.580  39.575  1.00 98.56           C  
ATOM   4910  CZ  TYR B  91      27.624  14.859  38.262  1.00 98.56           C  
ATOM   4911  OH  TYR B  91      28.954  14.988  37.991  1.00 98.56           O  
ATOM   4912  H   TYR B  91      20.975  14.762  39.966  1.00 98.56           H  
ATOM   4913  HA  TYR B  91      23.498  15.278  41.201  1.00 98.56           H  
ATOM   4914  HB3 TYR B  91      22.814  14.795  38.278  1.00 98.56           H  
ATOM   4915  HB2 TYR B  91      23.178  13.561  39.459  1.00 98.56           H  
ATOM   4916  HD1 TYR B  91      24.574  15.063  36.741  1.00 98.56           H  
ATOM   4917  HD2 TYR B  91      25.523  14.257  40.881  1.00 98.56           H  
ATOM   4918  HE1 TYR B  91      26.988  15.199  36.221  1.00 98.56           H  
ATOM   4919  HE2 TYR B  91      27.929  14.430  40.356  1.00 98.56           H  
ATOM   4920  HH  TYR B  91      29.135  15.175  37.067  1.00 98.56           H  
ATOM   4921  N   GLU B  92      22.265  17.747  39.412  1.00 98.51           N  
ATOM   4922  CA  GLU B  92      22.372  19.197  39.215  1.00 98.51           C  
ATOM   4923  C   GLU B  92      22.387  19.992  40.529  1.00 98.51           C  
ATOM   4924  O   GLU B  92      23.068  21.012  40.589  1.00 98.51           O  
ATOM   4925  CB  GLU B  92      21.269  19.709  38.263  1.00 98.51           C  
ATOM   4926  CG  GLU B  92      21.521  19.356  36.779  1.00 98.51           C  
ATOM   4927  CD  GLU B  92      22.722  20.069  36.130  1.00 98.51           C  
ATOM   4928  OE1 GLU B  92      23.269  19.482  35.171  1.00 98.51           O  
ATOM   4929  OE2 GLU B  92      23.091  21.179  36.581  1.00 98.51           O1-
ATOM   4930  H   GLU B  92      21.393  17.316  39.131  1.00 98.51           H  
ATOM   4931  HA  GLU B  92      23.342  19.383  38.752  1.00 98.51           H  
ATOM   4932  HB3 GLU B  92      21.130  20.786  38.372  1.00 98.51           H  
ATOM   4933  HB2 GLU B  92      20.314  19.276  38.562  1.00 98.51           H  
ATOM   4934  HG3 GLU B  92      20.634  19.614  36.199  1.00 98.51           H  
ATOM   4935  HG2 GLU B  92      21.640  18.276  36.678  1.00 98.51           H  
ATOM   4936  N   ILE B  93      21.699  19.488  41.567  1.00 98.82           N
[truncated: 307,687 more chars]
